# Supplementary material for: A linear reciprocal relationship between robustness and plasticity in homeostatic biological networks
Source: PLoS One. 2023 Jan 26;18(1):e0277181. doi: 10.1371/journal.pone.0277181 (PMC9879506; doi:10.1371/journal.pone.0277181)
Supplement: S1 Data — (ZIP) [file pone.0277181.s001.zip]

Archive with 18 entries (17 files):
- code/
- __MACOSX/._code
- code/.DS_Store
- __MACOSX/code/._.DS_Store
- code/fig245.c
- __MACOSX/code/._fig245.c
- code/func.c
- __MACOSX/code/._func.c
- code/fig3abcd.c
- __MACOSX/code/._fig3abcd.c
- code/fig3e.c
- __MACOSX/code/._fig3e.c
- code/fig2ab.c
- __MACOSX/code/._fig2ab.c
- code/func.h
- __MACOSX/code/._func.h
- code/fig3f.c
- __MACOSX/code/._fig3f.c
