# Supplementary material for: A linear reciprocal relationship between robustness and plasticity in homeostatic biological networks
Source: PLoS One. 2023 Jan 26;18(1):e0277181. doi: 10.1371/journal.pone.0277181 (PMC9879506; doi:10.1371/journal.pone.0277181)
Supplement: S1 Data — (ZIP) [file pone.0277181.s001.zip › code/fig245.c]

#include <stdio.h>
#include <math.h>
#include <stdlib.h>
#include <string.h>
#include "func.h"
#define N 100
#define M 300
#define GENE 1000

typedef struct indiv
{
    double node[N];
    double st_st[N];
    int inter[N * N];
    double thr[N];
    double env_dep[N];
    double fitness_up;
    double fitness_down;
    double fitness;
    double plast_up;
    double plast_down;
    double plast;
    double total_up;
    double total_down;
    double total;
} indiv_t;

int compare_indiv(const void *a, const void *b)
{
    indiv_t a_ind = *(indiv_t *)a;
    indiv_t b_ind = *(indiv_t *)b;

    if (a_ind.fitness < b_ind.fitness)
        return -1;
    else if (a_ind.fitness > b_ind.fitness)
        return 1;
    else
        return 0;
}

void prt_node(FILE *fp, double time, double node[])
{
    int i;
    fprintf(fp, "%f", time);
    for (i = 0; i < N; i++)
        fprintf(fp, " %f", node[i]);
    fprintf(fp, "\n");
    return;
}

void prt_mat(FILE *fp, int mat[])
{
    int i, j;
    for (j = 0; j < N; j++)
    {
        for (i = 0; i < N; i++)
        {
            if (mat[j * N + i] == -1)
                fprintf(fp, "%d ", mat[j * N + i]);
            else
                fprintf(fp, "%d ", mat[j * N + i]);
        }
        fprintf(fp, "\n");
    }
    return;
}

void prt_env_dep(FILE *fp, double env_dep[])
{
    int i;
    for (i = 0; i < N; i++)
        fprintf(fp, "%f ", env_dep[i]);
    return;
}

void indiv_rk4(indiv_t pop[], int num, double dt, int init_cnt, int end_cnt, double env, double beta, double scale, double epsilon, int state, int robust_no, FILE *fp, int prt_flag)
{
    int i, j;
    double time;
    int ti_cnt;
    double k1_no[N], k2_no[N], k3_no[N], k4_no[N], temp_no[N];
    double input;
    int prt_cnt;

    prt_cnt = 0;

    if (state > 0)
    {
        pop[num].fitness_up = 0;
        pop[num].plast_up = 0;
    }
    else if (state < 0)
    {
        pop[num].fitness_down = 0;
        pop[num].plast_down = 0;
    }

    for (ti_cnt = init_cnt; ti_cnt <= end_cnt; ti_cnt++)
    {
        for (i = 0; i < N; i++)
        {
            input = env * pop[num].env_dep[i];
            for (j = 0; j < N; j++)
                input += pop[num].inter[j * N + i] * pop[num].node[j] / scale;
            k1_no[i] = 1.0 / (1.0 + exp(-beta * (input - pop[num].thr[i]))) - pop[num].node[i] + epsilon;
        }
        for (i = 0; i < N; i++)
            temp_no[i] = pop[num].node[i] + dt * k1_no[i] / 2.0;
        for (i = 0; i < N; i++)
        {
            input = env * pop[num].env_dep[i];
            for (j = 0; j < N; j++)
                input += pop[num].inter[j * N + i] * temp_no[j] / scale;
            k2_no[i] = 1.0 / (1.0 + exp(-beta * (input - pop[num].thr[i]))) - temp_no[i] + epsilon;
        }
        for (i = 0; i < N; i++)
            temp_no[i] = pop[num].node[i] + dt * k2_no[i] / 2.0;
        for (i = 0; i < N; i++)
        {
            input = env * pop[num].env_dep[i];
            for (j = 0; j < N; j++)
                input += pop[num].inter[j * N + i] * temp_no[j] / scale;
            k3_no[i] = 1.0 / (1.0 + exp(-beta * (input - pop[num].thr[i]))) - temp_no[i] + epsilon;
        }
        for (i = 0; i < N; i++)
            temp_no[i] = pop[num].node[i] + dt * k3_no[i];
        for (i = 0; i < N; i++)
        {
            input = env * pop[num].env_dep[i];
            for (j = 0; j < N; j++)
                input += pop[num].inter[j * N + i] * temp_no[j] / scale;
            k4_no[i] = 1.0 / (1.0 + exp(-beta * (input - pop[num].thr[i]))) - temp_no[i] + epsilon;
        }
        for (i = 0; i < N; i++)
            pop[num].node[i] = pop[num].node[i] + dt * (k1_no[i] + 2.0 * k2_no[i] + 2.0 * k3_no[i] + k4_no[i]) / 6.0;

        if (state > 0 && ti_cnt > 0.9 * (end_cnt - init_cnt + 1) + init_cnt)
        {
            for (i = 0; i < robust_no; i++)
                pop[num].fitness_up += dt * pow(pop[num].node[i] - pop[num].st_st[i], 2);
            for (i = robust_no; i < N; i++)
                pop[num].plast_up += dt * pow(pop[num].node[i] - pop[num].st_st[i], 2);
        }

        if (state < 0 && ti_cnt > 0.9 * (end_cnt - init_cnt + 1) + init_cnt)
        {
            for (i = 0; i < robust_no; i++)
                pop[num].fitness_down += dt * pow(pop[num].node[i] - pop[num].st_st[i], 2);
            for (i = robust_no; i < N; i++)
                pop[num].plast_down += dt * pow(pop[num].node[i] - pop[num].st_st[i], 2);
        }

        if (prt_flag == 1 && fp != NULL)
        {
            prt_cnt++;
            if (prt_cnt >= 10)
            {
                fprintf(fp, "%f", dt * ti_cnt);
                for (i = 0; i < N; i++)
                    fprintf(fp, " %f", pop[num].node[i]);
                fprintf(fp, "\n");
                prt_cnt = 0;
            }
        }
    }

    if (state == 0)
        for (i = 0; i < N; i++)
            pop[num].st_st[i] = pop[num].node[i];
    else if (state > 0)
    {
        pop[num].fitness_up /= dt * 0.1 * (end_cnt - init_cnt + 1) * robust_no;
        pop[num].plast_up /= dt * 0.1 * (end_cnt - init_cnt + 1) * (N - robust_no);
    }
    else if (state < 0)
    {
        pop[num].fitness_down /= dt * 0.1 * (end_cnt - init_cnt + 1) * robust_no;
        pop[num].plast_down /= dt * 0.1 * (end_cnt - init_cnt + 1) * (N - robust_no);
    }

    return;
}

void indiv_langevin(indiv_t pop[], int num, double dt, double var, int init_cnt, int end_cnt, double env, double beta, double scale, double epsilon, int state, int robust_no, FILE *fp, int prt_flag)
{
    int i, j;
    double time;
    int ti_cnt;
    double k1_no[N];
    double noise_str;
    double sqrt_dt;
    double input;
    int prt_cnt;
    double diff;

    sqrt_dt = sqrt(dt);
    noise_str = sqrt(var) * sqrt_dt;

    prt_cnt = 0;
    if (state == 0)
    {
        for (i = 0; i < N; i++)
            pop[num].st_st[i] = 0;
    }
    else if (state > 0)
    {
        pop[num].total_up = 0;
        pop[num].fitness_up = 0;
        pop[num].plast_up = 0;
    }
    else if (state < 0)
    {
        pop[num].total_down = 0;
        pop[num].fitness_down = 0;
        pop[num].plast_down = 0;
    }

    for (ti_cnt = init_cnt; ti_cnt <= end_cnt; ti_cnt++)
    {
        for (i = 0; i < N; i++)
        {
            input = env * pop[num].env_dep[i];
            for (j = 0; j < N; j++)
                input += pop[num].inter[j * N + i] * pop[num].node[j] / scale;
            k1_no[i] = dt * (1.0 / (1.0 + exp(-beta * (input - pop[num].thr[i]))) - pop[num].node[i] + epsilon);
            k1_no[i] += noise_str * box_muller(0.0, 1.0);
        }
        for (i = 0; i < N; i++)
        {
            pop[num].node[i] = pop[num].node[i] + k1_no[i];
            if (pop[num].node[i] < 0.0)
                pop[num].node[i] = 0.0;
        }

        if (ti_cnt > 0.9 * (end_cnt - init_cnt + 1) + init_cnt)
        {
            if (state == 0)
            {
                for (i = 0; i < N; i++)
                    pop[num].st_st[i] += pop[num].node[i];
            }
            else if (state > 0)
            {
                for (i = 0; i < N; i++)
                {
                    diff = dt * pow(pop[num].node[i] - pop[num].st_st[i], 2);
                    pop[num].total_up += diff;
                    if (i < robust_no)
                        pop[num].fitness_up += diff;
                    else
                        pop[num].plast_up += diff;
                }
            }
            else if (state < 0)
            {
                for (i = 0; i < N; i++)
                {
                    diff = dt * pow(pop[num].node[i] - pop[num].st_st[i], 2);
                    pop[num].total_down += diff;
                    if (i < robust_no)
                        pop[num].fitness_down += diff;
                    else
                        pop[num].plast_down += diff;
                }
            }
        }

        if (prt_flag == 1 && fp != NULL)
        {
            prt_cnt++;
            if (prt_cnt >= 10)
            {
                fprintf(fp, "%f", dt * ti_cnt);
                for (i = 0; i < N; i++)
                    fprintf(fp, " %f", pop[num].node[i]);
                fprintf(fp, "\n");
                prt_cnt = 0;
            }
        }
    }

    if (state == 0)
    {
        for (i = 0; i < N; i++)
            pop[num].st_st[i] /= 0.1 * (end_cnt - init_cnt + 1);
    }
    else if (state > 0)
    {
        pop[num].total_up /= dt * 0.1 * (end_cnt - init_cnt + 1) * N;
        pop[num].fitness_up /= dt * 0.1 * (end_cnt - init_cnt + 1) * robust_no;
        pop[num].plast_up /= dt * 0.1 * (end_cnt - init_cnt + 1) * (N - robust_no);
    }
    else if (state < 0)
    {
        pop[num].total_down /= dt * 0.1 * (end_cnt - init_cnt + 1) * N;
        pop[num].fitness_down /= dt * 0.1 * (end_cnt - init_cnt + 1) * robust_no;
        pop[num].plast_down /= dt * 0.1 * (end_cnt - init_cnt + 1) * (N - robust_no);
    }

    return;
}

int main(int argc, char *argv[])
{
    int i, j, k;
    int seed;
    int robust_no;

    if (argc > 1)
        robust_no = atoi(argv[1]);
    else
        robust_no = 30;
    if (argc > 2)
        seed = atoi(argv[2]);
    else
        seed = 0;

    FILE *fp;
    char filepath[256];

    sprintf(filepath, "fitness_%d_%d.data", robust_no, seed);
    fp = fopen(filepath, "w");
    if (fp == NULL)
    {
        fprintf(stderr, "Fitness file open error!\n");
        exit(1);
    }

    FILE *fp_m;
    FILE *fp_e;
    FILE *fp_d;
    FILE *fp_fd;
    char filepath_e[256], filepath_m[256], filepath_d[256], filepath_fd[256];

    init_genrand(seed);

    indiv_t *pop;
    pop = (indiv_t *)my_malloc(M * sizeof(indiv_t));
    indiv_t *pop_new;
    pop_new = (indiv_t *)my_malloc(M * sizeof(indiv_t));

    double k1_no[N], k2_no[N], k3_no[N], k4_no[N], temp_no[N];
    double st_st[N];

    double env = 0.0;
    double link_prob = 0.4;
    double rand_num;
    double input;
    double beta = 20.0;
    double epsilon = 0.05;
    double scale;
    scale = sqrt(N);

    double evo_beta = 40.0;
    double sel_prob[M];
    double fit_ary[M], fit_up_ary[M], fit_down_ary[M];
    double pla_ary[M], pla_up_ary[M], pla_down_ary[M];
    double tot_ary[M], tot_up_ary[M], tot_down_ary[M];
    double avg_fit, var_fit, avg_fit_up, var_fit_up, avg_fit_down, var_fit_down;
    double avg_pla, var_pla, avg_pla_up, var_pla_up, avg_pla_down, var_pla_down;
    double avg_tot, var_tot, avg_tot_up, var_tot_up, avg_tot_down, var_tot_down;
    double sel_rand;
    double sum_prob;
    int off_cnt;
    double mut_prob = 1.0;
    int mut_flag;
    double mut_rate = 0.01;
    int mother_num;
    int gene_cnt;

    for (i = 0; i < N; i++)
    {
        if (genrand_real2() < 0.5)
            pop[0].env_dep[i] = -1;
        else
            pop[0].env_dep[i] = 1;
    }

    for (k = 0; k < M; k++)
    {
        for (i = 0; i < N; i++)
        {
            pop[k].node[i] = 0.0;
            pop[k].st_st[i] = 0.0;
            pop[k].thr[i] = 0.3;
            pop[k].env_dep[i] = pop[0].env_dep[i];
        }
    }

    sprintf(filepath_e, "env_dep_%d_%d.data", robust_no, seed);
    fp_e = fopen(filepath_e, "w");
    if (fp_e == NULL)
    {
        fprintf(stderr, "Env dep file open error!\n");
        exit(1);
    }
    prt_env_dep(fp_e, pop[0].env_dep);
    fclose(fp_e);

    for (k = 0; k < M; k++)
    {
        for (i = 0; i < N; i++)
        {
            for (j = 0; j < N; j++)
            {
                rand_num = genrand_real2();
                if (rand_num < link_prob / 2.0)
                    pop[k].inter[j * N + i] = 1;
                else if (rand_num < link_prob)
                    pop[k].inter[j * N + i] = -1;
                else
                    pop[k].inter[j * N + i] = 0;
            }
        }
    }

    double time;
    double dt = 0.01;
    double dyn_var = 0.01;
    double fin_ti = 100.0;
    int ti_cnt = 0;
    int cnt_max;
    int prt_cnt = 0;
    cnt_max = (int)(fin_ti / dt);

    for (gene_cnt = 0; gene_cnt <= GENE; gene_cnt++)
    {

        for (k = 0; k < M; k++)
        {
            time = 0.0;

            env = 0;
            indiv_langevin(pop, k, dt, dyn_var, 1, cnt_max, env, beta, scale, epsilon, 0, robust_no, NULL, 0);

            env = 1.0;
            indiv_langevin(pop, k, dt, dyn_var, 1 + cnt_max, 2 * cnt_max, env, beta, scale, epsilon, 1, robust_no, NULL, 0);

            env = -1.0;
            indiv_langevin(pop, k, dt, dyn_var, 1 + 2 * cnt_max, 3 * cnt_max, env, beta, scale, epsilon, -1, robust_no, NULL, 0);

            pop[k].total = (pop[k].total_up + pop[k].total_down) / 2.0;
            pop[k].fitness = (pop[k].fitness_up + pop[k].fitness_down) / 2.0;
            pop[k].plast = (pop[k].plast_up + pop[k].plast_down) / 2.0;
        }

        qsort(pop, M, sizeof(indiv_t), compare_indiv);

        if (gene_cnt == 0 || gene_cnt == 1 || gene_cnt == 10 || gene_cnt == 100 || gene_cnt == 200 || gene_cnt == 300 || gene_cnt == 400 || gene_cnt == 500 || gene_cnt == 600 || gene_cnt == 700 || gene_cnt == 800 || gene_cnt == 900 || gene_cnt == 1000)
        {
            sprintf(filepath_m, "matrix_%d_%d_%d.data", robust_no, seed, gene_cnt);
            fp_m = fopen(filepath_m, "w");
            if (fp_m == NULL)
            {
                fprintf(stderr, "Matrix file open error!\n");
                exit(1);
            }
            prt_mat(fp_m, pop[0].inter);
            fclose(fp_m);

            sprintf(filepath_fd, "fit_dist_%d_%d_%d.data", robust_no, seed, gene_cnt);
            fp_fd = fopen(filepath_fd, "w");
            if (fp_fd == NULL)
            {
                fprintf(stderr, "Fitness distribution open error!\n");
                exit(1);
            }
            for (k = 0; k < M; k++)
                fprintf(fp_fd, "%d %f %f %f %f %f %f %f %f %f\n", k, pop[k].fitness, pop[k].plast, pop[k].total, pop[k].fitness_up, pop[k].fitness_down, pop[k].plast_up, pop[k].plast_down, pop[k].total_up, pop[k].total_down);
            fclose(fp_fd);
        }

        for (k = 0; k < M; k++)
        {
            fit_ary[k] = pop[k].fitness;
            fit_up_ary[k] = pop[k].fitness_up;
            fit_down_ary[k] = pop[k].fitness_down;
            pla_ary[k] = pop[k].plast;
            pla_up_ary[k] = pop[k].plast_up;
            pla_down_ary[k] = pop[k].plast_down;
            tot_ary[k] = pop[k].total;
            tot_up_ary[k] = pop[k].total_up;
            tot_down_ary[k] = pop[k].total_down;
        }
        avg_fit = calc_avg(fit_ary, M);
        var_fit = calc_var(fit_ary, M);
        avg_fit_up = calc_avg(fit_up_ary, M);
        var_fit_up = calc_var(fit_up_ary, M);
        avg_fit_down = calc_avg(fit_down_ary, M);
        var_fit_down = calc_var(fit_down_ary, M);
        avg_pla = calc_avg(pla_ary, M);
        var_pla = calc_var(pla_ary, M);
        avg_pla_up = calc_avg(pla_up_ary, M);
        var_pla_up = calc_var(pla_up_ary, M);
        avg_pla_down = calc_avg(pla_down_ary, M);
        var_pla_down = calc_var(pla_down_ary, M);
        avg_tot = calc_avg(tot_ary, M);
        var_tot = calc_var(tot_ary, M);
        avg_tot_up = calc_avg(tot_up_ary, M);
        var_tot_up = calc_var(tot_up_ary, M);
        avg_tot_down = calc_avg(tot_down_ary, M);
        var_tot_down = calc_var(tot_down_ary, M);
        fprintf(fp, "%d %f %f %f %f %f %f %f %f %f %f %f %f %f %f %f %f %f %f %f %f %f %f %f %f %f %f %f %f %f %f %f %f %f %f %f %f\n", gene_cnt, pop[0].fitness, pop[M - 1].fitness, avg_fit, var_fit, pop[0].plast, pop[M - 1].plast, avg_pla, var_pla, pop[0].total, pop[M - 1].total, avg_tot, var_tot, pop[0].fitness_up, pop[M - 1].fitness_up, avg_fit_up, var_fit_up, pop[0].fitness_down, pop[M - 1].fitness_down, avg_fit_down, var_fit_down, pop[0].plast_up, pop[M - 1].plast_up, avg_pla_up, var_pla_up, pop[0].plast_down, pop[M - 1].plast_down, avg_pla_down, var_pla_down, pop[0].total_up, pop[M - 1].total_up, avg_tot_up, var_tot_up, pop[0].total_down, pop[M - 1].total_down, avg_tot_down, var_tot_down);
        fflush(fp);

        sum_prob = 0.0;
        for (k = 0; k < M; k++)
        {
            sel_prob[k] = exp(-evo_beta * pop[k].fitness);
            sum_prob += sel_prob[k];
        }
        for (k = 0; k < M; k++)
            sel_prob[k] /= sum_prob;
        for (off_cnt = 0; off_cnt < M; off_cnt++)
        {
            if (genrand_real2() < mut_prob)
                mut_flag = 1;
            else
                mut_flag = 0;
            sel_rand = genrand_real2();
            for (k = 0; k < M; k++)
            {
                if (sel_rand < sel_prob[k])
                {
                    mother_num = k;
                    break;
                }
                else
                    sel_rand -= sel_prob[k];
            }
            for (i = 0; i < N; i++)
            {
                pop_new[off_cnt].node[i] = 0.0;
                pop_new[off_cnt].thr[i] = pop[mother_num].thr[i];
                pop_new[off_cnt].env_dep[i] = pop[mother_num].env_dep[i];
            }
            if (mut_flag == 1)
            {
                for (i = 0; i < N; i++)
                {
                    for (j = 0; j < N; j++)
                    {
                        rand_num = genrand_real2();
                        if (rand_num < mut_rate)
                        {
                            if (rand_num < link_prob * mut_rate / 2.0)
                                pop_new[off_cnt].inter[j * N + i] = 1;
                            else if (rand_num < link_prob * mut_rate)
                                pop_new[off_cnt].inter[j * N + i] = -1;
                            else
                                pop_new[off_cnt].inter[j * N + i] = 0;
                        }
                        else
                            pop_new[off_cnt].inter[j * N + i] = pop[mother_num].inter[j * N + i];
                    }
                }
            }
            else
            {
                for (i = 0; i < N; i++)
                {
                    for (j = 0; j < N; j++)
                        pop_new[off_cnt].inter[j * N + i] = pop[mother_num].inter[j * N + i];
                }
            }
        }
        for (k = 0; k < M; k++)
            pop[k] = pop_new[k];
    }

    fclose(fp);

    return 0;
}
