# Supplementary material for: A linear reciprocal relationship between robustness and plasticity in homeostatic biological networks
Source: PLoS One. 2023 Jan 26;18(1):e0277181. doi: 10.1371/journal.pone.0277181 (PMC9879506; doi:10.1371/journal.pone.0277181)
Supplement: S1 Data — (ZIP) [file pone.0277181.s001.zip › code/fig3abcd.c]

#include <stdio.h>
#include <stdlib.h>
#include <string.h>
#include "func.h"

typedef struct sample
{
    int *value;
} sample_t;

int main(int argc, char *argv[])
{
    int i, j;
    char filepath_i[256], filepath_o[256], basename[256];
    FILE *fp_o, *fp_i;
    int file_num, file_cnt;
    int gene_num, core_num;
    double avg, var;
    int core_to_core_nega = 0;
    int core_to_core_posi = 0;
    int core_to_core_zero = 0;

    int core_to_regu_nega = 0;
    int core_to_regu_posi = 0;
    int core_to_regu_zero = 0;

    int regu_to_regu_nega = 0;
    int regu_to_regu_posi = 0;
    int regu_to_regu_zero = 0;

    int regu_to_core_nega = 0;
    int regu_to_core_posi = 0;
    int regu_to_core_zero = 0;

    int total_nega = 0;
    int total_posi = 0;
    int total_zero = 0;

    char hoge[1024];

    if (argc < 4)
    {
        fprintf(stderr, "# of argument error\n");
        exit(1);
    }

    sprintf(basename, "%s", argv[1]);
    file_num = atoi(argv[2]);
    gene_num = atoi(argv[3]);
    core_num = atoi(argv[4]);

    sprintf(filepath_o, "%s_stat.data", basename);
    fp_o = fopen(filepath_o, "w");
    if (fp_o == NULL)
    {
        fprintf(stderr, "Output file open error!\n");
        exit(1);
    }

    for (file_cnt = 0; file_cnt < file_num; file_cnt++)
    {

        sprintf(filepath_i, "%s_%d_1000.data", basename, file_cnt);
        fp_i = fopen(filepath_i, "r");
        if (fp_i == NULL)
        {
            fprintf(stderr, "Input file open error\n");
            exit(1);
        }

        for (i = 0; i < gene_num; i++)
        {
            if (fgets(hoge, 1024, fp_i) == NULL)
                break;
            for (j = 0; j < gene_num; j++)
            {
                if (get_single_data(hoge, " ", j) == -1)
                {
                    total_nega++;
                    if (i < core_num)
                    {
                        if (j < core_num)
                            core_to_core_nega++;
                        else
                            core_to_regu_nega++;
                    }
                    else
                    {
                        if (j < core_num)
                            regu_to_core_nega++;
                        else
                            regu_to_regu_nega++;
                    }
                }
                else if (get_single_data(hoge, " ", j) == 1)
                {
                    total_posi++;
                    if (i < core_num)
                    {
                        if (j < core_num)
                            core_to_core_posi++;
                        else
                            core_to_regu_posi++;
                    }
                    else
                    {
                        if (j < core_num)
                            regu_to_core_posi++;
                        else
                            regu_to_regu_posi++;
                    }
                }
                else
                {
                    total_zero++;
                    if (i < core_num)
                    {
                        if (j < core_num)
                            core_to_core_zero++;
                        else
                            core_to_regu_zero++;
                    }
                    else
                    {
                        if (j < core_num)
                            regu_to_core_zero++;
                        else
                            regu_to_regu_zero++;
                    }
                }
            }
        }
        fclose(fp_i);
    }

    fprintf(fp_o, "%f %f %f\n", (double)total_posi / (double)(gene_num * gene_num * file_num), (double)total_nega / (double)(gene_num * gene_num), (double)total_zero / (double)(gene_num * gene_num));
    fprintf(fp_o, "%f %f %f\n", (double)core_to_core_posi / (double)(core_num * core_num), (double)core_to_core_nega / (double)(core_num * core_num), (double)core_to_core_zero / (double)(core_num * core_num));
    fprintf(fp_o, "%f %f %f\n", (double)core_to_regu_posi / (double)(core_num * (gene_num - core_num)), (double)core_to_regu_nega / (double)(core_num * (gene_num - core_num)), (double)core_to_regu_zero / (double)(core_num * (gene_num - core_num)));
    fprintf(fp_o, "%f %f %f\n", (double)regu_to_core_posi / (double)(core_num * (gene_num - core_num)), (double)regu_to_core_nega / (double)(core_num * (gene_num - core_num)), (double)regu_to_core_zero / (double)(core_num * (gene_num - core_num)));
    fprintf(fp_o, "%f %f %f\n", (double)regu_to_regu_posi / (double)((gene_num - core_num) * (gene_num - core_num)), (double)regu_to_regu_nega / (double)((gene_num - core_num) * (gene_num - core_num)), (double)regu_to_regu_zero / (double)((gene_num - core_num) * (gene_num - core_num)));

    fclose(fp_o);

    return 0;
}
