# Supplementary material for: A linear reciprocal relationship between robustness and plasticity in homeostatic biological networks
Source: PLoS One. 2023 Jan 26;18(1):e0277181. doi: 10.1371/journal.pone.0277181 (PMC9879506; doi:10.1371/journal.pone.0277181)
Supplement: S1 Data — (ZIP) [file pone.0277181.s001.zip › code/fig3e.c]

#include <stdio.h>
#include <math.h>
#include <stdlib.h>
#include <string.h>
#include "func.h"
#define N 100
#define M 100
#define GENE 0
#define THR 0.05

typedef struct indiv
{
    double node[N];
    double st_st[N];
    int inter[N * N];
    double thr[N];
    double env_dep[N];
    double fitness_up;
    double fitness_down;
    double fitness;
    double plast_up;
    double plast_down;
    double plast;
    double total_up;
    double total_down;
    double total;
    int posi_link;
    int nega_link;
    int zero_link;
} indiv_t;

void prt_node(FILE *fp, double time, double node[])
{
    int i;
    fprintf(fp, "%f", time);
    for (i = 0; i < N; i++)
        fprintf(fp, " %f", node[i]);
    fprintf(fp, "\n");
    return;
}

void prt_mat(FILE *fp, int mat[])
{
    int i, j;
    for (j = 0; j < N; j++)
    {
        for (i = 0; i < N; i++)
        {
            if (mat[j * N + i] == -1)
                fprintf(fp, "%d ", mat[j * N + i]);
            else
                fprintf(fp, "%d ", mat[j * N + i]);
        }
        fprintf(fp, "\n");
    }
    return;
}

void prt_env_dep(FILE *fp, double env_dep[])
{
    int i;
    for (i = 0; i < N; i++)
        fprintf(fp, "%f ", env_dep[i]);
    return;
}

void indiv_langevin(indiv_t pop[], int num, double dt, double var, int init_cnt, int end_cnt, double env, double beta, double scale, double epsilon, int state, int robust_no, FILE *fp, int prt_flag)
{
    int i, j;
    double time;
    int ti_cnt;
    double k1_no[N];
    double noise_str;
    double sqrt_dt;
    double input;
    int prt_cnt;
    double diff;

    sqrt_dt = sqrt(dt);
    noise_str = sqrt(var) * sqrt_dt;

    prt_cnt = 0;
    if (state == 0)
    {
        for (i = 0; i < N; i++)
            pop[num].st_st[i] = 0;
    }
    else if (state > 0)
    {
        pop[num].total_up = 0;
        pop[num].fitness_up = 0;
        pop[num].plast_up = 0;
    }
    else if (state < 0)
    {
        pop[num].total_down = 0;
        pop[num].fitness_down = 0;
        pop[num].plast_down = 0;
    }

    for (ti_cnt = init_cnt; ti_cnt <= end_cnt; ti_cnt++)
    {
        for (i = 0; i < N; i++)
        {
            input = env * pop[num].env_dep[i];
            for (j = 0; j < N; j++)
                if (pop[num].inter[j * N + i] != 0)
                    input += pop[num].inter[j * N + i] * pop[num].node[j] / scale;
            k1_no[i] = dt * (1.0 / (1.0 + exp(-beta * (input - pop[num].thr[i]))) - pop[num].node[i] + epsilon);
            k1_no[i] += noise_str * box_muller(0.0, 1.0);
        }
        for (i = 0; i < N; i++)
        {
            pop[num].node[i] = pop[num].node[i] + k1_no[i];
            if (pop[num].node[i] < 0.0)
                pop[num].node[i] = 0.0;
        }

        if (ti_cnt > 0.9 * (end_cnt - init_cnt + 1) + init_cnt)
        {
            if (state == 0)
            {
                for (i = 0; i < N; i++)
                    pop[num].st_st[i] += pop[num].node[i];
            }
            else if (state > 0)
            {
                for (i = 0; i < N; i++)
                {
                    diff = dt * pow(pop[num].node[i] - pop[num].st_st[i], 2);
                    pop[num].total_up += diff;
                    if (i < robust_no)
                        pop[num].fitness_up += diff;
                    else
                        pop[num].plast_up += diff;
                }
            }
            else if (state < 0)
            {
                for (i = 0; i < N; i++)
                {
                    diff = dt * pow(pop[num].node[i] - pop[num].st_st[i], 2);
                    pop[num].total_down += diff;
                    if (i < robust_no)
                        pop[num].fitness_down += diff;
                    else
                        pop[num].plast_down += diff;
                }
            }
        }

        if (prt_flag == 1 && fp != NULL)
        {
            prt_cnt++;
            if (prt_cnt >= 10)
            {
                fprintf(fp, "%f", dt * ti_cnt);
                for (i = 0; i < N; i++)
                    fprintf(fp, " %f", pop[num].node[i]);
                fprintf(fp, "\n");
                prt_cnt = 0;
            }
        }
    }

    if (state == 0)
    {
        for (i = 0; i < N; i++)
            pop[num].st_st[i] /= 0.1 * (end_cnt - init_cnt + 1);
    }
    else if (state > 0)
    {
        pop[num].total_up /= dt * 0.1 * (end_cnt - init_cnt + 1) * N;
        pop[num].fitness_up /= dt * 0.1 * (end_cnt - init_cnt + 1) * robust_no;
        pop[num].plast_up /= dt * 0.1 * (end_cnt - init_cnt + 1) * (N - robust_no);
    }
    else if (state < 0)
    {
        pop[num].total_down /= dt * 0.1 * (end_cnt - init_cnt + 1) * N;
        pop[num].fitness_down /= dt * 0.1 * (end_cnt - init_cnt + 1) * robust_no;
        pop[num].plast_down /= dt * 0.1 * (end_cnt - init_cnt + 1) * (N - robust_no);
    }

    return;
}

void indiv_langevin_partial(indiv_t pop[], int num, double dt, double var, int init_cnt, int end_cnt, double env, double beta, double scale, double epsilon, int state, int robust_no, FILE *fp, int prt_flag)
{
    int i, j;
    double time;
    int ti_cnt;
    double k1_no[N];
    double noise_str;
    double sqrt_dt;
    double input;
    int prt_cnt;
    double diff;

    sqrt_dt = sqrt(dt);
    noise_str = sqrt(var) * sqrt_dt;

    prt_cnt = 0;
    if (state == 0)
    {
        for (i = 0; i < N; i++)
            pop[num].st_st[i] = 0;
    }
    else if (state > 0)
    {
        pop[num].total_up = 0;
        pop[num].fitness_up = 0;
        pop[num].plast_up = 0;
    }
    else if (state < 0)
    {
        pop[num].total_down = 0;
        pop[num].fitness_down = 0;
        pop[num].plast_down = 0;
    }

    for (ti_cnt = init_cnt; ti_cnt <= end_cnt; ti_cnt++)
    {
        for (i = 0; i < robust_no; i++)
        {
            input = env * pop[num].env_dep[i];
            for (j = 0; j < robust_no; j++)
                if (pop[num].inter[j * N + i] != 0)
                    input += pop[num].inter[j * N + i] * pop[num].node[j] / scale;
            k1_no[i] = dt * (1.0 / (1.0 + exp(-beta * (input - pop[num].thr[i]))) - pop[num].node[i] + epsilon);
            k1_no[i] += noise_str * box_muller(0.0, 1.0);
        }
        for (i = 0; i < N; i++)
        {
            if (i < robust_no)
            {
                pop[num].node[i] = pop[num].node[i] + k1_no[i];
                if (pop[num].node[i] < 0.0)
                    pop[num].node[i] = 0.0;
            }
            else
            {
                pop[num].node[i] = 0.0;
            }
        }

        if (ti_cnt > 0.9 * (end_cnt - init_cnt + 1) + init_cnt)
        {
            if (state == 0)
            {
                for (i = 0; i < robust_no; i++)
                    pop[num].st_st[i] += pop[num].node[i];
            }
            else if (state > 0)
            {
                for (i = 0; i < robust_no; i++)
                {
                    diff = dt * pow(pop[num].node[i] - pop[num].st_st[i], 2);
                    pop[num].total_up += diff;
                    if (i < robust_no)
                        pop[num].fitness_up += diff;
                    else
                        pop[num].plast_up += diff;
                }
            }
            else if (state < 0)
            {
                for (i = 0; i < robust_no; i++)
                {
                    diff = dt * pow(pop[num].node[i] - pop[num].st_st[i], 2);
                    pop[num].total_down += diff;
                    if (i < robust_no)
                        pop[num].fitness_down += diff;
                    else
                        pop[num].plast_down += diff;
                }
            }
        }

        if (prt_flag == 1 && fp != NULL)
        {
            prt_cnt++;
            if (prt_cnt >= 10)
            {
                fprintf(fp, "%f", dt * ti_cnt);
                for (i = 0; i < robust_no; i++)
                    fprintf(fp, " %f", pop[num].node[i]);
                fprintf(fp, "\n");
                prt_cnt = 0;
            }
        }
    }

    if (state == 0)
    {
        for (i = 0; i < robust_no; i++)
            pop[num].st_st[i] /= 0.1 * (end_cnt - init_cnt + 1);
    }
    else if (state > 0)
    {
        pop[num].total_up /= dt * 0.1 * (end_cnt - init_cnt + 1) * N;
        pop[num].fitness_up /= dt * 0.1 * (end_cnt - init_cnt + 1) * robust_no;
        pop[num].plast_up /= dt * 0.1 * (end_cnt - init_cnt + 1) * (N - robust_no);
    }
    else if (state < 0)
    {
        pop[num].total_down /= dt * 0.1 * (end_cnt - init_cnt + 1) * N;
        pop[num].fitness_down /= dt * 0.1 * (end_cnt - init_cnt + 1) * robust_no;
        pop[num].plast_down /= dt * 0.1 * (end_cnt - init_cnt + 1) * (N - robust_no);
    }

    return;
}

int main(int argc, char *argv[])
{
    int i, j, k;
    int seed;
    int robust_no;
    int generation;

    int data_num;

    FILE *fp_o;
    FILE *fp_e;
    FILE *fp_m;
    char filepath_o[256], filepath_e[256], filepath_m[256];
    char basename_e[256], basename_m[256];

    if (argc < 6)
    {
        fprintf(stderr, "# of argument error!\n");
        exit(1);
    }
    robust_no = atoi(argv[1]);
    strcpy(filepath_o, argv[2]);
    strcpy(basename_e, argv[3]);
    strcpy(basename_m, argv[4]);
    generation = atoi(argv[5]);

    fp_o = fopen(filepath_o, "w");
    if (fp_o == NULL)
    {
        fprintf(stderr, "Output File open error!\n");
        exit(1);
    }

    // init_genrand(seed);

    indiv_t *pop;
    pop = (indiv_t *)my_malloc(sizeof(indiv_t));
    indiv_t *pop_new;
    pop_new = (indiv_t *)my_malloc(sizeof(indiv_t));

    double env = 0.0;
    double link_prob = 0.4;
    double rand_num;
    double input;
    double beta = 20.0;
    double epsilon = 0.05;
    double scale;
    scale = sqrt(N);

    double fit_ary[M], fit_up_ary[M], fit_down_ary[M];
    double avg_fit, var_fit, avg_fit_up, var_fit_up, avg_fit_down, var_fit_down;

    char data[2048];
    int gene_cnt;

    double time;
    double dt = 0.01;
    double dyn_var = 0.001; // variance
    double fin_ti = 100.0;
    int ti_cnt = 0;
    int cnt_max;
    int prt_cnt = 0;
    cnt_max = (int)(fin_ti / dt);

    for (data_num = 0; data_num < 100; data_num++)
    {

        /* Initialize start */

        sprintf(filepath_e, "%s_%d.data", basename_e, data_num);
        sprintf(filepath_m, "%s_%d_%d.data", basename_m, data_num, generation);
        fp_e = fopen(filepath_e, "r");
        fp_m = fopen(filepath_m, "r");
        if (fp_e == NULL || fp_m == NULL)
        {
            fprintf(stderr, "Input File open error!\n");
            exit(1);
        }

        fgets(data, 2048, fp_e);
        for (i = 0; i < N; i++)
            pop[0].env_dep[i] = get_single_data(data, " ", i);

        for (j = 0; j < N; j++)
        {
            fgets(data, 2048, fp_m);
            for (i = 0; i < N; i++)
            {
                pop[0].inter[j * N + i] = (int)(get_single_data(data, " ", i));
            }
        }

        for (i = 0; i < N; i++)
        {
            pop[0].node[i] = 0.0;
            pop[0].st_st[i] = 0.0;
            pop[0].thr[i] = 0.3;
        }

        time = 0.0;

        env = 0;
        indiv_langevin_partial(pop, 0, dt, dyn_var, 1, cnt_max, env, beta, scale, epsilon, 0, robust_no, NULL, 0);

        env = 1.0;
        indiv_langevin_partial(pop, 0, dt, dyn_var, 1 + cnt_max, 2 * cnt_max, env, beta, scale, epsilon, 1, robust_no, NULL, 0);

        env = -1.0;
        indiv_langevin_partial(pop, 0, dt, dyn_var, 1 + 2 * cnt_max, 3 * cnt_max, env, beta, scale, epsilon, -1, robust_no, NULL, 0);

        pop[0].total = (pop[0].total_up + pop[0].total_down) / 2.0;
        pop[0].fitness = (pop[0].fitness_up + pop[0].fitness_down) / 2.0;
        pop[0].plast = (pop[0].plast_up + pop[0].plast_down) / 2.0;

        fit_ary[data_num] = pop[0].fitness;
        fit_up_ary[data_num] = pop[0].fitness_up;
        fit_down_ary[data_num] = pop[0].fitness_down;

        fclose(fp_e);
        fclose(fp_m);
    }

    avg_fit = calc_avg(fit_ary, M);
    var_fit = calc_var(fit_ary, M);
    avg_fit_up = calc_avg(fit_up_ary, M);
    var_fit_up = calc_var(fit_up_ary, M);
    avg_fit_down = calc_avg(fit_down_ary, M);
    var_fit_down = calc_var(fit_down_ary, M);

    fprintf(fp_o, "%d %f %f %f %f %f %f\n", robust_no, avg_fit, var_fit, avg_fit_up, var_fit_up, avg_fit_down, var_fit_down);
    fflush(fp_o);

    fclose(fp_o);

    return 0;
}
