# Supplementary material for: A linear reciprocal relationship between robustness and plasticity in homeostatic biological networks
Source: PLoS One. 2023 Jan 26;18(1):e0277181. doi: 10.1371/journal.pone.0277181 (PMC9879506; doi:10.1371/journal.pone.0277181)
Supplement: S1 Data — (ZIP) [file pone.0277181.s001.zip › code/fig2ab.c]

#include <stdio.h>
#include <math.h>
#include <stdlib.h>
#include <string.h>
#include "func.h"
#define N 100
#define M 1
#define GENE 0

typedef struct indiv
{
    double node[N];
    double st_st[N];
    int inter[N * N];
    double thr[N];
    double env_dep[N];
    double fitness_up;
    double fitness_down;
    double fitness;
    double plast_up;
    double plast_down;
    double plast;
    double total_up;
    double total_down;
    double total;
} indiv_t;

int compare_indiv(const void *a, const void *b)
{
    indiv_t a_ind = *(indiv_t *)a;
    indiv_t b_ind = *(indiv_t *)b;

    if (a_ind.fitness < b_ind.fitness)
        return -1;
    else if (a_ind.fitness > b_ind.fitness)
        return 1;
    else
        return 0;
}

void prt_node(FILE *fp, double time, double node[])
{
    int i;
    fprintf(fp, "%f", time);
    for (i = 0; i < N; i++)
        fprintf(fp, " %f", node[i]);
    fprintf(fp, "\n");
    return;
}

void prt_mat(FILE *fp, int mat[])
{
    int i, j;
    for (j = 0; j < N; j++)
    {
        for (i = 0; i < N; i++)
        {
            if (mat[j * N + i] == -1)
                fprintf(fp, "%d ", mat[j * N + i]);
            else
                fprintf(fp, "%d ", mat[j * N + i]);
        }
        fprintf(fp, "\n");
    }
    return;
}

void prt_env_dep(FILE *fp, double env_dep[])
{
    int i;
    for (i = 0; i < N; i++)
        fprintf(fp, "%f ", env_dep[i]);
    return;
}

void indiv_rk4(indiv_t pop[], int num, double dt, int init_cnt, int end_cnt, double env, double beta, double scale, double epsilon, int state, int robust_no, FILE *fp, int prt_flag)
{
    int i, j;
    double time;
    int ti_cnt;
    double k1_no[N], k2_no[N], k3_no[N], k4_no[N], temp_no[N];
    double input;
    int prt_cnt;

    prt_cnt = 0;

    if (state > 0)
    {
        pop[num].fitness_up = 0;
        pop[num].plast_up = 0;
    }
    else if (state < 0)
    {
        pop[num].fitness_down = 0;
        pop[num].plast_down = 0;
    }

    for (ti_cnt = init_cnt; ti_cnt <= end_cnt; ti_cnt++)
    {
        for (i = 0; i < N; i++)
        {
            input = env * pop[num].env_dep[i];
            for (j = 0; j < N; j++)
                input += pop[num].inter[j * N + i] * pop[num].node[j] / scale;
            k1_no[i] = 1.0 / (1.0 + exp(-beta * (input - pop[num].thr[i]))) - pop[num].node[i] + epsilon;
        }
        for (i = 0; i < N; i++)
            temp_no[i] = pop[num].node[i] + dt * k1_no[i] / 2.0;
        for (i = 0; i < N; i++)
        {
            input = env * pop[num].env_dep[i];
            for (j = 0; j < N; j++)
                input += pop[num].inter[j * N + i] * temp_no[j] / scale;
            k2_no[i] = 1.0 / (1.0 + exp(-beta * (input - pop[num].thr[i]))) - temp_no[i] + epsilon;
        }
        for (i = 0; i < N; i++)
            temp_no[i] = pop[num].node[i] + dt * k2_no[i] / 2.0;
        for (i = 0; i < N; i++)
        {
            input = env * pop[num].env_dep[i];
            for (j = 0; j < N; j++)
                input += pop[num].inter[j * N + i] * temp_no[j] / scale;
            k3_no[i] = 1.0 / (1.0 + exp(-beta * (input - pop[num].thr[i]))) - temp_no[i] + epsilon;
        }
        for (i = 0; i < N; i++)
            temp_no[i] = pop[num].node[i] + dt * k3_no[i];
        for (i = 0; i < N; i++)
        {
            input = env * pop[num].env_dep[i];
            for (j = 0; j < N; j++)
                input += pop[num].inter[j * N + i] * temp_no[j] / scale;
            k4_no[i] = 1.0 / (1.0 + exp(-beta * (input - pop[num].thr[i]))) - temp_no[i] + epsilon;
        }
        for (i = 0; i < N; i++)
            pop[num].node[i] = pop[num].node[i] + dt * (k1_no[i] + 2.0 * k2_no[i] + 2.0 * k3_no[i] + k4_no[i]) / 6.0;

        if (state > 0 && ti_cnt > 0.9 * (end_cnt - init_cnt + 1) + init_cnt)
        {
            for (i = 0; i < robust_no; i++)
                pop[num].fitness_up += dt * pow(pop[num].node[i] - pop[num].st_st[i], 2);
            for (i = robust_no; i < N; i++)
                pop[num].plast_up += dt * pow(pop[num].node[i] - pop[num].st_st[i], 2);
        }

        if (state < 0 && ti_cnt > 0.9 * (end_cnt - init_cnt + 1) + init_cnt)
        {
            for (i = 0; i < robust_no; i++)
                pop[num].fitness_down += dt * pow(pop[num].node[i] - pop[num].st_st[i], 2);
            for (i = robust_no; i < N; i++)
                pop[num].plast_down += dt * pow(pop[num].node[i] - pop[num].st_st[i], 2);
        }

        if (prt_flag == 1 && fp != NULL)
        {
            prt_cnt++;
            if (prt_cnt >= 10)
            {
                fprintf(fp, "%f", dt * ti_cnt);
                for (i = 0; i < N; i++)
                    fprintf(fp, " %f", pop[num].node[i]);
                fprintf(fp, "\n");
                prt_cnt = 0;
            }
        }
    }

    if (state == 0)
        for (i = 0; i < N; i++)
            pop[num].st_st[i] = pop[num].node[i];
    else if (state > 0)
    {
        pop[num].fitness_up /= dt * 0.1 * (end_cnt - init_cnt + 1) * robust_no;
        pop[num].plast_up /= dt * 0.1 * (end_cnt - init_cnt + 1) * (N - robust_no);
    }
    else if (state < 0)
    {
        pop[num].fitness_down /= dt * 0.1 * (end_cnt - init_cnt + 1) * robust_no;
        pop[num].plast_down /= dt * 0.1 * (end_cnt - init_cnt + 1) * (N - robust_no);
    }

    return;
}

void indiv_langevin(indiv_t pop[], int num, double dt, double var, int init_cnt, int end_cnt, double env, double beta, double scale, double epsilon, int state, int robust_no, FILE *fp, int prt_flag)
{
    int i, j;
    double time;
    int ti_cnt;
    double k1_no[N];
    double noise_str;
    double sqrt_dt;
    double input;
    int prt_cnt;
    double diff;

    sqrt_dt = sqrt(dt);
    noise_str = sqrt(var) * sqrt_dt;

    prt_cnt = 0;
    if (state == 0)
    {
        for (i = 0; i < N; i++)
            pop[num].st_st[i] = 0;
    }
    else if (state > 0)
    {
        pop[num].total_up = 0;
        pop[num].fitness_up = 0;
        pop[num].plast_up = 0;
    }
    else if (state < 0)
    {
        pop[num].total_down = 0;
        pop[num].fitness_down = 0;
        pop[num].plast_down = 0;
    }

    for (ti_cnt = init_cnt; ti_cnt <= end_cnt; ti_cnt++)
    {
        for (i = 0; i < N; i++)
        {
            input = env * pop[num].env_dep[i];
            for (j = 0; j < N; j++)
                input += pop[num].inter[j * N + i] * pop[num].node[j] / scale;
            k1_no[i] = dt * (1.0 / (1.0 + exp(-beta * (input - pop[num].thr[i]))) - pop[num].node[i] + epsilon);
            k1_no[i] += noise_str * box_muller(0.0, 1.0);
        }
        for (i = 0; i < N; i++)
        {
            pop[num].node[i] = pop[num].node[i] + k1_no[i];
            if (pop[num].node[i] < 0.0)
                pop[num].node[i] = 0.0;
        }

        if (ti_cnt > 0.9 * (end_cnt - init_cnt + 1) + init_cnt)
        {
            if (state == 0)
            {
                for (i = 0; i < N; i++)
                    pop[num].st_st[i] += pop[num].node[i];
            }
            else if (state > 0)
            {
                for (i = 0; i < N; i++)
                {
                    diff = dt * pow(pop[num].node[i] - pop[num].st_st[i], 2);
                    pop[num].total_up += diff;
                    if (i < robust_no)
                        pop[num].fitness_up += diff;
                    else
                        pop[num].plast_up += diff;
                }
            }
            else if (state < 0)
            {
                for (i = 0; i < N; i++)
                {
                    diff = dt * pow(pop[num].node[i] - pop[num].st_st[i], 2);
                    pop[num].total_down += diff;
                    if (i < robust_no)
                        pop[num].fitness_down += diff;
                    else
                        pop[num].plast_down += diff;
                }
            }
        }

        if (prt_flag == 1 && fp != NULL)
        {
            prt_cnt++;
            if (prt_cnt >= 10)
            {
                fprintf(fp, "%f", dt * ti_cnt);
                for (i = 0; i < N; i++)
                    fprintf(fp, " %f", pop[num].node[i]);
                fprintf(fp, "\n");
                prt_cnt = 0;
            }
        }
    }

    if (state == 0)
    {
        for (i = 0; i < N; i++)
            pop[num].st_st[i] /= 0.1 * (end_cnt - init_cnt + 1);
    }
    else if (state > 0)
    {
        pop[num].total_up /= dt * 0.1 * (end_cnt - init_cnt + 1) * N;
        pop[num].fitness_up /= dt * 0.1 * (end_cnt - init_cnt + 1) * robust_no;
        pop[num].plast_up /= dt * 0.1 * (end_cnt - init_cnt + 1) * (N - robust_no);
    }
    else if (state < 0)
    {
        pop[num].total_down /= dt * 0.1 * (end_cnt - init_cnt + 1) * N;
        pop[num].fitness_down /= dt * 0.1 * (end_cnt - init_cnt + 1) * robust_no;
        pop[num].plast_down /= dt * 0.1 * (end_cnt - init_cnt + 1) * (N - robust_no);
    }

    return;
}

int main(int argc, char *argv[])
{
    int i, j, k;
    int seed;
    int robust_no;

    FILE *fp_o;
    FILE *fp_e;
    FILE *fp_m;
    char filepath_o[256], filepath_e[256], filepath_m[256];

    if (argc < 6)
    {
        fprintf(stderr, "# of argument error!\n");
        exit(1);
    }
    robust_no = atoi(argv[1]);
    seed = atoi(argv[2]);
    strcpy(filepath_o, argv[3]);
    strcpy(filepath_e, argv[4]);
    strcpy(filepath_m, argv[5]);

    fp_o = fopen(filepath_o, "w");
    fp_e = fopen(filepath_e, "r");
    fp_m = fopen(filepath_m, "r");
    if (fp_o == NULL || fp_e == NULL || fp_m == NULL)
    {
        fprintf(stderr, "File open error!\n");
        exit(1);
    }

    init_genrand(seed);

    indiv_t *pop;
    pop = (indiv_t *)my_malloc(M * sizeof(indiv_t));
    indiv_t *pop_new;
    pop_new = (indiv_t *)my_malloc(M * sizeof(indiv_t));

    double k1_no[N], k2_no[N], k3_no[N], k4_no[N], temp_no[N];
    double st_st[N];

    double env = 0.0;
    double link_prob = 0.4;
    double rand_num;
    double input;
    double beta = 20.0;
    double epsilon = 0.05;
    double scale;
    scale = sqrt(N);

    char data[2048];

    int gene_cnt;

    fgets(data, 2048, fp_e);
    for (i = 0; i < N; i++)
        pop[0].env_dep[i] = get_single_data(data, " ", i);

    for (j = 0; j < N; j++)
    {
        fgets(data, 2048, fp_m);
        for (i = 0; i < N; i++)
        {
            pop[0].inter[j * N + i] = (int)(get_single_data(data, " ", i));
        }
    }

    for (k = 0; k < M; k++)
    {
        for (i = 0; i < N; i++)
        {
            pop[k].node[i] = 0.0;
            pop[k].st_st[i] = 0.0;
            pop[k].thr[i] = 0.3;
        }
    }

    double time;
    double dt = 0.01;
    double dyn_var = 0.01;
    double fin_ti = 100.0;
    int ti_cnt = 0;
    int cnt_max;
    int prt_cnt = 0;
    cnt_max = (int)(fin_ti / dt);

    for (k = 0; k < M; k++)
    {
        time = 0.0;

        env = 0;
        indiv_langevin(pop, k, dt, dyn_var, 1, cnt_max, env, beta, scale, epsilon, 0, robust_no, fp_o, 1);

        env = 1.0;
        indiv_langevin(pop, k, dt, dyn_var, 1 + cnt_max, 2 * cnt_max, env, beta, scale, epsilon, 1, robust_no, fp_o, 1);

        env = -1.0;
        indiv_langevin(pop, k, dt, dyn_var, 1 + 2 * cnt_max, 3 * cnt_max, env, beta, scale, epsilon, -1, robust_no, fp_o, 1);

        pop[k].total = (pop[k].total_up + pop[k].total_down) / 2.0;
        pop[k].fitness = (pop[k].fitness_up + pop[k].fitness_down) / 2.0;
        pop[k].plast = (pop[k].plast_up + pop[k].plast_down) / 2.0;
    }

    fclose(fp_o);

    return 0;
}
