# Supplementary material for: A linear reciprocal relationship between robustness and plasticity in homeostatic biological networks
Source: PLoS One. 2023 Jan 26;18(1):e0277181. doi: 10.1371/journal.pone.0277181 (PMC9879506; doi:10.1371/journal.pone.0277181)
Supplement: S2 Data — (ZIP) [file pone.0277181.s002.zip]

Archive with 62 entries (54 files):
- data/
- data/.DS_Store
- __MACOSX/data/._.DS_Store
- data/Fig3F/
- data/Fig2AB/
- data/Fig3E/
- data/Fig2CD/
- data/Fig5/
- data/Fig4AB/
- data/Fig3ABCD/
- data/Fig3F/random_net.data
- __MACOSX/data/Fig3F/._random_net.data
- data/Fig3F/diff.data
- __MACOSX/data/Fig3F/._diff.data
- data/Fig2AB/dynamics_10_0_0.data
- data/Fig2AB/dynamics_10_0_1000.data
- data/Fig3E/.DS_Store
- __MACOSX/data/Fig3E/._.DS_Store
- data/Fig3E/robust_core.data
- data/Fig2CD/fitness_65_avg.data
- data/Fig2CD/fitness_80_avg.data
- data/Fig2CD/fitness_50_avg.data
- data/Fig2CD/fitness_30_avg.data
- data/Fig2CD/fitness_75_avg.data
- data/Fig2CD/fitness_90_avg.data
- data/Fig2CD/fitness_100_avg.data
- data/Fig2CD/fitness_40_avg.data
- data/Fig2CD/fitness_15_avg.data
- data/Fig2CD/fitness_5_avg.data
- __MACOSX/data/Fig2CD/._fitness_5_avg.data
- data/Fig2CD/fitness_20_avg.data
- data/Fig2CD/fitness_45_avg.data
- data/Fig2CD/fitness_70_avg.data
- data/Fig2CD/fitness_95_avg.data
- data/Fig2CD/fitness_25_avg.data
- data/Fig2CD/fitness_10_avg.data
- data/Fig2CD/fitness_55_avg.data
- data/Fig2CD/fitness_60_avg.data
- data/Fig2CD/fitness_85_avg.data
- data/Fig2CD/fitness_35_avg.data
- data/Fig5/size_40_time_avg_robust_plast.data
- __MACOSX/data/Fig5/._size_40_time_avg_robust_plast.data
- data/Fig5/size_100_time_avg_robust_plast.data
- __MACOSX/data/Fig5/._size_100_time_avg_robust_plast.data
- data/Fig5/size_80_time_avg_robust_plast.data
- __MACOSX/data/Fig5/._size_80_time_avg_robust_plast.data
- data/Fig5/size_20_time_avg_robust_plast.data
- __MACOSX/data/Fig5/._size_20_time_avg_robust_plast.data
- data/Fig5/size_120_time_avg_robust_plast.data
- __MACOSX/data/Fig5/._size_120_time_avg_robust_plast.data
- data/Fig4AB/.DS_Store
- __MACOSX/data/Fig4AB/._.DS_Store
- data/Fig4AB/time_avg_robust_plast.data
- __MACOSX/data/Fig4AB/._time_avg_robust_plast.data
- data/Fig3ABCD/core_to_regu_stat.data
- __MACOSX/data/Fig3ABCD/._core_to_regu_stat.data
- data/Fig3ABCD/regu_to_regu_stat.data
- __MACOSX/data/Fig3ABCD/._regu_to_regu_stat.data
- data/Fig3ABCD/core_to_core_stat.data
- __MACOSX/data/Fig3ABCD/._core_to_core_stat.data
- data/Fig3ABCD/regu_to_core_stat.data
- __MACOSX/data/Fig3ABCD/._regu_to_core_stat.data
