# Supplementary material for: A linear reciprocal relationship between robustness and plasticity in homeostatic biological networks
Source: PLoS One. 2023 Jan 26;18(1):e0277181. doi: 10.1371/journal.pone.0277181 (PMC9879506; doi:10.1371/journal.pone.0277181)
Supplement: S2 Data — (ZIP) [file pone.0277181.s002.zip › data/Fig3F/random_net.data]

0.005311 0.022016 0.013664 0.001310 0.005438 0.003374 nan nan nan nan nan nan nan nan nan nan nan nan nan nan nan nan nan nan 0.005311 0.022016 0.013664 0.001310 0.005438 0.003374 nan nan nan nan nan nan 0.005311 0.022016 0.013664 0.001310 0.005438 0.003374 0.929035 0.996218 0.962627 nan nan nan 0.929035 0.996218 0.962627 
