# Supplementary material for: A linear reciprocal relationship between robustness and plasticity in homeostatic biological networks
Source: PLoS One. 2023 Jan 26;18(1):e0277181. doi: 10.1371/journal.pone.0277181 (PMC9879506; doi:10.1371/journal.pone.0277181)
Supplement: S2 Data — (ZIP) [file pone.0277181.s002.zip › data/Fig3F/diff.data]

5 0.000000 0.010500 0.005250 0.000005 0.002270 0.001137 0.000000 0.005958 0.002979 0.000008 0.001426 0.000717 0.000968 0.037768 0.019368 0.000403 0.007530 0.003966 0.001498 0.010412 0.005955 0.000395 0.002596 0.001495 0.000000 0.006141 0.003071 0.000009 0.001460 0.000734 0.001918 0.011347 0.006633 0.000495 0.002745 0.001620 0.001822 0.011087 0.006455 0.000471 0.002681 0.001576 0.009102 0.913197 0.461150 0.964634 0.998555 0.981594 0.916857 0.994287 0.955572
10 0.000111 0.023778 0.011945 0.000049 0.005091 0.002570 0.000000 0.004378 0.002189 0.000012 0.001164 0.000588 0.007411 0.065311 0.036361 0.001717 0.013390 0.007554 0.001040 0.008198 0.004619 0.000283 0.002023 0.001153 0.000020 0.006131 0.003076 0.000021 0.001516 0.000768 0.002834 0.012817 0.007825 0.000667 0.002932 0.001800 0.002552 0.012148 0.007350 0.000602 0.002790 0.001696 0.018489 0.967009 0.492749 0.971825 0.998586 0.985206 0.876492 0.995429 0.935960
15 0.000048 0.038048 0.019048 0.000143 0.007705 0.003924 0.000008 0.003537 0.001773 0.000015 0.000956 0.000486 0.020800 0.090604 0.055702 0.004168 0.019952 0.012060 0.000860 0.006804 0.003832 0.000246 0.001659 0.000952 0.000027 0.008404 0.004215 0.000041 0.001903 0.000972 0.005250 0.018132 0.011691 0.001155 0.004116 0.002635 0.004467 0.016673 0.010570 0.000988 0.003784 0.002386 0.032368 0.961592 0.496980 0.975253 0.998608 0.986931 0.833820 0.993056 0.913438
20 0.002342 0.065553 0.033947 0.000734 0.014268 0.007501 0.000069 0.004200 0.002134 0.000033 0.001009 0.000521 0.040131 0.132869 0.086500 0.008806 0.031542 0.020174 0.000881 0.007158 0.004020 0.000252 0.001662 0.000957 0.000626 0.015853 0.008240 0.000199 0.003522 0.001860 0.010496 0.030869 0.020682 0.002361 0.007318 0.004839 0.008522 0.027866 0.018194 0.001928 0.006559 0.004244 0.075527 0.971300 0.523413 0.979979 0.998820 0.989399 0.799089 0.993316 0.896202
25 0.011567 0.102317 0.056942 0.002570 0.022037 0.012304 0.000096 0.004581 0.002339 0.000049 0.000998 0.000523 0.066176 0.177675 0.121925 0.014940 0.042157 0.028548 0.000804 0.007791 0.004297 0.000223 0.001735 0.000979 0.003256 0.027895 0.015576 0.000726 0.006032 0.003379 0.018909 0.049094 0.034001 0.004308 0.011574 0.007941 0.014996 0.043794 0.029395 0.003413 0.010189 0.006801 0.153950 0.969464 0.561707 0.982866 0.998825 0.990845 0.775637 0.991485 0.883561
30 0.021977 0.123092 0.072535 0.004660 0.026671 0.015666 0.000124 0.004190 0.002157 0.000059 0.000951 0.000505 0.081395 0.187462 0.134429 0.017842 0.043670 0.030756 0.000615 0.007010 0.003813 0.000195 0.001510 0.000852 0.006970 0.038576 0.022773 0.001486 0.008406 0.004946 0.026720 0.060066 0.043393 0.005878 0.013950 0.009914 0.020795 0.053619 0.037207 0.004561 0.012287 0.008424 0.246800 0.978942 0.612871 0.982941 0.998832 0.990886 0.762099 0.992865 0.877482
35 0.030622 0.123193 0.076908 0.006383 0.027076 0.016729 0.000290 0.005569 0.002930 0.000105 0.001200 0.000653 0.078053 0.172699 0.125376 0.017352 0.040085 0.028718 0.000913 0.008248 0.004581 0.000254 0.001764 0.001009 0.011302 0.045371 0.028336 0.002389 0.009958 0.006174 0.029730 0.064842 0.047286 0.006629 0.014981 0.010805 0.023280 0.058027 0.040654 0.005145 0.013223 0.009184 0.349797 0.980060 0.664929 0.985733 0.998708 0.992221 0.763156 0.992181 0.877668
40 0.037333 0.125865 0.081599 0.007873 0.027675 0.017774 0.000408 0.005567 0.002987 0.000133 0.001215 0.000674 0.076458 0.166171 0.121315 0.016931 0.038263 0.027597 0.000859 0.008082 0.004470 0.000263 0.001726 0.000995 0.015598 0.052313 0.033956 0.003312 0.011508 0.007410 0.032875 0.070485 0.051680 0.007291 0.016195 0.011743 0.025965 0.063216 0.044590 0.005700 0.014320 0.010010 0.439033 0.985575 0.712304 0.985031 0.998785 0.991908 0.766632 0.993501 0.880067
45 0.037414 0.118313 0.077864 0.007972 0.025863 0.016917 0.000339 0.006465 0.003402 0.000126 0.001401 0.000764 0.065406 0.147317 0.106362 0.014389 0.033347 0.023868 0.000646 0.008835 0.004741 0.000208 0.001867 0.001037 0.017495 0.055497 0.036496 0.003763 0.012123 0.007943 0.031313 0.070551 0.050932 0.006917 0.015912 0.011415 0.025095 0.063777 0.044436 0.005498 0.014207 0.009853 0.514035 0.986059 0.750047 0.982989 0.998861 0.990925 0.771960 0.993100 0.882530
50 0.038677 0.114567 0.076622 0.008404 0.025418 0.016911 0.000388 0.006704 0.003546 0.000131 0.001430 0.000780 0.063084 0.137260 0.100172 0.013895 0.031638 0.022766 0.000743 0.008649 0.004696 0.000216 0.001811 0.001014 0.020038 0.059392 0.039715 0.004366 0.013163 0.008764 0.033370 0.072463 0.052916 0.007372 0.016627 0.012000 0.026704 0.065927 0.046316 0.005869 0.014895 0.010382 0.570837 0.986686 0.778762 0.984418 0.998720 0.991569 0.777628 0.992703 0.885165
55 0.037953 0.107404 0.072678 0.008127 0.023522 0.015825 0.000727 0.009657 0.005192 0.000200 0.002009 0.001105 0.056283 0.126970 0.091626 0.012311 0.028730 0.020521 0.001167 0.011556 0.006361 0.000289 0.002399 0.001344 0.022092 0.061914 0.042003 0.004732 0.013536 0.009134 0.033250 0.074211 0.053731 0.007276 0.016720 0.011998 0.027113 0.067447 0.047280 0.005877 0.014969 0.010423 0.621317 0.987257 0.804287 0.981578 0.998621 0.990099 0.783434 0.992371 0.887902
60 0.034291 0.098613 0.066452 0.007617 0.021791 0.014704 0.000396 0.007579 0.003987 0.000145 0.001684 0.000914 0.048792 0.115658 0.082225 0.010947 0.026430 0.018689 0.000686 0.009442 0.005064 0.000206 0.002120 0.001163 0.021409 0.061019 0.041214 0.004759 0.013505 0.009132 0.030975 0.072682 0.051828 0.006951 0.016619 0.011785 0.025235 0.065684 0.045460 0.005636 0.014750 0.010193 0.656931 0.988187 0.822559 0.983147 0.998871 0.991009 0.787418 0.992460 0.889939
65 0.034459 0.092649 0.063554 0.007407 0.020575 0.013991 0.000426 0.008365 0.004396 0.000147 0.001803 0.000975 0.048088 0.107767 0.077927 0.010561 0.024447 0.017504 0.000580 0.010227 0.005403 0.000193 0.002142 0.001167 0.023338 0.061941 0.042639 0.005013 0.013765 0.009389 0.032938 0.073102 0.053020 0.007237 0.016550 0.011893 0.026698 0.065848 0.046273 0.005791 0.014740 0.010266 0.685934 0.990209 0.838071 0.982702 0.998525 0.990613 0.789803 0.993119 0.891461
70 0.032683 0.088516 0.060599 0.007182 0.019663 0.013422 0.000429 0.008929 0.004679 0.000128 0.001853 0.000991 0.042624 0.100571 0.071598 0.009522 0.022731 0.016127 0.000448 0.010218 0.005333 0.000152 0.001993 0.001073 0.023641 0.063667 0.043654 0.005186 0.014124 0.009655 0.031185 0.073189 0.052187 0.006952 0.016482 0.011717 0.025904 0.066523 0.046214 0.005716 0.014831 0.010274 0.713794 0.990488 0.852141 0.984325 0.998754 0.991540 0.794953 0.992968 0.893960
75 0.031414 0.080474 0.055944 0.006737 0.017946 0.012342 0.000389 0.008027 0.004208 0.000113 0.001741 0.000927 0.041099 0.090960 0.066029 0.008975 0.020839 0.014907 0.000433 0.008883 0.004658 0.000139 0.001940 0.001039 0.024167 0.061592 0.042879 0.005190 0.013728 0.009459 0.031923 0.070380 0.051152 0.006988 0.016102 0.011545 0.026106 0.063789 0.044947 0.005639 0.014322 0.009981 0.735862 0.990338 0.863100 0.981557 0.998816 0.990187 0.797286 0.992458 0.894872
80 0.028149 0.075117 0.051633 0.006177 0.017104 0.011641 0.000325 0.007275 0.003800 0.000108 0.001616 0.000862 0.035187 0.084169 0.059678 0.007859 0.019438 0.013649 0.000579 0.008447 0.004513 0.000168 0.002024 0.001096 0.022918 0.061022 0.041970 0.005034 0.013892 0.009463 0.029005 0.069177 0.049091 0.006493 0.015986 0.011240 0.024135 0.062653 0.043394 0.005326 0.014311 0.009818 0.754050 0.991659 0.872855 0.982306 0.998608 0.990457 0.799701 0.993049 0.896375
85 0.028826 0.074333 0.051580 0.006287 0.016564 0.011425 0.000439 0.012204 0.006322 0.000142 0.002592 0.001367 0.035271 0.082110 0.058690 0.007848 0.018808 0.013328 0.000524 0.014000 0.007262 0.000165 0.002815 0.001490 0.025092 0.064353 0.044723 0.005472 0.014330 0.009901 0.030936 0.071899 0.051418 0.006886 0.016422 0.011654 0.025969 0.065485 0.045727 0.005684 0.014644 0.010164 0.769326 0.992591 0.880958 0.980583 0.998522 0.989553 0.801014 0.993481 0.897248
90 0.028695 0.072352 0.050524 0.006237 0.016079 0.011158 0.000178 0.005822 0.003000 0.000068 0.001396 0.000732 0.034411 0.079744 0.057078 0.007480 0.018003 0.012741 0.000111 0.007222 0.003667 0.000082 0.001539 0.000811 0.026035 0.065412 0.045723 0.005663 0.014546 0.010105 0.031525 0.072919 0.052222 0.006865 0.016449 0.011657 0.026584 0.066163 0.046373 0.005783 0.014736 0.010260 0.785322 0.992545 0.888933 0.980678 0.998860 0.989769 0.804857 0.993176 0.899017
95 0.025308 0.069034 0.047171 0.005613 0.015266 0.010440 0.000000 0.013600 0.006800 0.000013 0.002864 0.001438 0.029958 0.074547 0.052253 0.006875 0.016873 0.011874 0.000000 0.018000 0.009000 0.000016 0.003230 0.001623 0.024212 0.066052 0.045132 0.005369 0.014602 0.009985 0.028990 0.072020 0.050505 0.006640 0.016279 0.011460 0.024451 0.066351 0.045401 0.005432 0.014686 0.010059 0.798866 0.993144 0.896005 0.979605 0.998918 0.989262 0.807903 0.993433 0.900668
100 0.025801 0.064531 0.045166 0.005629 0.014313 0.009971 nan nan nan nan nan nan nan nan nan nan nan nan nan nan nan nan nan nan 0.025801 0.064531 0.045166 0.005629 0.014313 0.009971 nan nan nan nan nan nan 0.025801 0.064531 0.045166 0.005629 0.014313 0.009971 0.809997 0.993582 0.901790 nan nan nan 0.809997 0.993582 0.901790
