# Supplementary material for: A linear reciprocal relationship between robustness and plasticity in homeostatic biological networks
Source: PLoS One. 2023 Jan 26;18(1):e0277181. doi: 10.1371/journal.pone.0277181 (PMC9879506; doi:10.1371/journal.pone.0277181)
Supplement: S2 Data — (ZIP) [file pone.0277181.s002.zip › data/Fig2AB/dynamics_10_0_0.data]

0.100000 0.018975 0.006598 0.031555 0.041602 0.008240 0.003767 0.060094 0.037315 0.018103 0.055636 0.010460 0.018645 0.019764 0.000000 0.018740 0.028892 0.052385 0.056530 0.015243 0.000000 0.047871 0.009493 0.007463 0.000000 0.048976 0.041540 0.001546 0.039447 0.001180 0.055379 0.000378 0.025944 0.015198 0.030909 0.005658 0.040973 0.051557 0.000000 0.019918 0.000966 0.017442 0.000000 0.032405 0.037142 0.062465 0.024545 0.000000 0.000000 0.019823 0.000000 0.003085 0.016984 0.058129 0.009731 0.048897 0.030113 0.000000 0.000000 0.000000 0.023638 0.000000 0.000000 0.041108 0.054042 0.002396 0.000000 0.000000 0.040674 0.029716 0.035608 0.009194 0.023592 0.021103 0.075010 0.011743 0.060040 0.005012 0.085212 0.032734 0.024086 0.025757 0.042696 0.038035 0.000677 0.064608 0.012493 0.000000 0.000000 0.014188 0.013053 0.046560 0.033403 0.020817 0.017721 0.051828 0.010530 0.023816 0.006292 0.000000 0.056247
0.200000 0.006904 0.025078 0.036001 0.062536 0.036004 0.017632 0.021153 0.024185 0.027534 0.079945 0.009401 0.050580 0.028901 0.003809 0.000000 0.000822 0.025445 0.025114 0.023348 0.003581 0.044979 0.008061 0.000000 0.003544 0.030188 0.033419 0.021339 0.016283 0.007123 0.052421 0.000000 0.013409 0.052241 0.000696 0.031433 0.044957 0.054198 0.003111 0.009422 0.052481 0.106435 0.000000 0.036474 0.050257 0.046928 0.000000 0.065166 0.031418 0.000000 0.020507 0.001882 0.043833 0.126409 0.023144 0.058054 0.030356 0.000000 0.034491 0.027557 0.004018 0.001900 0.023058 0.076226 0.052786 0.000000 0.014116 0.009369 0.017613 0.000000 0.061325 0.043848 0.009738 0.029182 0.093294 0.008359 0.059097 0.014603 0.098380 0.085321 0.003670 0.034469 0.053306 0.044575 0.008724 0.015036 0.059636 0.000000 0.001680 0.023324 0.039595 0.031479 0.096869 0.032655 0.036895 0.009668 0.000000 0.017952 0.014758 0.000000 0.111737
0.300000 0.000000 0.030476 0.045854 0.054662 0.031615 0.048695 0.001241 0.000000 0.015237 0.110822 0.000000 0.031036 0.025594 0.060698 0.020714 0.031095 0.072160 0.045384 0.096601 0.053298 0.081579 0.042626 0.016270 0.075210 0.021642 0.025551 0.019913 0.019523 0.026501 0.048637 0.000000 0.085015 0.000000 0.044196 0.000000 0.057142 0.076123 0.008937 0.011928 0.015384 0.088310 0.000558 0.020734 0.078929 0.071446 0.034645 0.083167 0.083617 0.034481 0.091365 0.025537 0.023230 0.091364 0.021793 0.088839 0.027674 0.014672 0.048725 0.075753 0.006373 0.043065 0.036687 0.087581 0.031476 0.035036 0.032537 0.011805 0.009809 0.041463 0.009532 0.050831 0.009341 0.063142 0.056633 0.027198 0.039161 0.047855 0.084419 0.101202 0.014543 0.033469 0.042150 0.013333 0.032375 0.060955 0.037383 0.032237 0.028819 0.045983 0.000000 0.021905 0.079673 0.068759 0.035966 0.031106 0.047525 0.033914 0.064995 0.029078 0.115680
0.400000 0.017157 0.046821 0.106096 0.000000 0.006380 0.004922 0.000000 0.052929 0.050904 0.124973 0.011239 0.019901 0.050181 0.039554 0.030175 0.000000 0.066613 0.000000 0.027775 0.077053 0.113610 0.040083 0.000000 0.081125 0.052401 0.050376 0.058107 0.078916 0.054522 0.016460 0.028647 0.104057 0.000000 0.030062 0.010650 0.097090 0.029291 0.000000 0.025445 0.002930 0.042974 0.033712 0.017306 0.022816 0.059482 0.020360 0.096875 0.112136 0.058395 0.086644 0.039796 0.006388 0.077333 0.037288 0.059270 0.020196 0.000000 0.068039 0.093710 0.024570 0.000000 0.016838 0.105524 0.100668 0.050712 0.033635 0.034445 0.005825 0.000000 0.017615 0.041874 0.006420 0.094161 0.028741 0.022196 0.055409 0.093941 0.072370 0.127281 0.031118 0.000000 0.013472 0.020647 0.064855 0.041347 0.058180 0.099654 0.036856 0.045598 0.036681 0.062779 0.123293 0.044684 0.041227 0.043962 0.114920 0.024852 0.071039 0.048169 0.091467
0.500000 0.086771 0.008237 0.084458 0.023484 0.000000 0.029101 0.012976 0.033420 0.045026 0.134411 0.043936 0.021926 0.082510 0.077372 0.097926 0.005213 0.057850 0.045214 0.036314 0.078016 0.094310 0.052429 0.012196 0.077541 0.088598 0.048727 0.027484 0.092810 0.043888 0.000000 0.032214 0.085474 0.003973 0.084938 0.026681 0.118993 0.005713 0.000000 0.033434 0.030486 0.035485 0.049951 0.039371 0.008209 0.053696 0.017008 0.160240 0.085196 0.053788 0.084996 0.083281 0.061590 0.062812 0.012350 0.042172 0.026440 0.014957 0.084639 0.154307 0.031954 0.040235 0.012850 0.090801 0.060794 0.051932 0.061199 0.042007 0.042833 0.027501 0.043878 0.017312 0.047625 0.114136 0.066040 0.002266 0.037661 0.088444 0.061751 0.100469 0.075953 0.034215 0.010129 0.068160 0.028108 0.012910 0.091271 0.121635 0.064485 0.061022 0.017456 0.081845 0.091532 0.028930 0.050641 0.062601 0.034045 0.034984 0.072744 0.046225 0.089534
0.600000 0.040823 0.000258 0.028401 0.033194 0.011893 0.030838 0.000000 0.020718 0.023485 0.099132 0.044391 0.015030 0.049976 0.111767 0.043766 0.029204 0.084803 0.116532 0.013010 0.086362 0.118665 0.049932 0.055919 0.004830 0.091524 0.026332 0.010342 0.103225 0.071436 0.024264 0.071280 0.088697 0.011117 0.085682 0.066398 0.139752 0.023622 0.029655 0.093300 0.040969 0.000000 0.022853 0.072383 0.045356 0.021497 0.030365 0.175640 0.070651 0.062830 0.122687 0.088029 0.094506 0.084015 0.003079 0.018087 0.037119 0.045185 0.050251 0.118457 0.032113 0.023533 0.020173 0.069760 0.000616 0.102361 0.000000 0.056556 0.049454 0.104186 0.000000 0.053949 0.067094 0.103191 0.150461 0.000000 0.058897 0.071373 0.006004 0.109308 0.042557 0.004358 0.001952 0.083067 0.115811 0.034409 0.096036 0.098137 0.092449 0.034593 0.005781 0.066148 0.149264 0.072833 0.049857 0.053453 0.042764 0.024452 0.032469 0.015493 0.061556
0.700000 0.088391 0.007054 0.021838 0.021832 0.000000 0.059291 0.002540 0.001654 0.000000 0.049125 0.039673 0.046606 0.000000 0.075996 0.020516 0.072932 0.133609 0.097934 0.038693 0.056875 0.117048 0.098448 0.108846 0.035418 0.097223 0.014420 0.029540 0.082500 0.024568 0.017685 0.088269 0.082360 0.050537 0.138550 0.088797 0.193369 0.020160 0.074613 0.102247 0.032119 0.021570 0.036977 0.082934 0.018765 0.004762 0.032862 0.157381 0.142365 0.000476 0.180432 0.026129 0.053602 0.104950 0.017628 0.025048 0.064913 0.043746 0.032221 0.136222 0.016454 0.055322 0.005743 0.023209 0.018638 0.115466 0.004192 0.032183 0.043464 0.095082 0.044039 0.031588 0.058265 0.054186 0.161226 0.034448 0.062355 0.078951 0.005654 0.153596 0.014834 0.026862 0.060533 0.070201 0.113047 0.075554 0.136878 0.015410 0.101740 0.010968 0.011702 0.132939 0.146863 0.045088 0.030223 0.099023 0.053367 0.035673 0.044600 0.008008 0.052914
0.800000 0.048424 0.015254 0.045197 0.083467 0.012096 0.017157 0.025723 0.043348 0.004355 0.015941 0.026876 0.055267 0.034598 0.090576 0.000000 0.030631 0.080987 0.092828 0.019504 0.027013 0.100275 0.103736 0.106328 0.041857 0.126844 0.027022 0.042224 0.111102 0.043726 0.011772 0.063517 0.048673 0.028106 0.096428 0.117594 0.167304 0.002973 0.000579 0.084097 0.000000 0.052476 0.037325 0.028443 0.000000 0.002402 0.080548 0.128232 0.135972 0.041674 0.161418 0.030404 0.107438 0.083504 0.027795 0.043223 0.067560 0.033949 0.032144 0.152941 0.050541 0.020970 0.036958 0.017774 0.055244 0.106863 0.032315 0.012504 0.046714 0.129027 0.022310 0.061049 0.069799 0.021568 0.154325 0.044498 0.060593 0.052066 0.000000 0.115372 0.000000 0.048290 0.033598 0.068147 0.095032 0.096994 0.108959 0.028037 0.105596 0.022420 0.001872 0.124064 0.126883 0.038766 0.016238 0.065875 0.036767 0.049008 0.047627 0.009383 0.032090
0.900000 0.065463 0.000000 0.030265 0.080532 0.000000 0.067838 0.069546 0.084928 0.041999 0.000000 0.033814 0.092317 0.027494 0.074798 0.021514 0.016790 0.079390 0.031698 0.074316 0.009154 0.100646 0.082309 0.068816 0.029725 0.154984 0.047930 0.042568 0.162582 0.030852 0.000000 0.100338 0.070744 0.010703 0.054012 0.069903 0.120186 0.022034 0.024408 0.111306 0.051170 0.052341 0.099635 0.038459 0.037657 0.035150 0.081562 0.086274 0.102664 0.068116 0.173303 0.056006 0.139438 0.119712 0.071907 0.000000 0.021193 0.020810 0.055298 0.115587 0.056866 0.046024 0.072383 0.000736 0.053747 0.120689 0.050131 0.055047 0.075981 0.115839 0.048498 0.054761 0.091815 0.058357 0.110800 0.097636 0.107292 0.056354 0.004712 0.128772 0.000000 0.076313 0.000000 0.106453 0.123725 0.056831 0.117099 0.000000 0.028151 0.013467 0.043943 0.158259 0.074050 0.063674 0.000315 0.083854 0.066598 0.000000 0.026339 0.050156 0.045068
1.000000 0.095405 0.034429 0.047683 0.011121 0.039747 0.035587 0.091720 0.035692 0.029283 0.022279 0.013860 0.117374 0.025398 0.005973 0.013481 0.023295 0.104564 0.044444 0.076158 0.000000 0.139338 0.096903 0.061284 0.013231 0.138411 0.065005 0.025499 0.150404 0.079616 0.031336 0.077078 0.076475 0.027111 0.063312 0.085261 0.116969 0.023744 0.056944 0.076408 0.054878 0.056137 0.149613 0.000000 0.074531 0.035394 0.065996 0.111776 0.100784 0.073129 0.178371 0.023495 0.117318 0.113120 0.074876 0.029210 0.000000 0.022115 0.003712 0.138533 0.085132 0.056725 0.071226 0.044491 0.137512 0.105817 0.052313 0.044365 0.084587 0.083001 0.114144 0.028586 0.103565 0.097682 0.097007 0.067181 0.089734 0.083120 0.016076 0.123792 0.047236 0.087876 0.019537 0.172965 0.145230 0.027838 0.121039 0.050294 0.045080 0.010483 0.045953 0.104513 0.073924 0.039868 0.033202 0.073187 0.042232 0.000000 0.075338 0.093196 0.029650
1.100000 0.127858 0.041655 0.096798 0.042779 0.010475 0.039744 0.079639 0.036865 0.034479 0.048943 0.012516 0.158956 0.055520 0.003916 0.013591 0.069833 0.072204 0.049904 0.074700 0.019574 0.141766 0.095698 0.063918 0.039070 0.119940 0.075679 0.000000 0.156601 0.089690 0.067558 0.042211 0.072892 0.018591 0.000000 0.080588 0.114241 0.010840 0.095304 0.034917 0.048119 0.067184 0.172737 0.000000 0.058869 0.050934 0.071261 0.116393 0.139224 0.071927 0.179462 0.027192 0.151943 0.031623 0.135594 0.046312 0.036463 0.056315 0.021845 0.071087 0.082629 0.090223 0.057167 0.019662 0.099756 0.120649 0.029720 0.040374 0.097196 0.044246 0.099121 0.033321 0.122057 0.109133 0.067786 0.049613 0.049406 0.053339 0.000000 0.075306 0.046029 0.135035 0.000000 0.225700 0.188003 0.000000 0.076809 0.048617 0.121075 0.042583 0.064782 0.104718 0.033354 0.009470 0.031149 0.130152 0.034215 0.010047 0.090935 0.073242 0.047170
1.200000 0.066630 0.054765 0.106692 0.078446 0.011114 0.000000 0.059935 0.095019 0.046010 0.034803 0.000000 0.169840 0.032677 0.014897 0.000000 0.021963 0.040871 0.092954 0.011781 0.012220 0.140938 0.127860 0.063695 0.088469 0.137311 0.074210 0.000000 0.154780 0.077955 0.085351 0.065573 0.042257 0.011664 0.001980 0.074934 0.129282 0.024178 0.100085 0.044747 0.000000 0.056199 0.172234 0.038352 0.054459 0.033370 0.070643 0.115227 0.146561 0.062548 0.177476 0.075657 0.131473 0.051423 0.111415 0.032503 0.000000 0.056317 0.043568 0.035262 0.097496 0.110598 0.066371 0.042707 0.085085 0.146775 0.023099 0.019341 0.113197 0.033074 0.091198 0.000000 0.071670 0.111874 0.025472 0.063929 0.049402 0.068182 0.030924 0.072518 0.086386 0.107952 0.017357 0.179494 0.214465 0.026512 0.052238 0.005527 0.091154 0.030098 0.086078 0.120114 0.038330 0.045671 0.005889 0.196278 0.014941 0.045502 0.103446 0.040253 0.049600
1.300000 0.124036 0.062580 0.123672 0.093284 0.024160 0.000000 0.078884 0.113274 0.068037 0.024497 0.028108 0.120478 0.053782 0.076991 0.052659 0.000000 0.000000 0.058175 0.026859 0.000000 0.131724 0.114247 0.024150 0.127102 0.115599 0.026888 0.039656 0.132500 0.100688 0.053395 0.096448 0.059449 0.009068 0.031364 0.033822 0.113488 0.024415 0.060720 0.038914 0.012082 0.035046 0.217733 0.082951 0.056232 0.028266 0.071536 0.132536 0.105042 0.056930 0.124495 0.096885 0.111966 0.060676 0.110943 0.000000 0.019931 0.018057 0.050059 0.000000 0.096174 0.090660 0.123397 0.043979 0.092042 0.164474 0.052472 0.011329 0.045826 0.055584 0.086962 0.034627 0.039225 0.062040 0.002333 0.102234 0.066292 0.082235 0.035121 0.126521 0.095197 0.170788 0.058307 0.212205 0.215224 0.101661 0.007355 0.002480 0.073071 0.088601 0.100882 0.085704 0.028573 0.067103 0.000000 0.190616 0.034194 0.041789 0.055719 0.003231 0.059940
1.400000 0.116733 0.067177 0.097385 0.083148 0.041814 0.006854 0.069869 0.121841 0.034360 0.025766 0.082422 0.081739 0.094601 0.105445 0.011096 0.029112 0.031562 0.075188 0.031259 0.023270 0.050372 0.080039 0.054050 0.164564 0.081279 0.008927 0.078670 0.184015 0.077112 0.000000 0.117416 0.083011 0.025340 0.000000 0.004430 0.098654 0.080477 0.074548 0.037910 0.013284 0.025075 0.192882 0.056872 0.041778 0.056853 0.055748 0.137602 0.053615 0.106805 0.089540 0.145424 0.072003 0.047001 0.106743 0.070012 0.083479 0.031575 0.031744 0.011902 0.100538 0.070505 0.133991 0.020954 0.104919 0.138685 0.036921 0.026930 0.000000 0.040321 0.054254 0.025846 0.012526 0.038070 0.000000 0.125768 0.118891 0.086163 0.074313 0.130654 0.105728 0.154025 0.027528 0.173507 0.218574 0.057057 0.004058 0.004537 0.032349 0.090087 0.091791 0.070471 0.027461 0.059850 0.035251 0.177510 0.047975 0.031652 0.012609 0.030764 0.090989
1.500000 0.088670 0.053273 0.125952 0.037859 0.053355 0.022257 0.100941 0.044879 0.012260 0.000000 0.056718 0.047489 0.127156 0.112472 0.040537 0.036578 0.025005 0.109206 0.039176 0.024754 0.090355 0.076853 0.017962 0.163546 0.045640 0.043815 0.082987 0.135507 0.089308 0.000000 0.154933 0.069018 0.026260 0.029089 0.008932 0.087424 0.072900 0.068377 0.021146 0.048650 0.016681 0.156255 0.080929 0.046119 0.065751 0.000000 0.159838 0.033317 0.102952 0.100989 0.176382 0.116685 0.070697 0.053269 0.062745 0.042112 0.081500 0.020462 0.028681 0.075602 0.080861 0.078512 0.042318 0.100920 0.142693 0.019612 0.028800 0.016618 0.034868 0.038119 0.012486 0.027466 0.085363 0.018232 0.198795 0.112407 0.084160 0.095986 0.094610 0.080639 0.141315 0.059541 0.132469 0.224422 0.054943 0.006570 0.000000 0.019461 0.084006 0.042352 0.097826 0.016974 0.056607 0.039152 0.158939 0.013550 0.005859 0.049253 0.000000 0.112778
1.600000 0.128925 0.061189 0.126650 0.044968 0.073136 0.016008 0.081663 0.006299 0.016680 0.002176 0.117429 0.036340 0.158152 0.095774 0.013246 0.037454 0.045398 0.124184 0.014029 0.039739 0.065734 0.048045 0.029358 0.136709 0.035107 0.076986 0.056710 0.069474 0.061757 0.004113 0.163187 0.036480 0.029002 0.029894 0.000000 0.091411 0.084663 0.075689 0.004602 0.060071 0.021563 0.099804 0.058149 0.057037 0.041157 0.004565 0.093628 0.058314 0.127423 0.123461 0.214578 0.176024 0.045021 0.064616 0.104114 0.109250 0.103191 0.025437 0.045372 0.134865 0.085696 0.029945 0.058752 0.047939 0.144996 0.014790 0.060560 0.018490 0.026972 0.032640 0.051279 0.055519 0.067288 0.000000 0.166403 0.108714 0.053135 0.095817 0.079290 0.080262 0.129069 0.016013 0.145292 0.194941 0.079292 0.022328 0.040134 0.020998 0.080963 0.046252 0.111432 0.000000 0.037626 0.065134 0.194034 0.003592 0.000000 0.086523 0.000000 0.059710
1.700000 0.091108 0.099471 0.094448 0.010654 0.068520 0.040727 0.043981 0.014383 0.025213 0.034492 0.102486 0.107797 0.154260 0.093231 0.024221 0.046885 0.001849 0.077954 0.050338 0.029941 0.033067 0.069850 0.053758 0.128349 0.026253 0.097787 0.000000 0.092825 0.080138 0.009502 0.153905 0.056564 0.018025 0.011796 0.045310 0.089769 0.068565 0.117797 0.001264 0.005617 0.037659 0.087134 0.054022 0.070780 0.068892 0.013449 0.048492 0.054647 0.075090 0.103034 0.231828 0.108214 0.048807 0.049684 0.134900 0.095685 0.074392 0.010477 0.014222 0.163150 0.040402 0.058809 0.043935 0.079578 0.110496 0.056423 0.103068 0.035284 0.000000 0.061090 0.002568 0.045447 0.051856 0.000000 0.210125 0.092767 0.114386 0.056184 0.028420 0.113834 0.141299 0.048311 0.150471 0.162763 0.076332 0.113164 0.025764 0.049028 0.056064 0.024596 0.099913 0.049028 0.031905 0.029092 0.148782 0.033025 0.043317 0.063463 0.019338 0.097926
1.800000 0.101730 0.117915 0.119736 0.026689 0.078348 0.009257 0.093171 0.023846 0.061723 0.047919 0.124962 0.115444 0.160442 0.053734 0.036314 0.063933 0.034401 0.057400 0.079892 0.067238 0.000000 0.068239 0.042419 0.071335 0.066033 0.065568 0.033322 0.100932 0.110108 0.018301 0.159151 0.066148 0.057231 0.015731 0.060809 0.109150 0.079678 0.165395 0.074349 0.010787 0.027522 0.082136 0.055247 0.024071 0.031106 0.015579 0.080305 0.070852 0.058955 0.090998 0.211128 0.051017 0.028416 0.017198 0.130793 0.137623 0.051031 0.004271 0.015390 0.176834 0.051173 0.036440 0.039667 0.112668 0.108519 0.083884 0.131412 0.005816 0.000000 0.043727 0.021492 0.056377 0.016148 0.000000 0.201137 0.080873 0.061567 0.000000 0.002570 0.112518 0.176992 0.063776 0.136479 0.135054 0.077961 0.109782 0.001793 0.042216 0.079655 0.030502 0.103834 0.050904 0.000000 0.030514 0.141507 0.044601 0.062561 0.087493 0.084284 0.140789
1.900000 0.070592 0.117192 0.100904 0.000000 0.137864 0.026091 0.065046 0.020856 0.049906 0.000000 0.197073 0.080519 0.150456 0.051876 0.070338 0.115552 0.069907 0.075785 0.068684 0.059808 0.015744 0.043541 0.060717 0.038637 0.018889 0.111309 0.000000 0.118603 0.073372 0.045599 0.138651 0.054796 0.085133 0.014975 0.066429 0.132478 0.068987 0.158124 0.040682 0.000000 0.001087 0.072396 0.071746 0.047908 0.060047 0.022310 0.077896 0.136959 0.023301 0.102190 0.203308 0.038069 0.014571 0.022743 0.061847 0.073659 0.053675 0.014916 0.012750 0.173553 0.034660 0.065373 0.041671 0.093262 0.128953 0.043603 0.128112 0.000000 0.003322 0.050361 0.061045 0.125692 0.013979 0.035775 0.170354 0.039800 0.078522 0.041033 0.032641 0.105046 0.105725 0.113707 0.143475 0.164453 0.090768 0.085715 0.056444 0.078667 0.100831 0.001033 0.037350 0.082565 0.033557 0.022188 0.137386 0.051368 0.098628 0.063795 0.100201 0.117847
2.000000 0.076125 0.191961 0.064084 0.061759 0.208710 0.010792 0.072187 0.035295 0.058178 0.061109 0.178778 0.071211 0.194697 0.063764 0.060566 0.134208 0.071005 0.006865 0.051589 0.029006 0.083196 0.027622 0.076155 0.000000 0.047228 0.063386 0.071837 0.125145 0.067575 0.089415 0.124925 0.000000 0.124732 0.000753 0.012528 0.144161 0.065019 0.083073 0.050720 0.029859 0.000000 0.091461 0.020509 0.077398 0.044357 0.006752 0.089503 0.128326 0.104146 0.069302 0.158227 0.050727 0.019676 0.021010 0.039701 0.003509 0.003183 0.000000 0.096669 0.173327 0.090934 0.010543 0.034440 0.043624 0.133144 0.043953 0.079765 0.018550 0.073259 0.116515 0.113726 0.054160 0.058795 0.074746 0.101718 0.080427 0.049194 0.055919 0.039226 0.228684 0.101747 0.108086 0.142911 0.169635 0.149284 0.074635 0.036128 0.059684 0.157180 0.017152 0.016569 0.055719 0.030373 0.003905 0.152479 0.031789 0.128287 0.069462 0.092431 0.099784
2.100000 0.036156 0.131464 0.041013 0.037337 0.176167 0.000705 0.067534 0.031302 0.049947 0.028325 0.187291 0.045177 0.178835 0.080644 0.038497 0.121604 0.072497 0.029087 0.046361 0.079332 0.086393 0.017867 0.066970 0.022645 0.011374 0.106399 0.050335 0.112307 0.090094 0.089319 0.116501 0.040031 0.148547 0.016992 0.004198 0.113570 0.095515 0.100640 0.072201 0.027209 0.001023 0.066444 0.035622 0.073398 0.083124 0.040060 0.112959 0.106929 0.079574 0.067765 0.151961 0.018619 0.047449 0.005906 0.011374 0.001236 0.032150 0.027762 0.122886 0.178413 0.083677 0.001863 0.066741 0.065003 0.132113 0.044559 0.068856 0.060834 0.113598 0.176091 0.114237 0.072743 0.031318 0.045873 0.048558 0.064830 0.073758 0.039223 0.047387 0.177801 0.080510 0.094196 0.131973 0.128432 0.091189 0.111345 0.009423 0.058754 0.113500 0.052404 0.038425 0.050574 0.000000 0.016937 0.152062 0.022036 0.105133 0.077480 0.062849 0.104415
2.200000 0.046133 0.125464 0.053635 0.045954 0.195162 0.031344 0.047732 0.015664 0.038838 0.051465 0.130718 0.054255 0.181520 0.067931 0.009858 0.171390 0.122029 0.028733 0.061063 0.117342 0.072666 0.049034 0.077492 0.046547 0.020958 0.104930 0.058975 0.078959 0.108567 0.102766 0.107566 0.031545 0.139888 0.061730 0.025711 0.128059 0.092802 0.154271 0.054609 0.047209 0.000000 0.006608 0.050229 0.066149 0.118419 0.065066 0.114104 0.130143 0.113628 0.117606 0.150682 0.009683 0.073204 0.025497 0.000000 0.023697 0.048181 0.061106 0.076179 0.152777 0.073975 0.016132 0.105209 0.048408 0.078828 0.049180 0.098350 0.015609 0.081530 0.155132 0.136190 0.097728 0.054660 0.101380 0.067533 0.038374 0.058568 0.035400 0.068416 0.150644 0.036326 0.112030 0.108132 0.130894 0.108870 0.120774 0.010971 0.057863 0.111345 0.016767 0.033764 0.051868 0.041500 0.014199 0.097536 0.030558 0.059438 0.103014 0.054853 0.086719
2.300000 0.118469 0.105017 0.054224 0.058255 0.230543 0.003031 0.046610 0.020614 0.000000 0.029125 0.132326 0.095782 0.172111 0.056858 0.039085 0.193405 0.081484 0.023764 0.069410 0.077890 0.119441 0.040677 0.082684 0.000000 0.025152 0.107733 0.126236 0.052716 0.101397 0.146703 0.094978 0.017629 0.123696 0.047159 0.039625 0.107072 0.036337 0.109635 0.029776 0.055871 0.004500 0.059776 0.051778 0.091674 0.102415 0.024679 0.172193 0.142767 0.074551 0.056519 0.126127 0.055660 0.104836 0.088172 0.032759 0.011308 0.038985 0.083911 0.059651 0.153169 0.016901 0.019393 0.101183 0.012398 0.049570 0.035486 0.090078 0.033859 0.075726 0.153855 0.134847 0.108999 0.042065 0.092300 0.038885 0.025420 0.073398 0.053471 0.074400 0.126346 0.078786 0.198411 0.129825 0.092105 0.103941 0.118063 0.057634 0.068622 0.037053 0.045331 0.000000 0.036536 0.011938 0.077578 0.146223 0.078077 0.021339 0.092567 0.034392 0.111681
2.400000 0.123203 0.071894 0.012304 0.047348 0.179367 0.007306 0.010343 0.053309 0.008474 0.037301 0.088095 0.106553 0.177902 0.050051 0.024976 0.191266 0.078091 0.006270 0.039360 0.089654 0.110966 0.069652 0.110190 0.000000 0.011722 0.179574 0.122183 0.011105 0.096783 0.147203 0.087900 0.061021 0.087495 0.045326 0.026349 0.138168 0.000000 0.121371 0.040816 0.075741 0.021863 0.085338 0.114052 0.114552 0.123731 0.018848 0.172004 0.123082 0.117668 0.068851 0.079671 0.058194 0.112073 0.094679 0.022664 0.040074 0.067361 0.050004 0.096181 0.192759 0.012528 0.000000 0.086357 0.052284 0.000000 0.054411 0.108371 0.052683 0.031914 0.145535 0.127314 0.139334 0.075968 0.092291 0.023556 0.077094 0.140615 0.024915 0.028897 0.138053 0.078040 0.177615 0.150135 0.122347 0.076585 0.113792 0.049945 0.077861 0.032067 0.084367 0.000000 0.029789 0.009645 0.063513 0.073911 0.108648 0.000000 0.117086 0.034273 0.138800
2.500000 0.150377 0.067206 0.013635 0.083523 0.109590 0.035504 0.068249 0.021981 0.009049 0.054778 0.119597 0.140126 0.129381 0.020992 0.084563 0.156727 0.037770 0.025497 0.000000 0.087215 0.078823 0.081422 0.137645 0.003216 0.023068 0.222546 0.141060 0.017476 0.114076 0.182036 0.168653 0.016863 0.111074 0.000000 0.045825 0.145967 0.020042 0.091480 0.075113 0.060886 0.026565 0.107387 0.146566 0.101951 0.096322 0.051227 0.175302 0.103305 0.043334 0.111981 0.055586 0.092247 0.106210 0.079840 0.022691 0.058426 0.064985 0.127949 0.107137 0.193678 0.013180 0.005185 0.049602 0.024494 0.049414 0.041460 0.102922 0.067417 0.000000 0.118376 0.142178 0.093843 0.106205 0.059476 0.004551 0.008935 0.189958 0.028769 0.010697 0.108887 0.048539 0.191700 0.126814 0.124369 0.121120 0.095728 0.091603 0.050501 0.017410 0.100364 0.011776 0.000000 0.049851 0.069306 0.100170 0.115456 0.054898 0.096381 0.053440 0.133877
2.600000 0.108563 0.134034 0.021535 0.006276 0.079928 0.042756 0.059740 0.031409 0.030497 0.088490 0.133256 0.126529 0.127060 0.066616 0.109885 0.118865 0.015834 0.018009 0.005796 0.075173 0.149208 0.046011 0.122869 0.029513 0.018135 0.234159 0.080940 0.046748 0.172877 0.177203 0.128723 0.007400 0.069718 0.000000 0.038215 0.156439 0.034431 0.095532 0.065958 0.073746 0.042707 0.122472 0.137953 0.141244 0.106899 0.045578 0.166233 0.111985 0.047542 0.073635 0.052065 0.113928 0.076992 0.103614 0.065201 0.019105 0.057570 0.119399 0.065333 0.260880 0.011623 0.001007 0.098992 0.000000 0.000000 0.021257 0.066150 0.113875 0.030655 0.116610 0.123519 0.125081 0.123007 0.129521 0.023031 0.001653 0.165801 0.034117 0.016746 0.129072 0.071218 0.189747 0.136537 0.066511 0.086803 0.076399 0.134509 0.029156 0.001985 0.077839 0.059142 0.021020 0.054094 0.042377 0.148699 0.121337 0.068002 0.051013 0.089074 0.090468
2.700000 0.084858 0.140398 0.014255 0.047519 0.084729 0.055047 0.050693 0.027423 0.027408 0.111618 0.129097 0.152937 0.112259 0.044677 0.146249 0.072478 0.059582 0.051209 0.026085 0.097427 0.133219 0.015802 0.111924 0.100230 0.004448 0.246796 0.102868 0.038501 0.155729 0.136719 0.115834 0.010175 0.102210 0.030125 0.034136 0.140369 0.008120 0.116498 0.011572 0.005508 0.105592 0.141902 0.135981 0.152154 0.094171 0.056290 0.209010 0.073678 0.062234 0.076588 0.074651 0.063266 0.065495 0.073311 0.092048 0.034967 0.046059 0.131976 0.083169 0.247817 0.033208 0.000000 0.128380 0.035334 0.025520 0.043895 0.074667 0.163626 0.028336 0.117986 0.090535 0.128727 0.088370 0.119312 0.006611 0.002495 0.177748 0.026193 0.017252 0.129357 0.047268 0.169405 0.129466 0.081794 0.073329 0.029813 0.161848 0.055928 0.000516 0.099500 0.055446 0.011869 0.072380 0.030954 0.147893 0.128911 0.081013 0.054753 0.103265 0.101765
2.800000 0.000000 0.049086 0.087536 0.041929 0.044223 0.120850 0.113371 0.094969 0.020067 0.081300 0.126056 0.113443 0.138265 0.062728 0.143182 0.040193 0.106658 0.010031 0.000000 0.133840 0.122919 0.035457 0.120305 0.052498 0.019859 0.196404 0.153087 0.012884 0.131632 0.129153 0.123069 0.039601 0.131800 0.038664 0.005007 0.116053 0.017402 0.133400 0.000000 0.066101 0.114298 0.091980 0.122367 0.128731 0.081171 0.086240 0.163797 0.099095 0.033388 0.040820 0.035277 0.069386 0.083312 0.064121 0.058259 0.004614 0.040832 0.090744 0.055108 0.229868 0.026847 0.000000 0.167644 0.045896 0.074297 0.066555 0.120328 0.128965 0.009662 0.076070 0.104728 0.069654 0.130163 0.177964 0.000000 0.000000 0.178221 0.050955 0.001902 0.131975 0.065942 0.179291 0.166104 0.059458 0.078702 0.058410 0.113742 0.038462 0.002415 0.089023 0.032357 0.000000 0.060737 0.068665 0.075889 0.107227 0.101108 0.021320 0.108326 0.154200
2.900000 0.015197 0.063694 0.104934 0.105393 0.092899 0.106050 0.067103 0.054740 0.043563 0.057568 0.118076 0.153206 0.113627 0.051327 0.103594 0.027881 0.097404 0.000810 0.019449 0.109822 0.123312 0.036726 0.093186 0.000000 0.045407 0.167090 0.118367 0.021712 0.141419 0.126907 0.048270 0.015031 0.124269 0.038191 0.002004 0.116872 0.000000 0.084077 0.008392 0.083426 0.066832 0.065160 0.113740 0.090691 0.079689 0.062966 0.219294 0.086551 0.012591 0.033768 0.061948 0.087474 0.096433 0.056399 0.049197 0.048733 0.020253 0.132472 0.055244 0.162412 0.018074 0.015832 0.178414 0.031636 0.068050 0.032723 0.107998 0.092858 0.004137 0.056870 0.082377 0.058500 0.135465 0.148937 0.014868 0.020918 0.186917 0.076007 0.011453 0.134354 0.003693 0.127673 0.163526 0.090293 0.095240 0.048022 0.091351 0.002736 0.021266 0.070661 0.022819 0.004635 0.057963 0.099317 0.074984 0.051667 0.080993 0.083298 0.076368 0.171027
3.000000 0.082344 0.048814 0.105415 0.139329 0.127965 0.064853 0.137945 0.049819 0.064680 0.072656 0.109388 0.159367 0.106001 0.025293 0.095684 0.040622 0.148379 0.042151 0.026098 0.097441 0.104748 0.017400 0.059828 0.000000 0.037460 0.198596 0.140278 0.003863 0.128614 0.117511 0.065244 0.094722 0.129683 0.012248 0.000000 0.117326 0.021220 0.074096 0.064073 0.086918 0.069749 0.051180 0.080792 0.128667 0.003271 0.074298 0.166287 0.061874 0.073361 0.000000 0.084293 0.095023 0.086705 0.049259 0.045018 0.068040 0.074888 0.100314 0.074656 0.116760 0.000000 0.025763 0.148727 0.019786 0.000000 0.040512 0.111610 0.088605 0.012033 0.073652 0.094118 0.056299 0.192574 0.110474 0.052202 0.000000 0.219243 0.127278 0.007872 0.136605 0.005297 0.151431 0.116129 0.110390 0.119624 0.033837 0.108028 0.015977 0.012729 0.056967 0.004843 0.000000 0.018064 0.129497 0.133408 0.056729 0.087241 0.097726 0.022738 0.169335
3.100000 0.053521 0.068185 0.138280 0.078626 0.178263 0.094438 0.202959 0.045867 0.037069 0.088338 0.065571 0.163325 0.110695 0.055990 0.092547 0.000000 0.134174 0.051212 0.043129 0.096651 0.147873 0.058798 0.073652 0.000000 0.049425 0.203164 0.185222 0.000000 0.048580 0.082987 0.033333 0.067683 0.144012 0.008875 0.018444 0.096157 0.091281 0.044247 0.070744 0.136689 0.075600 0.067475 0.068643 0.131366 0.032913 0.094121 0.132166 0.045364 0.096682 0.036917 0.042285 0.064915 0.082221 0.025319 0.063643 0.107192 0.102028 0.104429 0.007491 0.109534 0.032728 0.048816 0.134007 0.000000 0.004650 0.035370 0.098617 0.133780 0.035926 0.103612 0.062055 0.064238 0.192971 0.081440 0.067301 0.009982 0.163918 0.154232 0.031880 0.135276 0.000000 0.081640 0.138250 0.105912 0.140891 0.026119 0.094793 0.034556 0.007334 0.015699 0.038332 0.045382 0.040937 0.073739 0.120693 0.038324 0.110503 0.094031 0.048995 0.183508
3.200000 0.028515 0.097705 0.159442 0.051684 0.214541 0.081932 0.264957 0.080360 0.037253 0.095332 0.030297 0.142188 0.084570 0.018596 0.133545 0.054668 0.119541 0.071922 0.054568 0.066634 0.197348 0.000000 0.072578 0.021356 0.082603 0.150858 0.184232 0.039582 0.029839 0.111506 0.045714 0.071767 0.108211 0.016581 0.060621 0.086308 0.102387 0.041706 0.070178 0.132621 0.025040 0.118039 0.073956 0.099857 0.009520 0.148569 0.172090 0.078655 0.115219 0.047051 0.078658 0.122093 0.082418 0.008160 0.043401 0.106149 0.078756 0.106173 0.024870 0.073285 0.014859 0.044304 0.138675 0.021423 0.000000 0.021684 0.084557 0.145755 0.010702 0.084365 0.049008 0.042160 0.178325 0.055438 0.065354 0.000000 0.173259 0.092328 0.079805 0.170619 0.023367 0.066461 0.121695 0.138975 0.113591 0.047656 0.066633 0.000000 0.054192 0.025339 0.046914 0.085713 0.023987 0.055488 0.091194 0.082408 0.075055 0.124372 0.050304 0.152550
3.300000 0.039639 0.102785 0.147073 0.099124 0.186779 0.080865 0.284770 0.109968 0.056117 0.062338 0.019113 0.158115 0.079444 0.019207 0.145645 0.070936 0.160610 0.121137 0.109326 0.076256 0.208332 0.048583 0.119793 0.041205 0.062125 0.158745 0.189952 0.050151 0.018288 0.112091 0.089434 0.079163 0.059583 0.014809 0.110272 0.075376 0.080104 0.022367 0.076337 0.179290 0.046495 0.090111 0.090959 0.072929 0.000000 0.140321 0.196361 0.004050 0.119817 0.121378 0.135038 0.119414 0.046783 0.050309 0.085820 0.097367 0.071820 0.095459 0.023378 0.048108 0.034812 0.023099 0.073451 0.073589 0.000000 0.049032 0.109439 0.137406 0.041829 0.053122 0.034768 0.036604 0.143966 0.036978 0.088367 0.047439 0.147507 0.007457 0.051958 0.166474 0.019108 0.090635 0.118933 0.155485 0.172416 0.080554 0.077525 0.013785 0.072883 0.011273 0.037269 0.060320 0.103198 0.028511 0.105176 0.044301 0.094636 0.136371 0.052742 0.146057
3.400000 0.032113 0.126447 0.193842 0.064113 0.182582 0.079056 0.235548 0.097002 0.030950 0.089590 0.117592 0.158319 0.096605 0.048579 0.156462 0.011702 0.138699 0.140178 0.120069 0.084067 0.127823 0.074558 0.150536 0.070508 0.078535 0.140867 0.120592 0.042650 0.055185 0.067784 0.074375 0.139963 0.061446 0.002419 0.084515 0.058975 0.013784 0.056005 0.083705 0.157619 0.008551 0.134599 0.065769 0.048652 0.010415 0.100407 0.174898 0.041991 0.122680 0.091325 0.170938 0.097247 0.086110 0.128299 0.080070 0.038966 0.108729 0.092586 0.023283 0.098243 0.008973 0.000000 0.083601 0.058969 0.012350 0.072608 0.073349 0.113371 0.043740 0.003761 0.066527 0.088030 0.108971 0.028012 0.077220 0.035660 0.105705 0.000000 0.066723 0.125381 0.000000 0.070500 0.136733 0.132703 0.219320 0.061382 0.037666 0.053280 0.038609 0.038101 0.055987 0.037513 0.081929 0.075460 0.133974 0.009736 0.133562 0.171348 0.032787 0.104743
3.500000 0.027398 0.094540 0.189875 0.064687 0.120692 0.097791 0.240900 0.125818 0.059025 0.092798 0.087831 0.168000 0.116485 0.086641 0.136361 0.041252 0.098853 0.046932 0.161430 0.084000 0.082654 0.071106 0.139700 0.138176 0.124538 0.119046 0.143284 0.060057 0.049658 0.020538 0.096410 0.105102 0.046773 0.012292 0.073015 0.064062 0.031201 0.035740 0.026023 0.188817 0.018444 0.072392 0.041406 0.013839 0.021657 0.152507 0.137972 0.090472 0.133712 0.104420 0.224956 0.083299 0.044665 0.161846 0.089227 0.072444 0.100871 0.057252 0.075299 0.079709 0.000827 0.010271 0.075007 0.063190 0.061525 0.068072 0.096514 0.058078 0.016106 0.018469 0.063045 0.052777 0.131711 0.017838 0.057916 0.054163 0.112698 0.015095 0.077325 0.155717 0.052501 0.079768 0.184311 0.135030 0.208943 0.063680 0.007099 0.005028 0.031280 0.026970 0.006522 0.015906 0.034229 0.104674 0.066431 0.026907 0.137401 0.178069 0.030597 0.161886
3.600000 0.009518 0.143741 0.171009 0.020592 0.089320 0.061560 0.203565 0.119896 0.038189 0.111067 0.050606 0.110728 0.104358 0.081683 0.152697 0.030497 0.099208 0.068748 0.127736 0.072779 0.081098 0.060944 0.156218 0.142846 0.122264 0.141855 0.104784 0.003912 0.029615 0.030429 0.073416 0.068913 0.024917 0.014627 0.133002 0.044052 0.064750 0.059184 0.066960 0.161511 0.009495 0.057022 0.107476 0.000000 0.029324 0.161490 0.184471 0.125329 0.099583 0.135443 0.188918 0.108233 0.128068 0.108808 0.053033 0.083008 0.067213 0.098257 0.023755 0.066299 0.009274 0.024944 0.082091 0.095825 0.062219 0.077659 0.043073 0.009069 0.047827 0.000000 0.095893 0.055440 0.142524 0.020095 0.083091 0.068182 0.109650 0.032437 0.046976 0.089552 0.069434 0.075574 0.214517 0.085109 0.184250 0.095413 0.017303 0.003297 0.047071 0.081364 0.035632 0.003855 0.000000 0.114215 0.096657 0.050057 0.172318 0.147558 0.055742 0.178699
3.700000 0.034032 0.103405 0.150637 0.042227 0.096884 0.099718 0.182006 0.098641 0.008530 0.081978 0.067651 0.071809 0.122592 0.063840 0.170161 0.033879 0.073893 0.096461 0.163231 0.093049 0.084052 0.098570 0.128377 0.135138 0.073192 0.140533 0.140129 0.000000 0.093594 0.075545 0.047111 0.046853 0.015872 0.000000 0.141601 0.050929 0.012026 0.073865 0.068574 0.162174 0.024968 0.047253 0.074996 0.038746 0.041270 0.162317 0.077020 0.091187 0.048505 0.085284 0.211120 0.121266 0.124515 0.133727 0.055226 0.044639 0.132218 0.040188 0.013015 0.044463 0.009871 0.000000 0.016856 0.077969 0.102467 0.138038 0.100644 0.006091 0.086765 0.028585 0.093935 0.092603 0.083078 0.057022 0.054557 0.000000 0.120129 0.025618 0.062177 0.098227 0.080793 0.082333 0.191341 0.004839 0.125205 0.135670 0.050138 0.000000 0.054224 0.040584 0.042685 0.019096 0.000000 0.106630 0.060699 0.047346 0.199445 0.141915 0.064365 0.184242
3.800000 0.053833 0.114728 0.151064 0.031314 0.142365 0.071594 0.194051 0.104696 0.000000 0.070288 0.040889 0.081432 0.125299 0.001465 0.136694 0.062498 0.112593 0.090319 0.165170 0.088043 0.083362 0.139872 0.110361 0.137727 0.067734 0.159036 0.143659 0.037800 0.080216 0.132904 0.018463 0.071883 0.058771 0.035420 0.144162 0.000589 0.032369 0.088220 0.032542 0.165392 0.002251 0.021832 0.114666 0.063162 0.000000 0.096408 0.111201 0.073577 0.031927 0.122097 0.261623 0.125447 0.118975 0.140290 0.040464 0.023151 0.122972 0.068796 0.004148 0.055286 0.011521 0.012441 0.058129 0.055108 0.072103 0.141324 0.148060 0.000000 0.107823 0.054582 0.133101 0.073285 0.104807 0.060541 0.068440 0.000000 0.137225 0.014701 0.031474 0.108820 0.104239 0.072517 0.203561 0.033169 0.168923 0.140961 0.046097 0.005729 0.016005 0.037778 0.065438 0.011171 0.038491 0.056984 0.041636 0.046663 0.193852 0.097509 0.076380 0.221038
3.900000 0.004330 0.035289 0.135885 0.044834 0.126454 0.031805 0.141206 0.107522 0.007338 0.085747 0.022432 0.131795 0.164227 0.007726 0.066147 0.081248 0.088493 0.086857 0.127406 0.043456 0.089159 0.171928 0.116342 0.118394 0.088312 0.133414 0.177857 0.086361 0.087312 0.087361 0.011686 0.030059 0.076942 0.007210 0.128255 0.000392 0.030656 0.102480 0.002638 0.161601 0.013459 0.060392 0.112650 0.073276 0.043214 0.078458 0.125728 0.058267 0.088540 0.086370 0.240752 0.170580 0.173442 0.113747 0.083799 0.029345 0.126756 0.001085 0.036290 0.079787 0.091039 0.063327 0.028601 0.086913 0.021762 0.131320 0.141496 0.018055 0.054870 0.067078 0.168563 0.056276 0.074733 0.063880 0.057775 0.036096 0.105323 0.023994 0.049177 0.099458 0.103450 0.096525 0.190430 0.006001 0.123501 0.139522 0.009767 0.013892 0.007024 0.072985 0.025141 0.060876 0.038069 0.060399 0.066381 0.074581 0.160072 0.084484 0.016277 0.225314
4.000000 0.043095 0.033748 0.147983 0.080458 0.101847 0.013794 0.126361 0.094819 0.000000 0.041811 0.045836 0.090605 0.127024 0.010383 0.096884 0.078707 0.018621 0.121700 0.071073 0.060034 0.074454 0.155819 0.119737 0.140234 0.111046 0.085815 0.194129 0.041379 0.025194 0.088655 0.022826 0.042882 0.078870 0.017366 0.080387 0.021265 0.000000 0.127863 0.006149 0.174887 0.001532 0.098778 0.050294 0.128529 0.037249 0.040002 0.143148 0.008371 0.114524 0.102694 0.227035 0.136291 0.186463 0.116168 0.097170 0.004952 0.135693 0.009333 0.046500 0.067348 0.131535 0.122487 0.000000 0.063190 0.057914 0.157898 0.180624 0.087126 0.022372 0.054630 0.162612 0.014575 0.037993 0.036733 0.062857 0.122191 0.117400 0.001414 0.060136 0.119422 0.085714 0.112095 0.211021 0.049172 0.037140 0.128050 0.025567 0.012073 0.039529 0.093675 0.046640 0.067255 0.055723 0.074100 0.036076 0.106457 0.153970 0.146383 0.000000 0.237222
4.100000 0.046644 0.026217 0.144279 0.067586 0.140527 0.011209 0.130194 0.119386 0.024724 0.066427 0.000000 0.088591 0.142230 0.008458 0.157974 0.000000 0.052446 0.114181 0.101825 0.086176 0.023685 0.136858 0.114432 0.099760 0.079881 0.043576 0.202166 0.065357 0.053509 0.138640 0.000000 0.055221 0.074063 0.027926 0.022221 0.000000 0.017978 0.105721 0.004814 0.129104 0.035842 0.087478 0.027347 0.119193 0.033127 0.000000 0.100570 0.027289 0.100006 0.151509 0.175556 0.137864 0.162084 0.125053 0.071832 0.008433 0.146519 0.024952 0.007582 0.107643 0.140643 0.126073 0.023202 0.113965 0.085556 0.097448 0.176873 0.058577 0.026288 0.102538 0.088606 0.017749 0.079054 0.050611 0.017841 0.190193 0.093096 0.027419 0.105556 0.151359 0.091062 0.070917 0.192697 0.066886 0.074520 0.113630 0.038442 0.029490 0.040470 0.087062 0.015279 0.038960 0.051390 0.094660 0.048105 0.082640 0.158721 0.108031 0.010206 0.221127
4.200000 0.015676 0.064540 0.173467 0.047261 0.141659 0.012929 0.118670 0.083184 0.043530 0.070991 0.000000 0.127843 0.117509 0.007788 0.116549 0.009416 0.079984 0.161434 0.055738 0.058185 0.044828 0.080923 0.145986 0.072768 0.082956 0.054234 0.133504 0.032945 0.036879 0.101195 0.067319 0.063503 0.118709 0.035061 0.048358 0.000000 0.000000 0.083693 0.000000 0.148248 0.054460 0.047622 0.014763 0.096773 0.042935 0.025969 0.119328 0.020362 0.109195 0.147680 0.217614 0.131614 0.134361 0.069973 0.064731 0.055695 0.124918 0.089199 0.000000 0.101520 0.107085 0.095901 0.040269 0.089805 0.101778 0.038793 0.155803 0.071637 0.038773 0.120185 0.134296 0.004794 0.093104 0.064613 0.011604 0.191298 0.115473 0.054502 0.105671 0.131758 0.026205 0.048087 0.153632 0.124793 0.097146 0.100298 0.061472 0.036576 0.036411 0.103161 0.000000 0.030284 0.046287 0.058950 0.087097 0.125377 0.242719 0.085948 0.017223 0.194895
4.300000 0.023858 0.049026 0.124409 0.069109 0.110998 0.026172 0.154735 0.101382 0.009316 0.108218 0.020767 0.127198 0.102098 0.008901 0.094026 0.004875 0.069285 0.181953 0.093619 0.069812 0.019136 0.084799 0.135560 0.087541 0.106275 0.031011 0.110355 0.026634 0.023096 0.145687 0.043079 0.073128 0.099589 0.035239 0.040541 0.000000 0.024488 0.082726 0.038089 0.145437 0.072167 0.063090 0.043180 0.044181 0.035880 0.041183 0.100968 0.000000 0.099426 0.122288 0.222670 0.084794 0.136842 0.096463 0.034429 0.047731 0.135209 0.056439 0.032532 0.110905 0.123878 0.088860 0.018843 0.085593 0.150941 0.053791 0.091626 0.063902 0.002263 0.195160 0.102319 0.009208 0.073735 0.038552 0.035655 0.199370 0.073124 0.133057 0.145164 0.107340 0.027242 0.045400 0.117150 0.186981 0.030164 0.109260 0.078053 0.009082 0.049532 0.096155 0.033022 0.014255 0.043274 0.112165 0.121840 0.145338 0.236143 0.060795 0.001929 0.212727
4.400000 0.025705 0.000000 0.109935 0.096160 0.082798 0.069334 0.164470 0.143205 0.001954 0.087593 0.006441 0.115203 0.128631 0.054172 0.069734 0.011175 0.062851 0.206090 0.120446 0.049992 0.016228 0.040418 0.104367 0.097304 0.054768 0.000000 0.125959 0.023013 0.107781 0.131319 0.019750 0.122026 0.118160 0.009736 0.011763 0.029024 0.011100 0.072044 0.026785 0.123502 0.056401 0.107576 0.000000 0.025654 0.007038 0.093914 0.148422 0.018211 0.089515 0.075718 0.175830 0.110685 0.173294 0.132674 0.063069 0.019803 0.117622 0.039289 0.059732 0.054812 0.109613 0.124086 0.009420 0.083582 0.113618 0.061788 0.083738 0.061115 0.000000 0.140377 0.074043 0.007532 0.082594 0.045513 0.046367 0.244431 0.086139 0.148888 0.126731 0.142068 0.026599 0.064571 0.123488 0.122589 0.087218 0.087009 0.080648 0.079113 0.036828 0.105207 0.066362 0.000000 0.026792 0.093268 0.099941 0.095715 0.279492 0.056295 0.053044 0.183711
4.500000 0.043496 0.004350 0.075631 0.085189 0.048181 0.000000 0.121605 0.168302 0.000000 0.080425 0.000000 0.034925 0.069816 0.055257 0.076555 0.028111 0.052546 0.227471 0.118344 0.008304 0.000000 0.022187 0.110849 0.119035 0.011142 0.001363 0.143500 0.034325 0.071449 0.123875 0.017971 0.077992 0.152464 0.021091 0.005465 0.031846 0.000000 0.037414 0.017673 0.083451 0.000773 0.145169 0.000000 0.028140 0.025912 0.045077 0.126870 0.035562 0.090645 0.107188 0.160527 0.126745 0.187002 0.038646 0.040796 0.007172 0.076392 0.018011 0.080106 0.090693 0.077779 0.140447 0.000000 0.081373 0.139043 0.013304 0.039695 0.053445 0.024910 0.115872 0.078506 0.001626 0.054120 0.072917 0.071427 0.242084 0.136533 0.137908 0.074147 0.130298 0.004761 0.072729 0.097296 0.063722 0.129473 0.033129 0.067761 0.112027 0.050107 0.101894 0.061941 0.002749 0.022755 0.090762 0.102681 0.173499 0.240510 0.086152 0.064447 0.198005
4.600000 0.041537 0.034362 0.041905 0.070892 0.026231 0.028396 0.142749 0.167929 0.025647 0.088660 0.026022 0.033549 0.100609 0.026080 0.032362 0.007008 0.079440 0.216206 0.076845 0.019205 0.001113 0.000729 0.056983 0.066844 0.042176 0.013928 0.240698 0.015296 0.012774 0.105961 0.005061 0.075984 0.094056 0.005090 0.055190 0.030219 0.007767 0.056309 0.016849 0.090509 0.000000 0.085620 0.000000 0.000000 0.016167 0.058126 0.160729 0.027060 0.074626 0.097799 0.141784 0.158124 0.215248 0.057235 0.071287 0.033046 0.099929 0.020915 0.108349 0.055343 0.089843 0.115937 0.037126 0.042368 0.197249 0.017415 0.035744 0.065296 0.029796 0.082757 0.078224 0.016683 0.093442 0.093148 0.060500 0.216475 0.107325 0.221685 0.075540 0.117579 0.007856 0.111803 0.081325 0.048952 0.135027 0.010255 0.049058 0.122002 0.102214 0.081207 0.042987 0.029787 0.025788 0.131958 0.098141 0.141674 0.208806 0.085639 0.045296 0.153561
4.700000 0.055513 0.079246 0.034903 0.086000 0.007908 0.000000 0.102955 0.193604 0.000000 0.083422 0.000000 0.074322 0.103412 0.021251 0.046626 0.012648 0.100241 0.239295 0.110441 0.014210 0.016558 0.040883 0.107268 0.106735 0.029881 0.017585 0.225750 0.040660 0.095669 0.119970 0.044829 0.105216 0.040962 0.013950 0.086174 0.043910 0.000000 0.043732 0.000000 0.097395 0.018832 0.056347 0.053558 0.000000 0.031148 0.062903 0.161091 0.023989 0.060009 0.073251 0.165708 0.179516 0.178579 0.096099 0.062580 0.023875 0.069711 0.005008 0.089097 0.017941 0.048092 0.096685 0.048296 0.098355 0.201551 0.039138 0.006660 0.073114 0.047211 0.053395 0.105769 0.006936 0.127363 0.112542 0.060052 0.213386 0.065415 0.230956 0.058662 0.100855 0.038334 0.101704 0.103565 0.043869 0.143464 0.104525 0.052930 0.120291 0.156025 0.046564 0.058258 0.069762 0.031095 0.150593 0.082121 0.057783 0.200828 0.070528 0.025895 0.095248
4.800000 0.082994 0.065972 0.021455 0.125053 0.012394 0.046639 0.115601 0.120652 0.078595 0.033246 0.022410 0.070595 0.072748 0.015023 0.048546 0.040938 0.072740 0.240266 0.127235 0.047628 0.005630 0.050113 0.114907 0.084795 0.001356 0.049276 0.251204 0.055155 0.089690 0.122289 0.076942 0.106558 0.023089 0.014241 0.060257 0.087943 0.010547 0.007741 0.019878 0.075848 0.000000 0.105172 0.033576 0.000041 0.046949 0.038684 0.123047 0.000000 0.060532 0.094358 0.102767 0.147011 0.223758 0.089987 0.055025 0.038372 0.083557 0.007658 0.081545 0.031723 0.036833 0.058398 0.073589 0.102301 0.185350 0.045768 0.000000 0.082882 0.089598 0.051798 0.095387 0.026261 0.113298 0.103544 0.068294 0.211524 0.057645 0.193177 0.036034 0.092700 0.016955 0.089648 0.084080 0.024453 0.113754 0.059181 0.062902 0.136371 0.139576 0.062855 0.055925 0.118958 0.000000 0.159140 0.083965 0.083746 0.172016 0.066964 0.015902 0.076312
4.900000 0.051801 0.048598 0.067834 0.120922 0.011506 0.048154 0.116906 0.116642 0.096923 0.068530 0.020054 0.031357 0.061930 0.000000 0.061715 0.061582 0.029023 0.172057 0.130594 0.049831 0.041886 0.065756 0.154187 0.065697 0.005337 0.017460 0.170590 0.031444 0.028230 0.112484 0.030180 0.108749 0.062759 0.059041 0.000000 0.090856 0.041663 0.018837 0.018391 0.080715 0.000000 0.023472 0.040926 0.039285 0.055850 0.053179 0.136075 0.076416 0.044790 0.135480 0.079272 0.113073 0.182788 0.094443 0.122087 0.012259 0.084354 0.015949 0.083389 0.009832 0.000000 0.089806 0.077613 0.036826 0.156559 0.053646 0.000000 0.081460 0.103478 0.055730 0.091797 0.087694 0.089891 0.113709 0.000000 0.163143 0.000000 0.163300 0.013977 0.065262 0.038612 0.058782 0.111578 0.030520 0.130363 0.075252 0.087381 0.155128 0.156209 0.037063 0.001262 0.095353 0.045009 0.107658 0.056781 0.050067 0.125735 0.037780 0.000000 0.083549
5.000000 0.032929 0.048864 0.066641 0.118008 0.011628 0.110319 0.081817 0.120895 0.083163 0.079754 0.022321 0.012038 0.108801 0.032094 0.088495 0.090926 0.033715 0.193293 0.156795 0.026790 0.038043 0.059982 0.159207 0.089996 0.004205 0.046575 0.117380 0.010241 0.026736 0.060148 0.064696 0.072111 0.075698 0.089648 0.031791 0.085495 0.055016 0.002333 0.061336 0.045369 0.021858 0.101446 0.045690 0.063526 0.093185 0.069119 0.098641 0.078354 0.031982 0.129242 0.051857 0.063194 0.168018 0.113178 0.118117 0.047099 0.067311 0.061665 0.101517 0.008796 0.000000 0.114590 0.084016 0.007461 0.124313 0.027637 0.046285 0.077144 0.052023 0.095803 0.120402 0.021019 0.117265 0.157721 0.000000 0.104462 0.019099 0.173558 0.026910 0.048499 0.021701 0.038753 0.079977 0.021627 0.072204 0.055078 0.070852 0.169027 0.100287 0.092891 0.022899 0.031397 0.033180 0.118246 0.054563 0.112335 0.152980 0.037003 0.014356 0.059323
5.100000 0.046441 0.031368 0.119125 0.179414 0.000000 0.111149 0.117330 0.125442 0.085898 0.111075 0.014955 0.012514 0.117278 0.023353 0.103363 0.057884 0.009407 0.150977 0.093800 0.000000 0.093691 0.079990 0.163926 0.052951 0.019263 0.048796 0.120880 0.020774 0.042383 0.080482 0.058638 0.068857 0.068492 0.063672 0.015969 0.030318 0.070605 0.007022 0.099809 0.069814 0.030899 0.103699 0.076401 0.096370 0.059007 0.082094 0.080248 0.072069 0.067907 0.147374 0.064825 0.034494 0.208141 0.145807 0.134326 0.032386 0.060646 0.094195 0.078732 0.023916 0.019129 0.111955 0.140734 0.005557 0.134885 0.053304 0.021152 0.042282 0.068297 0.106489 0.082098 0.003241 0.092955 0.166744 0.000000 0.036515 0.055981 0.159180 0.041778 0.013650 0.025280 0.025291 0.105325 0.020076 0.065987 0.061601 0.057233 0.155849 0.054903 0.013952 0.010728 0.000677 0.033768 0.094113 0.044374 0.058751 0.117847 0.056577 0.000000 0.093263
5.200000 0.037510 0.046014 0.157303 0.184901 0.004058 0.175532 0.114678 0.096864 0.051017 0.141988 0.000000 0.037625 0.118842 0.024335 0.071158 0.038583 0.000000 0.124946 0.090449 0.000282 0.116790 0.061284 0.201491 0.037143 0.000000 0.062049 0.106046 0.029824 0.076060 0.093415 0.034460 0.111388 0.084191 0.044489 0.039576 0.009186 0.090437 0.008705 0.121540 0.051405 0.012242 0.079110 0.116042 0.066754 0.062539 0.109583 0.075666 0.041279 0.058541 0.103384 0.109410 0.027915 0.197372 0.146277 0.171899 0.045093 0.082862 0.086362 0.108970 0.045110 0.013458 0.136590 0.142572 0.024734 0.132443 0.077145 0.038281 0.027283 0.046885 0.151210 0.102914 0.029916 0.034367 0.163035 0.025437 0.076821 0.085012 0.155431 0.011482 0.024207 0.000000 0.013367 0.108126 0.036383 0.071249 0.000000 0.029367 0.102345 0.011482 0.012875 0.074179 0.003681 0.017042 0.114369 0.018818 0.042774 0.123180 0.063284 0.013005 0.067264
5.300000 0.083618 0.072513 0.197027 0.155660 0.018329 0.135551 0.109015 0.079348 0.089996 0.101814 0.003501 0.069837 0.135578 0.000000 0.047326 0.013759 0.009609 0.178067 0.112762 0.001963 0.120166 0.106944 0.171373 0.049734 0.046332 0.080993 0.063993 0.029476 0.071845 0.099203 0.000000 0.098807 0.079120 0.039782 0.050487 0.032477 0.079358 0.008512 0.090689 0.043742 0.027187 0.059299 0.076730 0.113902 0.010403 0.110258 0.064719 0.063996 0.047909 0.084445 0.069395 0.000000 0.176726 0.165048 0.122939 0.065235 0.059833 0.056163 0.124175 0.020061 0.000000 0.154164 0.160942 0.016489 0.142549 0.103139 0.043442 0.000000 0.026668 0.163856 0.161001 0.053258 0.035064 0.128061 0.020195 0.089439 0.035055 0.161261 0.012479 0.020612 0.046137 0.007716 0.085905 0.013485 0.094739 0.014054 0.000000 0.059490 0.014201 0.024637 0.149954 0.039774 0.014725 0.093448 0.057442 0.018912 0.108432 0.090102 0.000000 0.098388
5.400000 0.058528 0.050920 0.202918 0.150832 0.003894 0.167783 0.128899 0.062018 0.143272 0.049942 0.080044 0.090067 0.105941 0.000000 0.088025 0.000000 0.025863 0.124137 0.086355 0.048693 0.126583 0.127771 0.114826 0.027881 0.053930 0.062261 0.014668 0.033237 0.083318 0.116873 0.007139 0.061150 0.100729 0.067500 0.001158 0.038112 0.086030 0.003791 0.124294 0.064026 0.045781 0.041919 0.043597 0.090306 0.025580 0.121491 0.031036 0.011314 0.062930 0.072190 0.076092 0.005462 0.166354 0.170158 0.146862 0.079835 0.000000 0.038666 0.117352 0.000000 0.000000 0.159078 0.118584 0.004900 0.125472 0.104233 0.000922 0.000000 0.058705 0.159568 0.130152 0.016616 0.074187 0.135689 0.063411 0.056249 0.020584 0.176667 0.027170 0.036578 0.034359 0.053974 0.050541 0.069399 0.060241 0.000000 0.032345 0.068556 0.019317 0.053429 0.106215 0.044157 0.052467 0.098025 0.061908 0.051261 0.108499 0.091829 0.039647 0.093670
5.500000 0.041159 0.037400 0.160583 0.156376 0.000000 0.138484 0.140397 0.096382 0.109694 0.045964 0.082853 0.068705 0.126202 0.002018 0.068722 0.018860 0.045472 0.103249 0.106266 0.041691 0.147046 0.123678 0.119338 0.017987 0.084495 0.082052 0.071524 0.043527 0.089307 0.127609 0.000000 0.114366 0.115801 0.077731 0.027766 0.014642 0.096689 0.017404 0.090510 0.061383 0.052636 0.061723 0.012849 0.102735 0.010881 0.119739 0.054811 0.058739 0.023317 0.016451 0.078148 0.012869 0.171639 0.150125 0.133823 0.054525 0.030786 0.032955 0.186067 0.019967 0.035646 0.115241 0.179181 0.016612 0.093054 0.096435 0.000000 0.006794 0.052673 0.081696 0.097987 0.007910 0.084223 0.116716 0.048837 0.060724 0.025525 0.180992 0.012112 0.035830 0.036305 0.028057 0.028849 0.069259 0.068257 0.039532 0.033228 0.110771 0.032742 0.079180 0.042964 0.009668 0.041850 0.086274 0.037949 0.031719 0.121367 0.069973 0.038697 0.092654
5.600000 0.010734 0.060280 0.125657 0.148808 0.000000 0.101999 0.101933 0.082867 0.068295 0.040406 0.088114 0.087111 0.077542 0.004322 0.105138 0.003093 0.032335 0.114817 0.087185 0.052175 0.165553 0.112144 0.112375 0.012701 0.059232 0.066592 0.110205 0.053983 0.157254 0.139764 0.000000 0.120178 0.112233 0.099796 0.005091 0.008577 0.156312 0.071064 0.094869 0.017555 0.054127 0.066971 0.020777 0.054313 0.000000 0.079223 0.095853 0.093159 0.033746 0.041669 0.104116 0.018967 0.162739 0.091686 0.097592 0.066966 0.005242 0.047239 0.186009 0.000000 0.028665 0.136283 0.147175 0.073151 0.067296 0.077085 0.000000 0.000000 0.011266 0.070800 0.115487 0.035617 0.113880 0.093826 0.075118 0.063961 0.000000 0.169218 0.033494 0.056733 0.032703 0.053338 0.029030 0.081656 0.123962 0.030276 0.040475 0.098697 0.000000 0.091560 0.026837 0.025010 0.075576 0.107715 0.030414 0.078548 0.081486 0.065281 0.040028 0.087820
5.700000 0.060787 0.049426 0.125436 0.117334 0.019063 0.074883 0.119216 0.081747 0.085360 0.034829 0.097474 0.064904 0.080240 0.032420 0.120491 0.030694 0.071915 0.123004 0.110394 0.035891 0.134141 0.137609 0.097539 0.000000 0.089883 0.122216 0.074486 0.071314 0.158325 0.116199 0.026257 0.128609 0.121984 0.134125 0.007296 0.018411 0.171609 0.063634 0.138239 0.033268 0.054575 0.043908 0.045865 0.020884 0.050857 0.107756 0.090594 0.106713 0.016580 0.043551 0.133880 0.012755 0.134691 0.062297 0.096941 0.078994 0.007001 0.036643 0.166955 0.011785 0.074274 0.115802 0.144231 0.039505 0.081629 0.101048 0.011575 0.028231 0.002601 0.046219 0.139782 0.047640 0.123615 0.092113 0.060075 0.064614 0.025747 0.153826 0.028169 0.062779 0.024080 0.033647 0.001679 0.106036 0.146181 0.029290 0.044935 0.091391 0.009696 0.030315 0.000000 0.054192 0.066504 0.144118 0.013003 0.028697 0.099647 0.054420 0.044244 0.049150
5.800000 0.094807 0.067655 0.168579 0.117051 0.000000 0.076570 0.106076 0.088526 0.126131 0.000000 0.089878 0.106463 0.044555 0.044290 0.111314 0.082837 0.037085 0.131443 0.186267 0.078735 0.171990 0.131393 0.100402 0.007910 0.064458 0.157774 0.061767 0.107879 0.105190 0.137879 0.018442 0.132309 0.055725 0.192296 0.044496 0.048423 0.115198 0.120835 0.110115 0.057431 0.081048 0.043878 0.056296 0.009762 0.103749 0.037630 0.080314 0.082545 0.012632 0.058135 0.111605 0.017864 0.111274 0.080222 0.060550 0.070939 0.056506 0.034001 0.110427 0.027863 0.101123 0.093656 0.136916 0.057998 0.055333 0.067428 0.018996 0.099750 0.034977 0.011645 0.103530 0.015860 0.130453 0.035199 0.062987 0.040428 0.025659 0.152908 0.015861 0.047066 0.043287 0.019071 0.033427 0.095260 0.188251 0.037982 0.059415 0.114686 0.017277 0.029147 0.040069 0.112062 0.074320 0.097485 0.018081 0.015033 0.096793 0.034263 0.056093 0.039513
5.900000 0.092998 0.082290 0.128634 0.086309 0.013409 0.072720 0.120549 0.054357 0.121911 0.011075 0.086079 0.146910 0.054316 0.048024 0.103316 0.128588 0.012527 0.160753 0.173312 0.111771 0.181294 0.110604 0.114716 0.031567 0.035961 0.173058 0.040320 0.083868 0.137771 0.143268 0.069521 0.096070 0.055904 0.212954 0.060277 0.060137 0.149020 0.089515 0.109733 0.055966 0.097893 0.063773 0.023519 0.003416 0.072211 0.074816 0.095454 0.089117 0.014656 0.109656 0.099504 0.041505 0.152682 0.038726 0.094010 0.005045 0.052987 0.007619 0.136759 0.000000 0.032450 0.097216 0.120398 0.108211 0.038425 0.099551 0.079770 0.043099 0.035440 0.020256 0.105672 0.000000 0.131912 0.036108 0.061739 0.068700 0.032186 0.166210 0.016952 0.016555 0.057534 0.002595 0.011906 0.089588 0.151581 0.017901 0.079736 0.115089 0.016349 0.000000 0.086341 0.103597 0.085440 0.072926 0.037207 0.014614 0.127589 0.077699 0.123644 0.037675
6.000000 0.112116 0.098365 0.158376 0.081157 0.000000 0.077823 0.126176 0.064279 0.131068 0.112761 0.093473 0.179595 0.018309 0.021223 0.046358 0.189202 0.059576 0.128237 0.153146 0.171819 0.166392 0.102279 0.169800 0.000000 0.000000 0.221050 0.055991 0.044384 0.127046 0.167832 0.063372 0.070905 0.089496 0.155848 0.011383 0.092972 0.160236 0.089803 0.055281 0.000000 0.067983 0.000000 0.000000 0.044202 0.032439 0.087246 0.072446 0.065648 0.038940 0.073468 0.117062 0.057442 0.119826 0.002876 0.136214 0.006918 0.058399 0.021071 0.099249 0.009794 0.057362 0.100948 0.114712 0.091967 0.051556 0.067335 0.041601 0.031310 0.044113 0.007419 0.089566 0.016187 0.151685 0.104936 0.034436 0.016364 0.069169 0.144664 0.068848 0.000000 0.078930 0.019803 0.023967 0.112836 0.176027 0.081424 0.050042 0.090944 0.051866 0.011841 0.056151 0.132364 0.073297 0.070991 0.020515 0.001495 0.087989 0.020504 0.093395 0.032589
6.100000 0.085872 0.085949 0.171911 0.074417 0.000000 0.080746 0.130028 0.015198 0.116966 0.154316 0.128389 0.162982 0.026526 0.058977 0.061255 0.137869 0.024379 0.121141 0.108490 0.188000 0.143565 0.086108 0.149384 0.018205 0.011519 0.218486 0.011186 0.023571 0.111903 0.185793 0.034059 0.011798 0.131670 0.132202 0.000000 0.104175 0.163897 0.127519 0.000000 0.109529 0.032405 0.001051 0.004600 0.027672 0.005592 0.085889 0.099399 0.074905 0.018909 0.088295 0.093575 0.067443 0.105805 0.006180 0.138789 0.003136 0.045681 0.081885 0.130143 0.039546 0.062839 0.106008 0.161749 0.098105 0.038528 0.059918 0.094037 0.020406 0.064298 0.039620 0.074039 0.002337 0.143787 0.082102 0.031045 0.017756 0.064743 0.140830 0.103158 0.003004 0.085820 0.004976 0.000000 0.116348 0.129058 0.099402 0.070274 0.041632 0.000000 0.042455 0.033222 0.116631 0.133980 0.076681 0.098545 0.018277 0.089697 0.029817 0.085644 0.012137
6.200000 0.081618 0.081780 0.182129 0.082429 0.051900 0.045906 0.131993 0.000000 0.099978 0.146955 0.111499 0.115110 0.014982 0.041257 0.039796 0.133098 0.078216 0.152230 0.054048 0.180124 0.143462 0.135436 0.151514 0.019420 0.011491 0.218449 0.053694 0.003454 0.141154 0.203202 0.028474 0.014757 0.157380 0.081702 0.107479 0.089184 0.111500 0.117859 0.052217 0.136990 0.002425 0.022910 0.022682 0.103993 0.067532 0.073560 0.169735 0.044419 0.013067 0.145649 0.131747 0.048921 0.101125 0.000000 0.133908 0.000000 0.027758 0.095837 0.124137 0.017152 0.044981 0.062288 0.191245 0.083513 0.029857 0.068488 0.091471 0.044765 0.065206 0.038260 0.083220 0.000000 0.173037 0.052223 0.024312 0.019099 0.100284 0.168813 0.118660 0.001706 0.050652 0.019536 0.000000 0.125128 0.057288 0.101958 0.091475 0.042724 0.042652 0.044839 0.051273 0.076796 0.135547 0.044223 0.130009 0.038698 0.098640 0.027061 0.143939 0.050177
6.300000 0.045723 0.057988 0.178686 0.074084 0.024956 0.016028 0.169231 0.072181 0.128776 0.149999 0.066355 0.105566 0.023091 0.037244 0.034059 0.171859 0.172585 0.138004 0.100953 0.209340 0.122957 0.105089 0.170638 0.000000 0.063768 0.183181 0.013734 0.020509 0.144673 0.198437 0.033027 0.000000 0.146772 0.132984 0.051452 0.113912 0.157381 0.124209 0.057586 0.094926 0.033902 0.016535 0.000000 0.108826 0.045892 0.035536 0.204301 0.037325 0.056607 0.133519 0.125663 0.019518 0.063123 0.030248 0.109586 0.000000 0.025274 0.061443 0.107782 0.018365 0.048523 0.085029 0.112548 0.066758 0.007303 0.081798 0.137667 0.044579 0.008948 0.030639 0.065011 0.031738 0.203307 0.042601 0.000000 0.088180 0.128792 0.117772 0.108376 0.014874 0.095743 0.012732 0.026665 0.151032 0.020486 0.120171 0.074310 0.032917 0.056053 0.000000 0.056322 0.095594 0.148398 0.079816 0.162819 0.000000 0.080072 0.000000 0.157523 0.000000
6.400000 0.039810 0.029213 0.199489 0.096642 0.029888 0.000365 0.112334 0.039740 0.110571 0.145146 0.084834 0.093845 0.058316 0.018215 0.066315 0.140765 0.157290 0.127950 0.032908 0.237515 0.145995 0.080030 0.163743 0.052602 0.063801 0.198829 0.021876 0.020690 0.100447 0.161326 0.065202 0.057950 0.164778 0.146240 0.046746 0.148787 0.174453 0.078782 0.034920 0.124580 0.033731 0.021322 0.032501 0.096353 0.069532 0.085237 0.197923 0.064103 0.018136 0.098578 0.097486 0.000000 0.082865 0.000617 0.092533 0.050188 0.098671 0.028672 0.116132 0.103789 0.100360 0.084394 0.101952 0.046813 0.025905 0.029998 0.104973 0.101144 0.040616 0.028497 0.011368 0.000000 0.198368 0.039667 0.035962 0.095454 0.115038 0.101070 0.082923 0.018943 0.141755 0.000000 0.055145 0.126999 0.000000 0.084503 0.074156 0.021694 0.033776 0.041539 0.055070 0.106911 0.149683 0.073733 0.131958 0.032112 0.094704 0.000000 0.167555 0.003119
6.500000 0.033550 0.048460 0.228633 0.064979 0.000000 0.035489 0.091375 0.046911 0.064420 0.112865 0.069221 0.098853 0.056050 0.023317 0.067960 0.097962 0.181262 0.094552 0.000000 0.213937 0.120459 0.121154 0.165150 0.085370 0.059770 0.199307 0.013134 0.059215 0.105232 0.138407 0.048899 0.064534 0.196195 0.142556 0.000000 0.150220 0.167731 0.074687 0.036147 0.101891 0.068659 0.001692 0.009168 0.058301 0.088310 0.060900 0.191109 0.064760 0.006034 0.069208 0.090868 0.018383 0.106593 0.000000 0.094084 0.048713 0.060057 0.024406 0.114450 0.105242 0.077516 0.048430 0.091596 0.067430 0.038489 0.063446 0.118342 0.045626 0.094355 0.006223 0.022846 0.080417 0.197529 0.046766 0.002867 0.055463 0.131476 0.084859 0.082699 0.034883 0.143810 0.035175 0.091451 0.167907 0.001254 0.124295 0.115177 0.069182 0.069884 0.000000 0.054918 0.089163 0.125593 0.075131 0.171736 0.007122 0.135198 0.012865 0.156924 0.014514
6.600000 0.014206 0.044161 0.203937 0.074560 0.011726 0.102986 0.060288 0.067741 0.076383 0.032196 0.037289 0.062407 0.071582 0.054323 0.030956 0.070127 0.112438 0.123247 0.001683 0.215050 0.147395 0.152082 0.141596 0.136062 0.091724 0.187376 0.020065 0.027471 0.130878 0.150712 0.027767 0.020615 0.120628 0.162340 0.041488 0.106028 0.162296 0.073273 0.052928 0.057290 0.087873 0.042192 0.000000 0.093750 0.123248 0.015908 0.182640 0.106859 0.021433 0.116158 0.067514 0.060145 0.080869 0.011811 0.052614 0.000000 0.072657 0.054832 0.124443 0.058308 0.078726 0.067209 0.122896 0.040407 0.057258 0.039866 0.132254 0.051479 0.083100 0.011649 0.034323 0.066403 0.196894 0.071253 0.032814 0.113863 0.129152 0.078610 0.162187 0.063408 0.149760 0.067594 0.107565 0.125002 0.023499 0.098952 0.137061 0.079136 0.052993 0.004422 0.057561 0.139658 0.155369 0.013428 0.133997 0.028016 0.118005 0.022258 0.156912 0.053290
6.700000 0.024388 0.009586 0.175229 0.084467 0.000000 0.103835 0.066445 0.073999 0.086097 0.000000 0.051803 0.030985 0.074614 0.020674 0.029279 0.021802 0.163814 0.086650 0.006368 0.226091 0.117918 0.177798 0.184205 0.129150 0.082343 0.205354 0.041006 0.069473 0.148929 0.150212 0.027167 0.054410 0.091899 0.116370 0.013654 0.076512 0.133424 0.059425 0.018357 0.027661 0.113115 0.071090 0.023822 0.135319 0.127858 0.030539 0.125546 0.092313 0.032576 0.157992 0.028740 0.041229 0.069495 0.021604 0.043712 0.017369 0.062479 0.055807 0.186582 0.000000 0.083338 0.161014 0.088930 0.087646 0.093577 0.000000 0.104337 0.066121 0.104599 0.044729 0.090818 0.081058 0.182960 0.040677 0.049963 0.109406 0.143944 0.079352 0.143394 0.046717 0.173351 0.080593 0.028110 0.113788 0.050302 0.063424 0.125119 0.084710 0.011945 0.014322 0.040953 0.170152 0.159715 0.021085 0.142681 0.058520 0.072522 0.032493 0.100590 0.075987
6.800000 0.053381 0.025913 0.145108 0.133790 0.001898 0.062358 0.085835 0.062530 0.117004 0.000000 0.063953 0.000000 0.093534 0.003004 0.061165 0.023168 0.085998 0.108405 0.000000 0.177098 0.124054 0.152112 0.154629 0.176857 0.062971 0.215878 0.067672 0.050211 0.162787 0.142027 0.058129 0.023093 0.150568 0.105172 0.055953 0.080676 0.116919 0.090545 0.027707 0.079449 0.133492 0.091055 0.061447 0.089269 0.110638 0.023240 0.131471 0.044081 0.096837 0.126812 0.022798 0.048251 0.021312 0.002727 0.063798 0.019865 0.097892 0.011383 0.112815 0.000000 0.061271 0.153917 0.081880 0.122358 0.055346 0.000000 0.150900 0.055294 0.105558 0.025625 0.039928 0.109708 0.166392 0.034976 0.039651 0.080367 0.171518 0.104360 0.163155 0.039434 0.130842 0.128414 0.058125 0.107239 0.086807 0.034899 0.136422 0.030181 0.000000 0.000000 0.020112 0.155060 0.146603 0.000000 0.129291 0.119725 0.112006 0.085442 0.082100 0.050860
6.900000 0.028860 0.032978 0.129930 0.097796 0.035297 0.094379 0.069024 0.064211 0.081302 0.000218 0.062583 0.062720 0.095543 0.002613 0.034431 0.002417 0.067495 0.031600 0.050549 0.179197 0.128366 0.098077 0.194879 0.204811 0.079251 0.226410 0.038670 0.095310 0.120520 0.130907 0.112971 0.006356 0.110475 0.157968 0.003886 0.104345 0.107113 0.066040 0.001685 0.031101 0.093254 0.036060 0.047663 0.094569 0.099598 0.032082 0.151210 0.058523 0.094303 0.101671 0.023868 0.110202 0.000000 0.023104 0.132980 0.059191 0.112153 0.007305 0.131102 0.031588 0.086649 0.153293 0.138556 0.136853 0.101829 0.013621 0.119330 0.101786 0.126012 0.000000 0.006202 0.091287 0.151769 0.032744 0.011928 0.072112 0.140552 0.048886 0.090944 0.035300 0.137193 0.128907 0.024769 0.080975 0.066952 0.044659 0.051676 0.034094 0.018668 0.000000 0.071288 0.114591 0.117257 0.000000 0.175185 0.139803 0.111314 0.060502 0.109518 0.096482
7.000000 0.063595 0.000000 0.109263 0.076907 0.084868 0.103900 0.107068 0.070334 0.090362 0.006954 0.039831 0.092420 0.083513 0.025154 0.060720 0.063681 0.092820 0.109169 0.032035 0.183062 0.136255 0.127435 0.190161 0.155281 0.096897 0.229454 0.043508 0.125191 0.114178 0.111980 0.083982 0.041203 0.070709 0.135003 0.014699 0.050042 0.118984 0.061344 0.003164 0.034101 0.094556 0.000000 0.099723 0.000000 0.083270 0.034238 0.131736 0.021525 0.078479 0.119364 0.021768 0.155490 0.051679 0.056980 0.155977 0.071003 0.109240 0.036377 0.138022 0.000000 0.058049 0.210850 0.144572 0.155991 0.097393 0.000000 0.129544 0.147230 0.097680 0.017064 0.013473 0.059403 0.196556 0.037719 0.058239 0.118531 0.124345 0.020704 0.110664 0.067641 0.159467 0.078413 0.070514 0.048795 0.062717 0.004743 0.017028 0.052090 0.039705 0.016137 0.101943 0.146149 0.143404 0.021671 0.177624 0.189488 0.102090 0.081553 0.105368 0.135161
7.100000 0.044239 0.015359 0.134704 0.093204 0.018539 0.093734 0.095115 0.007367 0.046055 0.039684 0.000000 0.129651 0.058892 0.014345 0.057757 0.025395 0.020318 0.122415 0.059268 0.155401 0.106181 0.102384 0.203700 0.134243 0.099147 0.231396 0.049631 0.164818 0.117799 0.086156 0.053830 0.007566 0.094903 0.126655 0.000732 0.076133 0.139782 0.096796 0.002056 0.009845 0.078343 0.035043 0.126802 0.020043 0.093238 0.029533 0.145018 0.038156 0.012626 0.118883 0.040592 0.145657 0.007598 0.022960 0.149021 0.055218 0.130751 0.065392 0.160225 0.000000 0.103565 0.242755 0.176574 0.178163 0.045099 0.034461 0.157269 0.143418 0.106544 0.032183 0.065752 0.086670 0.202177 0.015254 0.089760 0.161788 0.176000 0.000410 0.118017 0.116066 0.238580 0.121845 0.055005 0.046789 0.042942 0.034268 0.026374 0.094700 0.000000 0.012228 0.133507 0.106721 0.156191 0.014462 0.155614 0.142663 0.121498 0.077353 0.041879 0.151723
7.200000 0.025853 0.050548 0.198704 0.086412 0.041545 0.127724 0.087881 0.038814 0.038398 0.045956 0.033165 0.151370 0.070191 0.050110 0.053740 0.019267 0.056567 0.120085 0.052880 0.126408 0.070401 0.046169 0.152507 0.121841 0.158465 0.208745 0.055097 0.145050 0.113554 0.077518 0.074591 0.026836 0.098522 0.131794 0.031945 0.086885 0.129826 0.078737 0.002624 0.045915 0.090671 0.014568 0.149324 0.026877 0.124717 0.006026 0.134391 0.053514 0.015703 0.134562 0.023205 0.136372 0.024013 0.056572 0.185533 0.054771 0.125120 0.023352 0.174274 0.028738 0.103577 0.199403 0.178433 0.166637 0.025475 0.041069 0.135080 0.153684 0.074002 0.047303 0.117857 0.121616 0.181156 0.003563 0.157838 0.147406 0.152218 0.009511 0.115355 0.084690 0.189707 0.104581 0.042121 0.054356 0.075471 0.043744 0.016264 0.050735 0.037544 0.018577 0.059034 0.102063 0.160375 0.052096 0.157755 0.179673 0.094536 0.091145 0.044039 0.130641
7.300000 0.000000 0.060381 0.167002 0.111845 0.049847 0.125448 0.086532 0.061481 0.012297 0.016841 0.102368 0.082860 0.082973 0.009347 0.056627 0.017275 0.052205 0.151616 0.073426 0.171852 0.124931 0.062740 0.140468 0.134141 0.204195 0.144600 0.026663 0.097263 0.094852 0.081828 0.090346 0.045096 0.050313 0.144214 0.060179 0.111538 0.144775 0.074219 0.070410 0.000000 0.095899 0.000000 0.208973 0.041288 0.126633 0.001310 0.116252 0.071055 0.053862 0.137130 0.006878 0.154096 0.014321 0.084770 0.168144 0.076591 0.154245 0.023263 0.185393 0.011882 0.115510 0.269730 0.177863 0.142076 0.037373 0.043958 0.132826 0.136635 0.085546 0.052169 0.080365 0.126593 0.182558 0.000000 0.135021 0.149401 0.146549 0.013527 0.074437 0.084959 0.185833 0.069445 0.056101 0.121024 0.065857 0.087625 0.026021 0.033952 0.038185 0.009963 0.088466 0.159523 0.120453 0.047629 0.110558 0.142956 0.071355 0.066286 0.008553 0.080683
7.400000 0.007383 0.040303 0.157340 0.083266 0.026859 0.064637 0.071579 0.035810 0.018853 0.005476 0.082497 0.051805 0.099980 0.066101 0.052888 0.073469 0.062629 0.135376 0.078300 0.189610 0.067050 0.019305 0.183707 0.083504 0.196031 0.158997 0.016207 0.022896 0.063692 0.107261 0.073096 0.000000 0.073817 0.132413 0.059012 0.140161 0.103815 0.091402 0.106490 0.002920 0.097066 0.003763 0.198093 0.021140 0.066659 0.001200 0.124846 0.034685 0.056286 0.144192 0.002241 0.127919 0.089322 0.138868 0.173908 0.062467 0.155995 0.040975 0.182239 0.052257 0.156746 0.276186 0.100792 0.121936 0.015148 0.061368 0.144383 0.119046 0.092671 0.068738 0.061957 0.142968 0.143502 0.035760 0.166010 0.190122 0.113670 0.016063 0.043393 0.063230 0.193303 0.085403 0.009641 0.119133 0.051848 0.123685 0.021671 0.017778 0.031726 0.026057 0.074986 0.115024 0.149668 0.043339 0.121622 0.169378 0.054984 0.005729 0.056715 0.010658
7.500000 0.030258 0.072780 0.113639 0.111533 0.000000 0.061773 0.032078 0.062116 0.038084 0.028654 0.065940 0.081433 0.126675 0.122191 0.068271 0.047572 0.027661 0.156616 0.097382 0.158204 0.069766 0.019059 0.174773 0.074545 0.203265 0.162528 0.000000 0.003142 0.074844 0.072206 0.030589 0.024732 0.056759 0.095136 0.079529 0.122779 0.107089 0.149850 0.096431 0.042570 0.088808 0.011222 0.165521 0.000931 0.056598 0.063803 0.110574 0.028183 0.051762 0.150970 0.006353 0.115215 0.070793 0.143959 0.157555 0.059546 0.156991 0.035125 0.227882 0.000000 0.126351 0.205205 0.092827 0.127091 0.015314 0.060772 0.149944 0.122133 0.104185 0.040454 0.053074 0.113456 0.186477 0.026534 0.128901 0.207766 0.112644 0.019793 0.042601 0.104747 0.183108 0.119468 0.015824 0.114208 0.082104 0.109147 0.046520 0.012096 0.026794 0.035485 0.094110 0.079048 0.185501 0.063065 0.092338 0.168268 0.061498 0.043395 0.045472 0.016240
7.600000 0.026118 0.053475 0.148219 0.140615 0.002692 0.055346 0.047149 0.061629 0.035358 0.060032 0.028727 0.019366 0.118880 0.070684 0.065066 0.062047 0.032278 0.206083 0.126336 0.171117 0.044680 0.016111 0.179609 0.081849 0.153911 0.151331 0.000000 0.083092 0.095279 0.069772 0.000000 0.041026 0.028267 0.116914 0.042031 0.117024 0.133076 0.128659 0.054886 0.076130 0.068567 0.046454 0.108875 0.000000 0.068154 0.043295 0.103830 0.064891 0.062943 0.132006 0.023738 0.086161 0.097116 0.101182 0.129981 0.007928 0.200293 0.091173 0.214430 0.022371 0.130501 0.214140 0.090742 0.174106 0.018133 0.057473 0.144552 0.122702 0.068187 0.092994 0.027392 0.131125 0.180024 0.036915 0.138932 0.198806 0.097185 0.037296 0.060345 0.065145 0.220287 0.094145 0.021345 0.079895 0.052963 0.075351 0.037259 0.017146 0.036117 0.073596 0.077877 0.090615 0.179958 0.083250 0.080132 0.154068 0.068188 0.086527 0.121521 0.064713
7.700000 0.000000 0.015889 0.158100 0.154720 0.000000 0.080685 0.039026 0.090740 0.055607 0.033474 0.014012 0.044370 0.140635 0.065307 0.066480 0.091531 0.017230 0.202345 0.135166 0.161962 0.048994 0.004014 0.120071 0.098516 0.143689 0.155954 0.030605 0.085516 0.102392 0.000000 0.016659 0.015912 0.026230 0.098649 0.007724 0.147840 0.128612 0.086770 0.018450 0.057274 0.147282 0.051125 0.101728 0.000000 0.053805 0.038273 0.012558 0.012599 0.169421 0.146056 0.046637 0.076499 0.076707 0.074927 0.083288 0.003215 0.158906 0.146591 0.211169 0.015793 0.084660 0.242922 0.015161 0.196411 0.032454 0.050419 0.091570 0.126260 0.026213 0.075046 0.000905 0.164120 0.149262 0.011184 0.095017 0.204268 0.091369 0.009903 0.035703 0.030957 0.240138 0.100931 0.028070 0.071514 0.132739 0.092828 0.041227 0.022399 0.018501 0.082548 0.018378 0.088458 0.137720 0.074303 0.011565 0.161310 0.035952 0.092033 0.109889 0.003809
7.800000 0.020558 0.035665 0.116862 0.125073 0.024689 0.089040 0.015166 0.094943 0.043013 0.079552 0.025652 0.058442 0.108148 0.038859 0.076895 0.076360 0.037342 0.198754 0.085023 0.145109 0.039989 0.010468 0.199101 0.078704 0.140621 0.152482 0.085848 0.114046 0.082316 0.005109 0.006896 0.044294 0.037520 0.105812 0.001183 0.141557 0.134519 0.137940 0.000000 0.095470 0.159278 0.089261 0.085303 0.000000 0.042196 0.027157 0.071622 0.019506 0.179537 0.106748 0.056713 0.087295 0.068291 0.086375 0.087920 0.006251 0.135735 0.087246 0.177743 0.003166 0.099241 0.189755 0.010931 0.205121 0.018672 0.070059 0.101771 0.130247 0.025480 0.080109 0.004319 0.108822 0.170830 0.054637 0.116450 0.150328 0.087800 0.043807 0.029310 0.011737 0.201797 0.060929 0.000625 0.029437 0.105088 0.079237 0.022719 0.010981 0.051702 0.097943 0.003430 0.049253 0.149518 0.066557 0.055283 0.133663 0.024602 0.065008 0.072878 0.013799
7.900000 0.024300 0.033910 0.118002 0.083227 0.047757 0.150457 0.028786 0.075358 0.000000 0.095162 0.040970 0.001174 0.109331 0.042837 0.087513 0.079586 0.083770 0.143436 0.034644 0.119821 0.036356 0.032421 0.178000 0.072464 0.099608 0.164727 0.063325 0.118850 0.069297 0.019199 0.001851 0.005104 0.038651 0.174391 0.009528 0.131781 0.143447 0.132877 0.064463 0.115693 0.128578 0.054937 0.081547 0.016017 0.091172 0.064461 0.106075 0.000000 0.155281 0.131670 0.093627 0.035127 0.083720 0.135942 0.089192 0.015885 0.143382 0.089963 0.125413 0.008894 0.110073 0.172972 0.016232 0.167428 0.051642 0.095714 0.117814 0.114200 0.007930 0.026750 0.037690 0.171081 0.177295 0.000000 0.100260 0.169750 0.062138 0.031239 0.028480 0.033993 0.215098 0.103164 0.000000 0.031023 0.048504 0.114085 0.016237 0.070930 0.062792 0.128147 0.000000 0.091722 0.124884 0.058459 0.013538 0.156549 0.019651 0.060066 0.079478 0.032429
8.000000 0.000000 0.043294 0.159873 0.073044 0.045176 0.123250 0.013144 0.083891 0.007430 0.111649 0.051962 0.032908 0.146789 0.062071 0.076724 0.115141 0.065501 0.135452 0.000000 0.152223 0.040623 0.026123 0.219968 0.087959 0.150315 0.077027 0.089271 0.134255 0.096384 0.017624 0.012542 0.006173 0.005203 0.187885 0.007652 0.062655 0.089471 0.168795 0.062415 0.063748 0.141465 0.028924 0.079958 0.029845 0.116935 0.134741 0.117246 0.011084 0.126722 0.104070 0.132100 0.049183 0.055661 0.189423 0.033888 0.030583 0.132435 0.078862 0.114636 0.071876 0.079596 0.179496 0.004283 0.166683 0.014153 0.109686 0.121190 0.113827 0.022094 0.016801 0.106175 0.178858 0.149826 0.016981 0.134272 0.206902 0.071827 0.013199 0.093696 0.018945 0.193779 0.100795 0.000000 0.060558 0.058726 0.183231 0.015468 0.047209 0.032648 0.150037 0.000000 0.125201 0.135434 0.120490 0.014473 0.177302 0.008563 0.094904 0.144163 0.056283
8.100000 0.000145 0.048397 0.177573 0.061894 0.016912 0.100963 0.005486 0.071000 0.042503 0.183481 0.056372 0.048817 0.165140 0.112781 0.046500 0.088870 0.081164 0.115550 0.057402 0.172596 0.032595 0.020044 0.177910 0.046828 0.135896 0.041823 0.105168 0.146751 0.147388 0.000000 0.000000 0.000000 0.035033 0.206195 0.039896 0.064966 0.054086 0.142860 0.070231 0.026264 0.148688 0.017367 0.077637 0.053248 0.154300 0.112140 0.132465 0.014944 0.118697 0.118299 0.135167 0.007001 0.111238 0.236970 0.024979 0.007578 0.135868 0.072924 0.109418 0.106587 0.035459 0.168738 0.074493 0.138833 0.000000 0.158208 0.053917 0.136095 0.053616 0.010072 0.108075 0.086194 0.187545 0.015059 0.111579 0.161196 0.091344 0.086150 0.072109 0.060776 0.190640 0.107772 0.021164 0.059309 0.071040 0.184946 0.031752 0.065569 0.067142 0.153278 0.027592 0.119566 0.119497 0.101890 0.063224 0.159671 0.032301 0.077296 0.104175 0.041396
8.200000 0.045121 0.041753 0.175128 0.016797 0.000000 0.075506 0.010002 0.019858 0.000498 0.143711 0.036144 0.036387 0.181092 0.104669 0.044324 0.087546 0.081052 0.092063 0.070869 0.141586 0.028714 0.077128 0.141949 0.056144 0.092521 0.091107 0.110812 0.094952 0.139912 0.060964 0.000000 0.000000 0.030186 0.181246 0.069018 0.121414 0.018717 0.170534 0.129817 0.052576 0.145150 0.016253 0.113594 0.009523 0.192362 0.116856 0.135861 0.047977 0.138490 0.104033 0.140011 0.037420 0.094804 0.242799 0.031659 0.000000 0.114732 0.074642 0.103256 0.061578 0.043412 0.158795 0.095381 0.102386 0.018253 0.099357 0.032360 0.061831 0.019420 0.006461 0.073341 0.046851 0.160147 0.003320 0.109413 0.157739 0.109947 0.020876 0.057353 0.077727 0.166076 0.065775 0.050799 0.087411 0.064279 0.202007 0.000000 0.099663 0.039355 0.119511 0.057100 0.137881 0.147180 0.135983 0.085094 0.157596 0.063185 0.069282 0.079854 0.038476
8.300000 0.081442 0.000000 0.146825 0.028213 0.059436 0.127694 0.037040 0.006236 0.034103 0.130566 0.031888 0.010513 0.193652 0.095871 0.000000 0.071745 0.079735 0.097963 0.087090 0.119790 0.040043 0.034832 0.095794 0.077176 0.113413 0.074115 0.101143 0.106101 0.146153 0.078050 0.035362 0.008680 0.055531 0.184005 0.092707 0.143693 0.022870 0.180921 0.168735 0.040763 0.206162 0.012071 0.101076 0.060696 0.156945 0.115647 0.081533 0.056255 0.157795 0.113619 0.150841 0.037325 0.140089 0.239226 0.040557 0.018091 0.095558 0.126122 0.126554 0.053217 0.057120 0.175324 0.098656 0.137923 0.012275 0.130877 0.031915 0.035516 0.016718 0.026657 0.035866 0.046607 0.123018 0.017190 0.093257 0.128910 0.051672 0.002413 0.038360 0.098320 0.177394 0.073206 0.073715 0.101097 0.054115 0.169616 0.019999 0.139855 0.086550 0.135937 0.065142 0.111656 0.171057 0.136152 0.106731 0.105241 0.092294 0.012536 0.037358 0.053958
8.400000 0.136811 0.012745 0.181535 0.023351 0.015448 0.107286 0.045334 0.033766 0.011247 0.111430 0.033760 0.002450 0.180870 0.127643 0.007958 0.078953 0.080879 0.073708 0.057611 0.068752 0.077753 0.060760 0.084498 0.143167 0.147267 0.112993 0.117755 0.066823 0.182593 0.078027 0.016478 0.009037 0.090014 0.196596 0.108350 0.145248 0.048634 0.112453 0.151145 0.059239 0.160290 0.025144 0.107287 0.002568 0.165881 0.107869 0.063553 0.034006 0.142613 0.088563 0.097661 0.000000 0.149693 0.240349 0.005356 0.037814 0.109056 0.106747 0.191149 0.088320 0.063897 0.208886 0.126191 0.131115 0.040732 0.124824 0.000000 0.051170 0.065822 0.048234 0.065455 0.019178 0.084345 0.022680 0.090641 0.131695 0.056390 0.050100 0.007569 0.096328 0.135633 0.052454 0.000000 0.103474 0.038714 0.101579 0.041769 0.142383 0.097375 0.138266 0.066452 0.104029 0.117391 0.190240 0.076338 0.117406 0.010749 0.000000 0.026268 0.019657
8.500000 0.085244 0.007465 0.173668 0.000000 0.017050 0.099627 0.066508 0.093687 0.049180 0.161514 0.012874 0.019045 0.143047 0.121643 0.031412 0.096642 0.085693 0.079202 0.056984 0.116131 0.077534 0.034083 0.062847 0.142638 0.120014 0.034636 0.089931 0.052924 0.121483 0.048037 0.000000 0.037691 0.088054 0.135709 0.104248 0.141101 0.069105 0.119350 0.119001 0.065281 0.129243 0.070410 0.116966 0.052466 0.179801 0.063218 0.088140 0.040955 0.164221 0.070545 0.083955 0.022927 0.153953 0.261956 0.000924 0.058541 0.102634 0.135445 0.143873 0.155842 0.102053 0.172838 0.155452 0.105848 0.065095 0.093519 0.008166 0.024436 0.066350 0.037720 0.079169 0.000000 0.012177 0.045963 0.109070 0.092621 0.030935 0.027994 0.005204 0.074245 0.140142 0.024403 0.027064 0.137334 0.015977 0.065977 0.039637 0.100471 0.102098 0.154966 0.019725 0.101250 0.040349 0.186050 0.091096 0.124224 0.009513 0.010418 0.022604 0.004911
8.600000 0.044200 0.002590 0.165455 0.041609 0.046290 0.103898 0.063693 0.061970 0.064612 0.143681 0.044517 0.000000 0.082678 0.096126 0.030511 0.086845 0.065168 0.073932 0.071323 0.089749 0.082520 0.063695 0.073725 0.088622 0.095304 0.057814 0.071251 0.058029 0.107648 0.078355 0.009599 0.000000 0.100595 0.147569 0.121191 0.090854 0.090625 0.084939 0.155768 0.068880 0.081176 0.017393 0.135846 0.115244 0.204202 0.178268 0.042385 0.061939 0.156624 0.031909 0.081982 0.014056 0.117653 0.258611 0.038780 0.013763 0.124529 0.149689 0.164980 0.176283 0.137964 0.157710 0.160519 0.090634 0.045202 0.105557 0.010172 0.035268 0.078818 0.025753 0.137602 0.010587 0.076295 0.023758 0.066521 0.082045 0.062941 0.016548 0.034003 0.103464 0.058714 0.000000 0.045571 0.112545 0.026961 0.018587 0.044852 0.142067 0.120897 0.158987 0.035941 0.091719 0.000000 0.197478 0.131189 0.134722 0.011318 0.034038 0.021262 0.015316
8.700000 0.040557 0.052984 0.181854 0.029537 0.046668 0.031924 0.118452 0.065633 0.112110 0.138556 0.016497 0.054067 0.061793 0.100734 0.100301 0.037647 0.051733 0.021531 0.103424 0.110922 0.065418 0.059225 0.123912 0.045331 0.130659 0.058829 0.099068 0.088065 0.106755 0.078390 0.045266 0.023357 0.116273 0.146547 0.115168 0.076785 0.109601 0.080941 0.094469 0.058084 0.047873 0.003289 0.137152 0.137681 0.171169 0.148953 0.059764 0.067245 0.181644 0.076895 0.093512 0.001210 0.091011 0.253974 0.046940 0.026574 0.112925 0.136329 0.155769 0.208181 0.028239 0.169848 0.167223 0.085666 0.070356 0.084476 0.007438 0.010993 0.063863 0.011350 0.160474 0.011772 0.042338 0.044982 0.020369 0.060504 0.077786 0.025212 0.074035 0.099349 0.040530 0.011132 0.068988 0.162614 0.023450 0.036601 0.040258 0.104828 0.096107 0.118771 0.022279 0.114247 0.042242 0.193974 0.201613 0.127342 0.022485 0.086190 0.029240 0.024933
8.800000 0.077970 0.086388 0.154503 0.066994 0.030247 0.015537 0.108887 0.052613 0.112601 0.121309 0.038354 0.029175 0.044722 0.115094 0.088712 0.075315 0.104918 0.000617 0.071560 0.121551 0.066155 0.031606 0.060498 0.034844 0.113083 0.023196 0.083020 0.058154 0.113935 0.093831 0.086616 0.060757 0.101300 0.123899 0.126155 0.070435 0.154782 0.053980 0.059951 0.030886 0.108258 0.016831 0.162350 0.146446 0.215896 0.145001 0.056512 0.082897 0.143209 0.071702 0.063477 0.044582 0.013251 0.174324 0.037650 0.030893 0.082176 0.167473 0.099775 0.151232 0.000728 0.161584 0.187799 0.030124 0.080180 0.150755 0.079347 0.037919 0.063852 0.003171 0.122378 0.015344 0.048523 0.070360 0.031416 0.126349 0.080626 0.080246 0.044017 0.072029 0.033194 0.023395 0.066226 0.159323 0.012313 0.000000 0.085248 0.188052 0.090732 0.116244 0.000000 0.140321 0.068532 0.136277 0.194514 0.109094 0.002817 0.053029 0.060089 0.029257
8.900000 0.065213 0.033442 0.135202 0.086887 0.046464 0.000000 0.049664 0.057194 0.148372 0.091529 0.062310 0.006448 0.041088 0.117111 0.147925 0.119466 0.149760 0.008029 0.136871 0.088701 0.072963 0.053564 0.039358 0.023452 0.043254 0.030440 0.064857 0.019058 0.105083 0.052641 0.148831 0.097835 0.097645 0.118565 0.170650 0.057445 0.136992 0.061723 0.030983 0.011266 0.057730 0.012002 0.121949 0.149108 0.201372 0.086726 0.051772 0.104866 0.181085 0.060470 0.105290 0.031410 0.030334 0.176021 0.001804 0.000000 0.095698 0.151412 0.127701 0.124551 0.019817 0.142961 0.196791 0.078978 0.076990 0.169870 0.082138 0.044390 0.103664 0.020529 0.187668 0.020417 0.087570 0.037892 0.024804 0.131325 0.042990 0.039914 0.065578 0.041304 0.017819 0.031158 0.050270 0.163224 0.000000 0.008351 0.099729 0.195913 0.123088 0.123187 0.020079 0.162195 0.074223 0.125793 0.219978 0.094544 0.003799 0.012244 0.080430 0.010682
9.000000 0.045633 0.039372 0.171391 0.065036 0.088248 0.016450 0.079466 0.061844 0.149286 0.001922 0.064044 0.029118 0.002210 0.127929 0.139525 0.101913 0.135195 0.052037 0.085475 0.038229 0.094845 0.161097 0.100996 0.007796 0.051942 0.008473 0.058606 0.061796 0.096580 0.058873 0.129986 0.110430 0.134733 0.199548 0.138326 0.073888 0.093963 0.060565 0.066933 0.000000 0.060669 0.015565 0.094750 0.138501 0.207778 0.128766 0.043176 0.163641 0.192608 0.060403 0.081414 0.061351 0.001469 0.169075 0.000000 0.014974 0.115100 0.181711 0.086337 0.126552 0.065341 0.170841 0.213203 0.059151 0.052832 0.156662 0.083227 0.018697 0.096556 0.047104 0.143583 0.048391 0.060188 0.081575 0.073331 0.117149 0.042714 0.063064 0.073246 0.094189 0.032242 0.004632 0.057795 0.152594 0.047531 0.026783 0.069693 0.160141 0.107397 0.145607 0.002745 0.155927 0.072066 0.143022 0.168418 0.053054 0.007344 0.000921 0.100051 0.000000
9.100000 0.020130 0.043508 0.144464 0.093597 0.068951 0.081939 0.042420 0.104371 0.167280 0.029928 0.048747 0.000000 0.055053 0.094147 0.162830 0.118314 0.144818 0.005029 0.073782 0.011974 0.095004 0.149721 0.117483 0.017490 0.012159 0.046676 0.072062 0.099287 0.117799 0.056254 0.146141 0.135207 0.122528 0.156781 0.121324 0.088027 0.087484 0.000281 0.093717 0.022950 0.051891 0.015543 0.116137 0.086619 0.137635 0.091653 0.056524 0.179599 0.142546 0.078353 0.082184 0.030259 0.002582 0.188031 0.048106 0.000000 0.102516 0.170839 0.069608 0.120716 0.071258 0.176079 0.230843 0.037575 0.069424 0.157346 0.049865 0.015484 0.110311 0.081646 0.216702 0.056538 0.028562 0.069082 0.063541 0.118633 0.041750 0.050100 0.069720 0.058839 0.002341 0.024847 0.047966 0.102737 0.032959 0.066291 0.099875 0.117016 0.113740 0.139069 0.035344 0.113794 0.099980 0.103330 0.157269 0.060410 0.017617 0.000000 0.132722 0.030965
9.200000 0.053054 0.007645 0.061009 0.088983 0.066924 0.061969 0.066328 0.138426 0.179686 0.005524 0.089321 0.001379 0.040337 0.038768 0.144968 0.172605 0.084864 0.005236 0.149040 0.002616 0.040057 0.164575 0.123479 0.030381 0.017560 0.127000 0.067964 0.100890 0.125141 0.061870 0.130890 0.154889 0.155266 0.183544 0.165207 0.117120 0.079548 0.007875 0.189388 0.011832 0.053849 0.039520 0.110002 0.054540 0.154135 0.093295 0.055162 0.157232 0.117447 0.067027 0.135259 0.065374 0.012349 0.144826 0.035922 0.019730 0.086307 0.131136 0.081131 0.126586 0.090471 0.201319 0.210016 0.092862 0.124682 0.166637 0.099573 0.000804 0.120139 0.101043 0.212509 0.060138 0.049156 0.047050 0.048049 0.074425 0.072477 0.050905 0.055413 0.055030 0.060111 0.005497 0.056573 0.049634 0.036689 0.093568 0.056186 0.151511 0.090422 0.133506 0.034612 0.110855 0.079395 0.138153 0.194044 0.088021 0.017114 0.012933 0.158431 0.002244
9.300000 0.051545 0.018916 0.085910 0.061814 0.006277 0.063504 0.049328 0.139795 0.151846 0.032410 0.104622 0.025580 0.012135 0.079465 0.145771 0.193030 0.087723 0.012816 0.145080 0.004649 0.056040 0.188825 0.179721 0.016997 0.069822 0.129615 0.037942 0.077796 0.117436 0.029136 0.096723 0.162897 0.099341 0.273830 0.169571 0.118090 0.039526 0.000000 0.154745 0.047214 0.046974 0.030109 0.092039 0.049234 0.102120 0.124399 0.036643 0.160623 0.115223 0.067285 0.187568 0.021809 0.006086 0.138325 0.039232 0.062316 0.124627 0.172481 0.095794 0.098672 0.055201 0.180726 0.250596 0.092526 0.123386 0.115365 0.073737 0.035297 0.138542 0.124193 0.177341 0.039733 0.019693 0.022502 0.073657 0.085502 0.042151 0.046088 0.119346 0.035313 0.043475 0.028617 0.108207 0.026067 0.038986 0.110609 0.098024 0.167648 0.089249 0.116833 0.027302 0.103278 0.102433 0.175647 0.192320 0.110559 0.035258 0.015371 0.114345 0.000000
9.400000 0.056543 0.026286 0.058318 0.096151 0.052105 0.104716 0.025305 0.119939 0.182698 0.030204 0.065948 0.056739 0.023521 0.094372 0.113529 0.198567 0.085823 0.033595 0.173011 0.009913 0.064628 0.187438 0.140858 0.000000 0.052362 0.150009 0.043911 0.069072 0.128257 0.068734 0.120977 0.155039 0.094958 0.282209 0.159726 0.091649 0.005304 0.000000 0.120929 0.080312 0.024130 0.020416 0.036845 0.038227 0.086608 0.137298 0.042955 0.244023 0.053705 0.063958 0.156312 0.003463 0.019421 0.092776 0.088345 0.066422 0.128640 0.111506 0.054420 0.075926 0.028411 0.183119 0.212699 0.096625 0.103970 0.110987 0.064149 0.026032 0.139381 0.110900 0.140378 0.058157 0.019391 0.052867 0.104416 0.080192 0.000000 0.044896 0.148595 0.017496 0.018850 0.046168 0.138003 0.011211 0.010119 0.108948 0.129803 0.147213 0.061176 0.110374 0.034545 0.055706 0.088572 0.170279 0.155583 0.126614 0.027191 0.000000 0.108562 0.039972
9.500000 0.048207 0.022866 0.060877 0.051478 0.106431 0.118678 0.022661 0.108690 0.148788 0.007542 0.048543 0.052482 0.043939 0.081585 0.118938 0.191619 0.031542 0.062000 0.185008 0.032586 0.024982 0.184443 0.186221 0.000000 0.044443 0.115536 0.034182 0.023748 0.126129 0.071908 0.151447 0.104620 0.049021 0.254271 0.147812 0.074497 0.011153 0.012684 0.141565 0.079403 0.049265 0.000000 0.050126 0.021364 0.071533 0.119904 0.027143 0.183249 0.072508 0.100994 0.100465 0.055157 0.010329 0.130532 0.076114 0.015171 0.125978 0.150564 0.017149 0.078539 0.005435 0.156814 0.196268 0.075926 0.095408 0.146524 0.044423 0.000556 0.090939 0.082728 0.182339 0.091099 0.085737 0.072251 0.142938 0.107521 0.021158 0.000000 0.141762 0.034015 0.020540 0.083287 0.103466 0.009087 0.069914 0.103368 0.085565 0.114796 0.076121 0.124800 0.041494 0.076103 0.102530 0.145496 0.109438 0.171116 0.073878 0.000747 0.085274 0.023671
9.600000 0.046824 0.054469 0.044916 0.027200 0.061969 0.054782 0.022556 0.082137 0.155579 0.001906 0.026506 0.039585 0.005870 0.113100 0.102388 0.173688 0.041634 0.066492 0.241779 0.073052 0.005947 0.184263 0.196233 0.066412 0.078665 0.061272 0.051571 0.050917 0.103749 0.056781 0.159793 0.084497 0.095602 0.226431 0.128943 0.102074 0.001797 0.009602 0.116483 0.086903 0.096002 0.008476 0.004996 0.040667 0.056208 0.172714 0.036464 0.120355 0.052497 0.152742 0.103227 0.069450 0.061959 0.142720 0.035509 0.000000 0.099962 0.166604 0.023137 0.101207 0.025666 0.184051 0.170450 0.069780 0.083308 0.129579 0.062916 0.047022 0.098934 0.064468 0.166475 0.121405 0.102578 0.056428 0.126347 0.027729 0.045583 0.022759 0.119088 0.046501 0.011921 0.102576 0.116159 0.014829 0.074515 0.061900 0.057890 0.066054 0.032029 0.129313 0.013753 0.096145 0.037808 0.117064 0.084093 0.191765 0.034795 0.000141 0.089589 0.079549
9.700000 0.035584 0.026661 0.075050 0.029689 0.094850 0.054366 0.040314 0.034747 0.145687 0.013351 0.042569 0.044680 0.005966 0.139517 0.060047 0.158298 0.015587 0.073126 0.181980 0.055936 0.036774 0.195691 0.170101 0.079968 0.095639 0.122149 0.008293 0.046757 0.103764 0.045804 0.152822 0.060788 0.093184 0.211878 0.105542 0.095744 0.000000 0.000000 0.048325 0.095985 0.118652 0.004529 0.010911 0.059815 0.028685 0.134974 0.075926 0.102744 0.005829 0.148630 0.096923 0.023194 0.076308 0.165921 0.001561 0.009455 0.073730 0.189046 0.000000 0.102712 0.028408 0.175994 0.139855 0.048408 0.068653 0.087409 0.063849 0.056768 0.127387 0.058897 0.214639 0.110009 0.053367 0.000000 0.122270 0.073745 0.042713 0.049118 0.093113 0.048338 0.052535 0.130148 0.121044 0.054218 0.034105 0.054205 0.020751 0.068702 0.063761 0.132788 0.006161 0.061093 0.060986 0.104108 0.038749 0.156345 0.029992 0.053069 0.104952 0.076776
9.800000 0.100546 0.046953 0.059542 0.002860 0.102611 0.061119 0.021301 0.050804 0.118067 0.025778 0.032859 0.051623 0.008544 0.133645 0.076819 0.188179 0.041004 0.051451 0.181528 0.051739 0.049305 0.187374 0.128580 0.091090 0.048681 0.092786 0.027741 0.088229 0.043670 0.006794 0.157317 0.125444 0.077086 0.186255 0.150952 0.147820 0.037438 0.020191 0.023971 0.105480 0.101780 0.028300 0.002574 0.096578 0.000000 0.118620 0.021223 0.037669 0.023762 0.128546 0.105853 0.025406 0.049873 0.177676 0.080077 0.041660 0.082686 0.185573 0.018598 0.149796 0.055201 0.170224 0.152280 0.041168 0.083150 0.080159 0.084027 0.076482 0.127102 0.043289 0.253325 0.116892 0.047607 0.047406 0.119375 0.080628 0.060261 0.040957 0.105065 0.068882 0.053584 0.115933 0.119670 0.034137 0.049156 0.105663 0.037686 0.047563 0.074321 0.099744 0.019896 0.064445 0.000000 0.124309 0.045246 0.119589 0.057331 0.044309 0.115724 0.111980
9.900000 0.082805 0.110082 0.009672 0.009585 0.027997 0.062118 0.000000 0.015874 0.127568 0.014794 0.001031 0.109021 0.000000 0.177770 0.042685 0.175983 0.027965 0.073417 0.152221 0.083870 0.090153 0.146165 0.075112 0.108010 0.043113 0.164446 0.038658 0.087327 0.057680 0.027422 0.195743 0.129382 0.068976 0.183212 0.132551 0.108991 0.009954 0.063766 0.043126 0.131911 0.089465 0.032975 0.010850 0.072506 0.001101 0.078898 0.035193 0.000162 0.036974 0.175685 0.070420 0.016048 0.081336 0.174091 0.107202 0.108361 0.094303 0.171966 0.039150 0.143182 0.032621 0.160828 0.176166 0.080265 0.077178 0.077674 0.108452 0.053837 0.127968 0.067056 0.194665 0.102115 0.052437 0.045785 0.143587 0.084360 0.066715 0.059168 0.033053 0.055283 0.049021 0.106372 0.093368 0.022893 0.078958 0.074229 0.046180 0.015611 0.082852 0.064563 0.046024 0.035141 0.027286 0.092024 0.042850 0.113450 0.060039 0.039848 0.089447 0.150502
10.000000 0.079153 0.129460 0.039557 0.000000 0.026045 0.092328 0.005143 0.007911 0.199098 0.021778 0.009267 0.080393 0.000000 0.187435 0.048375 0.147773 0.051767 0.052685 0.110822 0.073897 0.083322 0.158505 0.107444 0.021883 0.075885 0.124805 0.025600 0.057306 0.028358 0.025786 0.160109 0.132278 0.075679 0.216280 0.127202 0.130776 0.011064 0.047435 0.079112 0.172085 0.065534 0.006130 0.017615 0.101336 0.043591 0.095308 0.029848 0.000000 0.070282 0.224262 0.014095 0.046045 0.100158 0.111228 0.075689 0.085403 0.093534 0.190653 0.057278 0.099242 0.055749 0.144801 0.154945 0.002848 0.036452 0.037808 0.076864 0.040109 0.099883 0.029113 0.212473 0.087043 0.055483 0.043488 0.139612 0.037144 0.046726 0.091476 0.065451 0.061360 0.015555 0.122804 0.102408 0.037020 0.121984 0.073905 0.078622 0.032373 0.087561 0.054244 0.036819 0.028043 0.075614 0.060148 0.062009 0.128181 0.079711 0.079610 0.113698 0.108542
10.100000 0.105313 0.128872 0.037060 0.024567 0.000000 0.078866 0.035943 0.017618 0.189235 0.031454 0.008209 0.046203 0.010295 0.196998 0.056693 0.135392 0.033584 0.064940 0.081531 0.112576 0.101299 0.145846 0.037598 0.016135 0.081974 0.078259 0.036534 0.093496 0.046974 0.094480 0.194356 0.147320 0.058074 0.194692 0.097451 0.179234 0.031513 0.066089 0.086216 0.166796 0.089908 0.046450 0.082582 0.077122 0.052116 0.086953 0.035077 0.047619 0.076705 0.184538 0.012182 0.086466 0.080570 0.108197 0.094302 0.084221 0.105750 0.153720 0.018945 0.043710 0.071550 0.132412 0.139496 0.000000 0.075182 0.033487 0.052564 0.085726 0.106888 0.048891 0.237238 0.088668 0.073578 0.063514 0.160342 0.023442 0.063716 0.093848 0.063959 0.090362 0.000000 0.171708 0.084826 0.030620 0.152260 0.060838 0.107255 0.040312 0.009076 0.008028 0.022295 0.091957 0.017278 0.007335 0.046258 0.181968 0.060683 0.094271 0.123466 0.111394
10.200000 0.077890 0.039003 0.063974 0.016973 0.023494 0.095364 0.061098 0.046556 0.209019 0.073928 0.034953 0.090205 0.027709 0.155930 0.012345 0.110788 0.010374 0.022334 0.089445 0.156172 0.122049 0.121874 0.047877 0.023090 0.091053 0.064014 0.038303 0.060959 0.066009 0.113393 0.116942 0.121210 0.082328 0.178449 0.187757 0.201277 0.022890 0.080562 0.054998 0.122466 0.087371 0.033502 0.079697 0.071537 0.064739 0.025232 0.051208 0.019191 0.068255 0.170754 0.019974 0.116479 0.031522 0.132572 0.110461 0.078574 0.100970 0.174223 0.026170 0.110699 0.074894 0.115508 0.128443 0.014327 0.029027 0.033882 0.041106 0.108912 0.172139 0.056078 0.216908 0.101831 0.044603 0.064658 0.116053 0.106687 0.083517 0.096512 0.067998 0.059833 0.022542 0.148781 0.046320 0.039694 0.144040 0.066248 0.105468 0.065699 0.082667 0.013141 0.009632 0.119059 0.018421 0.054721 0.050892 0.235917 0.063044 0.143873 0.156180 0.088563
10.300000 0.097043 0.052440 0.024358 0.008214 0.062201 0.093698 0.039454 0.019806 0.176231 0.075712 0.051320 0.135116 0.042794 0.102895 0.000000 0.137385 0.000000 0.019854 0.019521 0.129511 0.089668 0.132518 0.070168 0.046349 0.094569 0.025970 0.009879 0.013841 0.052981 0.126274 0.111961 0.124459 0.041030 0.171906 0.183209 0.216896 0.007949 0.082299 0.045716 0.105650 0.119788 0.042722 0.033972 0.089617 0.079269 0.032441 0.019553 0.002673 0.072631 0.160296 0.043008 0.105295 0.004354 0.058843 0.129042 0.105026 0.074753 0.167710 0.060881 0.076941 0.046134 0.107126 0.088041 0.063446 0.072204 0.067809 0.067073 0.095562 0.166624 0.027232 0.235424 0.071024 0.053355 0.069658 0.131941 0.074025 0.061735 0.104293 0.079109 0.035138 0.047772 0.093783 0.047985 0.012075 0.151729 0.073823 0.070071 0.018575 0.090162 0.031559 0.027018 0.134924 0.000000 0.070141 0.090510 0.268822 0.003558 0.184613 0.090630 0.037338
10.400000 0.137513 0.022953 0.000646 0.001337 0.080771 0.088125 0.056626 0.024398 0.124756 0.111068 0.042914 0.128720 0.041763 0.104335 0.016762 0.116431 0.033051 0.000000 0.010543 0.104497 0.064141 0.141587 0.026114 0.077304 0.079069 0.016558 0.009427 0.016408 0.102448 0.093460 0.121853 0.115855 0.060118 0.179346 0.152594 0.187061 0.015215 0.063330 0.034461 0.119524 0.089604 0.034112 0.026018 0.044758 0.109932 0.042286 0.046606 0.027248 0.065436 0.180210 0.017081 0.134331 0.005831 0.076527 0.062550 0.117578 0.114162 0.152383 0.022314 0.076903 0.055218 0.162012 0.132997 0.074026 0.033486 0.076307 0.030487 0.111252 0.120052 0.054182 0.191032 0.079402 0.030076 0.080350 0.105669 0.119643 0.055771 0.044821 0.105416 0.042267 0.000790 0.106672 0.091397 0.016392 0.123633 0.070137 0.069576 0.000000 0.097660 0.035235 0.000000 0.149606 0.025533 0.043809 0.036667 0.208624 0.017323 0.116953 0.098457 0.004980
10.500000 0.071654 0.009243 0.000912 0.053747 0.068141 0.090075 0.034250 0.012774 0.069262 0.124422 0.049083 0.119810 0.006690 0.090071 0.053628 0.108189 0.049209 0.048885 0.019357 0.072687 0.002490 0.119672 0.019359 0.085534 0.060883 0.009229 0.000000 0.023084 0.057293 0.105240 0.104569 0.168521 0.032662 0.180422 0.143460 0.152103 0.004156 0.034384 0.036775 0.088426 0.110355 0.000000 0.036650 0.101753 0.169859 0.060459 0.072674 0.000000 0.041989 0.189515 0.025301 0.135544 0.018376 0.099479 0.089509 0.081013 0.099119 0.141854 0.045036 0.089800 0.043341 0.024394 0.145514 0.029711 0.104198 0.086592 0.025557 0.152622 0.117671 0.085659 0.172038 0.079989 0.019881 0.064724 0.105949 0.160784 0.045838 0.069706 0.103411 0.017491 0.002380 0.080791 0.085854 0.052427 0.105921 0.029802 0.073360 0.019733 0.118045 0.088432 0.020897 0.133462 0.032245 0.042485 0.080434 0.212676 0.050641 0.105261 0.080729 0.054873
10.600000 0.058715 0.033260 0.009924 0.062182 0.058320 0.093269 0.036700 0.000000 0.031767 0.136433 0.064371 0.148776 0.005940 0.120792 0.013218 0.160667 0.018920 0.028257 0.007987 0.047275 0.008001 0.110682 0.044402 0.062441 0.030827 0.032760 0.000000 0.005794 0.052614 0.104699 0.089951 0.157055 0.000000 0.223511 0.138837 0.089413 0.017789 0.076770 0.063623 0.071165 0.106666 0.022423 0.021760 0.107307 0.192304 0.077200 0.109404 0.000000 0.024402 0.233018 0.014403 0.108120 0.077695 0.088160 0.073115 0.114854 0.028956 0.160335 0.069172 0.071762 0.081953 0.000612 0.143554 0.000000 0.065642 0.107582 0.053141 0.149136 0.091771 0.063207 0.174252 0.139321 0.001152 0.037110 0.055912 0.179623 0.075071 0.024257 0.071082 0.058709 0.043182 0.099346 0.141681 0.025266 0.123152 0.017903 0.027560 0.000000 0.096023 0.034272 0.020381 0.126399 0.021005 0.043018 0.095954 0.180490 0.106985 0.087992 0.125388 0.056790
10.700000 0.076490 0.048772 0.022378 0.018458 0.061833 0.097778 0.033868 0.021344 0.033209 0.126822 0.057385 0.139987 0.034988 0.072390 0.067707 0.137196 0.050975 0.100617 0.011652 0.052432 0.052070 0.065792 0.074286 0.023948 0.020345 0.000000 0.009054 0.036434 0.026245 0.103085 0.127327 0.162207 0.036769 0.261048 0.136870 0.070802 0.037343 0.068469 0.042908 0.107195 0.016065 0.057595 0.058702 0.056951 0.217476 0.093234 0.070195 0.016620 0.075654 0.194184 0.000000 0.078556 0.066231 0.121334 0.044063 0.102547 0.043420 0.155247 0.096068 0.039870 0.032902 0.007145 0.187560 0.035116 0.038343 0.042338 0.087506 0.123250 0.116093 0.078186 0.172702 0.102407 0.056180 0.000000 0.071805 0.208601 0.050742 0.028169 0.062646 0.109903 0.102974 0.087444 0.174610 0.017109 0.117306 0.014917 0.040925 0.030012 0.132007 0.034955 0.000000 0.107660 0.034974 0.077190 0.108268 0.097467 0.047717 0.027708 0.122842 0.076606
10.800000 0.114768 0.012384 0.004327 0.048638 0.049482 0.063490 0.014483 0.024843 0.090304 0.151919 0.081851 0.116160 0.047912 0.069519 0.078430 0.117643 0.055089 0.103714 0.099146 0.009623 0.071269 0.038231 0.097274 0.053685 0.009109 0.040933 0.023377 0.089211 0.000446 0.070419 0.078385 0.075921 0.032107 0.216367 0.108204 0.087185 0.039864 0.058523 0.032382 0.090626 0.046114 0.057273 0.000000 0.027854 0.204993 0.072237 0.038269 0.054435 0.061407 0.157885 0.000000 0.095460 0.042286 0.107595 0.050536 0.118935 0.054964 0.115631 0.154619 0.051549 0.047346 0.029223 0.223983 0.018105 0.061695 0.051259 0.082501 0.056432 0.072260 0.051234 0.146632 0.095091 0.000000 0.029223 0.051595 0.242973 0.087782 0.029673 0.092184 0.103983 0.107782 0.103961 0.249057 0.049183 0.092851 0.039655 0.069821 0.037933 0.071527 0.036985 0.005704 0.119611 0.033888 0.060464 0.124190 0.125187 0.046110 0.065079 0.145031 0.047873
10.900000 0.108867 0.052882 0.026861 0.056418 0.056831 0.027680 0.035019 0.019475 0.106606 0.166320 0.135481 0.102400 0.021796 0.095455 0.060805 0.129660 0.057490 0.087629 0.128481 0.033003 0.077764 0.043924 0.064364 0.057082 0.027202 0.070545 0.036630 0.102591 0.010669 0.076730 0.067711 0.065742 0.034243 0.153847 0.104331 0.063608 0.044414 0.047739 0.073419 0.115652 0.121555 0.025737 0.000000 0.053169 0.199815 0.120113 0.041262 0.044270 0.050054 0.176011 0.014893 0.146172 0.028894 0.081912 0.072813 0.090348 0.079834 0.106521 0.154195 0.013228 0.073794 0.041672 0.213674 0.010295 0.026844 0.038996 0.029813 0.050502 0.104697 0.016372 0.102397 0.101952 0.062910 0.028720 0.046348 0.254713 0.062778 0.014161 0.073467 0.105476 0.080686 0.090458 0.276047 0.035804 0.075632 0.007364 0.084824 0.058890 0.084728 0.036881 0.046946 0.127215 0.044597 0.049346 0.068884 0.102216 0.047936 0.067989 0.148643 0.047755
11.000000 0.078845 0.091442 0.029747 0.099302 0.098978 0.070049 0.046426 0.000000 0.087014 0.105757 0.135515 0.105349 0.000000 0.109289 0.089989 0.141651 0.050390 0.058609 0.156385 0.024345 0.088744 0.041059 0.036279 0.024175 0.001090 0.061133 0.002161 0.133507 0.027177 0.066505 0.101471 0.092362 0.049626 0.132757 0.075066 0.051480 0.035441 0.009366 0.035980 0.072937 0.138398 0.051315 0.000000 0.045789 0.099347 0.126589 0.054615 0.053863 0.087357 0.170844 0.011937 0.140834 0.035656 0.074662 0.055083 0.092451 0.113725 0.105413 0.124243 0.000000 0.044583 0.051520 0.194728 0.037513 0.011416 0.102325 0.008033 0.045513 0.071527 0.001571 0.096523 0.108873 0.049984 0.071353 0.091757 0.231573 0.005933 0.013070 0.132946 0.055193 0.086730 0.100660 0.205949 0.060398 0.060238 0.015600 0.042042 0.049009 0.086263 0.069888 0.078304 0.182160 0.031150 0.054921 0.124713 0.146037 0.074539 0.075154 0.107115 0.009789
11.100000 0.109454 0.137922 0.081105 0.138665 0.008094 0.035326 0.060768 0.004301 0.147854 0.166312 0.159838 0.082188 0.028795 0.112523 0.106845 0.131794 0.064563 0.104807 0.163808 0.008619 0.066101 0.039704 0.031280 0.020970 0.003296 0.091804 0.042855 0.107350 0.013325 0.056116 0.061235 0.127868 0.038944 0.124249 0.098456 0.048327 0.007822 0.014316 0.072179 0.171616 0.136242 0.002138 0.000000 0.040833 0.127553 0.091808 0.079046 0.059738 0.130531 0.181588 0.012035 0.160855 0.031511 0.087368 0.051915 0.077144 0.060969 0.109159 0.109459 0.001229 0.061012 0.019106 0.211976 0.034342 0.015233 0.075485 0.014717 0.072312 0.008995 0.007729 0.071267 0.093731 0.035662 0.080053 0.090526 0.230677 0.006991 0.065198 0.085518 0.073701 0.053187 0.100202 0.210626 0.073091 0.060334 0.004028 0.028550 0.028787 0.086134 0.092173 0.020563 0.189806 0.001830 0.032231 0.052953 0.146122 0.107157 0.031610 0.068651 0.043492
11.200000 0.076481 0.120739 0.057972 0.136102 0.028142 0.050271 0.035640 0.048206 0.162573 0.150826 0.068996 0.079271 0.016995 0.093296 0.138537 0.135561 0.103590 0.098077 0.159515 0.000000 0.080873 0.033541 0.000000 0.039676 0.000000 0.070151 0.067612 0.099313 0.013046 0.041860 0.118085 0.123738 0.005234 0.095139 0.101258 0.083079 0.053802 0.023449 0.065375 0.182111 0.097525 0.040707 0.001419 0.044243 0.115757 0.098191 0.056687 0.021027 0.140423 0.206461 0.005996 0.128462 0.047713 0.108200 0.049779 0.084641 0.043867 0.108319 0.091005 0.000000 0.095072 0.000000 0.225775 0.036958 0.044784 0.078972 0.017489 0.064412 0.027130 0.013646 0.068864 0.129408 0.072287 0.082920 0.084585 0.217816 0.020060 0.072258 0.068360 0.059255 0.037062 0.110999 0.179344 0.060141 0.041210 0.028409 0.031554 0.002614 0.088400 0.059747 0.020723 0.110954 0.055978 0.001993 0.067568 0.149323 0.072347 0.027421 0.059038 0.037947
11.300000 0.112630 0.166855 0.097221 0.094332 0.073625 0.080667 0.034125 0.021007 0.100616 0.113366 0.060777 0.062689 0.071891 0.095999 0.176133 0.068389 0.123101 0.151172 0.144686 0.038050 0.126142 0.009388 0.000000 0.023433 0.034365 0.064611 0.118023 0.088519 0.040655 0.025860 0.087396 0.126991 0.023212 0.057663 0.116648 0.092526 0.059808 0.041002 0.061852 0.199817 0.093734 0.000000 0.003687 0.036936 0.063324 0.052824 0.089038 0.000000 0.107748 0.160045 0.029079 0.097239 0.058714 0.126102 0.080657 0.097523 0.065212 0.115496 0.075460 0.082877 0.131804 0.013203 0.269232 0.015176 0.040980 0.060826 0.043343 0.035926 0.009614 0.032386 0.039055 0.119761 0.085954 0.045487 0.092161 0.200780 0.030317 0.004106 0.089640 0.100144 0.079480 0.034915 0.183074 0.029515 0.070430 0.056579 0.082493 0.008091 0.077582 0.046110 0.061350 0.106206 0.071667 0.037305 0.041865 0.129988 0.091185 0.014879 0.028459 0.037031
11.400000 0.123655 0.120076 0.096598 0.083486 0.078803 0.131795 0.053162 0.009916 0.069364 0.088539 0.087567 0.042766 0.092114 0.055233 0.224420 0.021758 0.194740 0.123903 0.173114 0.000000 0.131413 0.012931 0.003925 0.053147 0.029128 0.103271 0.151024 0.105955 0.046072 0.036437 0.103698 0.084974 0.020163 0.063006 0.111558 0.141243 0.068495 0.075238 0.023060 0.161317 0.065377 0.007886 0.000000 0.019205 0.072982 0.045010 0.136655 0.000000 0.131339 0.196671 0.066614 0.145482 0.041644 0.116289 0.046343 0.102404 0.010722 0.082458 0.095837 0.116523 0.118331 0.038403 0.249666 0.035516 0.066278 0.084810 0.042204 0.033719 0.001705 0.041595 0.074579 0.144272 0.083236 0.082032 0.132955 0.171720 0.036112 0.000000 0.063710 0.067010 0.063378 0.080261 0.174022 0.000000 0.067483 0.106669 0.083200 0.000000 0.019783 0.020372 0.096897 0.099538 0.049100 0.053751 0.069648 0.084773 0.173168 0.046613 0.058996 0.019295
11.500000 0.102710 0.135829 0.027752 0.097777 0.101667 0.154299 0.036797 0.015221 0.047250 0.118932 0.098606 0.065174 0.116277 0.045136 0.214790 0.056913 0.220399 0.160662 0.162224 0.041548 0.159518 0.023418 0.000000 0.064780 0.023948 0.119454 0.159332 0.136894 0.018468 0.026852 0.102776 0.044549 0.062719 0.014834 0.150274 0.072385 0.082477 0.059294 0.118725 0.162531 0.030702 0.001056 0.026796 0.050076 0.015092 0.020098 0.129056 0.000000 0.128851 0.132263 0.000000 0.062932 0.041862 0.125318 0.067352 0.097962 0.044561 0.071341 0.087076 0.112991 0.141043 0.000000 0.155967 0.044942 0.037317 0.142512 0.042264 0.015638 0.001142 0.000000 0.058454 0.109685 0.162461 0.043184 0.092539 0.127502 0.088174 0.035316 0.049345 0.026276 0.083149 0.108069 0.174358 0.014411 0.071643 0.108072 0.082070 0.000000 0.009440 0.054612 0.105640 0.116309 0.053928 0.071794 0.034889 0.121232 0.235133 0.028131 0.072439 0.043466
11.600000 0.147137 0.095189 0.006599 0.074615 0.079563 0.145618 0.062051 0.010404 0.057518 0.160511 0.057048 0.112877 0.086810 0.022146 0.192420 0.061555 0.285458 0.204841 0.146762 0.044905 0.184272 0.067873 0.000000 0.061140 0.016173 0.150572 0.100520 0.128855 0.008439 0.023764 0.127453 0.039319 0.052110 0.042711 0.148233 0.074826 0.053894 0.089214 0.112861 0.194105 0.007829 0.039933 0.008398 0.067933 0.000000 0.034057 0.083328 0.024274 0.143578 0.103034 0.033430 0.025974 0.059011 0.115622 0.104592 0.079632 0.019109 0.025115 0.007835 0.062382 0.151409 0.000000 0.159289 0.047297 0.006813 0.172319 0.015614 0.024126 0.013828 0.048742 0.043458 0.042858 0.179671 0.058896 0.108774 0.139895 0.060804 0.043652 0.032647 0.062991 0.134048 0.136774 0.111663 0.013327 0.033391 0.116673 0.065450 0.037082 0.010568 0.072882 0.116137 0.121629 0.028405 0.039072 0.011497 0.103127 0.244495 0.041814 0.065022 0.042857
11.700000 0.150253 0.099950 0.005510 0.054637 0.096517 0.123661 0.039325 0.005992 0.071357 0.166689 0.122248 0.119039 0.087162 0.000000 0.158255 0.052524 0.296665 0.175704 0.158174 0.027396 0.192172 0.042998 0.116419 0.056748 0.031767 0.118044 0.128990 0.123711 0.003938 0.013876 0.094643 0.049501 0.020717 0.047587 0.129706 0.091677 0.058534 0.032090 0.167138 0.158330 0.046200 0.020899 0.013763 0.097485 0.001447 0.103590 0.058396 0.048431 0.101748 0.085069 0.023519 0.020537 0.074495 0.152264 0.106816 0.067984 0.052797 0.032962 0.059806 0.037671 0.087720 0.006113 0.108968 0.053277 0.039512 0.138039 0.033988 0.041279 0.013049 0.015646 0.071140 0.056936 0.159038 0.083773 0.055192 0.147280 0.008173 0.049240 0.005771 0.061519 0.156171 0.130823 0.041781 0.035470 0.037841 0.083873 0.061762 0.050197 0.030060 0.082534 0.099962 0.137890 0.023668 0.076460 0.044256 0.088499 0.252728 0.007117 0.108913 0.010589
11.800000 0.156294 0.108448 0.035729 0.082593 0.052514 0.112866 0.067188 0.019970 0.094718 0.152510 0.122171 0.059050 0.094730 0.042080 0.098467 0.055862 0.280657 0.182522 0.105404 0.038118 0.140901 0.060675 0.039160 0.048088 0.024487 0.117105 0.123731 0.160025 0.004053 0.032889 0.070680 0.067265 0.024941 0.017453 0.152130 0.116908 0.050081 0.077186 0.210682 0.146836 0.000000 0.060515 0.010232 0.091738 0.000000 0.049431 0.012408 0.085855 0.100341 0.129335 0.036079 0.028095 0.121344 0.128486 0.089975 0.080684 0.100342 0.033197 0.097326 0.055320 0.084543 0.019703 0.177137 0.035340 0.019154 0.146360 0.036999 0.024331 0.017686 0.017824 0.014111 0.103618 0.143937 0.031646 0.066100 0.155021 0.015155 0.048152 0.040874 0.094458 0.133441 0.116565 0.067816 0.050759 0.055868 0.110682 0.101976 0.091449 0.040408 0.056129 0.054355 0.146640 0.023440 0.043216 0.049201 0.116263 0.215778 0.037641 0.149908 0.060123
11.900000 0.204138 0.068485 0.047589 0.063369 0.065160 0.136096 0.087546 0.025343 0.036933 0.179504 0.061954 0.064130 0.081494 0.008365 0.082448 0.086589 0.280813 0.164655 0.114495 0.000000 0.197593 0.014682 0.040070 0.083767 0.069002 0.145589 0.123482 0.183041 0.000000 0.027198 0.136365 0.104155 0.000000 0.005596 0.173207 0.163176 0.037797 0.044472 0.175906 0.179466 0.037295 0.057981 0.022071 0.126801 0.008110 0.020510 0.032604 0.151144 0.106894 0.101393 0.007950 0.033321 0.154312 0.146706 0.108483 0.072659 0.148850 0.010294 0.111888 0.066031 0.072501 0.017415 0.148724 0.004446 0.037386 0.200501 0.051076 0.021224 0.041461 0.000000 0.022796 0.092151 0.122691 0.062411 0.077379 0.151078 0.017290 0.036810 0.078241 0.097759 0.073771 0.096537 0.035165 0.000000 0.047887 0.167749 0.095323 0.028287 0.101121 0.110530 0.051855 0.138432 0.052615 0.034050 0.071030 0.093278 0.179237 0.028371 0.140639 0.028653
12.000000 0.236941 0.060978 0.075048 0.033546 0.009077 0.153999 0.085123 0.029430 0.118547 0.167166 0.021180 0.068873 0.113452 0.000000 0.052912 0.087495 0.264828 0.138695 0.139343 0.010893 0.127970 0.015376 0.066847 0.077550 0.102078 0.128014 0.090797 0.140509 0.000000 0.021366 0.122704 0.080271 0.003147 0.065968 0.169114 0.135066 0.027387 0.018612 0.152696 0.166461 0.015699 0.071787 0.003149 0.063373 0.039219 0.038250 0.051377 0.122353 0.137876 0.031342 0.015013 0.015813 0.147556 0.147660 0.061477 0.093811 0.153174 0.007057 0.125966 0.063733 0.068088 0.040919 0.104604 0.000000 0.011331 0.199889 0.000000 0.000000 0.050533 0.000017 0.050508 0.160004 0.131850 0.072651 0.058880 0.113625 0.050632 0.071530 0.094110 0.097521 0.049813 0.053543 0.038679 0.032957 0.067055 0.179633 0.037239 0.039528 0.076363 0.073863 0.096167 0.188317 0.032295 0.011757 0.056236 0.052909 0.207366 0.002018 0.137867 0.027413
12.100000 0.209461 0.034628 0.059992 0.041958 0.002717 0.131208 0.108132 0.000000 0.151704 0.161853 0.083797 0.077628 0.149634 0.046780 0.025770 0.117543 0.282552 0.081426 0.196403 0.011346 0.188623 0.042806 0.026050 0.109694 0.083201 0.093305 0.051682 0.093090 0.001037 0.025437 0.126332 0.100925 0.025338 0.113517 0.147093 0.138096 0.019509 0.053962 0.231700 0.169546 0.028304 0.109250 0.002163 0.071658 0.106561 0.053624 0.031090 0.086273 0.099942 0.035084 0.011559 0.012713 0.149559 0.145207 0.077265 0.039974 0.176553 0.000000 0.117168 0.059596 0.108449 0.091005 0.077793 0.066004 0.016376 0.180864 0.006843 0.059660 0.050164 0.004792 0.021331 0.158381 0.107587 0.070181 0.065572 0.109146 0.094820 0.080162 0.109903 0.074370 0.084733 0.029223 0.020664 0.008817 0.113060 0.177424 0.063703 0.018965 0.068656 0.065188 0.053228 0.174497 0.063050 0.004451 0.097193 0.022907 0.248565 0.011708 0.142710 0.038609
12.200000 0.177519 0.052554 0.057004 0.013998 0.094188 0.116106 0.059165 0.029818 0.097860 0.168144 0.092215 0.106216 0.094441 0.073182 0.046958 0.163690 0.294843 0.049726 0.167549 0.027741 0.215244 0.061314 0.001631 0.060094 0.063392 0.118427 0.104092 0.110590 0.039333 0.004708 0.142840 0.136322 0.056346 0.110871 0.108439 0.057802 0.047007 0.070797 0.231022 0.160566 0.000000 0.123237 0.025013 0.059721 0.139020 0.130378 0.068300 0.053185 0.093581 0.073809 0.000000 0.000000 0.108361 0.070494 0.070517 0.061404 0.155015 0.027508 0.123819 0.059593 0.124506 0.053606 0.092352 0.000000 0.048570 0.197945 0.023390 0.006621 0.045290 0.016024 0.058355 0.194581 0.142056 0.026956 0.062991 0.121546 0.082338 0.010988 0.089737 0.074062 0.076442 0.020321 0.039976 0.000000 0.103166 0.171971 0.093910 0.042587 0.001489 0.044438 0.080642 0.207806 0.098359 0.012036 0.061507 0.047960 0.196239 0.044630 0.078312 0.004414
12.300000 0.183245 0.038245 0.067162 0.019543 0.109895 0.108323 0.061877 0.066358 0.090552 0.115261 0.096065 0.056338 0.040036 0.075510 0.037325 0.167279 0.214399 0.023487 0.125231 0.028193 0.218887 0.032035 0.029584 0.087045 0.042391 0.051945 0.081866 0.096352 0.050798 0.033423 0.078748 0.150466 0.054155 0.097215 0.091030 0.092213 0.057091 0.047849 0.243069 0.147406 0.003498 0.110366 0.000000 0.048291 0.086974 0.077691 0.040021 0.039304 0.112094 0.094697 0.022807 0.037034 0.095091 0.023791 0.068344 0.021157 0.187105 0.120039 0.116309 0.123821 0.095383 0.054955 0.099431 0.071062 0.046034 0.208736 0.040215 0.042522 0.084026 0.011636 0.022901 0.164318 0.124635 0.000000 0.054179 0.089462 0.076888 0.083724 0.084705 0.101278 0.031337 0.000000 0.062995 0.020518 0.111967 0.203012 0.151121 0.067333 0.000000 0.000000 0.120343 0.214487 0.076948 0.005151 0.077505 0.023471 0.177703 0.069098 0.106184 0.035005
12.400000 0.166296 0.022044 0.068922 0.025992 0.112821 0.152826 0.089083 0.003234 0.124401 0.070652 0.107710 0.060081 0.019538 0.082914 0.085916 0.192659 0.204414 0.000819 0.130556 0.055819 0.221748 0.049610 0.000000 0.085073 0.000000 0.053753 0.080730 0.138068 0.036739 0.058998 0.051317 0.105366 0.020716 0.094536 0.099315 0.120768 0.092316 0.054115 0.197514 0.155964 0.020853 0.096303 0.024399 0.068786 0.097712 0.041786 0.009604 0.079947 0.163934 0.115005 0.009757 0.008135 0.125320 0.071137 0.058516 0.000000 0.157723 0.155927 0.082021 0.085071 0.099551 0.000000 0.111882 0.061564 0.042742 0.188756 0.001310 0.064620 0.104673 0.029024 0.071331 0.127277 0.119071 0.009744 0.042210 0.095197 0.042360 0.060690 0.075769 0.097765 0.000988 0.038931 0.064328 0.000000 0.119438 0.215282 0.168915 0.072564 0.043925 0.019447 0.157460 0.208572 0.096848 0.011864 0.088392 0.047795 0.193856 0.105203 0.101936 0.000000
12.500000 0.117143 0.021617 0.016862 0.054688 0.113470 0.105255 0.118702 0.011790 0.140265 0.117533 0.039929 0.058048 0.067903 0.087591 0.112755 0.214287 0.227862 0.039073 0.063618 0.051818 0.202674 0.040090 0.037578 0.094872 0.028135 0.059526 0.131746 0.129383 0.000000 0.006281 0.047288 0.149340 0.052483 0.093469 0.097660 0.131989 0.042100 0.082980 0.228548 0.157587 0.045453 0.071753 0.035615 0.119009 0.055978 0.036877 0.009633 0.109237 0.125156 0.064649 0.002280 0.019213 0.137058 0.100391 0.062035 0.000000 0.098781 0.128094 0.044812 0.054905 0.125063 0.008997 0.117249 0.057458 0.076099 0.122536 0.019869 0.048704 0.102899 0.056574 0.071229 0.117642 0.076745 0.008504 0.000000 0.019135 0.046998 0.054353 0.147244 0.041172 0.004053 0.087337 0.095991 0.019906 0.142343 0.192201 0.147596 0.065260 0.088491 0.041465 0.139376 0.201134 0.086253 0.060884 0.067578 0.036997 0.211754 0.101401 0.081642 0.022291
12.600000 0.094440 0.064788 0.020559 0.103516 0.041356 0.115540 0.135034 0.036410 0.080971 0.190948 0.048455 0.099751 0.094801 0.137864 0.128543 0.162181 0.243573 0.061985 0.066342 0.009455 0.180737 0.046693 0.003630 0.099307 0.002869 0.091682 0.122278 0.125939 0.054539 0.001781 0.044208 0.169097 0.041136 0.070930 0.110458 0.153155 0.028789 0.119782 0.172018 0.101629 0.050296 0.091573 0.007317 0.117763 0.062070 0.027250 0.019534 0.080387 0.085871 0.037076 0.004445 0.070986 0.117981 0.126125 0.035865 0.036502 0.098081 0.122837 0.037066 0.116501 0.110502 0.015062 0.097962 0.076611 0.075484 0.159743 0.046007 0.044209 0.130678 0.057446 0.023343 0.123498 0.013186 0.013155 0.081627 0.000000 0.077111 0.074206 0.108919 0.036460 0.016004 0.067017 0.074012 0.003126 0.128051 0.181313 0.117064 0.083738 0.133063 0.032955 0.133719 0.155043 0.081903 0.008651 0.103789 0.085108 0.233435 0.118441 0.088166 0.039633
12.700000 0.074288 0.097664 0.047648 0.121556 0.030022 0.050966 0.147507 0.061003 0.091111 0.166696 0.058870 0.066627 0.071618 0.145494 0.090320 0.142145 0.215404 0.056691 0.022498 0.051896 0.097937 0.068731 0.024806 0.086693 0.029157 0.126210 0.123232 0.121553 0.048733 0.021284 0.042812 0.137924 0.011598 0.093803 0.075713 0.132916 0.035892 0.171122 0.197441 0.115353 0.084754 0.066363 0.034062 0.118625 0.077858 0.013399 0.047859 0.121919 0.127937 0.094949 0.018472 0.077051 0.150092 0.158073 0.039451 0.000000 0.068950 0.086493 0.057495 0.130997 0.048466 0.023278 0.059177 0.061357 0.057287 0.127764 0.066972 0.098285 0.117984 0.091251 0.013846 0.192266 0.003454 0.061389 0.092612 0.006440 0.118764 0.089140 0.098542 0.062423 0.009767 0.086560 0.010231 0.013589 0.099390 0.189407 0.013355 0.112676 0.122539 0.064847 0.084822 0.156194 0.078368 0.003992 0.111798 0.047455 0.210880 0.099776 0.106834 0.032183
12.800000 0.083831 0.118964 0.047282 0.108912 0.048505 0.076678 0.152759 0.035298 0.075753 0.202317 0.027457 0.088376 0.056885 0.086711 0.107920 0.149615 0.201271 0.054718 0.048393 0.111212 0.114239 0.083191 0.039390 0.103142 0.050751 0.100024 0.145934 0.123944 0.049192 0.000000 0.009301 0.158152 0.007581 0.065432 0.054886 0.083494 0.078996 0.169262 0.167371 0.112898 0.034464 0.000000 0.007872 0.093178 0.074581 0.001941 0.032842 0.097656 0.112573 0.112297 0.016889 0.111364 0.133298 0.140625 0.077617 0.039659 0.000000 0.093518 0.073171 0.102075 0.073295 0.051467 0.083209 0.108943 0.029937 0.160713 0.065828 0.051243 0.115694 0.203653 0.057745 0.210679 0.016984 0.056645 0.094026 0.049936 0.169285 0.069055 0.080378 0.004715 0.012541 0.081016 0.001530 0.011383 0.146738 0.172862 0.007522 0.079637 0.111225 0.074033 0.062587 0.157709 0.045919 0.051447 0.136191 0.056083 0.135892 0.121540 0.113902 0.056318
12.900000 0.134274 0.064961 0.019913 0.068283 0.049993 0.103572 0.126100 0.079474 0.101569 0.158749 0.046932 0.048069 0.033991 0.084981 0.077876 0.138943 0.210966 0.007558 0.092776 0.122427 0.105235 0.052185 0.060900 0.100531 0.016024 0.148658 0.129008 0.068588 0.062146 0.024087 0.035011 0.164265 0.019653 0.069660 0.059765 0.066256 0.006943 0.132396 0.169203 0.113021 0.057920 0.028649 0.015097 0.140661 0.099334 0.000000 0.035512 0.121716 0.077428 0.134248 0.108436 0.118335 0.121798 0.153775 0.058915 0.013176 0.000000 0.105339 0.054944 0.066430 0.015012 0.059556 0.094964 0.091650 0.004025 0.134827 0.102394 0.032520 0.112709 0.209688 0.028017 0.188120 0.000000 0.076129 0.119579 0.045705 0.165815 0.108793 0.103394 0.044204 0.000000 0.079780 0.019153 0.042162 0.123699 0.154118 0.045016 0.074764 0.148434 0.100945 0.015619 0.142375 0.076764 0.082706 0.139454 0.088763 0.123206 0.065631 0.105005 0.066594
13.000000 0.107768 0.089889 0.038490 0.107910 0.048232 0.146574 0.156362 0.033053 0.088950 0.112434 0.055474 0.023179 0.013110 0.106385 0.072672 0.101401 0.184520 0.034973 0.110389 0.104681 0.058552 0.052334 0.055338 0.081653 0.006900 0.176238 0.112583 0.073972 0.028160 0.013337 0.053153 0.129485 0.058786 0.032445 0.101322 0.058833 0.044290 0.079883 0.171901 0.089430 0.100485 0.045605 0.079150 0.119926 0.073046 0.010197 0.055240 0.137341 0.085241 0.105359 0.098007 0.101906 0.093674 0.122327 0.034958 0.001623 0.000000 0.101390 0.110211 0.142240 0.038359 0.055238 0.033172 0.120597 0.000456 0.101036 0.063198 0.036276 0.086398 0.184529 0.082213 0.170223 0.016271 0.102279 0.134119 0.006003 0.158694 0.079095 0.075340 0.083695 0.000000 0.069940 0.057162 0.015184 0.147874 0.112624 0.036408 0.042456 0.087245 0.081216 0.055178 0.134922 0.041359 0.074405 0.129445 0.091265 0.085331 0.073844 0.114232 0.074216
13.100000 0.047885 0.050780 0.044597 0.127825 0.046420 0.142963 0.140936 0.051348 0.098742 0.137131 0.096316 0.009769 0.022703 0.057952 0.073010 0.088064 0.174574 0.066704 0.095188 0.106140 0.075491 0.085966 0.108415 0.082831 0.044524 0.174131 0.134664 0.071825 0.069530 0.037795 0.066601 0.111569 0.039006 0.074802 0.065151 0.054757 0.062410 0.087593 0.150068 0.125520 0.072001 0.065092 0.054370 0.180124 0.088840 0.069119 0.037667 0.128329 0.067861 0.084856 0.085585 0.083810 0.093300 0.120904 0.038327 0.000000 0.025928 0.105574 0.108729 0.134431 0.007314 0.087800 0.041655 0.121884 0.000000 0.130051 0.078725 0.065807 0.087070 0.189019 0.059234 0.180845 0.032717 0.061757 0.130193 0.028211 0.139684 0.090834 0.066002 0.080224 0.000000 0.075492 0.122863 0.049453 0.153708 0.087668 0.044158 0.109872 0.058840 0.037410 0.098391 0.115865 0.074849 0.056300 0.140898 0.076244 0.053788 0.004782 0.076137 0.077123
13.200000 0.028389 0.035383 0.082264 0.114410 0.057814 0.107423 0.095157 0.116125 0.052036 0.106542 0.083759 0.000000 0.062952 0.073130 0.048040 0.023583 0.144126 0.064938 0.072957 0.076977 0.068387 0.070278 0.108169 0.106656 0.058590 0.161786 0.137248 0.043225 0.006438 0.062322 0.053495 0.120968 0.069106 0.082262 0.058167 0.055907 0.048644 0.103190 0.104246 0.098610 0.080249 0.058640 0.070553 0.167254 0.040233 0.019536 0.000000 0.150187 0.036265 0.010703 0.081855 0.059904 0.061847 0.124109 0.050176 0.032567 0.020109 0.094968 0.119266 0.084378 0.022282 0.049901 0.046302 0.090081 0.006095 0.132202 0.062937 0.024722 0.075240 0.185571 0.087192 0.215278 0.014702 0.026479 0.060131 0.041771 0.144175 0.110205 0.053981 0.061673 0.000000 0.081582 0.124142 0.023405 0.226582 0.097418 0.022334 0.100174 0.051042 0.000000 0.095690 0.060738 0.062125 0.049246 0.079933 0.021985 0.061573 0.001517 0.022495 0.029139
13.300000 0.000000 0.004996 0.140208 0.143805 0.109789 0.113873 0.113268 0.067943 0.000000 0.116191 0.040605 0.019195 0.083924 0.078423 0.072567 0.015724 0.162176 0.075786 0.080063 0.068487 0.011262 0.053189 0.051041 0.114145 0.006799 0.139636 0.140850 0.089271 0.013900 0.061191 0.107102 0.115447 0.079690 0.108099 0.058198 0.000000 0.066461 0.101838 0.079001 0.061669 0.091851 0.055683 0.051302 0.159119 0.057515 0.014880 0.022182 0.160674 0.027844 0.056004 0.114551 0.063784 0.095713 0.109566 0.001762 0.026303 0.045860 0.093021 0.136733 0.141607 0.000000 0.033502 0.051451 0.126624 0.032799 0.124434 0.095461 0.076556 0.085158 0.155061 0.094038 0.207673 0.059305 0.018171 0.104529 0.058654 0.111671 0.166688 0.075598 0.078826 0.000000 0.045857 0.080110 0.010337 0.182431 0.087774 0.017815 0.131311 0.034593 0.030159 0.087020 0.086236 0.058885 0.072678 0.100484 0.001329 0.071113 0.003559 0.016171 0.049298
13.400000 0.000000 0.074132 0.147626 0.130303 0.083884 0.052892 0.097984 0.077175 0.011736 0.140897 0.052517 0.026358 0.112995 0.038381 0.133424 0.031241 0.116681 0.106404 0.084711 0.075438 0.007314 0.026887 0.052460 0.087812 0.048507 0.098009 0.106201 0.105430 0.000000 0.048540 0.039290 0.127000 0.048631 0.087510 0.096447 0.005561 0.017263 0.090172 0.050486 0.087006 0.091090 0.060632 0.086555 0.130738 0.105086 0.057757 0.032130 0.119567 0.075450 0.038640 0.109009 0.143118 0.100751 0.090304 0.004786 0.060308 0.056528 0.091916 0.105245 0.176992 0.017955 0.011873 0.018854 0.092465 0.021743 0.088277 0.138326 0.092173 0.098765 0.178279 0.079108 0.196696 0.102632 0.008644 0.108886 0.120347 0.090174 0.174190 0.112109 0.068159 0.010329 0.054737 0.062579 0.020015 0.166040 0.109371 0.009331 0.117991 0.013617 0.025605 0.106902 0.028000 0.037747 0.066191 0.105430 0.039126 0.077909 0.066561 0.000000 0.000000
13.500000 0.000000 0.104589 0.098845 0.163660 0.117669 0.087458 0.074127 0.074423 0.040053 0.104924 0.065954 0.076093 0.064684 0.039749 0.124054 0.002054 0.130277 0.123740 0.070860 0.054990 0.056080 0.035664 0.001118 0.034891 0.024268 0.047820 0.116035 0.090733 0.035948 0.091554 0.015631 0.106814 0.032562 0.075132 0.137194 0.000000 0.000000 0.067473 0.042105 0.118102 0.108736 0.026866 0.084319 0.115127 0.131873 0.107213 0.013842 0.139796 0.112426 0.047311 0.139902 0.125689 0.117280 0.074329 0.040766 0.010406 0.101966 0.091502 0.089586 0.152456 0.017913 0.000000 0.012553 0.070082 0.016882 0.077229 0.142127 0.105935 0.098701 0.166497 0.049989 0.203322 0.073446 0.015585 0.067140 0.139593 0.092895 0.220307 0.137461 0.091425 0.000000 0.000000 0.043679 0.014382 0.096785 0.123397 0.013650 0.048829 0.011763 0.020649 0.079351 0.039352 0.028258 0.071594 0.113131 0.047296 0.057484 0.022883 0.031805 0.004219
13.600000 0.015084 0.089436 0.095320 0.147727 0.108192 0.060311 0.029279 0.095264 0.022094 0.099956 0.053366 0.022125 0.076265 0.023739 0.099302 0.024426 0.124573 0.114206 0.059750 0.077762 0.075645 0.074423 0.023411 0.014181 0.049751 0.033566 0.081692 0.095016 0.032833 0.097241 0.029986 0.160802 0.002299 0.027037 0.140958 0.036068 0.006066 0.065210 0.004489 0.081098 0.107198 0.053542 0.074042 0.069464 0.176458 0.129735 0.015957 0.149555 0.095869 0.040680 0.163065 0.143010 0.072259 0.094126 0.006373 0.025623 0.083338 0.047032 0.074290 0.085596 0.025339 0.015381 0.049015 0.023970 0.009748 0.070491 0.173773 0.075223 0.068542 0.173915 0.027395 0.190158 0.082639 0.009779 0.071392 0.107685 0.050061 0.236605 0.128441 0.125293 0.034775 0.000000 0.048449 0.021610 0.073634 0.133240 0.001112 0.023590 0.021926 0.002892 0.059744 0.025693 0.042320 0.079034 0.098081 0.056367 0.003077 0.034540 0.049318 0.034451
13.700000 0.006375 0.101684 0.128237 0.085864 0.109088 0.011218 0.065524 0.069439 0.030487 0.076717 0.069300 0.071663 0.083785 0.000000 0.042487 0.011232 0.055986 0.155681 0.059795 0.089552 0.056262 0.052691 0.011370 0.000000 0.067617 0.018419 0.089998 0.071636 0.086259 0.084976 0.009153 0.177201 0.027751 0.057012 0.142409 0.077207 0.024704 0.058444 0.006635 0.150863 0.082872 0.020898 0.151815 0.068846 0.183053 0.171671 0.048699 0.114734 0.087115 0.000000 0.129213 0.100091 0.029373 0.082645 0.043564 0.035255 0.092882 0.026468 0.052955 0.055190 0.073685 0.000000 0.122352 0.000000 0.029402 0.069986 0.162429 0.007706 0.000000 0.185266 0.043908 0.158245 0.057604 0.009871 0.077844 0.123194 0.106101 0.186690 0.170642 0.104532 0.032241 0.075103 0.000000 0.008342 0.078253 0.068100 0.028839 0.015677 0.001866 0.025039 0.052623 0.026306 0.013139 0.069302 0.101864 0.070524 0.012802 0.030768 0.031089 0.046598
13.800000 0.093706 0.112456 0.112196 0.072109 0.045678 0.008581 0.070252 0.097265 0.032112 0.136838 0.054219 0.064900 0.136964 0.000000 0.023569 0.022389 0.083060 0.159387 0.014378 0.092506 0.075377 0.033031 0.009994 0.060161 0.055634 0.000000 0.116031 0.060143 0.091357 0.084872 0.028707 0.237852 0.008228 0.014229 0.132928 0.110269 0.029080 0.079747 0.012300 0.193947 0.080229 0.015355 0.130001 0.010973 0.179438 0.164524 0.052115 0.095185 0.064671 0.010570 0.132244 0.072484 0.040975 0.032735 0.033411 0.051936 0.033520 0.000000 0.132374 0.070015 0.014529 0.008744 0.127980 0.019793 0.012310 0.092198 0.098842 0.017669 0.043399 0.146287 0.041947 0.152286 0.032172 0.013708 0.077328 0.147368 0.100917 0.170303 0.195613 0.051947 0.048302 0.015526 0.010966 0.027492 0.126248 0.021130 0.058998 0.003622 0.000000 0.016541 0.090751 0.008132 0.000000 0.070059 0.079560 0.130220 0.022498 0.000000 0.073582 0.026652
13.900000 0.102863 0.056661 0.139960 0.028541 0.022734 0.073261 0.074017 0.090492 0.011097 0.139042 0.051530 0.032133 0.098619 0.027084 0.020184 0.034070 0.121370 0.163829 0.014265 0.080282 0.060778 0.035441 0.043963 0.073292 0.028322 0.041353 0.162030 0.061208 0.097555 0.041091 0.011207 0.256069 0.038548 0.013254 0.120319 0.100720 0.006261 0.050333 0.018842 0.180974 0.103456 0.049315 0.138368 0.059381 0.118846 0.181144 0.107670 0.130521 0.081503 0.062435 0.105419 0.110285 0.071215 0.020609 0.036408 0.102817 0.000000 0.020281 0.162511 0.070139 0.000000 0.027083 0.146232 0.024052 0.024994 0.046778 0.054682 0.037518 0.010289 0.134564 0.034108 0.106510 0.023833 0.000000 0.075052 0.140409 0.093194 0.154481 0.217240 0.023870 0.038791 0.038608 0.030345 0.047103 0.126604 0.035833 0.076079 0.021465 0.005697 0.018739 0.114519 0.017847 0.035877 0.067459 0.057500 0.115626 0.080180 0.005610 0.118601 0.028341
14.000000 0.038329 0.069186 0.140239 0.015715 0.004716 0.036425 0.070302 0.107413 0.051077 0.126203 0.010247 0.042548 0.030605 0.020339 0.000000 0.051697 0.137694 0.096366 0.029767 0.063387 0.051171 0.033856 0.029626 0.025674 0.013977 0.031968 0.127574 0.049766 0.081575 0.044645 0.003106 0.290335 0.011509 0.003652 0.125728 0.070458 0.009973 0.035597 0.000687 0.207157 0.065731 0.068882 0.177559 0.098507 0.090548 0.132655 0.087466 0.050860 0.066163 0.089125 0.061414 0.088009 0.093099 0.016306 0.005034 0.098775 0.000613 0.068878 0.158964 0.043687 0.034918 0.012019 0.103295 0.043861 0.007566 0.066212 0.042080 0.025448 0.038650 0.148669 0.074210 0.102610 0.025351 0.007742 0.078129 0.121450 0.096295 0.100022 0.220763 0.019626 0.027602 0.045635 0.043188 0.065887 0.141051 0.027434 0.065986 0.052884 0.000109 0.045717 0.110430 0.055810 0.009638 0.098961 0.015236 0.071421 0.058096 0.013350 0.084870 0.041618
14.100000 0.009753 0.070472 0.154215 0.035364 0.008427 0.025290 0.058991 0.086298 0.096410 0.172697 0.007317 0.060843 0.011068 0.017955 0.011200 0.000000 0.155831 0.163799 0.009058 0.101432 0.035158 0.032109 0.056154 0.074242 0.000000 0.035932 0.097390 0.036423 0.107333 0.003787 0.082548 0.271302 0.039202 0.020556 0.142478 0.000000 0.035154 0.000000 0.000000 0.209895 0.032298 0.107136 0.150856 0.096996 0.102169 0.160099 0.044013 0.048232 0.067822 0.034028 0.044258 0.035293 0.089097 0.088884 0.014736 0.134081 0.027344 0.103349 0.133140 0.056070 0.025732 0.012751 0.105370 0.074511 0.006547 0.072478 0.026014 0.035351 0.022764 0.079639 0.162686 0.088178 0.070892 0.036448 0.000455 0.110195 0.026896 0.039642 0.216133 0.000000 0.035374 0.060715 0.087470 0.049597 0.098341 0.063448 0.030728 0.085008 0.071983 0.022386 0.069469 0.081662 0.000000 0.069869 0.004871 0.097856 0.077656 0.004684 0.088404 0.074526
14.200000 0.042926 0.059967 0.124955 0.085218 0.032681 0.005077 0.051190 0.157509 0.065574 0.179191 0.000000 0.056004 0.030761 0.021556 0.042408 0.019025 0.189284 0.142017 0.000000 0.072681 0.032217 0.000000 0.034339 0.054998 0.016443 0.006622 0.072365 0.028637 0.077060 0.004584 0.065906 0.279340 0.016429 0.005361 0.139967 0.006680 0.049912 0.031024 0.007149 0.203542 0.075684 0.080190 0.164960 0.034094 0.141154 0.207487 0.083659 0.016414 0.096446 0.059359 0.023949 0.009240 0.085212 0.086941 0.031371 0.096063 0.030622 0.038391 0.110973 0.106483 0.065500 0.071833 0.113188 0.086720 0.070572 0.051421 0.012644 0.021664 0.026347 0.080750 0.162287 0.093080 0.070188 0.031839 0.006249 0.101859 0.034521 0.040705 0.216002 0.032417 0.052512 0.094382 0.061520 0.039700 0.107333 0.027772 0.058523 0.062684 0.036079 0.042457 0.130050 0.037539 0.000000 0.101654 0.035283 0.076801 0.045296 0.045837 0.121813 0.113016
14.300000 0.039082 0.070316 0.178812 0.081272 0.000000 0.022229 0.127338 0.095060 0.080449 0.177332 0.012870 0.025566 0.043784 0.057041 0.042451 0.065078 0.088427 0.087163 0.023026 0.096693 0.000000 0.000000 0.049487 0.050699 0.000000 0.000000 0.023082 0.076611 0.043659 0.002369 0.072894 0.279695 0.041778 0.004909 0.144775 0.057279 0.044706 0.084343 0.026240 0.162520 0.062057 0.076939 0.196170 0.028229 0.127972 0.210380 0.074422 0.040972 0.019451 0.097066 0.074096 0.029259 0.079815 0.107365 0.085929 0.100274 0.000000 0.066698 0.155591 0.096213 0.056170 0.057725 0.079270 0.019816 0.129270 0.059124 0.005374 0.013403 0.048221 0.043944 0.177613 0.127015 0.100957 0.072913 0.026144 0.106613 0.071720 0.011934 0.227886 0.020365 0.043936 0.034713 0.065953 0.044492 0.087866 0.012973 0.024355 0.075961 0.033929 0.102933 0.150113 0.066928 0.012684 0.094552 0.014277 0.065347 0.039183 0.046647 0.106114 0.088874
14.400000 0.058718 0.109984 0.133302 0.014893 0.000000 0.023379 0.113593 0.084579 0.039828 0.134641 0.000000 0.007251 0.086964 0.097890 0.053448 0.046580 0.085327 0.103156 0.028965 0.141108 0.032923 0.000270 0.072523 0.094240 0.001270 0.004353 0.000000 0.040498 0.053777 0.034107 0.113309 0.234975 0.033854 0.026117 0.145462 0.073263 0.020798 0.080075 0.040833 0.178604 0.091500 0.024840 0.202104 0.051754 0.106124 0.262091 0.113926 0.035772 0.007251 0.037897 0.034354 0.001121 0.084763 0.090003 0.069675 0.084861 0.000000 0.127726 0.133903 0.108920 0.000711 0.028281 0.067951 0.074740 0.116207 0.069858 0.041891 0.000000 0.056395 0.055351 0.132154 0.066916 0.117554 0.015739 0.043426 0.089573 0.101258 0.021269 0.140448 0.069475 0.035060 0.046291 0.061238 0.021360 0.067936 0.056202 0.044687 0.087190 0.029286 0.093677 0.129001 0.111100 0.020658 0.076030 0.032964 0.098270 0.051221 0.077588 0.141649 0.086507
14.500000 0.010933 0.100354 0.128574 0.003726 0.010033 0.040258 0.096490 0.090731 0.069555 0.147180 0.020196 0.057692 0.150993 0.127924 0.068859 0.082229 0.072044 0.095286 0.018116 0.117751 0.034064 0.002650 0.125460 0.044674 0.000000 0.000000 0.059213 0.090268 0.010823 0.099264 0.082991 0.178172 0.029530 0.027482 0.110972 0.078737 0.022869 0.051367 0.053435 0.179911 0.091508 0.000000 0.151915 0.000000 0.106787 0.219417 0.092295 0.050622 0.057476 0.000000 0.033485 0.041228 0.094895 0.054334 0.056314 0.034993 0.000000 0.152652 0.113513 0.036903 0.040624 0.033649 0.004874 0.049317 0.123557 0.079755 0.054297 0.004491 0.078594 0.055098 0.070687 0.067725 0.162241 0.035111 0.088554 0.112886 0.142017 0.015248 0.142245 0.026755 0.039080 0.071138 0.072416 0.078613 0.062293 0.072168 0.109437 0.097767 0.060303 0.087949 0.145715 0.109719 0.000000 0.101780 0.093463 0.089938 0.048053 0.083645 0.123900 0.122714
14.600000 0.070506 0.060641 0.149822 0.000000 0.004064 0.020835 0.096614 0.113396 0.052360 0.169356 0.009299 0.031230 0.165987 0.137228 0.071447 0.084480 0.034654 0.077086 0.058934 0.104819 0.035211 0.001254 0.099162 0.084677 0.030567 0.012298 0.067621 0.062130 0.045923 0.086713 0.144716 0.145462 0.000000 0.008483 0.118336 0.100587 0.030415 0.036896 0.031020 0.175349 0.085406 0.039149 0.143164 0.000000 0.150546 0.286429 0.068490 0.051985 0.058207 0.016432 0.016927 0.050107 0.100135 0.025498 0.092293 0.008984 0.002214 0.109867 0.083213 0.086265 0.067316 0.048198 0.000000 0.045158 0.118130 0.094728 0.056132 0.025327 0.133793 0.013672 0.070690 0.020946 0.156898 0.061663 0.039752 0.108375 0.139115 0.015155 0.140912 0.005768 0.029863 0.134892 0.055134 0.053893 0.057169 0.123451 0.129747 0.081886 0.058457 0.105438 0.127932 0.073606 0.061619 0.119602 0.102499 0.120380 0.030525 0.104608 0.056137 0.096687
14.700000 0.074260 0.036265 0.160521 0.019980 0.011647 0.024388 0.098213 0.119369 0.052714 0.199653 0.000000 0.022157 0.127828 0.125304 0.075590 0.100825 0.000000 0.035535 0.001463 0.142499 0.056073 0.003419 0.113978 0.077540 0.020329 0.018685 0.098982 0.072724 0.046650 0.060575 0.173894 0.094710 0.020439 0.031419 0.102930 0.051020 0.022798 0.021251 0.025203 0.148939 0.075488 0.030815 0.168647 0.036588 0.151256 0.230311 0.087966 0.100858 0.060043 0.000000 0.077094 0.071793 0.101983 0.027215 0.085331 0.008811 0.080757 0.094439 0.071434 0.114905 0.089308 0.119310 0.001514 0.059391 0.133983 0.024381 0.055458 0.046900 0.108851 0.019567 0.051511 0.033037 0.138519 0.085611 0.078274 0.090713 0.118389 0.008093 0.112454 0.002366 0.027019 0.143026 0.034883 0.055012 0.050949 0.103111 0.111199 0.114003 0.068940 0.130320 0.071078 0.012916 0.068757 0.098948 0.088387 0.117201 0.005520 0.088516 0.088927 0.094723
14.800000 0.062134 0.000000 0.125789 0.049905 0.009409 0.040371 0.094649 0.104476 0.086658 0.169526 0.000000 0.000000 0.073454 0.088509 0.031690 0.064047 0.041419 0.005129 0.006420 0.128812 0.032220 0.001615 0.132337 0.067435 0.003781 0.058550 0.112030 0.094559 0.070751 0.121560 0.148412 0.098860 0.000000 0.074936 0.054034 0.047807 0.011167 0.028525 0.009008 0.134065 0.044818 0.029061 0.155627 0.017077 0.067938 0.204056 0.112107 0.045055 0.060884 0.010331 0.038167 0.051966 0.132012 0.038152 0.116057 0.006708 0.138398 0.056498 0.036303 0.086958 0.128527 0.131966 0.094242 0.111520 0.128510 0.053213 0.021692 0.065315 0.143929 0.043704 0.030920 0.012359 0.140127 0.131931 0.073260 0.097689 0.114016 0.004364 0.074693 0.111147 0.003426 0.133360 0.035526 0.019250 0.085681 0.099086 0.105141 0.141760 0.104940 0.087011 0.034808 0.002278 0.050769 0.106361 0.057359 0.073724 0.029128 0.066470 0.116750 0.052008
14.900000 0.070609 0.003381 0.142829 0.085395 0.013723 0.095289 0.109462 0.088558 0.110793 0.130466 0.019131 0.000000 0.062760 0.095152 0.016213 0.047313 0.081889 0.016141 0.004874 0.126525 0.004224 0.000000 0.125344 0.069825 0.014261 0.043455 0.121717 0.069666 0.056338 0.115648 0.077681 0.097621 0.013739 0.088055 0.063476 0.060052 0.047597 0.000000 0.018338 0.136810 0.045758 0.019377 0.131158 0.000088 0.124336 0.183741 0.077869 0.045580 0.018163 0.050225 0.082372 0.041808 0.081971 0.000000 0.072406 0.007927 0.125833 0.000000 0.061257 0.121717 0.169193 0.104065 0.062824 0.060788 0.134318 0.103097 0.040361 0.033392 0.107297 0.103069 0.069151 0.020452 0.051193 0.129789 0.083164 0.087533 0.160600 0.005944 0.060315 0.115699 0.053699 0.101799 0.023311 0.073322 0.114404 0.137458 0.154238 0.115129 0.105919 0.117154 0.023345 0.026097 0.031523 0.059674 0.101853 0.076505 0.001266 0.054985 0.043734 0.095145
15.000000 0.073422 0.094779 0.064606 0.069316 0.067334 0.028972 0.109952 0.093972 0.074274 0.145472 0.000000 0.000000 0.041611 0.177769 0.037727 0.044103 0.092169 0.039710 0.032906 0.145033 0.026247 0.056353 0.156180 0.105581 0.063016 0.069247 0.103788 0.022081 0.034581 0.103723 0.095697 0.096764 0.038038 0.067581 0.042661 0.018684 0.062798 0.009360 0.038848 0.160859 0.023839 0.023868 0.194107 0.011719 0.086782 0.191106 0.067419 0.044143 0.022298 0.045063 0.085464 0.012377 0.105907 0.018835 0.081094 0.050087 0.159340 0.029509 0.049612 0.122412 0.123942 0.135977 0.102275 0.063663 0.163167 0.106968 0.051274 0.044228 0.092542 0.139217 0.051135 0.041078 0.049843 0.137504 0.044069 0.108018 0.151148 0.054345 0.022013 0.093301 0.026699 0.154976 0.029671 0.004620 0.068125 0.131320 0.128137 0.068511 0.102778 0.113008 0.045135 0.013441 0.040273 0.083077 0.094325 0.090350 0.018777 0.057664 0.097142 0.069730
15.100000 0.078012 0.100583 0.097737 0.068729 0.059746 0.000119 0.074722 0.055492 0.082240 0.128841 0.000000 0.058595 0.087159 0.191953 0.079291 0.012634 0.060460 0.055819 0.055870 0.102800 0.050072 0.070891 0.193698 0.119439 0.018507 0.109940 0.053964 0.012210 0.019070 0.058280 0.101081 0.109709 0.040162 0.059089 0.042221 0.014599 0.003980 0.000000 0.034094 0.147974 0.029949 0.028914 0.214160 0.009358 0.109562 0.168508 0.115214 0.034687 0.017589 0.059364 0.085700 0.030131 0.133222 0.018849 0.088685 0.031194 0.140994 0.048103 0.005445 0.120670 0.127489 0.098060 0.087252 0.043413 0.131185 0.071528 0.053476 0.012362 0.067589 0.120795 0.039687 0.055167 0.036687 0.103325 0.104474 0.072644 0.148345 0.043188 0.055924 0.114770 0.070271 0.133009 0.010662 0.012491 0.118957 0.147079 0.105371 0.125630 0.107374 0.134284 0.026340 0.037035 0.066048 0.068518 0.103927 0.095961 0.044811 0.101864 0.095983 0.073695
15.200000 0.134484 0.114414 0.101523 0.048307 0.072362 0.025708 0.041909 0.060291 0.061845 0.153730 0.045200 0.086810 0.045759 0.265238 0.000000 0.000000 0.119662 0.056407 0.060164 0.131846 0.098474 0.019714 0.195183 0.133286 0.002133 0.087234 0.064603 0.000000 0.032353 0.014614 0.038362 0.107674 0.071626 0.076358 0.066591 0.008299 0.033426 0.016470 0.026887 0.136302 0.034234 0.043961 0.259116 0.023575 0.136318 0.165398 0.149236 0.026532 0.066778 0.083348 0.091013 0.105693 0.110049 0.014343 0.129772 0.085983 0.141697 0.052619 0.010270 0.028922 0.145411 0.114825 0.068857 0.038552 0.146129 0.099014 0.051382 0.026824 0.047786 0.092935 0.049335 0.071202 0.066577 0.107940 0.006318 0.084430 0.108566 0.054386 0.046627 0.157843 0.060274 0.148733 0.017888 0.009606 0.102538 0.105581 0.083870 0.153009 0.080650 0.098674 0.003436 0.017523 0.047997 0.083867 0.065367 0.114686 0.073432 0.091834 0.115374 0.045476
15.300000 0.159740 0.087213 0.066022 0.080205 0.061996 0.049514 0.051116 0.052170 0.065284 0.166541 0.044117 0.102408 0.074676 0.218879 0.033954 0.048272 0.105800 0.069421 0.049825 0.135077 0.123098 0.031526 0.208464 0.150241 0.018153 0.166436 0.044390 0.047313 0.067310 0.061716 0.027892 0.116436 0.063035 0.086093 0.042647 0.046700 0.000000 0.010352 0.030135 0.070320 0.018580 0.037105 0.170284 0.025525 0.102435 0.120021 0.134951 0.024666 0.032844 0.065912 0.101982 0.112756 0.107334 0.040481 0.161624 0.081620 0.094125 0.071084 0.027699 0.012890 0.173094 0.098585 0.092995 0.005211 0.090749 0.060142 0.113419 0.049100 0.057482 0.063207 0.101445 0.028511 0.060361 0.080560 0.000000 0.138240 0.114874 0.062411 0.006563 0.150827 0.020314 0.096347 0.015504 0.000000 0.111331 0.079512 0.106539 0.124645 0.076947 0.091563 0.038673 0.067344 0.000000 0.046976 0.032535 0.111748 0.048037 0.100978 0.115399 0.051456
15.400000 0.139809 0.065985 0.039776 0.151306 0.092138 0.071102 0.051840 0.078042 0.138469 0.148792 0.028100 0.126463 0.024321 0.235176 0.035418 0.035535 0.093696 0.060920 0.020033 0.174615 0.111932 0.028675 0.184499 0.106511 0.014615 0.154472 0.081445 0.051880 0.024612 0.045501 0.077821 0.127881 0.050576 0.075022 0.132095 0.025920 0.017768 0.058348 0.019227 0.081937 0.014865 0.000000 0.164124 0.099925 0.086730 0.125334 0.187227 0.045401 0.033820 0.096447 0.078138 0.106218 0.083942 0.020599 0.135510 0.085458 0.080824 0.070914 0.012903 0.046661 0.194802 0.108400 0.066122 0.016913 0.038317 0.092865 0.097626 0.024372 0.092568 0.136456 0.070679 0.074510 0.062252 0.058165 0.004691 0.113052 0.086678 0.077260 0.000000 0.110331 0.000000 0.075360 0.040621 0.026254 0.110685 0.076020 0.126791 0.165208 0.109966 0.093786 0.009908 0.016432 0.001035 0.058292 0.000000 0.104468 0.039234 0.125568 0.121682 0.101766
15.500000 0.106539 0.121199 0.062501 0.154476 0.152359 0.049650 0.025008 0.044773 0.162983 0.144166 0.050681 0.134206 0.003351 0.194044 0.084253 0.076039 0.118900 0.007585 0.004471 0.171735 0.135331 0.054315 0.151682 0.087480 0.014477 0.136064 0.086455 0.036052 0.074348 0.037374 0.121945 0.097973 0.053565 0.069598 0.090578 0.008288 0.034277 0.030233 0.066550 0.072317 0.000000 0.020710 0.126750 0.087106 0.047489 0.116498 0.173601 0.062227 0.092337 0.123515 0.100962 0.136236 0.068308 0.011975 0.122929 0.111786 0.095847 0.089805 0.021875 0.075539 0.174766 0.016895 0.049004 0.000000 0.042319 0.101066 0.064295 0.074564 0.147263 0.138965 0.039959 0.067142 0.109961 0.068825 0.021024 0.119930 0.080063 0.108421 0.000000 0.059088 0.000000 0.041664 0.079465 0.019147 0.087561 0.066802 0.144516 0.151071 0.089562 0.089056 0.025852 0.028194 0.031635 0.101504 0.021697 0.098538 0.036592 0.119399 0.088188 0.097851
15.600000 0.121959 0.104493 0.018149 0.109031 0.173511 0.034108 0.016739 0.013950 0.113022 0.128004 0.045090 0.147246 0.000000 0.220419 0.082238 0.092020 0.144026 0.045103 0.024233 0.204672 0.160919 0.058252 0.134115 0.098193 0.027413 0.122635 0.035121 0.000000 0.081149 0.056057 0.120999 0.083198 0.056944 0.034498 0.101245 0.007678 0.003854 0.020279 0.116520 0.064702 0.022456 0.002787 0.138945 0.105328 0.022016 0.142551 0.192187 0.010111 0.092238 0.068751 0.120933 0.164147 0.034659 0.022782 0.076832 0.108094 0.069922 0.085308 0.000000 0.129661 0.180665 0.032322 0.023647 0.023265 0.071913 0.105986 0.075494 0.114791 0.105969 0.056313 0.012403 0.009637 0.098228 0.024566 0.098159 0.139659 0.106401 0.063875 0.025226 0.097904 0.040728 0.042295 0.046118 0.007263 0.055676 0.011783 0.155169 0.133602 0.058895 0.070643 0.002385 0.000000 0.026630 0.144898 0.040594 0.126049 0.013922 0.122671 0.067387 0.065535
15.700000 0.131800 0.119693 0.010850 0.070004 0.182450 0.056725 0.007790 0.016882 0.137178 0.116918 0.038618 0.152600 0.028741 0.177907 0.110127 0.088059 0.101109 0.051083 0.043632 0.170908 0.092271 0.050748 0.052986 0.106844 0.073893 0.134741 0.029080 0.000000 0.126012 0.072789 0.108611 0.084817 0.062833 0.076780 0.108243 0.012980 0.030632 0.030018 0.120891 0.039867 0.042567 0.048628 0.166610 0.139335 0.089361 0.146718 0.184457 0.000000 0.058209 0.057299 0.080651 0.135276 0.083301 0.034060 0.108690 0.123460 0.087598 0.097950 0.021994 0.150106 0.156300 0.044856 0.019434 0.057702 0.075951 0.069997 0.068891 0.037447 0.097969 0.050543 0.060946 0.060442 0.112790 0.052611 0.101427 0.148803 0.158291 0.123188 0.034913 0.106311 0.120075 0.086991 0.070932 0.015848 0.050634 0.009898 0.150734 0.155774 0.048883 0.124268 0.046863 0.024616 0.013726 0.077458 0.107492 0.095251 0.000000 0.134840 0.118050 0.074963
15.800000 0.127201 0.099450 0.032668 0.078462 0.186725 0.020322 0.043681 0.037845 0.107667 0.156819 0.002629 0.143358 0.081270 0.136145 0.093181 0.135366 0.120331 0.083142 0.093975 0.158130 0.096433 0.011746 0.076300 0.084366 0.065714 0.168634 0.036495 0.000000 0.072170 0.023154 0.127252 0.078215 0.082455 0.113350 0.100476 0.000000 0.137108 0.030326 0.146610 0.017617 0.026462 0.000000 0.165744 0.149057 0.120484 0.169217 0.200924 0.011424 0.036365 0.019984 0.104238 0.132280 0.035940 0.004353 0.093947 0.150597 0.133319 0.114170 0.022639 0.114956 0.134609 0.026300 0.045726 0.091557 0.056263 0.118179 0.044752 0.058447 0.094073 0.049547 0.101324 0.082638 0.150569 0.043302 0.113717 0.155087 0.132160 0.083335 0.031125 0.087900 0.104525 0.047509 0.068354 0.000000 0.045446 0.051138 0.154741 0.165172 0.037576 0.151150 0.122744 0.047266 0.052858 0.094290 0.067002 0.061125 0.000000 0.114707 0.116232 0.060019
15.900000 0.112604 0.122441 0.042747 0.052708 0.198727 0.000000 0.025137 0.005742 0.124237 0.167747 0.001553 0.199183 0.085043 0.155575 0.098560 0.151700 0.158245 0.068327 0.113694 0.128240 0.077929 0.000000 0.011821 0.077001 0.065425 0.171396 0.087628 0.051074 0.061552 0.040575 0.119881 0.113350 0.100400 0.080695 0.121400 0.000000 0.121245 0.026497 0.120325 0.012206 0.096195 0.052402 0.170597 0.112356 0.153453 0.130753 0.184068 0.040576 0.017584 0.066004 0.119351 0.162861 0.046138 0.000000 0.068657 0.122691 0.125497 0.124574 0.014590 0.156671 0.138047 0.049656 0.051145 0.109391 0.055946 0.058265 0.078868 0.044276 0.084216 0.008586 0.123427 0.059941 0.095740 0.047568 0.080291 0.182503 0.112061 0.091258 0.000000 0.094720 0.064754 0.003554 0.107991 0.012741 0.083117 0.060677 0.127421 0.178901 0.073502 0.175565 0.074580 0.064125 0.069943 0.113921 0.075971 0.014080 0.000000 0.085232 0.083872 0.031312
16.000000 0.117746 0.097991 0.048391 0.065786 0.145436 0.047030 0.022840 0.002275 0.128551 0.171766 0.075239 0.201781 0.091817 0.166649 0.113370 0.140386 0.121154 0.076536 0.140766 0.113704 0.063664 0.001192 0.014524 0.046425 0.126845 0.161266 0.065546 0.070607 0.073165 0.016317 0.113206 0.091823 0.081532 0.108947 0.123851 0.018783 0.134607 0.018901 0.167180 0.000000 0.110940 0.039517 0.102693 0.062286 0.143207 0.076957 0.185911 0.042584 0.054851 0.077751 0.097679 0.156399 0.050939 0.006471 0.080035 0.101044 0.073039 0.079914 0.020585 0.149634 0.153219 0.004545 0.034745 0.116339 0.076589 0.069420 0.128883 0.000000 0.067649 0.018910 0.144963 0.050697 0.062079 0.056356 0.113711 0.160546 0.085371 0.081095 0.000809 0.094503 0.054761 0.028765 0.071142 0.021315 0.077996 0.061920 0.134364 0.183190 0.042454 0.183304 0.078720 0.117286 0.080851 0.104143 0.122125 0.017045 0.043220 0.100848 0.137666 0.029311
16.100000 0.160641 0.041243 0.036941 0.092143 0.130082 0.043188 0.012238 0.015911 0.144915 0.182285 0.071225 0.175779 0.081125 0.177787 0.084751 0.132299 0.033545 0.064715 0.102832 0.150613 0.084069 0.029386 0.035367 0.031312 0.124867 0.135921 0.093927 0.092722 0.046837 0.012619 0.097569 0.134593 0.078348 0.083903 0.091713 0.022981 0.170167 0.051665 0.183262 0.053104 0.169992 0.010517 0.151702 0.055909 0.126137 0.097291 0.220052 0.088705 0.031454 0.068145 0.128538 0.144766 0.075215 0.000000 0.094196 0.106486 0.071354 0.092386 0.026310 0.155610 0.140195 0.080598 0.042008 0.140908 0.123366 0.080087 0.147304 0.000000 0.097778 0.023384 0.140421 0.006649 0.083414 0.062583 0.108933 0.158665 0.119459 0.063392 0.028835 0.126472 0.107441 0.025880 0.078126 0.047191 0.075332 0.045867 0.114370 0.218319 0.032195 0.183716 0.092891 0.118877 0.095850 0.104174 0.132529 0.034819 0.065725 0.084455 0.155284 0.076550
16.200000 0.096005 0.031189 0.036257 0.106946 0.134431 0.054536 0.045250 0.034617 0.172960 0.178336 0.086594 0.161234 0.082007 0.114463 0.111766 0.157051 0.005585 0.090794 0.131144 0.173961 0.050741 0.050487 0.036937 0.052598 0.085674 0.095504 0.063018 0.035234 0.007433 0.000000 0.085031 0.134492 0.049334 0.051063 0.100856 0.062487 0.204618 0.046100 0.116467 0.071757 0.161341 0.026078 0.131449 0.066110 0.161624 0.087467 0.135228 0.076198 0.115749 0.069034 0.119007 0.099337 0.046378 0.032151 0.046197 0.143007 0.098639 0.063991 0.037012 0.096120 0.116041 0.107925 0.052928 0.143166 0.059228 0.040453 0.166074 0.003850 0.036821 0.001631 0.141258 0.028582 0.090089 0.031393 0.095304 0.155817 0.108160 0.042022 0.000000 0.099883 0.070542 0.001520 0.064835 0.048848 0.138448 0.043148 0.158367 0.132405 0.016204 0.195838 0.099007 0.127023 0.020874 0.094498 0.124639 0.027047 0.063948 0.087034 0.151451 0.100704
16.300000 0.086682 0.009270 0.086185 0.100951 0.090566 0.030949 0.080603 0.060743 0.172711 0.160264 0.038659 0.153686 0.089551 0.068199 0.064737 0.183664 0.036871 0.091185 0.110432 0.163412 0.063678 0.054609 0.057290 0.023376 0.094126 0.103079 0.063743 0.033984 0.013397 0.010005 0.070229 0.137867 0.006806 0.005997 0.034214 0.064890 0.176560 0.099212 0.129179 0.074171 0.192070 0.030277 0.077999 0.080614 0.165018 0.049517 0.107045 0.056684 0.097044 0.050032 0.092336 0.077660 0.103760 0.043026 0.057483 0.069805 0.095036 0.034338 0.049880 0.097542 0.123691 0.054556 0.069978 0.180724 0.081912 0.068180 0.124009 0.021797 0.075158 0.049901 0.121383 0.002954 0.073025 0.082007 0.080640 0.129717 0.120113 0.022027 0.000000 0.074868 0.063728 0.001293 0.085580 0.000000 0.099024 0.021413 0.186336 0.100406 0.000000 0.152253 0.129605 0.148085 0.053899 0.095138 0.118826 0.058619 0.050921 0.072904 0.179563 0.103416
16.400000 0.092022 0.000000 0.129784 0.151067 0.064708 0.082044 0.035158 0.024847 0.174541 0.124139 0.012631 0.077302 0.084895 0.050267 0.052531 0.157202 0.032725 0.044307 0.099434 0.139453 0.088115 0.064099 0.036366 0.021315 0.093508 0.104070 0.042013 0.000000 0.021320 0.008922 0.076360 0.125016 0.043245 0.052800 0.066445 0.039210 0.124480 0.095830 0.104328 0.036529 0.183711 0.091984 0.014825 0.096898 0.151817 0.055078 0.075968 0.070773 0.092945 0.052085 0.089425 0.091603 0.128121 0.000324 0.049600 0.070819 0.115376 0.007820 0.044634 0.092257 0.117206 0.068150 0.016626 0.154023 0.030541 0.022168 0.114727 0.022390 0.039204 0.000000 0.125868 0.025375 0.088937 0.041097 0.009407 0.112851 0.117144 0.002323 0.002554 0.104889 0.040210 0.028231 0.122974 0.067471 0.098998 0.046361 0.179087 0.153939 0.035241 0.147881 0.109808 0.144948 0.002263 0.082254 0.100791 0.061279 0.044020 0.089912 0.130040 0.080803
16.500000 0.075357 0.013168 0.112960 0.125104 0.054206 0.030836 0.063555 0.092090 0.108442 0.127370 0.042810 0.055158 0.110026 0.024210 0.048200 0.101603 0.042766 0.037168 0.107745 0.201954 0.106225 0.068199 0.041711 0.042302 0.109088 0.055269 0.032766 0.005924 0.050766 0.016553 0.107175 0.183087 0.031389 0.000000 0.000000 0.015447 0.104033 0.042530 0.035018 0.022183 0.188059 0.073560 0.028940 0.096671 0.131506 0.051326 0.108595 0.068224 0.114679 0.003979 0.064205 0.085305 0.151076 0.052314 0.057206 0.007795 0.054512 0.012796 0.007313 0.035147 0.098141 0.145077 0.060304 0.126294 0.005467 0.003579 0.120465 0.011412 0.006052 0.032366 0.116694 0.000000 0.049165 0.000000 0.000000 0.138150 0.117093 0.046796 0.030937 0.054187 0.045883 0.067222 0.112713 0.100053 0.137284 0.064812 0.154658 0.107446 0.000000 0.188398 0.079196 0.162721 0.012945 0.128453 0.117005 0.020491 0.067525 0.103327 0.131694 0.088249
16.600000 0.067751 0.003807 0.170226 0.057681 0.058472 0.061046 0.055261 0.121871 0.079128 0.131102 0.014904 0.047436 0.060112 0.046821 0.045882 0.106180 0.007386 0.034359 0.099935 0.188905 0.147153 0.074291 0.027526 0.020044 0.118806 0.058549 0.000000 0.013814 0.082947 0.015146 0.082746 0.182471 0.000540 0.001304 0.032892 0.006942 0.053150 0.053649 0.036826 0.068343 0.125055 0.083865 0.022955 0.146906 0.155972 0.023445 0.101554 0.061771 0.117710 0.045578 0.071945 0.097203 0.111135 0.061367 0.072995 0.092102 0.036130 0.034317 0.045939 0.051571 0.098849 0.167708 0.092026 0.109573 0.000000 0.000000 0.104630 0.000000 0.019507 0.036241 0.090367 0.016794 0.052053 0.042052 0.003751 0.174645 0.108043 0.086879 0.041717 0.095590 0.007810 0.096276 0.102989 0.126031 0.115854 0.069485 0.162184 0.124342 0.039946 0.115806 0.067786 0.128276 0.003678 0.087159 0.060197 0.049679 0.009396 0.101327 0.148467 0.162194
16.700000 0.094707 0.013775 0.187784 0.080902 0.000000 0.105020 0.032947 0.123927 0.082483 0.159465 0.008497 0.033291 0.048062 0.072682 0.041961 0.079997 0.000000 0.034317 0.090255 0.133597 0.176114 0.072681 0.053892 0.000000 0.087519 0.115911 0.038830 0.038182 0.073354 0.006699 0.078432 0.127116 0.007207 0.000000 0.056911 0.022312 0.066159 0.059423 0.030756 0.116042 0.095221 0.079795 0.007649 0.108835 0.176227 0.003592 0.105713 0.092696 0.126553 0.029943 0.068720 0.092030 0.073042 0.125421 0.048890 0.110876 0.002716 0.009791 0.032420 0.049862 0.068862 0.081226 0.040920 0.111959 0.035173 0.000000 0.085645 0.137924 0.059522 0.069907 0.104191 0.063719 0.050889 0.051822 0.045423 0.224791 0.085555 0.089357 0.076662 0.143710 0.027857 0.055021 0.086972 0.168444 0.088992 0.056092 0.173595 0.103113 0.111610 0.150475 0.112059 0.098585 0.012663 0.115648 0.088890 0.063222 0.070093 0.117950 0.142566 0.127170
16.800000 0.072177 0.036445 0.092013 0.055405 0.011309 0.050001 0.040263 0.120285 0.090488 0.118510 0.008524 0.031343 0.067708 0.054660 0.103043 0.095191 0.000000 0.097342 0.048022 0.119165 0.114389 0.054754 0.034920 0.000000 0.112296 0.094027 0.028781 0.069747 0.069707 0.033833 0.111365 0.154653 0.000000 0.035945 0.004489 0.029956 0.073132 0.058026 0.000000 0.074772 0.078495 0.095817 0.032903 0.152481 0.151472 0.023947 0.158485 0.021626 0.083718 0.034297 0.105060 0.079653 0.106731 0.088176 0.032213 0.122186 0.018057 0.000000 0.080381 0.035692 0.074355 0.075463 0.044613 0.094586 0.082390 0.066129 0.036594 0.163077 0.087631 0.078463 0.093850 0.075286 0.074702 0.028175 0.045757 0.174331 0.063489 0.086281 0.071124 0.155580 0.046172 0.061240 0.100718 0.175047 0.049057 0.056307 0.150005 0.140311 0.102696 0.112700 0.133882 0.078291 0.016139 0.134040 0.031314 0.079045 0.059977 0.108772 0.093828 0.165439
16.900000 0.075446 0.047346 0.070711 0.085655 0.027879 0.105459 0.015447 0.089643 0.086075 0.108021 0.030838 0.064877 0.100104 0.004239 0.163051 0.088461 0.034832 0.052712 0.018650 0.126807 0.064528 0.040573 0.061564 0.059402 0.077414 0.085657 0.000000 0.042849 0.044597 0.017250 0.101462 0.125179 0.000000 0.056388 0.008079 0.007589 0.057180 0.013078 0.070070 0.085094 0.010553 0.079647 0.022860 0.161266 0.134326 0.082514 0.094149 0.045191 0.097889 0.008964 0.132803 0.097820 0.141368 0.136010 0.036001 0.113693 0.020114 0.000268 0.089651 0.005952 0.047925 0.061079 0.068256 0.101298 0.051240 0.139809 0.034115 0.134903 0.073422 0.081631 0.078548 0.100532 0.126251 0.044865 0.047472 0.183780 0.059044 0.094183 0.065395 0.154045 0.062846 0.035252 0.055584 0.166411 0.044696 0.022339 0.115979 0.148932 0.094706 0.100103 0.138079 0.098466 0.047049 0.126692 0.044399 0.079947 0.022955 0.091587 0.158437 0.136472
17.000000 0.018559 0.109908 0.027309 0.083657 0.048967 0.106956 0.025827 0.138678 0.109224 0.080869 0.034175 0.055738 0.130880 0.000000 0.166023 0.089718 0.066961 0.059330 0.041945 0.162197 0.045426 0.044261 0.057230 0.124272 0.100773 0.051276 0.012356 0.044357 0.044440 0.000000 0.107378 0.118099 0.007864 0.076533 0.000000 0.047711 0.069665 0.000000 0.062473 0.083704 0.043232 0.034085 0.029653 0.157604 0.112163 0.067767 0.051839 0.024228 0.111518 0.040605 0.139008 0.053091 0.169851 0.129767 0.055699 0.166282 0.015922 0.017794 0.100868 0.038425 0.042852 0.027921 0.043077 0.107206 0.028224 0.130939 0.046098 0.107907 0.084552 0.024688 0.094345 0.108573 0.128760 0.116348 0.045055 0.148733 0.113027 0.119280 0.058424 0.181107 0.092716 0.000000 0.022540 0.153414 0.055987 0.001147 0.108077 0.155632 0.091945 0.066937 0.141901 0.119713 0.043499 0.099494 0.042015 0.098960 0.093933 0.076938 0.146524 0.126667
17.100000 0.041970 0.141653 0.074903 0.053616 0.045926 0.124550 0.002175 0.088370 0.143516 0.133752 0.000000 0.042641 0.114286 0.007725 0.120467 0.042754 0.095357 0.072806 0.037047 0.153890 0.028516 0.028597 0.054200 0.106144 0.145330 0.062093 0.002460 0.000000 0.050398 0.000000 0.119172 0.149563 0.029654 0.082656 0.038149 0.036259 0.073502 0.019521 0.084336 0.079412 0.035593 0.042379 0.024341 0.194392 0.067907 0.086953 0.031551 0.016426 0.151574 0.117457 0.059054 0.039025 0.147525 0.057200 0.028296 0.158524 0.033835 0.008018 0.146787 0.049716 0.047079 0.068847 0.029443 0.077053 0.049944 0.096039 0.049540 0.082014 0.075337 0.000000 0.035858 0.090337 0.121022 0.098684 0.079423 0.145663 0.142789 0.141895 0.100915 0.182240 0.053720 0.001994 0.015555 0.110197 0.061458 0.013373 0.099798 0.121112 0.076833 0.056468 0.044113 0.084163 0.051112 0.105555 0.095784 0.121698 0.136664 0.098410 0.088784 0.092841
17.200000 0.079971 0.166881 0.055971 0.056985 0.059876 0.171250 0.054376 0.074131 0.151112 0.135972 0.072086 0.015442 0.142802 0.034224 0.102636 0.058756 0.110336 0.089891 0.074416 0.108116 0.045197 0.052702 0.085137 0.121511 0.122250 0.071006 0.026748 0.000000 0.037005 0.048897 0.145605 0.158663 0.015122 0.052286 0.055896 0.023696 0.067268 0.014462 0.088873 0.033361 0.029663 0.080183 0.040017 0.191173 0.036757 0.073927 0.012891 0.004585 0.140369 0.054523 0.048108 0.045070 0.167707 0.050097 0.052323 0.183147 0.027712 0.019092 0.111712 0.033516 0.035413 0.102615 0.063002 0.051654 0.095187 0.091095 0.015030 0.088770 0.091816 0.014916 0.000000 0.133797 0.147841 0.064096 0.097542 0.192055 0.174149 0.095243 0.017099 0.203676 0.023738 0.005487 0.061717 0.142228 0.057206 0.008917 0.082779 0.151012 0.092715 0.079106 0.000000 0.103739 0.026076 0.072487 0.111507 0.151022 0.126349 0.101953 0.086677 0.063269
17.300000 0.120667 0.139696 0.016257 0.054186 0.029651 0.131657 0.047351 0.023441 0.154412 0.142232 0.049628 0.038252 0.099743 0.063619 0.098157 0.096181 0.118634 0.032082 0.076707 0.124200 0.000000 0.100685 0.092241 0.085059 0.079162 0.061028 0.013503 0.077634 0.037884 0.065365 0.086409 0.132259 0.020198 0.051999 0.045469 0.000000 0.092257 0.056198 0.104470 0.060242 0.029412 0.080913 0.045581 0.197418 0.000000 0.099244 0.000000 0.044784 0.141198 0.055398 0.013456 0.058012 0.197102 0.067757 0.071691 0.143369 0.031035 0.009923 0.070053 0.025055 0.015079 0.058766 0.065480 0.033045 0.102140 0.088778 0.000667 0.080196 0.097063 0.042044 0.013472 0.127300 0.180241 0.094536 0.103830 0.177633 0.161392 0.106827 0.039974 0.152478 0.003223 0.075066 0.047850 0.149809 0.091883 0.052384 0.095982 0.155135 0.032877 0.055608 0.033299 0.134747 0.049651 0.083016 0.064933 0.170984 0.068910 0.097385 0.084933 0.083224
17.400000 0.180978 0.135209 0.000000 0.029944 0.000000 0.086487 0.038721 0.044892 0.140253 0.134056 0.058353 0.026774 0.052921 0.079826 0.025465 0.084348 0.096473 0.028634 0.095548 0.158706 0.003285 0.112266 0.110851 0.091861 0.080911 0.087734 0.030155 0.063607 0.071042 0.018654 0.064237 0.101034 0.027200 0.021402 0.071691 0.029033 0.092311 0.055076 0.062271 0.108497 0.063758 0.071798 0.038058 0.230867 0.000000 0.012807 0.001507 0.021066 0.143449 0.072590 0.059425 0.061005 0.166118 0.128371 0.048169 0.118469 0.038169 0.031853 0.013294 0.080238 0.000632 0.071672 0.068393 0.027286 0.071995 0.044227 0.000000 0.019745 0.105467 0.070223 0.115244 0.109566 0.149261 0.062777 0.124997 0.158405 0.144996 0.072959 0.104437 0.152492 0.009642 0.105774 0.088825 0.186901 0.123681 0.071747 0.117540 0.126832 0.030689 0.032077 0.111809 0.184568 0.041041 0.076046 0.021599 0.126699 0.024098 0.082289 0.053586 0.027751
17.500000 0.163967 0.084206 0.026066 0.043981 0.007868 0.103058 0.000000 0.006018 0.165698 0.148571 0.064628 0.005490 0.071409 0.065955 0.010699 0.077239 0.085931 0.059448 0.119740 0.143797 0.020795 0.070285 0.096742 0.083926 0.084742 0.079491 0.000626 0.000000 0.000000 0.021705 0.101666 0.101640 0.008420 0.033358 0.054623 0.059534 0.103049 0.033279 0.078325 0.069140 0.066869 0.052567 0.083107 0.233409 0.020023 0.014162 0.022226 0.051725 0.097380 0.000000 0.071831 0.093274 0.119849 0.044527 0.093438 0.125216 0.031648 0.000000 0.041441 0.113387 0.010484 0.071507 0.112716 0.028853 0.037942 0.029351 0.000000 0.002665 0.132136 0.119393 0.123701 0.127485 0.101236 0.050571 0.218183 0.135755 0.120337 0.066175 0.116477 0.100559 0.028978 0.107584 0.019441 0.201821 0.161230 0.050998 0.071802 0.134927 0.069026 0.013001 0.140452 0.185772 0.000000 0.055153 0.019124 0.118187 0.009263 0.054846 0.125783 0.052127
17.600000 0.203742 0.088490 0.018698 0.090984 0.022380 0.131185 0.022288 0.037865 0.135324 0.171679 0.045825 0.016944 0.052854 0.055835 0.015676 0.087799 0.092452 0.023741 0.115198 0.114848 0.050575 0.112072 0.147356 0.115540 0.070089 0.087239 0.034501 0.040176 0.030041 0.068555 0.037583 0.077860 0.058448 0.091157 0.013487 0.099583 0.114689 0.046361 0.057313 0.083444 0.099730 0.019894 0.081473 0.225181 0.008144 0.000000 0.008464 0.072923 0.072951 0.022720 0.065561 0.119488 0.114420 0.000000 0.078888 0.100616 0.061318 0.019749 0.073827 0.044538 0.029933 0.088489 0.120494 0.033884 0.020560 0.024538 0.011413 0.036857 0.148830 0.122999 0.166571 0.129379 0.104501 0.054092 0.217972 0.129583 0.142955 0.100801 0.168424 0.138334 0.067107 0.131064 0.040171 0.271215 0.116059 0.066501 0.028134 0.112387 0.108103 0.008630 0.147520 0.184925 0.016221 0.048446 0.048153 0.108529 0.043155 0.025288 0.171886 0.051847
17.700000 0.224946 0.133236 0.020508 0.074247 0.018576 0.138495 0.013530 0.026077 0.150057 0.171408 0.034898 0.008923 0.112066 0.059672 0.023392 0.093039 0.058091 0.005938 0.088949 0.077228 0.038420 0.089104 0.137282 0.132564 0.082789 0.081198 0.045414 0.035481 0.079747 0.043798 0.040910 0.074331 0.090132 0.117426 0.065626 0.063599 0.118112 0.033120 0.000000 0.112836 0.134357 0.055406 0.041304 0.196839 0.012798 0.039801 0.038126 0.064797 0.034049 0.033920 0.023950 0.135288 0.066527 0.005539 0.041321 0.081695 0.058716 0.000000 0.035541 0.012438 0.039868 0.087544 0.132710 0.000000 0.007495 0.017174 0.017942 0.005071 0.138408 0.097460 0.196893 0.112598 0.090605 0.045468 0.228470 0.147460 0.133363 0.069342 0.116152 0.206515 0.008138 0.177701 0.107978 0.227218 0.131830 0.000068 0.033647 0.139066 0.113066 0.020982 0.114261 0.192187 0.012623 0.034522 0.044740 0.078466 0.070929 0.053734 0.184905 0.042073
17.800000 0.207641 0.092997 0.054814 0.039908 0.012364 0.180849 0.018198 0.023768 0.106719 0.179713 0.011950 0.038483 0.083009 0.055531 0.031540 0.105051 0.063800 0.041056 0.078244 0.074910 0.052410 0.092476 0.110677 0.039938 0.070912 0.052976 0.056000 0.049980 0.042676 0.000000 0.029833 0.049548 0.054419 0.058292 0.093934 0.130312 0.098469 0.017341 0.056651 0.129648 0.140714 0.078310 0.039667 0.198177 0.000000 0.048976 0.036873 0.034486 0.007657 0.024850 0.000000 0.140095 0.055055 0.005238 0.017584 0.032675 0.055802 0.025148 0.070577 0.014141 0.055226 0.045891 0.126362 0.046723 0.055549 0.032694 0.006244 0.030353 0.174721 0.118388 0.188974 0.110154 0.108635 0.085764 0.194859 0.135376 0.135371 0.074115 0.141223 0.234801 0.000000 0.174482 0.053195 0.212423 0.117487 0.000000 0.073298 0.134514 0.102728 0.038394 0.147665 0.199887 0.022293 0.024018 0.004336 0.088894 0.038060 0.028649 0.171022 0.063218
17.900000 0.185014 0.073154 0.051759 0.036725 0.050702 0.137943 0.033202 0.000000 0.060455 0.195038 0.000050 0.047239 0.124225 0.016406 0.032748 0.118386 0.037232 0.035791 0.164669 0.031163 0.003518 0.120005 0.077085 0.038858 0.085946 0.063864 0.050011 0.062127 0.100141 0.003383 0.032052 0.087691 0.033752 0.085023 0.110901 0.113139 0.023289 0.000000 0.097089 0.140270 0.121561 0.079432 0.043415 0.163688 0.000000 0.039040 0.002053 0.000307 0.025211 0.077950 0.028435 0.142051 0.096681 0.007504 0.014861 0.067382 0.034521 0.014532 0.063372 0.066244 0.043419 0.087789 0.129876 0.024906 0.058959 0.029324 0.056952 0.012578 0.147759 0.072339 0.159815 0.071092 0.087210 0.108577 0.160999 0.148188 0.133091 0.073814 0.147132 0.202003 0.000000 0.163364 0.057037 0.199908 0.149651 0.050109 0.082906 0.087480 0.059804 0.006973 0.161759 0.214399 0.021365 0.107698 0.043159 0.138046 0.051934 0.000000 0.229217 0.030829
18.000000 0.162904 0.017053 0.042086 0.031310 0.090780 0.130070 0.020651 0.059302 0.050857 0.172678 0.025647 0.123618 0.121012 0.035404 0.039425 0.159295 0.048804 0.081517 0.090595 0.015595 0.019200 0.102771 0.033399 0.054605 0.091542 0.068046 0.086593 0.100737 0.114845 0.024347 0.000000 0.086211 0.017686 0.079719 0.096984 0.130822 0.005304 0.021524 0.034652 0.095421 0.142048 0.094131 0.006085 0.128643 0.023440 0.023241 0.000000 0.001371 0.062205 0.067740 0.022536 0.144850 0.094378 0.049396 0.016990 0.023234 0.000000 0.035342 0.030877 0.049083 0.118707 0.097669 0.121642 0.006406 0.046446 0.024691 0.013136 0.015673 0.114195 0.112145 0.187297 0.037139 0.069509 0.121295 0.149378 0.140741 0.136942 0.129664 0.172688 0.183534 0.017094 0.113271 0.081613 0.189026 0.162153 0.130163 0.107758 0.091119 0.055357 0.014194 0.168168 0.172243 0.003883 0.123765 0.058441 0.104631 0.043060 0.071648 0.182395 0.030891
18.100000 0.197392 0.046802 0.063516 0.026167 0.153761 0.134539 0.000000 0.000107 0.019291 0.196609 0.028697 0.143626 0.062948 0.028443 0.055769 0.187346 0.063062 0.016345 0.077536 0.000000 0.039311 0.091812 0.060108 0.090217 0.131173 0.078958 0.114616 0.111206 0.108316 0.021128 0.064052 0.109161 0.062280 0.057016 0.133793 0.143946 0.036855 0.004311 0.069542 0.097077 0.137706 0.092420 0.045216 0.156991 0.004744 0.005292 0.035382 0.015152 0.062277 0.075382 0.038841 0.136527 0.100749 0.059862 0.000000 0.046551 0.024716 0.050785 0.028720 0.025675 0.072584 0.078829 0.121593 0.018898 0.061740 0.003182 0.044382 0.033075 0.119152 0.057141 0.144728 0.023734 0.094184 0.137234 0.112405 0.125948 0.060983 0.123238 0.139411 0.165345 0.026031 0.115307 0.089900 0.163005 0.138587 0.075426 0.125753 0.150565 0.060198 0.000000 0.178153 0.160701 0.044304 0.068596 0.088290 0.061335 0.057464 0.090747 0.180663 0.000000
18.200000 0.149082 0.091540 0.093876 0.045967 0.116902 0.152321 0.003042 0.000000 0.020170 0.210222 0.031827 0.187258 0.076885 0.075992 0.047366 0.164521 0.080573 0.000000 0.071452 0.012012 0.024493 0.047911 0.079995 0.048790 0.035806 0.084953 0.166608 0.090062 0.084239 0.012385 0.032992 0.118823 0.000000 0.043259 0.101717 0.195761 0.025062 0.013305 0.046627 0.108117 0.074154 0.088035 0.088488 0.134960 0.019814 0.014861 0.024108 0.052047 0.062103 0.127020 0.010961 0.116189 0.082216 0.024159 0.011815 0.017537 0.018862 0.079307 0.033876 0.029276 0.089039 0.093961 0.091281 0.048155 0.074703 0.000000 0.082199 0.089188 0.168994 0.073390 0.118133 0.041025 0.155754 0.140061 0.053995 0.150576 0.033914 0.108803 0.108798 0.148658 0.032850 0.100338 0.093184 0.146269 0.108571 0.070415 0.110987 0.164504 0.043841 0.034155 0.177193 0.098495 0.007521 0.103319 0.111277 0.075090 0.065012 0.056213 0.171503 0.057306
18.300000 0.123224 0.113056 0.076791 0.011668 0.104403 0.141267 0.042075 0.003421 0.098266 0.256834 0.047009 0.109942 0.051463 0.050222 0.040112 0.160927 0.065087 0.000000 0.034949 0.077853 0.092987 0.000000 0.069280 0.049336 0.051990 0.030337 0.184026 0.068667 0.043784 0.034810 0.031517 0.078580 0.000000 0.020911 0.119189 0.219790 0.048539 0.003074 0.003619 0.070245 0.090225 0.099927 0.046497 0.102349 0.069477 0.030633 0.001749 0.047520 0.088812 0.102355 0.076611 0.070422 0.105549 0.013516 0.009936 0.055394 0.004648 0.106318 0.053663 0.021658 0.110655 0.057090 0.092548 0.054831 0.060610 0.018208 0.070736 0.102941 0.166409 0.055840 0.091337 0.016339 0.145683 0.112532 0.021070 0.149920 0.066356 0.090588 0.082402 0.225310 0.026305 0.089302 0.112995 0.132172 0.130133 0.108723 0.101547 0.154129 0.036660 0.099079 0.201370 0.104379 0.007607 0.104700 0.111833 0.029347 0.044736 0.060444 0.179261 0.058534
18.400000 0.096025 0.098136 0.066955 0.002045 0.158241 0.080531 0.004808 0.036676 0.065560 0.257962 0.049684 0.123858 0.081947 0.035906 0.079748 0.164929 0.070656 0.006314 0.081005 0.072042 0.062101 0.018795 0.046521 0.039386 0.075122 0.017252 0.144821 0.094021 0.062911 0.064190 0.015171 0.046206 0.013290 0.007569 0.132156 0.250269 0.066586 0.064417 0.052365 0.023414 0.124001 0.068870 0.079484 0.070897 0.080570 0.074559 0.021178 0.080438 0.079176 0.121608 0.097545 0.061802 0.118956 0.006222 0.011233 0.044866 0.039451 0.087631 0.087098 0.081683 0.145518 0.027662 0.060598 0.075046 0.086960 0.072922 0.063352 0.115546 0.119386 0.071498 0.080703 0.061671 0.135440 0.060353 0.008669 0.106634 0.081733 0.085341 0.036873 0.243385 0.030907 0.078271 0.081588 0.150614 0.167674 0.050726 0.125895 0.192074 0.015798 0.116178 0.145042 0.116597 0.013712 0.097611 0.153436 0.068763 0.030061 0.022555 0.205086 0.083711
18.500000 0.110669 0.108889 0.076667 0.071871 0.156165 0.123054 0.027663 0.031796 0.054675 0.240428 0.069611 0.121839 0.111913 0.031394 0.111036 0.154785 0.085206 0.059180 0.053631 0.076535 0.044691 0.077300 0.018902 0.004277 0.085122 0.000000 0.054069 0.081166 0.044954 0.065927 0.006070 0.059514 0.013282 0.047496 0.114095 0.242905 0.042659 0.053477 0.060778 0.002546 0.122562 0.034174 0.061948 0.065928 0.129771 0.095541 0.054270 0.106043 0.090023 0.113304 0.113629 0.044447 0.089443 0.060275 0.023803 0.032487 0.000000 0.045159 0.107588 0.065024 0.158602 0.026790 0.091842 0.067297 0.088224 0.051593 0.053100 0.110035 0.121716 0.059422 0.040819 0.071916 0.128801 0.099926 0.004582 0.075893 0.088725 0.131799 0.060391 0.283253 0.019451 0.045940 0.047445 0.117812 0.144535 0.037983 0.142602 0.155104 0.031822 0.104016 0.115083 0.133260 0.038512 0.022416 0.144588 0.086692 0.065204 0.002804 0.175112 0.060725
18.600000 0.159455 0.051176 0.069741 0.089488 0.174306 0.182950 0.000000 0.008134 0.074451 0.254503 0.059570 0.075673 0.129591 0.000520 0.108025 0.165588 0.061310 0.012800 0.070364 0.046157 0.039524 0.097278 0.000000 0.015375 0.091059 0.000000 0.033626 0.070040 0.030743 0.041716 0.044781 0.026300 0.034903 0.090498 0.137779 0.217832 0.037986 0.047260 0.066128 0.015939 0.061351 0.042894 0.067029 0.093909 0.120680 0.077594 0.027710 0.106385 0.074944 0.099948 0.088633 0.067585 0.069727 0.063079 0.036455 0.048618 0.010874 0.022658 0.122220 0.048826 0.137921 0.016655 0.107524 0.052750 0.040360 0.045827 0.071568 0.129964 0.094507 0.097607 0.006102 0.051083 0.115172 0.073381 0.030754 0.115126 0.088247 0.140472 0.007175 0.235692 0.000000 0.034290 0.082697 0.166646 0.164074 0.086857 0.091967 0.139203 0.016917 0.117220 0.100523 0.129421 0.000000 0.000000 0.124521 0.148847 0.085335 0.034013 0.145123 0.134802
18.700000 0.139052 0.041593 0.013893 0.051018 0.139709 0.145696 0.000000 0.029772 0.060403 0.216337 0.038065 0.017029 0.127828 0.020207 0.078288 0.150461 0.068614 0.075146 0.085621 0.073655 0.004698 0.095978 0.000000 0.032831 0.120430 0.000000 0.064828 0.059738 0.013564 0.086436 0.069154 0.016316 0.042789 0.102456 0.156516 0.180154 0.032039 0.074780 0.114673 0.047882 0.051386 0.069059 0.042933 0.124184 0.151378 0.080410 0.068379 0.103834 0.097551 0.118980 0.082570 0.043668 0.007751 0.105727 0.032672 0.054012 0.009374 0.010956 0.156778 0.099964 0.072217 0.074853 0.100902 0.052693 0.013024 0.033483 0.090988 0.139024 0.087042 0.108077 0.011412 0.053534 0.156549 0.096411 0.003514 0.102966 0.116135 0.118417 0.050030 0.216601 0.034624 0.031128 0.116992 0.191947 0.160023 0.076514 0.024246 0.139258 0.000000 0.125602 0.078536 0.093839 0.045844 0.021677 0.157490 0.145873 0.029036 0.068952 0.140311 0.084484
18.800000 0.131302 0.036212 0.029027 0.020659 0.128263 0.171808 0.000112 0.037646 0.071395 0.246453 0.045732 0.017322 0.153625 0.038527 0.043338 0.176276 0.085996 0.000000 0.124029 0.084823 0.000000 0.085708 0.016596 0.080964 0.061443 0.062898 0.041227 0.092598 0.000000 0.080029 0.028915 0.036186 0.084566 0.028619 0.140013 0.201534 0.016333 0.028562 0.090263 0.011340 0.060532 0.085653 0.044766 0.104230 0.170059 0.047712 0.051960 0.122609 0.078215 0.148671 0.049781 0.007629 0.010753 0.013877 0.018570 0.062568 0.006630 0.070693 0.184743 0.091130 0.097190 0.039208 0.121435 0.060789 0.043134 0.078028 0.106918 0.114166 0.077347 0.162738 0.060218 0.006790 0.179723 0.096242 0.000000 0.114173 0.088729 0.098784 0.007775 0.203922 0.002730 0.048775 0.102674 0.172047 0.229810 0.117571 0.042073 0.144275 0.023152 0.123481 0.109044 0.126338 0.068759 0.043698 0.164815 0.148587 0.078487 0.085283 0.150766 0.094267
18.900000 0.141231 0.075972 0.054889 0.000000 0.139621 0.151249 0.051963 0.011071 0.063527 0.235473 0.036764 0.000000 0.153417 0.000000 0.022825 0.125344 0.102136 0.000000 0.158842 0.119651 0.028461 0.067140 0.021341 0.105221 0.029872 0.126603 0.093394 0.072985 0.052546 0.085560 0.020418 0.000000 0.107136 0.043330 0.177418 0.223207 0.030782 0.038256 0.088092 0.000000 0.038038 0.112754 0.015381 0.199670 0.157965 0.008536 0.106061 0.123606 0.042661 0.138977 0.046549 0.080027 0.000000 0.014797 0.021513 0.020439 0.011180 0.114348 0.196611 0.086505 0.093306 0.014999 0.183850 0.004235 0.009478 0.058551 0.089029 0.132009 0.089177 0.208285 0.050645 0.000000 0.169038 0.129619 0.023513 0.085789 0.020223 0.150388 0.000000 0.178174 0.018948 0.053105 0.082858 0.175127 0.273093 0.118728 0.073892 0.105071 0.023933 0.076660 0.115772 0.084835 0.094122 0.000000 0.148461 0.123868 0.037159 0.066689 0.146861 0.093766
19.000000 0.210932 0.067278 0.053540 0.000000 0.123695 0.142155 0.047789 0.056179 0.000000 0.244201 0.018232 0.040598 0.108563 0.007717 0.046712 0.112979 0.110260 0.004082 0.189884 0.128903 0.040386 0.098961 0.026650 0.040597 0.063282 0.103014 0.112498 0.097443 0.087749 0.059551 0.049936 0.033481 0.111810 0.066332 0.157584 0.175391 0.045241 0.039338 0.114620 0.000000 0.009414 0.161671 0.036314 0.191379 0.191420 0.003005 0.057558 0.102350 0.037752 0.137483 0.008426 0.117382 0.068157 0.007218 0.004139 0.041303 0.026682 0.142460 0.235408 0.090274 0.068582 0.036751 0.219413 0.064343 0.000000 0.088705 0.079117 0.109652 0.093760 0.152643 0.019483 0.035107 0.168346 0.151766 0.057369 0.070789 0.060144 0.134832 0.000000 0.159665 0.053656 0.042702 0.027717 0.183479 0.243819 0.144172 0.139414 0.165500 0.039640 0.057630 0.121526 0.056187 0.097823 0.008115 0.090399 0.157743 0.054642 0.036658 0.128042 0.101761
19.100000 0.133647 0.052331 0.069123 0.066852 0.112924 0.086662 0.067445 0.054221 0.000000 0.222382 0.058012 0.046208 0.127655 0.020533 0.051273 0.076133 0.125360 0.010428 0.145792 0.181913 0.015830 0.071861 0.026862 0.028575 0.036374 0.112364 0.085247 0.089389 0.173615 0.042212 0.046832 0.041105 0.119785 0.067666 0.167909 0.168536 0.043717 0.075545 0.188114 0.013276 0.001648 0.181725 0.081389 0.212606 0.138209 0.027121 0.071373 0.107385 0.000259 0.089963 0.024251 0.105062 0.030200 0.032822 0.006857 0.056841 0.077357 0.160922 0.203761 0.018038 0.082323 0.055443 0.213625 0.113111 0.015424 0.118839 0.098976 0.112203 0.097299 0.143274 0.021824 0.010961 0.185351 0.163146 0.125683 0.084880 0.007975 0.084296 0.000000 0.146685 0.078760 0.000000 0.000000 0.141196 0.302551 0.111370 0.134739 0.164818 0.086701 0.010824 0.066625 0.045789 0.090519 0.000000 0.111248 0.174933 0.040495 0.036235 0.117518 0.082521
19.200000 0.129410 0.050607 0.060127 0.065237 0.098229 0.039248 0.031581 0.076709 0.016245 0.176412 0.021588 0.108507 0.134014 0.019554 0.075674 0.057664 0.164262 0.057801 0.138008 0.181109 0.032532 0.055226 0.009545 0.032119 0.048391 0.084096 0.093295 0.065002 0.117046 0.054458 0.032096 0.000000 0.072900 0.109997 0.201315 0.119609 0.030646 0.080277 0.116750 0.045657 0.007128 0.181026 0.049731 0.214330 0.072891 0.018504 0.064362 0.124086 0.014371 0.059592 0.042363 0.118079 0.049244 0.018957 0.015307 0.087336 0.027682 0.091633 0.212171 0.037450 0.045975 0.077395 0.176080 0.069302 0.009112 0.131821 0.092922 0.096879 0.079476 0.134024 0.034516 0.018380 0.187741 0.135439 0.154986 0.079198 0.032822 0.012402 0.062731 0.152505 0.069211 0.000000 0.009762 0.090616 0.264517 0.136265 0.107700 0.210097 0.101831 0.025197 0.086688 0.012966 0.082505 0.000000 0.080931 0.195043 0.080013 0.070983 0.115781 0.054682
19.300000 0.126084 0.078044 0.103610 0.049008 0.054252 0.050867 0.018125 0.086233 0.018546 0.176978 0.048317 0.103577 0.105924 0.007568 0.050055 0.063927 0.128480 0.069117 0.144568 0.219186 0.073114 0.066009 0.041534 0.026753 0.012911 0.090950 0.100511 0.038428 0.142348 0.000000 0.031123 0.003249 0.071346 0.026273 0.187665 0.085165 0.006665 0.070929 0.126265 0.056221 0.031409 0.205784 0.032901 0.226327 0.060492 0.052211 0.040520 0.115871 0.040627 0.002027 0.069460 0.087603 0.075358 0.023016 0.029514 0.098789 0.047806 0.055976 0.213947 0.017492 0.021363 0.065447 0.222344 0.086619 0.008278 0.154442 0.110816 0.128461 0.069408 0.130347 0.032867 0.004415 0.181718 0.102685 0.116464 0.084524 0.031963 0.058332 0.049640 0.168434 0.061013 0.005100 0.038508 0.060302 0.244961 0.116217 0.107404 0.174294 0.086919 0.037990 0.083028 0.014812 0.087913 0.034024 0.127127 0.226039 0.138110 0.123555 0.107366 0.098724
19.400000 0.174648 0.074883 0.091512 0.004458 0.015663 0.118154 0.066619 0.123529 0.020534 0.143162 0.029835 0.099766 0.102727 0.011455 0.072430 0.050197 0.149817 0.121689 0.119814 0.200032 0.028648 0.016621 0.011809 0.021447 0.000000 0.081536 0.091067 0.077969 0.131895 0.000000 0.060411 0.052959 0.060045 0.060734 0.174109 0.075464 0.027127 0.025474 0.151112 0.031668 0.091513 0.169252 0.048526 0.212118 0.117469 0.038174 0.056945 0.129880 0.057700 0.003604 0.056416 0.088080 0.077011 0.038364 0.080965 0.077526 0.039503 0.066866 0.221494 0.000000 0.003913 0.061306 0.194958 0.086653 0.041181 0.141197 0.140911 0.143317 0.086038 0.116191 0.019944 0.008186 0.148944 0.141136 0.121004 0.113688 0.060009 0.063261 0.036311 0.192521 0.060844 0.045996 0.048611 0.077546 0.257526 0.126027 0.082778 0.175353 0.026968 0.053159 0.042082 0.086750 0.073607 0.071566 0.087519 0.182132 0.117102 0.108621 0.077702 0.161489
19.500000 0.161289 0.061096 0.059539 0.014814 0.053411 0.138330 0.053495 0.159667 0.071745 0.124034 0.052307 0.137043 0.082843 0.056719 0.117147 0.008422 0.097431 0.124214 0.205616 0.174862 0.130835 0.033696 0.009504 0.057742 0.006482 0.131810 0.067105 0.096647 0.146582 0.039634 0.041871 0.060421 0.050537 0.085714 0.219165 0.149606 0.080309 0.065415 0.188198 0.072843 0.172339 0.164277 0.047189 0.239900 0.062678 0.040003 0.024290 0.102746 0.057566 0.076709 0.088500 0.138520 0.049053 0.066290 0.059409 0.052531 0.046792 0.058550 0.182127 0.040105 0.008535 0.089872 0.165635 0.113007 0.023596 0.141754 0.127150 0.159858 0.084491 0.067212 0.009189 0.010550 0.159581 0.126318 0.140402 0.016925 0.064840 0.027555 0.018732 0.164112 0.078920 0.009671 0.073157 0.089989 0.290899 0.106569 0.100973 0.200333 0.004782 0.068610 0.081298 0.122638 0.091410 0.055670 0.095855 0.131181 0.138084 0.060346 0.056503 0.134415
19.600000 0.118049 0.074846 0.066485 0.040631 0.010462 0.119179 0.150482 0.114261 0.009215 0.134570 0.065178 0.146855 0.073058 0.071916 0.056082 0.000000 0.054806 0.120126 0.184039 0.153005 0.080729 0.028009 0.000000 0.009672 0.004624 0.131713 0.073461 0.115778 0.123037 0.086519 0.049580 0.077354 0.043957 0.059191 0.200885 0.114478 0.067819 0.057759 0.161024 0.068266 0.158252 0.111999 0.015932 0.208603 0.101476 0.000603 0.021323 0.073269 0.069761 0.024451 0.080995 0.135568 0.036658 0.071580 0.015778 0.034691 0.083645 0.068340 0.179048 0.099312 0.063531 0.031655 0.115965 0.110883 0.047807 0.095513 0.113543 0.157977 0.043178 0.012644 0.000000 0.016625 0.153316 0.104223 0.117307 0.085779 0.073698 0.025402 0.010442 0.188907 0.037805 0.008482 0.077816 0.099006 0.233976 0.107394 0.061787 0.224602 0.030470 0.013288 0.052878 0.101140 0.120417 0.031549 0.101152 0.130109 0.085996 0.087003 0.084441 0.112400
19.700000 0.118642 0.076973 0.051224 0.050250 0.037736 0.198207 0.154138 0.058731 0.000791 0.135263 0.009939 0.122777 0.080461 0.090055 0.056362 0.024329 0.037483 0.095521 0.128800 0.165236 0.063522 0.040501 0.024839 0.000000 0.008188 0.149100 0.054642 0.116333 0.079290 0.116690 0.061281 0.054401 0.047451 0.035193 0.221317 0.124252 0.095288 0.058063 0.132938 0.085069 0.159970 0.098723 0.019540 0.199859 0.111073 0.074255 0.014116 0.072888 0.061632 0.055052 0.097980 0.099591 0.005234 0.092479 0.000000 0.028674 0.052018 0.065755 0.138098 0.111447 0.051047 0.006465 0.111568 0.112476 0.000000 0.141567 0.110837 0.114541 0.109869 0.048041 0.012300 0.003186 0.151192 0.121556 0.116116 0.078038 0.046278 0.066960 0.000000 0.224256 0.001275 0.018114 0.063137 0.063450 0.167257 0.106061 0.074255 0.261792 0.010850 0.023224 0.087617 0.103100 0.093173 0.047349 0.051297 0.110114 0.091924 0.120156 0.041500 0.110736
19.800000 0.122580 0.079140 0.068735 0.047062 0.033854 0.199032 0.115038 0.023611 0.011296 0.196607 0.000000 0.106580 0.122272 0.125600 0.058857 0.079184 0.037265 0.126347 0.101071 0.180951 0.103832 0.015773 0.037266 0.032280 0.004590 0.193108 0.003874 0.113903 0.073647 0.088742 0.037041 0.062771 0.005125 0.080969 0.197242 0.139675 0.048357 0.056651 0.085743 0.078377 0.183295 0.128545 0.046151 0.210233 0.195369 0.079243 0.021146 0.029202 0.042427 0.061134 0.054645 0.095721 0.000526 0.093947 0.000000 0.060801 0.104254 0.028204 0.158680 0.089832 0.079906 0.022727 0.098026 0.130941 0.035008 0.117482 0.128018 0.133376 0.145528 0.133108 0.045889 0.024989 0.188655 0.116540 0.114085 0.128438 0.030172 0.094891 0.032398 0.176987 0.022609 0.020029 0.084660 0.042262 0.120557 0.084386 0.051972 0.269694 0.001080 0.028505 0.060017 0.080954 0.089456 0.047058 0.086447 0.094548 0.069218 0.087230 0.015536 0.087541
19.900000 0.128392 0.111977 0.125814 0.054184 0.071295 0.164241 0.110296 0.027935 0.061272 0.166255 0.032193 0.150072 0.075016 0.085277 0.078401 0.134851 0.011541 0.110267 0.110549 0.161067 0.099097 0.039958 0.055070 0.072170 0.074553 0.160366 0.015194 0.119101 0.079736 0.087609 0.019099 0.043709 0.002607 0.062387 0.154016 0.144839 0.071407 0.060664 0.069099 0.094716 0.158591 0.170864 0.000000 0.175356 0.192639 0.047468 0.001575 0.030418 0.079531 0.061586 0.035084 0.102084 0.017336 0.038217 0.049944 0.099852 0.113788 0.009375 0.112884 0.098557 0.088471 0.051637 0.098749 0.131386 0.080510 0.099327 0.134429 0.126782 0.111171 0.142493 0.009167 0.003764 0.159462 0.124502 0.117474 0.157477 0.070618 0.089674 0.010462 0.176483 0.032423 0.073079 0.076545 0.071989 0.121416 0.105400 0.019301 0.248873 0.050378 0.007863 0.086054 0.071357 0.040817 0.008229 0.124252 0.034053 0.076252 0.058629 0.000000 0.056304
20.000000 0.135628 0.105400 0.112437 0.038595 0.089148 0.140901 0.145387 0.003986 0.048724 0.155723 0.015070 0.164643 0.029709 0.069471 0.097409 0.174168 0.022751 0.086740 0.091366 0.178758 0.099996 0.078329 0.103328 0.044217 0.131967 0.107625 0.034048 0.115529 0.170323 0.107957 0.002373 0.094971 0.040708 0.079372 0.144910 0.082067 0.137517 0.016476 0.034639 0.115049 0.162567 0.161203 0.000000 0.128174 0.128942 0.034626 0.005084 0.019825 0.053329 0.047991 0.047060 0.114509 0.022331 0.020089 0.031719 0.117298 0.088197 0.002921 0.153405 0.088647 0.050559 0.062856 0.094187 0.099679 0.110939 0.090315 0.160303 0.160198 0.081401 0.102509 0.013655 0.102741 0.128318 0.116011 0.072613 0.107269 0.040598 0.113734 0.050979 0.195348 0.011032 0.053113 0.053784 0.078497 0.136903 0.109941 0.040732 0.213058 0.059074 0.000000 0.105398 0.125424 0.027764 0.025261 0.079851 0.007339 0.086522 0.000000 0.021366 0.097352
20.100000 0.132581 0.107957 0.123135 0.037406 0.089715 0.114858 0.112942 0.037506 0.080576 0.117273 0.000000 0.172761 0.037749 0.074641 0.046089 0.115496 0.060928 0.071582 0.084671 0.267662 0.116722 0.131194 0.091021 0.022182 0.076205 0.081235 0.023663 0.105656 0.124552 0.096120 0.033524 0.099832 0.076521 0.126045 0.146089 0.065780 0.074404 0.030068 0.006989 0.114709 0.172996 0.176771 0.008368 0.140577 0.140156 0.045515 0.013669 0.004209 0.030011 0.042881 0.080622 0.079947 0.019078 0.046809 0.045399 0.071805 0.089259 0.001403 0.191610 0.100186 0.012088 0.090072 0.121949 0.110159 0.065328 0.082900 0.152042 0.167497 0.112980 0.113533 0.034908 0.041966 0.085470 0.073976 0.052605 0.084735 0.036934 0.099013 0.028973 0.136273 0.066999 0.009080 0.075044 0.048819 0.107149 0.123204 0.072693 0.181710 0.082001 0.024981 0.073617 0.080865 0.024775 0.032614 0.031520 0.006162 0.100019 0.091658 0.010348 0.089088
20.200000 0.083547 0.141423 0.172691 0.021161 0.066889 0.085536 0.051760 0.000000 0.064102 0.157607 0.045500 0.184790 0.020909 0.026626 0.061824 0.100926 0.035973 0.061889 0.095871 0.200513 0.119306 0.182287 0.109934 0.027078 0.061728 0.073059 0.034661 0.075259 0.055728 0.123925 0.008525 0.099312 0.105496 0.140055 0.129610 0.050468 0.092693 0.032443 0.033574 0.062837 0.174210 0.142110 0.019212 0.131735 0.144621 0.039925 0.034325 0.031711 0.061467 0.008320 0.055067 0.113336 0.000000 0.015658 0.031776 0.035306 0.102325 0.007627 0.161045 0.035919 0.097841 0.089702 0.160483 0.070814 0.099468 0.064344 0.156730 0.161419 0.118859 0.120143 0.016267 0.044443 0.105614 0.071687 0.027141 0.077984 0.000000 0.126384 0.013373 0.183649 0.062140 0.062319 0.073824 0.010294 0.040277 0.083792 0.091389 0.168382 0.041434 0.001769 0.041704 0.107822 0.006387 0.092816 0.012810 0.046534 0.101507 0.051060 0.000000 0.084102
20.300000 0.062975 0.118421 0.146636 0.002720 0.080715 0.098973 0.008193 0.021542 0.101068 0.159036 0.058173 0.183133 0.021667 0.057432 0.029809 0.129386 0.088625 0.069135 0.063307 0.221014 0.069747 0.185880 0.125703 0.045760 0.003110 0.057653 0.039391 0.050669 0.045722 0.116865 0.025981 0.093434 0.061841 0.086142 0.114000 0.062433 0.098573 0.000000 0.075065 0.002435 0.142757 0.190524 0.000000 0.134131 0.146246 0.015902 0.001338 0.031805 0.090116 0.010778 0.111803 0.120327 0.021548 0.023896 0.014636 0.042599 0.085189 0.020873 0.152958 0.000000 0.109498 0.138731 0.141696 0.100684 0.132444 0.088606 0.187440 0.116390 0.090643 0.143845 0.014559 0.035003 0.098943 0.095630 0.018959 0.065969 0.010710 0.080015 0.032791 0.207857 0.050536 0.069862 0.095661 0.000000 0.043536 0.118808 0.040726 0.160312 0.036519 0.010002 0.089248 0.092443 0.014946 0.098455 0.045303 0.038217 0.059179 0.042982 0.000000 0.073734
20.400000 0.085029 0.130793 0.148069 0.000000 0.115481 0.108948 0.023439 0.040299 0.129217 0.151186 0.046301 0.176597 0.048185 0.026812 0.094331 0.137734 0.089865 0.040178 0.055167 0.153385 0.034721 0.187115 0.123957 0.021490 0.000229 0.060447 0.063024 0.062137 0.069046 0.129821 0.017012 0.062115 0.012025 0.061263 0.102850 0.000000 0.106118 0.062809 0.117984 0.012555 0.134303 0.201187 0.027385 0.124080 0.086599 0.013091 0.000000 0.029390 0.077952 0.003105 0.088899 0.116772 0.000000 0.014481 0.027081 0.083496 0.050460 0.064373 0.140271 0.044237 0.098402 0.091296 0.136075 0.104574 0.127902 0.122046 0.193727 0.149203 0.101797 0.092758 0.017802 0.035285 0.104809 0.111472 0.024774 0.062334 0.064080 0.059435 0.045251 0.180720 0.028904 0.064562 0.104338 0.000000 0.017823 0.148930 0.060885 0.165171 0.040174 0.000000 0.037695 0.099201 0.026697 0.075573 0.061782 0.047009 0.020905 0.063827 0.000000 0.051608
20.500000 0.061168 0.132863 0.143024 0.013577 0.091137 0.038214 0.000000 0.047872 0.100317 0.092804 0.067157 0.170850 0.082267 0.023700 0.105064 0.173343 0.064190 0.049815 0.048266 0.125309 0.100413 0.124667 0.175432 0.043932 0.000000 0.015057 0.133283 0.074991 0.113318 0.105684 0.009929 0.054538 0.023100 0.019655 0.072476 0.000000 0.077879 0.067085 0.087704 0.031411 0.110326 0.174444 0.009832 0.144088 0.053194 0.022351 0.004560 0.082137 0.113509 0.030234 0.103325 0.154509 0.043282 0.000000 0.088850 0.119950 0.094468 0.065110 0.160855 0.051269 0.128442 0.095717 0.177642 0.117927 0.114506 0.189910 0.157208 0.144506 0.112824 0.095933 0.000000 0.027517 0.127041 0.107203 0.012097 0.081523 0.100776 0.071566 0.003708 0.252509 0.066732 0.101279 0.123793 0.000000 0.000000 0.143876 0.054219 0.191499 0.052587 0.001394 0.038371 0.087516 0.043275 0.086140 0.048460 0.101941 0.005154 0.054570 0.020890 0.093780
20.600000 0.043474 0.172080 0.116624 0.022968 0.041553 0.056725 0.055051 0.046444 0.129100 0.093822 0.109707 0.119926 0.120167 0.000000 0.078874 0.156292 0.072268 0.076376 0.043272 0.093264 0.082120 0.085496 0.141597 0.013645 0.019372 0.053876 0.145669 0.014973 0.154079 0.032811 0.004359 0.038630 0.026793 0.010568 0.056805 0.003899 0.055896 0.068815 0.071828 0.041606 0.098248 0.146923 0.076806 0.076111 0.041655 0.004397 0.019742 0.074278 0.081091 0.059889 0.127983 0.122231 0.064100 0.032949 0.072422 0.113184 0.086835 0.082834 0.180268 0.000305 0.144036 0.114545 0.119549 0.147770 0.116703 0.185605 0.145053 0.131733 0.112379 0.084479 0.034575 0.040853 0.056576 0.086196 0.036859 0.122595 0.164319 0.025430 0.000000 0.248115 0.050473 0.075730 0.128445 0.030852 0.010498 0.160565 0.046028 0.148227 0.042747 0.000000 0.049057 0.051971 0.047060 0.140105 0.024865 0.114135 0.025606 0.071671 0.023341 0.063368
20.700000 0.024054 0.160026 0.077524 0.077836 0.058142 0.069895 0.047267 0.083781 0.165600 0.128660 0.099640 0.065917 0.131315 0.038055 0.067893 0.132041 0.029319 0.096435 0.015686 0.044217 0.087924 0.093916 0.120468 0.009699 0.001119 0.056526 0.175124 0.068289 0.170502 0.081296 0.016201 0.000000 0.001407 0.036231 0.093905 0.025028 0.034829 0.080875 0.076493 0.038860 0.053655 0.149466 0.130719 0.024009 0.010112 0.045580 0.033020 0.088886 0.062122 0.056565 0.108361 0.098784 0.038613 0.050369 0.042696 0.124677 0.113792 0.080269 0.168208 0.002009 0.164790 0.105658 0.107053 0.104524 0.048357 0.210602 0.133754 0.097397 0.099544 0.136056 0.016479 0.027143 0.037609 0.062105 0.001084 0.079460 0.114786 0.000000 0.007069 0.187285 0.004962 0.096461 0.120882 0.054778 0.000000 0.162703 0.050563 0.137512 0.064719 0.050455 0.062547 0.055595 0.000000 0.131047 0.033782 0.106343 0.064008 0.080407 0.043534 0.014862
20.800000 0.039663 0.129257 0.116340 0.071489 0.084429 0.027158 0.058587 0.027645 0.124476 0.155093 0.070653 0.037161 0.123439 0.010424 0.099316 0.131202 0.000000 0.074495 0.009150 0.000000 0.071502 0.110358 0.147155 0.047582 0.014200 0.034781 0.177982 0.144796 0.183697 0.083919 0.003250 0.007496 0.036178 0.026193 0.145388 0.018809 0.005934 0.075625 0.066186 0.018663 0.037366 0.156264 0.111895 0.076369 0.028804 0.028986 0.003926 0.096038 0.089927 0.037335 0.107716 0.143180 0.050317 0.085954 0.093433 0.100753 0.117704 0.047395 0.167227 0.025672 0.109903 0.054719 0.085623 0.095900 0.055619 0.177203 0.099166 0.126103 0.062147 0.133057 0.026667 0.009365 0.062583 0.007079 0.000000 0.066028 0.112572 0.031771 0.071187 0.125688 0.028892 0.123134 0.114685 0.014990 0.000000 0.186617 0.069106 0.094740 0.067396 0.034252 0.036225 0.086535 0.002202 0.131698 0.032515 0.151148 0.078179 0.103165 0.040350 0.030774
20.900000 0.015281 0.109133 0.027437 0.032237 0.139496 0.013047 0.078212 0.037089 0.126117 0.074625 0.026258 0.078037 0.085637 0.039818 0.060913 0.122751 0.000116 0.057076 0.027501 0.002857 0.049996 0.092072 0.118534 0.071200 0.000000 0.060223 0.161270 0.109480 0.183077 0.103701 0.019312 0.013735 0.007520 0.047391 0.151638 0.005629 0.014554 0.030630 0.067687 0.020431 0.067767 0.185674 0.098638 0.094737 0.028168 0.044339 0.004280 0.101000 0.072934 0.039648 0.114379 0.139882 0.005182 0.062121 0.079043 0.098653 0.164009 0.032112 0.117379 0.066867 0.021029 0.046837 0.077538 0.063521 0.146955 0.125677 0.095758 0.117995 0.066823 0.128104 0.132109 0.000000 0.073279 0.020918 0.000212 0.019163 0.126181 0.048343 0.073158 0.118239 0.000000 0.146591 0.073399 0.007638 0.000000 0.194362 0.081001 0.097822 0.007274 0.027322 0.045435 0.129831 0.036927 0.155249 0.020871 0.160565 0.087156 0.113284 0.008632 0.060105
21.000000 0.097831 0.138302 0.036619 0.000000 0.118950 0.035759 0.058567 0.037585 0.125932 0.085969 0.010933 0.111630 0.073014 0.007559 0.090567 0.125751 0.001921 0.068550 0.024776 0.008614 0.043815 0.070111 0.086242 0.030637 0.044357 0.039407 0.162170 0.126460 0.126536 0.093233 0.044502 0.029498 0.014900 0.011140 0.171143 0.002985 0.000000 0.050323 0.152718 0.030150 0.058623 0.226084 0.114890 0.112129 0.001518 0.081402 0.007193 0.106137 0.024895 0.023073 0.135086 0.137017 0.032005 0.056703 0.092411 0.067081 0.181145 0.000000 0.105558 0.083554 0.028582 0.078975 0.036409 0.066400 0.203516 0.079200 0.114875 0.121308 0.072253 0.142379 0.103578 0.000000 0.088761 0.033610 0.023616 0.068856 0.168741 0.038529 0.105441 0.131803 0.050673 0.073440 0.061600 0.034728 0.000000 0.173642 0.051861 0.108230 0.000630 0.075623 0.088636 0.108983 0.073557 0.162508 0.002067 0.152672 0.065000 0.108692 0.044532 0.055969
21.100000 0.073604 0.202113 0.042770 0.000601 0.130135 0.014546 0.069212 0.058379 0.144692 0.105405 0.025312 0.087947 0.023283 0.033103 0.108652 0.149174 0.000000 0.105596 0.023857 0.030119 0.015287 0.032400 0.065171 0.022870 0.075724 0.021923 0.102610 0.122353 0.166958 0.102633 0.085853 0.065391 0.000000 0.000000 0.169557 0.036962 0.000000 0.061901 0.102119 0.001744 0.050337 0.239384 0.096140 0.071664 0.047112 0.056006 0.014789 0.188649 0.013107 0.033735 0.122578 0.121805 0.083044 0.047768 0.091685 0.054082 0.236002 0.000000 0.083143 0.042513 0.004966 0.104888 0.063734 0.080038 0.160696 0.032856 0.138325 0.110464 0.029311 0.067477 0.114787 0.022307 0.041053 0.051167 0.054265 0.074783 0.090328 0.045033 0.045915 0.114426 0.068808 0.092714 0.054793 0.025351 0.022822 0.153089 0.070314 0.144540 0.021565 0.053468 0.070982 0.108669 0.099572 0.195545 0.055513 0.193944 0.096279 0.075248 0.083728 0.050577
21.200000 0.090711 0.173602 0.028674 0.019391 0.144271 0.004482 0.041055 0.051350 0.169431 0.081753 0.026581 0.098919 0.000000 0.000120 0.161234 0.105388 0.033384 0.127519 0.060225 0.071189 0.010516 0.052792 0.074965 0.086674 0.080747 0.010966 0.100002 0.057098 0.134908 0.099341 0.079937 0.101519 0.005494 0.012465 0.097356 0.031494 0.024322 0.077243 0.069210 0.006086 0.029870 0.231339 0.111523 0.066524 0.000000 0.027760 0.055377 0.215387 0.043560 0.044702 0.136917 0.066078 0.043233 0.055337 0.089763 0.078670 0.186782 0.010052 0.122741 0.000000 0.009014 0.121189 0.065735 0.133595 0.153943 0.063030 0.177484 0.152519 0.029189 0.106389 0.071926 0.055433 0.000386 0.035036 0.066205 0.084084 0.072535 0.067844 0.059462 0.102758 0.046021 0.051330 0.095319 0.065487 0.000000 0.205774 0.116440 0.133401 0.000000 0.086691 0.057944 0.105031 0.104009 0.193336 0.033714 0.164518 0.063535 0.070891 0.067322 0.009824
21.300000 0.058873 0.147813 0.066166 0.000000 0.128477 0.004854 0.067197 0.027155 0.165019 0.082271 0.038641 0.111425 0.034496 0.038545 0.141108 0.044739 0.056528 0.152514 0.000000 0.048400 0.026978 0.094945 0.061814 0.132386 0.120182 0.000124 0.076350 0.035856 0.160129 0.054997 0.093155 0.102348 0.000000 0.044667 0.100840 0.047883 0.012354 0.129735 0.089083 0.000000 0.012150 0.201277 0.134418 0.054803 0.039491 0.060705 0.038563 0.226259 0.089520 0.000000 0.136235 0.101346 0.105847 0.013250 0.128333 0.018408 0.184016 0.000000 0.166301 0.000000 0.015407 0.089406 0.071953 0.132505 0.142563 0.049532 0.151589 0.167079 0.032652 0.137225 0.054712 0.012240 0.016967 0.037640 0.136568 0.081164 0.062006 0.062191 0.096186 0.076617 0.056686 0.053444 0.109925 0.078438 0.032338 0.186417 0.106660 0.122077 0.000000 0.058657 0.051594 0.074608 0.119598 0.124530 0.055357 0.148485 0.038821 0.036413 0.001047 0.010217
21.400000 0.024781 0.135817 0.067817 0.025043 0.063190 0.005541 0.060273 0.020964 0.170890 0.119785 0.043281 0.056609 0.026705 0.073417 0.075354 0.069604 0.031051 0.137486 0.020166 0.021423 0.000000 0.113777 0.041829 0.112997 0.089749 0.089119 0.050213 0.020733 0.192378 0.017293 0.111086 0.105609 0.000000 0.017394 0.138132 0.004404 0.014911 0.107797 0.085039 0.000000 0.006667 0.191256 0.107118 0.042153 0.017431 0.075634 0.043055 0.200927 0.040199 0.007969 0.124009 0.085900 0.113788 0.014100 0.157887 0.014582 0.169762 0.021954 0.117728 0.010390 0.025529 0.092385 0.065045 0.122536 0.055364 0.065951 0.129632 0.175397 0.043283 0.124451 0.041896 0.060265 0.022882 0.000000 0.177088 0.133181 0.127516 0.039380 0.085922 0.024016 0.098464 0.083791 0.100957 0.090269 0.046627 0.146337 0.136402 0.104682 0.024765 0.137622 0.050355 0.038634 0.078012 0.125715 0.085863 0.108674 0.006789 0.047695 0.029462 0.073353
21.500000 0.031488 0.136452 0.074673 0.012296 0.049612 0.000000 0.074156 0.075091 0.192952 0.035470 0.041277 0.084778 0.018882 0.077737 0.093445 0.128007 0.058854 0.165429 0.011325 0.007377 0.023887 0.106735 0.041146 0.109983 0.113007 0.073270 0.061173 0.005785 0.129688 0.000000 0.117222 0.086757 0.006784 0.029937 0.129932 0.011315 0.052173 0.052975 0.095368 0.003100 0.015919 0.187560 0.111189 0.030251 0.011426 0.097493 0.048503 0.168545 0.048848 0.049709 0.118757 0.042062 0.134287 0.029399 0.133148 0.020182 0.213767 0.032975 0.088933 0.000000 0.053454 0.058106 0.068463 0.127404 0.030647 0.106534 0.133171 0.109093 0.067386 0.146092 0.065761 0.072093 0.009288 0.007968 0.156373 0.050621 0.193392 0.112900 0.068306 0.074013 0.058629 0.145235 0.088724 0.076161 0.038960 0.157640 0.105339 0.115210 0.041434 0.110316 0.042422 0.081399 0.068809 0.100100 0.068003 0.142791 0.053037 0.078495 0.040115 0.074357
21.600000 0.038513 0.136180 0.081993 0.088884 0.045631 0.032675 0.044993 0.074566 0.209096 0.010667 0.084333 0.068285 0.030208 0.074917 0.100462 0.144503 0.050498 0.123191 0.011076 0.016042 0.047519 0.047288 0.024046 0.118155 0.067830 0.097116 0.125738 0.038982 0.111018 0.019618 0.137578 0.063487 0.023727 0.000000 0.152091 0.005152 0.051586 0.001766 0.071790 0.003013 0.036384 0.159839 0.081392 0.016808 0.028678 0.092672 0.034511 0.178443 0.093940 0.063657 0.117591 0.002832 0.079242 0.044411 0.134464 0.024760 0.178408 0.000467 0.072853 0.011494 0.110310 0.043265 0.078366 0.148431 0.039338 0.071536 0.140044 0.116979 0.041475 0.136540 0.092616 0.019913 0.012030 0.015776 0.121069 0.096121 0.197115 0.101237 0.044622 0.075429 0.047266 0.131549 0.091520 0.079466 0.046886 0.130489 0.065103 0.090070 0.049278 0.125787 0.013357 0.056723 0.094607 0.089924 0.068819 0.173622 0.054334 0.055083 0.030659 0.066602
21.700000 0.044717 0.103965 0.077632 0.108453 0.089798 0.003944 0.025758 0.112197 0.186232 0.051029 0.038212 0.072709 0.000000 0.049493 0.157676 0.164404 0.033487 0.144853 0.035116 0.003358 0.094871 0.039845 0.016463 0.084101 0.057342 0.125099 0.085177 0.056291 0.108780 0.043722 0.139410 0.071501 0.000000 0.028369 0.110269 0.015574 0.053901 0.015357 0.086887 0.009455 0.084757 0.065405 0.105742 0.008823 0.062252 0.086803 0.047782 0.228640 0.135691 0.034693 0.090704 0.094086 0.077640 0.029975 0.132216 0.063513 0.151162 0.040555 0.054439 0.006554 0.098097 0.063119 0.062545 0.172882 0.033539 0.028848 0.135528 0.055370 0.056181 0.099400 0.064259 0.009545 0.039498 0.011922 0.097193 0.088666 0.187728 0.074523 0.065597 0.042955 0.042668 0.115352 0.097688 0.114676 0.034063 0.138663 0.048000 0.069531 0.037498 0.151015 0.026397 0.061646 0.110238 0.061064 0.020416 0.163489 0.086839 0.010073 0.027164 0.074339
21.800000 0.086691 0.143484 0.087479 0.097691 0.083023 0.006734 0.033000 0.088392 0.159600 0.106002 0.002494 0.062535 0.012690 0.012413 0.111110 0.148445 0.058183 0.168226 0.069166 0.013330 0.089847 0.003803 0.004474 0.078214 0.054939 0.107651 0.134830 0.038471 0.102575 0.073872 0.101136 0.031439 0.003836 0.003411 0.131437 0.063537 0.024502 0.014913 0.106168 0.037179 0.077833 0.020257 0.090897 0.000000 0.046921 0.036069 0.054652 0.194149 0.095456 0.042098 0.107533 0.071460 0.052898 0.033251 0.140528 0.079860 0.161620 0.002546 0.034332 0.068528 0.093334 0.018084 0.088199 0.161625 0.007025 0.014736 0.142219 0.058987 0.091129 0.101235 0.043856 0.028596 0.061670 0.000000 0.095596 0.078118 0.234526 0.051687 0.080504 0.041860 0.065005 0.087655 0.118680 0.095051 0.017424 0.116765 0.056335 0.066157 0.069219 0.122080 0.038927 0.100349 0.102176 0.054768 0.000000 0.186400 0.108064 0.000000 0.000000 0.022800
21.900000 0.142544 0.118527 0.108019 0.096164 0.059796 0.011701 0.057263 0.061829 0.079470 0.110202 0.020909 0.052128 0.012367 0.016604 0.015161 0.178252 0.031983 0.166970 0.011643 0.036227 0.111936 0.031851 0.043369 0.059864 0.003647 0.085477 0.134656 0.020873 0.134853 0.068089 0.105587 0.029670 0.042943 0.029568 0.130811 0.071799 0.039375 0.022979 0.084088 0.001129 0.033546 0.040706 0.076183 0.033715 0.002183 0.021413 0.083331 0.184047 0.156663 0.082897 0.111501 0.097745 0.029736 0.046975 0.084457 0.086219 0.105494 0.011746 0.037395 0.077952 0.127426 0.033285 0.042952 0.202803 0.009862 0.018005 0.124947 0.121777 0.089167 0.110640 0.006724 0.000050 0.063667 0.008082 0.067970 0.076702 0.203066 0.000000 0.078059 0.053835 0.075991 0.093909 0.115835 0.122287 0.000000 0.103891 0.068544 0.079582 0.025341 0.148258 0.052379 0.080790 0.110847 0.051874 0.006355 0.163610 0.173654 0.026293 0.012795 0.000000
22.000000 0.144543 0.124095 0.133021 0.093219 0.083340 0.033476 0.075079 0.091780 0.068791 0.099064 0.030950 0.063426 0.040543 0.015962 0.086465 0.171470 0.018911 0.158805 0.008314 0.037632 0.107556 0.039263 0.085502 0.041132 0.001832 0.093240 0.057628 0.000717 0.172496 0.077902 0.091077 0.062419 0.030733 0.014180 0.092090 0.067501 0.026581 0.064065 0.118438 0.001885 0.079476 0.031719 0.070855 0.013342 0.030029 0.029699 0.077970 0.162509 0.183100 0.054229 0.068119 0.087577 0.045032 0.044118 0.045295 0.090065 0.109723 0.031534 0.060289 0.102990 0.136884 0.017253 0.003025 0.164142 0.026834 0.028976 0.159510 0.142271 0.098066 0.091179 0.021626 0.039867 0.043543 0.050628 0.028547 0.107910 0.213467 0.004375 0.062244 0.075254 0.062282 0.099143 0.091137 0.125957 0.021175 0.082823 0.038826 0.091348 0.001621 0.118642 0.000000 0.107403 0.074856 0.025322 0.024345 0.089671 0.159513 0.000000 0.068008 0.000000
22.100000 0.172578 0.083779 0.127333 0.100030 0.082913 0.107686 0.042735 0.073870 0.041771 0.112615 0.046746 0.077335 0.099978 0.004296 0.097361 0.200297 0.038621 0.158659 0.009214 0.000000 0.136686 0.049011 0.138144 0.041225 0.037210 0.085903 0.050093 0.012969 0.184804 0.104467 0.094711 0.035400 0.082926 0.069699 0.090503 0.062750 0.000000 0.043621 0.135101 0.030769 0.099327 0.061995 0.086963 0.029143 0.013545 0.032542 0.073942 0.122865 0.204538 0.118144 0.077225 0.086170 0.057596 0.066747 0.092912 0.123962 0.058876 0.011826 0.033459 0.067102 0.124446 0.037087 0.004365 0.180973 0.071714 0.021637 0.171925 0.117476 0.138112 0.108972 0.035443 0.046824 0.060398 0.038190 0.025032 0.106203 0.242063 0.000000 0.048254 0.101434 0.063524 0.159918 0.100477 0.144884 0.058979 0.092857 0.024087 0.138437 0.026054 0.142746 0.000000 0.161317 0.129655 0.000000 0.003707 0.093078 0.121276 0.011362 0.052815 0.069504
22.200000 0.167020 0.093222 0.139370 0.122492 0.064863 0.143163 0.106720 0.035918 0.048460 0.087641 0.089727 0.051853 0.132173 0.034811 0.077000 0.184341 0.048076 0.143144 0.023538 0.026907 0.172864 0.069032 0.127432 0.029683 0.043285 0.066850 0.095097 0.000000 0.180402 0.138404 0.035422 0.002567 0.090532 0.042992 0.121120 0.008743 0.009550 0.017632 0.156346 0.052401 0.134968 0.074820 0.096308 0.056408 0.016863 0.000000 0.056425 0.060508 0.152825 0.154969 0.084162 0.082043 0.034984 0.050396 0.075596 0.155131 0.061239 0.028228 0.054220 0.083889 0.171131 0.047138 0.003902 0.169791 0.083104 0.018311 0.163609 0.160830 0.144205 0.147645 0.073240 0.052167 0.061247 0.046416 0.000000 0.110505 0.231266 0.010722 0.054168 0.044505 0.042551 0.160071 0.163402 0.160772 0.022440 0.105064 0.014370 0.179804 0.002293 0.102035 0.038234 0.108911 0.087714 0.047375 0.028564 0.092396 0.085464 0.060619 0.050330 0.048164
22.300000 0.083652 0.078306 0.164375 0.056276 0.069812 0.140512 0.113808 0.031802 0.065873 0.083581 0.114787 0.038278 0.128288 0.046328 0.094854 0.185487 0.000000 0.151812 0.000000 0.022730 0.135823 0.046506 0.070630 0.088410 0.031919 0.074428 0.092179 0.017559 0.191921 0.131824 0.073001 0.002918 0.111229 0.026401 0.110784 0.008487 0.030485 0.052062 0.149263 0.061738 0.100947 0.106761 0.135345 0.082504 0.059451 0.008044 0.010982 0.064852 0.175298 0.137418 0.090543 0.033031 0.069254 0.027088 0.083793 0.181001 0.024996 0.008988 0.044381 0.110309 0.147453 0.019843 0.017361 0.201764 0.123108 0.044752 0.155555 0.146729 0.125452 0.102444 0.092251 0.101540 0.013831 0.076737 0.052554 0.094107 0.203342 0.040648 0.016443 0.046189 0.014208 0.177224 0.139470 0.161354 0.030451 0.082547 0.044041 0.122032 0.010200 0.105102 0.035236 0.065473 0.082308 0.066104 0.031155 0.073061 0.095305 0.068947 0.049301 0.037853
22.400000 0.100928 0.043611 0.122117 0.039000 0.072264 0.127750 0.036875 0.000000 0.025097 0.070118 0.119167 0.065984 0.100325 0.007604 0.091212 0.155827 0.006172 0.107398 0.038705 0.068750 0.147787 0.028685 0.064414 0.096407 0.029310 0.092704 0.047065 0.028452 0.208240 0.073050 0.044912 0.018144 0.130399 0.106419 0.154075 0.033223 0.028822 0.008459 0.148156 0.085965 0.067992 0.065856 0.131243 0.108076 0.005073 0.000000 0.023505 0.092903 0.177817 0.099355 0.135728 0.021860 0.008374 0.003142 0.115943 0.211783 0.063496 0.028443 0.089036 0.126942 0.124022 0.000000 0.024860 0.190097 0.094718 0.066066 0.164810 0.143402 0.106920 0.099832 0.119506 0.099697 0.003075 0.050770 0.046307 0.021136 0.179110 0.018651 0.011076 0.068109 0.023284 0.155094 0.115489 0.172098 0.039036 0.102480 0.076216 0.103386 0.006643 0.109635 0.046033 0.004909 0.080794 0.006661 0.074151 0.115042 0.100070 0.121486 0.033039 0.000000
22.500000 0.079438 0.042036 0.091389 0.076410 0.000000 0.073255 0.046709 0.052563 0.025035 0.081759 0.134859 0.131192 0.144292 0.000000 0.128812 0.185322 0.040720 0.081427 0.068466 0.057504 0.152615 0.088638 0.049302 0.170974 0.040872 0.123932 0.027342 0.006884 0.173260 0.093046 0.058110 0.054573 0.116889 0.123711 0.152916 0.021304 0.084788 0.000000 0.111003 0.134356 0.047875 0.064441 0.150768 0.054720 0.040088 0.033051 0.027075 0.104708 0.210663 0.144438 0.143636 0.033066 0.021765 0.036683 0.094505 0.205832 0.106308 0.008230 0.000000 0.147854 0.109186 0.046545 0.035371 0.205795 0.142837 0.031015 0.177235 0.156077 0.096036 0.094527 0.099762 0.114907 0.019338 0.059991 0.053313 0.084229 0.194497 0.000000 0.001910 0.085304 0.012748 0.147949 0.062506 0.146739 0.002720 0.012561 0.125226 0.110403 0.016790 0.095190 0.030651 0.055799 0.065467 0.001500 0.102546 0.142065 0.105443 0.123865 0.031731 0.014261
22.600000 0.108057 0.009305 0.101127 0.052593 0.005515 0.088017 0.058549 0.052043 0.005915 0.100615 0.113747 0.121584 0.150666 0.008449 0.136847 0.175854 0.021735 0.100268 0.098835 0.086876 0.120293 0.067432 0.026128 0.150483 0.000000 0.073262 0.037589 0.000000 0.239417 0.107007 0.093200 0.055712 0.144805 0.139545 0.159731 0.010642 0.110179 0.031580 0.160228 0.155096 0.121930 0.012018 0.102673 0.023569 0.026402 0.000000 0.068870 0.047554 0.176420 0.133880 0.115705 0.007387 0.036084 0.020585 0.108152 0.245440 0.149383 0.010411 0.042191 0.150717 0.138803 0.064226 0.035120 0.203265 0.122904 0.041670 0.172111 0.167946 0.135218 0.098930 0.131894 0.154070 0.012688 0.015816 0.042134 0.118314 0.166350 0.015201 0.034411 0.106441 0.048173 0.149130 0.040362 0.147876 0.069848 0.013921 0.108082 0.128294 0.025374 0.136944 0.029337 0.046761 0.081175 0.010067 0.081178 0.158509 0.034472 0.134173 0.087652 0.024399
22.700000 0.109303 0.027690 0.182039 0.058993 0.000000 0.068696 0.080271 0.098944 0.000000 0.039173 0.102132 0.107797 0.135559 0.053172 0.173964 0.129637 0.008496 0.086477 0.101999 0.025218 0.105115 0.042104 0.039868 0.145879 0.012757 0.084057 0.008626 0.000000 0.174975 0.116383 0.116002 0.069763 0.161743 0.138239 0.144037 0.018386 0.097374 0.095648 0.134383 0.178645 0.140043 0.009000 0.094029 0.078213 0.054023 0.034961 0.061971 0.010181 0.206879 0.156762 0.078175 0.004759 0.004642 0.014103 0.065339 0.224488 0.176625 0.029701 0.041280 0.179379 0.181978 0.071767 0.028209 0.147432 0.101718 0.104334 0.111422 0.206629 0.108040 0.076290 0.105876 0.117318 0.001487 0.000000 0.066612 0.173529 0.100878 0.064651 0.032096 0.024817 0.057707 0.177721 0.029361 0.207975 0.069176 0.010499 0.064926 0.101079 0.006397 0.113575 0.006770 0.031329 0.072542 0.001510 0.009576 0.184145 0.000000 0.115458 0.105621 0.014937
22.800000 0.086918 0.000000 0.167981 0.000000 0.034171 0.133925 0.040873 0.056330 0.027394 0.053747 0.145525 0.132501 0.163162 0.034844 0.225429 0.121005 0.019965 0.058538 0.143997 0.018818 0.089382 0.143896 0.000000 0.116734 0.010864 0.111283 0.010763 0.000000 0.094528 0.139052 0.138072 0.000000 0.150666 0.105225 0.089403 0.005459 0.115266 0.092313 0.132455 0.174643 0.107980 0.007762 0.107885 0.087818 0.052058 0.030765 0.033940 0.000000 0.199641 0.121967 0.020985 0.089359 0.035303 0.037404 0.089777 0.228861 0.157940 0.000000 0.056170 0.148780 0.185137 0.133622 0.020416 0.123335 0.095492 0.089680 0.114125 0.215364 0.081073 0.096816 0.131671 0.089273 0.013224 0.000000 0.061691 0.138466 0.071677 0.085474 0.081928 0.013410 0.109733 0.191576 0.029120 0.163602 0.073289 0.002592 0.059256 0.091220 0.021102 0.086114 0.029756 0.031209 0.103664 0.000000 0.051968 0.194056 0.030610 0.145735 0.078171 0.036063
22.900000 0.106719 0.019577 0.167545 0.031638 0.041765 0.122082 0.025033 0.053855 0.049027 0.000000 0.095604 0.073589 0.145595 0.043445 0.237529 0.081178 0.029028 0.055501 0.101735 0.021778 0.063661 0.146562 0.019783 0.115830 0.067664 0.090592 0.010379 0.010090 0.103408 0.122013 0.164197 0.051040 0.151946 0.101343 0.036693 0.038204 0.157427 0.051518 0.125736 0.144811 0.104663 0.017417 0.079521 0.037900 0.083641 0.003972 0.012631 0.020966 0.144011 0.161838 0.058913 0.095164 0.000000 0.068077 0.108318 0.226495 0.137584 0.019887 0.061337 0.157288 0.151912 0.091717 0.012459 0.094989 0.137203 0.076181 0.086555 0.190201 0.040069 0.090386 0.073061 0.115096 0.029630 0.000000 0.089586 0.057762 0.039014 0.066328 0.059804 0.025725 0.064985 0.201115 0.036245 0.146760 0.115537 0.017336 0.067282 0.045209 0.025522 0.099416 0.008020 0.033892 0.082877 0.000000 0.069915 0.214486 0.038627 0.129637 0.077415 0.011216
23.000000 0.114037 0.074279 0.216572 0.046100 0.070743 0.119267 0.000000 0.045385 0.050250 0.032797 0.118970 0.055065 0.141467 0.053446 0.221289 0.109532 0.010704 0.047397 0.120682 0.016001 0.073688 0.157273 0.006102 0.115173 0.041913 0.086065 0.029412 0.038521 0.139983 0.137700 0.102149 0.031709 0.148513 0.114748 0.044056 0.031839 0.137380 0.061481 0.093339 0.186032 0.063115 0.027465 0.039055 0.052334 0.040226 0.027903 0.045288 0.006658 0.096403 0.138702 0.089128 0.124461 0.000000 0.022954 0.151527 0.241357 0.185148 0.026727 0.058277 0.138119 0.134874 0.054208 0.037111 0.036843 0.142882 0.071306 0.105498 0.223931 0.082004 0.115897 0.075185 0.136518 0.016473 0.000687 0.048714 0.000000 0.008121 0.102359 0.037935 0.005145 0.087153 0.202612 0.039106 0.044377 0.087627 0.000000 0.062020 0.037034 0.000000 0.115516 0.032919 0.116677 0.104942 0.042332 0.090171 0.187729 0.033956 0.103140 0.127991 0.043214
23.100000 0.076160 0.127933 0.231345 0.066256 0.075010 0.090405 0.036747 0.067342 0.092435 0.059655 0.104912 0.041986 0.147817 0.053625 0.233248 0.073292 0.050604 0.050832 0.083187 0.039362 0.077306 0.222711 0.033573 0.135017 0.027597 0.037169 0.033462 0.030048 0.113874 0.147739 0.086878 0.039486 0.095893 0.151792 0.030292 0.007818 0.114309 0.017248 0.101797 0.217047 0.027969 0.020169 0.029386 0.055362 0.058827 0.044328 0.059357 0.000000 0.092871 0.124611 0.133976 0.172742 0.000173 0.000000 0.201679 0.281540 0.183275 0.019194 0.063466 0.135401 0.143238 0.078051 0.054621 0.065228 0.109155 0.068878 0.072789 0.191173 0.015928 0.123868 0.094232 0.134254 0.083107 0.000000 0.037902 0.021942 0.000000 0.081778 0.035167 0.001261 0.109364 0.155722 0.061914 0.031054 0.116680 0.020963 0.079685 0.031490 0.000000 0.119870 0.080064 0.142592 0.101831 0.043891 0.088636 0.137561 0.056175 0.065421 0.167588 0.038948
23.200000 0.064150 0.150852 0.216824 0.013654 0.000000 0.035699 0.028646 0.091145 0.104817 0.117739 0.158885 0.052665 0.128571 0.045737 0.256432 0.029309 0.023379 0.065830 0.067721 0.016496 0.095108 0.201974 0.093442 0.097408 0.091066 0.055351 0.035875 0.020782 0.113705 0.119057 0.086961 0.023158 0.065946 0.160908 0.024904 0.078075 0.117124 0.001715 0.075891 0.199396 0.090501 0.000000 0.069163 0.009907 0.025092 0.069735 0.076201 0.008357 0.109321 0.094111 0.161928 0.088948 0.000000 0.027392 0.205449 0.296049 0.188019 0.046341 0.057346 0.182574 0.118311 0.104624 0.000000 0.026838 0.128915 0.118426 0.060845 0.140285 0.024114 0.052491 0.061559 0.133306 0.123092 0.025217 0.087429 0.030105 0.045263 0.094664 0.052619 0.026660 0.105653 0.132356 0.099854 0.065822 0.092699 0.005365 0.080890 0.030723 0.022206 0.115730 0.061313 0.159834 0.032938 0.000000 0.093573 0.153984 0.105493 0.064881 0.160854 0.068984
23.300000 0.082389 0.198535 0.222075 0.026946 0.061854 0.048629 0.010448 0.100087 0.104948 0.093397 0.160150 0.030615 0.134548 0.041713 0.273153 0.012263 0.000000 0.077135 0.041938 0.049335 0.120606 0.161641 0.105202 0.087648 0.109972 0.035230 0.049913 0.039288 0.122206 0.083334 0.037571 0.028561 0.032467 0.210292 0.073400 0.005166 0.093747 0.017479 0.068873 0.181256 0.096579 0.039576 0.096547 0.030302 0.033410 0.108042 0.039708 0.005563 0.187240 0.061515 0.152162 0.118761 0.000000 0.047394 0.154349 0.305598 0.170487 0.055628 0.052927 0.182914 0.104053 0.065039 0.023185 0.021258 0.124721 0.132815 0.038973 0.119824 0.061030 0.069408 0.061869 0.089862 0.134986 0.034236 0.089937 0.033907 0.091492 0.075780 0.085893 0.022931 0.162419 0.163230 0.118298 0.048610 0.127940 0.014160 0.122535 0.036343 0.066447 0.168493 0.016922 0.154224 0.053151 0.000000 0.122523 0.136624 0.089094 0.070798 0.087461 0.069429
23.400000 0.148995 0.152914 0.225194 0.056447 0.025334 0.068937 0.026175 0.108168 0.089801 0.080314 0.133006 0.024138 0.108428 0.023344 0.218571 0.029019 0.028787 0.105255 0.035443 0.000000 0.128661 0.147355 0.122047 0.154720 0.076721 0.022579 0.055227 0.027992 0.149493 0.104180 0.025376 0.000000 0.039454 0.169747 0.056228 0.023824 0.123520 0.023456 0.049649 0.155773 0.130277 0.040038 0.100970 0.049163 0.042448 0.082652 0.047781 0.071143 0.227614 0.060438 0.143624 0.132909 0.060592 0.000000 0.194135 0.259479 0.113989 0.058113 0.045525 0.196030 0.151538 0.012384 0.029163 0.039913 0.072881 0.119023 0.023485 0.135314 0.062185 0.049980 0.052136 0.081956 0.111218 0.045419 0.059095 0.049332 0.085413 0.064486 0.094871 0.029827 0.133668 0.163776 0.135622 0.065105 0.122562 0.001671 0.146246 0.029929 0.110457 0.108020 0.035741 0.160356 0.105267 0.033514 0.114260 0.157831 0.094679 0.055529 0.121684 0.024732
23.500000 0.145579 0.176050 0.212614 0.065560 0.078556 0.099684 0.030720 0.127116 0.081027 0.072515 0.145407 0.077779 0.088402 0.042679 0.179181 0.019482 0.033500 0.036331 0.063150 0.015288 0.049911 0.179233 0.131920 0.153172 0.116774 0.035977 0.066085 0.030401 0.133805 0.108649 0.028208 0.008954 0.085141 0.164763 0.040659 0.080662 0.095645 0.035020 0.078606 0.151538 0.094254 0.002070 0.061632 0.026549 0.056856 0.077220 0.006629 0.041669 0.248285 0.054843 0.102088 0.197999 0.121816 0.036957 0.157710 0.211365 0.100750 0.050207 0.019685 0.164435 0.137195 0.026358 0.001264 0.006559 0.122996 0.098970 0.006744 0.125435 0.025150 0.042756 0.005433 0.095698 0.127973 0.043532 0.036520 0.039063 0.098680 0.078500 0.049189 0.054298 0.073790 0.149341 0.106159 0.072081 0.118458 0.006078 0.114695 0.000000 0.090732 0.146996 0.012710 0.197103 0.101035 0.040610 0.091169 0.146010 0.065700 0.049889 0.108147 0.037716
23.600000 0.180845 0.119375 0.194092 0.048772 0.105346 0.107073 0.031356 0.033443 0.000000 0.103861 0.126811 0.036927 0.133790 0.033086 0.192345 0.021741 0.101938 0.084714 0.068083 0.010833 0.070226 0.162747 0.144464 0.096077 0.113676 0.032130 0.073546 0.017242 0.088725 0.102502 0.073401 0.025446 0.070887 0.079668 0.075905 0.023709 0.087100 0.053180 0.124844 0.158337 0.084199 0.017783 0.030702 0.045233 0.047679 0.099095 0.008255 0.051926 0.261387 0.078471 0.099631 0.236393 0.111641 0.001119 0.142229 0.256920 0.055730 0.066354 0.054664 0.138686 0.151582 0.046768 0.020448 0.017178 0.076779 0.087196 0.045902 0.145419 0.000000 0.001627 0.026132 0.057823 0.087885 0.011007 0.048193 0.067528 0.094021 0.077285 0.076688 0.052763 0.062448 0.171814 0.092560 0.039895 0.085980 0.036713 0.085679 0.039158 0.070466 0.135965 0.032349 0.151718 0.052846 0.008525 0.081614 0.099807 0.076449 0.033670 0.127853 0.042748
23.700000 0.162745 0.122179 0.258482 0.067638 0.053542 0.081971 0.034403 0.073139 0.005813 0.037646 0.125497 0.063838 0.139621 0.031577 0.176939 0.056284 0.093286 0.084784 0.049590 0.003586 0.016892 0.149285 0.148951 0.088504 0.085782 0.087256 0.059018 0.017195 0.098518 0.120085 0.082709 0.035347 0.063705 0.022628 0.124149 0.060895 0.056931 0.040410 0.097717 0.147858 0.094326 0.056197 0.070272 0.004949 0.063616 0.091884 0.024115 0.052069 0.219327 0.050598 0.125094 0.164508 0.101888 0.039624 0.119091 0.264856 0.085683 0.010907 0.082295 0.066175 0.198460 0.048323 0.019042 0.000000 0.082946 0.113594 0.057225 0.130720 0.022303 0.075339 0.010563 0.079154 0.082159 0.047984 0.033623 0.051559 0.052640 0.031468 0.002699 0.093639 0.025288 0.139414 0.089814 0.055574 0.110226 0.047137 0.073173 0.098219 0.031010 0.113705 0.041055 0.120170 0.023807 0.002650 0.112069 0.113593 0.106338 0.000000 0.128844 0.034682
23.800000 0.160375 0.087546 0.261780 0.068063 0.047615 0.035724 0.057396 0.019555 0.012748 0.004865 0.106923 0.030234 0.157629 0.038248 0.127010 0.091740 0.087906 0.093826 0.044023 0.000000 0.016217 0.141907 0.164295 0.040028 0.092053 0.063549 0.067797 0.029163 0.095151 0.111900 0.093691 0.054021 0.017902 0.026263 0.156471 0.024182 0.054991 0.018629 0.089934 0.101062 0.098595 0.074981 0.071948 0.067440 0.082426 0.119466 0.045209 0.019115 0.184801 0.079598 0.118506 0.131720 0.104133 0.080787 0.080006 0.254367 0.084056 0.032377 0.096176 0.077751 0.201833 0.051207 0.043332 0.006846 0.095094 0.083057 0.053496 0.111088 0.062535 0.074146 0.057612 0.162073 0.082668 0.014180 0.075245 0.004100 0.087314 0.054577 0.003109 0.097836 0.074632 0.126583 0.034370 0.056347 0.088855 0.066297 0.037899 0.053889 0.016682 0.089165 0.014263 0.101965 0.017569 0.019589 0.095249 0.039923 0.108165 0.011758 0.081614 0.003359
23.900000 0.144912 0.081717 0.282848 0.112023 0.003095 0.009659 0.057059 0.035564 0.004282 0.003366 0.137669 0.056543 0.087568 0.083760 0.148876 0.107163 0.092224 0.079139 0.084240 0.029326 0.009325 0.094605 0.067623 0.032185 0.095711 0.092509 0.071843 0.030683 0.061958 0.150601 0.055060 0.075643 0.058844 0.002441 0.156925 0.015163 0.043910 0.100954 0.022695 0.132611 0.096505 0.117259 0.085402 0.066190 0.055199 0.117725 0.051348 0.009383 0.168653 0.067741 0.095567 0.100862 0.110092 0.134149 0.074802 0.224072 0.077229 0.018197 0.096781 0.115693 0.186768 0.000000 0.018108 0.072369 0.099491 0.042604 0.013391 0.126241 0.099426 0.069221 0.073903 0.161555 0.066911 0.026626 0.102586 0.010116 0.130917 0.031050 0.007860 0.105449 0.081448 0.188996 0.016205 0.076146 0.069354 0.009911 0.014168 0.058254 0.069272 0.062569 0.000000 0.062189 0.066357 0.043012 0.110194 0.038296 0.128132 0.002416 0.118154 0.017299
24.000000 0.126012 0.085512 0.327914 0.119037 0.000000 0.018596 0.010497 0.064679 0.019029 0.082601 0.187577 0.109444 0.101958 0.107623 0.142918 0.089664 0.095533 0.085713 0.097233 0.041996 0.012531 0.123943 0.091168 0.042385 0.108857 0.049482 0.075255 0.000000 0.024201 0.071478 0.075298 0.048778 0.124441 0.000000 0.227689 0.058047 0.064357 0.170676 0.044176 0.145012 0.078402 0.084657 0.107482 0.089351 0.014867 0.126066 0.078347 0.000000 0.183264 0.021957 0.054734 0.130761 0.118637 0.077987 0.037685 0.195204 0.047937 0.037878 0.106218 0.081153 0.165941 0.002137 0.040763 0.063638 0.121912 0.053189 0.061799 0.099878 0.141384 0.082194 0.052348 0.195946 0.052248 0.034224 0.072183 0.027991 0.135337 0.026238 0.023065 0.136005 0.039091 0.247194 0.033384 0.109898 0.055532 0.040767 0.014670 0.033045 0.020976 0.104942 0.000000 0.067814 0.005839 0.034838 0.106275 0.082928 0.098764 0.016923 0.093748 0.002072
24.100000 0.087705 0.097729 0.299145 0.102333 0.024760 0.067349 0.079449 0.062856 0.045903 0.050989 0.241439 0.054248 0.123049 0.070486 0.108178 0.142123 0.046816 0.158491 0.131082 0.057425 0.017322 0.162037 0.070307 0.048832 0.137980 0.016295 0.075455 0.051714 0.001424 0.063434 0.169341 0.057255 0.062301 0.000000 0.191534 0.060696 0.085634 0.192227 0.094652 0.110004 0.088939 0.104155 0.123983 0.101135 0.025929 0.167946 0.079403 0.030217 0.157850 0.000000 0.069325 0.089696 0.116185 0.054726 0.026532 0.212309 0.058162 0.089796 0.094248 0.110241 0.153963 0.027778 0.111766 0.069730 0.104321 0.082532 0.060927 0.085476 0.153611 0.019397 0.045091 0.161470 0.053776 0.076207 0.023611 0.022373 0.147829 0.042703 0.002564 0.120663 0.053356 0.192881 0.058202 0.134770 0.000000 0.043860 0.022709 0.012242 0.021218 0.069090 0.022046 0.051619 0.044267 0.037265 0.096299 0.103770 0.129361 0.010861 0.154095 0.037613
24.200000 0.083109 0.064836 0.302647 0.079180 0.078532 0.004232 0.073154 0.052949 0.102300 0.061858 0.256811 0.060025 0.103904 0.061075 0.041413 0.152380 0.000000 0.166941 0.088439 0.102093 0.057476 0.143570 0.073818 0.079687 0.193404 0.000000 0.071697 0.059965 0.021200 0.043561 0.173070 0.061762 0.030149 0.031010 0.169292 0.064720 0.084466 0.160759 0.083171 0.103370 0.098958 0.121299 0.095087 0.027009 0.028446 0.119129 0.140777 0.037328 0.166338 0.000000 0.046017 0.100706 0.127000 0.091711 0.046142 0.220163 0.048430 0.064456 0.066345 0.091507 0.131593 0.027042 0.132939 0.045598 0.148386 0.067567 0.069054 0.056609 0.114749 0.041142 0.082856 0.178922 0.000000 0.101391 0.015610 0.084004 0.148054 0.089181 0.039077 0.138839 0.051876 0.207463 0.091791 0.132915 0.053302 0.021762 0.077591 0.060907 0.056396 0.097743 0.000000 0.121045 0.000000 0.075254 0.062254 0.138726 0.100224 0.057239 0.141810 0.032794
24.300000 0.061164 0.103213 0.304620 0.097442 0.093014 0.000000 0.071892 0.098659 0.107051 0.156970 0.251853 0.076511 0.090027 0.068377 0.067381 0.149947 0.000655 0.110952 0.035154 0.016333 0.051291 0.094966 0.003664 0.044442 0.150091 0.041546 0.095191 0.056214 0.054686 0.071124 0.112390 0.000000 0.031075 0.005802 0.153213 0.068566 0.080299 0.108286 0.131083 0.107803 0.074808 0.130568 0.077915 0.080853 0.030575 0.086783 0.105566 0.000000 0.150493 0.010667 0.057209 0.061252 0.094713 0.098551 0.082606 0.210255 0.003287 0.126891 0.089804 0.133049 0.118339 0.085180 0.125204 0.061075 0.093067 0.083004 0.018712 0.071558 0.092492 0.014786 0.089769 0.145558 0.004458 0.146451 0.023209 0.088016 0.160337 0.089716 0.045501 0.122599 0.005873 0.178101 0.106041 0.120316 0.071835 0.037932 0.082159 0.073060 0.057581 0.101104 0.000000 0.060698 0.000000 0.032435 0.074525 0.150151 0.093936 0.038796 0.126057 0.037923
24.400000 0.135524 0.136283 0.274860 0.054518 0.082727 0.023236 0.079007 0.112958 0.060130 0.145769 0.258783 0.016776 0.072878 0.035358 0.041620 0.117748 0.018932 0.083314 0.070762 0.038505 0.008256 0.096060 0.043347 0.055165 0.101771 0.083196 0.068689 0.021419 0.060170 0.075275 0.090677 0.007732 0.031572 0.011046 0.100561 0.062990 0.075200 0.122778 0.147645 0.110065 0.055672 0.115038 0.094664 0.084205 0.024292 0.042672 0.135876 0.036157 0.172046 0.010433 0.082641 0.086210 0.046750 0.088194 0.122724 0.212252 0.021056 0.073280 0.077428 0.167889 0.121997 0.000000 0.114747 0.000000 0.144766 0.156375 0.020300 0.019483 0.127625 0.032748 0.089204 0.130378 0.038932 0.129870 0.059238 0.139693 0.156115 0.099079 0.088781 0.118799 0.026423 0.162439 0.125036 0.150523 0.058606 0.073332 0.097330 0.083754 0.091679 0.089412 0.000000 0.067930 0.061123 0.098899 0.046057 0.112767 0.124883 0.042673 0.146132 0.000000
24.500000 0.154088 0.128529 0.263744 0.042296 0.064456 0.027194 0.011024 0.059564 0.029655 0.164554 0.210284 0.020333 0.061698 0.063578 0.058650 0.121501 0.105774 0.075908 0.074392 0.027775 0.025512 0.145411 0.043868 0.069418 0.158463 0.159616 0.099908 0.028639 0.061144 0.009045 0.077193 0.020359 0.005548 0.044982 0.069590 0.067777 0.038612 0.109713 0.116884 0.154828 0.077777 0.182324 0.058039 0.100098 0.004531 0.064920 0.142105 0.027440 0.162983 0.009988 0.073894 0.063829 0.056224 0.078583 0.096478 0.239508 0.020448 0.060791 0.041890 0.147441 0.127993 0.003866 0.074404 0.021456 0.128273 0.133325 0.039560 0.077069 0.128422 0.065774 0.116639 0.122422 0.050774 0.131897 0.011587 0.086108 0.110773 0.091962 0.054947 0.150756 0.044296 0.180647 0.138988 0.138496 0.068789 0.084305 0.114644 0.075012 0.083807 0.075936 0.039414 0.058585 0.087143 0.081435 0.061189 0.167540 0.091861 0.059791 0.147718 0.054793
24.600000 0.147133 0.135919 0.230062 0.011450 0.012145 0.033751 0.036117 0.044239 0.026677 0.204162 0.201653 0.024647 0.009208 0.072576 0.072675 0.126304 0.118514 0.045789 0.071409 0.063141 0.025345 0.171586 0.068509 0.037412 0.114437 0.197340 0.117428 0.032944 0.062472 0.053598 0.061094 0.024198 0.004410 0.010584 0.096638 0.057874 0.083157 0.031761 0.046487 0.186587 0.074421 0.131955 0.081558 0.082225 0.020166 0.085029 0.126357 0.088565 0.123827 0.006780 0.074234 0.108847 0.054388 0.073584 0.108027 0.210513 0.006668 0.065971 0.012344 0.161324 0.120977 0.043073 0.000000 0.010957 0.180792 0.160457 0.030621 0.057617 0.132591 0.050878 0.113617 0.074339 0.007465 0.121578 0.000000 0.042110 0.142538 0.066006 0.072007 0.174159 0.033980 0.149236 0.102825 0.105698 0.106383 0.080390 0.123221 0.050995 0.098057 0.074739 0.044783 0.035612 0.095996 0.056360 0.029157 0.164395 0.029381 0.065582 0.100451 0.093866
24.700000 0.136819 0.107117 0.230648 0.029190 0.046530 0.061339 0.002419 0.012696 0.021166 0.147540 0.193890 0.025396 0.008550 0.069505 0.092579 0.174100 0.119423 0.003910 0.041248 0.000000 0.018351 0.136744 0.084741 0.058214 0.090731 0.128580 0.133519 0.021623 0.015182 0.055568 0.042303 0.014983 0.002399 0.024168 0.088842 0.043295 0.069877 0.039188 0.035728 0.158178 0.111794 0.077609 0.094886 0.120087 0.019535 0.086143 0.141765 0.091449 0.122137 0.003358 0.062967 0.099480 0.087149 0.047013 0.134901 0.215884 0.000000 0.072425 0.037987 0.212195 0.113928 0.038560 0.027834 0.013696 0.196253 0.196673 0.027482 0.042314 0.092537 0.000000 0.058581 0.102937 0.050445 0.081432 0.037869 0.022549 0.117465 0.057592 0.049491 0.236345 0.020969 0.149111 0.102158 0.114345 0.143006 0.084210 0.045843 0.031996 0.121007 0.095213 0.005067 0.009021 0.083005 0.056539 0.046134 0.133683 0.095020 0.080712 0.136020 0.100403
24.800000 0.084461 0.083528 0.204157 0.011472 0.094463 0.110161 0.036672 0.000000 0.061398 0.132655 0.232658 0.032781 0.000000 0.052894 0.095371 0.118213 0.070935 0.023457 0.048116 0.010680 0.000000 0.143293 0.106514 0.079679 0.115567 0.073406 0.123954 0.010217 0.025513 0.036436 0.073469 0.020859 0.034305 0.012809 0.091565 0.090371 0.030367 0.067812 0.029865 0.085163 0.112746 0.098891 0.081089 0.121459 0.025755 0.042480 0.138872 0.095681 0.139584 0.004286 0.055177 0.093895 0.102895 0.072560 0.128498 0.136840 0.019996 0.043275 0.053242 0.229023 0.117796 0.076570 0.050477 0.009829 0.182563 0.260252 0.014974 0.056617 0.112622 0.000000 0.000000 0.099353 0.014803 0.056271 0.080320 0.016701 0.104470 0.129986 0.046765 0.220402 0.080249 0.177941 0.106662 0.147212 0.116340 0.053195 0.034240 0.084985 0.153701 0.065578 0.000000 0.017317 0.124748 0.052591 0.089931 0.122666 0.105212 0.071056 0.151205 0.129634
24.900000 0.065729 0.056341 0.210496 0.046450 0.096983 0.081298 0.062190 0.041048 0.051021 0.151465 0.237863 0.077120 0.054953 0.105810 0.069643 0.086499 0.089628 0.040757 0.042247 0.000000 0.026922 0.088272 0.098183 0.019142 0.113519 0.061083 0.177583 0.033891 0.000000 0.060887 0.075974 0.026896 0.011223 0.011206 0.138833 0.086060 0.007191 0.118471 0.004607 0.071459 0.131151 0.104236 0.090579 0.083326 0.074650 0.000000 0.114735 0.083939 0.135089 0.000000 0.031283 0.128255 0.069202 0.069389 0.163589 0.077984 0.032912 0.063548 0.050559 0.149887 0.079246 0.069604 0.020500 0.040748 0.143341 0.211207 0.000000 0.084083 0.108888 0.000000 0.068498 0.047784 0.011341 0.009089 0.132940 0.062791 0.053748 0.146714 0.072488 0.198847 0.045220 0.197761 0.117457 0.168603 0.136011 0.037389 0.073145 0.070328 0.177337 0.047687 0.000000 0.008628 0.180869 0.089074 0.054860 0.128012 0.128126 0.042904 0.137036 0.166951
25.000000 0.065859 0.045858 0.258944 0.000000 0.097108 0.119816 0.092017 0.000000 0.027682 0.113996 0.193877 0.069429 0.119696 0.072993 0.083547 0.071788 0.070505 0.029027 0.087986 0.000000 0.066443 0.124527 0.047888 0.048664 0.124650 0.067526 0.162437 0.031961 0.080651 0.064276 0.044531 0.000000 0.005640 0.026556 0.178844 0.071194 0.002016 0.156106 0.038688 0.023866 0.136804 0.086097 0.125253 0.091980 0.150346 0.014555 0.088632 0.089338 0.072639 0.003666 0.041930 0.069364 0.014370 0.091943 0.093245 0.069808 0.013470 0.108042 0.062271 0.092782 0.072186 0.136411 0.000909 0.001944 0.126236 0.234997 0.000000 0.032183 0.201621 0.012856 0.059119 0.073088 0.005427 0.002576 0.139407 0.058697 0.000000 0.128597 0.054647 0.228041 0.021480 0.180439 0.110835 0.131073 0.141148 0.061137 0.097393 0.097983 0.152419 0.002753 0.030006 0.007374 0.184098 0.060487 0.047310 0.098626 0.092343 0.068710 0.116831 0.183089
25.100000 0.072111 0.055893 0.248971 0.017635 0.203424 0.105903 0.075641 0.011329 0.094842 0.117962 0.213342 0.120977 0.168529 0.125711 0.053699 0.103593 0.037693 0.030984 0.100026 0.012691 0.075389 0.104243 0.087233 0.039901 0.198520 0.072003 0.121400 0.051809 0.096433 0.030838 0.125114 0.015624 0.018014 0.026662 0.156188 0.047612 0.002367 0.130088 0.000000 0.046448 0.188543 0.097412 0.104480 0.041243 0.151762 0.053483 0.123623 0.074669 0.025854 0.005152 0.008607 0.093916 0.060593 0.054110 0.078115 0.122580 0.009645 0.125357 0.040424 0.122842 0.075500 0.107207 0.073943 0.000000 0.111114 0.194862 0.009384 0.104227 0.250275 0.021872 0.066832 0.070895 0.010013 0.009803 0.098294 0.049827 0.025224 0.133717 0.007300 0.217739 0.007766 0.149570 0.102772 0.018950 0.158071 0.087593 0.102577 0.075896 0.217352 0.008457 0.017120 0.021678 0.151616 0.118658 0.009086 0.127576 0.078388 0.054220 0.101060 0.177025
25.200000 0.032719 0.027588 0.225853 0.041956 0.191402 0.115987 0.092266 0.048956 0.091410 0.030389 0.143835 0.107941 0.157819 0.122034 0.005433 0.122116 0.008999 0.000000 0.134311 0.031658 0.070448 0.083733 0.102281 0.034496 0.197227 0.093153 0.142750 0.078294 0.074669 0.039194 0.076966 0.070137 0.000000 0.045385 0.089834 0.099467 0.014753 0.100137 0.050960 0.027363 0.214349 0.075661 0.131551 0.068440 0.132780 0.027982 0.153333 0.073224 0.005656 0.040179 0.034788 0.119635 0.006198 0.081512 0.081243 0.126651 0.042420 0.156471 0.056575 0.091323 0.099299 0.104146 0.035074 0.000000 0.161020 0.162470 0.044082 0.072475 0.220153 0.042901 0.028815 0.086682 0.000672 0.048605 0.172196 0.088545 0.059727 0.129759 0.071986 0.139702 0.008138 0.141073 0.124702 0.049222 0.130041 0.087537 0.114443 0.079313 0.231707 0.021258 0.000451 0.010253 0.125729 0.111329 0.082041 0.104306 0.081731 0.061947 0.126528 0.141780
25.300000 0.065836 0.047722 0.205728 0.012027 0.146707 0.072630 0.084407 0.050617 0.087947 0.019415 0.100699 0.096644 0.115485 0.123949 0.025159 0.150291 0.000000 0.032141 0.136162 0.036552 0.045578 0.055407 0.051566 0.019715 0.202563 0.136232 0.164250 0.106665 0.088398 0.064858 0.079565 0.063570 0.034416 0.022543 0.085103 0.138862 0.008945 0.079186 0.010695 0.039412 0.167945 0.087041 0.084809 0.114999 0.086926 0.066675 0.165063 0.067210 0.000000 0.058433 0.045915 0.059922 0.019024 0.099998 0.056997 0.067938 0.058423 0.120918 0.045301 0.089556 0.138105 0.099656 0.013314 0.000000 0.212432 0.178014 0.017883 0.060544 0.183127 0.038486 0.044710 0.077094 0.018874 0.082767 0.114003 0.044224 0.107184 0.149188 0.057201 0.155422 0.007937 0.089977 0.185483 0.085459 0.063944 0.109155 0.100829 0.002055 0.228957 0.063150 0.002705 0.006371 0.085652 0.085075 0.033516 0.158004 0.058294 0.015010 0.082666 0.151381
25.400000 0.049354 0.061088 0.166852 0.051340 0.111705 0.051322 0.096110 0.077424 0.075042 0.035009 0.090000 0.092219 0.135626 0.071956 0.000000 0.118080 0.042245 0.064671 0.148946 0.065755 0.080930 0.066422 0.036948 0.112891 0.155386 0.094335 0.143923 0.098022 0.117363 0.066635 0.088573 0.082179 0.002616 0.000000 0.106285 0.175445 0.043039 0.117262 0.000000 0.073915 0.167811 0.090401 0.044907 0.116769 0.111791 0.103328 0.157147 0.107680 0.007896 0.002499 0.032097 0.065683 0.025611 0.096187 0.024146 0.087050 0.092068 0.114269 0.019162 0.147994 0.146634 0.088006 0.018471 0.010662 0.164479 0.225775 0.030830 0.045009 0.175768 0.018759 0.107091 0.084814 0.054920 0.105198 0.128481 0.069415 0.120422 0.079091 0.077628 0.195190 0.020473 0.106396 0.199669 0.075270 0.081460 0.065513 0.099095 0.000000 0.214582 0.056430 0.029778 0.020974 0.115525 0.054818 0.012659 0.197366 0.053520 0.008078 0.051629 0.111272
25.500000 0.109980 0.056266 0.140607 0.064892 0.075878 0.063378 0.087716 0.042464 0.092864 0.014766 0.111636 0.118354 0.133050 0.044267 0.033769 0.157231 0.062628 0.109347 0.133531 0.042995 0.095965 0.005792 0.017774 0.086178 0.149530 0.065668 0.132849 0.111710 0.115309 0.046711 0.092522 0.110520 0.005519 0.011674 0.063723 0.155723 0.057979 0.111068 0.049957 0.072839 0.172013 0.037511 0.095147 0.083560 0.143002 0.105210 0.143860 0.160236 0.006390 0.033298 0.000000 0.094800 0.018585 0.142298 0.009102 0.095489 0.086874 0.145242 0.045039 0.181634 0.129287 0.069366 0.010040 0.004999 0.163836 0.197012 0.085396 0.029677 0.161525 0.004469 0.053516 0.013710 0.064107 0.090652 0.068762 0.026320 0.146872 0.078377 0.047046 0.242981 0.034317 0.134581 0.166749 0.055058 0.064759 0.059276 0.108642 0.012060 0.158738 0.098925 0.012207 0.020836 0.097038 0.104823 0.013662 0.186232 0.115867 0.045043 0.006730 0.142295
25.600000 0.195771 0.065707 0.191646 0.109754 0.102313 0.063800 0.128998 0.032684 0.057967 0.000000 0.117816 0.102708 0.087805 0.064565 0.066171 0.075314 0.108834 0.130618 0.121392 0.021760 0.075048 0.019904 0.012075 0.065220 0.148791 0.034394 0.111710 0.090154 0.085706 0.001097 0.102164 0.136872 0.003357 0.023393 0.068874 0.113699 0.070510 0.058915 0.063910 0.092587 0.167785 0.046097 0.092520 0.100257 0.144948 0.078776 0.133866 0.152331 0.006273 0.084894 0.001870 0.073142 0.012288 0.114331 0.023434 0.099036 0.079232 0.168844 0.004771 0.110929 0.110342 0.084059 0.020636 0.045175 0.158456 0.124638 0.082763 0.087440 0.138543 0.029310 0.058115 0.043140 0.089669 0.054514 0.087134 0.072005 0.093251 0.067085 0.034873 0.210457 0.025075 0.135788 0.116370 0.023263 0.077521 0.059141 0.151046 0.039895 0.145062 0.096992 0.036330 0.033249 0.061968 0.160418 0.008699 0.145459 0.144905 0.107324 0.065081 0.161883
25.700000 0.229025 0.047967 0.188983 0.081883 0.154675 0.040094 0.088672 0.044815 0.051443 0.031091 0.073450 0.112253 0.034450 0.024717 0.113133 0.120573 0.082741 0.158773 0.151353 0.040912 0.081214 0.064517 0.023997 0.099488 0.139518 0.062478 0.103675 0.093531 0.058938 0.009032 0.081230 0.136718 0.034628 0.091832 0.045032 0.128702 0.053143 0.021888 0.058763 0.075275 0.168130 0.054183 0.069652 0.100928 0.122030 0.083366 0.120328 0.113011 0.004428 0.084370 0.033356 0.049448 0.017099 0.093391 0.000822 0.094796 0.092510 0.171301 0.014736 0.082399 0.146606 0.106994 0.005144 0.041728 0.123214 0.157540 0.050399 0.117509 0.161559 0.029841 0.072343 0.015683 0.135387 0.029082 0.131261 0.044620 0.096047 0.096843 0.043143 0.196730 0.023225 0.131117 0.199264 0.009107 0.107982 0.039510 0.133219 0.025537 0.167671 0.097329 0.000000 0.036553 0.008865 0.180417 0.023677 0.160344 0.157075 0.139121 0.117273 0.167134
25.800000 0.248545 0.014052 0.173493 0.069628 0.104031 0.012810 0.039327 0.016482 0.085406 0.000000 0.126158 0.078705 0.093663 0.033854 0.052240 0.117648 0.095386 0.123338 0.135888 0.089310 0.092683 0.050067 0.052446 0.047960 0.117680 0.072486 0.124003 0.108447 0.052847 0.025432 0.084217 0.170902 0.052754 0.118552 0.050063 0.103217 0.085239 0.045539 0.041659 0.029309 0.135710 0.101707 0.083126 0.132857 0.120755 0.097890 0.051651 0.135962 0.000723 0.052982 0.035565 0.085345 0.016557 0.079626 0.026098 0.088666 0.059834 0.141273 0.074948 0.082301 0.122111 0.091474 0.000000 0.026227 0.104650 0.157297 0.061787 0.128990 0.180485 0.037062 0.055677 0.017730 0.157534 0.025889 0.108985 0.016197 0.088719 0.103872 0.043984 0.172918 0.090417 0.166584 0.174204 0.043630 0.055864 0.060532 0.114228 0.018565 0.119638 0.093693 0.026520 0.060463 0.000000 0.163560 0.000000 0.175131 0.102990 0.122730 0.090121 0.125278
25.900000 0.243048 0.027117 0.179734 0.119946 0.130101 0.001636 0.010379 0.029645 0.073588 0.008427 0.078778 0.054582 0.128327 0.037239 0.078876 0.113565 0.128952 0.088122 0.114079 0.065873 0.058961 0.030711 0.054470 0.030772 0.136827 0.078372 0.085988 0.121661 0.066200 0.054990 0.095610 0.175380 0.079579 0.121143 0.049154 0.103654 0.052426 0.004048 0.070022 0.030534 0.170038 0.061102 0.031542 0.111553 0.123336 0.116237 0.052237 0.128664 0.000000 0.096774 0.048552 0.050142 0.102475 0.057816 0.055960 0.054361 0.049859 0.089803 0.121767 0.055158 0.094412 0.112501 0.030304 0.038109 0.102425 0.164297 0.101710 0.111633 0.149869 0.039181 0.035309 0.051256 0.123425 0.000000 0.102642 0.024082 0.072634 0.068059 0.048092 0.145807 0.088266 0.185001 0.115701 0.070894 0.045303 0.068413 0.142526 0.000000 0.149230 0.088479 0.036502 0.098528 0.022634 0.099076 0.067194 0.152053 0.111118 0.101918 0.072522 0.111492
26.000000 0.265764 0.019114 0.227601 0.097698 0.105928 0.040981 0.012493 0.003817 0.053052 0.000000 0.075280 0.093632 0.134492 0.075408 0.106714 0.076194 0.113822 0.072930 0.085596 0.062504 0.086107 0.006004 0.032069 0.037926 0.100125 0.101912 0.054696 0.142947 0.051961 0.092273 0.092868 0.187664 0.077811 0.074502 0.088817 0.057775 0.078143 0.018935 0.053616 0.046974 0.171470 0.113323 0.002682 0.060662 0.158313 0.142691 0.038313 0.142958 0.000000 0.078441 0.026742 0.146704 0.142990 0.128227 0.081540 0.032279 0.042101 0.041445 0.121527 0.006418 0.077662 0.090691 0.031962 0.031479 0.137112 0.142830 0.061698 0.134450 0.167055 0.074525 0.018509 0.017404 0.095416 0.021023 0.114421 0.000000 0.052704 0.052657 0.084419 0.163407 0.032636 0.170539 0.093204 0.038891 0.042266 0.055708 0.183907 0.007337 0.151279 0.001824 0.071826 0.114956 0.044264 0.113687 0.020252 0.188963 0.137844 0.108477 0.031242 0.108620
26.100000 0.215390 0.022170 0.164683 0.081238 0.066981 0.044737 0.054024 0.051780 0.103586 0.071283 0.067519 0.106321 0.160332 0.101927 0.107847 0.150022 0.104168 0.051783 0.053344 0.100219 0.069446 0.054301 0.016153 0.030481 0.109140 0.115163 0.025827 0.139010 0.050039 0.100829 0.087241 0.144127 0.039025 0.013441 0.087954 0.073058 0.078215 0.011210 0.083438 0.054496 0.131405 0.049062 0.002154 0.014417 0.128666 0.123483 0.061728 0.170787 0.025088 0.119540 0.084929 0.155451 0.127001 0.125888 0.074081 0.043591 0.038361 0.027700 0.103661 0.000554 0.072789 0.094917 0.018478 0.108211 0.180513 0.148764 0.012837 0.163176 0.170050 0.061031 0.028424 0.028874 0.086149 0.000000 0.103716 0.020643 0.039873 0.044650 0.087197 0.151988 0.015406 0.150119 0.034224 0.068046 0.014028 0.039722 0.159951 0.004603 0.177725 0.058967 0.095235 0.110431 0.084641 0.032376 0.014581 0.179103 0.123256 0.084945 0.002494 0.137488
26.200000 0.137450 0.000000 0.155368 0.081729 0.058036 0.042542 0.064313 0.101332 0.098923 0.033630 0.097449 0.082636 0.119740 0.085067 0.119946 0.231327 0.139235 0.036445 0.098974 0.091750 0.105163 0.136161 0.000000 0.000000 0.080333 0.111187 0.000000 0.098744 0.033925 0.089656 0.095688 0.133320 0.066141 0.039548 0.086607 0.094147 0.058444 0.020538 0.059370 0.042595 0.124351 0.016077 0.000673 0.036088 0.100480 0.089489 0.050922 0.208202 0.067511 0.168773 0.082503 0.093634 0.150134 0.111953 0.096823 0.045518 0.055523 0.001950 0.061701 0.027708 0.114370 0.108378 0.011911 0.100349 0.189545 0.130382 0.006567 0.169556 0.159043 0.000000 0.013706 0.058063 0.157611 0.034232 0.081123 0.008061 0.062846 0.033696 0.078859 0.103497 0.037446 0.086744 0.081180 0.013317 0.027621 0.035928 0.162698 0.068384 0.153771 0.059419 0.085180 0.072180 0.097678 0.085828 0.000000 0.191250 0.186816 0.096250 0.000000 0.122326
26.300000 0.128547 0.043480 0.102474 0.121670 0.042757 0.053625 0.053072 0.125627 0.093345 0.059552 0.110116 0.065719 0.133226 0.106432 0.052172 0.252300 0.095225 0.039876 0.124713 0.069430 0.110503 0.086434 0.000926 0.000000 0.098007 0.145683 0.008749 0.143233 0.053606 0.120231 0.082596 0.109625 0.076141 0.064481 0.072077 0.072857 0.070799 0.024458 0.036926 0.093657 0.140348 0.026215 0.000000 0.053827 0.149103 0.124754 0.077447 0.228212 0.072343 0.181232 0.000000 0.128593 0.169721 0.105677 0.117468 0.027442 0.017593 0.000000 0.107362 0.000000 0.078732 0.145323 0.000972 0.105654 0.161983 0.142374 0.061778 0.152822 0.142432 0.023350 0.001478 0.069238 0.143353 0.027362 0.099883 0.035653 0.113215 0.000000 0.102901 0.099065 0.056031 0.038756 0.088822 0.011364 0.007508 0.076989 0.102016 0.010208 0.157200 0.041843 0.059627 0.075935 0.101838 0.055635 0.027364 0.222028 0.192749 0.116906 0.055562 0.181003
26.400000 0.125516 0.065890 0.083790 0.137484 0.000000 0.037404 0.038931 0.139453 0.084661 0.023843 0.119427 0.080695 0.110534 0.113572 0.127003 0.250953 0.005799 0.075065 0.115233 0.096660 0.089189 0.048030 0.027158 0.023586 0.069075 0.179942 0.011220 0.149226 0.039723 0.129188 0.074349 0.116527 0.072173 0.073338 0.124376 0.129296 0.024540 0.053859 0.020445 0.084025 0.120708 0.000649 0.019302 0.041402 0.144900 0.106375 0.077441 0.240004 0.029987 0.174797 0.019613 0.140729 0.116761 0.052024 0.108208 0.059149 0.057545 0.008765 0.121923 0.012088 0.093740 0.176107 0.028403 0.111726 0.121033 0.137531 0.060414 0.146529 0.123798 0.055062 0.010196 0.093117 0.136863 0.042108 0.067117 0.060631 0.117990 0.000000 0.127795 0.065345 0.020757 0.030685 0.078306 0.041544 0.002567 0.120696 0.085291 0.000000 0.176426 0.020647 0.093987 0.011278 0.160273 0.046898 0.080710 0.182193 0.210714 0.106595 0.065225 0.164603
26.500000 0.121385 0.104732 0.073331 0.137303 0.029394 0.067635 0.057237 0.164699 0.098775 0.018309 0.076993 0.131153 0.102841 0.098543 0.157941 0.208084 0.030327 0.079698 0.053567 0.100923 0.070550 0.030536 0.069334 0.027154 0.029608 0.175503 0.009553 0.144330 0.032623 0.128937 0.039806 0.127044 0.079502 0.092139 0.134250 0.122126 0.063858 0.032715 0.074769 0.096807 0.101526 0.015913 0.019449 0.025600 0.129206 0.082315 0.038796 0.181884 0.072979 0.199985 0.012451 0.149858 0.091277 0.056981 0.080781 0.049361 0.101978 0.000000 0.122540 0.012267 0.091354 0.161114 0.035045 0.102899 0.143625 0.077463 0.000000 0.196093 0.153806 0.060941 0.011042 0.063681 0.144814 0.007210 0.053362 0.009378 0.098550 0.017703 0.100452 0.080688 0.023214 0.054633 0.048044 0.014440 0.014342 0.067044 0.091882 0.013375 0.131542 0.019005 0.075852 0.032165 0.155393 0.053076 0.077736 0.121777 0.202387 0.060728 0.080251 0.279481
26.600000 0.107922 0.072369 0.048201 0.164468 0.017904 0.101153 0.039737 0.152970 0.118223 0.000000 0.109717 0.146273 0.106996 0.092855 0.147763 0.218592 0.013157 0.031442 0.088884 0.103245 0.095111 0.000000 0.060428 0.034411 0.014399 0.171962 0.003786 0.151172 0.093882 0.187830 0.029260 0.101963 0.056567 0.017742 0.137363 0.044563 0.000000 0.065041 0.076861 0.100029 0.124445 0.089811 0.007307 0.037816 0.194156 0.065685 0.033353 0.137524 0.081347 0.199503 0.000000 0.160436 0.091215 0.054135 0.064649 0.056391 0.020328 0.002273 0.107754 0.074211 0.080829 0.178748 0.066776 0.127562 0.131868 0.092397 0.048231 0.178007 0.110168 0.117279 0.026471 0.055562 0.151150 0.000000 0.039379 0.019556 0.109523 0.006238 0.095986 0.114733 0.043695 0.028217 0.000000 0.023946 0.020088 0.046251 0.044285 0.000000 0.120603 0.009232 0.111577 0.008277 0.186834 0.073858 0.092600 0.072479 0.240502 0.034225 0.059558 0.281983
26.700000 0.015717 0.023318 0.017708 0.200042 0.004348 0.107261 0.034925 0.135192 0.137108 0.008098 0.029022 0.137178 0.157677 0.076835 0.115829 0.199232 0.025618 0.000000 0.096041 0.102733 0.122426 0.008840 0.046254 0.038552 0.005426 0.180735 0.010903 0.203419 0.051064 0.154083 0.010658 0.102245 0.039181 0.000000 0.140630 0.067361 0.000000 0.099333 0.112530 0.095445 0.094717 0.067931 0.029967 0.026644 0.158966 0.036869 0.022548 0.125089 0.025136 0.185803 0.028604 0.180689 0.092048 0.099702 0.106769 0.055324 0.000000 0.006404 0.129738 0.098409 0.053249 0.123357 0.073372 0.154238 0.173605 0.118208 0.029714 0.153054 0.122145 0.106430 0.036749 0.054048 0.077608 0.042886 0.080256 0.047651 0.102902 0.034269 0.100592 0.113663 0.029184 0.025479 0.005659 0.021503 0.000000 0.076906 0.096321 0.005073 0.148417 0.062256 0.121397 0.001936 0.153468 0.084089 0.074231 0.051095 0.202904 0.008172 0.083918 0.285651
26.800000 0.003912 0.012825 0.056351 0.163266 0.027691 0.128890 0.019802 0.098999 0.150240 0.013842 0.068167 0.088612 0.156398 0.145206 0.090204 0.201672 0.031128 0.033534 0.109061 0.024320 0.129768 0.046785 0.020554 0.108200 0.017176 0.165315 0.017708 0.219788 0.070623 0.112253 0.000000 0.095819 0.057146 0.054394 0.135939 0.078644 0.000806 0.057344 0.061569 0.086245 0.096626 0.033887 0.036535 0.000000 0.121737 0.042102 0.000000 0.160769 0.001251 0.186915 0.057925 0.162131 0.101038 0.073745 0.122507 0.051700 0.012290 0.012840 0.145600 0.046323 0.146571 0.168457 0.012735 0.130029 0.176928 0.145815 0.077140 0.175052 0.148494 0.135219 0.040327 0.082855 0.062056 0.038270 0.060638 0.022224 0.108102 0.080633 0.068060 0.042272 0.013597 0.057057 0.022391 0.024676 0.009811 0.055287 0.060094 0.008458 0.144112 0.099010 0.111495 0.000000 0.155852 0.078813 0.062926 0.065539 0.216782 0.014203 0.013048 0.224581
26.900000 0.018949 0.009422 0.082871 0.135595 0.057175 0.080199 0.026340 0.154222 0.145073 0.035258 0.078258 0.106663 0.143415 0.131581 0.070713 0.148901 0.010792 0.001553 0.082717 0.044252 0.131548 0.016569 0.000000 0.098996 0.057452 0.137874 0.016803 0.217199 0.113177 0.121912 0.066729 0.127645 0.040600 0.064581 0.172401 0.092397 0.056255 0.021561 0.015827 0.112889 0.068847 0.018667 0.064348 0.030277 0.147060 0.074789 0.030433 0.150651 0.008371 0.200877 0.019607 0.168895 0.061335 0.108421 0.112907 0.037534 0.031401 0.052503 0.177259 0.020089 0.115610 0.178290 0.013811 0.157660 0.156541 0.191863 0.115721 0.109063 0.180136 0.088899 0.021723 0.038864 0.079361 0.064418 0.034466 0.000000 0.126001 0.057625 0.043287 0.056740 0.029318 0.058651 0.020648 0.009201 0.021262 0.037770 0.065473 0.031157 0.086649 0.064431 0.124940 0.009506 0.141772 0.040328 0.032356 0.021635 0.206050 0.034115 0.057248 0.225362
27.000000 0.000000 0.011433 0.058316 0.098748 0.027881 0.061102 0.043741 0.120530 0.094848 0.032890 0.082297 0.111704 0.099997 0.083571 0.094795 0.133989 0.024760 0.040158 0.150957 0.070857 0.115497 0.056136 0.015258 0.081751 0.060080 0.167777 0.040523 0.195503 0.109440 0.158776 0.107414 0.153259 0.021630 0.063648 0.156608 0.102733 0.090421 0.024129 0.055389 0.087985 0.080931 0.057184 0.077481 0.052959 0.172116 0.012745 0.000000 0.126517 0.000000 0.226319 0.018564 0.185765 0.062512 0.038875 0.047762 0.010760 0.044214 0.074377 0.147922 0.003243 0.062473 0.194249 0.052790 0.150211 0.160798 0.193834 0.087668 0.091436 0.175901 0.064180 0.048188 0.027338 0.056396 0.037631 0.068095 0.060186 0.121853 0.101304 0.043029 0.108751 0.013734 0.104300 0.000000 0.063253 0.000000 0.021484 0.058329 0.093559 0.058847 0.089618 0.133533 0.030889 0.137770 0.000000 0.019068 0.001491 0.212692 0.020719 0.016940 0.252449
27.100000 0.000000 0.070448 0.065738 0.046928 0.047340 0.089443 0.023067 0.115156 0.113665 0.037340 0.111604 0.089071 0.108066 0.036002 0.089217 0.114462 0.037084 0.064657 0.160180 0.037656 0.138608 0.060456 0.020075 0.043035 0.009936 0.164852 0.089618 0.171987 0.121387 0.131233 0.132877 0.209193 0.000000 0.053821 0.153765 0.084140 0.147903 0.019849 0.078278 0.112561 0.020089 0.067423 0.090793 0.069752 0.141055 0.000000 0.033845 0.141098 0.019537 0.168196 0.000000 0.220895 0.029019 0.029304 0.003400 0.028713 0.045887 0.042630 0.203535 0.048528 0.038826 0.180104 0.066610 0.113730 0.080408 0.222921 0.114949 0.115482 0.129378 0.001693 0.055173 0.000000 0.066021 0.109012 0.069420 0.072281 0.108770 0.057543 0.037269 0.081732 0.034784 0.026191 0.014500 0.119707 0.010643 0.000000 0.091084 0.097811 0.070636 0.121639 0.134438 0.003441 0.123086 0.002542 0.005837 0.038965 0.241138 0.038489 0.000000 0.254630
27.200000 0.004342 0.019791 0.107980 0.071583 0.057491 0.044063 0.004965 0.075544 0.043841 0.025001 0.122078 0.113251 0.102532 0.053049 0.102692 0.109978 0.000000 0.096196 0.206801 0.041191 0.127491 0.120819 0.001752 0.058812 0.008782 0.148637 0.112569 0.182475 0.073759 0.076267 0.139949 0.133547 0.000000 0.049397 0.113571 0.051894 0.077720 0.000000 0.065294 0.105157 0.080704 0.026226 0.099447 0.074310 0.143115 0.030244 0.031780 0.122010 0.065707 0.162676 0.008100 0.165520 0.068679 0.022420 0.001114 0.012967 0.097887 0.016188 0.171402 0.005383 0.052041 0.117672 0.085225 0.113086 0.094559 0.156887 0.190407 0.097844 0.068587 0.021717 0.077120 0.027271 0.048108 0.087885 0.107200 0.047280 0.128836 0.095705 0.036831 0.060138 0.068479 0.064748 0.044707 0.118849 0.006328 0.038851 0.056673 0.059537 0.079245 0.069888 0.087694 0.027777 0.173257 0.035531 0.044739 0.046270 0.220364 0.086501 0.048162 0.275517
27.300000 0.078466 0.007295 0.064279 0.057945 0.074374 0.026095 0.062128 0.020493 0.031988 0.034898 0.117987 0.141661 0.107708 0.047769 0.104129 0.087778 0.041095 0.121498 0.272427 0.000000 0.118629 0.131836 0.004217 0.116032 0.004922 0.121994 0.135821 0.226864 0.031321 0.064265 0.090454 0.114680 0.004627 0.044960 0.111474 0.020051 0.080836 0.033284 0.107139 0.140644 0.100351 0.016690 0.126848 0.110085 0.120698 0.064335 0.037232 0.124585 0.069211 0.125165 0.021425 0.149162 0.077133 0.019014 0.035647 0.011050 0.095070 0.048935 0.172406 0.019697 0.052544 0.100186 0.054820 0.130111 0.098716 0.161450 0.171144 0.105756 0.042246 0.042920 0.061465 0.044084 0.064754 0.095445 0.112007 0.000000 0.039575 0.079977 0.072824 0.066891 0.050706 0.072211 0.056376 0.131687 0.014452 0.024291 0.038393 0.041124 0.035467 0.040906 0.029685 0.057856 0.134863 0.031878 0.049348 0.025300 0.235651 0.060997 0.025269 0.232882
27.400000 0.073897 0.064523 0.073699 0.059052 0.033068 0.012892 0.004593 0.062513 0.034062 0.066866 0.080876 0.140644 0.079104 0.080099 0.136897 0.098531 0.084481 0.134386 0.209093 0.090428 0.120382 0.133765 0.000000 0.098581 0.025627 0.145601 0.143000 0.203335 0.018887 0.093468 0.051302 0.095236 0.007146 0.039556 0.145607 0.048453 0.088244 0.039379 0.116244 0.078958 0.093721 0.013814 0.200971 0.076957 0.101661 0.079784 0.036864 0.173322 0.074042 0.119564 0.006600 0.183932 0.067864 0.056535 0.032805 0.035101 0.105624 0.052589 0.143292 0.010840 0.060531 0.180959 0.039396 0.093781 0.093119 0.185814 0.182284 0.091160 0.013657 0.059435 0.043637 0.000000 0.027293 0.070258 0.070499 0.009977 0.027953 0.033840 0.081644 0.091583 0.063379 0.030556 0.017067 0.130686 0.014646 0.000000 0.007261 0.001694 0.020207 0.063363 0.061243 0.004068 0.142586 0.008904 0.064719 0.094272 0.234212 0.083831 0.031765 0.165158
27.500000 0.054517 0.026284 0.048355 0.042475 0.021702 0.037580 0.003413 0.069857 0.076081 0.125442 0.047155 0.107421 0.123209 0.032600 0.085212 0.109375 0.116311 0.170015 0.173917 0.079243 0.130220 0.143108 0.014239 0.113003 0.000000 0.146584 0.137452 0.229803 0.047921 0.021688 0.048956 0.122972 0.013762 0.103435 0.125035 0.015531 0.054807 0.016884 0.064001 0.084831 0.085913 0.048185 0.207968 0.074350 0.077470 0.131251 0.037095 0.106916 0.068004 0.102945 0.002929 0.190927 0.047743 0.077629 0.051369 0.010538 0.122203 0.080812 0.136583 0.080642 0.102696 0.208307 0.006612 0.169868 0.093232 0.149833 0.160743 0.137781 0.044579 0.047718 0.015249 0.039295 0.051423 0.012863 0.119865 0.016254 0.048738 0.044909 0.070329 0.114618 0.062216 0.012961 0.006534 0.088901 0.035185 0.042078 0.000011 0.065867 0.000000 0.093210 0.081051 0.000000 0.104539 0.034248 0.087706 0.062531 0.218450 0.128618 0.000000 0.132740
27.600000 0.082463 0.001800 0.081902 0.052259 0.071560 0.056068 0.025946 0.081178 0.059039 0.113980 0.082344 0.066948 0.123947 0.000000 0.035965 0.161880 0.108862 0.180042 0.153160 0.077345 0.142404 0.111065 0.029122 0.154988 0.040442 0.152022 0.126307 0.212963 0.020875 0.013699 0.016578 0.070533 0.000000 0.116324 0.109887 0.033856 0.052894 0.047365 0.087719 0.040211 0.054754 0.010111 0.255135 0.034817 0.058312 0.150153 0.000294 0.058923 0.071470 0.107676 0.001502 0.175479 0.088697 0.043475 0.071669 0.034816 0.101443 0.084146 0.157326 0.091550 0.072339 0.254148 0.056354 0.150442 0.147805 0.119198 0.065021 0.166329 0.052398 0.016091 0.023847 0.016907 0.043069 0.030696 0.107658 0.091475 0.029356 0.020561 0.064441 0.089441 0.080131 0.011009 0.000000 0.065739 0.038518 0.011985 0.022614 0.048420 0.006135 0.104087 0.046585 0.036685 0.126431 0.011254 0.118978 0.091598 0.196979 0.057386 0.001585 0.107816
27.700000 0.082530 0.059154 0.089199 0.042758 0.047833 0.014325 0.014326 0.053773 0.089546 0.104616 0.063548 0.089896 0.108530 0.011558 0.026786 0.163402 0.055344 0.154025 0.142320 0.015111 0.133392 0.133698 0.042373 0.158293 0.069528 0.168689 0.119404 0.189803 0.028921 0.010328 0.000000 0.069176 0.030667 0.052348 0.123018 0.052636 0.059503 0.047159 0.129419 0.000000 0.053619 0.079312 0.255356 0.005388 0.069629 0.116679 0.039376 0.094310 0.072096 0.114698 0.008507 0.174041 0.084099 0.051764 0.108477 0.005467 0.124860 0.087557 0.157908 0.154101 0.054941 0.259534 0.041414 0.161947 0.067673 0.168847 0.100088 0.109667 0.081659 0.002709 0.015847 0.030382 0.086192 0.024166 0.098710 0.048186 0.095325 0.000000 0.047377 0.109823 0.014007 0.007592 0.002357 0.112166 0.086206 0.016765 0.000000 0.082673 0.019420 0.096640 0.066684 0.009632 0.170889 0.017952 0.127645 0.079806 0.220789 0.052239 0.006376 0.075521
27.800000 0.037820 0.068809 0.073790 0.028346 0.030944 0.031667 0.026911 0.061290 0.056116 0.116012 0.019794 0.095845 0.094292 0.001871 0.015890 0.123923 0.086813 0.157238 0.165411 0.007629 0.115639 0.154756 0.041235 0.129988 0.033129 0.178583 0.189971 0.141349 0.045080 0.039287 0.012362 0.043114 0.055267 0.051608 0.155521 0.094947 0.099325 0.020304 0.124217 0.009524 0.058024 0.042682 0.262852 0.014529 0.041545 0.126375 0.046671 0.082863 0.103390 0.152627 0.010663 0.138994 0.106301 0.053975 0.094388 0.024470 0.128762 0.073428 0.131787 0.148055 0.050940 0.238352 0.040266 0.193134 0.091003 0.146784 0.065570 0.093076 0.054659 0.016392 0.035303 0.016119 0.116463 0.002333 0.135584 0.068753 0.059959 0.013704 0.063382 0.092137 0.023607 0.034572 0.012332 0.102625 0.106468 0.037810 0.004199 0.088104 0.042601 0.056261 0.056705 0.011492 0.148049 0.007831 0.103175 0.117628 0.222367 0.067077 0.027846 0.017646
27.900000 0.040161 0.069170 0.050686 0.045845 0.053315 0.050440 0.007756 0.085187 0.001803 0.082137 0.026625 0.099941 0.137634 0.014989 0.004364 0.116203 0.087852 0.148671 0.148095 0.000000 0.068863 0.169015 0.086281 0.126793 0.050582 0.223595 0.164537 0.114008 0.053416 0.078804 0.034437 0.048068 0.065164 0.103450 0.123884 0.096697 0.047726 0.064669 0.122786 0.015350 0.059645 0.011309 0.219290 0.053735 0.028133 0.120173 0.042156 0.082504 0.150411 0.096785 0.017025 0.129276 0.056527 0.060357 0.099372 0.073187 0.101514 0.079700 0.157223 0.156862 0.031002 0.277886 0.080525 0.154538 0.107141 0.157453 0.048768 0.046548 0.011165 0.013620 0.095817 0.002174 0.161360 0.046020 0.143218 0.071707 0.082568 0.015352 0.053856 0.094617 0.009757 0.000000 0.045881 0.128526 0.122769 0.004245 0.020053 0.125608 0.026216 0.069706 0.020040 0.056269 0.175946 0.018635 0.160757 0.136142 0.212243 0.031354 0.088187 0.013456
28.000000 0.000000 0.093585 0.054006 0.033684 0.005449 0.035394 0.030423 0.091581 0.028474 0.031715 0.020413 0.086186 0.136028 0.012546 0.075908 0.074348 0.060323 0.123287 0.149053 0.026402 0.060824 0.162445 0.064735 0.075918 0.080557 0.217287 0.126398 0.159617 0.038170 0.084081 0.070402 0.022788 0.092862 0.103269 0.091608 0.097491 0.030670 0.095186 0.113321 0.041210 0.053583 0.008189 0.165460 0.031027 0.011810 0.103008 0.045482 0.130379 0.116300 0.145370 0.001916 0.185074 0.067768 0.057933 0.117354 0.067003 0.044882 0.076691 0.141988 0.156415 0.000000 0.284847 0.047437 0.120060 0.143226 0.147551 0.046489 0.006547 0.035181 0.000667 0.120814 0.014473 0.166720 0.048252 0.160403 0.068139 0.050023 0.029877 0.043856 0.070358 0.067745 0.035338 0.025802 0.112663 0.095988 0.024772 0.042851 0.166348 0.043988 0.072931 0.011364 0.080986 0.140674 0.060685 0.152037 0.088877 0.212579 0.094740 0.040219 0.059159
28.100000 0.032122 0.096124 0.013235 0.025778 0.028560 0.016573 0.035102 0.034926 0.011003 0.046932 0.041411 0.109665 0.185112 0.052055 0.072851 0.075421 0.000000 0.110282 0.079555 0.027478 0.023418 0.171061 0.090108 0.053205 0.072237 0.217375 0.115765 0.096400 0.000000 0.079414 0.065596 0.029567 0.077694 0.112398 0.097825 0.149588 0.003967 0.132829 0.071079 0.021935 0.060079 0.024006 0.144491 0.092720 0.040477 0.104520 0.088621 0.162616 0.097035 0.154231 0.003537 0.217345 0.007052 0.082016 0.088637 0.106030 0.069944 0.084842 0.100142 0.189725 0.032273 0.292737 0.077423 0.212364 0.150744 0.188189 0.061068 0.026645 0.027912 0.041886 0.090696 0.045574 0.122557 0.027331 0.165087 0.067351 0.065710 0.026340 0.092003 0.023373 0.078540 0.054096 0.000000 0.128779 0.080533 0.021733 0.062630 0.125752 0.091128 0.103771 0.040079 0.077923 0.153981 0.049671 0.089467 0.103093 0.209573 0.079200 0.005830 0.074703
28.200000 0.000000 0.105883 0.011887 0.056759 0.037411 0.087871 0.066595 0.030849 0.044170 0.053642 0.043112 0.112654 0.131603 0.071269 0.028183 0.112563 0.000000 0.113508 0.061744 0.000000 0.074879 0.187184 0.045013 0.069047 0.013336 0.220648 0.131911 0.101933 0.006357 0.129686 0.006919 0.000000 0.085656 0.123529 0.107559 0.149316 0.010775 0.093664 0.113738 0.000000 0.032016 0.059063 0.155812 0.043551 0.063829 0.121473 0.064943 0.166544 0.069004 0.165593 0.047601 0.221440 0.000000 0.100091 0.054957 0.073448 0.091461 0.053237 0.060288 0.172293 0.057080 0.269474 0.084643 0.183279 0.097145 0.115652 0.043629 0.045206 0.057056 0.072999 0.081184 0.003845 0.123341 0.000000 0.132698 0.047955 0.086885 0.030747 0.078530 0.060631 0.088900 0.060980 0.056429 0.066999 0.066878 0.015315 0.076139 0.091358 0.062414 0.061262 0.038403 0.075717 0.209399 0.015921 0.110510 0.083922 0.184096 0.050180 0.008404 0.073936
28.300000 0.012706 0.019446 0.024895 0.064425 0.048120 0.097586 0.085474 0.063099 0.039541 0.088284 0.059726 0.082892 0.119045 0.051731 0.054389 0.169749 0.055726 0.071915 0.039540 0.000000 0.068947 0.144419 0.030693 0.104048 0.000000 0.136925 0.110412 0.126382 0.041332 0.131769 0.031586 0.020867 0.085060 0.131444 0.085637 0.070434 0.027536 0.101411 0.154838 0.033363 0.018720 0.116289 0.110974 0.033050 0.090954 0.092656 0.073016 0.197021 0.035490 0.111159 0.061873 0.218625 0.000000 0.114681 0.066097 0.130091 0.131721 0.080959 0.076967 0.157825 0.091263 0.236388 0.100641 0.147969 0.107555 0.148463 0.069972 0.057189 0.104319 0.075755 0.057326 0.048556 0.130398 0.025846 0.123597 0.004110 0.109297 0.040065 0.032184 0.111638 0.102464 0.070724 0.043069 0.089717 0.059484 0.014043 0.098438 0.120168 0.072193 0.091733 0.086398 0.129201 0.182594 0.077946 0.105757 0.060961 0.227288 0.033753 0.043943 0.071483
28.400000 0.019252 0.056104 0.000000 0.065810 0.030730 0.137022 0.029373 0.062185 0.029450 0.062034 0.130377 0.106321 0.095015 0.050641 0.044736 0.154887 0.065783 0.034296 0.096614 0.051976 0.090214 0.130675 0.029993 0.162798 0.043657 0.090103 0.074576 0.103247 0.061475 0.127630 0.055180 0.008758 0.110553 0.086049 0.090772 0.077797 0.048122 0.093081 0.154526 0.021219 0.000000 0.144481 0.133855 0.051796 0.075653 0.042641 0.096243 0.135843 0.033776 0.092503 0.071274 0.154594 0.007497 0.100167 0.056052 0.166018 0.177239 0.065308 0.057680 0.118415 0.069898 0.311407 0.048544 0.152694 0.113233 0.165230 0.106415 0.065108 0.137723 0.127738 0.085089 0.095697 0.082176 0.027215 0.083991 0.047118 0.115199 0.085716 0.034607 0.057495 0.056733 0.054883 0.000000 0.102808 0.078435 0.047006 0.060511 0.132141 0.006082 0.056997 0.039631 0.139532 0.203889 0.092987 0.103091 0.071627 0.150961 0.024906 0.054851 0.053944
28.500000 0.009331 0.030269 0.010380 0.090009 0.021464 0.201043 0.000000 0.027280 0.027012 0.056830 0.139353 0.094189 0.099675 0.024318 0.046176 0.076338 0.054596 0.046475 0.069890 0.024981 0.088730 0.114527 0.044346 0.138597 0.015746 0.060914 0.043354 0.132600 0.061825 0.107577 0.017479 0.024780 0.096929 0.046704 0.099321 0.134360 0.007405 0.124119 0.205416 0.067336 0.015507 0.157461 0.087215 0.009131 0.089459 0.071006 0.046631 0.144756 0.017792 0.114316 0.044625 0.153574 0.000000 0.167029 0.070746 0.175084 0.134472 0.045111 0.074383 0.088602 0.058638 0.276335 0.096133 0.105397 0.087934 0.172892 0.102310 0.064003 0.124366 0.113692 0.077747 0.142927 0.079810 0.001113 0.078362 0.023177 0.153478 0.083050 0.119678 0.110748 0.018792 0.045199 0.035662 0.050006 0.075361 0.014602 0.057860 0.140544 0.028182 0.044938 0.040433 0.149458 0.152739 0.104234 0.061748 0.045510 0.128567 0.033422 0.016619 0.027607
28.600000 0.000000 0.042252 0.047525 0.094648 0.018231 0.228067 0.021257 0.033760 0.042245 0.015613 0.141531 0.136462 0.111581 0.025349 0.081234 0.064489 0.062352 0.015601 0.090796 0.031628 0.096463 0.087830 0.074244 0.143599 0.015074 0.075877 0.001803 0.113923 0.090832 0.101514 0.026414 0.012807 0.083954 0.026341 0.080488 0.130504 0.044853 0.095073 0.195996 0.099872 0.104271 0.178218 0.096611 0.038045 0.088714 0.093800 0.003322 0.151407 0.000000 0.096056 0.038822 0.132918 0.005080 0.118809 0.044042 0.096790 0.150880 0.015294 0.111490 0.014552 0.050011 0.312455 0.020307 0.142321 0.107527 0.230427 0.126853 0.026325 0.142873 0.074932 0.094800 0.156787 0.093118 0.051746 0.092219 0.039853 0.110091 0.070875 0.140507 0.127256 0.017574 0.008948 0.092458 0.007910 0.091558 0.046648 0.029554 0.147490 0.054172 0.066211 0.031829 0.179729 0.162216 0.104651 0.058756 0.036658 0.080035 0.005208 0.004534 0.095105
28.700000 0.050566 0.027645 0.048116 0.119727 0.044712 0.255173 0.016744 0.000000 0.049875 0.065417 0.083824 0.089763 0.107686 0.065984 0.165539 0.090277 0.066219 0.017758 0.025689 0.031662 0.098217 0.041117 0.082822 0.150196 0.004151 0.064834 0.058948 0.130820 0.075496 0.081388 0.034723 0.053219 0.061031 0.000000 0.087474 0.119823 0.019774 0.055012 0.146643 0.123948 0.124026 0.119472 0.100239 0.065547 0.097400 0.105217 0.039930 0.158175 0.000000 0.017292 0.061081 0.149058 0.014092 0.179487 0.008306 0.070792 0.120971 0.000000 0.120045 0.010374 0.059627 0.217793 0.016536 0.045744 0.095819 0.221532 0.126810 0.032430 0.186463 0.072216 0.095691 0.115021 0.078003 0.062249 0.047678 0.083704 0.122577 0.077674 0.129292 0.135268 0.048802 0.034033 0.086141 0.004831 0.078395 0.083317 0.034405 0.133406 0.062858 0.027848 0.017154 0.148943 0.141082 0.037051 0.075991 0.077366 0.046844 0.000000 0.019135 0.088186
28.800000 0.030011 0.017033 0.055646 0.099976 0.042723 0.226966 0.026452 0.028946 0.061798 0.100909 0.023800 0.101239 0.107663 0.073135 0.146877 0.048657 0.119875 0.045928 0.016513 0.037471 0.093831 0.024786 0.047098 0.136925 0.042703 0.068624 0.071249 0.141676 0.110105 0.037344 0.056322 0.007655 0.039867 0.010023 0.022525 0.113362 0.029620 0.096183 0.192608 0.126845 0.126294 0.099349 0.086574 0.087662 0.070696 0.092296 0.091523 0.211339 0.013790 0.022838 0.082569 0.111798 0.022190 0.141194 0.000000 0.067762 0.139446 0.012103 0.128114 0.015700 0.069345 0.155657 0.054569 0.000000 0.099575 0.168790 0.101834 0.049923 0.204904 0.059859 0.115201 0.121900 0.081754 0.057982 0.064663 0.101329 0.072316 0.098617 0.120740 0.150043 0.030081 0.000000 0.104971 0.024158 0.073982 0.026871 0.011911 0.190445 0.041432 0.080808 0.005399 0.167076 0.128167 0.064245 0.071352 0.043851 0.058814 0.000000 0.040810 0.096580
28.900000 0.070150 0.092630 0.056038 0.056548 0.046871 0.223214 0.016247 0.043224 0.115566 0.118252 0.000000 0.069284 0.121044 0.060337 0.087713 0.111197 0.093112 0.078004 0.032736 0.052269 0.038899 0.006017 0.050953 0.118539 0.010038 0.055682 0.088795 0.188652 0.087694 0.018187 0.039734 0.065476 0.046636 0.053630 0.000000 0.085088 0.055710 0.100361 0.106439 0.176623 0.158711 0.127918 0.065760 0.063036 0.031657 0.094667 0.059706 0.167073 0.008157 0.016767 0.089740 0.059244 0.032109 0.134677 0.083687 0.073814 0.153977 0.000000 0.117502 0.047610 0.097337 0.136556 0.031680 0.008772 0.075389 0.136726 0.095745 0.007404 0.214358 0.040335 0.137076 0.100089 0.141833 0.050922 0.053938 0.054570 0.078603 0.166393 0.108001 0.081890 0.022927 0.000000 0.048881 0.055285 0.084884 0.006967 0.018451 0.197683 0.043315 0.092440 0.043000 0.149502 0.128056 0.032499 0.072591 0.064778 0.078963 0.000000 0.011552 0.116641
29.000000 0.047418 0.082502 0.083451 0.030124 0.095736 0.236843 0.026257 0.070258 0.064839 0.155691 0.000000 0.052271 0.111292 0.064226 0.076843 0.096323 0.057744 0.098922 0.044475 0.074582 0.020587 0.031479 0.075316 0.119552 0.024811 0.078096 0.134393 0.172802 0.118762 0.000000 0.015859 0.041800 0.055945 0.116286 0.045969 0.143234 0.086154 0.130834 0.096212 0.139161 0.160717 0.059962 0.070403 0.067653 0.001675 0.074016 0.062280 0.204446 0.022890 0.026074 0.104816 0.053284 0.067154 0.095971 0.046475 0.032559 0.120135 0.051953 0.117626 0.011446 0.056622 0.147257 0.026088 0.018378 0.052447 0.176488 0.038067 0.043689 0.146007 0.014434 0.142647 0.104965 0.161325 0.060976 0.091794 0.048186 0.024669 0.191229 0.110052 0.059333 0.000000 0.094354 0.051907 0.038966 0.117153 0.031753 0.000000 0.191887 0.108564 0.072936 0.063003 0.154496 0.119833 0.012545 0.156026 0.098711 0.064915 0.075303 0.068958 0.158022
29.100000 0.062950 0.041148 0.068018 0.029202 0.042119 0.214138 0.023096 0.063851 0.082039 0.128943 0.025192 0.134409 0.128905 0.046160 0.068950 0.115891 0.086587 0.098629 0.059180 0.089027 0.012735 0.026321 0.087448 0.047495 0.015816 0.093362 0.136036 0.122785 0.084467 0.028634 0.056001 0.001390 0.040647 0.118323 0.039433 0.121123 0.085336 0.082913 0.156529 0.115142 0.122495 0.088139 0.113465 0.082405 0.029999 0.076426 0.044814 0.178551 0.065488 0.078779 0.143916 0.110575 0.070180 0.098320 0.050876 0.038179 0.112361 0.025820 0.088509 0.010691 0.035254 0.109691 0.083812 0.013051 0.068391 0.133712 0.044727 0.027987 0.124940 0.050726 0.160619 0.105169 0.158806 0.027208 0.126914 0.000000 0.074047 0.202911 0.060372 0.022344 0.040346 0.063239 0.019780 0.050707 0.099365 0.022730 0.006990 0.168736 0.112475 0.054621 0.045325 0.161536 0.118932 0.022014 0.178034 0.099300 0.107902 0.065254 0.075265 0.151053
29.200000 0.000000 0.050718 0.022136 0.027135 0.068744 0.197243 0.048648 0.000000 0.073578 0.110013 0.028380 0.118288 0.114791 0.070663 0.091990 0.063441 0.095708 0.085913 0.076788 0.120222 0.079285 0.012201 0.095641 0.039028 0.032618 0.096889 0.100847 0.177148 0.090481 0.000591 0.035670 0.000000 0.088120 0.099017 0.029423 0.091257 0.101971 0.100210 0.178692 0.136081 0.121839 0.126001 0.083816 0.094554 0.087485 0.105114 0.052703 0.122193 0.110984 0.128159 0.151165 0.140702 0.111744 0.062998 0.081711 0.022071 0.070278 0.011372 0.064914 0.020152 0.086476 0.082565 0.058219 0.034270 0.067651 0.148213 0.056551 0.076059 0.114713 0.093801 0.149160 0.068191 0.195343 0.036834 0.143897 0.002323 0.094984 0.203961 0.029225 0.008248 0.027161 0.072854 0.060091 0.025513 0.070584 0.016416 0.003396 0.137150 0.072495 0.096856 0.048763 0.124249 0.095885 0.055523 0.178327 0.100533 0.066766 0.069742 0.143789 0.148203
29.300000 0.017650 0.031306 0.030842 0.022988 0.056772 0.249754 0.057783 0.038908 0.074417 0.139520 0.046344 0.089320 0.165973 0.107604 0.144016 0.062152 0.094075 0.105732 0.018197 0.087616 0.085313 0.074663 0.102523 0.003685 0.037225 0.093989 0.089201 0.172793 0.092874 0.049911 0.078253 0.009614 0.103267 0.148480 0.061976 0.127419 0.083874 0.026299 0.141169 0.086883 0.201830 0.101250 0.054754 0.127162 0.106593 0.073444 0.061923 0.160082 0.077015 0.155971 0.148372 0.084265 0.083016 0.095756 0.072355 0.054881 0.062375 0.058028 0.077896 0.017480 0.094996 0.080229 0.000000 0.011357 0.091354 0.147185 0.023552 0.071446 0.059554 0.088203 0.154296 0.069020 0.161403 0.043426 0.115125 0.007695 0.087437 0.171481 0.027077 0.023636 0.014460 0.038243 0.019039 0.013983 0.097085 0.030834 0.017687 0.138565 0.104916 0.044457 0.050817 0.103896 0.104808 0.039231 0.233282 0.087070 0.074220 0.098666 0.104647 0.175662
29.400000 0.033324 0.000000 0.047592 0.019545 0.094296 0.238112 0.048776 0.004097 0.059522 0.109376 0.016948 0.066344 0.114493 0.088133 0.140824 0.111411 0.027154 0.101251 0.024112 0.068643 0.069022 0.117456 0.124287 0.000000 0.067461 0.117551 0.101605 0.086234 0.053644 0.124794 0.099749 0.016181 0.101645 0.116196 0.064846 0.106479 0.036984 0.049941 0.086818 0.102406 0.214733 0.137244 0.000784 0.089989 0.085574 0.051688 0.086278 0.151740 0.122402 0.136397 0.148663 0.109760 0.072577 0.107976 0.103380 0.049678 0.029819 0.085491 0.093320 0.003321 0.106860 0.090843 0.022230 0.009712 0.084958 0.134768 0.043072 0.120303 0.059934 0.107444 0.124087 0.010134 0.144447 0.038353 0.113041 0.039033 0.085522 0.186369 0.033816 0.000000 0.000000 0.054986 0.054850 0.059730 0.143545 0.007167 0.014272 0.090794 0.105823 0.101555 0.064604 0.110105 0.098024 0.065149 0.216304 0.090064 0.062562 0.054920 0.065400 0.146265
29.500000 0.029543 0.047312 0.019128 0.015744 0.066738 0.233929 0.047247 0.019509 0.065355 0.081776 0.040764 0.079911 0.106494 0.126724 0.124120 0.096945 0.035877 0.117862 0.048228 0.083054 0.071375 0.108703 0.091375 0.061210 0.053124 0.122322 0.093388 0.092437 0.099059 0.155831 0.131975 0.049037 0.086315 0.126436 0.080629 0.039509 0.054989 0.039862 0.029946 0.065111 0.247742 0.126621 0.032325 0.072918 0.097232 0.047422 0.090992 0.134522 0.128368 0.144549 0.107260 0.113345 0.116637 0.062278 0.088481 0.040949 0.113383 0.137237 0.070188 0.009942 0.122866 0.122310 0.001780 0.011072 0.084085 0.177303 0.064846 0.133558 0.058558 0.173215 0.115498 0.000000 0.152188 0.021637 0.114023 0.029678 0.103313 0.228113 0.004353 0.000905 0.015178 0.011987 0.060131 0.038113 0.168138 0.000000 0.001530 0.126185 0.104150 0.165745 0.044365 0.117354 0.088480 0.073623 0.192733 0.101034 0.055264 0.065551 0.025125 0.164706
29.600000 0.004457 0.037861 0.002311 0.020850 0.093995 0.202514 0.031660 0.024794 0.064872 0.075459 0.049275 0.100986 0.130851 0.114806 0.198457 0.078654 0.061844 0.048777 0.033734 0.067598 0.066161 0.147003 0.053243 0.000000 0.044890 0.153486 0.030190 0.121375 0.098470 0.151360 0.069996 0.051171 0.133754 0.094855 0.064929 0.058018 0.087793 0.000000 0.027685 0.081615 0.234270 0.155882 0.049110 0.076648 0.029925 0.079669 0.086038 0.056668 0.110030 0.108202 0.099584 0.121566 0.085855 0.010912 0.028955 0.077038 0.142728 0.133557 0.000000 0.032708 0.148123 0.102039 0.016457 0.054848 0.052539 0.120718 0.084829 0.114136 0.054479 0.147762 0.128329 0.029657 0.110817 0.065183 0.116665 0.007949 0.117836 0.197902 0.000000 0.007864 0.011660 0.065084 0.036084 0.058223 0.205221 0.020467 0.000000 0.127193 0.094825 0.188879 0.033868 0.145887 0.105122 0.048595 0.169199 0.069084 0.038463 0.024210 0.065650 0.195684
29.700000 0.005060 0.065530 0.021397 0.010540 0.130883 0.176831 0.041894 0.000000 0.091291 0.054488 0.056456 0.080662 0.106158 0.052047 0.222960 0.039937 0.014839 0.000000 0.057883 0.041379 0.042776 0.172570 0.032323 0.053058 0.054573 0.089186 0.030857 0.125389 0.125534 0.129680 0.110088 0.057569 0.147666 0.090561 0.100291 0.055832 0.082027 0.001799 0.040068 0.089007 0.198438 0.182605 0.093227 0.104041 0.001866 0.100595 0.132765 0.059466 0.148677 0.133853 0.093332 0.110468 0.032023 0.063870 0.057439 0.037636 0.128695 0.102417 0.003759 0.046677 0.130491 0.093258 0.008412 0.067660 0.012399 0.170875 0.033504 0.108490 0.091942 0.097125 0.136446 0.058384 0.064113 0.060042 0.166420 0.038738 0.103222 0.152296 0.015165 0.026313 0.062121 0.119250 0.002135 0.069793 0.222148 0.007022 0.020036 0.141156 0.089064 0.175535 0.050107 0.129605 0.053702 0.056877 0.160809 0.083274 0.042320 0.050349 0.122437 0.192328
29.800000 0.006665 0.124195 0.026666 0.002266 0.171822 0.160392 0.012996 0.013052 0.135865 0.053978 0.064096 0.105369 0.093588 0.008826 0.172271 0.060061 0.075535 0.000000 0.002223 0.024721 0.038473 0.230871 0.057938 0.070782 0.054293 0.053703 0.028928 0.078386 0.142914 0.155889 0.101136 0.036967 0.172506 0.049433 0.110578 0.073123 0.079637 0.000000 0.087414 0.114484 0.184433 0.201348 0.149860 0.102125 0.000000 0.092153 0.169664 0.047583 0.112829 0.159682 0.061485 0.114006 0.049901 0.044860 0.112575 0.028166 0.138585 0.144741 0.018828 0.061857 0.142702 0.025027 0.014904 0.118726 0.006313 0.149016 0.016351 0.052162 0.153919 0.107526 0.149164 0.116787 0.085585 0.088210 0.110131 0.038600 0.061184 0.179282 0.053887 0.033073 0.046014 0.094055 0.000438 0.087466 0.205589 0.048625 0.074033 0.119877 0.086404 0.176482 0.078917 0.149848 0.003597 0.064819 0.170452 0.077060 0.090854 0.056780 0.146423 0.165659
29.900000 0.025528 0.116574 0.048918 0.120522 0.170571 0.139234 0.004988 0.000000 0.181555 0.058171 0.095778 0.037523 0.152085 0.012055 0.183939 0.026763 0.094033 0.009518 0.023876 0.011353 0.004118 0.234553 0.034634 0.090310 0.041786 0.000000 0.000000 0.055832 0.094571 0.154195 0.085422 0.011152 0.254867 0.044018 0.116082 0.096127 0.065902 0.066813 0.109313 0.095771 0.169011 0.202373 0.149645 0.107011 0.052556 0.106428 0.157714 0.069514 0.094490 0.108103 0.052046 0.077492 0.001812 0.019858 0.126546 0.031882 0.127201 0.115219 0.010940 0.105890 0.143463 0.084309 0.017904 0.126324 0.015995 0.128004 0.046084 0.070517 0.112240 0.087521 0.132104 0.131470 0.148761 0.100194 0.120052 0.035309 0.033874 0.216286 0.045852 0.020370 0.059240 0.101494 0.078897 0.090276 0.171866 0.066118 0.098974 0.155647 0.064579 0.196661 0.029511 0.165771 0.021743 0.047597 0.134553 0.067296 0.079641 0.077312 0.105936 0.160490
30.000000 0.000000 0.106168 0.034747 0.106170 0.196495 0.184090 0.038598 0.016235 0.169901 0.055804 0.132340 0.027131 0.104327 0.041915 0.147011 0.000000 0.067181 0.000000 0.000000 0.010577 0.032414 0.220263 0.035028 0.099860 0.027754 0.020080 0.003014 0.092074 0.123149 0.152566 0.023077 0.004159 0.284719 0.046263 0.097498 0.107922 0.027150 0.053290 0.100873 0.056437 0.208099 0.237481 0.142556 0.091295 0.049493 0.068940 0.131487 0.064406 0.085320 0.107107 0.087218 0.093973 0.004772 0.022732 0.160907 0.019496 0.142476 0.092168 0.026884 0.087714 0.085506 0.059804 0.006422 0.128130 0.033151 0.126094 0.033763 0.046193 0.138746 0.056310 0.141529 0.113583 0.090403 0.118493 0.142296 0.032877 0.048677 0.121914 0.103759 0.000000 0.096299 0.156601 0.012299 0.139789 0.145138 0.096254 0.119227 0.193078 0.071580 0.198816 0.032433 0.192774 0.017312 0.072867 0.139636 0.029643 0.119052 0.092900 0.105977 0.189589
30.100000 0.056040 0.092102 0.061972 0.066604 0.190685 0.147071 0.033978 0.000125 0.172513 0.046802 0.102552 0.050803 0.087327 0.004511 0.148019 0.012709 0.061043 0.002480 0.013906 0.048272 0.018748 0.251516 0.061658 0.121717 0.018401 0.001572 0.000000 0.070028 0.062543 0.188236 0.072524 0.010612 0.309113 0.083216 0.081514 0.073496 0.045984 0.047061 0.147017 0.028708 0.142161 0.177899 0.117184 0.083637 0.063262 0.011036 0.137467 0.013758 0.171514 0.150829 0.107996 0.050994 0.028997 0.031498 0.043696 0.006589 0.106920 0.043020 0.014944 0.030993 0.094583 0.088597 0.029873 0.121986 0.046731 0.160144 0.070032 0.059656 0.147812 0.058011 0.119167 0.119405 0.120337 0.089342 0.145004 0.033261 0.005136 0.068540 0.070327 0.000000 0.130547 0.176411 0.052044 0.162613 0.126118 0.108860 0.079442 0.188356 0.166539 0.181597 0.000000 0.191721 0.020004 0.000000 0.133301 0.035093 0.131588 0.117537 0.067209 0.167983
30.200000 0.014880 0.069264 0.098636 0.049767 0.203421 0.103804 0.030500 0.000000 0.152366 0.076344 0.113587 0.025702 0.034934 0.033843 0.132936 0.035347 0.079944 0.021408 0.003801 0.013952 0.036148 0.191744 0.056246 0.106776 0.011783 0.046277 0.000000 0.046207 0.037629 0.166535 0.069846 0.056834 0.279423 0.060286 0.063511 0.049341 0.061355 0.052072 0.118913 0.000985 0.189828 0.127522 0.056904 0.054517 0.107692 0.032108 0.106553 0.018764 0.191515 0.114385 0.084464 0.070862 0.000000 0.022729 0.007015 0.009623 0.101710 0.009624 0.064030 0.063886 0.132529 0.043611 0.000000 0.093377 0.058521 0.166842 0.015072 0.118595 0.170056 0.016824 0.093117 0.128056 0.156574 0.074339 0.152520 0.000000 0.000000 0.090510 0.100530 0.032558 0.140907 0.112750 0.084135 0.149772 0.126567 0.102461 0.076229 0.168908 0.156190 0.185659 0.001278 0.188689 0.020779 0.000000 0.115702 0.031986 0.150664 0.105078 0.010809 0.144794
30.300000 0.025718 0.035223 0.118051 0.057417 0.159526 0.089256 0.082289 0.000000 0.192206 0.103052 0.113758 0.011823 0.008820 0.000000 0.130368 0.014661 0.076884 0.066769 0.014061 0.024954 0.020365 0.187911 0.095716 0.123997 0.010384 0.088094 0.033550 0.038954 0.062237 0.126233 0.075903 0.041608 0.258284 0.064945 0.076104 0.082060 0.057997 0.062157 0.162213 0.019777 0.189620 0.137212 0.061486 0.025228 0.097551 0.031289 0.111485 0.051504 0.198778 0.163794 0.102471 0.168107 0.010354 0.069469 0.003331 0.027471 0.059967 0.000624 0.062726 0.046338 0.118550 0.031576 0.015867 0.132411 0.092061 0.153022 0.045864 0.142021 0.165046 0.044297 0.073447 0.084199 0.127210 0.073302 0.160076 0.014767 0.038247 0.168914 0.115806 0.080739 0.117326 0.077235 0.105232 0.118431 0.062013 0.081140 0.074558 0.167810 0.105987 0.187957 0.005816 0.158390 0.014066 0.000000 0.114448 0.002049 0.110662 0.092275 0.033211 0.160334
30.400000 0.042176 0.010191 0.113870 0.049625 0.205339 0.092894 0.069637 0.018995 0.111916 0.116180 0.076617 0.015988 0.002353 0.000000 0.119669 0.024486 0.057773 0.104757 0.039400 0.038094 0.041595 0.155168 0.080604 0.137553 0.038729 0.117406 0.019381 0.058352 0.024384 0.147361 0.057034 0.038576 0.247022 0.086402 0.082855 0.048665 0.044885 0.081767 0.123775 0.000000 0.167479 0.074328 0.048078 0.049183 0.043898 0.000000 0.113404 0.050576 0.191117 0.137384 0.141075 0.190395 0.019721 0.092776 0.000000 0.025602 0.048969 0.000000 0.049560 0.028725 0.127444 0.000000 0.049754 0.144337 0.117722 0.123043 0.051412 0.116997 0.085537 0.071340 0.117094 0.103124 0.123319 0.079517 0.183081 0.009074 0.037481 0.188741 0.109213 0.078864 0.121512 0.091604 0.101646 0.164492 0.014026 0.142347 0.071578 0.147889 0.044475 0.201342 0.017108 0.148136 0.087921 0.019675 0.138656 0.000000 0.136317 0.035296 0.020211 0.126423
30.500000 0.027847 0.017470 0.072456 0.017411 0.247700 0.040761 0.059719 0.054207 0.082135 0.094443 0.047399 0.000000 0.052344 0.021284 0.160604 0.008891 0.039576 0.140847 0.028931 0.009520 0.026404 0.149625 0.112003 0.107911 0.002669 0.119271 0.033508 0.077612 0.036797 0.166872 0.155512 0.089013 0.201083 0.070988 0.077680 0.030698 0.071767 0.066740 0.053289 0.023730 0.220814 0.127436 0.046902 0.050326 0.035811 0.004886 0.102431 0.051823 0.198502 0.132392 0.125547 0.199625 0.024567 0.057624 0.019467 0.060569 0.060476 0.006741 0.085009 0.047732 0.089911 0.041012 0.034619 0.112680 0.138782 0.088752 0.052247 0.113336 0.113227 0.068274 0.098588 0.106226 0.125613 0.057913 0.212518 0.000000 0.085864 0.179515 0.064355 0.037207 0.176511 0.109507 0.056195 0.172089 0.019903 0.087100 0.040976 0.174307 0.018297 0.182515 0.022167 0.070468 0.082607 0.018878 0.115982 0.011957 0.141101 0.035937 0.036401 0.118022
30.600000 0.040504 0.085393 0.096836 0.024016 0.251017 0.004303 0.080238 0.125030 0.066495 0.095474 0.000000 0.048090 0.076941 0.004322 0.098225 0.036823 0.106984 0.102442 0.000000 0.019716 0.028246 0.097748 0.170802 0.112818 0.025296 0.112338 0.048210 0.128293 0.044745 0.142572 0.112191 0.114643 0.177224 0.083860 0.096879 0.019377 0.084969 0.084731 0.062981 0.028170 0.292561 0.166555 0.069806 0.075519 0.004565 0.036520 0.069942 0.055042 0.179821 0.117222 0.104566 0.219648 0.052830 0.012284 0.030482 0.060972 0.054582 0.021690 0.119379 0.019724 0.088399 0.083890 0.034167 0.092417 0.114427 0.142858 0.056369 0.145133 0.156640 0.076230 0.092153 0.105668 0.073569 0.104104 0.193339 0.000000 0.060289 0.103930 0.091613 0.004931 0.179601 0.111595 0.034369 0.193562 0.021431 0.054262 0.054854 0.182231 0.053405 0.172429 0.047771 0.088172 0.050104 0.016535 0.102584 0.014142 0.080257 0.012296 0.108967 0.140730
30.700000 0.086244 0.086572 0.085893 0.000000 0.289973 0.023854 0.094624 0.140104 0.027435 0.092253 0.017594 0.036199 0.120665 0.018102 0.066250 0.050325 0.060441 0.095359 0.071559 0.063407 0.011754 0.121324 0.153583 0.092018 0.071363 0.160748 0.113925 0.128951 0.009998 0.148542 0.149672 0.095011 0.094893 0.068850 0.062044 0.013251 0.069981 0.099776 0.051333 0.067938 0.228682 0.140005 0.042940 0.045401 0.021701 0.110599 0.104215 0.042724 0.161845 0.128989 0.141132 0.221858 0.036307 0.026424 0.017944 0.030603 0.062724 0.027074 0.137248 0.020788 0.114487 0.107258 0.010492 0.038294 0.139036 0.185216 0.065099 0.107675 0.139773 0.104440 0.076893 0.106915 0.089680 0.055971 0.236955 0.041583 0.060364 0.117293 0.035810 0.044362 0.182113 0.118090 0.011509 0.158389 0.033095 0.017258 0.046222 0.182523 0.027446 0.180158 0.064365 0.168377 0.036516 0.041610 0.113894 0.037928 0.095306 0.039926 0.109368 0.090831
30.800000 0.039409 0.026473 0.095477 0.018951 0.267311 0.032902 0.101030 0.150695 0.007974 0.103297 0.023073 0.086593 0.172045 0.041590 0.081382 0.053374 0.033467 0.132356 0.046307 0.084782 0.048648 0.135424 0.145756 0.130606 0.041597 0.099152 0.113318 0.184065 0.047326 0.146777 0.129630 0.074704 0.138330 0.126289 0.063555 0.023901 0.078151 0.119949 0.064905 0.070839 0.206743 0.098509 0.021452 0.006007 0.023581 0.088166 0.139794 0.000000 0.181368 0.124087 0.148371 0.172863 0.021352 0.043723 0.020337 0.030510 0.103279 0.023838 0.116782 0.011200 0.070930 0.120625 0.062220 0.044388 0.161704 0.139463 0.106396 0.073382 0.126360 0.057268 0.048688 0.087854 0.094682 0.114330 0.234675 0.002252 0.030679 0.096822 0.075219 0.069155 0.177210 0.095295 0.021549 0.130442 0.053342 0.074682 0.000000 0.184544 0.023484 0.149274 0.116027 0.180630 0.071727 0.011954 0.082961 0.033175 0.079295 0.027869 0.111999 0.109613
30.900000 0.073642 0.053486 0.086070 0.063452 0.204268 0.000000 0.017671 0.121002 0.025627 0.113972 0.010122 0.033940 0.161998 0.019960 0.095348 0.102843 0.021546 0.117382 0.103331 0.102304 0.054592 0.148920 0.150084 0.110517 0.001004 0.096601 0.146423 0.145280 0.053973 0.138740 0.119484 0.099493 0.120229 0.107232 0.102765 0.001273 0.050326 0.156339 0.024839 0.061707 0.183056 0.067347 0.000000 0.000000 0.058256 0.119978 0.093746 0.013799 0.269949 0.089486 0.131904 0.205769 0.000000 0.011280 0.049969 0.032191 0.107873 0.035990 0.096064 0.016705 0.075190 0.086595 0.092785 0.000000 0.169108 0.158630 0.146325 0.109589 0.140528 0.011626 0.037825 0.127692 0.092856 0.145088 0.242808 0.023702 0.033713 0.085526 0.090996 0.062145 0.166109 0.124660 0.022653 0.148730 0.007422 0.112524 0.013229 0.177593 0.009010 0.132183 0.104127 0.204214 0.078200 0.023560 0.133971 0.013200 0.027175 0.056443 0.104536 0.075554
31.000000 0.058541 0.041155 0.106014 0.073407 0.141886 0.012093 0.010595 0.156818 0.000000 0.116140 0.009723 0.024204 0.166538 0.037315 0.077182 0.126896 0.040434 0.123004 0.143022 0.099710 0.046419 0.127940 0.157184 0.091379 0.029640 0.121833 0.153862 0.163713 0.042571 0.065630 0.065345 0.039129 0.075269 0.098040 0.102531 0.023151 0.050078 0.134790 0.032836 0.088969 0.204279 0.046051 0.024560 0.012971 0.000840 0.102250 0.060940 0.012943 0.195325 0.058506 0.153650 0.218916 0.024249 0.027470 0.012432 0.024465 0.084023 0.024134 0.066273 0.034463 0.052263 0.087025 0.083903 0.031366 0.096623 0.162338 0.134419 0.144064 0.170961 0.035498 0.071122 0.144126 0.110445 0.108902 0.248761 0.045903 0.053917 0.044851 0.061431 0.073288 0.135996 0.149814 0.045873 0.135633 0.018210 0.051164 0.015748 0.168619 0.034528 0.097791 0.094441 0.184884 0.119370 0.009398 0.174605 0.063984 0.048102 0.097659 0.148513 0.062225
31.100000 0.067289 0.012224 0.195586 0.072609 0.031105 0.062283 0.017319 0.147140 0.016499 0.037409 0.047842 0.013751 0.160709 0.051359 0.094849 0.145197 0.059920 0.120301 0.114612 0.080666 0.038735 0.118008 0.130608 0.079821 0.020398 0.119580 0.135506 0.136474 0.046469 0.079077 0.060399 0.047114 0.045057 0.061521 0.101454 0.035012 0.028625 0.166429 0.000000 0.107499 0.190442 0.011452 0.044247 0.000000 0.000000 0.103388 0.062564 0.000000 0.162700 0.037082 0.171858 0.241604 0.000000 0.055123 0.041345 0.030563 0.101958 0.028777 0.006555 0.050070 0.030174 0.121867 0.088917 0.097905 0.122363 0.179721 0.096485 0.147455 0.120660 0.054049 0.071403 0.110036 0.115121 0.124813 0.226453 0.047561 0.093890 0.049010 0.059086 0.076248 0.117351 0.184403 0.066526 0.109020 0.065978 0.018237 0.039021 0.128972 0.024634 0.065686 0.124532 0.233088 0.095167 0.012794 0.177864 0.100376 0.069697 0.115152 0.111808 0.078546
31.200000 0.017986 0.034420 0.163944 0.124043 0.046218 0.100766 0.025633 0.208427 0.034579 0.010987 0.094453 0.019316 0.142790 0.062809 0.056688 0.093339 0.078394 0.139402 0.082505 0.095758 0.006704 0.124623 0.080543 0.063096 0.016836 0.080414 0.148736 0.124752 0.021837 0.084108 0.084049 0.034477 0.119500 0.000000 0.098739 0.033502 0.002988 0.143910 0.000000 0.096873 0.144539 0.051676 0.061638 0.040611 0.031435 0.151541 0.098522 0.017614 0.207865 0.043903 0.218763 0.215025 0.009000 0.009145 0.033623 0.035236 0.130473 0.058497 0.056377 0.047760 0.041379 0.096084 0.076530 0.070858 0.153054 0.166233 0.151018 0.155425 0.119803 0.055605 0.136111 0.119187 0.078189 0.111233 0.179979 0.067182 0.090124 0.026627 0.029641 0.120876 0.180923 0.165890 0.102335 0.100160 0.060186 0.036397 0.056672 0.128674 0.025061 0.044437 0.074653 0.216164 0.097616 0.005827 0.167705 0.062216 0.062050 0.074314 0.115660 0.030931
31.300000 0.069906 0.059974 0.153878 0.104793 0.048020 0.087935 0.029189 0.137339 0.053092 0.024521 0.155987 0.090980 0.156755 0.074677 0.108676 0.087637 0.104410 0.149869 0.080320 0.158630 0.057844 0.108222 0.125368 0.094675 0.038656 0.092035 0.159460 0.106117 0.031277 0.062754 0.010594 0.037921 0.101322 0.031336 0.136265 0.019667 0.015638 0.132353 0.032868 0.096690 0.168254 0.020447 0.058023 0.000000 0.032310 0.147243 0.106942 0.008058 0.204879 0.009264 0.145303 0.159879 0.030295 0.124482 0.000000 0.073356 0.065543 0.080378 0.085097 0.000000 0.071844 0.096427 0.087370 0.123914 0.163270 0.162254 0.197279 0.129877 0.106922 0.046652 0.095025 0.087861 0.088895 0.108109 0.198140 0.066717 0.076367 0.024926 0.029225 0.126876 0.186402 0.095392 0.097555 0.032232 0.048793 0.047903 0.025180 0.090206 0.023503 0.030026 0.057457 0.182515 0.061975 0.044163 0.183018 0.101879 0.105171 0.044888 0.089009 0.039943
31.400000 0.047913 0.075580 0.106316 0.058786 0.063780 0.136689 0.059077 0.110096 0.046278 0.001185 0.153336 0.083626 0.118437 0.055249 0.137960 0.081629 0.131996 0.120608 0.040397 0.196300 0.060633 0.071384 0.075458 0.079750 0.031837 0.083868 0.149707 0.079576 0.022149 0.076281 0.036512 0.082227 0.074269 0.052736 0.125753 0.000000 0.006680 0.152250 0.006768 0.093867 0.161059 0.065127 0.066540 0.038115 0.084735 0.137997 0.144069 0.037257 0.221618 0.017598 0.173977 0.075574 0.027248 0.137738 0.036634 0.061571 0.036229 0.064641 0.039741 0.000032 0.074107 0.106286 0.028308 0.075251 0.132516 0.101297 0.119974 0.058739 0.110786 0.046518 0.123407 0.133490 0.045274 0.116980 0.170957 0.042865 0.071418 0.010740 0.069142 0.114884 0.159482 0.099775 0.121691 0.020996 0.068482 0.050752 0.081065 0.118361 0.093934 0.041865 0.065445 0.212684 0.080325 0.075870 0.167027 0.098327 0.144345 0.011263 0.064559 0.066844
31.500000 0.093648 0.081815 0.071830 0.044075 0.030605 0.201877 0.097162 0.090972 0.000000 0.022580 0.185322 0.092150 0.133077 0.043296 0.176541 0.079803 0.157061 0.087001 0.112793 0.229262 0.023517 0.117183 0.089701 0.077258 0.039728 0.102649 0.072383 0.103226 0.047356 0.145421 0.004286 0.067313 0.108987 0.025729 0.095526 0.012697 0.000000 0.105001 0.013651 0.144159 0.165869 0.040084 0.036913 0.036577 0.145475 0.121608 0.140488 0.012820 0.234386 0.051342 0.136147 0.094956 0.016180 0.096314 0.026784 0.062865 0.056389 0.038546 0.009688 0.021115 0.081259 0.124835 0.031622 0.111781 0.127800 0.074506 0.081438 0.024944 0.080040 0.081797 0.091681 0.079711 0.055522 0.162602 0.167707 0.000000 0.078662 0.000000 0.063791 0.142770 0.122322 0.126235 0.137854 0.000835 0.001878 0.105951 0.070504 0.129316 0.100544 0.000000 0.011919 0.152069 0.000000 0.069520 0.173390 0.048075 0.061574 0.011970 0.095605 0.066488
31.600000 0.086659 0.084928 0.059695 0.050996 0.014928 0.152783 0.137484 0.107502 0.007922 0.035511 0.206223 0.112734 0.091181 0.017645 0.193334 0.088972 0.151298 0.041396 0.110411 0.160553 0.028245 0.119860 0.102320 0.098289 0.053349 0.124835 0.060884 0.105355 0.023749 0.104714 0.016629 0.086203 0.089340 0.022180 0.086012 0.063223 0.023781 0.004556 0.017975 0.184550 0.145188 0.040274 0.088141 0.094212 0.145416 0.116441 0.155856 0.023384 0.197391 0.106855 0.115465 0.080586 0.028548 0.079452 0.033019 0.109269 0.051162 0.041162 0.000000 0.019553 0.101971 0.171097 0.019835 0.100544 0.096657 0.056613 0.087717 0.043559 0.054417 0.070906 0.079234 0.063478 0.088624 0.165160 0.165451 0.017727 0.023976 0.000000 0.069674 0.155820 0.138625 0.084647 0.137853 0.011033 0.015465 0.091905 0.054883 0.153869 0.103866 0.063794 0.013998 0.154874 0.011799 0.028539 0.175427 0.002315 0.070870 0.018695 0.128914 0.066739
31.700000 0.059850 0.081216 0.054677 0.085370 0.036753 0.194450 0.105997 0.081802 0.016709 0.083860 0.186645 0.118150 0.040985 0.031256 0.139133 0.036981 0.185859 0.039200 0.092612 0.135144 0.024812 0.067582 0.092028 0.073920 0.027259 0.106603 0.055047 0.092443 0.007638 0.101689 0.008246 0.122395 0.123494 0.066243 0.064226 0.065198 0.025150 0.000000 0.005818 0.205797 0.167351 0.027625 0.064868 0.125640 0.172004 0.123678 0.156862 0.000000 0.193853 0.185991 0.114676 0.089349 0.005320 0.080017 0.000000 0.154188 0.020187 0.030808 0.010437 0.024996 0.137168 0.092700 0.020863 0.093663 0.072584 0.043175 0.050738 0.022768 0.032229 0.048587 0.111209 0.082844 0.050284 0.164295 0.140990 0.015471 0.043910 0.025959 0.060193 0.132156 0.172840 0.117971 0.174473 0.000000 0.000000 0.083207 0.045942 0.129770 0.107068 0.065019 0.033288 0.205787 0.000000 0.064975 0.151017 0.002143 0.092242 0.017459 0.164048 0.118972
31.800000 0.009552 0.117730 0.068797 0.113934 0.083798 0.185501 0.038598 0.085035 0.053344 0.070113 0.211152 0.092337 0.046209 0.024574 0.119798 0.097522 0.152473 0.045522 0.104801 0.138857 0.048970 0.034105 0.097963 0.100826 0.005974 0.060247 0.056553 0.055138 0.020600 0.153733 0.033152 0.096549 0.116881 0.047829 0.062463 0.054224 0.042255 0.029925 0.001002 0.217397 0.143042 0.012332 0.062515 0.117722 0.201725 0.124323 0.174046 0.000000 0.162195 0.169201 0.129234 0.099218 0.032311 0.096121 0.005883 0.118910 0.000000 0.002092 0.037164 0.050836 0.130621 0.128477 0.027516 0.078839 0.098491 0.036494 0.082434 0.061546 0.000000 0.019123 0.137595 0.041074 0.070554 0.164843 0.149567 0.024948 0.012702 0.032055 0.085604 0.107659 0.104611 0.078431 0.144974 0.025705 0.000000 0.068722 0.058984 0.127321 0.057382 0.110285 0.000000 0.167835 0.030365 0.039744 0.143190 0.016923 0.030624 0.041805 0.113788 0.099990
31.900000 0.004246 0.114507 0.045963 0.035308 0.105226 0.188741 0.089634 0.073946 0.049318 0.058570 0.181908 0.079300 0.057739 0.035342 0.161722 0.080598 0.110914 0.038808 0.128616 0.156480 0.043386 0.019643 0.133528 0.095514 0.000000 0.086048 0.046605 0.060146 0.071379 0.137296 0.076083 0.094154 0.094727 0.037902 0.051434 0.033395 0.003471 0.012186 0.024287 0.167464 0.153182 0.005551 0.070167 0.075629 0.214127 0.090357 0.102311 0.028141 0.105671 0.112541 0.107759 0.125922 0.004445 0.056400 0.000000 0.144852 0.014449 0.039141 0.020149 0.040212 0.085200 0.111457 0.036479 0.086483 0.066526 0.002808 0.010726 0.072372 0.014420 0.025224 0.130276 0.017883 0.043745 0.167783 0.140568 0.000000 0.045986 0.076866 0.084500 0.095622 0.068445 0.037684 0.114934 0.045141 0.025179 0.053591 0.061555 0.120951 0.045247 0.124327 0.033481 0.128434 0.042392 0.095589 0.152416 0.019324 0.057995 0.065695 0.153029 0.054814
32.000000 0.026140 0.115120 0.013456 0.069097 0.124636 0.180375 0.044215 0.119555 0.040103 0.073430 0.217499 0.070177 0.003265 0.043081 0.133000 0.070678 0.058586 0.077082 0.170819 0.120931 0.082907 0.036438 0.153057 0.092086 0.004652 0.129168 0.041626 0.078558 0.078614 0.099677 0.107028 0.110927 0.106507 0.078033 0.059148 0.077334 0.079134 0.000000 0.011575 0.208026 0.129420 0.022367 0.067961 0.067347 0.239137 0.032282 0.111244 0.023189 0.092230 0.153520 0.106072 0.108546 0.009148 0.111640 0.018393 0.133929 0.003251 0.021583 0.006775 0.056319 0.096543 0.097055 0.016452 0.107588 0.089913 0.004149 0.064050 0.075830 0.016189 0.047778 0.078180 0.092983 0.062501 0.141277 0.105590 0.022578 0.002333 0.060104 0.121707 0.140254 0.052297 0.000000 0.093602 0.031489 0.041595 0.094554 0.086246 0.100479 0.045098 0.065266 0.036015 0.096979 0.044701 0.117201 0.183401 0.013802 0.039519 0.065699 0.186490 0.024347
32.100000 0.019685 0.107121 0.014737 0.058607 0.091970 0.244195 0.049539 0.091267 0.035013 0.123089 0.205850 0.021487 0.000000 0.028377 0.139690 0.087749 0.077340 0.078205 0.162528 0.123630 0.073789 0.059607 0.133969 0.010531 0.010707 0.094724 0.063331 0.063914 0.094354 0.080323 0.100343 0.120223 0.102846 0.093698 0.074796 0.060951 0.148405 0.045712 0.000485 0.208203 0.100719 0.007094 0.035238 0.068144 0.190940 0.029477 0.097244 0.042507 0.104488 0.114905 0.161441 0.074717 0.000000 0.127408 0.000000 0.120184 0.000000 0.028428 0.022516 0.068817 0.061403 0.114684 0.000000 0.099923 0.044962 0.010233 0.021738 0.060353 0.068509 0.087872 0.061744 0.054472 0.028865 0.182157 0.063686 0.000000 0.036456 0.043766 0.113751 0.146268 0.059777 0.022063 0.045287 0.040517 0.063337 0.085773 0.139153 0.118322 0.060059 0.044261 0.094249 0.069259 0.000835 0.089148 0.181683 0.044018 0.067913 0.016147 0.149186 0.000000
32.200000 0.069155 0.109392 0.052079 0.038465 0.067944 0.190353 0.017488 0.060127 0.000000 0.131623 0.168629 0.069601 0.083097 0.092711 0.128076 0.092543 0.033391 0.100399 0.155538 0.173760 0.067141 0.029485 0.111473 0.029339 0.000000 0.086714 0.110647 0.086836 0.142275 0.109586 0.095353 0.111662 0.093607 0.107657 0.091956 0.094956 0.222671 0.040315 0.021060 0.173157 0.032984 0.040602 0.055149 0.101073 0.225430 0.063820 0.034031 0.053274 0.048777 0.126417 0.172286 0.025805 0.020595 0.069122 0.000597 0.094407 0.072324 0.011920 0.029044 0.085655 0.124386 0.120662 0.000000 0.101613 0.097915 0.023941 0.006855 0.011863 0.084782 0.092203 0.113562 0.000458 0.050069 0.247886 0.086006 0.011406 0.006893 0.000000 0.104172 0.130619 0.053092 0.018339 0.037527 0.041902 0.070385 0.043605 0.104846 0.121409 0.056721 0.059244 0.061612 0.061029 0.009984 0.109691 0.162937 0.031363 0.083956 0.009495 0.141059 0.033091
32.300000 0.000000 0.099602 0.058361 0.038109 0.085908 0.145619 0.053078 0.079488 0.012236 0.158901 0.102390 0.035965 0.122121 0.058758 0.076977 0.108833 0.021988 0.123239 0.163405 0.148470 0.014242 0.049032 0.073894 0.020175 0.007050 0.090564 0.095833 0.060879 0.134587 0.051261 0.080047 0.126011 0.091149 0.108697 0.104952 0.074617 0.202549 0.084585 0.065082 0.164020 0.052452 0.018932 0.082584 0.105454 0.146992 0.068619 0.032397 0.019375 0.000000 0.152405 0.147173 0.007343 0.011545 0.060045 0.008351 0.118555 0.062983 0.067790 0.000000 0.128237 0.084964 0.150357 0.044837 0.112947 0.110299 0.031174 0.037156 0.006948 0.068775 0.087173 0.117046 0.011265 0.118033 0.270519 0.070143 0.013049 0.062073 0.037785 0.112256 0.125877 0.049138 0.027739 0.038216 0.031145 0.049036 0.050518 0.094264 0.099658 0.063220 0.032517 0.036951 0.077363 0.029177 0.105781 0.181561 0.025168 0.057747 0.000000 0.101201 0.054399
32.400000 0.002835 0.070334 0.057374 0.055206 0.060703 0.140378 0.025798 0.008305 0.042025 0.139516 0.109762 0.017982 0.126847 0.086173 0.094831 0.090534 0.014003 0.144268 0.177964 0.058909 0.021205 0.053201 0.041531 0.047125 0.000000 0.126598 0.110899 0.027103 0.091026 0.121473 0.061942 0.088609 0.087397 0.096874 0.071676 0.069256 0.185242 0.033703 0.049740 0.144418 0.039395 0.033220 0.084450 0.073156 0.168813 0.130970 0.002859 0.012562 0.017371 0.111339 0.086930 0.022992 0.023709 0.060652 0.079965 0.092587 0.034585 0.110168 0.051430 0.153993 0.126055 0.169588 0.104176 0.153304 0.080079 0.059254 0.035085 0.010375 0.074779 0.036404 0.141615 0.034837 0.036965 0.252135 0.079269 0.064247 0.081857 0.049177 0.081901 0.108093 0.055823 0.008409 0.018571 0.097922 0.054884 0.049972 0.120826 0.130833 0.099664 0.044321 0.026386 0.094579 0.057865 0.150009 0.192909 0.013204 0.032340 0.041269 0.120156 0.051363
32.500000 0.012596 0.077383 0.095149 0.030227 0.017377 0.119893 0.095603 0.048570 0.002743 0.131000 0.119276 0.007418 0.091991 0.048344 0.114902 0.093765 0.057130 0.172714 0.191834 0.048609 0.042207 0.013262 0.040501 0.083218 0.011994 0.099312 0.101848 0.047810 0.128717 0.162210 0.028641 0.092653 0.140975 0.108669 0.034593 0.050058 0.166322 0.070999 0.063747 0.123387 0.013860 0.058254 0.140370 0.061181 0.195395 0.176050 0.033481 0.003649 0.000000 0.090886 0.060564 0.003324 0.013664 0.081006 0.040983 0.103130 0.065172 0.104855 0.076070 0.155114 0.087350 0.207501 0.083535 0.122330 0.068138 0.094319 0.113875 0.000329 0.083697 0.030998 0.162338 0.002794 0.026585 0.170488 0.070122 0.069935 0.100190 0.002412 0.044378 0.090776 0.080375 0.009503 0.046213 0.085009 0.090368 0.082905 0.065859 0.159166 0.177028 0.049185 0.013949 0.109234 0.059672 0.129155 0.178758 0.084774 0.044906 0.044183 0.113441 0.074125
32.600000 0.019420 0.090572 0.112514 0.075354 0.053788 0.023703 0.019874 0.050502 0.013975 0.111009 0.158877 0.026645 0.128488 0.077567 0.098679 0.131455 0.084438 0.180631 0.144825 0.109205 0.068658 0.000000 0.040716 0.036632 0.029299 0.090826 0.152129 0.064116 0.111625 0.177749 0.051469 0.082231 0.155858 0.107058 0.029213 0.007761 0.169931 0.047804 0.092007 0.118558 0.031038 0.080006 0.125732 0.042184 0.187271 0.186934 0.043359 0.037379 0.005475 0.147424 0.020610 0.000000 0.034552 0.124937 0.054156 0.166467 0.039322 0.140667 0.078598 0.184948 0.096888 0.159679 0.118240 0.127442 0.074857 0.081993 0.114193 0.043277 0.008762 0.034651 0.161918 0.054290 0.058423 0.188402 0.097988 0.010210 0.109231 0.010673 0.039504 0.075726 0.156254 0.095910 0.036406 0.052249 0.055857 0.103566 0.024719 0.130580 0.204070 0.079462 0.000000 0.108934 0.071346 0.126814 0.152110 0.052952 0.082581 0.027649 0.137499 0.005603
32.700000 0.042689 0.088278 0.163275 0.046343 0.055750 0.044604 0.018254 0.054364 0.000000 0.098046 0.107277 0.045223 0.134056 0.065441 0.060493 0.111277 0.042786 0.166872 0.177707 0.141335 0.057730 0.029265 0.004134 0.012190 0.040409 0.078938 0.150041 0.061466 0.095182 0.131767 0.000000 0.117926 0.183443 0.118096 0.011896 0.041293 0.137071 0.057034 0.073275 0.111991 0.000000 0.085852 0.162192 0.091154 0.181979 0.137802 0.014062 0.054871 0.044880 0.127108 0.000000 0.053980 0.056627 0.096237 0.068283 0.189258 0.072890 0.136795 0.141939 0.130988 0.103973 0.134602 0.163240 0.096955 0.050763 0.101355 0.094676 0.007498 0.006160 0.057062 0.061964 0.057696 0.096209 0.170800 0.097659 0.012143 0.115867 0.036837 0.034013 0.008385 0.146971 0.058082 0.046067 0.056638 0.083748 0.045885 0.030857 0.125779 0.191843 0.099710 0.033790 0.117043 0.051139 0.115952 0.171585 0.012831 0.086373 0.014544 0.133424 0.077976
32.800000 0.008300 0.148119 0.124195 0.032348 0.020555 0.043850 0.061579 0.068506 0.035431 0.057972 0.090376 0.047104 0.159568 0.046212 0.046851 0.177099 0.016746 0.174663 0.147995 0.193723 0.087982 0.005348 0.024037 0.079010 0.061072 0.044349 0.123987 0.067844 0.102043 0.155714 0.040765 0.125293 0.209369 0.141993 0.000000 0.068761 0.118691 0.058587 0.092570 0.128790 0.054597 0.070067 0.205257 0.043198 0.148123 0.112223 0.023623 0.066127 0.009455 0.120014 0.013885 0.102543 0.014112 0.089369 0.065794 0.183732 0.018301 0.175788 0.072940 0.138246 0.109492 0.169412 0.130224 0.066658 0.036620 0.113088 0.057354 0.000000 0.039702 0.070145 0.062486 0.016327 0.141883 0.133233 0.083188 0.039771 0.101851 0.071932 0.033589 0.018631 0.115904 0.065260 0.025913 0.074192 0.078312 0.030579 0.051278 0.175666 0.145583 0.055687 0.014812 0.107690 0.038700 0.095985 0.129888 0.000000 0.081790 0.000000 0.164676 0.083497
32.900000 0.062799 0.171548 0.111230 0.020067 0.000000 0.017107 0.037900 0.039766 0.015844 0.035421 0.092527 0.051991 0.165528 0.027368 0.062104 0.136123 0.065386 0.184480 0.155780 0.084763 0.080252 0.020032 0.061212 0.041814 0.002511 0.048074 0.118661 0.061650 0.095542 0.122409 0.029711 0.124619 0.166900 0.145198 0.000000 0.062539 0.118299 0.038703 0.048441 0.167739 0.118563 0.061261 0.178903 0.062793 0.184762 0.104343 0.046822 0.022009 0.000000 0.041270 0.000000 0.145636 0.007878 0.086997 0.027825 0.213936 0.018165 0.153551 0.146809 0.147704 0.075350 0.121964 0.119139 0.109360 0.096965 0.113622 0.059069 0.004583 0.043099 0.063163 0.078313 0.064817 0.127661 0.116671 0.152065 0.070036 0.106678 0.061775 0.041905 0.040017 0.093429 0.075245 0.043637 0.048124 0.114225 0.069021 0.067901 0.104967 0.138945 0.071559 0.009953 0.084150 0.000000 0.128856 0.121699 0.033265 0.135719 0.069766 0.187687 0.055836
33.000000 0.118947 0.097883 0.136405 0.030362 0.000000 0.027001 0.080360 0.033188 0.014466 0.078895 0.109627 0.072982 0.190202 0.042671 0.058831 0.167715 0.101863 0.230383 0.113893 0.077031 0.106644 0.003678 0.084206 0.002107 0.000000 0.054322 0.099911 0.043069 0.075016 0.123604 0.040336 0.089710 0.178932 0.122560 0.001662 0.091338 0.150274 0.031144 0.000000 0.193843 0.121297 0.062482 0.177332 0.070360 0.237069 0.084108 0.046110 0.007147 0.025949 0.010601 0.016707 0.108060 0.009906 0.004321 0.050513 0.267801 0.036369 0.161865 0.177525 0.143326 0.080367 0.085310 0.123657 0.079935 0.062838 0.097117 0.088938 0.009112 0.030576 0.096234 0.080208 0.007040 0.134668 0.093992 0.234978 0.039656 0.134270 0.051483 0.022276 0.039350 0.072001 0.051990 0.031497 0.029647 0.136365 0.071458 0.055382 0.125747 0.104525 0.116281 0.041486 0.127385 0.000000 0.106269 0.129196 0.007108 0.105603 0.044687 0.232951 0.009000
33.100000 0.137499 0.066905 0.076007 0.015552 0.044213 0.081704 0.051931 0.043165 0.035816 0.121633 0.100107 0.134579 0.191449 0.028746 0.000000 0.247045 0.104891 0.200874 0.096383 0.150649 0.080732 0.006949 0.032493 0.010673 0.023914 0.053222 0.070497 0.026895 0.061440 0.103988 0.085001 0.079761 0.211501 0.110020 0.005470 0.117208 0.140068 0.000000 0.007959 0.160573 0.121030 0.090567 0.166089 0.062140 0.173029 0.075615 0.105613 0.003352 0.059590 0.034928 0.027270 0.159740 0.015124 0.017773 0.062627 0.265661 0.000000 0.143446 0.191829 0.123695 0.082860 0.052920 0.110237 0.105117 0.037030 0.058283 0.084145 0.000000 0.000000 0.131108 0.097168 0.025339 0.108145 0.106865 0.257767 0.026503 0.097426 0.046392 0.000000 0.044990 0.090855 0.027345 0.000000 0.016519 0.116539 0.081699 0.004790 0.156720 0.099289 0.105814 0.035482 0.154369 0.005400 0.054421 0.093167 0.013927 0.110163 0.036049 0.239877 0.040915
33.200000 0.081911 0.070502 0.043290 0.037760 0.017305 0.047262 0.049649 0.080978 0.051990 0.138812 0.027929 0.177259 0.211991 0.000000 0.006640 0.225322 0.079731 0.193791 0.089880 0.131006 0.104696 0.026403 0.064767 0.061681 0.034357 0.044294 0.079238 0.030028 0.090375 0.061056 0.095890 0.112846 0.180731 0.082431 0.010060 0.104390 0.141207 0.003254 0.018779 0.184153 0.108115 0.104740 0.072734 0.048566 0.208982 0.053984 0.034989 0.023951 0.057898 0.012137 0.016291 0.111948 0.013195 0.039507 0.060819 0.275733 0.008441 0.123909 0.188952 0.104678 0.077477 0.060260 0.079224 0.066638 0.000000 0.046189 0.043634 0.007138 0.007545 0.106884 0.055414 0.051569 0.064515 0.145625 0.234848 0.030545 0.052190 0.022719 0.049130 0.077900 0.123605 0.045007 0.016253 0.000000 0.137606 0.121894 0.000324 0.138928 0.107064 0.111379 0.061950 0.134748 0.060211 0.060119 0.057611 0.049615 0.089608 0.045090 0.248882 0.058798
33.300000 0.110869 0.098102 0.051458 0.049705 0.107209 0.055368 0.069574 0.098518 0.085715 0.155748 0.041559 0.157945 0.177582 0.016224 0.006583 0.228829 0.085561 0.109074 0.110938 0.105526 0.124632 0.029995 0.064292 0.066779 0.009741 0.046342 0.101549 0.004351 0.092785 0.051973 0.107399 0.119126 0.122926 0.107338 0.015941 0.086918 0.165400 0.014535 0.055108 0.148685 0.153489 0.048302 0.081506 0.111486 0.096167 0.095685 0.017647 0.012914 0.074829 0.057047 0.019538 0.052877 0.000000 0.019369 0.080636 0.316192 0.014128 0.073759 0.224072 0.097412 0.047005 0.051224 0.057457 0.022281 0.022414 0.008017 0.021239 0.006103 0.022942 0.126306 0.106058 0.029896 0.026851 0.123915 0.261545 0.058540 0.063814 0.051110 0.084392 0.112666 0.087309 0.072434 0.000017 0.102289 0.138732 0.048780 0.014144 0.110864 0.037868 0.051045 0.044525 0.122339 0.040781 0.043041 0.096541 0.012753 0.083040 0.040332 0.230743 0.086656
33.400000 0.131263 0.105187 0.011610 0.000000 0.075782 0.041688 0.089929 0.056201 0.069821 0.127199 0.061988 0.168717 0.153372 0.040241 0.041138 0.193678 0.085559 0.092844 0.082380 0.082887 0.097964 0.035252 0.088806 0.024700 0.045320 0.021761 0.046311 0.018650 0.106543 0.103439 0.112201 0.120387 0.105629 0.132109 0.045113 0.101815 0.223190 0.055723 0.000811 0.118658 0.127105 0.059455 0.044704 0.089615 0.055658 0.093911 0.000000 0.021297 0.062531 0.066220 0.000000 0.020915 0.009508 0.000000 0.093433 0.302700 0.000000 0.036605 0.192492 0.092418 0.000000 0.076885 0.088214 0.096233 0.012997 0.028795 0.016149 0.000000 0.042137 0.127205 0.102623 0.009360 0.026014 0.149105 0.215776 0.053251 0.124057 0.067108 0.098777 0.130993 0.081057 0.077963 0.001137 0.099675 0.153065 0.013751 0.024861 0.098887 0.022010 0.067408 0.048738 0.099505 0.099893 0.002948 0.062772 0.028243 0.081465 0.078356 0.181084 0.079380
33.500000 0.113869 0.124218 0.008048 0.000000 0.101604 0.029460 0.096406 0.072302 0.104730 0.093673 0.061947 0.152585 0.147077 0.044250 0.064281 0.175322 0.047304 0.076212 0.126367 0.114317 0.091061 0.061702 0.062971 0.005850 0.056610 0.000058 0.033824 0.010430 0.087437 0.086344 0.060615 0.099123 0.135129 0.129513 0.090949 0.036867 0.198762 0.058315 0.000000 0.076276 0.176227 0.040620 0.060576 0.148523 0.050523 0.081226 0.020659 0.094128 0.059434 0.078664 0.027172 0.008017 0.014591 0.000000 0.098571 0.258804 0.039524 0.085304 0.195839 0.095891 0.009869 0.103156 0.073458 0.076312 0.045013 0.042073 0.009771 0.025625 0.101940 0.090008 0.080817 0.000000 0.058477 0.166751 0.216788 0.028259 0.077658 0.048227 0.057300 0.121430 0.098215 0.023529 0.067554 0.127157 0.156609 0.024090 0.035339 0.109895 0.005422 0.094517 0.000000 0.031394 0.093488 0.026862 0.096061 0.000000 0.083969 0.100631 0.253061 0.046492
33.600000 0.114985 0.084532 0.008238 0.067639 0.119340 0.023444 0.046343 0.065889 0.078748 0.115682 0.055583 0.125568 0.145859 0.007934 0.090154 0.169468 0.054467 0.056685 0.150217 0.147893 0.055930 0.088403 0.028755 0.002656 0.100479 0.019398 0.043351 0.016425 0.092222 0.059497 0.094440 0.074776 0.084605 0.157054 0.114450 0.068928 0.197358 0.047677 0.017228 0.038256 0.097453 0.086473 0.028678 0.068875 0.071128 0.061589 0.030817 0.041752 0.075189 0.044860 0.024671 0.037442 0.023000 0.012567 0.122073 0.334723 0.051891 0.038258 0.171008 0.125098 0.027914 0.044764 0.095287 0.103378 0.022068 0.049731 0.043243 0.076261 0.061744 0.110351 0.051177 0.015765 0.072471 0.173934 0.195076 0.030901 0.059768 0.061512 0.039158 0.111957 0.156923 0.022694 0.099587 0.124122 0.126789 0.027795 0.046672 0.088261 0.048180 0.056727 0.033081 0.019310 0.063707 0.037374 0.120432 0.016261 0.112327 0.127963 0.260745 0.017117
33.700000 0.157167 0.091763 0.061703 0.033244 0.141904 0.054603 0.029923 0.061258 0.088747 0.062982 0.078496 0.163693 0.132136 0.036212 0.093224 0.147988 0.014670 0.100598 0.190683 0.179995 0.090877 0.135371 0.005926 0.062875 0.106799 0.018268 0.020147 0.075730 0.096548 0.078023 0.169966 0.081750 0.058255 0.142353 0.054024 0.000000 0.170840 0.030518 0.016191 0.097012 0.124291 0.073693 0.006750 0.058110 0.089272 0.093864 0.060559 0.015875 0.047838 0.092400 0.041467 0.052151 0.046102 0.019936 0.178107 0.304555 0.048154 0.026790 0.140606 0.095419 0.034312 0.058171 0.095441 0.114696 0.066359 0.074700 0.090729 0.132150 0.077342 0.081643 0.035826 0.035643 0.147033 0.153886 0.166296 0.101562 0.093268 0.027583 0.054848 0.039096 0.106659 0.074198 0.098313 0.092774 0.134002 0.067697 0.072856 0.100724 0.049867 0.100757 0.032287 0.057476 0.135294 0.019263 0.117659 0.016025 0.161613 0.126355 0.241917 0.056440
33.800000 0.146379 0.101885 0.087168 0.076276 0.123014 0.075825 0.000000 0.021557 0.082939 0.054633 0.024979 0.127652 0.139984 0.027085 0.112095 0.177323 0.020564 0.131047 0.184323 0.148963 0.115851 0.148106 0.030743 0.076254 0.028395 0.022477 0.039240 0.027370 0.038666 0.048535 0.160355 0.124933 0.035863 0.193238 0.018965 0.014214 0.154401 0.011479 0.022374 0.086871 0.133584 0.103069 0.011266 0.058442 0.088775 0.113872 0.054457 0.031304 0.104739 0.120892 0.023849 0.070673 0.061736 0.000000 0.149529 0.298021 0.052593 0.065882 0.117787 0.106763 0.075702 0.102456 0.061955 0.077105 0.056487 0.074288 0.114632 0.173249 0.085162 0.097053 0.031800 0.118118 0.171395 0.153313 0.156821 0.100911 0.061362 0.026970 0.068391 0.011461 0.114476 0.071203 0.124934 0.116984 0.105640 0.061654 0.083672 0.064268 0.016396 0.059062 0.086030 0.079342 0.102921 0.000000 0.117840 0.085724 0.183787 0.074109 0.184421 0.063921
33.900000 0.155629 0.077871 0.103145 0.013959 0.159590 0.067238 0.025305 0.095053 0.057524 0.013448 0.012017 0.137841 0.064244 0.000000 0.131231 0.134554 0.024303 0.160499 0.154117 0.171883 0.129467 0.170496 0.003896 0.146481 0.017586 0.030786 0.016536 0.000000 0.026049 0.065918 0.125296 0.081526 0.048327 0.197741 0.000000 0.035255 0.143368 0.030504 0.065048 0.062568 0.169495 0.136347 0.046334 0.044014 0.071439 0.093455 0.062976 0.056399 0.105427 0.122352 0.016072 0.024101 0.094281 0.015904 0.115981 0.250097 0.036395 0.050533 0.077022 0.137771 0.088709 0.073135 0.062940 0.089840 0.136302 0.072261 0.119285 0.138909 0.121915 0.095001 0.067517 0.048557 0.122762 0.146319 0.139521 0.094922 0.000000 0.000000 0.075108 0.042646 0.150695 0.087258 0.108548 0.130594 0.082087 0.000000 0.089235 0.114641 0.039211 0.087399 0.124793 0.084444 0.109080 0.000000 0.102409 0.128531 0.161678 0.046653 0.176346 0.036573
34.000000 0.146927 0.079920 0.109028 0.049491 0.146169 0.030092 0.041502 0.070703 0.054253 0.005796 0.045164 0.160899 0.089002 0.041721 0.099357 0.160231 0.015624 0.098618 0.180660 0.188298 0.114735 0.167706 0.020762 0.146239 0.025198 0.041732 0.000000 0.001471 0.020616 0.030064 0.111907 0.082497 0.087392 0.160522 0.000000 0.063452 0.120216 0.074134 0.051684 0.009680 0.132574 0.158438 0.008853 0.020671 0.064401 0.089015 0.041836 0.010702 0.087574 0.079382 0.024564 0.000000 0.068858 0.070039 0.157382 0.220266 0.046148 0.038413 0.021042 0.112514 0.081743 0.026344 0.074721 0.115816 0.185198 0.027625 0.061889 0.133246 0.098272 0.079802 0.077807 0.034652 0.097557 0.177411 0.109850 0.018094 0.014118 0.061377 0.043276 0.090057 0.150739 0.092541 0.127532 0.092043 0.051176 0.050179 0.142932 0.120940 0.000000 0.148846 0.159095 0.076760 0.085227 0.014582 0.089188 0.104880 0.174482 0.026871 0.216018 0.067564
34.100000 0.118720 0.025809 0.112301 0.071812 0.151477 0.000000 0.037595 0.049550 0.080994 0.018357 0.037870 0.059769 0.078527 0.000000 0.075615 0.069726 0.031738 0.119728 0.221083 0.168755 0.078685 0.155979 0.047763 0.156337 0.016190 0.055620 0.003919 0.000176 0.006293 0.000000 0.054671 0.085205 0.079763 0.101513 0.003418 0.090932 0.133741 0.093533 0.019334 0.000000 0.139140 0.152065 0.001544 0.049814 0.056187 0.077895 0.014036 0.038873 0.073171 0.086614 0.031792 0.050631 0.110455 0.035479 0.118177 0.184825 0.061472 0.032387 0.040781 0.073271 0.115299 0.001910 0.122483 0.122084 0.178369 0.076906 0.000000 0.112544 0.105901 0.066519 0.046046 0.046969 0.109646 0.152384 0.094023 0.033808 0.017614 0.028659 0.076797 0.060880 0.160248 0.070469 0.130034 0.097093 0.067790 0.035353 0.144145 0.090474 0.000000 0.125894 0.125045 0.073111 0.060559 0.078241 0.124366 0.101005 0.204360 0.033405 0.222485 0.084131
34.200000 0.165849 0.061011 0.126081 0.109636 0.189621 0.036733 0.010696 0.037467 0.103978 0.010312 0.047560 0.066008 0.102812 0.000427 0.019505 0.078464 0.000405 0.109119 0.185994 0.190569 0.095397 0.127263 0.077757 0.108288 0.028701 0.080263 0.034693 0.040267 0.000000 0.000000 0.039119 0.096432 0.075038 0.065504 0.041008 0.047524 0.133063 0.063387 0.041987 0.004901 0.106932 0.139129 0.013207 0.054970 0.077294 0.022308 0.052437 0.023520 0.026004 0.121857 0.057913 0.060313 0.106485 0.069805 0.116154 0.130748 0.000000 0.027086 0.001003 0.048053 0.139465 0.014470 0.077903 0.166935 0.127930 0.091707 0.005751 0.149142 0.084326 0.073958 0.091324 0.061877 0.076045 0.132483 0.120313 0.041991 0.054933 0.046150 0.044321 0.102891 0.123930 0.098756 0.137605 0.111061 0.055947 0.002798 0.105658 0.079840 0.004508 0.097159 0.145443 0.091688 0.062019 0.043027 0.084098 0.112189 0.160798 0.044288 0.222971 0.105359
34.300000 0.164023 0.073562 0.100961 0.142982 0.148925 0.091674 0.020973 0.085702 0.095418 0.089207 0.071209 0.090323 0.119828 0.036549 0.014638 0.115496 0.001241 0.129357 0.166077 0.229090 0.096433 0.105015 0.120711 0.068802 0.006323 0.078343 0.018303 0.056376 0.038277 0.000000 0.075828 0.081805 0.106775 0.069091 0.054721 0.038540 0.118798 0.119007 0.059100 0.018334 0.133827 0.160598 0.051703 0.075078 0.060673 0.048957 0.028797 0.082050 0.059897 0.065686 0.070940 0.108639 0.075396 0.098166 0.097111 0.115116 0.036194 0.000000 0.018781 0.063969 0.135091 0.059665 0.050423 0.123568 0.116727 0.088043 0.007134 0.133839 0.128869 0.094515 0.075548 0.071712 0.055904 0.116143 0.102231 0.073437 0.055440 0.055886 0.069978 0.081549 0.117620 0.174673 0.067564 0.082786 0.116227 0.014281 0.073097 0.127651 0.011553 0.086404 0.164330 0.056274 0.141849 0.092461 0.116437 0.167707 0.192338 0.000000 0.217849 0.133056
34.400000 0.236289 0.105091 0.093965 0.137061 0.143352 0.088983 0.015046 0.091915 0.036637 0.079489 0.094572 0.086959 0.122288 0.056784 0.034315 0.082542 0.025730 0.124609 0.124969 0.233642 0.096344 0.093681 0.097546 0.035586 0.031158 0.132261 0.013364 0.027192 0.032359 0.008349 0.092714 0.116035 0.106460 0.083895 0.045967 0.030658 0.112856 0.093969 0.039628 0.053013 0.111021 0.139186 0.020361 0.067484 0.068178 0.032794 0.036410 0.112439 0.077388 0.098658 0.110908 0.042479 0.093177 0.115614 0.069875 0.099948 0.018295 0.052571 0.041750 0.098777 0.137581 0.092461 0.041247 0.137921 0.059222 0.146702 0.046117 0.130561 0.133216 0.062853 0.058187 0.061399 0.026354 0.154822 0.061649 0.047731 0.051026 0.070812 0.055759 0.135676 0.067852 0.158195 0.117248 0.120351 0.107379 0.000000 0.153154 0.124544 0.000000 0.101386 0.154284 0.079233 0.116441 0.093152 0.104452 0.155146 0.193436 0.035887 0.218504 0.109498
34.500000 0.244291 0.085602 0.112909 0.108980 0.101379 0.080831 0.034462 0.112143 0.000000 0.021583 0.105896 0.081606 0.148395 0.077746 0.061366 0.065700 0.033524 0.089274 0.130936 0.204800 0.126246 0.155400 0.103425 0.064355 0.036373 0.128656 0.045957 0.000000 0.000019 0.028108 0.079221 0.084595 0.095175 0.011100 0.039362 0.049419 0.069352 0.040357 0.030575 0.018583 0.118025 0.144800 0.057520 0.068286 0.090358 0.004302 0.002978 0.120421 0.111879 0.085513 0.104705 0.037790 0.103579 0.112746 0.088780 0.055379 0.059417 0.121852 0.075124 0.090264 0.109271 0.080253 0.043522 0.088388 0.053340 0.129793 0.035086 0.169321 0.071155 0.056736 0.054597 0.043625 0.004809 0.065818 0.060661 0.116536 0.052472 0.049017 0.081259 0.156500 0.073137 0.165899 0.117171 0.117761 0.099689 0.002980 0.180568 0.100726 0.019689 0.049298 0.129579 0.098664 0.101653 0.081718 0.089450 0.098156 0.222004 0.045149 0.211299 0.116617
34.600000 0.243678 0.031970 0.073095 0.097729 0.103095 0.119511 0.074174 0.076928 0.026980 0.017233 0.111000 0.043058 0.142854 0.109347 0.091638 0.016836 0.060155 0.112539 0.105228 0.193861 0.135815 0.111586 0.157465 0.086170 0.077628 0.124393 0.068931 0.040089 0.040203 0.084950 0.095768 0.107984 0.101971 0.040739 0.063789 0.084017 0.060175 0.022976 0.060603 0.000000 0.105596 0.087057 0.064426 0.080582 0.103031 0.022363 0.041149 0.069337 0.093204 0.112258 0.096708 0.035602 0.110857 0.023069 0.053823 0.041830 0.085226 0.136773 0.041034 0.093962 0.128182 0.117296 0.029663 0.134000 0.031579 0.098788 0.026183 0.167086 0.000000 0.034615 0.071654 0.043223 0.000000 0.117207 0.028429 0.154630 0.030306 0.040152 0.093797 0.151572 0.034668 0.077790 0.075460 0.121254 0.119088 0.000000 0.106534 0.088994 0.000986 0.046222 0.084517 0.128247 0.108108 0.049890 0.087230 0.094425 0.165570 0.035203 0.190211 0.100305
34.700000 0.278126 0.078545 0.069197 0.113969 0.098554 0.100054 0.089124 0.025774 0.023920 0.016287 0.085577 0.101096 0.100384 0.164469 0.056751 0.025366 0.079488 0.083057 0.083913 0.229553 0.148937 0.096522 0.133073 0.145408 0.134277 0.105003 0.092434 0.033841 0.092408 0.104009 0.104028 0.087401 0.109827 0.032369 0.044062 0.087785 0.038509 0.066406 0.080817 0.054062 0.093223 0.066685 0.090012 0.031054 0.087252 0.000000 0.023101 0.060320 0.026430 0.120351 0.132500 0.019347 0.083440 0.017119 0.019856 0.043436 0.081925 0.087874 0.082459 0.093001 0.086705 0.092121 0.019385 0.108991 0.000000 0.045125 0.056915 0.159936 0.000000 0.020758 0.090196 0.036683 0.000000 0.120299 0.013594 0.151768 0.019189 0.016425 0.092115 0.158082 0.016831 0.028381 0.107754 0.096864 0.149624 0.000000 0.092450 0.099816 0.018214 0.056357 0.115532 0.132253 0.089555 0.003952 0.048949 0.108655 0.167750 0.072277 0.226298 0.107381
34.800000 0.256903 0.056256 0.019802 0.055060 0.087562 0.098117 0.070312 0.008056 0.037120 0.000000 0.058168 0.070329 0.098282 0.155462 0.031326 0.034598 0.058837 0.044435 0.119290 0.216153 0.133802 0.089814 0.141664 0.101119 0.151177 0.067889 0.058669 0.072107 0.066203 0.070369 0.060756 0.079917 0.149498 0.030046 0.004710 0.065217 0.086755 0.016085 0.086490 0.070346 0.125313 0.010904 0.075372 0.005539 0.105101 0.008765 0.025872 0.062650 0.030042 0.108574 0.118392 0.004487 0.104622 0.053169 0.027942 0.008893 0.106031 0.017271 0.050571 0.086571 0.081978 0.106828 0.013236 0.084367 0.049103 0.052815 0.045296 0.136149 0.006547 0.021311 0.095263 0.053850 0.000414 0.130231 0.065926 0.144680 0.000000 0.035119 0.074047 0.116696 0.000225 0.022988 0.107807 0.051310 0.200895 0.032573 0.094763 0.086492 0.026474 0.070062 0.117978 0.101019 0.067143 0.002216 0.045653 0.111445 0.140668 0.085608 0.261058 0.093708
34.900000 0.192544 0.070673 0.019163 0.061525 0.110273 0.069316 0.084852 0.032250 0.020315 0.062218 0.056697 0.050850 0.152020 0.145025 0.062077 0.054304 0.072788 0.000000 0.149626 0.195110 0.125570 0.046896 0.139659 0.092323 0.130314 0.052477 0.127364 0.089789 0.055025 0.069606 0.005077 0.071169 0.141194 0.038628 0.005287 0.032608 0.059234 0.020401 0.130757 0.086862 0.177005 0.043469 0.119994 0.018471 0.118745 0.048828 0.006418 0.076354 0.017071 0.110773 0.166075 0.056727 0.017098 0.091806 0.000000 0.023459 0.073412 0.061189 0.067913 0.106412 0.065214 0.159984 0.068965 0.118877 0.037240 0.032510 0.039317 0.133516 0.004355 0.011317 0.111658 0.043192 0.011304 0.126503 0.050373 0.135969 0.014110 0.093027 0.122102 0.121021 0.000000 0.046867 0.083109 0.065465 0.186107 0.021952 0.099724 0.055066 0.054600 0.039038 0.104965 0.114955 0.094625 0.014252 0.100179 0.142006 0.175527 0.098943 0.257801 0.120889
35.000000 0.185978 0.108890 0.047710 0.065424 0.081540 0.110623 0.143327 0.072789 0.040277 0.073180 0.066047 0.036356 0.094241 0.079786 0.044419 0.091434 0.058489 0.000694 0.144037 0.214868 0.110169 0.022309 0.103205 0.039596 0.117936 0.026216 0.115774 0.011050 0.021382 0.086555 0.038606 0.060893 0.134022 0.044626 0.043307 0.033901 0.059783 0.046117 0.179004 0.140379 0.159712 0.050392 0.128966 0.040629 0.000000 0.047298 0.006847 0.120804 0.019888 0.118419 0.109085 0.077759 0.074945 0.116113 0.001333 0.033898 0.041714 0.053941 0.070625 0.136194 0.102158 0.118219 0.046611 0.135580 0.001507 0.042668 0.055245 0.117697 0.066762 0.011035 0.134653 0.043960 0.041604 0.111994 0.021025 0.144016 0.000000 0.129711 0.131147 0.115219 0.025908 0.099599 0.079419 0.075429 0.187775 0.067899 0.068890 0.081301 0.048426 0.048191 0.101494 0.114374 0.123241 0.000000 0.120755 0.114764 0.148728 0.101938 0.265188 0.098707
35.100000 0.175755 0.085811 0.052394 0.042860 0.066485 0.108646 0.129400 0.106206 0.085386 0.095324 0.068116 0.102656 0.069387 0.097652 0.082550 0.119106 0.032788 0.004246 0.120191 0.189491 0.083687 0.076551 0.000000 0.060254 0.108719 0.046797 0.146070 0.000359 0.067099 0.081197 0.014338 0.085274 0.175203 0.004752 0.037466 0.042551 0.095655 0.019463 0.174306 0.099660 0.129481 0.012147 0.095463 0.008949 0.024976 0.003130 0.008619 0.062508 0.018164 0.143884 0.112128 0.040400 0.074266 0.114907 0.009793 0.035112 0.017955 0.065157 0.061144 0.131826 0.052673 0.071186 0.057676 0.124027 0.000000 0.043633 0.061389 0.097561 0.041074 0.019720 0.089116 0.056429 0.029181 0.042603 0.006184 0.124868 0.009641 0.161696 0.124417 0.135836 0.070200 0.174114 0.054234 0.059750 0.140878 0.072407 0.047731 0.072163 0.051703 0.000000 0.155834 0.097040 0.174998 0.016463 0.155303 0.080961 0.151278 0.063992 0.238044 0.127070
35.200000 0.101143 0.081128 0.068067 0.078053 0.047876 0.048442 0.160141 0.079282 0.075177 0.100839 0.048916 0.113345 0.050919 0.062765 0.099116 0.098896 0.012925 0.018432 0.159827 0.143436 0.095587 0.069070 0.023582 0.072703 0.078561 0.042809 0.130878 0.000000 0.009498 0.084408 0.009644 0.119957 0.210174 0.015108 0.033707 0.084673 0.114004 0.072756 0.162237 0.085947 0.100125 0.057473 0.085233 0.010564 0.078739 0.029327 0.060310 0.000000 0.011279 0.148253 0.151401 0.047060 0.071551 0.110611 0.024058 0.003862 0.000000 0.077312 0.045128 0.175227 0.000000 0.082039 0.089864 0.107338 0.009143 0.000000 0.024484 0.098453 0.046478 0.016935 0.088088 0.046752 0.014959 0.075210 0.028430 0.144280 0.084381 0.164840 0.130439 0.091584 0.058209 0.130400 0.038561 0.062939 0.095607 0.060470 0.047479 0.073191 0.013822 0.047170 0.137299 0.088475 0.151400 0.036453 0.184720 0.052948 0.151497 0.101051 0.212628 0.104590
35.300000 0.087170 0.056895 0.111559 0.117005 0.058367 0.033643 0.133687 0.067162 0.058216 0.101733 0.051758 0.092470 0.096886 0.097590 0.140543 0.076212 0.022998 0.001140 0.094238 0.144208 0.093707 0.051967 0.023208 0.130448 0.058578 0.035386 0.138247 0.025382 0.050063 0.084017 0.042919 0.128266 0.197263 0.023643 0.024933 0.087724 0.139506 0.032823 0.180261 0.127513 0.062880 0.091217 0.085566 0.010805 0.104144 0.018022 0.073601 0.008352 0.000000 0.094756 0.180717 0.044575 0.051186 0.148911 0.000000 0.019007 0.002630 0.031895 0.020381 0.188280 0.000000 0.132900 0.031837 0.087290 0.016330 0.029057 0.017164 0.126419 0.081928 0.037743 0.099693 0.070427 0.038325 0.085773 0.013012 0.102514 0.095748 0.208779 0.148701 0.123787 0.000000 0.179215 0.038620 0.093446 0.101365 0.094487 0.052311 0.011860 0.031441 0.089428 0.085005 0.091463 0.105797 0.035378 0.193526 0.085299 0.142603 0.089802 0.206656 0.134523
35.400000 0.055961 0.066862 0.132694 0.132957 0.031562 0.032376 0.103946 0.128179 0.069618 0.128506 0.065243 0.080754 0.127024 0.074595 0.060115 0.082145 0.062605 0.059260 0.103082 0.126897 0.108433 0.025961 0.000000 0.123119 0.118788 0.025892 0.184941 0.000241 0.052720 0.066747 0.011775 0.116814 0.184766 0.052375 0.011982 0.110060 0.155774 0.132559 0.203733 0.117050 0.026142 0.102224 0.147092 0.000000 0.098514 0.017819 0.089214 0.054220 0.007073 0.091178 0.139710 0.000000 0.055656 0.117062 0.032485 0.024679 0.049701 0.054725 0.095455 0.128670 0.006108 0.152851 0.063581 0.068561 0.012227 0.029261 0.016990 0.081296 0.130390 0.059644 0.067633 0.090676 0.000439 0.104814 0.000415 0.083796 0.129618 0.236157 0.154378 0.089126 0.026666 0.173510 0.081270 0.058599 0.106992 0.106618 0.057328 0.037635 0.073760 0.115033 0.089565 0.078491 0.133887 0.042938 0.167080 0.080136 0.136716 0.104807 0.200845 0.108958
35.500000 0.084638 0.039308 0.104598 0.141506 0.067345 0.007965 0.094849 0.130029 0.041723 0.153359 0.004244 0.084349 0.155013 0.064853 0.106907 0.099765 0.045957 0.042196 0.127843 0.040703 0.137320 0.035168 0.021997 0.188911 0.057489 0.024786 0.177244 0.000000 0.055007 0.097373 0.079480 0.078623 0.184570 0.051068 0.000000 0.112796 0.112930 0.115738 0.221475 0.087643 0.069554 0.120725 0.160130 0.014814 0.126410 0.024094 0.117457 0.000000 0.037806 0.078354 0.204162 0.021911 0.042687 0.092243 0.030933 0.080005 0.109348 0.059579 0.118512 0.132311 0.020834 0.184432 0.058872 0.073757 0.043425 0.079277 0.038083 0.064588 0.133770 0.007761 0.049495 0.069915 0.001277 0.086079 0.004370 0.091542 0.103784 0.227995 0.158083 0.069657 0.059961 0.242651 0.065135 0.025504 0.145063 0.138389 0.008167 0.073820 0.075735 0.136206 0.070407 0.031783 0.171870 0.018770 0.137855 0.070462 0.131664 0.041698 0.188221 0.099843
35.600000 0.070976 0.000000 0.116276 0.106574 0.039749 0.010234 0.069845 0.149778 0.075905 0.115337 0.018571 0.078136 0.114884 0.042959 0.139739 0.078406 0.055890 0.025061 0.166025 0.005165 0.223824 0.070331 0.013478 0.178328 0.069393 0.045860 0.156439 0.038939 0.056495 0.026084 0.071012 0.066825 0.190550 0.011085 0.034409 0.117129 0.064798 0.124567 0.198392 0.093978 0.069762 0.094175 0.169688 0.025594 0.105353 0.007721 0.118973 0.009214 0.028408 0.127489 0.182476 0.007729 0.094962 0.115195 0.032602 0.127018 0.088769 0.098034 0.116322 0.080944 0.004053 0.268374 0.102240 0.071838 0.094516 0.082315 0.035355 0.079899 0.126284 0.006601 0.103778 0.042580 0.000000 0.080240 0.010452 0.074956 0.080479 0.200362 0.140316 0.131948 0.063088 0.227082 0.106052 0.085147 0.211399 0.138100 0.038639 0.056780 0.048334 0.167743 0.072309 0.038303 0.162343 0.043394 0.098443 0.056425 0.152589 0.043768 0.226548 0.102844
35.700000 0.073819 0.011675 0.147774 0.039254 0.085734 0.005015 0.063849 0.132868 0.075098 0.064339 0.040098 0.082346 0.132375 0.063029 0.122803 0.071048 0.033098 0.000000 0.158965 0.000000 0.213211 0.090378 0.008533 0.127970 0.078118 0.099143 0.161447 0.000000 0.046779 0.012752 0.011932 0.083709 0.200239 0.019239 0.061454 0.096719 0.080504 0.090979 0.203789 0.069721 0.048035 0.132054 0.157045 0.000000 0.083109 0.000000 0.055181 0.025972 0.071735 0.115754 0.192657 0.020995 0.069127 0.142083 0.043557 0.072992 0.107664 0.098648 0.150605 0.062530 0.030102 0.246662 0.080912 0.070918 0.089082 0.059297 0.049839 0.047337 0.109404 0.002232 0.121619 0.039224 0.002887 0.106554 0.073296 0.088327 0.040620 0.173831 0.126901 0.117121 0.068897 0.222542 0.067675 0.071735 0.087341 0.151759 0.035998 0.053743 0.073975 0.151929 0.095363 0.042610 0.150124 0.058588 0.121432 0.012413 0.127245 0.043006 0.250616 0.130191
35.800000 0.081120 0.033556 0.110078 0.035278 0.083506 0.038561 0.036502 0.144165 0.114629 0.021014 0.085981 0.082586 0.161836 0.089626 0.146840 0.083564 0.018534 0.014097 0.126296 0.004767 0.222289 0.114588 0.004802 0.192290 0.078454 0.097625 0.153232 0.019577 0.000566 0.038485 0.000000 0.092249 0.205892 0.021783 0.069223 0.090330 0.045004 0.072975 0.185067 0.062017 0.044849 0.101214 0.138213 0.019499 0.077339 0.071937 0.078321 0.052378 0.114162 0.172143 0.193773 0.069505 0.084056 0.105862 0.035047 0.071393 0.076624 0.078500 0.143301 0.033076 0.009220 0.248909 0.064921 0.016329 0.110575 0.080988 0.061709 0.049556 0.075447 0.080646 0.060831 0.048302 0.033672 0.052155 0.044186 0.102997 0.006594 0.188106 0.079644 0.076458 0.062310 0.236772 0.042654 0.075636 0.153562 0.120476 0.050998 0.058673 0.102474 0.134611 0.163679 0.014613 0.120915 0.069750 0.094027 0.006097 0.143329 0.018633 0.254193 0.127683
35.900000 0.098049 0.020014 0.056776 0.025730 0.070398 0.000000 0.045413 0.166722 0.090705 0.007008 0.086390 0.110251 0.180862 0.098024 0.127982 0.102163 0.000000 0.014822 0.084024 0.005230 0.174019 0.065661 0.005888 0.196482 0.072867 0.000000 0.103872 0.038527 0.016291 0.040907 0.019558 0.051077 0.185888 0.075488 0.031880 0.068848 0.048377 0.100384 0.167790 0.068286 0.100503 0.110896 0.080034 0.049149 0.033970 0.047636 0.082293 0.074368 0.077477 0.125916 0.189838 0.000000 0.118079 0.105483 0.044378 0.075822 0.109150 0.091577 0.155541 0.011045 0.000000 0.177733 0.144844 0.013244 0.079973 0.115185 0.090044 0.012139 0.096881 0.093092 0.061128 0.063306 0.027971 0.077448 0.052707 0.108303 0.034663 0.209345 0.079841 0.106790 0.059249 0.197511 0.121411 0.069617 0.165113 0.127258 0.039821 0.081751 0.116891 0.139902 0.150426 0.041787 0.129288 0.080671 0.109364 0.037446 0.137361 0.011657 0.264172 0.097413
36.000000 0.090782 0.071203 0.108525 0.037831 0.063174 0.001390 0.073516 0.080452 0.085935 0.020169 0.076312 0.127631 0.124353 0.113413 0.177161 0.113406 0.000000 0.020342 0.024826 0.047323 0.157430 0.069526 0.053313 0.224818 0.086341 0.008300 0.112115 0.024075 0.037479 0.048876 0.019864 0.106705 0.197144 0.085802 0.023396 0.050165 0.084497 0.085945 0.164793 0.075457 0.105805 0.085596 0.103049 0.002186 0.022317 0.043544 0.013142 0.084229 0.102317 0.118560 0.233375 0.032460 0.097254 0.105684 0.029223 0.030265 0.148960 0.105132 0.197977 0.040155 0.015316 0.168205 0.142850 0.005852 0.057379 0.102270 0.129146 0.007782 0.136874 0.055489 0.006617 0.063242 0.009265 0.075730 0.108271 0.116747 0.039698 0.191177 0.097640 0.100444 0.024652 0.183586 0.157708 0.073702 0.173498 0.121327 0.026275 0.151041 0.143997 0.147120 0.155726 0.000000 0.129269 0.059915 0.130341 0.058740 0.163789 0.058571 0.216019 0.119816
36.100000 0.100624 0.088239 0.081675 0.031831 0.061192 0.000000 0.005043 0.108518 0.045082 0.004546 0.099409 0.140309 0.119479 0.119424 0.092170 0.099511 0.033378 0.000000 0.049903 0.082941 0.126925 0.052389 0.079205 0.198062 0.094668 0.053949 0.094740 0.000000 0.088482 0.052139 0.047009 0.065131 0.181898 0.110661 0.002833 0.070012 0.042330 0.118239 0.195142 0.067033 0.068713 0.114723 0.130302 0.006317 0.026478 0.023854 0.018512 0.107559 0.067540 0.165620 0.149036 0.000000 0.085560 0.100812 0.075245 0.009481 0.146970 0.142145 0.205450 0.041256 0.035742 0.130333 0.070670 0.032603 0.045056 0.090929 0.113618 0.041210 0.139060 0.024740 0.006597 0.092219 0.016127 0.062621 0.122305 0.114139 0.111812 0.130058 0.011708 0.067583 0.067321 0.171329 0.112650 0.058667 0.186132 0.119078 0.082719 0.181852 0.128162 0.132803 0.136689 0.013641 0.083977 0.089805 0.105435 0.030091 0.138616 0.095087 0.182332 0.163151
36.200000 0.106319 0.080675 0.058905 0.070896 0.071450 0.057663 0.041524 0.106302 0.024651 0.053991 0.118525 0.136366 0.091436 0.149413 0.055823 0.068700 0.094911 0.000000 0.086345 0.086018 0.093878 0.020538 0.085473 0.169990 0.127461 0.042541 0.159603 0.010659 0.099139 0.077658 0.040213 0.072372 0.190118 0.087029 0.006953 0.128051 0.000000 0.071364 0.198048 0.077071 0.088098 0.085433 0.169740 0.035971 0.042162 0.000000 0.019330 0.189964 0.069450 0.173323 0.160909 0.020226 0.073222 0.074026 0.080112 0.034232 0.118878 0.123936 0.259586 0.040802 0.028633 0.070001 0.082417 0.039988 0.053627 0.094842 0.103312 0.000000 0.192470 0.029812 0.015602 0.133376 0.057265 0.079578 0.099886 0.106312 0.140553 0.145869 0.028130 0.065924 0.076273 0.210563 0.101922 0.033685 0.146046 0.096928 0.118502 0.154159 0.121922 0.115112 0.145711 0.013300 0.104522 0.085525 0.068543 0.044217 0.155897 0.118082 0.171135 0.134570
36.300000 0.107705 0.092573 0.000000 0.084660 0.061603 0.095210 0.061395 0.117337 0.033578 0.012035 0.169152 0.119055 0.122038 0.113115 0.076922 0.119339 0.096779 0.010493 0.091636 0.041834 0.083286 0.034625 0.080533 0.154474 0.141288 0.021505 0.128570 0.003939 0.054272 0.053955 0.027739 0.055619 0.177249 0.058197 0.057367 0.098483 0.000000 0.064652 0.199288 0.162341 0.133669 0.085496 0.138587 0.033510 0.041085 0.010125 0.031914 0.160008 0.081467 0.162490 0.184371 0.037085 0.061534 0.081364 0.096665 0.000000 0.126827 0.112832 0.247966 0.021279 0.042585 0.075925 0.023101 0.016123 0.051894 0.062298 0.054660 0.054554 0.175771 0.007983 0.029110 0.124517 0.045827 0.056184 0.045661 0.098382 0.151317 0.137730 0.013365 0.027427 0.054913 0.190671 0.108593 0.064491 0.099948 0.098643 0.036232 0.111157 0.115512 0.097935 0.144798 0.010078 0.104062 0.079602 0.077311 0.053964 0.081369 0.114685 0.110027 0.121439
36.400000 0.117941 0.145109 0.021634 0.021189 0.057873 0.087174 0.051642 0.093896 0.041738 0.000000 0.179644 0.070125 0.133151 0.123142 0.082001 0.099536 0.106465 0.043891 0.054442 0.054407 0.095326 0.012009 0.102992 0.101203 0.078607 0.040517 0.123397 0.033432 0.011352 0.051942 0.025845 0.082689 0.144771 0.049830 0.005012 0.089525 0.025811 0.070510 0.149398 0.135997 0.189265 0.089208 0.056295 0.020315 0.012127 0.008047 0.018196 0.190682 0.054968 0.102592 0.216190 0.025273 0.064611 0.024124 0.085020 0.000000 0.173617 0.085078 0.251205 0.071023 0.096555 0.030330 0.031160 0.038508 0.040318 0.055094 0.074343 0.080350 0.123961 0.017357 0.085932 0.158598 0.088118 0.057284 0.070299 0.126062 0.165093 0.073068 0.031469 0.029644 0.090461 0.163440 0.089476 0.015934 0.068887 0.062925 0.000000 0.165316 0.176800 0.097988 0.117663 0.022547 0.116010 0.098336 0.116048 0.064543 0.081768 0.147734 0.177121 0.089052
36.500000 0.116316 0.151640 0.064078 0.049950 0.073360 0.054943 0.014612 0.130718 0.025882 0.033652 0.181213 0.077895 0.061350 0.150761 0.142608 0.101355 0.080919 0.061889 0.068362 0.043887 0.062608 0.102626 0.097371 0.077049 0.066341 0.048184 0.138588 0.000000 0.060469 0.017381 0.015457 0.023242 0.153217 0.037022 0.037589 0.060657 0.000000 0.088702 0.167109 0.123076 0.199734 0.142133 0.116449 0.000201 0.000000 0.081070 0.062466 0.174456 0.078439 0.122827 0.214589 0.039112 0.096733 0.026737 0.092215 0.000000 0.123054 0.120130 0.216266 0.082414 0.087620 0.040880 0.046436 0.031616 0.086072 0.059454 0.052479 0.111894 0.056602 0.005488 0.062579 0.191795 0.110069 0.051053 0.053593 0.155687 0.113428 0.106711 0.058292 0.087689 0.131381 0.158369 0.062194 0.042263 0.000000 0.105196 0.012025 0.140341 0.167777 0.081490 0.157722 0.009902 0.114194 0.091175 0.065887 0.117081 0.045586 0.114147 0.159145 0.041740
36.600000 0.095906 0.168876 0.069059 0.073432 0.038207 0.075802 0.022240 0.092926 0.018820 0.023865 0.168607 0.019881 0.084720 0.135570 0.178914 0.145780 0.113706 0.041731 0.045199 0.018680 0.106767 0.042280 0.082621 0.057750 0.061331 0.005714 0.116423 0.000000 0.083485 0.060439 0.036887 0.030467 0.156257 0.047930 0.064324 0.082324 0.000000 0.081094 0.142386 0.097290 0.170321 0.101576 0.080391 0.024738 0.012384 0.069095 0.044238 0.155123 0.081494 0.119130 0.171589 0.037741 0.077376 0.000000 0.119063 0.009908 0.141555 0.121363 0.201367 0.036393 0.110761 0.029089 0.059174 0.014170 0.108824 0.048308 0.088417 0.086764 0.056237 0.022675 0.020064 0.169926 0.174050 0.036644 0.111917 0.161410 0.121775 0.090862 0.025483 0.135776 0.161832 0.081406 0.061837 0.027624 0.007799 0.064829 0.044715 0.160710 0.137022 0.078546 0.139345 0.049169 0.081579 0.130938 0.022053 0.106772 0.035755 0.100151 0.129299 0.056919
36.700000 0.131965 0.168165 0.031993 0.086209 0.055489 0.078694 0.011418 0.103615 0.025521 0.013445 0.170287 0.025359 0.124623 0.105671 0.193004 0.146505 0.175846 0.021682 0.034024 0.021131 0.125446 0.044940 0.116929 0.025322 0.093875 0.024016 0.121363 0.004522 0.110520 0.050916 0.042081 0.030573 0.155842 0.041166 0.131753 0.123377 0.008487 0.081331 0.224941 0.079706 0.144908 0.132147 0.088271 0.062295 0.015832 0.102215 0.057514 0.176439 0.083650 0.113813 0.144665 0.026582 0.089683 0.011868 0.115089 0.024691 0.222808 0.129167 0.213330 0.071973 0.119062 0.000923 0.065713 0.013702 0.113220 0.070958 0.112733 0.112386 0.085979 0.071011 0.036422 0.142115 0.162222 0.055512 0.046856 0.222422 0.094656 0.138101 0.042209 0.116542 0.219369 0.067228 0.065419 0.043414 0.062020 0.126264 0.072166 0.157421 0.125790 0.099231 0.119717 0.027861 0.116759 0.156062 0.018011 0.106525 0.076422 0.072078 0.097015 0.068400
36.800000 0.145746 0.186039 0.043174 0.081092 0.065059 0.094554 0.009715 0.050009 0.011074 0.004449 0.155905 0.015200 0.126519 0.090596 0.156002 0.151682 0.124840 0.101416 0.015556 0.029007 0.115938 0.026929 0.091292 0.057205 0.087553 0.008760 0.159748 0.033874 0.146242 0.020623 0.038461 0.000000 0.190510 0.044366 0.122683 0.137091 0.044437 0.118921 0.228429 0.073058 0.180737 0.155088 0.027728 0.000000 0.044355 0.098790 0.082967 0.168412 0.095212 0.070638 0.134435 0.040097 0.117660 0.048307 0.113269 0.038282 0.213183 0.089067 0.171293 0.023636 0.127424 0.013418 0.082312 0.075134 0.105821 0.075473 0.133547 0.138869 0.105657 0.055277 0.004937 0.126385 0.187635 0.156299 0.009816 0.206285 0.113937 0.113214 0.041101 0.091466 0.175169 0.099364 0.036635 0.077166 0.034660 0.113991 0.100207 0.194070 0.079630 0.103376 0.103252 0.038176 0.081951 0.113991 0.049607 0.122803 0.073404 0.069088 0.108839 0.035868
36.900000 0.092047 0.187246 0.043406 0.121253 0.073214 0.124818 0.036484 0.087985 0.036933 0.000000 0.091202 0.000000 0.117536 0.147929 0.147873 0.125445 0.163352 0.132723 0.062384 0.048507 0.142340 0.024134 0.124435 0.100565 0.069884 0.010421 0.179543 0.022318 0.198035 0.020670 0.087369 0.015340 0.196112 0.000000 0.119698 0.134287 0.085435 0.172023 0.241911 0.107518 0.243704 0.141211 0.046857 0.040926 0.018942 0.088808 0.069796 0.173868 0.050385 0.041307 0.114057 0.011739 0.083737 0.025012 0.096530 0.009034 0.219159 0.111490 0.149004 0.056840 0.181001 0.000000 0.065563 0.130301 0.128485 0.133527 0.120174 0.120293 0.089925 0.097664 0.003840 0.133855 0.143100 0.173005 0.000000 0.179137 0.109597 0.124922 0.038696 0.034509 0.200536 0.105639 0.021547 0.031147 0.000000 0.082157 0.080202 0.166162 0.038028 0.090186 0.165934 0.020621 0.064758 0.184922 0.046081 0.069509 0.084954 0.065011 0.088013 0.007005
37.000000 0.091596 0.150053 0.006011 0.133735 0.033483 0.126444 0.124674 0.121901 0.051960 0.034336 0.088275 0.030285 0.145593 0.109927 0.138810 0.078316 0.103151 0.145796 0.092148 0.054419 0.121710 0.065680 0.082633 0.045270 0.043131 0.030003 0.162392 0.064121 0.200713 0.038175 0.071783 0.015640 0.147537 0.008125 0.081066 0.067817 0.130360 0.159720 0.232526 0.079591 0.240644 0.111039 0.023429 0.096656 0.009081 0.141428 0.070941 0.134070 0.021634 0.036052 0.133327 0.014485 0.121422 0.081576 0.120143 0.022531 0.192884 0.071007 0.167064 0.091599 0.154748 0.003695 0.016183 0.071861 0.108970 0.097780 0.137505 0.131207 0.112651 0.131973 0.039010 0.077901 0.127695 0.191142 0.026158 0.123652 0.089396 0.127262 0.038999 0.050312 0.208769 0.140479 0.064115 0.009130 0.016160 0.082694 0.137247 0.142273 0.095072 0.087176 0.115249 0.030360 0.016827 0.188739 0.092907 0.033793 0.031913 0.087097 0.057303 0.004833
37.100000 0.055072 0.122972 0.007981 0.166045 0.047004 0.089781 0.152971 0.133184 0.013899 0.050111 0.166561 0.060873 0.148634 0.071161 0.121242 0.079279 0.103853 0.104980 0.158920 0.098487 0.080758 0.083575 0.045969 0.098078 0.037976 0.004657 0.185109 0.084754 0.219671 0.051229 0.115541 0.032331 0.142022 0.031021 0.074567 0.046288 0.077802 0.187053 0.208005 0.035294 0.221275 0.119133 0.059998 0.087232 0.007253 0.138321 0.057303 0.142477 0.033188 0.037735 0.128834 0.026308 0.093040 0.113547 0.133335 0.017065 0.202898 0.127368 0.116849 0.137926 0.165120 0.015865 0.017466 0.027718 0.098979 0.120632 0.118107 0.158601 0.094009 0.151846 0.043063 0.108870 0.128200 0.193535 0.034445 0.079090 0.071254 0.142987 0.083929 0.046342 0.189443 0.107490 0.064048 0.029161 0.032835 0.057179 0.146409 0.133753 0.102290 0.009451 0.116711 0.047890 0.021397 0.234425 0.047838 0.003820 0.013049 0.091911 0.037488 0.051768
37.200000 0.051139 0.151136 0.015954 0.143971 0.050276 0.126424 0.151203 0.144255 0.011098 0.063160 0.111994 0.098239 0.163976 0.093970 0.137878 0.064831 0.079139 0.142136 0.099910 0.096865 0.068541 0.072267 0.079925 0.076671 0.077493 0.039292 0.164441 0.061661 0.164602 0.047645 0.130082 0.018025 0.116475 0.050694 0.095928 0.040253 0.051559 0.186639 0.164175 0.004530 0.187027 0.063293 0.071912 0.091722 0.021719 0.167057 0.082506 0.190687 0.034090 0.039753 0.176273 0.037394 0.074997 0.111652 0.105742 0.043519 0.228563 0.162472 0.068766 0.122471 0.183550 0.016416 0.033977 0.027370 0.077114 0.112522 0.122169 0.140717 0.129378 0.154975 0.043248 0.062834 0.079087 0.143438 0.014424 0.085716 0.052049 0.162109 0.097068 0.020855 0.136642 0.113180 0.052831 0.010855 0.048988 0.013001 0.123051 0.120750 0.116767 0.043231 0.125116 0.008700 0.000000 0.201425 0.005563 0.000000 0.060665 0.163516 0.018850 0.062874
37.300000 0.001633 0.134883 0.000000 0.136864 0.082270 0.162055 0.165847 0.139655 0.058568 0.061199 0.153380 0.106624 0.121823 0.077676 0.159131 0.122576 0.101214 0.159776 0.113804 0.086611 0.060587 0.095951 0.161935 0.086865 0.080062 0.041029 0.193075 0.067956 0.087075 0.058635 0.150043 0.036979 0.146926 0.081484 0.106145 0.004893 0.037300 0.155088 0.137516 0.043233 0.148690 0.045206 0.058567 0.149369 0.042182 0.125807 0.065317 0.230968 0.066877 0.023353 0.169688 0.069859 0.046029 0.115389 0.115772 0.028035 0.143746 0.176963 0.052236 0.131695 0.154435 0.015114 0.020436 0.010925 0.102698 0.124393 0.128053 0.129835 0.133213 0.221808 0.009082 0.043003 0.076327 0.089539 0.035232 0.084312 0.028470 0.199353 0.098123 0.000000 0.162094 0.145732 0.126377 0.000000 0.059052 0.044173 0.044453 0.064630 0.040640 0.023733 0.173290 0.024311 0.015869 0.204764 0.023216 0.008447 0.069854 0.188329 0.078307 0.068467
37.400000 0.023201 0.174894 0.038182 0.172229 0.071970 0.107841 0.140172 0.146410 0.075618 0.052619 0.101248 0.129820 0.107756 0.146286 0.171001 0.166028 0.119232 0.137325 0.111420 0.060611 0.061720 0.072253 0.112347 0.038425 0.021351 0.018105 0.172665 0.053596 0.045524 0.037407 0.194138 0.066157 0.166792 0.102074 0.088297 0.049138 0.044775 0.115402 0.082539 0.041236 0.116454 0.026791 0.071086 0.113539 0.068155 0.118567 0.059046 0.218762 0.039705 0.007155 0.154024 0.125882 0.033992 0.098559 0.147322 0.059999 0.096980 0.151524 0.101967 0.079891 0.210068 0.003133 0.024729 0.044451 0.060619 0.122660 0.146278 0.163994 0.142722 0.253946 0.016900 0.041367 0.055385 0.093256 0.048681 0.073576 0.051436 0.197773 0.137401 0.004154 0.178023 0.176841 0.151812 0.054978 0.079126 0.056920 0.030401 0.053932 0.054925 0.000000 0.153725 0.000000 0.023687 0.161521 0.081306 0.023351 0.056594 0.159316 0.051284 0.034247
37.500000 0.058481 0.153916 0.072462 0.207391 0.051816 0.041964 0.153308 0.149801 0.079410 0.087004 0.108334 0.155057 0.079520 0.133980 0.108974 0.136817 0.086868 0.053301 0.089774 0.052975 0.047540 0.078314 0.076608 0.071058 0.045901 0.022213 0.182048 0.096291 0.029671 0.031845 0.197783 0.070951 0.174277 0.164039 0.099195 0.038708 0.008187 0.136339 0.043302 0.033403 0.062297 0.000000 0.109432 0.150763 0.022478 0.084962 0.079819 0.188436 0.046810 0.008434 0.127380 0.126463 0.067941 0.124491 0.130959 0.110232 0.104740 0.182600 0.117654 0.051890 0.228750 0.012533 0.026446 0.094726 0.033560 0.113885 0.119704 0.184197 0.086682 0.258175 0.040103 0.022861 0.051355 0.073844 0.099595 0.058260 0.034590 0.161442 0.123097 0.035209 0.154803 0.174448 0.192748 0.028071 0.103890 0.030914 0.051576 0.071078 0.061571 0.011146 0.125790 0.023599 0.019884 0.178147 0.052731 0.097576 0.069407 0.197038 0.124784 0.075068
37.600000 0.109908 0.157080 0.065284 0.242800 0.058374 0.045788 0.162292 0.148150 0.040627 0.062784 0.106903 0.123727 0.142802 0.084368 0.128142 0.105368 0.034983 0.061869 0.085800 0.059653 0.042800 0.029362 0.061194 0.073012 0.046096 0.026829 0.135962 0.111612 0.026317 0.033038 0.207125 0.102803 0.180264 0.131281 0.072853 0.073043 0.004626 0.152361 0.084615 0.013042 0.083017 0.057632 0.093409 0.133377 0.015806 0.095211 0.078623 0.173620 0.030087 0.012264 0.084834 0.123484 0.066466 0.132485 0.135926 0.098365 0.089015 0.189619 0.144579 0.000129 0.209919 0.000000 0.031212 0.045560 0.023385 0.120425 0.100795 0.201814 0.060453 0.275925 0.023394 0.000000 0.028806 0.057579 0.095945 0.013930 0.036866 0.155192 0.148548 0.007333 0.125401 0.168307 0.167070 0.073932 0.072586 0.025014 0.039841 0.112034 0.129924 0.027516 0.141784 0.049027 0.000000 0.215403 0.000777 0.052543 0.057238 0.137553 0.103390 0.037801
37.700000 0.072494 0.153619 0.077674 0.255998 0.061373 0.060012 0.184851 0.137121 0.100055 0.055527 0.046874 0.110172 0.061674 0.057598 0.126433 0.050981 0.024652 0.083834 0.107183 0.067027 0.072232 0.041376 0.090753 0.107308 0.072254 0.030957 0.133623 0.076398 0.011622 0.051745 0.197557 0.060378 0.201609 0.141408 0.069117 0.073601 0.002105 0.170941 0.068025 0.013617 0.088310 0.000000 0.040077 0.169265 0.000000 0.154987 0.115907 0.177604 0.029055 0.070279 0.109843 0.172936 0.049289 0.148910 0.157705 0.080052 0.079883 0.182808 0.163442 0.034583 0.155986 0.007310 0.032977 0.018127 0.072164 0.082549 0.007414 0.145393 0.034286 0.214528 0.007824 0.016795 0.003446 0.100719 0.089869 0.025867 0.032221 0.104854 0.151052 0.018767 0.053956 0.117955 0.128903 0.086962 0.109602 0.021274 0.043660 0.113817 0.139807 0.000000 0.130470 0.079679 0.032987 0.185125 0.007311 0.054569 0.028333 0.105257 0.171988 0.010117
37.800000 0.056589 0.131578 0.028788 0.225666 0.057750 0.084508 0.202383 0.172504 0.123441 0.041508 0.080839 0.070757 0.059396 0.067860 0.087801 0.021391 0.029200 0.032080 0.105126 0.091243 0.058663 0.046572 0.120161 0.177588 0.058206 0.024682 0.170009 0.086364 0.067734 0.015568 0.181822 0.078113 0.223473 0.129208 0.056844 0.048921 0.005908 0.147570 0.101168 0.001330 0.098813 0.005897 0.136019 0.199565 0.009085 0.176327 0.094626 0.139073 0.028213 0.048925 0.106944 0.174524 0.032971 0.133227 0.159033 0.059216 0.052992 0.181266 0.146795 0.073465 0.227840 0.018331 0.043860 0.000000 0.044729 0.050140 0.042193 0.139823 0.070638 0.199819 0.022428 0.000000 0.046994 0.075098 0.048685 0.020827 0.041704 0.106501 0.099734 0.000000 0.048201 0.196596 0.086490 0.060449 0.108141 0.015871 0.065879 0.122318 0.118069 0.006486 0.139756 0.075956 0.049988 0.167927 0.000806 0.039786 0.035176 0.050304 0.195230 0.040322
37.900000 0.038866 0.131537 0.019839 0.220583 0.092639 0.058351 0.200027 0.166890 0.118514 0.032130 0.112242 0.043623 0.130976 0.073116 0.093614 0.006444 0.077578 0.041662 0.114635 0.093580 0.037908 0.000000 0.188169 0.169416 0.083072 0.034682 0.134940 0.122723 0.121181 0.036879 0.201444 0.049779 0.228795 0.149417 0.060130 0.013589 0.000857 0.182968 0.140659 0.021867 0.129444 0.030735 0.177814 0.174267 0.002661 0.198750 0.103731 0.117059 0.000223 0.061346 0.111949 0.203747 0.019820 0.153125 0.138737 0.000000 0.035199 0.212342 0.126737 0.029961 0.214051 0.035606 0.067384 0.015723 0.062641 0.025517 0.089836 0.067935 0.118246 0.177658 0.017461 0.034781 0.048749 0.100647 0.074323 0.043667 0.041522 0.058204 0.068569 0.006943 0.093007 0.152399 0.053800 0.067699 0.113422 0.029928 0.100246 0.093711 0.141877 0.038774 0.147046 0.051363 0.106768 0.142655 0.003540 0.001076 0.000000 0.069032 0.186793 0.002745
38.000000 0.025141 0.133140 0.022589 0.182735 0.098925 0.056904 0.158074 0.160896 0.111300 0.018248 0.120839 0.047137 0.119071 0.048601 0.033207 0.033467 0.078883 0.000000 0.150887 0.106980 0.053351 0.000000 0.215919 0.135183 0.124666 0.045713 0.058444 0.125845 0.153404 0.049939 0.207574 0.034758 0.197789 0.117345 0.000670 0.025632 0.000654 0.166335 0.154270 0.024947 0.096064 0.017401 0.164135 0.081785 0.017216 0.175700 0.099051 0.043226 0.012906 0.077495 0.109581 0.170697 0.049846 0.171921 0.142555 0.018620 0.047818 0.220686 0.133672 0.015372 0.181535 0.004438 0.024214 0.001446 0.091065 0.028225 0.080644 0.081943 0.134369 0.204442 0.010424 0.054586 0.011556 0.139306 0.042797 0.083680 0.009742 0.071912 0.072082 0.024907 0.134690 0.188932 0.104526 0.065753 0.096705 0.032501 0.030137 0.082445 0.136569 0.005579 0.131605 0.023730 0.141316 0.125583 0.000952 0.039443 0.004621 0.076730 0.185224 0.038780
38.100000 0.095252 0.100186 0.018269 0.115430 0.170251 0.001711 0.228942 0.203913 0.115614 0.036816 0.149593 0.089393 0.098166 0.043995 0.000000 0.059990 0.094914 0.000000 0.191671 0.106294 0.106844 0.044805 0.154891 0.131900 0.077677 0.040398 0.013497 0.150499 0.133534 0.000000 0.193138 0.028304 0.186138 0.108308 0.000691 0.000000 0.012523 0.125471 0.159775 0.024710 0.091323 0.034802 0.171456 0.066804 0.000000 0.198009 0.079001 0.047438 0.000000 0.117200 0.079444 0.163798 0.110658 0.153520 0.153363 0.000000 0.026735 0.208812 0.153402 0.025237 0.181126 0.012030 0.002466 0.015384 0.123660 0.038096 0.068553 0.104282 0.151441 0.213651 0.018550 0.003962 0.022402 0.109457 0.070411 0.090454 0.060112 0.026008 0.064445 0.048835 0.114713 0.250012 0.094693 0.114300 0.119754 0.086927 0.035368 0.095480 0.163885 0.029707 0.091224 0.078259 0.085103 0.159652 0.008971 0.034722 0.012338 0.073930 0.237390 0.082517
38.200000 0.070091 0.063952 0.020536 0.087108 0.147709 0.019593 0.211101 0.179926 0.105952 0.038886 0.108534 0.091068 0.106057 0.019963 0.023712 0.090225 0.077658 0.008598 0.225109 0.093764 0.113926 0.032548 0.147785 0.095252 0.076943 0.048561 0.008331 0.137113 0.144889 0.008396 0.129699 0.034804 0.181931 0.147577 0.038507 0.012918 0.000000 0.120413 0.147621 0.075298 0.138893 0.079547 0.139291 0.087434 0.015047 0.144251 0.102069 0.075493 0.020659 0.117341 0.082365 0.160748 0.108771 0.147765 0.141815 0.014835 0.038196 0.173721 0.135191 0.053474 0.211435 0.003285 0.002127 0.039982 0.136836 0.060269 0.082108 0.125937 0.118608 0.224873 0.007615 0.017578 0.003643 0.061140 0.055251 0.036623 0.043716 0.048442 0.048465 0.054422 0.088084 0.226304 0.087477 0.115892 0.112613 0.062022 0.027896 0.047549 0.137845 0.000066 0.087303 0.100624 0.049828 0.090596 0.047113 0.054619 0.000000 0.039296 0.240792 0.088451
38.300000 0.077161 0.071081 0.027266 0.149294 0.159496 0.115795 0.219459 0.166862 0.112933 0.032352 0.085254 0.102215 0.109023 0.048971 0.018181 0.108984 0.093377 0.037622 0.289865 0.068432 0.079685 0.059061 0.121339 0.051782 0.085683 0.042427 0.000722 0.133549 0.125786 0.004042 0.099835 0.055944 0.183418 0.128031 0.065693 0.020494 0.027981 0.076437 0.099022 0.107368 0.142541 0.079204 0.127173 0.105851 0.036628 0.198972 0.083595 0.107839 0.052507 0.101244 0.003054 0.126608 0.080682 0.167052 0.152926 0.011806 0.061062 0.153575 0.095457 0.029284 0.251058 0.049303 0.000976 0.021960 0.118657 0.095828 0.061408 0.150289 0.147364 0.246512 0.009391 0.002359 0.014785 0.057727 0.038737 0.079618 0.071060 0.048257 0.031161 0.049375 0.096055 0.184706 0.055073 0.063737 0.124569 0.097899 0.021834 0.039751 0.102717 0.036586 0.097466 0.129655 0.074241 0.107879 0.028989 0.038843 0.022194 0.025223 0.228669 0.055917
38.400000 0.103950 0.050752 0.029136 0.104664 0.152027 0.084602 0.216598 0.208886 0.134255 0.011494 0.061292 0.105300 0.093590 0.073970 0.039091 0.113005 0.115080 0.067390 0.258392 0.000000 0.042905 0.030561 0.112217 0.001190 0.061532 0.024894 0.029919 0.122958 0.162115 0.005200 0.119185 0.036545 0.146931 0.139885 0.087436 0.013556 0.062960 0.065637 0.116119 0.075109 0.157659 0.108209 0.134973 0.086289 0.028424 0.221949 0.085242 0.041721 0.044349 0.138672 0.000000 0.127043 0.081487 0.170535 0.122176 0.027736 0.084917 0.170952 0.129911 0.034683 0.244412 0.082605 0.001981 0.062865 0.121388 0.078601 0.035607 0.170806 0.151456 0.259610 0.000000 0.002132 0.000000 0.048160 0.067016 0.077078 0.116866 0.054965 0.038438 0.041047 0.150336 0.210394 0.051494 0.066757 0.089030 0.081180 0.016679 0.009828 0.110828 0.077180 0.055267 0.079696 0.107160 0.099766 0.041139 0.048680 0.007626 0.051852 0.212634 0.027822
38.500000 0.099923 0.041833 0.029922 0.122742 0.103292 0.120090 0.167482 0.189540 0.040833 0.039684 0.018994 0.105221 0.092882 0.099068 0.026064 0.034314 0.077074 0.070550 0.256720 0.030192 0.031952 0.046325 0.095915 0.000000 0.085905 0.063801 0.056263 0.169986 0.135056 0.016177 0.131462 0.012690 0.138772 0.162168 0.053989 0.025131 0.045171 0.065378 0.063760 0.075518 0.188148 0.118690 0.169879 0.143075 0.046145 0.219968 0.084035 0.025158 0.078865 0.116757 0.069049 0.146393 0.108805 0.122046 0.108740 0.023133 0.046600 0.197227 0.098503 0.079445 0.250126 0.108906 0.000000 0.023211 0.113688 0.095363 0.020591 0.158554 0.164088 0.220417 0.030739 0.027964 0.036898 0.000000 0.034640 0.144726 0.126245 0.018990 0.007091 0.064056 0.098760 0.162606 0.044647 0.073939 0.126512 0.072691 0.006107 0.000000 0.105792 0.064173 0.037072 0.098019 0.092925 0.086554 0.042440 0.058336 0.001544 0.020246 0.207779 0.024478
38.600000 0.093054 0.052409 0.020962 0.125107 0.100519 0.082115 0.139111 0.177756 0.024376 0.060259 0.062521 0.117422 0.134819 0.082355 0.056801 0.017652 0.038940 0.105044 0.239333 0.000000 0.077480 0.079419 0.073286 0.014145 0.044409 0.054603 0.027417 0.124017 0.143256 0.036086 0.115208 0.000000 0.166879 0.123727 0.049043 0.031315 0.049350 0.050413 0.053388 0.043323 0.141112 0.082201 0.135073 0.121287 0.083120 0.144372 0.055321 0.046715 0.084088 0.139788 0.054696 0.054650 0.104911 0.088582 0.059001 0.028311 0.045456 0.184372 0.127891 0.051492 0.268024 0.069392 0.037194 0.041756 0.122656 0.077901 0.006627 0.165141 0.139422 0.203185 0.072567 0.055074 0.052635 0.000000 0.041111 0.137840 0.115584 0.020805 0.060806 0.032085 0.097474 0.207941 0.075411 0.049452 0.106311 0.103556 0.018613 0.010410 0.163936 0.063290 0.000000 0.072722 0.133374 0.049116 0.013963 0.025450 0.014600 0.015659 0.168368 0.049415
38.700000 0.022039 0.037423 0.002048 0.119352 0.091966 0.056595 0.146466 0.193981 0.031067 0.065112 0.113935 0.078172 0.102479 0.115635 0.084706 0.002224 0.091333 0.134759 0.206636 0.000000 0.084438 0.104074 0.072495 0.047657 0.013085 0.068442 0.067377 0.107031 0.152949 0.016417 0.132098 0.019563 0.168395 0.128412 0.028021 0.087952 0.079506 0.039568 0.027778 0.019883 0.095140 0.088404 0.161544 0.137154 0.074146 0.106063 0.052124 0.045817 0.083559 0.115289 0.070740 0.054454 0.165167 0.099603 0.087990 0.021514 0.078747 0.206172 0.154698 0.075182 0.283090 0.064286 0.067948 0.077226 0.095037 0.074276 0.019598 0.184403 0.135301 0.162627 0.111837 0.044695 0.087574 0.051294 0.049761 0.140571 0.110059 0.035905 0.085341 0.002877 0.073871 0.225307 0.081366 0.062590 0.136463 0.115664 0.000000 0.015958 0.132927 0.064236 0.015344 0.107401 0.175518 0.008842 0.000000 0.010705 0.023791 0.010796 0.114419 0.061076
38.800000 0.065058 0.096621 0.020528 0.111254 0.115331 0.085201 0.104334 0.181790 0.016344 0.060848 0.047494 0.090324 0.121320 0.115770 0.076462 0.043105 0.162595 0.106519 0.228440 0.016999 0.111093 0.117521 0.077859 0.023454 0.000000 0.076380 0.071242 0.129437 0.156300 0.000000 0.095239 0.023817 0.127399 0.152907 0.011134 0.090344 0.086922 0.056587 0.051962 0.066675 0.106625 0.118016 0.195520 0.171828 0.108020 0.077914 0.114793 0.069669 0.115753 0.112594 0.102379 0.010299 0.121081 0.054945 0.087710 0.041991 0.083902 0.151548 0.142929 0.035701 0.235690 0.068431 0.031941 0.127008 0.097399 0.081995 0.057242 0.176559 0.152153 0.186590 0.125920 0.100455 0.099574 0.030141 0.039253 0.116690 0.092676 0.027785 0.104143 0.041725 0.097522 0.216300 0.096530 0.039966 0.087298 0.086906 0.004393 0.000000 0.141065 0.078712 0.000000 0.125371 0.182623 0.069065 0.000000 0.011734 0.022664 0.044089 0.040359 0.166199
38.900000 0.123463 0.043448 0.017502 0.091494 0.132980 0.142502 0.120970 0.169219 0.043322 0.046801 0.044223 0.090300 0.149698 0.125550 0.108663 0.049902 0.197881 0.110028 0.204802 0.027627 0.091367 0.060294 0.098932 0.000000 0.007382 0.099623 0.046621 0.080779 0.123104 0.014151 0.069370 0.053467 0.130424 0.049483 0.050148 0.092663 0.115502 0.048856 0.118620 0.095704 0.115724 0.160210 0.207413 0.137488 0.073027 0.059182 0.124148 0.034834 0.076024 0.136706 0.111524 0.038001 0.126312 0.010230 0.147264 0.017921 0.079472 0.131825 0.108601 0.022007 0.188792 0.073725 0.014161 0.136621 0.115625 0.075787 0.043768 0.134337 0.179926 0.113746 0.137910 0.131140 0.101059 0.019452 0.018458 0.103964 0.042598 0.088114 0.077768 0.000000 0.121620 0.181394 0.112633 0.048865 0.041630 0.062090 0.011742 0.057573 0.102205 0.077031 0.067140 0.139623 0.196248 0.087716 0.000000 0.000000 0.021926 0.024362 0.002956 0.120704
39.000000 0.155078 0.024294 0.012129 0.068408 0.127254 0.161910 0.089669 0.138421 0.005521 0.074231 0.027058 0.098733 0.089860 0.157489 0.135688 0.054643 0.145312 0.116816 0.182006 0.071764 0.054781 0.055472 0.055882 0.010584 0.000000 0.091577 0.080189 0.080675 0.176476 0.007144 0.073563 0.035404 0.149181 0.018656 0.030341 0.010131 0.091083 0.034329 0.065923 0.137392 0.105774 0.125454 0.160888 0.127829 0.017984 0.012291 0.038467 0.055355 0.111881 0.156590 0.129330 0.035885 0.112025 0.000000 0.094406 0.005385 0.050333 0.130647 0.108051 0.018564 0.205449 0.057271 0.007086 0.099499 0.129559 0.060145 0.035788 0.156643 0.196649 0.177636 0.115907 0.119179 0.109293 0.041207 0.048322 0.126435 0.074132 0.087825 0.094418 0.039047 0.120005 0.187632 0.143137 0.105857 0.063654 0.066652 0.000000 0.088120 0.105115 0.089319 0.107335 0.164655 0.148391 0.010257 0.000408 0.003828 0.039987 0.025649 0.000239 0.060238
39.100000 0.144062 0.032658 0.115541 0.117909 0.123958 0.163411 0.068296 0.142022 0.077275 0.118465 0.038744 0.142483 0.084499 0.182173 0.157319 0.022801 0.156737 0.080189 0.128323 0.070456 0.023018 0.009470 0.060742 0.056511 0.009334 0.062154 0.125213 0.060870 0.129742 0.019076 0.038148 0.018587 0.160514 0.000000 0.000000 0.018650 0.051066 0.002534 0.093313 0.082655 0.099033 0.114629 0.122523 0.156541 0.002903 0.024520 0.059872 0.114542 0.086554 0.173273 0.101369 0.027151 0.118144 0.035598 0.120094 0.014930 0.068739 0.158438 0.092771 0.042490 0.186900 0.007325 0.003224 0.038745 0.173332 0.088599 0.003746 0.154467 0.145988 0.160991 0.121906 0.086032 0.122024 0.024398 0.035703 0.140375 0.075506 0.067309 0.061735 0.022241 0.102196 0.190729 0.100595 0.035962 0.069380 0.100042 0.004255 0.061586 0.091345 0.077580 0.113567 0.166746 0.154576 0.001779 0.000195 0.009697 0.035263 0.012072 0.000000 0.063310
39.200000 0.145969 0.037974 0.117477 0.138827 0.175531 0.171214 0.084168 0.143120 0.105318 0.129842 0.021361 0.139895 0.087145 0.178940 0.174523 0.035442 0.164052 0.071717 0.128001 0.065599 0.078165 0.044334 0.074937 0.015713 0.044485 0.085464 0.077153 0.045936 0.113727 0.017486 0.055838 0.063323 0.218114 0.000000 0.024407 0.000000 0.027497 0.025454 0.004251 0.051319 0.124579 0.076052 0.145756 0.143443 0.033080 0.009330 0.074608 0.072663 0.058996 0.105952 0.051302 0.072040 0.060028 0.060108 0.128187 0.007102 0.076326 0.155663 0.051373 0.007343 0.174057 0.008589 0.003721 0.068428 0.174800 0.093520 0.020611 0.145506 0.142950 0.171217 0.094157 0.086629 0.100940 0.000000 0.048271 0.106806 0.090722 0.076113 0.032326 0.013541 0.115336 0.144404 0.129516 0.029775 0.036697 0.154522 0.022405 0.039723 0.086505 0.093871 0.121492 0.167020 0.165045 0.050529 0.020688 0.043061 0.022686 0.025651 0.045315 0.046962
39.300000 0.170770 0.055982 0.132702 0.088440 0.165580 0.211625 0.083460 0.074573 0.085041 0.145856 0.003406 0.095111 0.068018 0.192948 0.142679 0.067746 0.140739 0.028465 0.126761 0.078290 0.119713 0.087178 0.018442 0.049035 0.060323 0.086440 0.073834 0.080901 0.080708 0.000370 0.090058 0.018715 0.169392 0.002430 0.048858 0.013759 0.000000 0.050091 0.016983 0.081163 0.123626 0.043138 0.129243 0.099880 0.079144 0.008150 0.115556 0.051706 0.038265 0.081787 0.046162 0.103969 0.054570 0.062504 0.137908 0.026767 0.040419 0.203552 0.041318 0.013459 0.185664 0.018745 0.011664 0.024499 0.164953 0.074197 0.034134 0.115239 0.080483 0.139232 0.014208 0.056638 0.097635 0.066408 0.030935 0.128054 0.049006 0.133934 0.021104 0.002511 0.052579 0.131419 0.169633 0.000000 0.032737 0.127053 0.009869 0.041042 0.058625 0.058144 0.044277 0.179722 0.196795 0.075169 0.043967 0.040272 0.026804 0.028809 0.039663 0.038579
39.400000 0.176255 0.083767 0.133048 0.131651 0.147785 0.206317 0.079711 0.061344 0.066539 0.101474 0.028082 0.105854 0.063264 0.159143 0.186021 0.025263 0.167718 0.017762 0.111437 0.089916 0.108392 0.108442 0.000000 0.096688 0.026436 0.062803 0.055707 0.050773 0.086078 0.019846 0.044937 0.067581 0.167990 0.022598 0.029897 0.030982 0.011930 0.066559 0.033635 0.078728 0.113795 0.080450 0.196716 0.069853 0.130019 0.007687 0.095724 0.056793 0.028105 0.075711 0.016958 0.066797 0.041833 0.111275 0.141106 0.000000 0.000000 0.186220 0.028882 0.062739 0.116473 0.028091 0.009617 0.037401 0.112111 0.068195 0.047247 0.059043 0.109219 0.162690 0.004008 0.031465 0.088207 0.101774 0.024862 0.114889 0.047916 0.048256 0.005727 0.044624 0.055555 0.153697 0.222146 0.000000 0.003108 0.168827 0.030238 0.074347 0.022692 0.059889 0.087619 0.173467 0.203429 0.076533 0.069039 0.037086 0.001791 0.023331 0.013060 0.050863
39.500000 0.183596 0.014842 0.113865 0.084426 0.097080 0.197889 0.049186 0.053969 0.067669 0.124251 0.007150 0.097815 0.099029 0.117101 0.135907 0.013357 0.129166 0.024075 0.139493 0.035635 0.112829 0.149724 0.013469 0.108831 0.039971 0.094808 0.049689 0.119996 0.073631 0.010233 0.035468 0.054297 0.162580 0.012818 0.050457 0.031992 0.002249 0.126123 0.080933 0.075116 0.117769 0.083328 0.151689 0.077670 0.134271 0.031322 0.113074 0.054315 0.038094 0.083146 0.065470 0.061324 0.000446 0.113025 0.144434 0.000605 0.092559 0.203386 0.090476 0.113802 0.116870 0.064904 0.035930 0.000000 0.151753 0.047582 0.028518 0.065818 0.076737 0.143125 0.048986 0.025791 0.108630 0.067080 0.060150 0.126765 0.097518 0.067919 0.000000 0.025659 0.033578 0.093677 0.235710 0.000000 0.015760 0.165731 0.019611 0.082611 0.000000 0.071035 0.105162 0.169182 0.182938 0.044873 0.082260 0.004778 0.003714 0.023857 0.024755 0.083213
39.600000 0.219312 0.018840 0.162298 0.068544 0.049977 0.177671 0.066311 0.047966 0.156974 0.136499 0.009947 0.076329 0.036859 0.104728 0.110146 0.000000 0.118757 0.067693 0.108763 0.054695 0.062941 0.147164 0.016793 0.167961 0.018755 0.081358 0.060180 0.128839 0.089837 0.063993 0.083168 0.037187 0.152330 0.024397 0.058143 0.071848 0.000000 0.140494 0.067259 0.066677 0.072644 0.080638 0.111016 0.048481 0.138084 0.010627 0.116217 0.109037 0.018672 0.045886 0.033752 0.092048 0.020609 0.059980 0.139870 0.008350 0.073770 0.129409 0.065640 0.071752 0.097063 0.093762 0.050163 0.013078 0.146126 0.085521 0.035599 0.070948 0.080911 0.089783 0.070482 0.051933 0.112402 0.084419 0.012076 0.097475 0.116629 0.000000 0.026046 0.030103 0.074150 0.096687 0.223970 0.004413 0.030334 0.095465 0.000000 0.086802 0.052237 0.082843 0.102840 0.139278 0.157608 0.067506 0.098623 0.030847 0.069489 0.070751 0.051670 0.131164
39.700000 0.182354 0.095731 0.147202 0.063799 0.050236 0.174626 0.105889 0.023776 0.173727 0.134763 0.000000 0.017515 0.052617 0.079032 0.162348 0.012342 0.104425 0.100219 0.109183 0.043930 0.090789 0.128113 0.028807 0.170693 0.093416 0.053986 0.021721 0.124735 0.103894 0.072036 0.048622 0.032634 0.091957 0.026423 0.045065 0.039680 0.047071 0.173645 0.073998 0.057548 0.100670 0.074667 0.068989 0.053699 0.127525 0.029211 0.106672 0.112705 0.005846 0.085510 0.000000 0.110440 0.028523 0.024042 0.115242 0.008372 0.134245 0.103401 0.055662 0.068265 0.067202 0.103891 0.100243 0.030374 0.105304 0.029356 0.083535 0.100010 0.073845 0.042759 0.055033 0.064891 0.123383 0.081359 0.021919 0.074970 0.127061 0.067924 0.013823 0.019892 0.075993 0.141150 0.199126 0.027955 0.024517 0.033093 0.028142 0.079348 0.042437 0.098608 0.075513 0.128720 0.066555 0.116160 0.067003 0.007235 0.058029 0.028161 0.095366 0.114906
39.800000 0.147688 0.085842 0.087412 0.045918 0.025199 0.140291 0.073885 0.089774 0.185316 0.177325 0.007954 0.066717 0.008787 0.050954 0.197292 0.035301 0.149666 0.138020 0.177620 0.060178 0.113216 0.161071 0.039753 0.132739 0.138143 0.029453 0.022914 0.133129 0.102081 0.086572 0.061738 0.039421 0.109259 0.026652 0.057942 0.034240 0.124352 0.158746 0.032878 0.058370 0.123449 0.108278 0.109098 0.119037 0.087109 0.000451 0.157126 0.154698 0.042225 0.029967 0.045155 0.120189 0.073829 0.050750 0.104014 0.031230 0.127016 0.111020 0.043904 0.109628 0.107445 0.161607 0.084729 0.094719 0.117686 0.011267 0.117355 0.115982 0.068040 0.036398 0.094723 0.100382 0.123478 0.034813 0.060087 0.095522 0.154766 0.080689 0.053911 0.024053 0.037747 0.093643 0.204784 0.011149 0.026029 0.045996 0.043061 0.052202 0.062941 0.093744 0.047362 0.123723 0.045120 0.114277 0.083109 0.017797 0.087171 0.008230 0.020079 0.151496
39.900000 0.131837 0.087298 0.071983 0.054511 0.000000 0.087010 0.065383 0.108503 0.161422 0.190697 0.008731 0.087664 0.026124 0.049058 0.220025 0.031926 0.167483 0.165518 0.158030 0.060254 0.120560 0.139883 0.051830 0.090897 0.147746 0.055146 0.050467 0.163547 0.142392 0.093905 0.047410 0.050520 0.076471 0.030640 0.041873 0.048271 0.117820 0.150159 0.001148 0.093364 0.158914 0.106705 0.081007 0.099181 0.092592 0.000000 0.186469 0.143961 0.062623 0.002142 0.013920 0.115775 0.027060 0.046100 0.138561 0.017346 0.136489 0.097122 0.034283 0.146911 0.090711 0.164680 0.104468 0.092483 0.103050 0.014079 0.165632 0.126946 0.031420 0.035513 0.024241 0.084415 0.077000 0.015090 0.087071 0.066671 0.205892 0.109118 0.000000 0.000525 0.052935 0.115346 0.171553 0.041607 0.046865 0.082133 0.045243 0.032581 0.079867 0.109693 0.080215 0.090263 0.057635 0.131083 0.050081 0.043010 0.098996 0.058161 0.000000 0.123749
40.000000 0.136112 0.014960 0.090062 0.003566 0.032115 0.142070 0.057928 0.074301 0.107531 0.171300 0.001330 0.070212 0.033247 0.036932 0.219254 0.022973 0.163490 0.198099 0.178112 0.036747 0.143067 0.158398 0.043385 0.097504 0.124983 0.094902 0.053951 0.197487 0.133776 0.094594 0.062980 0.061589 0.018966 0.077254 0.058300 0.088070 0.032024 0.182055 0.015723 0.150435 0.158504 0.109562 0.059080 0.073150 0.140429 0.049115 0.231378 0.165647 0.058074 0.018609 0.032613 0.151187 0.014414 0.009730 0.066139 0.072557 0.120318 0.073969 0.010691 0.129769 0.046102 0.164518 0.030100 0.145035 0.099672 0.000000 0.139097 0.143416 0.006710 0.003388 0.039051 0.084742 0.112051 0.000000 0.072796 0.096750 0.173386 0.114098 0.049172 0.014130 0.069325 0.133410 0.237027 0.000000 0.038950 0.089087 0.039070 0.099145 0.071762 0.134857 0.080729 0.114148 0.046844 0.120349 0.036406 0.070553 0.124508 0.073957 0.035927 0.169590
40.100000 0.119458 0.037618 0.098148 0.053345 0.036051 0.070462 0.044246 0.012983 0.124732 0.137108 0.000000 0.085741 0.042648 0.072780 0.224241 0.045154 0.196209 0.191101 0.170017 0.022381 0.108367 0.137911 0.070371 0.123926 0.133569 0.108338 0.029909 0.136715 0.094165 0.135676 0.059144 0.047642 0.054342 0.066184 0.051027 0.112578 0.024587 0.189071 0.030376 0.154362 0.161914 0.101390 0.062217 0.050204 0.141777 0.073320 0.231026 0.171464 0.051235 0.043801 0.000000 0.194261 0.026684 0.046971 0.071623 0.103727 0.079274 0.094995 0.017351 0.070812 0.042946 0.158422 0.007198 0.168465 0.120004 0.024557 0.103554 0.092304 0.087234 0.024208 0.048553 0.122123 0.099370 0.030679 0.066815 0.100224 0.119460 0.041722 0.041806 0.029381 0.049386 0.119371 0.200958 0.000000 0.079019 0.111939 0.000000 0.132657 0.025464 0.131078 0.083874 0.047953 0.046576 0.067437 0.037062 0.000000 0.086487 0.084157 0.008545 0.123346
40.200000 0.108957 0.088826 0.075416 0.012191 0.029575 0.067545 0.076495 0.034083 0.133807 0.135246 0.035077 0.110117 0.059895 0.032398 0.193555 0.090829 0.158156 0.182790 0.174670 0.031516 0.078717 0.115905 0.030836 0.146640 0.105962 0.110004 0.037017 0.148763 0.088192 0.135648 0.032837 0.007595 0.028114 0.093482 0.065645 0.059391 0.024379 0.144213 0.008766 0.161125 0.132712 0.097947 0.084958 0.026098 0.119858 0.050361 0.217870 0.138069 0.056739 0.084350 0.000000 0.155767 0.021247 0.086456 0.020948 0.085182 0.121836 0.112015 0.048723 0.067326 0.011858 0.105454 0.016522 0.103802 0.145895 0.036525 0.151582 0.128811 0.049681 0.029428 0.011649 0.086353 0.142275 0.001803 0.059433 0.095977 0.100860 0.074723 0.060302 0.015520 0.121809 0.141061 0.172547 0.007707 0.039454 0.102991 0.005892 0.148376 0.048168 0.185992 0.090626 0.004682 0.055715 0.101498 0.061897 0.003401 0.000000 0.060155 0.000000 0.145195
40.300000 0.134658 0.082402 0.095813 0.062098 0.062384 0.053873 0.075130 0.060163 0.125558 0.128653 0.000000 0.106706 0.000000 0.044354 0.157440 0.055637 0.152421 0.201829 0.174299 0.016263 0.063038 0.106432 0.059698 0.120458 0.110456 0.110679 0.057325 0.151686 0.073094 0.125287 0.047373 0.025782 0.024820 0.102341 0.071247 0.038584 0.089038 0.166335 0.045086 0.143835 0.100623 0.075005 0.082214 0.014084 0.098009 0.012442 0.205805 0.105294 0.011630 0.080881 0.043163 0.136766 0.000415 0.072218 0.071432 0.062961 0.155175 0.153608 0.054772 0.042266 0.000000 0.047584 0.012192 0.077306 0.139671 0.047478 0.093653 0.106848 0.020862 0.014457 0.010869 0.028983 0.103050 0.020591 0.081373 0.134919 0.102326 0.045109 0.048824 0.032597 0.104143 0.088386 0.151440 0.004525 0.029338 0.102140 0.013081 0.156245 0.049344 0.217123 0.100431 0.019649 0.110417 0.106387 0.037686 0.028584 0.034423 0.060709 0.021840 0.180028
40.400000 0.135621 0.097970 0.089702 0.054845 0.057091 0.036657 0.091375 0.108978 0.093958 0.193415 0.019628 0.076604 0.028763 0.027733 0.114544 0.079620 0.122467 0.146906 0.134453 0.032844 0.065766 0.119518 0.134755 0.137620 0.127211 0.101539 0.078640 0.165907 0.066792 0.088224 0.019742 0.000000 0.006487 0.089612 0.101501 0.048550 0.035625 0.184665 0.071389 0.126277 0.082584 0.043109 0.041686 0.003188 0.100764 0.011464 0.186573 0.092106 0.000000 0.081580 0.029023 0.118275 0.024534 0.115651 0.074057 0.065100 0.173569 0.084709 0.059634 0.011395 0.039012 0.024184 0.069665 0.085708 0.189790 0.067345 0.066881 0.131940 0.055050 0.038717 0.073098 0.028255 0.077112 0.044010 0.068408 0.130784 0.094560 0.035043 0.022072 0.031473 0.085890 0.097832 0.138083 0.046925 0.048898 0.076959 0.024687 0.119795 0.094378 0.153622 0.073988 0.014090 0.135963 0.078507 0.103190 0.002903 0.043355 0.120293 0.062270 0.189960
40.500000 0.181360 0.106588 0.062011 0.055298 0.054241 0.067587 0.044229 0.074475 0.089157 0.144202 0.045714 0.052551 0.017542 0.034287 0.062068 0.095804 0.106871 0.101186 0.132960 0.027841 0.103772 0.089628 0.112188 0.158879 0.189653 0.130907 0.112559 0.178404 0.062682 0.137425 0.002357 0.000000 0.006262 0.099599 0.104751 0.050574 0.034501 0.208631 0.075331 0.148044 0.070704 0.088416 0.063591 0.047451 0.094788 0.099552 0.129769 0.121408 0.000000 0.103755 0.019246 0.108912 0.060672 0.082522 0.093506 0.082144 0.122159 0.130437 0.032964 0.027551 0.039417 0.067197 0.060154 0.078177 0.133086 0.018414 0.037030 0.167452 0.054980 0.024189 0.076358 0.000000 0.066928 0.048929 0.030639 0.180084 0.082885 0.038524 0.045334 0.007236 0.102209 0.084867 0.142244 0.005053 0.106591 0.074409 0.015986 0.094069 0.123411 0.192998 0.086822 0.027008 0.105327 0.070257 0.104718 0.041162 0.054719 0.135120 0.064596 0.191605
40.600000 0.151465 0.084648 0.020374 0.097345 0.034089 0.096982 0.071032 0.077450 0.115394 0.099196 0.104983 0.036861 0.064355 0.006867 0.056703 0.059781 0.125066 0.114278 0.111399 0.056291 0.096427 0.067493 0.131302 0.142118 0.159311 0.149808 0.104665 0.217343 0.076743 0.161889 0.020749 0.024717 0.027237 0.033487 0.110594 0.048966 0.002365 0.213727 0.087021 0.100338 0.063249 0.077320 0.104222 0.042701 0.058483 0.111841 0.129775 0.090519 0.026523 0.068591 0.026605 0.106665 0.031096 0.099587 0.031277 0.050923 0.153991 0.103041 0.055043 0.043965 0.047957 0.051845 0.050206 0.029021 0.109926 0.000000 0.034962 0.121392 0.022566 0.075813 0.099184 0.022645 0.091957 0.067458 0.013892 0.150695 0.034209 0.070211 0.087648 0.051841 0.099148 0.124625 0.183662 0.008067 0.116170 0.058641 0.047617 0.082696 0.111131 0.196917 0.085614 0.053843 0.112709 0.050778 0.088211 0.027147 0.105961 0.172098 0.026103 0.190011
40.700000 0.168101 0.165326 0.004043 0.113067 0.029733 0.050288 0.061536 0.076936 0.131067 0.084648 0.077804 0.039246 0.069200 0.000000 0.044155 0.025744 0.171268 0.027179 0.154079 0.083912 0.081826 0.000000 0.155789 0.072798 0.106105 0.212426 0.092097 0.178367 0.034234 0.144050 0.098888 0.045041 0.006872 0.016099 0.118092 0.047043 0.027389 0.244374 0.058728 0.094428 0.039760 0.123145 0.093153 0.000000 0.043992 0.145545 0.087826 0.068706 0.011043 0.069039 0.014780 0.146387 0.028963 0.086125 0.042289 0.050860 0.106866 0.043233 0.065158 0.000000 0.054780 0.055902 0.043680 0.030041 0.104265 0.000000 0.042337 0.098896 0.000000 0.051528 0.090628 0.026398 0.118464 0.031830 0.034521 0.147763 0.060692 0.054217 0.102223 0.059801 0.104941 0.137318 0.235713 0.000000 0.057052 0.047482 0.084149 0.089154 0.138089 0.233018 0.040293 0.059292 0.077793 0.077046 0.062361 0.016580 0.102401 0.114081 0.053765 0.173740
40.800000 0.180350 0.108927 0.015890 0.122817 0.013000 0.035026 0.045661 0.056162 0.085895 0.115900 0.078306 0.008411 0.050955 0.001848 0.035594 0.003880 0.155616 0.074423 0.117185 0.016647 0.109374 0.016445 0.179837 0.094399 0.082081 0.249837 0.103353 0.122184 0.043245 0.107635 0.107721 0.069714 0.023873 0.117125 0.084116 0.057706 0.081905 0.221714 0.047334 0.093231 0.039203 0.085960 0.127553 0.010598 0.020806 0.182890 0.130966 0.031216 0.004461 0.063261 0.101261 0.101841 0.028120 0.121710 0.022761 0.031781 0.032509 0.026571 0.085104 0.000000 0.058713 0.112377 0.051252 0.061237 0.033277 0.000939 0.023430 0.068806 0.000000 0.066212 0.046817 0.003258 0.114660 0.006952 0.008016 0.127985 0.108004 0.058100 0.076289 0.059377 0.081149 0.165519 0.182027 0.053413 0.079225 0.046446 0.037499 0.136781 0.143090 0.209794 0.000000 0.107617 0.101910 0.071538 0.057111 0.028614 0.156857 0.090275 0.106834 0.161340
40.900000 0.143809 0.083134 0.045466 0.161754 0.040022 0.038223 0.017802 0.000000 0.058126 0.098714 0.088885 0.008433 0.047717 0.015664 0.036837 0.003644 0.156498 0.081264 0.056245 0.056595 0.080993 0.045280 0.099712 0.085374 0.049058 0.211962 0.046862 0.081940 0.050903 0.095006 0.070639 0.079530 0.000000 0.097049 0.107995 0.081456 0.097994 0.184245 0.057638 0.126122 0.051292 0.127615 0.127582 0.006192 0.032966 0.213240 0.103382 0.039832 0.001269 0.027316 0.102953 0.101750 0.055745 0.092954 0.014351 0.029493 0.039709 0.025879 0.067055 0.040823 0.024009 0.082729 0.087030 0.011078 0.018887 0.042488 0.008934 0.087075 0.039635 0.064413 0.032158 0.021012 0.105380 0.000000 0.031351 0.165699 0.031076 0.036621 0.076965 0.057022 0.064054 0.134506 0.196466 0.016424 0.054838 0.045053 0.047003 0.098015 0.154158 0.218058 0.008791 0.131372 0.021887 0.072271 0.048969 0.017202 0.129656 0.102957 0.131715 0.136073
41.000000 0.105918 0.091279 0.000000 0.146806 0.036660 0.028435 0.018400 0.001433 0.015064 0.052510 0.101967 0.012314 0.054187 0.061135 0.000000 0.000000 0.136683 0.077107 0.020258 0.032991 0.092565 0.115933 0.089548 0.046475 0.041210 0.203973 0.009785 0.102399 0.123063 0.092700 0.065813 0.126006 0.081631 0.109604 0.102528 0.068708 0.124524 0.194990 0.061229 0.115174 0.092730 0.167568 0.096868 0.076600 0.049169 0.211678 0.111131 0.060055 0.039041 0.038031 0.064793 0.084049 0.006920 0.092726 0.000000 0.050387 0.046049 0.056006 0.073722 0.033607 0.014990 0.081828 0.056605 0.012266 0.027698 0.078278 0.008685 0.106204 0.096213 0.129790 0.050371 0.000030 0.084745 0.017968 0.031539 0.154363 0.006641 0.011111 0.108348 0.083109 0.055483 0.147371 0.147996 0.040155 0.029041 0.037780 0.028648 0.082981 0.176582 0.193336 0.000000 0.137434 0.093872 0.038175 0.095158 0.040317 0.124847 0.090990 0.143409 0.116696
41.100000 0.082312 0.093424 0.033995 0.150333 0.075763 0.047135 0.059085 0.035134 0.024246 0.025103 0.070387 0.000000 0.080725 0.016302 0.035691 0.043900 0.167051 0.078956 0.041655 0.093859 0.090371 0.091939 0.078923 0.072422 0.065276 0.206005 0.031117 0.115144 0.120604 0.146684 0.050742 0.060954 0.062455 0.125081 0.068250 0.108217 0.166068 0.189933 0.047175 0.101751 0.085778 0.153206 0.085162 0.075253 0.090727 0.169769 0.130664 0.069263 0.028399 0.062098 0.067023 0.078838 0.003585 0.097642 0.020546 0.037587 0.061658 0.026491 0.043270 0.029527 0.013184 0.104408 0.053770 0.000000 0.055019 0.090169 0.090344 0.121529 0.116776 0.159600 0.041050 0.017942 0.082824 0.025793 0.002777 0.188025 0.004421 0.000000 0.076424 0.094597 0.042541 0.120727 0.125844 0.046237 0.041796 0.064697 0.012229 0.123267 0.135453 0.221935 0.005397 0.131911 0.061600 0.057168 0.123752 0.000000 0.103321 0.038791 0.147530 0.119737
41.200000 0.073031 0.088902 0.064167 0.116033 0.074520 0.081035 0.095151 0.017479 0.000000 0.000286 0.051330 0.022643 0.094880 0.004448 0.040314 0.026103 0.129030 0.091735 0.057203 0.091778 0.099436 0.124929 0.073743 0.095512 0.023241 0.167923 0.021041 0.050543 0.110768 0.167451 0.066073 0.129545 0.009074 0.115643 0.058137 0.084176 0.153198 0.210021 0.061878 0.114092 0.126832 0.114524 0.076327 0.109823 0.063843 0.150480 0.152682 0.027732 0.026919 0.050703 0.000000 0.076215 0.000170 0.055659 0.000652 0.048205 0.070871 0.026565 0.069895 0.001517 0.057325 0.089442 0.093220 0.067417 0.073078 0.093915 0.031072 0.083852 0.143662 0.166878 0.033235 0.020974 0.113463 0.072093 0.008879 0.172018 0.000000 0.035268 0.048104 0.085549 0.052550 0.148063 0.102002 0.000000 0.045634 0.000000 0.038512 0.138990 0.146879 0.183959 0.005685 0.141346 0.076019 0.000000 0.148939 0.005976 0.097728 0.054603 0.137308 0.119591
41.300000 0.033472 0.077981 0.038552 0.100379 0.086214 0.065591 0.069321 0.017686 0.063452 0.029798 0.049019 0.040861 0.101804 0.027722 0.028559 0.014196 0.107293 0.086653 0.090355 0.111731 0.141228 0.140856 0.075060 0.144811 0.019483 0.158822 0.031440 0.043848 0.075321 0.145451 0.032579 0.183359 0.048564 0.137886 0.027590 0.033504 0.146869 0.210945 0.031385 0.096953 0.167604 0.103941 0.099963 0.089401 0.071668 0.182240 0.156901 0.013267 0.000580 0.075888 0.010375 0.047327 0.022063 0.095533 0.031025 0.036003 0.044704 0.000000 0.117212 0.037609 0.073911 0.096145 0.131465 0.088488 0.067687 0.115264 0.011867 0.122866 0.121975 0.111328 0.025336 0.045950 0.129045 0.038663 0.021337 0.171657 0.003590 0.039954 0.098927 0.063898 0.082156 0.174175 0.076613 0.020744 0.038798 0.000863 0.049974 0.112770 0.119155 0.184821 0.049472 0.109605 0.095893 0.000000 0.136692 0.019765 0.116656 0.016969 0.140827 0.136849
41.400000 0.004583 0.070902 0.107444 0.038581 0.138170 0.051710 0.051488 0.038786 0.059567 0.005809 0.037147 0.000000 0.033490 0.015844 0.006388 0.007964 0.112209 0.125464 0.134494 0.083395 0.124417 0.112701 0.054692 0.169191 0.000000 0.116806 0.027551 0.050604 0.042813 0.136214 0.042928 0.178077 0.020215 0.195719 0.039782 0.049394 0.103612 0.210031 0.052617 0.084305 0.174508 0.117453 0.158152 0.131793 0.066031 0.160807 0.146904 0.025627 0.039343 0.080216 0.026276 0.069766 0.093513 0.091584 0.062753 0.068692 0.084800 0.000000 0.118360 0.013620 0.066437 0.099638 0.150574 0.041884 0.125969 0.106558 0.025968 0.146747 0.123855 0.088598 0.012930 0.080720 0.130110 0.054521 0.034966 0.186800 0.031633 0.058464 0.069714 0.031932 0.073629 0.173117 0.047536 0.055444 0.030104 0.055033 0.001169 0.113989 0.107738 0.175894 0.049907 0.105897 0.062655 0.012506 0.139183 0.027495 0.113560 0.050872 0.063568 0.115955
41.500000 0.021519 0.056390 0.125138 0.060391 0.156448 0.034735 0.074643 0.046529 0.075396 0.000000 0.000000 0.001258 0.038200 0.059775 0.007353 0.014397 0.083388 0.136990 0.103162 0.056604 0.110260 0.155954 0.029736 0.188042 0.008538 0.093417 0.023962 0.000750 0.046601 0.086389 0.057198 0.142232 0.033307 0.192691 0.052496 0.075852 0.125969 0.204556 0.058544 0.097489 0.138547 0.144805 0.091383 0.091544 0.061326 0.129575 0.118600 0.071333 0.063435 0.106225 0.034936 0.078023 0.115057 0.076241 0.087225 0.090593 0.045742 0.000000 0.096437 0.032079 0.041538 0.080982 0.147355 0.060983 0.126027 0.059661 0.070650 0.135059 0.132151 0.048752 0.000648 0.053268 0.123825 0.043557 0.055084 0.156703 0.038246 0.058348 0.048511 0.074100 0.050505 0.173656 0.049823 0.082121 0.010525 0.072439 0.044437 0.091536 0.125402 0.202785 0.050930 0.081077 0.057161 0.046652 0.124080 0.039546 0.133378 0.005635 0.011463 0.119938
41.600000 0.038656 0.036271 0.099023 0.049749 0.213667 0.108965 0.054505 0.084488 0.045109 0.035257 0.034473 0.014654 0.011862 0.068844 0.000000 0.013895 0.060297 0.105793 0.110026 0.031497 0.144171 0.217275 0.082162 0.179031 0.003084 0.085777 0.080561 0.017895 0.090286 0.066850 0.076226 0.204209 0.019043 0.183470 0.110399 0.044100 0.049942 0.200646 0.065874 0.056982 0.173934 0.144198 0.091924 0.051552 0.079227 0.131379 0.145117 0.060736 0.067982 0.140938 0.000000 0.080555 0.168137 0.089590 0.102664 0.063016 0.002562 0.025263 0.063611 0.005323 0.079434 0.104041 0.163809 0.050456 0.073410 0.114019 0.072202 0.101819 0.142253 0.033963 0.004516 0.025410 0.072611 0.071772 0.064266 0.209839 0.042692 0.002020 0.055667 0.041698 0.032862 0.183992 0.007662 0.093204 0.035951 0.080834 0.007005 0.073097 0.122493 0.199599 0.057614 0.126348 0.064921 0.069829 0.152756 0.063960 0.139257 0.064509 0.000000 0.110185
41.700000 0.030798 0.056768 0.105271 0.044831 0.190514 0.104115 0.062337 0.090243 0.089036 0.020130 0.054599 0.016864 0.000000 0.074887 0.001831 0.006734 0.039420 0.093261 0.112853 0.004246 0.157946 0.188566 0.081159 0.130021 0.039156 0.072417 0.043154 0.033937 0.093528 0.071498 0.088664 0.127344 0.024409 0.180523 0.161042 0.011926 0.071630 0.152595 0.017886 0.052008 0.150113 0.039533 0.097211 0.009573 0.060397 0.199845 0.151234 0.060015 0.139897 0.080422 0.005774 0.082148 0.156996 0.104223 0.059303 0.114555 0.025755 0.042047 0.092375 0.002540 0.098347 0.079284 0.137366 0.014190 0.101482 0.113347 0.076322 0.115539 0.158222 0.000000 0.021484 0.059999 0.068174 0.099444 0.135891 0.157118 0.046294 0.043184 0.082420 0.067055 0.009601 0.155477 0.001760 0.095357 0.028654 0.104787 0.024515 0.009305 0.122223 0.145119 0.063525 0.111999 0.111038 0.094703 0.124441 0.047708 0.166088 0.071164 0.047702 0.117825
41.800000 0.000000 0.051909 0.143203 0.043490 0.161585 0.082391 0.026950 0.063148 0.086026 0.010523 0.061133 0.040203 0.039809 0.088459 0.034141 0.032806 0.037693 0.075091 0.102762 0.017197 0.165276 0.063998 0.084458 0.135493 0.042814 0.088251 0.006735 0.053197 0.099725 0.122327 0.033262 0.101447 0.020341 0.106945 0.143401 0.021711 0.115745 0.140049 0.036021 0.056120 0.142466 0.000000 0.099942 0.049316 0.015152 0.240481 0.176549 0.047854 0.149356 0.082834 0.000000 0.083766 0.224801 0.098933 0.065740 0.103209 0.050890 0.040253 0.092922 0.053316 0.132924 0.075974 0.139552 0.030531 0.130425 0.132395 0.044522 0.133468 0.183575 0.001898 0.020886 0.077460 0.001172 0.154860 0.112482 0.136728 0.076571 0.041961 0.068496 0.013692 0.010825 0.181144 0.020005 0.112858 0.036514 0.096477 0.066674 0.035808 0.122141 0.129573 0.034470 0.113579 0.135610 0.045814 0.103068 0.066415 0.115340 0.093122 0.087755 0.086218
41.900000 0.001352 0.000000 0.069108 0.037373 0.096777 0.024769 0.031541 0.094899 0.049059 0.029888 0.051950 0.019618 0.036287 0.030858 0.060569 0.076391 0.054866 0.103774 0.187244 0.008455 0.151785 0.085858 0.099484 0.063742 0.055408 0.115238 0.031769 0.073251 0.069217 0.118555 0.003735 0.034050 0.044089 0.104002 0.143547 0.000000 0.137731 0.130108 0.036107 0.051257 0.133086 0.003511 0.033732 0.052971 0.000000 0.268648 0.134084 0.048353 0.153241 0.091402 0.007933 0.099647 0.255648 0.080194 0.033075 0.092556 0.084752 0.055200 0.082792 0.055574 0.056483 0.060579 0.075332 0.086879 0.142941 0.136027 0.083929 0.122575 0.180372 0.073126 0.058855 0.028372 0.007741 0.165406 0.095663 0.149496 0.094829 0.023191 0.089062 0.035448 0.000631 0.183453 0.039036 0.125825 0.111145 0.098421 0.075118 0.040473 0.143886 0.136209 0.099434 0.194052 0.122885 0.042766 0.069010 0.060243 0.125309 0.119811 0.127896 0.080576
42.000000 0.021462 0.018821 0.130558 0.048026 0.074648 0.003880 0.022185 0.101229 0.032845 0.030508 0.075234 0.007974 0.071515 0.000000 0.050425 0.135178 0.025674 0.125982 0.168648 0.011485 0.132971 0.078036 0.133959 0.047672 0.058586 0.123183 0.054796 0.073541 0.037307 0.103057 0.017095 0.055564 0.089560 0.077384 0.172562 0.001726 0.141899 0.105273 0.049198 0.040541 0.076563 0.044268 0.043198 0.074146 0.089599 0.279201 0.164485 0.074435 0.128937 0.081452 0.016602 0.131091 0.212623 0.075638 0.063691 0.093131 0.095058 0.015888 0.103957 0.077569 0.071473 0.076160 0.109648 0.150798 0.144977 0.096914 0.088297 0.141338 0.199953 0.041139 0.069548 0.050601 0.042284 0.150880 0.088817 0.144350 0.101233 0.013289 0.128859 0.099164 0.035764 0.204489 0.043438 0.081466 0.076327 0.104919 0.045215 0.012263 0.139363 0.111144 0.102870 0.182637 0.115126 0.083205 0.057206 0.045618 0.130232 0.085232 0.116947 0.093517
42.100000 0.068687 0.021259 0.121433 0.047722 0.065437 0.009174 0.069526 0.078315 0.073464 0.049504 0.087246 0.010586 0.002319 0.000000 0.018323 0.148620 0.000000 0.160803 0.210083 0.031585 0.083139 0.085857 0.139259 0.057388 0.022020 0.080410 0.068316 0.069487 0.010113 0.112644 0.039985 0.012916 0.083076 0.028955 0.180055 0.008578 0.066327 0.104378 0.074560 0.004227 0.085281 0.017416 0.003763 0.048208 0.040995 0.202466 0.135412 0.072014 0.091053 0.050199 0.059130 0.081846 0.208146 0.062106 0.085518 0.076867 0.056786 0.015250 0.098768 0.063671 0.068508 0.067912 0.145339 0.158040 0.075246 0.123475 0.061643 0.113664 0.158048 0.055127 0.053457 0.079363 0.027055 0.159044 0.092889 0.133788 0.100174 0.032579 0.092768 0.090357 0.029858 0.154031 0.025125 0.045064 0.086166 0.032793 0.078352 0.012831 0.156366 0.130089 0.088859 0.141034 0.119096 0.055053 0.062463 0.058327 0.098925 0.064958 0.079579 0.093172
42.200000 0.087329 0.042329 0.070723 0.100174 0.050703 0.010088 0.025141 0.036662 0.109310 0.011504 0.050893 0.000000 0.000000 0.010731 0.015847 0.173695 0.040460 0.160806 0.178898 0.082496 0.058723 0.071968 0.085977 0.080505 0.062727 0.128749 0.025500 0.061146 0.014081 0.079983 0.052173 0.000000 0.100605 0.033510 0.185328 0.014520 0.045339 0.124022 0.106982 0.007407 0.095384 0.003626 0.038996 0.050265 0.054216 0.204419 0.093889 0.067267 0.143822 0.051866 0.045903 0.052091 0.170193 0.085235 0.090149 0.098696 0.046105 0.000000 0.064568 0.098447 0.014630 0.000000 0.104128 0.149169 0.088795 0.158088 0.105739 0.166434 0.140619 0.099063 0.034475 0.063697 0.041246 0.218126 0.100664 0.160426 0.123043 0.035524 0.061815 0.122792 0.000000 0.152334 0.007571 0.025732 0.097528 0.072181 0.082237 0.041738 0.211244 0.096379 0.061358 0.129442 0.071815 0.059977 0.066288 0.063350 0.078665 0.024277 0.074446 0.117380
42.300000 0.102505 0.051474 0.071581 0.152059 0.071021 0.017133 0.029878 0.039421 0.078877 0.032315 0.081672 0.018471 0.011389 0.032049 0.054529 0.176310 0.008496 0.176599 0.110355 0.058981 0.043734 0.015093 0.113087 0.019072 0.118135 0.131248 0.005592 0.014019 0.070533 0.038185 0.055395 0.020200 0.103488 0.038552 0.177922 0.045698 0.095828 0.146165 0.125466 0.071444 0.035081 0.028404 0.057081 0.044433 0.062109 0.173894 0.067757 0.025109 0.109508 0.006570 0.030841 0.033394 0.144764 0.061918 0.090370 0.137914 0.036711 0.077142 0.003026 0.069776 0.000000 0.000000 0.103654 0.157994 0.105618 0.154962 0.151957 0.132342 0.146676 0.106988 0.008768 0.042708 0.049451 0.256272 0.093511 0.199729 0.076599 0.002847 0.038378 0.132747 0.020569 0.146793 0.004297 0.023796 0.110113 0.052621 0.133748 0.038475 0.189701 0.102197 0.077106 0.158409 0.067753 0.062552 0.089067 0.074246 0.054553 0.002086 0.077407 0.105337
42.400000 0.081999 0.084347 0.017169 0.123936 0.093290 0.010695 0.012710 0.027053 0.082024 0.021548 0.063984 0.000000 0.024428 0.040872 0.023504 0.165001 0.007380 0.137290 0.077721 0.025255 0.029214 0.029095 0.150225 0.067646 0.094268 0.086490 0.000201 0.076010 0.050692 0.046857 0.061816 0.000000 0.098328 0.024156 0.168379 0.082156 0.086319 0.134683 0.107183 0.000000 0.018008 0.032052 0.032080 0.028455 0.032133 0.160032 0.093104 0.066979 0.114828 0.017733 0.018647 0.052038 0.160493 0.065874 0.050793 0.107465 0.039231 0.104582 0.000000 0.036114 0.014398 0.023268 0.095972 0.143448 0.079333 0.145126 0.212903 0.136673 0.119833 0.084903 0.043045 0.071157 0.079777 0.265099 0.065266 0.185284 0.104672 0.005499 0.057014 0.124213 0.035495 0.080798 0.013719 0.027606 0.138414 0.089435 0.156249 0.052504 0.228562 0.098807 0.095785 0.166428 0.031538 0.062275 0.073550 0.049482 0.042274 0.011931 0.028102 0.106080
42.500000 0.035253 0.101238 0.047212 0.093548 0.054929 0.000000 0.019365 0.057262 0.061020 0.038095 0.109814 0.042715 0.036623 0.037651 0.000000 0.152484 0.008569 0.060929 0.065157 0.049801 0.025940 0.000000 0.110102 0.000000 0.086290 0.094640 0.034260 0.069501 0.045936 0.051600 0.082824 0.020906 0.157054 0.055061 0.181176 0.073796 0.121158 0.100812 0.143783 0.019014 0.003259 0.001085 0.018367 0.057646 0.055935 0.190228 0.076782 0.075995 0.130442 0.024232 0.012366 0.094826 0.144862 0.078847 0.030978 0.156336 0.049745 0.097156 0.066929 0.000000 0.067732 0.054594 0.130475 0.109941 0.116946 0.128759 0.230222 0.163581 0.093905 0.052255 0.046258 0.072735 0.124323 0.232628 0.034855 0.120324 0.068837 0.003931 0.033289 0.108992 0.025078 0.065824 0.007116 0.000000 0.122775 0.070833 0.142922 0.052483 0.232615 0.075311 0.098784 0.195180 0.075348 0.124404 0.106991 0.022920 0.053859 0.061214 0.069978 0.094274
42.600000 0.008205 0.101789 0.034831 0.069279 0.000000 0.055999 0.022167 0.055203 0.059797 0.017864 0.148952 0.052210 0.000000 0.034528 0.028616 0.147817 0.042603 0.047132 0.045058 0.015559 0.082587 0.021554 0.107063 0.024395 0.117298 0.092700 0.022342 0.040729 0.068479 0.071043 0.114156 0.006598 0.108146 0.034143 0.183172 0.035043 0.158780 0.086898 0.151591 0.003933 0.031010 0.039719 0.014182 0.089396 0.101386 0.192886 0.063300 0.099426 0.128465 0.012939 0.050833 0.145991 0.117752 0.080287 0.055697 0.133780 0.045817 0.109045 0.088186 0.059424 0.048423 0.052609 0.107457 0.161651 0.037633 0.099623 0.188969 0.152041 0.082849 0.029602 0.052755 0.046713 0.110338 0.198668 0.054910 0.108731 0.147829 0.060708 0.010395 0.092460 0.005721 0.060454 0.039015 0.005637 0.095241 0.086422 0.148048 0.079975 0.261611 0.076655 0.074138 0.234189 0.054675 0.103904 0.116086 0.000000 0.079017 0.052112 0.060385 0.067843
42.700000 0.033733 0.089063 0.024628 0.097013 0.050645 0.019453 0.081679 0.024692 0.060915 0.007307 0.134870 0.027978 0.052251 0.025942 0.028644 0.103249 0.052801 0.001821 0.058604 0.041639 0.102844 0.030290 0.077729 0.030889 0.132820 0.164995 0.082427 0.048985 0.035047 0.066802 0.121711 0.067711 0.077200 0.106514 0.159541 0.083922 0.130965 0.109456 0.150455 0.061861 0.085355 0.064692 0.045653 0.076380 0.125596 0.174065 0.147109 0.068848 0.133701 0.033067 0.000000 0.167101 0.163809 0.038916 0.017896 0.115374 0.051857 0.075252 0.111449 0.082263 0.102798 0.015869 0.158632 0.152107 0.026397 0.136486 0.209985 0.158731 0.039404 0.000000 0.097014 0.037235 0.110489 0.208193 0.021039 0.122202 0.158615 0.035506 0.000000 0.033427 0.004296 0.128985 0.035890 0.000000 0.134964 0.088888 0.111644 0.112449 0.229389 0.094066 0.109346 0.220944 0.089370 0.099573 0.080339 0.021055 0.111685 0.041658 0.135095 0.064820
42.800000 0.012949 0.037541 0.005785 0.148990 0.036601 0.016294 0.075379 0.025146 0.041184 0.015626 0.139614 0.039415 0.077254 0.000000 0.046222 0.120115 0.048680 0.000000 0.085325 0.037881 0.121824 0.066321 0.049145 0.038260 0.115027 0.189757 0.102447 0.135705 0.014777 0.070151 0.173994 0.049942 0.033937 0.100855 0.151152 0.102733 0.128915 0.125786 0.184281 0.043248 0.111761 0.080471 0.046465 0.090001 0.113901 0.153642 0.135902 0.081352 0.151628 0.004664 0.000000 0.168348 0.180696 0.035710 0.019807 0.125127 0.052948 0.051678 0.102216 0.092125 0.055745 0.057327 0.142316 0.233646 0.000000 0.110698 0.193726 0.182457 0.030968 0.003517 0.061366 0.095847 0.120500 0.191499 0.040373 0.177428 0.130649 0.043161 0.037892 0.044670 0.007413 0.111375 0.006043 0.006425 0.135317 0.062280 0.098374 0.115115 0.266248 0.054013 0.116750 0.189750 0.110991 0.113822 0.092034 0.051567 0.135010 0.007086 0.234505 0.093188
42.900000 0.003592 0.047495 0.006416 0.126902 0.083389 0.047986 0.082870 0.006070 0.047608 0.033922 0.192384 0.017476 0.057340 0.009485 0.029143 0.097748 0.103087 0.032465 0.101912 0.000000 0.104246 0.062676 0.056792 0.013308 0.112061 0.187774 0.046188 0.156506 0.008034 0.031855 0.198718 0.032724 0.018282 0.081893 0.147314 0.059291 0.130597 0.076738 0.171498 0.000000 0.123307 0.081899 0.076345 0.046753 0.094671 0.104480 0.153062 0.112923 0.140679 0.000000 0.076803 0.177041 0.171140 0.059985 0.030851 0.097897 0.060182 0.079928 0.077974 0.084908 0.055417 0.016935 0.137556 0.252675 0.036637 0.049063 0.195001 0.166371 0.042792 0.000000 0.051815 0.104385 0.163788 0.205240 0.051539 0.131211 0.098500 0.056031 0.039057 0.060351 0.016154 0.062426 0.014048 0.000000 0.155334 0.048220 0.106633 0.107373 0.247636 0.079437 0.093276 0.164946 0.124292 0.101682 0.076702 0.004641 0.078629 0.042003 0.174354 0.047705
43.000000 0.000000 0.075606 0.021669 0.153085 0.060651 0.091927 0.129489 0.040373 0.089549 0.036756 0.165248 0.052245 0.076538 0.000000 0.041644 0.101860 0.108014 0.028266 0.092839 0.017294 0.094549 0.079163 0.020427 0.021555 0.116068 0.123235 0.031802 0.144074 0.000220 0.045180 0.216359 0.082046 0.000000 0.065770 0.155587 0.090125 0.129755 0.007566 0.181452 0.023282 0.088481 0.105488 0.056672 0.032010 0.087305 0.100866 0.154809 0.094816 0.120892 0.000000 0.041583 0.204250 0.177489 0.010944 0.038856 0.104612 0.091459 0.119881 0.102416 0.011222 0.060553 0.047623 0.149773 0.250965 0.040939 0.049882 0.175494 0.130544 0.052924 0.021503 0.055477 0.076258 0.192641 0.224765 0.041920 0.040638 0.084734 0.046517 0.076416 0.117046 0.011825 0.056470 0.056181 0.024198 0.145874 0.063044 0.050398 0.076319 0.294370 0.073883 0.106454 0.151803 0.129755 0.143736 0.082779 0.014488 0.077373 0.049745 0.175773 0.098981
43.100000 0.061749 0.104778 0.009449 0.099672 0.073046 0.137122 0.110315 0.075069 0.106183 0.025959 0.136803 0.091653 0.155171 0.029814 0.060130 0.099169 0.074187 0.025453 0.035565 0.034035 0.041281 0.073224 0.059655 0.070003 0.101747 0.059258 0.030313 0.140549 0.020065 0.064964 0.195070 0.087322 0.086873 0.052792 0.141077 0.083135 0.112166 0.020050 0.185943 0.003943 0.116779 0.142648 0.034984 0.112840 0.096787 0.105280 0.141616 0.080771 0.146336 0.026229 0.062135 0.182497 0.159564 0.000000 0.006833 0.090829 0.078357 0.121404 0.105178 0.000000 0.036695 0.017442 0.110553 0.246983 0.000000 0.002029 0.141764 0.084727 0.103450 0.014850 0.096587 0.096621 0.144063 0.227298 0.043503 0.010899 0.075361 0.063647 0.118310 0.165134 0.009609 0.070401 0.090766 0.008770 0.129882 0.055792 0.006549 0.107391 0.266188 0.108568 0.135016 0.087392 0.155911 0.111509 0.070643 0.007155 0.067101 0.038340 0.142476 0.076912
43.200000 0.039467 0.071604 0.005791 0.080689 0.108672 0.164446 0.112202 0.076331 0.063691 0.000000 0.098325 0.030326 0.133587 0.027300 0.127256 0.119814 0.055330 0.000000 0.098175 0.033321 0.054185 0.044447 0.060158 0.056412 0.138597 0.085315 0.041804 0.113502 0.000000 0.073477 0.178854 0.062743 0.077305 0.078352 0.134422 0.085702 0.063711 0.001712 0.144460 0.000000 0.083867 0.125457 0.002687 0.090575 0.021235 0.091231 0.148596 0.096289 0.136459 0.011579 0.030708 0.197982 0.083203 0.017836 0.032729 0.107933 0.028462 0.130853 0.132366 0.015552 0.000218 0.001384 0.117200 0.198620 0.001137 0.000000 0.116620 0.088041 0.062628 0.058261 0.115992 0.063089 0.126577 0.197158 0.047079 0.017499 0.054288 0.061915 0.122192 0.141085 0.007035 0.128886 0.053787 0.048656 0.111572 0.094693 0.040644 0.164116 0.271441 0.071568 0.145874 0.088436 0.160781 0.080744 0.077013 0.029936 0.102600 0.129120 0.136674 0.074987
43.300000 0.000000 0.070733 0.000000 0.095673 0.083434 0.171287 0.155101 0.072964 0.086547 0.024769 0.125023 0.097201 0.087390 0.000000 0.157654 0.082778 0.087320 0.048426 0.151079 0.005898 0.065637 0.039642 0.060269 0.025818 0.152873 0.119746 0.043670 0.111727 0.052639 0.104533 0.206103 0.090691 0.113340 0.089888 0.110781 0.095524 0.053948 0.013438 0.158781 0.004984 0.113522 0.106459 0.000000 0.097633 0.034101 0.076894 0.123058 0.089237 0.119192 0.041983 0.008090 0.165684 0.079921 0.025812 0.054964 0.086787 0.033588 0.130899 0.056721 0.008766 0.039454 0.023424 0.092993 0.132202 0.000000 0.026664 0.114438 0.062249 0.062586 0.003389 0.071993 0.045937 0.056531 0.206012 0.114676 0.002505 0.061380 0.064527 0.095165 0.167049 0.007054 0.150947 0.014725 0.108252 0.113777 0.127099 0.053721 0.180769 0.231357 0.078595 0.105011 0.082573 0.148693 0.082596 0.071791 0.089306 0.129042 0.168023 0.117965 0.003523
43.400000 0.022661 0.067198 0.019946 0.093851 0.099130 0.157777 0.187367 0.078702 0.143541 0.015401 0.134969 0.092721 0.112016 0.007657 0.171704 0.072982 0.081581 0.044096 0.145314 0.016488 0.066261 0.104797 0.113884 0.030345 0.189182 0.129337 0.061130 0.189789 0.075846 0.164890 0.143578 0.121756 0.128699 0.138117 0.077725 0.116973 0.105555 0.005258 0.173836 0.008350 0.082745 0.080297 0.025418 0.083633 0.044395 0.055765 0.162213 0.076101 0.067957 0.042713 0.024535 0.193290 0.097467 0.009191 0.059405 0.073778 0.095350 0.154951 0.069324 0.000000 0.039602 0.060944 0.043616 0.171396 0.043780 0.050597 0.113969 0.044460 0.056513 0.031266 0.104075 0.072223 0.074463 0.195060 0.083304 0.004120 0.063364 0.116163 0.040095 0.207402 0.000000 0.124111 0.001871 0.122792 0.099608 0.142466 0.015806 0.153505 0.243011 0.097833 0.091237 0.043196 0.129937 0.113534 0.017447 0.073927 0.154700 0.199514 0.115267 0.013468
43.500000 0.015016 0.085209 0.067336 0.020581 0.079282 0.164763 0.197783 0.060643 0.132156 0.054070 0.146221 0.083701 0.098655 0.030924 0.124879 0.061112 0.044964 0.041151 0.100815 0.023483 0.093961 0.075997 0.141152 0.022122 0.200396 0.106041 0.034355 0.164062 0.084173 0.163581 0.167298 0.154720 0.158820 0.140239 0.071861 0.053916 0.124680 0.014653 0.187066 0.004644 0.107588 0.034518 0.000078 0.078758 0.039787 0.046013 0.154657 0.049730 0.058824 0.088423 0.035839 0.169199 0.108916 0.034658 0.083984 0.044685 0.074326 0.150593 0.106754 0.000002 0.035836 0.046492 0.086594 0.108419 0.126715 0.084648 0.140396 0.005263 0.086557 0.022140 0.091779 0.043991 0.078727 0.132823 0.113854 0.035350 0.024461 0.135344 0.068951 0.149811 0.018126 0.113045 0.016146 0.149667 0.025088 0.163128 0.005248 0.157185 0.278822 0.063794 0.075299 0.039293 0.122016 0.130390 0.030477 0.072972 0.157165 0.225981 0.102596 0.028153
43.600000 0.035222 0.074502 0.098502 0.021828 0.028094 0.171106 0.219877 0.032513 0.132148 0.000000 0.175287 0.104589 0.000000 0.106493 0.170170 0.033060 0.063764 0.020758 0.097604 0.000000 0.038770 0.076776 0.168500 0.026347 0.194421 0.119071 0.017182 0.138705 0.067033 0.096041 0.201810 0.191256 0.190976 0.116314 0.089729 0.096016 0.120185 0.007327 0.144620 0.021788 0.123717 0.032028 0.000000 0.123890 0.037111 0.076990 0.105207 0.078548 0.113235 0.059760 0.065338 0.157430 0.075405 0.063808 0.064305 0.068627 0.067515 0.106708 0.092270 0.015422 0.005173 0.052049 0.090276 0.127435 0.096930 0.061287 0.135768 0.014725 0.079053 0.003978 0.100604 0.003563 0.119202 0.162300 0.075152 0.075963 0.032897 0.151837 0.081789 0.141347 0.001386 0.083040 0.045027 0.139957 0.046041 0.174819 0.034283 0.099709 0.241331 0.084165 0.145078 0.060457 0.128274 0.154560 0.036035 0.079887 0.157869 0.266368 0.113612 0.047939
43.700000 0.000000 0.064115 0.089735 0.028913 0.002816 0.158171 0.176272 0.030785 0.111214 0.000000 0.172829 0.083250 0.000463 0.121825 0.195039 0.087525 0.055760 0.035904 0.103137 0.014939 0.021369 0.086888 0.177673 0.063789 0.231777 0.098300 0.063259 0.121899 0.048416 0.070004 0.179624 0.149058 0.150977 0.103236 0.112373 0.073359 0.158336 0.024336 0.154304 0.000000 0.135671 0.061862 0.031862 0.184130 0.120931 0.044042 0.138898 0.117342 0.102868 0.074873 0.064424 0.147984 0.042955 0.039227 0.040617 0.046390 0.104887 0.112277 0.061824 0.062546 0.000000 0.063940 0.112590 0.126966 0.089406 0.019117 0.099533 0.005074 0.079051 0.026180 0.071007 0.001786 0.098738 0.154457 0.013550 0.102814 0.036548 0.121256 0.076992 0.108277 0.015910 0.102181 0.044100 0.123824 0.029630 0.144112 0.038361 0.141276 0.176110 0.099980 0.137851 0.042483 0.107533 0.130173 0.045366 0.098530 0.102878 0.290733 0.094642 0.091844
43.800000 0.052903 0.087924 0.082154 0.036832 0.014576 0.151851 0.170921 0.005703 0.083067 0.000122 0.194370 0.047076 0.000000 0.111637 0.188244 0.079623 0.062721 0.004516 0.105710 0.014311 0.055789 0.084199 0.123840 0.081813 0.224172 0.069892 0.066548 0.161059 0.026394 0.039412 0.161098 0.144118 0.138687 0.055906 0.086999 0.108268 0.125643 0.024988 0.139988 0.022540 0.160655 0.019696 0.010442 0.137103 0.049112 0.008509 0.123109 0.155021 0.074788 0.038815 0.078517 0.152123 0.030534 0.058080 0.056448 0.075833 0.061737 0.145893 0.007693 0.052333 0.014434 0.082535 0.081380 0.117045 0.099638 0.015477 0.031437 0.037499 0.060258 0.018884 0.016066 0.019437 0.133554 0.141378 0.022466 0.084965 0.044721 0.073482 0.079650 0.153907 0.010792 0.137314 0.045894 0.136723 0.021698 0.106597 0.074954 0.111229 0.147010 0.048538 0.213911 0.052670 0.086437 0.119753 0.000000 0.125724 0.113073 0.302515 0.037945 0.091409
43.900000 0.024301 0.065910 0.094254 0.091604 0.011967 0.125245 0.182929 0.000000 0.115758 0.004188 0.206775 0.112388 0.000000 0.124844 0.174506 0.053282 0.039514 0.056225 0.154790 0.026883 0.074754 0.144041 0.119789 0.071152 0.177911 0.068336 0.041618 0.185770 0.068823 0.000000 0.097182 0.132872 0.108473 0.109514 0.108084 0.093169 0.101177 0.051096 0.044071 0.000000 0.122525 0.000000 0.015102 0.153739 0.014279 0.039430 0.052761 0.166447 0.066029 0.060450 0.119546 0.113698 0.027932 0.078728 0.076179 0.051929 0.097565 0.123889 0.029420 0.027688 0.010060 0.087022 0.051403 0.090263 0.041470 0.000892 0.018133 0.072842 0.096271 0.026205 0.052090 0.070487 0.143975 0.157833 0.038192 0.092497 0.013595 0.024291 0.066455 0.145238 0.048485 0.106613 0.003350 0.127841 0.057303 0.140583 0.093725 0.105478 0.143216 0.050964 0.228012 0.034789 0.093269 0.112440 0.009466 0.103269 0.057747 0.220906 0.035407 0.114779
[truncated: 2,332,512 more chars]
