# Supplementary material for: A linear reciprocal relationship between robustness and plasticity in homeostatic biological networks
Source: PLoS One. 2023 Jan 26;18(1):e0277181. doi: 10.1371/journal.pone.0277181 (PMC9879506; doi:10.1371/journal.pone.0277181)
Supplement: S2 Data — (ZIP) [file pone.0277181.s002.zip › data/Fig2AB/dynamics_10_0_1000.data]

0.100000 0.018906 0.006593 0.031549 0.041651 0.008211 0.003687 0.060002 0.037328 0.018094 0.055539 0.010480 0.018718 0.019727 0.000000 0.018720 0.028892 0.052397 0.056641 0.015212 0.000000 0.047853 0.009503 0.007472 0.000000 0.049031 0.041476 0.001546 0.039478 0.001206 0.055364 0.000365 0.025982 0.015177 0.030898 0.005660 0.040905 0.051642 0.000000 0.019859 0.000976 0.017414 0.000000 0.032384 0.037138 0.062429 0.024508 0.000000 0.000000 0.019839 0.000000 0.003098 0.016992 0.058110 0.009732 0.048901 0.030066 0.000000 0.000000 0.000000 0.023636 0.000000 0.000000 0.041121 0.054118 0.002395 0.000000 0.000000 0.040640 0.029627 0.035588 0.009191 0.023583 0.021064 0.074961 0.011693 0.059992 0.004982 0.085281 0.032808 0.024059 0.025759 0.042678 0.037996 0.000649 0.064611 0.012477 0.000000 0.000000 0.014208 0.013048 0.046492 0.033422 0.020816 0.017760 0.051814 0.010529 0.023820 0.006311 0.000000 0.056352
0.200000 0.006876 0.024978 0.035888 0.062625 0.035904 0.017342 0.020859 0.024248 0.027532 0.079709 0.009416 0.050859 0.028791 0.003793 0.000000 0.000819 0.025509 0.025541 0.023296 0.003423 0.044918 0.008100 0.000000 0.003536 0.030347 0.033164 0.021399 0.016362 0.007135 0.052394 0.000000 0.013437 0.052185 0.000667 0.031571 0.044820 0.054456 0.003047 0.009100 0.052542 0.106221 0.000000 0.036336 0.050166 0.046905 0.000000 0.065081 0.031568 0.000000 0.020574 0.001895 0.043880 0.126227 0.023052 0.058178 0.030291 0.000000 0.034467 0.027493 0.004019 0.001891 0.023058 0.076201 0.052890 0.000000 0.014214 0.009397 0.017507 0.000000 0.061240 0.043796 0.009674 0.029051 0.093141 0.008330 0.058936 0.014659 0.098625 0.085522 0.003563 0.034449 0.053310 0.044417 0.008708 0.014968 0.059680 0.000000 0.001766 0.023339 0.039525 0.031370 0.096926 0.032648 0.036985 0.009667 0.000000 0.017984 0.014956 0.000000 0.112175
0.300000 0.000000 0.030308 0.045633 0.054766 0.031494 0.048208 0.001142 0.000000 0.015272 0.110487 0.000000 0.031520 0.025450 0.060624 0.020709 0.031053 0.072145 0.045563 0.096370 0.053038 0.081534 0.042764 0.016303 0.075143 0.021936 0.024746 0.020050 0.019668 0.026564 0.048633 0.000000 0.085038 0.000000 0.044157 0.000000 0.056944 0.076639 0.008931 0.011268 0.015448 0.088014 0.000723 0.020573 0.078711 0.071403 0.034575 0.082902 0.084059 0.034601 0.091558 0.025746 0.023260 0.090975 0.021601 0.089071 0.027640 0.014684 0.048628 0.075570 0.006369 0.043012 0.036712 0.087446 0.031630 0.034998 0.032713 0.011905 0.009504 0.041378 0.009366 0.050633 0.009275 0.062901 0.056439 0.027055 0.038878 0.047893 0.084811 0.101498 0.014388 0.033483 0.042174 0.013042 0.032344 0.060748 0.037398 0.032589 0.028978 0.046023 0.000000 0.021679 0.079761 0.068732 0.036052 0.031138 0.047592 0.034025 0.065433 0.029120 0.116396
0.400000 0.016882 0.046572 0.105812 0.000000 0.006369 0.004282 0.000000 0.052944 0.050984 0.124473 0.011314 0.020662 0.049853 0.039429 0.030106 0.000000 0.066610 0.000207 0.027372 0.076714 0.113596 0.040349 0.000000 0.081018 0.052800 0.048764 0.058337 0.079112 0.054771 0.016527 0.028489 0.104066 0.000000 0.030081 0.010641 0.096812 0.030060 0.000000 0.025255 0.002982 0.042742 0.033981 0.016976 0.022602 0.059400 0.020104 0.096410 0.112910 0.058673 0.086905 0.039942 0.006441 0.076712 0.037072 0.059486 0.019966 0.000000 0.067884 0.093463 0.024589 0.000000 0.016843 0.105390 0.100881 0.050707 0.034121 0.034582 0.005260 0.000000 0.017571 0.041526 0.006412 0.093779 0.028501 0.022130 0.054999 0.093917 0.072865 0.127694 0.030981 0.000000 0.013380 0.020602 0.064858 0.041129 0.058142 0.100310 0.036873 0.045692 0.036608 0.062406 0.123584 0.044650 0.041296 0.044109 0.115255 0.024867 0.071727 0.048248 0.092472
0.500000 0.086148 0.008224 0.084103 0.023490 0.000000 0.028939 0.012810 0.033433 0.045041 0.133704 0.044291 0.021964 0.081819 0.077173 0.097742 0.005217 0.057923 0.045360 0.035729 0.077543 0.094332 0.052603 0.012290 0.077442 0.089097 0.046032 0.027845 0.093041 0.044310 0.000000 0.031873 0.085462 0.003981 0.085023 0.026691 0.118600 0.005748 0.000000 0.032934 0.030545 0.035391 0.050952 0.038820 0.008198 0.053590 0.016469 0.159687 0.086254 0.054089 0.085282 0.083569 0.061590 0.062018 0.012089 0.042324 0.026389 0.015018 0.084490 0.153993 0.031977 0.040260 0.012893 0.090674 0.061011 0.052086 0.061994 0.041984 0.042541 0.027272 0.043733 0.016825 0.047650 0.113617 0.065804 0.002088 0.037190 0.088316 0.062298 0.100960 0.075833 0.034302 0.010097 0.067940 0.028266 0.012916 0.091215 0.122737 0.064499 0.061128 0.017144 0.081414 0.092050 0.028855 0.050659 0.062934 0.034901 0.035121 0.073625 0.046268 0.090893
0.600000 0.039801 0.000204 0.028033 0.033198 0.011790 0.030516 0.000000 0.020700 0.023467 0.098204 0.045001 0.015124 0.048897 0.111495 0.043451 0.029206 0.084985 0.116936 0.012269 0.085754 0.118681 0.049918 0.056816 0.004780 0.092125 0.022660 0.010814 0.103535 0.072111 0.024299 0.070792 0.088658 0.011114 0.085833 0.066271 0.139259 0.024105 0.029362 0.092482 0.040958 0.000000 0.024729 0.071472 0.045283 0.021485 0.030175 0.175014 0.072238 0.063119 0.123002 0.088549 0.094489 0.083245 0.002967 0.018238 0.036914 0.045407 0.050067 0.118057 0.032137 0.023533 0.020144 0.069714 0.000608 0.102314 0.000000 0.056535 0.048855 0.103805 0.000000 0.053831 0.067182 0.102607 0.150167 0.000000 0.058307 0.071122 0.006752 0.109886 0.042502 0.004422 0.001987 0.082610 0.116122 0.034547 0.096005 0.099593 0.092569 0.034535 0.005301 0.065697 0.149824 0.072714 0.049852 0.053997 0.044254 0.024810 0.033679 0.015493 0.063297
0.700000 0.086954 0.007045 0.021472 0.021849 0.000000 0.058867 0.002447 0.001653 0.000000 0.047976 0.040359 0.046887 0.000000 0.075687 0.020077 0.072906 0.133776 0.098619 0.037809 0.056216 0.117008 0.098327 0.110335 0.035427 0.097970 0.009624 0.030057 0.082872 0.025558 0.017682 0.087563 0.082307 0.050540 0.138722 0.088324 0.192811 0.021047 0.073860 0.100831 0.032177 0.021515 0.039741 0.081591 0.018549 0.004763 0.032808 0.156705 0.144491 0.000687 0.180764 0.026980 0.053578 0.104082 0.017603 0.025338 0.064155 0.044026 0.032032 0.135769 0.016438 0.055205 0.005452 0.023402 0.018619 0.115356 0.004252 0.032282 0.042703 0.094702 0.043759 0.031332 0.058368 0.053557 0.160798 0.034064 0.061516 0.078652 0.006050 0.154286 0.014885 0.026975 0.060551 0.069596 0.113344 0.075862 0.136836 0.017088 0.102031 0.010654 0.011619 0.132394 0.147409 0.044927 0.030206 0.099667 0.055147 0.036024 0.046533 0.008136 0.054835
0.800000 0.046550 0.015183 0.045167 0.083518 0.012011 0.016692 0.025298 0.043316 0.004419 0.014589 0.027752 0.055636 0.034401 0.090295 0.000000 0.030624 0.081122 0.093915 0.018378 0.026369 0.100192 0.103622 0.108328 0.041865 0.127657 0.021032 0.042743 0.111524 0.045004 0.011755 0.062613 0.048631 0.028081 0.096623 0.116816 0.166720 0.004279 0.000530 0.082262 0.000000 0.052469 0.041204 0.026826 0.000000 0.002330 0.080453 0.127606 0.138657 0.041822 0.161771 0.031541 0.107420 0.082505 0.027717 0.043778 0.066330 0.034263 0.031973 0.152476 0.050565 0.020771 0.036430 0.017970 0.055192 0.106809 0.032409 0.012758 0.045763 0.128514 0.021457 0.060653 0.069943 0.020891 0.153701 0.043789 0.059333 0.051851 0.000000 0.116189 0.000000 0.048535 0.033659 0.067402 0.095352 0.097446 0.108903 0.030577 0.106092 0.022281 0.001839 0.123424 0.127325 0.038580 0.016283 0.066506 0.038716 0.049398 0.050061 0.009465 0.034126
0.900000 0.063192 0.000000 0.030162 0.080612 0.000000 0.067333 0.068276 0.084903 0.042059 0.000000 0.034818 0.092898 0.027037 0.074605 0.021481 0.016829 0.079459 0.033324 0.072608 0.008487 0.100456 0.082160 0.071002 0.029723 0.155792 0.039933 0.043099 0.163031 0.032386 0.000000 0.099306 0.070704 0.010683 0.054234 0.069044 0.119599 0.023747 0.024117 0.109215 0.051325 0.052172 0.104273 0.036523 0.037375 0.035006 0.081449 0.085907 0.105990 0.068249 0.173663 0.057343 0.139384 0.118504 0.071878 0.000000 0.019593 0.020819 0.055251 0.115132 0.056899 0.045728 0.071743 0.000882 0.053674 0.120960 0.050380 0.055286 0.074779 0.115033 0.047169 0.054239 0.092026 0.057603 0.109872 0.096663 0.105674 0.056155 0.004912 0.129700 0.000000 0.076723 0.000000 0.105625 0.124100 0.057322 0.117050 0.000105 0.028660 0.013069 0.043817 0.157596 0.074395 0.063469 0.000318 0.084549 0.068688 0.000143 0.029360 0.050151 0.047266
1.000000 0.092829 0.034331 0.047528 0.011215 0.039705 0.035083 0.089549 0.035712 0.029381 0.022031 0.015000 0.118138 0.025277 0.005840 0.013460 0.023343 0.104628 0.046591 0.073944 0.000000 0.139065 0.096691 0.063488 0.013227 0.139331 0.054923 0.025988 0.150850 0.081470 0.031334 0.075940 0.076382 0.027083 0.063624 0.084213 0.116342 0.025233 0.056323 0.073945 0.055282 0.055651 0.155132 0.000000 0.073989 0.034832 0.065765 0.111655 0.104817 0.073281 0.178710 0.024947 0.117263 0.111664 0.074771 0.029318 0.000000 0.022167 0.003828 0.138098 0.085143 0.056438 0.070706 0.044424 0.137453 0.106578 0.052688 0.044635 0.083190 0.081838 0.112417 0.027993 0.103833 0.096779 0.095809 0.066231 0.087691 0.083043 0.016411 0.124813 0.047248 0.088481 0.019411 0.172034 0.145780 0.028409 0.121013 0.051769 0.045556 0.010430 0.045575 0.103801 0.074402 0.039657 0.033263 0.073930 0.044421 0.000000 0.078849 0.093063 0.032044
1.100000 0.124864 0.041439 0.096564 0.042888 0.010463 0.039257 0.076628 0.036907 0.034562 0.048424 0.012584 0.159887 0.055080 0.003931 0.013532 0.070027 0.072222 0.052419 0.072300 0.019528 0.141417 0.095498 0.066131 0.039077 0.120977 0.064113 0.000000 0.157039 0.091810 0.067524 0.040869 0.072760 0.018630 0.000000 0.079339 0.113538 0.011058 0.094622 0.032176 0.048657 0.066442 0.179162 0.000000 0.058050 0.050192 0.071014 0.116405 0.143495 0.072053 0.179772 0.028652 0.151890 0.029725 0.135299 0.046617 0.036192 0.056358 0.021998 0.070696 0.082682 0.089971 0.056717 0.019439 0.099689 0.122082 0.030187 0.040761 0.095758 0.042647 0.096884 0.032711 0.122436 0.108170 0.066427 0.048768 0.047037 0.053380 0.000000 0.076425 0.045910 0.135825 0.000000 0.224625 0.188750 0.000000 0.076820 0.051231 0.121630 0.042574 0.064260 0.103932 0.034098 0.009230 0.031317 0.130856 0.036385 0.010161 0.094858 0.072948 0.049834
1.200000 0.063155 0.054458 0.106394 0.078578 0.011079 0.000000 0.056549 0.095048 0.046011 0.033862 0.000000 0.170938 0.031724 0.015008 0.000000 0.022290 0.040870 0.095816 0.009099 0.012094 0.140502 0.127522 0.065905 0.088508 0.138486 0.061957 0.000000 0.155204 0.080190 0.085259 0.064094 0.042060 0.011691 0.001996 0.073326 0.128367 0.024392 0.099292 0.044543 0.000000 0.054989 0.179845 0.038061 0.053439 0.032449 0.070154 0.115433 0.151198 0.062648 0.177765 0.077134 0.131437 0.048837 0.110956 0.032541 0.000000 0.056311 0.043867 0.034871 0.097601 0.110312 0.065998 0.042316 0.084954 0.149221 0.023615 0.019776 0.111707 0.031027 0.088338 0.000000 0.072223 0.110860 0.024083 0.062854 0.046802 0.068459 0.031354 0.073823 0.086113 0.108920 0.017214 0.178318 0.215326 0.026562 0.052222 0.009230 0.091691 0.030060 0.085431 0.119225 0.039417 0.045574 0.005915 0.196927 0.017074 0.045996 0.107920 0.039753 0.052503
1.300000 0.120126 0.062193 0.123338 0.093443 0.024133 0.000000 0.075139 0.113230 0.067920 0.024402 0.028355 0.121676 0.052451 0.077282 0.052605 0.000000 0.000000 0.061623 0.023742 0.000000 0.131168 0.113781 0.026253 0.127154 0.116680 0.014174 0.039656 0.132914 0.102986 0.053200 0.094796 0.059163 0.009139 0.031502 0.032126 0.112380 0.025280 0.059708 0.038280 0.012042 0.033345 0.226158 0.082421 0.055084 0.026936 0.070712 0.133145 0.110007 0.057044 0.124758 0.098392 0.111969 0.057388 0.110354 0.000000 0.019908 0.017993 0.050345 0.000000 0.096335 0.090325 0.123073 0.043396 0.091828 0.168449 0.053058 0.011860 0.044239 0.052797 0.083748 0.034591 0.039860 0.061006 0.002252 0.101063 0.063447 0.082688 0.035916 0.127927 0.094753 0.171773 0.058048 0.210889 0.216230 0.101724 0.007345 0.002699 0.073466 0.088582 0.100099 0.084676 0.029985 0.066934 0.000000 0.191289 0.034241 0.042676 0.060403 0.002620 0.063004
1.400000 0.112474 0.066637 0.097013 0.083329 0.041736 0.006801 0.065810 0.121756 0.034072 0.025328 0.082862 0.083110 0.092553 0.105952 0.010919 0.029232 0.031671 0.079838 0.027820 0.023015 0.049679 0.079296 0.056005 0.164652 0.082327 0.004413 0.078663 0.184436 0.079418 0.000000 0.115636 0.082673 0.025567 0.000000 0.002920 0.097455 0.081884 0.073244 0.036850 0.012944 0.022921 0.201879 0.056109 0.040508 0.054885 0.054594 0.138581 0.058948 0.107013 0.089808 0.146960 0.072031 0.043327 0.106219 0.070298 0.083359 0.031551 0.031959 0.011873 0.100678 0.070140 0.133744 0.020306 0.104637 0.143442 0.037571 0.027474 0.000000 0.036961 0.050797 0.025769 0.012530 0.037002 0.000000 0.124839 0.115925 0.086735 0.075726 0.132067 0.105013 0.154998 0.026964 0.172044 0.219840 0.057144 0.004023 0.004714 0.032625 0.090029 0.090880 0.069311 0.027622 0.059594 0.035438 0.178330 0.048062 0.032777 0.017196 0.030587 0.094151
1.500000 0.084137 0.052591 0.125561 0.038065 0.053267 0.022164 0.096833 0.044781 0.011819 0.000000 0.057253 0.049136 0.124163 0.113211 0.040217 0.036741 0.025315 0.114974 0.035533 0.024226 0.089554 0.075698 0.019885 0.163673 0.046745 0.037951 0.082932 0.135952 0.091563 0.000000 0.153166 0.068638 0.026538 0.029126 0.008841 0.086133 0.074595 0.066611 0.019576 0.048185 0.016621 0.165338 0.079950 0.044736 0.063325 0.000000 0.161091 0.038936 0.103284 0.101249 0.178103 0.116759 0.066695 0.052731 0.063236 0.041825 0.081490 0.020434 0.028607 0.075604 0.080467 0.078295 0.041704 0.100620 0.147486 0.020405 0.029470 0.016550 0.031059 0.034646 0.012409 0.027467 0.084285 0.018146 0.198055 0.109400 0.084721 0.097993 0.096029 0.079764 0.142172 0.058582 0.130921 0.225971 0.055058 0.006488 0.000000 0.019740 0.083910 0.041395 0.096468 0.017238 0.056251 0.039281 0.159897 0.013726 0.007108 0.053871 0.000000 0.116098
1.600000 0.124155 0.060421 0.126273 0.045231 0.073005 0.015751 0.077623 0.006294 0.016192 0.002143 0.118096 0.038169 0.153440 0.096636 0.012714 0.037648 0.045860 0.130441 0.013836 0.038955 0.064911 0.046480 0.031362 0.136863 0.036304 0.069908 0.056595 0.069926 0.064076 0.004151 0.161400 0.036106 0.029381 0.030065 0.000000 0.090091 0.086540 0.073657 0.004528 0.059610 0.021310 0.109095 0.057053 0.055589 0.038617 0.004209 0.094912 0.063879 0.127883 0.123694 0.216577 0.176182 0.040934 0.063879 0.104688 0.108766 0.103242 0.025135 0.045142 0.134704 0.085299 0.029924 0.058180 0.047623 0.149453 0.014891 0.061400 0.018349 0.026809 0.029270 0.051205 0.055563 0.066168 0.000000 0.165719 0.105858 0.053424 0.098163 0.080728 0.079277 0.129665 0.014859 0.143670 0.196644 0.079557 0.022327 0.041638 0.021335 0.080467 0.045205 0.110003 0.000000 0.037157 0.065547 0.195216 0.003824 0.000000 0.091269 0.000000 0.063224
1.700000 0.086159 0.098647 0.094074 0.010946 0.068355 0.040376 0.039978 0.014381 0.024764 0.034333 0.103190 0.109827 0.148344 0.094118 0.023624 0.047108 0.002391 0.084571 0.049619 0.029002 0.032243 0.068010 0.055962 0.128503 0.027511 0.089923 0.000000 0.093318 0.082573 0.009519 0.151913 0.056222 0.018472 0.012119 0.045080 0.088508 0.070599 0.115573 0.001209 0.005266 0.037359 0.096675 0.052829 0.069244 0.066333 0.012806 0.049706 0.060106 0.075524 0.103227 0.233993 0.108471 0.044780 0.048780 0.135667 0.095052 0.074471 0.009999 0.013893 0.162914 0.040020 0.058661 0.043332 0.079287 0.114670 0.056733 0.104084 0.035110 0.000000 0.057832 0.002493 0.045545 0.050692 0.000000 0.209545 0.089988 0.114421 0.058670 0.029857 0.112750 0.141806 0.046886 0.148788 0.164559 0.076722 0.113189 0.026194 0.049428 0.055236 0.023545 0.098194 0.049759 0.031390 0.029674 0.150252 0.033097 0.043470 0.068298 0.019224 0.101875
1.800000 0.096729 0.117004 0.119356 0.026691 0.078138 0.008773 0.089113 0.023856 0.061297 0.047371 0.125599 0.117701 0.154167 0.054633 0.035761 0.064134 0.034489 0.064446 0.078745 0.066049 0.000000 0.066126 0.044733 0.071478 0.067362 0.055847 0.033182 0.101443 0.112731 0.018305 0.156835 0.065817 0.057681 0.015763 0.060338 0.107795 0.081823 0.162841 0.073771 0.010901 0.026637 0.091474 0.053966 0.022403 0.028605 0.015449 0.081485 0.076139 0.059275 0.091208 0.213436 0.051307 0.024540 0.016191 0.131767 0.136914 0.051172 0.004237 0.014924 0.176501 0.050803 0.035923 0.039106 0.112414 0.112527 0.084580 0.132493 0.005714 0.000000 0.040721 0.021503 0.056521 0.014829 0.000000 0.200679 0.078250 0.061578 0.000000 0.002580 0.111328 0.177454 0.062032 0.134760 0.136968 0.078383 0.109877 0.002385 0.042741 0.078795 0.029402 0.101795 0.052409 0.000000 0.031113 0.143420 0.044808 0.062856 0.092397 0.084072 0.145301
1.900000 0.065584 0.116259 0.100528 0.000000 0.137582 0.026040 0.060884 0.020860 0.049483 0.000000 0.197670 0.082929 0.144263 0.052670 0.069796 0.115674 0.070238 0.082911 0.067197 0.058279 0.015703 0.041173 0.063054 0.038760 0.020369 0.099531 0.000000 0.119138 0.076301 0.045646 0.135815 0.054527 0.085573 0.015127 0.065690 0.131008 0.071286 0.155177 0.039739 0.000000 0.000000 0.081691 0.070238 0.047758 0.057662 0.021902 0.079001 0.142126 0.023508 0.102401 0.205588 0.038386 0.014544 0.022734 0.063027 0.072786 0.053811 0.014750 0.012212 0.173391 0.034371 0.064416 0.041154 0.093096 0.133000 0.044757 0.129228 0.000000 0.003086 0.047486 0.061069 0.125855 0.013903 0.035506 0.169929 0.037337 0.078349 0.041171 0.032716 0.103732 0.106122 0.111928 0.141614 0.166520 0.091261 0.085874 0.057949 0.079272 0.100053 0.000000 0.035171 0.084476 0.033429 0.022793 0.139714 0.051658 0.099019 0.068769 0.099925 0.122577
2.000000 0.071050 0.191041 0.063675 0.061789 0.208357 0.010774 0.067904 0.035302 0.057710 0.060761 0.179391 0.073677 0.188706 0.064485 0.059833 0.134249 0.071523 0.013885 0.049735 0.026931 0.083083 0.025088 0.078394 0.000000 0.048845 0.050530 0.071563 0.125688 0.070579 0.089539 0.121642 0.000000 0.125142 0.000769 0.011852 0.142634 0.067745 0.079824 0.049307 0.029950 0.000000 0.100862 0.018696 0.076991 0.042064 0.006133 0.090493 0.133256 0.104283 0.069513 0.160449 0.051057 0.019554 0.020976 0.041084 0.002546 0.003177 0.000000 0.096052 0.173466 0.090785 0.009352 0.033952 0.043546 0.137502 0.045356 0.080802 0.018424 0.072532 0.113758 0.113788 0.054271 0.058652 0.074320 0.101144 0.078053 0.048674 0.056391 0.039377 0.227351 0.101936 0.106528 0.140815 0.171843 0.149743 0.074814 0.039602 0.060518 0.156620 0.016061 0.014375 0.057863 0.030058 0.004551 0.154935 0.031822 0.128914 0.074435 0.092127 0.104337
2.100000 0.031054 0.130578 0.040576 0.037384 0.175737 0.000683 0.063077 0.031302 0.049402 0.027708 0.187943 0.047708 0.173003 0.081305 0.037599 0.121575 0.073116 0.036223 0.044359 0.076670 0.086249 0.017697 0.069055 0.022623 0.013090 0.092318 0.049851 0.112858 0.092981 0.089381 0.112945 0.039937 0.148872 0.017037 0.004113 0.112006 0.098691 0.097184 0.070161 0.027495 0.000478 0.075946 0.035544 0.072779 0.080839 0.039161 0.113909 0.111549 0.079655 0.067930 0.154124 0.018996 0.047274 0.005881 0.012859 0.001135 0.032141 0.027507 0.122253 0.178884 0.083706 0.001838 0.066325 0.064971 0.136703 0.046136 0.069917 0.060561 0.112481 0.173331 0.114343 0.072695 0.031187 0.045339 0.047735 0.062502 0.073015 0.040013 0.047602 0.176559 0.080397 0.092800 0.129687 0.130756 0.091604 0.111511 0.014666 0.059897 0.113197 0.051155 0.036283 0.052800 0.000000 0.017647 0.154532 0.022252 0.106046 0.082452 0.062527 0.108895
2.200000 0.041080 0.124623 0.053201 0.045995 0.194681 0.031279 0.043033 0.015698 0.038196 0.050627 0.131429 0.056832 0.175857 0.068494 0.008879 0.171312 0.122722 0.036237 0.059075 0.114321 0.072501 0.048631 0.079537 0.046486 0.022666 0.089360 0.058321 0.079546 0.111359 0.102729 0.103641 0.031406 0.140175 0.061848 0.025402 0.126572 0.096243 0.150819 0.051994 0.047922 0.000000 0.015982 0.049735 0.065347 0.116187 0.063854 0.114896 0.134712 0.113620 0.117717 0.152824 0.009694 0.072979 0.025468 0.000000 0.023446 0.048191 0.060534 0.075551 0.153521 0.074240 0.016070 0.104945 0.048432 0.083442 0.050912 0.099551 0.015131 0.080102 0.152360 0.136302 0.097519 0.054522 0.100729 0.066391 0.036068 0.057673 0.036517 0.068718 0.149438 0.035968 0.110934 0.105877 0.133218 0.109302 0.120916 0.011714 0.059163 0.111155 0.015273 0.031721 0.054259 0.041386 0.015013 0.099987 0.030923 0.060425 0.108061 0.054554 0.091399
2.300000 0.113380 0.104216 0.053796 0.058319 0.230063 0.003012 0.041728 0.020624 0.000000 0.028144 0.133053 0.098383 0.166599 0.057304 0.038094 0.193208 0.082105 0.031830 0.067388 0.074541 0.119273 0.040308 0.084611 0.000000 0.025170 0.091078 0.125482 0.053389 0.104096 0.146683 0.090630 0.017497 0.123948 0.047358 0.038982 0.105691 0.039933 0.106212 0.026526 0.056976 0.004302 0.069379 0.050978 0.090810 0.100368 0.023234 0.172828 0.147219 0.074543 0.056555 0.128286 0.055782 0.104465 0.088018 0.032981 0.010576 0.039065 0.082928 0.058985 0.154140 0.017333 0.019173 0.101062 0.012447 0.054203 0.037458 0.091370 0.033143 0.074056 0.150952 0.134954 0.108706 0.041856 0.091649 0.037368 0.023146 0.072369 0.055033 0.074780 0.125179 0.078378 0.197449 0.127680 0.094408 0.104366 0.118168 0.059488 0.070070 0.036948 0.043690 0.000000 0.039205 0.011798 0.078540 0.148653 0.078506 0.022383 0.097459 0.034124 0.116502
2.400000 0.117989 0.071106 0.012292 0.047439 0.178875 0.007276 0.005439 0.053361 0.008345 0.036243 0.088837 0.109105 0.172643 0.050386 0.023977 0.190938 0.078681 0.006709 0.037472 0.086104 0.110802 0.069446 0.112126 0.000000 0.011878 0.162521 0.121439 0.011839 0.099437 0.147195 0.083339 0.061048 0.087715 0.045673 0.025646 0.136904 0.000000 0.117942 0.036646 0.077093 0.021717 0.095206 0.113221 0.113568 0.121838 0.017384 0.172535 0.127195 0.117658 0.068836 0.081895 0.058375 0.111572 0.094385 0.022657 0.038851 0.067476 0.048710 0.095452 0.193899 0.012537 0.000000 0.086332 0.052292 0.000000 0.056586 0.109923 0.051851 0.030071 0.142512 0.127389 0.138994 0.075677 0.091686 0.021820 0.074913 0.139606 0.026690 0.029369 0.137014 0.077798 0.176777 0.148121 0.124620 0.076934 0.113946 0.052509 0.079536 0.032046 0.082740 0.000000 0.032831 0.009386 0.064649 0.076261 0.109182 0.000000 0.121815 0.033991 0.143457
2.500000 0.145026 0.066381 0.013625 0.083617 0.109101 0.035455 0.063309 0.022103 0.009003 0.053606 0.120509 0.142581 0.124466 0.021210 0.083548 0.156286 0.038352 0.025937 0.000000 0.083595 0.078671 0.081423 0.139757 0.003212 0.023095 0.205213 0.140394 0.017594 0.116788 0.182052 0.164098 0.016949 0.111280 0.000000 0.045059 0.144775 0.020395 0.088010 0.069757 0.062278 0.025790 0.117689 0.145710 0.100678 0.094598 0.049760 0.175825 0.106999 0.043298 0.111850 0.057900 0.092479 0.105789 0.079439 0.022707 0.057089 0.065147 0.126379 0.106138 0.194879 0.013194 0.005176 0.049712 0.024481 0.049992 0.043686 0.104667 0.066486 0.000000 0.114848 0.142195 0.093575 0.105848 0.058880 0.002672 0.006800 0.189104 0.030598 0.010740 0.107980 0.048593 0.190919 0.124909 0.126783 0.121359 0.095890 0.095135 0.052442 0.017426 0.098869 0.011675 0.000000 0.049482 0.070507 0.102417 0.116166 0.055488 0.101007 0.053140 0.139432
2.600000 0.103097 0.133189 0.021522 0.006381 0.079431 0.042665 0.054958 0.031518 0.030307 0.087164 0.134427 0.128933 0.122476 0.066725 0.108845 0.118313 0.016567 0.018437 0.005812 0.071439 0.149073 0.046097 0.125193 0.029505 0.018364 0.217413 0.080348 0.046998 0.175666 0.177272 0.124191 0.007386 0.069884 0.000000 0.037343 0.155271 0.034851 0.091910 0.059979 0.075258 0.041191 0.132943 0.137110 0.139766 0.105334 0.044069 0.166812 0.115295 0.047456 0.073479 0.054575 0.114232 0.076838 0.103262 0.065208 0.018154 0.057763 0.117578 0.064089 0.262143 0.011590 0.000999 0.099211 0.000000 0.000000 0.023436 0.068171 0.112884 0.030485 0.112879 0.123498 0.124861 0.122656 0.128883 0.020930 0.001639 0.165053 0.035913 0.016876 0.128204 0.071522 0.189063 0.134719 0.069017 0.086836 0.076589 0.139108 0.031266 0.001992 0.076496 0.058760 0.021787 0.053551 0.043520 0.150808 0.122309 0.069428 0.055568 0.088745 0.097135
2.700000 0.079230 0.139583 0.014250 0.047639 0.084229 0.054875 0.046129 0.027521 0.027132 0.110237 0.130680 0.155355 0.107932 0.044732 0.145134 0.071796 0.060709 0.052616 0.026215 0.093537 0.133120 0.015841 0.114341 0.100202 0.004557 0.231288 0.102320 0.038837 0.158749 0.137004 0.111278 0.010106 0.102320 0.030234 0.033088 0.139214 0.009420 0.112745 0.005111 0.007074 0.103225 0.152457 0.135073 0.150624 0.092753 0.054683 0.209641 0.076811 0.062059 0.076521 0.077558 0.063675 0.065352 0.073088 0.091798 0.034816 0.046317 0.129728 0.081665 0.248925 0.033195 0.000000 0.128680 0.035304 0.025828 0.045966 0.076875 0.162569 0.027627 0.114379 0.090524 0.128602 0.088016 0.118647 0.006290 0.002464 0.177197 0.027838 0.017277 0.128368 0.047656 0.168793 0.127682 0.084434 0.073158 0.030123 0.168145 0.058339 0.000519 0.098278 0.054506 0.013723 0.071518 0.031933 0.149914 0.130189 0.082969 0.059358 0.102909 0.109516
2.800000 0.000000 0.048286 0.087513 0.042052 0.043713 0.120597 0.108961 0.095062 0.019722 0.079867 0.128242 0.115832 0.134254 0.062710 0.142029 0.039418 0.108000 0.012418 0.000000 0.129662 0.122823 0.035470 0.122932 0.052417 0.019932 0.181845 0.152638 0.012969 0.134587 0.129570 0.118618 0.039560 0.131813 0.038927 0.004998 0.114904 0.019287 0.129431 0.000000 0.066239 0.111115 0.102445 0.121332 0.127187 0.079928 0.084471 0.164428 0.102294 0.033278 0.040880 0.038309 0.069874 0.083172 0.064043 0.057661 0.004839 0.041183 0.088388 0.053406 0.230855 0.026800 0.000000 0.167974 0.045868 0.075144 0.068574 0.122595 0.127807 0.009591 0.072786 0.104724 0.069621 0.129828 0.177305 0.000000 0.000000 0.177757 0.052434 0.001900 0.130881 0.066284 0.178720 0.164279 0.062158 0.078327 0.058769 0.120893 0.041093 0.002429 0.087880 0.031096 0.000000 0.059548 0.069573 0.077832 0.108826 0.103171 0.026036 0.108091 0.163334
2.900000 0.015010 0.062869 0.104902 0.105513 0.092416 0.105701 0.062942 0.054869 0.043179 0.056046 0.120860 0.155615 0.110008 0.051186 0.102410 0.027073 0.098761 0.000874 0.019463 0.105264 0.123210 0.036761 0.095995 0.000000 0.045722 0.153606 0.118000 0.021739 0.144255 0.127235 0.043837 0.014995 0.124142 0.038616 0.002024 0.115655 0.000000 0.080143 0.007471 0.083715 0.062815 0.075281 0.112415 0.089174 0.078604 0.060991 0.219922 0.089805 0.012714 0.033904 0.064948 0.087991 0.096195 0.056337 0.048445 0.049271 0.020661 0.130043 0.053416 0.163467 0.017988 0.015816 0.178717 0.031631 0.069437 0.034710 0.110366 0.091462 0.003545 0.053832 0.082348 0.058543 0.135142 0.148347 0.014535 0.020586 0.186414 0.077388 0.011462 0.133230 0.003692 0.127237 0.161748 0.093088 0.094690 0.048392 0.098589 0.002778 0.021313 0.069608 0.021313 0.004740 0.056585 0.100245 0.076848 0.053519 0.082887 0.088103 0.076330 0.181444
3.000000 0.081547 0.047927 0.105375 0.139461 0.127491 0.064391 0.133974 0.049936 0.064261 0.071058 0.112806 0.161731 0.102562 0.025013 0.094505 0.039824 0.149638 0.042547 0.026120 0.092577 0.104668 0.017400 0.063021 0.000000 0.038006 0.186081 0.139950 0.003893 0.131270 0.117760 0.060884 0.094686 0.129453 0.012292 0.000000 0.116019 0.021797 0.070203 0.063227 0.087296 0.065240 0.061440 0.079278 0.127323 0.002575 0.072154 0.166914 0.064883 0.073812 0.000000 0.087217 0.095635 0.086421 0.049023 0.044306 0.068836 0.075369 0.098023 0.072780 0.117789 0.000000 0.025708 0.149016 0.019837 0.000000 0.042523 0.114025 0.086931 0.011906 0.070643 0.093989 0.056355 0.192211 0.109935 0.051999 0.000000 0.218671 0.128672 0.007908 0.135449 0.005245 0.151021 0.114383 0.113165 0.118994 0.034262 0.115169 0.016073 0.012738 0.055920 0.004832 0.000000 0.016629 0.130537 0.135157 0.058712 0.089251 0.102401 0.022780 0.180481
3.100000 0.051948 0.067214 0.138244 0.078773 0.177788 0.093910 0.199154 0.045940 0.036634 0.086561 0.069494 0.165797 0.107185 0.055532 0.091405 0.000000 0.135369 0.052568 0.042928 0.091760 0.147791 0.058898 0.076986 0.000000 0.050239 0.191392 0.184980 0.000000 0.051083 0.082961 0.029113 0.067658 0.143684 0.008880 0.018430 0.094731 0.092204 0.040248 0.069092 0.137082 0.070285 0.077961 0.067172 0.130161 0.032900 0.091714 0.132848 0.048126 0.097436 0.036898 0.045317 0.065667 0.081692 0.024991 0.063181 0.108179 0.102597 0.102254 0.005606 0.110390 0.032670 0.048721 0.134244 0.000000 0.004681 0.037307 0.101258 0.131831 0.035431 0.100796 0.061819 0.064267 0.192551 0.080872 0.066839 0.009785 0.163385 0.155666 0.031925 0.134101 0.000000 0.081120 0.136481 0.108582 0.140240 0.026563 0.102007 0.034776 0.007356 0.014608 0.038260 0.045923 0.039505 0.074871 0.122349 0.040428 0.112597 0.098633 0.049060 0.197199
3.200000 0.026152 0.096635 0.159410 0.051843 0.214037 0.081320 0.261259 0.080393 0.036811 0.093236 0.034781 0.144845 0.080890 0.017965 0.132454 0.054757 0.120844 0.074705 0.054134 0.061594 0.197214 0.000000 0.076279 0.021337 0.083623 0.139759 0.184119 0.039690 0.032207 0.111126 0.041735 0.071717 0.107742 0.016615 0.060798 0.084683 0.103626 0.037573 0.067543 0.133057 0.019420 0.128250 0.072551 0.098855 0.009478 0.145871 0.172889 0.081159 0.116176 0.047052 0.081781 0.122889 0.081564 0.008124 0.043039 0.107177 0.079368 0.104153 0.023032 0.074001 0.014793 0.044190 0.138830 0.021451 0.000000 0.023555 0.087199 0.143672 0.009897 0.081500 0.048638 0.042140 0.177846 0.054855 0.064757 0.000000 0.172854 0.093975 0.079941 0.169337 0.023116 0.065973 0.119934 0.141564 0.113081 0.048132 0.074451 0.000000 0.054368 0.025182 0.046902 0.086610 0.022478 0.056784 0.092809 0.084613 0.077506 0.128924 0.050452 0.167942
3.300000 0.036763 0.101596 0.147040 0.099304 0.186236 0.080184 0.281031 0.109995 0.055655 0.059849 0.023761 0.160798 0.075204 0.018503 0.144576 0.071198 0.162235 0.125117 0.108486 0.070938 0.208055 0.048517 0.123761 0.041160 0.063315 0.148134 0.189975 0.050295 0.020585 0.111552 0.085789 0.079097 0.058893 0.014829 0.110460 0.073548 0.081591 0.018152 0.072259 0.179777 0.043522 0.100281 0.089495 0.072160 0.000000 0.137559 0.197313 0.004065 0.121001 0.121386 0.138187 0.120324 0.045646 0.049959 0.085455 0.098407 0.072489 0.093771 0.021551 0.048615 0.034733 0.022991 0.073563 0.073654 0.000000 0.050856 0.111991 0.135252 0.041489 0.049768 0.034301 0.036579 0.143452 0.036185 0.087604 0.047351 0.147148 0.009481 0.052187 0.165098 0.018207 0.090088 0.117240 0.158005 0.172252 0.081044 0.086888 0.013812 0.073112 0.011262 0.037402 0.061727 0.101632 0.030084 0.106788 0.046489 0.097442 0.140907 0.053055 0.162735
3.400000 0.028756 0.125112 0.193787 0.064303 0.181972 0.078354 0.231673 0.097004 0.030449 0.086905 0.122302 0.160990 0.091781 0.047745 0.155408 0.012147 0.140484 0.145046 0.118439 0.078535 0.127390 0.074227 0.154662 0.070435 0.079881 0.130355 0.120648 0.042815 0.057452 0.067163 0.071001 0.139881 0.060605 0.002429 0.084674 0.056865 0.015484 0.055533 0.078433 0.158085 0.005213 0.144894 0.064276 0.048074 0.010408 0.097871 0.175945 0.042148 0.124159 0.091382 0.174124 0.098250 0.084679 0.127609 0.079690 0.039935 0.109381 0.091012 0.021523 0.098542 0.008911 0.000000 0.083635 0.059059 0.012399 0.074415 0.075736 0.111056 0.042648 0.000047 0.065947 0.088028 0.108404 0.027144 0.076340 0.035322 0.105373 0.000000 0.067042 0.124071 0.000000 0.069961 0.135094 0.135201 0.219468 0.061811 0.049016 0.053339 0.038881 0.037921 0.056180 0.039597 0.080337 0.077198 0.135675 0.009762 0.136609 0.175732 0.033312 0.122265
3.500000 0.025624 0.093078 0.189791 0.064872 0.120039 0.097070 0.236896 0.125786 0.058509 0.089953 0.092433 0.170796 0.111261 0.085652 0.135284 0.041353 0.100788 0.053157 0.159083 0.078231 0.082057 0.070365 0.144244 0.138081 0.125980 0.108522 0.143352 0.060253 0.051930 0.019751 0.093255 0.104991 0.045879 0.012321 0.073217 0.061691 0.033161 0.034961 0.019996 0.189232 0.014841 0.082490 0.039900 0.013261 0.021616 0.150095 0.139127 0.090837 0.135420 0.104519 0.228108 0.084271 0.042978 0.160884 0.088884 0.073403 0.101505 0.055871 0.073639 0.079943 0.000845 0.010269 0.074941 0.063312 0.062105 0.069909 0.098744 0.055496 0.013894 0.014584 0.062375 0.052842 0.131033 0.016861 0.056922 0.053514 0.112368 0.015125 0.077727 0.154440 0.051880 0.079380 0.182727 0.137490 0.209313 0.064020 0.020079 0.005042 0.031616 0.026578 0.006669 0.018368 0.032578 0.106534 0.068241 0.027018 0.140519 0.182274 0.031255 0.180956
3.600000 0.009370 0.142153 0.170890 0.020767 0.088656 0.060816 0.199468 0.119818 0.037676 0.107899 0.055140 0.113680 0.098764 0.080642 0.151637 0.030885 0.101146 0.076329 0.124720 0.066833 0.080381 0.059996 0.161444 0.142715 0.123745 0.130581 0.104917 0.003927 0.031850 0.029570 0.070444 0.068805 0.024032 0.014662 0.133337 0.041535 0.066939 0.058162 0.059875 0.161893 0.009405 0.066863 0.105987 0.000000 0.029304 0.159189 0.185697 0.125975 0.101591 0.135602 0.191845 0.109156 0.126377 0.107393 0.052692 0.084140 0.067812 0.097016 0.022208 0.066564 0.009286 0.024952 0.081969 0.095977 0.063503 0.079597 0.045078 0.006153 0.046871 0.000000 0.095203 0.055567 0.141691 0.020093 0.082207 0.067311 0.109240 0.032590 0.047430 0.088469 0.068647 0.075228 0.213025 0.087518 0.184747 0.095622 0.018566 0.003159 0.047483 0.080740 0.035664 0.005921 0.000000 0.116135 0.098529 0.050268 0.175504 0.151586 0.056441 0.198851
3.700000 0.033196 0.101703 0.150501 0.042382 0.096184 0.098942 0.177718 0.098519 0.008523 0.078496 0.071933 0.074833 0.116948 0.062761 0.169266 0.033966 0.075765 0.105941 0.159416 0.086898 0.083192 0.097583 0.133944 0.134924 0.074632 0.128418 0.140307 0.000000 0.095896 0.074713 0.044305 0.046778 0.014980 0.000000 0.141986 0.048317 0.014370 0.072755 0.060892 0.162638 0.024257 0.056580 0.073557 0.038555 0.041167 0.160266 0.078344 0.092177 0.050814 0.085503 0.213830 0.122100 0.122989 0.132007 0.054895 0.045845 0.132858 0.038940 0.012978 0.044721 0.009868 0.000000 0.016735 0.078127 0.103859 0.140076 0.102382 0.005918 0.084599 0.028289 0.093286 0.092752 0.082124 0.057116 0.053841 0.000000 0.119645 0.025805 0.062655 0.097245 0.079803 0.082142 0.189961 0.007158 0.125684 0.135892 0.054456 0.000000 0.054680 0.039554 0.042538 0.019389 0.000000 0.108475 0.062698 0.047635 0.202551 0.145815 0.065044 0.205290
3.800000 0.052549 0.112828 0.150919 0.031444 0.141598 0.070813 0.189581 0.104568 0.000000 0.066639 0.044831 0.084391 0.119942 0.001444 0.135989 0.062848 0.114295 0.101912 0.160786 0.081858 0.082367 0.138981 0.116037 0.137384 0.069057 0.146420 0.143852 0.037934 0.082530 0.132154 0.015855 0.071860 0.058707 0.035462 0.144474 0.000000 0.033473 0.087005 0.024148 0.165975 0.000827 0.030525 0.113239 0.062718 0.000000 0.094723 0.112516 0.075174 0.034454 0.122387 0.264144 0.126238 0.117638 0.137878 0.040193 0.024424 0.123646 0.067578 0.004113 0.055626 0.011522 0.012462 0.058109 0.055297 0.073386 0.143486 0.149481 0.000000 0.104857 0.053670 0.132478 0.073450 0.103714 0.060928 0.067808 0.000000 0.136591 0.014741 0.031988 0.107799 0.103194 0.072443 0.202314 0.033243 0.169449 0.141213 0.053009 0.005591 0.016487 0.036518 0.065259 0.011257 0.038283 0.058760 0.043739 0.046971 0.196899 0.101234 0.077052 0.243576
3.900000 0.002741 0.033110 0.135740 0.044943 0.125656 0.030973 0.136671 0.107383 0.007314 0.081991 0.026013 0.134636 0.159118 0.007637 0.065597 0.081760 0.090092 0.100533 0.122797 0.037289 0.088067 0.171147 0.122078 0.117903 0.089530 0.119699 0.178063 0.086603 0.089619 0.086676 0.011667 0.030075 0.076715 0.007223 0.128613 0.000368 0.030793 0.100952 0.000000 0.162254 0.013013 0.068595 0.111171 0.072595 0.043186 0.077197 0.127032 0.060646 0.091286 0.086746 0.243202 0.171292 0.172273 0.110766 0.083618 0.029556 0.127475 0.001091 0.036204 0.080253 0.091057 0.063398 0.028546 0.087102 0.023138 0.133656 0.142757 0.017959 0.051325 0.065605 0.167944 0.056390 0.073533 0.064439 0.057154 0.035829 0.104582 0.024251 0.049750 0.098377 0.102373 0.096509 0.189307 0.006184 0.124035 0.139766 0.018131 0.013880 0.007053 0.071271 0.025041 0.061467 0.037732 0.062177 0.068557 0.074912 0.163153 0.088104 0.017039 0.249054
4.000000 0.042752 0.031273 0.147818 0.080564 0.101052 0.012895 0.121773 0.094690 0.000000 0.038093 0.049093 0.093346 0.122049 0.010384 0.096432 0.079382 0.020162 0.137420 0.066139 0.053885 0.073285 0.155097 0.125305 0.139634 0.112138 0.069680 0.194339 0.041699 0.027394 0.088071 0.022777 0.042909 0.078472 0.017381 0.080870 0.021148 0.000000 0.125960 0.005502 0.175453 0.001482 0.106700 0.048814 0.127383 0.037177 0.039325 0.144457 0.011368 0.117497 0.103171 0.229410 0.136807 0.185305 0.112768 0.097061 0.004971 0.136468 0.009379 0.046297 0.067802 0.131567 0.122625 0.000000 0.063353 0.059746 0.160309 0.181863 0.086699 0.017966 0.052669 0.161976 0.014641 0.036739 0.037508 0.062170 0.121678 0.116653 0.001466 0.060765 0.118354 0.084552 0.112046 0.209986 0.049538 0.037687 0.128170 0.028030 0.012069 0.039709 0.091493 0.046663 0.068193 0.055291 0.075928 0.038190 0.106817 0.157061 0.150030 0.000000 0.261910
4.100000 0.045702 0.026109 0.144106 0.067692 0.139712 0.011185 0.125390 0.119334 0.024614 0.062804 0.000000 0.091256 0.137264 0.008452 0.157579 0.000000 0.053933 0.131366 0.096260 0.079929 0.022439 0.136104 0.119590 0.099099 0.080899 0.025659 0.202353 0.065703 0.055594 0.138137 0.000000 0.055235 0.073564 0.027984 0.022748 0.000000 0.018382 0.103619 0.003980 0.129477 0.035574 0.095142 0.025922 0.117730 0.032930 0.000000 0.101870 0.027468 0.103174 0.151980 0.177762 0.138190 0.160776 0.121378 0.071697 0.008425 0.147301 0.025207 0.007564 0.108261 0.140668 0.126270 0.023139 0.114108 0.087928 0.099912 0.178068 0.057897 0.021133 0.100218 0.087886 0.017753 0.077785 0.051583 0.017226 0.189362 0.092266 0.027862 0.106230 0.150217 0.089593 0.070738 0.191712 0.067449 0.075102 0.113534 0.043421 0.029481 0.040772 0.084270 0.015367 0.040052 0.050847 0.096611 0.050133 0.083026 0.161855 0.111669 0.010257 0.246374
4.200000 0.014172 0.063935 0.173291 0.047355 0.140838 0.012770 0.113653 0.083204 0.043308 0.067412 0.000000 0.130576 0.112635 0.007783 0.116125 0.009452 0.081476 0.178669 0.049713 0.051692 0.043501 0.080090 0.150863 0.072017 0.083984 0.035449 0.133728 0.033310 0.038918 0.100682 0.067252 0.063469 0.118150 0.035147 0.048873 0.000000 0.000000 0.081239 0.000000 0.148485 0.053317 0.055039 0.013391 0.095104 0.042618 0.026037 0.120613 0.021229 0.112466 0.148166 0.219619 0.131821 0.132798 0.066055 0.064592 0.055594 0.125659 0.089591 0.000000 0.102448 0.107128 0.096128 0.040051 0.089986 0.105543 0.041390 0.156949 0.070735 0.032858 0.117807 0.133500 0.004792 0.091794 0.064651 0.010864 0.190092 0.114462 0.055243 0.106342 0.130499 0.024184 0.047739 0.152654 0.125499 0.097839 0.099898 0.068864 0.036482 0.036801 0.100100 0.000000 0.031521 0.045651 0.061061 0.089090 0.125778 0.245951 0.089533 0.017295 0.219751
4.300000 0.021861 0.048136 0.124224 0.069207 0.110180 0.026122 0.149664 0.101416 0.009260 0.104568 0.020847 0.129989 0.097485 0.008899 0.093567 0.005190 0.070893 0.199324 0.087417 0.063105 0.017806 0.083863 0.140184 0.086758 0.107480 0.011021 0.110589 0.026638 0.025186 0.145055 0.042847 0.073044 0.098846 0.035336 0.040936 0.000000 0.024979 0.079842 0.036284 0.145533 0.070194 0.070435 0.041898 0.042260 0.035466 0.041239 0.102371 0.000000 0.102820 0.122757 0.224578 0.084885 0.135086 0.092456 0.034277 0.047447 0.135964 0.056978 0.032397 0.112147 0.123891 0.089081 0.018826 0.085803 0.155816 0.056465 0.092734 0.062824 0.000000 0.192711 0.101512 0.009205 0.072435 0.038420 0.035525 0.197752 0.071996 0.134008 0.145854 0.106065 0.024763 0.044999 0.116175 0.187786 0.031045 0.108616 0.088700 0.009024 0.049970 0.092807 0.032880 0.015665 0.042578 0.114376 0.123728 0.145766 0.239405 0.064560 0.001938 0.237484
4.400000 0.023304 0.000000 0.109737 0.096261 0.082038 0.069049 0.159145 0.143239 0.001926 0.083830 0.006611 0.118061 0.123893 0.054294 0.069223 0.011205 0.064567 0.223573 0.113971 0.043339 0.014927 0.039320 0.108801 0.096531 0.056190 0.000000 0.126303 0.023035 0.109857 0.130649 0.019399 0.121856 0.117266 0.009823 0.011801 0.028885 0.012049 0.068756 0.025857 0.123448 0.053836 0.114881 0.000000 0.023549 0.007015 0.093994 0.150378 0.018572 0.093125 0.076164 0.177659 0.110706 0.171195 0.128646 0.062935 0.019284 0.118415 0.040100 0.059492 0.056139 0.109621 0.124324 0.009367 0.083823 0.119430 0.064618 0.084894 0.059920 0.000000 0.137920 0.073235 0.007514 0.081312 0.045125 0.046145 0.242427 0.084951 0.150076 0.127435 0.140715 0.023840 0.064179 0.122505 0.123565 0.088200 0.086030 0.093625 0.078844 0.037344 0.101869 0.066084 0.000000 0.026049 0.095576 0.101682 0.096113 0.282777 0.060107 0.053068 0.208284
4.500000 0.040609 0.003930 0.075380 0.085297 0.047526 0.000000 0.116135 0.168330 0.000000 0.076702 0.000000 0.037965 0.065297 0.055620 0.075929 0.028429 0.054260 0.244994 0.111478 0.001941 0.000000 0.021004 0.115156 0.118270 0.012685 0.000000 0.144111 0.034409 0.073501 0.123253 0.017562 0.077735 0.151363 0.021100 0.005483 0.031453 0.000000 0.033898 0.016965 0.083170 0.000000 0.152215 0.000000 0.027866 0.025570 0.045221 0.129357 0.035898 0.094366 0.107645 0.162360 0.126708 0.184583 0.034796 0.040634 0.006520 0.077180 0.018906 0.079801 0.092087 0.077779 0.140744 0.000000 0.081620 0.145670 0.016406 0.040858 0.052081 0.024466 0.113400 0.077743 0.001598 0.052754 0.072607 0.071097 0.239901 0.135188 0.139344 0.074866 0.128899 0.003348 0.072161 0.096322 0.065024 0.130472 0.031966 0.082973 0.111753 0.050874 0.098835 0.061484 0.003150 0.021999 0.093038 0.104276 0.173879 0.244039 0.090033 0.064526 0.221215
4.600000 0.038145 0.033698 0.041630 0.071014 0.025692 0.028152 0.137372 0.167941 0.025431 0.085042 0.026221 0.036712 0.096136 0.026740 0.031612 0.007028 0.081088 0.233692 0.069654 0.018956 0.001080 0.000707 0.061204 0.066057 0.043816 0.012444 0.241603 0.015435 0.014791 0.105352 0.005010 0.075631 0.092789 0.005096 0.055640 0.029636 0.008053 0.052569 0.015868 0.090093 0.000000 0.092269 0.000000 0.000000 0.015264 0.058377 0.163682 0.027582 0.078437 0.098330 0.143702 0.157976 0.212580 0.053598 0.071091 0.032221 0.100722 0.021837 0.108002 0.056476 0.089826 0.116340 0.037082 0.042610 0.204489 0.020778 0.036904 0.063650 0.029514 0.080253 0.077500 0.016657 0.092014 0.093092 0.060041 0.214104 0.105846 0.223294 0.076251 0.116176 0.007791 0.111016 0.080377 0.050492 0.135875 0.008964 0.064806 0.121727 0.103336 0.078360 0.042433 0.029862 0.025024 0.134154 0.099591 0.142058 0.212583 0.089774 0.045430 0.174900
4.700000 0.051728 0.078366 0.034605 0.086121 0.007911 0.000000 0.097548 0.193642 0.000000 0.079827 0.000000 0.077785 0.098957 0.022091 0.045774 0.012699 0.101768 0.256321 0.102896 0.013636 0.016467 0.040804 0.111577 0.105952 0.031601 0.016047 0.227068 0.040888 0.097688 0.119410 0.044662 0.104830 0.039599 0.013978 0.087180 0.043166 0.000000 0.039806 0.000000 0.096917 0.018543 0.062646 0.053437 0.000000 0.031038 0.063362 0.164165 0.024906 0.063922 0.073971 0.167695 0.179329 0.175670 0.092612 0.062409 0.023015 0.070483 0.005811 0.088670 0.017931 0.048007 0.097159 0.048210 0.098595 0.208672 0.042570 0.007835 0.071136 0.046311 0.050950 0.105004 0.006838 0.125820 0.112657 0.059566 0.210909 0.064026 0.232729 0.059391 0.099407 0.037950 0.100936 0.102569 0.045703 0.144204 0.103209 0.068283 0.120040 0.157291 0.043925 0.057722 0.070021 0.030320 0.152650 0.083396 0.058183 0.204641 0.074840 0.026042 0.115031
4.800000 0.078726 0.064978 0.021125 0.125150 0.012381 0.046348 0.109948 0.120745 0.078214 0.029747 0.022577 0.074351 0.068392 0.015111 0.047630 0.041211 0.074142 0.256874 0.119386 0.046752 0.005445 0.049920 0.119242 0.084029 0.001377 0.043692 0.252732 0.055464 0.091728 0.121771 0.076764 0.106155 0.021728 0.014368 0.061703 0.087070 0.011107 0.003745 0.018345 0.075406 0.000000 0.111146 0.033153 0.000000 0.046595 0.039271 0.126257 0.000000 0.064444 0.095130 0.104822 0.146814 0.220803 0.086413 0.054921 0.038186 0.084244 0.007637 0.081029 0.031695 0.036672 0.058895 0.073479 0.102519 0.192230 0.049192 0.000000 0.080666 0.088015 0.049411 0.094640 0.026248 0.111696 0.103774 0.067754 0.208884 0.056399 0.195144 0.036807 0.091226 0.016367 0.088910 0.083053 0.026545 0.114367 0.057878 0.077837 0.136121 0.140926 0.060466 0.055394 0.119307 0.000000 0.161053 0.085152 0.084139 0.175887 0.071336 0.016048 0.094870
4.900000 0.046802 0.047483 0.067440 0.121043 0.011439 0.047688 0.110833 0.116847 0.096222 0.065122 0.020103 0.035443 0.057727 0.000000 0.060687 0.061995 0.030351 0.188681 0.122376 0.048725 0.041799 0.065431 0.158534 0.064972 0.005365 0.015588 0.172276 0.031868 0.030208 0.112093 0.029959 0.108386 0.061379 0.059219 0.000000 0.089846 0.042668 0.017180 0.017282 0.080299 0.000000 0.029032 0.040303 0.039033 0.055419 0.053789 0.139195 0.076802 0.048576 0.136311 0.081313 0.112859 0.179793 0.090927 0.122023 0.011587 0.084949 0.015824 0.082842 0.009788 0.000000 0.090286 0.077472 0.037029 0.162922 0.057097 0.000000 0.079129 0.101273 0.053226 0.091059 0.087700 0.088173 0.114021 0.000000 0.160342 0.000000 0.165416 0.014797 0.063656 0.037911 0.058119 0.110520 0.032704 0.130832 0.074046 0.102032 0.154990 0.157560 0.034911 0.001194 0.095776 0.044981 0.109407 0.057889 0.050443 0.129700 0.042056 0.000000 0.101554
5.000000 0.027536 0.047670 0.066212 0.118159 0.011484 0.109767 0.075564 0.121153 0.082231 0.076400 0.022395 0.016140 0.104651 0.032061 0.087372 0.091498 0.034923 0.209829 0.148621 0.025464 0.037896 0.059499 0.163526 0.089299 0.004303 0.042503 0.119155 0.010763 0.027775 0.059903 0.064330 0.071793 0.074327 0.089805 0.032055 0.084414 0.056448 0.002307 0.058789 0.044894 0.021399 0.106641 0.044955 0.063047 0.092760 0.069596 0.101546 0.079158 0.035588 0.130083 0.053864 0.063029 0.165184 0.109773 0.118102 0.046712 0.067778 0.061462 0.100942 0.008744 0.000000 0.115071 0.083869 0.007642 0.130121 0.031092 0.046197 0.074667 0.049446 0.092993 0.119601 0.021039 0.115481 0.158070 0.000000 0.101497 0.019009 0.175740 0.027757 0.046616 0.020915 0.038259 0.078966 0.023415 0.072539 0.053975 0.085255 0.168927 0.101484 0.090891 0.022591 0.031928 0.033036 0.119795 0.055626 0.112717 0.157011 0.037137 0.014415 0.077208
5.100000 0.040487 0.030018 0.118671 0.179597 0.000000 0.110549 0.110790 0.125688 0.084819 0.107522 0.015102 0.012591 0.113083 0.023314 0.102196 0.058634 0.009395 0.167703 0.085933 0.000000 0.093536 0.079345 0.168488 0.052310 0.019535 0.043179 0.122739 0.020826 0.043405 0.080401 0.058053 0.068592 0.067100 0.063816 0.016123 0.029260 0.072398 0.006864 0.095963 0.069198 0.029710 0.108664 0.075487 0.095752 0.058573 0.082578 0.082974 0.073296 0.071450 0.148112 0.066860 0.034454 0.205466 0.142557 0.134329 0.031651 0.061060 0.094031 0.078124 0.023717 0.019069 0.112383 0.140584 0.005552 0.140278 0.056922 0.020881 0.039766 0.065369 0.103134 0.081178 0.003242 0.091251 0.166915 0.000000 0.033425 0.055570 0.161388 0.042615 0.013585 0.024484 0.025330 0.104384 0.021768 0.066182 0.060536 0.071334 0.155727 0.055956 0.012103 0.010170 0.001480 0.033537 0.095569 0.045302 0.059208 0.122068 0.056976 0.000000 0.111441
5.200000 0.030976 0.044481 0.156825 0.185105 0.004063 0.174906 0.107749 0.097163 0.049904 0.138395 0.000000 0.037931 0.114747 0.024157 0.070065 0.039576 0.000000 0.142567 0.082612 0.000227 0.116620 0.060553 0.206592 0.036540 0.000000 0.054815 0.107980 0.030050 0.077022 0.093464 0.033748 0.111168 0.082570 0.044636 0.040118 0.009128 0.092458 0.008641 0.116533 0.050682 0.011530 0.083838 0.115005 0.066017 0.062043 0.110042 0.078268 0.043003 0.062143 0.103983 0.111513 0.028010 0.194760 0.143118 0.171902 0.044147 0.083290 0.086342 0.108283 0.044774 0.013339 0.136944 0.142399 0.024740 0.137317 0.080904 0.037772 0.024713 0.043600 0.147615 0.101740 0.029970 0.032719 0.163123 0.025151 0.073650 0.084435 0.157643 0.011493 0.024029 0.000000 0.013400 0.107288 0.036427 0.071353 0.000000 0.043548 0.102238 0.012460 0.011124 0.073470 0.004852 0.017041 0.115820 0.018757 0.043217 0.127416 0.063912 0.013038 0.086864
5.300000 0.076708 0.070777 0.196459 0.155870 0.018325 0.134880 0.101813 0.079698 0.088905 0.098112 0.003536 0.070505 0.131597 0.000000 0.046361 0.014997 0.009614 0.196563 0.105016 0.001916 0.119997 0.106191 0.177123 0.049174 0.046334 0.071043 0.065957 0.029883 0.072763 0.099353 0.000000 0.098636 0.077234 0.039926 0.051449 0.032364 0.081655 0.008506 0.085062 0.042770 0.025238 0.063943 0.075524 0.113076 0.009824 0.110821 0.067316 0.066289 0.051661 0.084932 0.071485 0.000000 0.174204 0.162050 0.123073 0.064156 0.060280 0.056282 0.123431 0.019590 0.000000 0.154438 0.160777 0.016488 0.146559 0.107024 0.042695 0.000000 0.023227 0.160038 0.159505 0.053342 0.033442 0.128187 0.019603 0.086243 0.034217 0.163483 0.012518 0.020035 0.046189 0.007816 0.085183 0.013556 0.094811 0.014101 0.000000 0.059378 0.015118 0.022910 0.149139 0.039966 0.014726 0.094872 0.057306 0.019331 0.112553 0.090889 0.000000 0.120198
5.400000 0.051308 0.049034 0.202207 0.151050 0.003852 0.167020 0.121400 0.062394 0.142259 0.046019 0.080231 0.091035 0.102145 0.000000 0.087198 0.000000 0.025855 0.143617 0.078709 0.048324 0.126416 0.127014 0.120785 0.027366 0.053958 0.049673 0.016517 0.033764 0.084178 0.117003 0.007086 0.061019 0.098734 0.067607 0.002807 0.037886 0.088528 0.003886 0.118585 0.062859 0.042877 0.046501 0.042242 0.089491 0.024991 0.122049 0.033618 0.014333 0.066697 0.072571 0.078179 0.005496 0.163810 0.167371 0.147312 0.078606 0.000000 0.038862 0.116633 0.000000 0.000000 0.159163 0.118424 0.004894 0.129042 0.108230 0.000915 0.000000 0.055172 0.155453 0.128531 0.016692 0.072535 0.135808 0.062516 0.053014 0.019675 0.178942 0.027393 0.035549 0.034378 0.054154 0.049858 0.069459 0.060278 0.000000 0.033365 0.068444 0.019757 0.051609 0.105367 0.044546 0.052431 0.099395 0.061766 0.051289 0.112554 0.092873 0.039678 0.116718
5.500000 0.033734 0.035352 0.159724 0.156599 0.000000 0.137642 0.132722 0.096742 0.108692 0.041841 0.083288 0.070004 0.122522 0.001960 0.067971 0.018947 0.045427 0.122302 0.098802 0.041047 0.146897 0.122846 0.125140 0.017974 0.084618 0.067799 0.073189 0.044216 0.090106 0.127697 0.000000 0.114252 0.113737 0.077827 0.028326 0.014292 0.099486 0.017508 0.084928 0.060235 0.048836 0.066335 0.012807 0.102050 0.010375 0.120156 0.057452 0.062393 0.027168 0.016678 0.080075 0.012930 0.169052 0.147582 0.134519 0.053233 0.030848 0.033177 0.185395 0.019877 0.035636 0.115099 0.178983 0.016607 0.096134 0.100704 0.000000 0.006730 0.049118 0.077242 0.096224 0.007908 0.082574 0.116565 0.047736 0.057431 0.024305 0.183286 0.012509 0.034290 0.036294 0.028576 0.028176 0.069385 0.068227 0.039556 0.035432 0.110567 0.033219 0.077243 0.042170 0.009714 0.041747 0.087608 0.037792 0.031900 0.125399 0.071126 0.038778 0.116508
5.600000 0.003126 0.058141 0.124715 0.149017 0.000000 0.101113 0.094290 0.083187 0.067276 0.036242 0.088907 0.088756 0.074008 0.004315 0.104438 0.003333 0.032221 0.133363 0.079967 0.051334 0.165421 0.111274 0.117900 0.012706 0.059463 0.051194 0.111726 0.054797 0.158003 0.139798 0.000000 0.120085 0.110206 0.099932 0.006299 0.008557 0.159368 0.071118 0.089502 0.016459 0.049451 0.071547 0.020447 0.053683 0.000000 0.079430 0.098368 0.097002 0.037703 0.041634 0.105912 0.018988 0.160037 0.089251 0.098368 0.065618 0.005248 0.047575 0.185410 0.000000 0.028706 0.136121 0.146921 0.073096 0.070091 0.081588 0.000000 0.000000 0.007773 0.066205 0.113709 0.035661 0.112237 0.093537 0.073893 0.060683 0.000000 0.171496 0.033560 0.054795 0.032653 0.054179 0.028291 0.081852 0.123806 0.030308 0.043045 0.098461 0.000000 0.089706 0.026086 0.025151 0.075418 0.109037 0.030230 0.078823 0.085456 0.066488 0.040234 0.111208
5.700000 0.052987 0.047212 0.124441 0.117525 0.019037 0.073990 0.111836 0.082028 0.084328 0.030556 0.098815 0.066837 0.076763 0.032342 0.119687 0.030784 0.071701 0.140882 0.103395 0.034829 0.134004 0.136648 0.102828 0.000000 0.090216 0.104845 0.075883 0.072284 0.159074 0.116242 0.026026 0.128596 0.119986 0.134282 0.007369 0.018151 0.174864 0.063521 0.133164 0.033287 0.049372 0.048777 0.045332 0.020318 0.050909 0.107840 0.092886 0.110846 0.020656 0.043500 0.135571 0.012913 0.131943 0.059995 0.097780 0.077513 0.007019 0.037061 0.166447 0.011774 0.074392 0.115630 0.143927 0.039457 0.084162 0.105739 0.011622 0.028161 0.002464 0.041486 0.138016 0.047820 0.121840 0.091716 0.058728 0.061367 0.025674 0.156242 0.028379 0.060471 0.024029 0.034784 0.001636 0.106368 0.145930 0.029295 0.047695 0.091157 0.009785 0.028610 0.000000 0.054249 0.066283 0.145473 0.012760 0.029019 0.103616 0.055665 0.044643 0.072107
5.800000 0.086353 0.065397 0.167580 0.117225 0.000000 0.075671 0.098964 0.088781 0.125110 0.000000 0.091816 0.108615 0.041048 0.043892 0.110413 0.083102 0.036845 0.148723 0.179453 0.077498 0.171813 0.130223 0.105590 0.007920 0.064853 0.139523 0.062960 0.109034 0.105957 0.137998 0.017881 0.132391 0.053822 0.192477 0.044846 0.047755 0.118687 0.120553 0.104980 0.057529 0.075636 0.048871 0.055529 0.009267 0.103875 0.037482 0.082211 0.086774 0.012759 0.058094 0.113273 0.018119 0.108518 0.077855 0.061306 0.069286 0.056523 0.034355 0.109918 0.027862 0.101297 0.093293 0.136563 0.058003 0.057583 0.072161 0.018988 0.099482 0.034741 0.006847 0.101760 0.016090 0.128512 0.034732 0.061610 0.037251 0.025592 0.155342 0.016216 0.044452 0.043300 0.020484 0.033323 0.095644 0.188038 0.037974 0.062260 0.114499 0.017287 0.027587 0.040076 0.112462 0.074085 0.098934 0.018046 0.015361 0.100842 0.035547 0.056631 0.062365
5.900000 0.083891 0.080008 0.127605 0.086485 0.013366 0.071809 0.113636 0.054581 0.120890 0.010778 0.088373 0.149319 0.050702 0.047313 0.102333 0.128950 0.012537 0.177472 0.166665 0.110479 0.181086 0.109340 0.119754 0.031621 0.036524 0.154573 0.041331 0.085137 0.138530 0.143604 0.068636 0.096272 0.054122 0.213180 0.061066 0.059050 0.152650 0.089182 0.104480 0.056150 0.092266 0.068684 0.022635 0.003479 0.072356 0.074334 0.096915 0.093449 0.014731 0.109628 0.101236 0.041945 0.150023 0.036304 0.094699 0.004887 0.053029 0.007816 0.136211 0.000000 0.032618 0.096682 0.120031 0.108335 0.040069 0.104404 0.079845 0.042623 0.034909 0.020102 0.103877 0.000000 0.129815 0.036082 0.060325 0.065678 0.032216 0.168606 0.017468 0.013711 0.057614 0.002631 0.011643 0.089927 0.151380 0.017906 0.082566 0.114967 0.016364 0.000000 0.086427 0.104364 0.085183 0.074363 0.037170 0.014621 0.131659 0.079038 0.124306 0.060876
6.000000 0.102262 0.096092 0.157333 0.081332 0.000000 0.076894 0.119272 0.064482 0.130065 0.112075 0.095967 0.182300 0.014586 0.020255 0.045404 0.189548 0.059661 0.144482 0.146943 0.170393 0.166177 0.101166 0.174799 0.000000 0.000000 0.202764 0.056769 0.045757 0.127817 0.168472 0.062161 0.071227 0.087770 0.156126 0.012501 0.091594 0.163857 0.089439 0.049756 0.000000 0.062145 0.001621 0.000000 0.044550 0.032602 0.086529 0.073536 0.070277 0.039029 0.073448 0.118901 0.058133 0.117440 0.002848 0.136870 0.006844 0.058444 0.021018 0.098669 0.009995 0.057506 0.100138 0.114378 0.092300 0.052577 0.072274 0.041837 0.030665 0.043528 0.006514 0.087887 0.016179 0.149528 0.104936 0.033152 0.013427 0.069243 0.147095 0.069536 0.000000 0.079073 0.019814 0.023596 0.113143 0.175901 0.081467 0.052803 0.090956 0.051910 0.011840 0.056214 0.133633 0.073083 0.072492 0.020500 0.001504 0.091971 0.021945 0.094071 0.056841
6.100000 0.075604 0.083693 0.170872 0.074590 0.000000 0.079743 0.123231 0.015369 0.116017 0.153340 0.131077 0.166037 0.022470 0.057842 0.060343 0.138159 0.024614 0.136631 0.102961 0.186404 0.143322 0.085045 0.154609 0.018222 0.011566 0.200811 0.011709 0.025106 0.112668 0.186832 0.032417 0.012162 0.130008 0.132479 0.000000 0.102583 0.167591 0.127060 0.000000 0.109725 0.026185 0.001430 0.004216 0.028276 0.005597 0.084958 0.100209 0.080063 0.018951 0.088286 0.095539 0.068397 0.103705 0.006181 0.139517 0.002808 0.045747 0.081529 0.129495 0.040047 0.062944 0.104779 0.161450 0.098573 0.038663 0.064761 0.094503 0.019623 0.063702 0.037732 0.072471 0.002329 0.141667 0.082103 0.029775 0.017568 0.064702 0.143333 0.104028 0.002962 0.085979 0.005071 0.000000 0.116610 0.129039 0.099466 0.073129 0.041792 0.000000 0.042470 0.033259 0.118512 0.133751 0.078324 0.098582 0.018304 0.093530 0.031397 0.086345 0.039095
6.200000 0.071186 0.079464 0.181112 0.082611 0.051833 0.044859 0.125342 0.000000 0.099079 0.145731 0.114465 0.118523 0.011672 0.039927 0.038919 0.133340 0.078649 0.166985 0.049281 0.178406 0.143227 0.134466 0.156599 0.019429 0.011568 0.201432 0.053990 0.005081 0.141930 0.204535 0.025965 0.015139 0.155817 0.081973 0.107440 0.087393 0.115288 0.117419 0.051558 0.137442 0.002157 0.023597 0.022375 0.104757 0.067594 0.072338 0.170216 0.050213 0.013092 0.145628 0.133791 0.050115 0.099227 0.000000 0.134627 0.000000 0.027850 0.095075 0.123457 0.017202 0.045042 0.060949 0.191012 0.084050 0.029298 0.073234 0.092257 0.043812 0.064587 0.035696 0.081756 0.000000 0.171005 0.052304 0.023068 0.018980 0.099969 0.171280 0.119685 0.001633 0.050795 0.019712 0.000000 0.125386 0.057430 0.102021 0.094433 0.042911 0.042590 0.044861 0.051255 0.079325 0.135299 0.045867 0.130136 0.038880 0.102180 0.028767 0.144772 0.079244
6.300000 0.035211 0.055641 0.177726 0.074279 0.024847 0.014967 0.162622 0.072209 0.127898 0.148408 0.069499 0.109296 0.022009 0.035819 0.033213 0.172033 0.173158 0.151814 0.096750 0.207333 0.122719 0.104350 0.175156 0.000000 0.064264 0.166625 0.013709 0.020636 0.145516 0.199920 0.029753 0.000000 0.145294 0.133230 0.051057 0.111941 0.161211 0.123742 0.055850 0.095644 0.031703 0.017719 0.000000 0.109633 0.045974 0.033852 0.204592 0.043863 0.056628 0.133485 0.127816 0.020907 0.061275 0.030164 0.110268 0.000000 0.025449 0.060255 0.107024 0.018581 0.048516 0.083559 0.112507 0.067348 0.007277 0.086481 0.138619 0.043471 0.008234 0.027118 0.063659 0.031691 0.201347 0.042747 0.000000 0.087887 0.128287 0.120175 0.109464 0.014661 0.095838 0.013213 0.026593 0.151405 0.020781 0.120177 0.077105 0.033146 0.055980 0.000000 0.056300 0.098856 0.148117 0.081371 0.163021 0.000000 0.083271 0.000000 0.158421 0.012747
6.400000 0.032804 0.026945 0.198584 0.096836 0.029721 0.000000 0.105916 0.039820 0.109658 0.143094 0.087892 0.098005 0.055536 0.016693 0.065414 0.140889 0.158082 0.140705 0.029174 0.235112 0.145729 0.079259 0.167736 0.052643 0.064643 0.182824 0.021831 0.020948 0.101369 0.162903 0.061731 0.058008 0.163384 0.146453 0.045910 0.146606 0.178370 0.078192 0.032005 0.125504 0.029265 0.023055 0.031265 0.097157 0.069672 0.083074 0.198044 0.071079 0.018180 0.098517 0.099680 0.000000 0.080926 0.000504 0.092923 0.049857 0.098916 0.027254 0.115357 0.104599 0.100279 0.082781 0.102110 0.047490 0.025658 0.034474 0.106176 0.099993 0.039798 0.028034 0.010126 0.000000 0.196482 0.039901 0.035720 0.095044 0.114386 0.103344 0.084041 0.018567 0.141828 0.000000 0.054992 0.127496 0.000000 0.084448 0.076919 0.022053 0.033676 0.041471 0.054951 0.110903 0.149366 0.075215 0.132125 0.032334 0.097319 0.000000 0.168362 0.003939
6.500000 0.025715 0.046305 0.227789 0.065168 0.000000 0.034971 0.085264 0.047022 0.063496 0.110283 0.072211 0.103370 0.051453 0.021758 0.067033 0.098051 0.182322 0.106373 0.000000 0.211012 0.120147 0.120209 0.168777 0.085444 0.060955 0.184069 0.013120 0.059586 0.106222 0.140116 0.045300 0.064655 0.194869 0.142737 0.000000 0.147917 0.171826 0.073899 0.032310 0.103042 0.062120 0.001778 0.007016 0.059059 0.088600 0.058190 0.191146 0.072233 0.006027 0.069144 0.093060 0.018488 0.104601 0.000000 0.094137 0.048451 0.060362 0.022775 0.113764 0.106637 0.077351 0.046653 0.091860 0.068116 0.038137 0.067770 0.119811 0.044480 0.093362 0.006144 0.022836 0.080247 0.195727 0.047065 0.002815 0.054910 0.130696 0.086959 0.083838 0.034392 0.143797 0.035225 0.091190 0.168419 0.001370 0.124213 0.117881 0.069698 0.069730 0.000000 0.054580 0.093978 0.125235 0.076566 0.171926 0.007599 0.137439 0.013016 0.157659 0.014802
6.600000 0.014073 0.042079 0.203140 0.074759 0.011713 0.102390 0.054432 0.067900 0.075483 0.029380 0.040186 0.067277 0.065678 0.052756 0.029976 0.070158 0.113498 0.134358 0.001667 0.211765 0.147033 0.151196 0.144764 0.136124 0.093088 0.172675 0.019993 0.027936 0.131929 0.152584 0.023979 0.020898 0.119337 0.162461 0.041084 0.103543 0.166396 0.072252 0.048174 0.058687 0.079830 0.043009 0.000000 0.094322 0.123639 0.012827 0.182479 0.115520 0.021482 0.116108 0.069683 0.060287 0.078698 0.011810 0.052359 0.000000 0.073079 0.052914 0.123734 0.060123 0.078418 0.065336 0.123168 0.041051 0.056736 0.044236 0.133908 0.050341 0.081825 0.011129 0.034311 0.066170 0.195147 0.071508 0.032654 0.112952 0.127746 0.080564 0.163370 0.062705 0.149658 0.067755 0.107193 0.125429 0.023530 0.098796 0.140304 0.079877 0.052699 0.004393 0.057016 0.145293 0.154969 0.014809 0.134313 0.028857 0.120096 0.022864 0.157813 0.055250
6.700000 0.023991 0.007498 0.174464 0.084679 0.000000 0.103205 0.060684 0.074189 0.085216 0.000000 0.054623 0.036346 0.068153 0.019103 0.028215 0.021765 0.164767 0.097190 0.006323 0.222757 0.117515 0.177034 0.186921 0.129201 0.083690 0.190737 0.040999 0.070034 0.150086 0.152087 0.023180 0.054848 0.090679 0.116439 0.013566 0.073910 0.137722 0.058215 0.013043 0.029285 0.103932 0.073130 0.023151 0.135650 0.128252 0.030250 0.125134 0.101923 0.032673 0.157981 0.030978 0.041405 0.066984 0.021697 0.043342 0.017201 0.062968 0.053537 0.185829 0.000000 0.082940 0.159240 0.089204 0.088264 0.093404 0.000000 0.106272 0.064982 0.102986 0.043423 0.090724 0.080881 0.181215 0.040860 0.049386 0.108184 0.141414 0.081306 0.144609 0.045711 0.173224 0.080902 0.027648 0.114117 0.050376 0.063164 0.129588 0.085489 0.011924 0.014237 0.040212 0.176305 0.159279 0.022365 0.143155 0.060002 0.074593 0.034110 0.101471 0.081058
6.800000 0.053080 0.025799 0.144355 0.134030 0.001848 0.061723 0.080152 0.062738 0.116176 0.000000 0.066750 0.000000 0.086380 0.003003 0.060016 0.023061 0.086875 0.118590 0.000000 0.173862 0.123601 0.151574 0.157428 0.176899 0.064275 0.201223 0.067642 0.050848 0.164067 0.143790 0.053826 0.023706 0.149358 0.105204 0.055607 0.078069 0.121195 0.089075 0.027426 0.081271 0.123866 0.094433 0.059889 0.089512 0.110957 0.022866 0.130986 0.054590 0.096919 0.126859 0.022944 0.048464 0.018528 0.002898 0.063474 0.019737 0.098456 0.011284 0.112057 0.000000 0.060877 0.152228 0.082234 0.122992 0.055707 0.000000 0.153058 0.054100 0.103302 0.023759 0.039730 0.109531 0.164619 0.034917 0.038790 0.078699 0.168234 0.106327 0.164382 0.038000 0.130717 0.128701 0.057574 0.107553 0.086768 0.034481 0.142863 0.030935 0.000000 0.000000 0.019133 0.161775 0.146157 0.000000 0.129903 0.121689 0.114012 0.087947 0.083072 0.057728
6.900000 0.027664 0.032609 0.129229 0.098083 0.035052 0.093712 0.063511 0.064454 0.080542 0.000000 0.065492 0.063171 0.087537 0.002632 0.033234 0.002245 0.068358 0.041708 0.050253 0.176026 0.127866 0.097608 0.197927 0.204866 0.080507 0.212331 0.038554 0.096004 0.121868 0.132741 0.108553 0.007225 0.109225 0.157991 0.003811 0.101629 0.111358 0.064238 0.001609 0.033132 0.083535 0.040497 0.045772 0.094837 0.099824 0.031988 0.150759 0.069350 0.094412 0.101801 0.024410 0.110571 0.000000 0.023239 0.132555 0.059401 0.112780 0.007054 0.130287 0.031717 0.086241 0.151619 0.139074 0.137482 0.102337 0.013931 0.121655 0.100491 0.122868 0.000000 0.005940 0.091124 0.149942 0.032464 0.010603 0.070033 0.137124 0.050815 0.092213 0.033161 0.136972 0.128971 0.024180 0.081235 0.066745 0.044191 0.059774 0.034957 0.018623 0.000000 0.070000 0.121751 0.116803 0.000000 0.175845 0.141886 0.113252 0.063618 0.110545 0.105543
7.000000 0.061609 0.000000 0.108618 0.077213 0.084506 0.103103 0.101703 0.070637 0.089638 0.006427 0.042806 0.093796 0.075106 0.025151 0.059489 0.063476 0.093905 0.119047 0.031457 0.180024 0.135646 0.127067 0.193692 0.155312 0.098107 0.215429 0.043346 0.125916 0.115702 0.113931 0.079477 0.042233 0.069357 0.135051 0.014283 0.047287 0.123311 0.059268 0.002154 0.036207 0.084738 0.000000 0.097502 0.000406 0.083472 0.033900 0.131410 0.032661 0.078625 0.119576 0.022556 0.155978 0.051628 0.057371 0.155493 0.071512 0.109822 0.035746 0.137177 0.000000 0.057593 0.209113 0.145293 0.156609 0.098054 0.000000 0.131932 0.145795 0.094056 0.015733 0.013402 0.059350 0.194662 0.036957 0.056184 0.116139 0.120795 0.022652 0.111960 0.064958 0.159179 0.078106 0.069899 0.048985 0.062495 0.004744 0.026707 0.052982 0.039508 0.015883 0.100487 0.153528 0.142946 0.021716 0.178406 0.191600 0.104040 0.085340 0.106345 0.146146
7.100000 0.041410 0.015297 0.134093 0.093527 0.018063 0.092818 0.089837 0.007708 0.045391 0.038365 0.000000 0.131590 0.050439 0.014326 0.056496 0.025211 0.021624 0.132127 0.058286 0.152462 0.105416 0.102306 0.208174 0.134245 0.100373 0.216519 0.049526 0.165568 0.119552 0.088089 0.049431 0.007586 0.093459 0.126725 0.000195 0.073300 0.144301 0.094498 0.001872 0.011927 0.068587 0.037056 0.124316 0.020040 0.093438 0.029042 0.144822 0.050071 0.012882 0.119189 0.041656 0.146218 0.007384 0.023504 0.148578 0.055676 0.131274 0.064633 0.159354 0.000000 0.103085 0.241151 0.177383 0.178786 0.046144 0.034659 0.159808 0.141755 0.102544 0.029947 0.065565 0.086714 0.200174 0.014144 0.086798 0.159280 0.172231 0.000470 0.119342 0.112983 0.238237 0.120869 0.054349 0.046913 0.042624 0.034287 0.037337 0.095545 0.000000 0.012124 0.132015 0.114186 0.155768 0.014659 0.156554 0.144776 0.123699 0.082117 0.042815 0.164198
7.200000 0.022391 0.050156 0.198129 0.086732 0.040934 0.126647 0.082819 0.039179 0.037846 0.043912 0.033460 0.153643 0.062037 0.050062 0.052467 0.019271 0.058167 0.129801 0.051461 0.123529 0.069488 0.046263 0.157818 0.121792 0.159602 0.193095 0.055049 0.145799 0.115453 0.079435 0.070282 0.027024 0.097005 0.131856 0.031892 0.083925 0.134838 0.076301 0.002528 0.045958 0.080938 0.019616 0.146779 0.026787 0.124925 0.006015 0.134351 0.059035 0.016062 0.135004 0.024506 0.136995 0.023980 0.057287 0.185115 0.055348 0.125576 0.022306 0.173352 0.028505 0.103035 0.197974 0.179333 0.167258 0.026748 0.041873 0.137854 0.151743 0.069662 0.045770 0.117607 0.121747 0.179026 0.003460 0.153898 0.144905 0.148396 0.009774 0.116688 0.081384 0.189244 0.103031 0.041485 0.054511 0.074979 0.043807 0.016874 0.051626 0.037273 0.018410 0.057437 0.109741 0.159993 0.052457 0.158821 0.181760 0.096949 0.097077 0.044924 0.144705
7.300000 0.000000 0.059749 0.166467 0.112154 0.049114 0.124275 0.081532 0.061885 0.012296 0.013977 0.102893 0.085388 0.074721 0.009269 0.055293 0.017266 0.054003 0.161213 0.071642 0.168966 0.123894 0.062821 0.146376 0.134046 0.205140 0.127836 0.026616 0.098002 0.096867 0.083771 0.086129 0.045387 0.048805 0.144271 0.060191 0.108497 0.150643 0.071672 0.069601 0.000000 0.086079 0.000000 0.206293 0.041165 0.126895 0.001192 0.116241 0.076762 0.054376 0.137671 0.008359 0.154715 0.014060 0.085587 0.167842 0.076865 0.154673 0.022005 0.184429 0.011784 0.115011 0.268435 0.178770 0.142698 0.038947 0.045225 0.135761 0.134505 0.080848 0.050127 0.080047 0.126767 0.180226 0.000000 0.130627 0.146872 0.142702 0.013638 0.075794 0.081335 0.185429 0.067731 0.055467 0.121105 0.065302 0.087732 0.027342 0.034812 0.037581 0.009625 0.086922 0.167357 0.120085 0.048203 0.111799 0.145019 0.073700 0.073243 0.008553 0.096890
7.400000 0.006827 0.039534 0.156848 0.083558 0.025997 0.063371 0.066608 0.036257 0.018835 0.005338 0.083084 0.054629 0.090995 0.065972 0.051434 0.073447 0.064576 0.144558 0.076006 0.186747 0.065941 0.019030 0.189867 0.083408 0.196921 0.140532 0.016173 0.023641 0.065989 0.109267 0.068958 0.000000 0.072331 0.132459 0.059189 0.137139 0.110622 0.088648 0.104881 0.002962 0.086457 0.005543 0.195311 0.021044 0.067013 0.001171 0.124780 0.040315 0.056825 0.144800 0.002279 0.128540 0.088825 0.139809 0.173640 0.062456 0.156414 0.039515 0.181268 0.052056 0.156252 0.274890 0.101834 0.122560 0.016923 0.062992 0.147410 0.116857 0.087687 0.066443 0.061587 0.143222 0.140909 0.034983 0.161282 0.187570 0.109845 0.016591 0.044764 0.059568 0.192961 0.083658 0.008998 0.119082 0.051361 0.123825 0.026324 0.018485 0.031552 0.026007 0.073500 0.122992 0.149311 0.043967 0.122977 0.171401 0.057121 0.005887 0.056642 0.027942
7.500000 0.030003 0.071947 0.113140 0.111805 0.000000 0.060478 0.026955 0.062600 0.038010 0.028509 0.066499 0.084315 0.116930 0.121945 0.066679 0.047543 0.029598 0.165368 0.094489 0.155475 0.068673 0.018393 0.181111 0.074458 0.204131 0.141784 0.000000 0.003869 0.077266 0.074294 0.026597 0.024821 0.055325 0.095164 0.079909 0.119728 0.114920 0.146925 0.093926 0.042866 0.077654 0.015038 0.162666 0.000886 0.056872 0.063735 0.110519 0.033675 0.052421 0.151609 0.006543 0.115824 0.070191 0.145048 0.157245 0.059247 0.157414 0.033511 0.226910 0.000000 0.125856 0.204328 0.094036 0.127767 0.015333 0.062627 0.153035 0.119910 0.098679 0.037725 0.052697 0.113768 0.183746 0.024652 0.124105 0.205159 0.108683 0.020511 0.043977 0.101163 0.182889 0.117628 0.015815 0.114097 0.081816 0.109316 0.054473 0.011941 0.026014 0.035242 0.092748 0.086927 0.185159 0.063736 0.093659 0.170263 0.063509 0.044747 0.045214 0.032088
7.600000 0.025375 0.052569 0.147705 0.140866 0.002582 0.054052 0.041968 0.062143 0.035279 0.058768 0.029222 0.022384 0.109015 0.070258 0.063377 0.062043 0.032378 0.214483 0.122589 0.168423 0.043575 0.015276 0.186488 0.081786 0.154835 0.128145 0.000000 0.083837 0.097765 0.071865 0.000000 0.041079 0.026884 0.116940 0.042589 0.113928 0.141188 0.125658 0.051643 0.076682 0.056815 0.047448 0.105938 0.000000 0.068301 0.043168 0.103721 0.070784 0.063797 0.132661 0.024240 0.086786 0.096529 0.102293 0.129582 0.007722 0.200726 0.089429 0.213390 0.022385 0.130037 0.213802 0.091983 0.174835 0.018183 0.059576 0.147691 0.120288 0.062158 0.090131 0.027041 0.131551 0.177182 0.034587 0.134171 0.196206 0.092951 0.038280 0.061737 0.061703 0.220129 0.092259 0.021308 0.079785 0.052644 0.075548 0.047896 0.017132 0.035048 0.073376 0.076612 0.098471 0.179645 0.083942 0.081426 0.156033 0.070038 0.089070 0.121152 0.081804
7.700000 0.000000 0.014931 0.157584 0.154954 0.000000 0.079405 0.033583 0.091261 0.055474 0.031761 0.014455 0.047612 0.130261 0.064829 0.064684 0.091591 0.017523 0.210428 0.130493 0.159325 0.047841 0.003984 0.127345 0.098525 0.144652 0.129321 0.030609 0.086252 0.104983 0.000000 0.016491 0.015930 0.024955 0.098675 0.008569 0.144817 0.136731 0.083746 0.014570 0.058118 0.134871 0.053185 0.098644 0.000000 0.053546 0.038056 0.012398 0.012685 0.170314 0.146708 0.047351 0.077188 0.076121 0.076052 0.082775 0.003186 0.159353 0.144930 0.210200 0.015797 0.084276 0.242985 0.016282 0.197241 0.032609 0.052717 0.094802 0.123686 0.019103 0.071952 0.000888 0.164760 0.146269 0.011132 0.090253 0.201705 0.086808 0.011093 0.037100 0.027524 0.240061 0.098938 0.028049 0.071380 0.132349 0.093062 0.054559 0.022349 0.018483 0.082250 0.017196 0.096414 0.137428 0.074944 0.012808 0.163157 0.037636 0.095500 0.109458 0.020514
7.800000 0.020379 0.034705 0.116368 0.125289 0.024451 0.087831 0.015030 0.095460 0.042823 0.077653 0.025691 0.061937 0.096989 0.038439 0.075049 0.076521 0.037709 0.206534 0.079837 0.142532 0.038717 0.010537 0.207061 0.078765 0.141510 0.124987 0.085856 0.114781 0.084989 0.005257 0.006592 0.044392 0.037481 0.105871 0.001341 0.138616 0.142464 0.134668 0.000000 0.096529 0.146872 0.092292 0.082136 0.000000 0.041518 0.026899 0.071568 0.020282 0.180441 0.107367 0.057679 0.088041 0.067770 0.087504 0.087252 0.006188 0.136194 0.085728 0.176741 0.003139 0.098966 0.190068 0.010948 0.206044 0.018865 0.072421 0.105021 0.127527 0.017221 0.076793 0.004313 0.109720 0.167785 0.054108 0.111847 0.147773 0.083170 0.045073 0.030695 0.011640 0.201800 0.058504 0.000622 0.029190 0.104603 0.079486 0.037461 0.010948 0.051461 0.097708 0.003408 0.057563 0.149253 0.067238 0.056502 0.135420 0.026226 0.069261 0.072490 0.019703
7.900000 0.023583 0.032871 0.117531 0.083411 0.047343 0.149292 0.027989 0.075891 0.000000 0.093106 0.041089 0.005024 0.097443 0.042447 0.085661 0.079816 0.084131 0.151245 0.029260 0.117163 0.034957 0.032397 0.186200 0.072603 0.100373 0.137282 0.063311 0.119534 0.072000 0.019564 0.001744 0.005241 0.038593 0.174474 0.009586 0.128950 0.151182 0.129369 0.063110 0.116861 0.116213 0.058789 0.078222 0.015934 0.090190 0.064172 0.106012 0.000000 0.156178 0.132262 0.094799 0.035885 0.083108 0.137052 0.088402 0.015444 0.143829 0.088595 0.124345 0.008800 0.109919 0.173440 0.016234 0.168379 0.051900 0.098268 0.121018 0.111459 0.006350 0.023100 0.037642 0.172183 0.174355 0.000000 0.095873 0.167226 0.057642 0.032587 0.029848 0.033500 0.215163 0.100545 0.000000 0.030767 0.048068 0.114331 0.024407 0.070777 0.062276 0.127934 0.000000 0.100089 0.124614 0.059137 0.014833 0.158213 0.021035 0.065036 0.079149 0.039940
8.000000 0.000000 0.042249 0.159415 0.073184 0.044615 0.122069 0.011955 0.084447 0.007418 0.109399 0.052214 0.037490 0.133898 0.061668 0.074897 0.115452 0.065770 0.143172 0.000000 0.149281 0.039087 0.025869 0.228274 0.088203 0.151016 0.048318 0.089174 0.134867 0.099192 0.018151 0.012409 0.006167 0.005143 0.187986 0.007743 0.059942 0.097075 0.165242 0.059444 0.065175 0.129291 0.033847 0.076497 0.029730 0.115871 0.134360 0.117243 0.011512 0.127599 0.104659 0.133421 0.049809 0.054894 0.190473 0.032924 0.029281 0.132863 0.077670 0.113506 0.071774 0.079553 0.180085 0.004338 0.167644 0.014585 0.112366 0.124564 0.111073 0.021258 0.013067 0.106046 0.180071 0.146930 0.016951 0.129999 0.204452 0.066909 0.013337 0.095032 0.017901 0.193873 0.098499 0.000000 0.060211 0.058302 0.183463 0.017725 0.046937 0.031850 0.149854 0.000000 0.133446 0.135157 0.121142 0.015918 0.178902 0.008538 0.100439 0.143817 0.065207
8.100000 0.000035 0.047396 0.177044 0.061999 0.016851 0.099744 0.005408 0.071551 0.042366 0.181096 0.056812 0.054243 0.151337 0.112417 0.044780 0.089246 0.081358 0.123317 0.057151 0.169315 0.030978 0.020022 0.186134 0.047182 0.136617 0.012358 0.104987 0.147297 0.150263 0.000000 0.000000 0.000000 0.035055 0.206375 0.040169 0.062371 0.061615 0.139376 0.066115 0.028116 0.136457 0.023519 0.073997 0.052910 0.153116 0.111714 0.132261 0.015920 0.119547 0.118916 0.136762 0.007482 0.110214 0.237829 0.023799 0.007473 0.136261 0.071737 0.108278 0.106386 0.035514 0.169558 0.074623 0.139827 0.000000 0.160932 0.057423 0.133188 0.051298 0.010059 0.107895 0.087456 0.184677 0.015096 0.107461 0.158843 0.085816 0.086691 0.073403 0.059434 0.190797 0.105662 0.021195 0.059011 0.070644 0.185156 0.036151 0.065180 0.066190 0.153070 0.027497 0.127668 0.119210 0.102488 0.064905 0.161336 0.032227 0.083432 0.103698 0.051692
8.200000 0.044711 0.040803 0.174545 0.016870 0.000000 0.074218 0.009618 0.020378 0.000213 0.141204 0.036708 0.042608 0.166744 0.104248 0.042683 0.087996 0.081174 0.100153 0.070341 0.138091 0.027082 0.076905 0.150029 0.056519 0.093370 0.075576 0.110621 0.095460 0.142849 0.061012 0.000000 0.000000 0.030331 0.181517 0.069658 0.118880 0.026324 0.167089 0.124556 0.054770 0.132431 0.017061 0.109950 0.009012 0.191034 0.116351 0.135587 0.048536 0.139253 0.104657 0.141802 0.037373 0.093579 0.243493 0.031570 0.000000 0.115089 0.073286 0.102140 0.061365 0.043543 0.159782 0.095574 0.103422 0.018405 0.102227 0.035865 0.058526 0.016282 0.006321 0.073106 0.048043 0.157344 0.003506 0.105385 0.155548 0.104321 0.021638 0.058609 0.076432 0.166287 0.063681 0.050849 0.087124 0.063905 0.202181 0.000000 0.099112 0.038333 0.119156 0.056903 0.145741 0.146882 0.136410 0.087102 0.159288 0.062822 0.075749 0.079239 0.049523
8.300000 0.080611 0.000000 0.146222 0.028260 0.059373 0.126384 0.036363 0.006242 0.033922 0.127709 0.032603 0.017001 0.178905 0.095412 0.000000 0.072296 0.079707 0.106331 0.086335 0.116206 0.038486 0.034140 0.103785 0.077565 0.114246 0.055381 0.100954 0.106573 0.149101 0.078140 0.034930 0.008650 0.055876 0.184379 0.093581 0.141123 0.023100 0.177468 0.162115 0.043068 0.192832 0.012178 0.097405 0.060076 0.155413 0.115089 0.081274 0.057475 0.158463 0.114215 0.152619 0.037280 0.138735 0.239583 0.040377 0.017524 0.095843 0.124693 0.125527 0.053125 0.057365 0.176379 0.098824 0.138922 0.012484 0.134056 0.032051 0.032046 0.016672 0.026515 0.035549 0.047678 0.120231 0.017158 0.089363 0.127025 0.045878 0.002658 0.039662 0.096840 0.177698 0.071242 0.073759 0.100859 0.053850 0.169747 0.020487 0.139203 0.085325 0.135396 0.064862 0.119445 0.170797 0.136443 0.109221 0.106857 0.091905 0.019062 0.036630 0.065278
8.400000 0.135627 0.012648 0.180946 0.023384 0.015284 0.105969 0.044249 0.033806 0.011114 0.108260 0.034652 0.002515 0.165875 0.127138 0.007919 0.079533 0.080846 0.082728 0.056659 0.065204 0.076283 0.059678 0.092181 0.143549 0.148000 0.090815 0.117562 0.067276 0.185498 0.078166 0.015511 0.009035 0.090582 0.197070 0.109350 0.142635 0.049782 0.108798 0.143088 0.061636 0.145877 0.026223 0.103657 0.002550 0.163880 0.107180 0.063255 0.036216 0.143311 0.089131 0.099360 0.000000 0.148199 0.240492 0.005352 0.035489 0.109277 0.105307 0.190156 0.088167 0.064221 0.210011 0.126288 0.132045 0.041142 0.128540 0.000000 0.047509 0.065427 0.047896 0.065064 0.020069 0.081561 0.022501 0.086895 0.129911 0.050384 0.050427 0.007658 0.094542 0.136063 0.050434 0.000000 0.103231 0.038559 0.101692 0.043619 0.141554 0.095749 0.137493 0.066163 0.111717 0.117148 0.190427 0.079282 0.118929 0.010391 0.000000 0.025519 0.031325
8.500000 0.083697 0.007436 0.173088 0.000000 0.016833 0.098236 0.064850 0.093770 0.048726 0.158105 0.013891 0.019110 0.127976 0.121023 0.031279 0.097233 0.085718 0.089040 0.055934 0.112584 0.076151 0.032609 0.070048 0.143025 0.120639 0.008846 0.089784 0.053365 0.124255 0.048241 0.000000 0.037652 0.088839 0.136269 0.105486 0.138521 0.071261 0.115752 0.110231 0.067857 0.114078 0.072083 0.113447 0.052357 0.177370 0.062321 0.087800 0.043888 0.165026 0.071065 0.085533 0.022920 0.152329 0.262006 0.000906 0.055016 0.102867 0.134048 0.142891 0.155645 0.102425 0.173956 0.155530 0.106644 0.065551 0.097616 0.008195 0.020708 0.065610 0.037175 0.078697 0.000000 0.009440 0.045752 0.105560 0.090873 0.024876 0.028350 0.005362 0.072189 0.140707 0.022382 0.027058 0.137021 0.015891 0.066087 0.042289 0.099399 0.100304 0.153823 0.019504 0.108878 0.040076 0.186188 0.094147 0.125679 0.009468 0.010705 0.021865 0.016826
8.600000 0.042445 0.002585 0.164906 0.041600 0.046049 0.102452 0.061591 0.062074 0.063901 0.140124 0.045669 0.000000 0.067945 0.095246 0.030234 0.087446 0.065433 0.084410 0.070266 0.086110 0.081199 0.061552 0.080407 0.088996 0.095945 0.031507 0.071129 0.058462 0.110273 0.078686 0.009206 0.000000 0.101643 0.148189 0.122702 0.088325 0.094158 0.081447 0.146455 0.071457 0.064990 0.019505 0.132524 0.114996 0.201618 0.176879 0.042059 0.065094 0.157530 0.031917 0.083582 0.014033 0.115809 0.258638 0.038640 0.009401 0.124776 0.148346 0.163989 0.176149 0.138370 0.158809 0.160567 0.091298 0.045722 0.109800 0.010204 0.031759 0.077600 0.025079 0.137090 0.010508 0.073622 0.023526 0.063014 0.080348 0.057019 0.016571 0.034310 0.101234 0.059333 0.000000 0.045541 0.112093 0.026952 0.018664 0.048206 0.140773 0.118986 0.157497 0.035691 0.099239 0.000000 0.197609 0.134209 0.136085 0.011300 0.034157 0.020583 0.015743
8.700000 0.038519 0.052917 0.181340 0.029533 0.046418 0.030454 0.116059 0.065757 0.111300 0.134741 0.017894 0.054598 0.047552 0.099716 0.099925 0.038358 0.052293 0.032455 0.102301 0.107057 0.064168 0.056566 0.130095 0.045674 0.131454 0.032653 0.098936 0.088479 0.109265 0.078819 0.044740 0.023333 0.117459 0.147230 0.116773 0.074216 0.114699 0.077814 0.084847 0.060571 0.031674 0.003500 0.134044 0.137374 0.168469 0.147026 0.059664 0.070538 0.182685 0.076888 0.095149 0.001205 0.088978 0.253934 0.046718 0.026174 0.113168 0.134942 0.154873 0.208182 0.028661 0.170934 0.167250 0.086197 0.071203 0.088616 0.007475 0.007637 0.061963 0.010325 0.159914 0.011753 0.039712 0.044718 0.016500 0.058827 0.072014 0.025331 0.074447 0.097057 0.041099 0.011193 0.068927 0.162125 0.023560 0.036576 0.044500 0.103295 0.094197 0.116831 0.021996 0.121494 0.042194 0.194093 0.204540 0.128650 0.022415 0.086519 0.028658 0.026202
8.800000 0.075558 0.086260 0.154012 0.067010 0.029996 0.015172 0.106246 0.052782 0.111765 0.117352 0.040075 0.030403 0.030960 0.113969 0.088291 0.075957 0.105794 0.000706 0.070368 0.117439 0.064974 0.028844 0.066331 0.035160 0.114111 0.000000 0.082889 0.058557 0.116397 0.094369 0.085107 0.060663 0.102504 0.124705 0.127574 0.067832 0.160902 0.051162 0.049763 0.033367 0.091565 0.017755 0.159375 0.146158 0.213148 0.142703 0.056522 0.086727 0.144347 0.071715 0.065153 0.044598 0.011004 0.174134 0.037329 0.029954 0.082448 0.165947 0.098992 0.151386 0.001134 0.162666 0.187844 0.030550 0.081337 0.154723 0.079723 0.037632 0.061262 0.001932 0.121785 0.015319 0.045838 0.070074 0.031151 0.124570 0.075099 0.080509 0.044531 0.069635 0.033624 0.023517 0.066078 0.158928 0.012306 0.000000 0.090724 0.186462 0.088822 0.113863 0.000000 0.147179 0.068403 0.136324 0.197315 0.110421 0.002799 0.053621 0.059627 0.032136
8.900000 0.062630 0.033273 0.134714 0.086939 0.046457 0.000000 0.046833 0.057416 0.147523 0.087449 0.064287 0.008122 0.027750 0.115864 0.147415 0.119953 0.150757 0.008674 0.135641 0.084455 0.071880 0.050952 0.044699 0.023682 0.044562 0.014376 0.064728 0.019452 0.107588 0.053351 0.146152 0.097726 0.098929 0.119496 0.171852 0.054859 0.143542 0.059255 0.020471 0.013761 0.040598 0.012239 0.119080 0.148877 0.198692 0.083660 0.051816 0.109416 0.182266 0.060512 0.107024 0.031491 0.027957 0.175569 0.001803 0.000000 0.096014 0.149619 0.127164 0.124870 0.020208 0.144072 0.196889 0.079254 0.078267 0.173631 0.082961 0.043883 0.100563 0.020516 0.187011 0.020319 0.084593 0.037684 0.023732 0.129465 0.037697 0.040338 0.066147 0.038821 0.018232 0.031434 0.049930 0.162824 0.000000 0.008325 0.105383 0.194105 0.121088 0.120676 0.019980 0.168820 0.074030 0.125567 0.222862 0.095926 0.003759 0.013014 0.080158 0.010790
9.000000 0.042792 0.039197 0.170948 0.065114 0.088217 0.016435 0.076266 0.062080 0.148440 0.000000 0.066343 0.029218 0.002153 0.126547 0.138892 0.102376 0.136353 0.053186 0.084188 0.033795 0.093859 0.158461 0.105782 0.007788 0.053478 0.000000 0.058375 0.062202 0.099030 0.059692 0.126391 0.110310 0.136040 0.200519 0.139350 0.071386 0.101218 0.058372 0.056268 0.000000 0.042854 0.016212 0.091929 0.138325 0.205195 0.124734 0.043174 0.168923 0.193798 0.060445 0.083116 0.061473 0.000469 0.168412 0.000000 0.014226 0.115385 0.179736 0.086118 0.127048 0.065740 0.171884 0.213284 0.059322 0.054280 0.160153 0.084161 0.018037 0.092544 0.046949 0.142853 0.048230 0.056959 0.081402 0.071450 0.115185 0.037713 0.063909 0.073817 0.091558 0.032257 0.005042 0.057190 0.152202 0.047570 0.026754 0.075383 0.158166 0.105433 0.142860 0.002514 0.162310 0.071786 0.142612 0.171191 0.054401 0.007442 0.000934 0.099854 0.000000
9.100000 0.017072 0.043333 0.144092 0.093687 0.068892 0.081879 0.038791 0.104583 0.166456 0.027829 0.051344 0.000000 0.054538 0.092635 0.162145 0.118846 0.146083 0.006797 0.072512 0.007542 0.094104 0.146969 0.121596 0.017485 0.013779 0.037057 0.071723 0.099702 0.120240 0.057158 0.141852 0.135097 0.123788 0.157706 0.122252 0.085732 0.095426 0.000000 0.082763 0.023161 0.032803 0.015666 0.113197 0.086343 0.135175 0.087356 0.056323 0.185682 0.143675 0.078397 0.083855 0.030429 0.002325 0.187055 0.048161 0.000000 0.102686 0.168878 0.069483 0.121502 0.071651 0.177108 0.230827 0.037698 0.071169 0.160603 0.050796 0.014625 0.105495 0.081131 0.215800 0.056319 0.025181 0.068937 0.060988 0.116526 0.036561 0.051438 0.070289 0.055834 0.002455 0.024887 0.047246 0.102409 0.033167 0.066212 0.106077 0.114866 0.111817 0.136178 0.035080 0.120036 0.099625 0.102894 0.159939 0.061751 0.018034 0.000000 0.132612 0.031938
9.200000 0.049870 0.007455 0.060681 0.089071 0.066857 0.061884 0.062167 0.138623 0.178838 0.003236 0.092210 0.001407 0.039580 0.037160 0.144299 0.173223 0.086333 0.005600 0.147797 0.002577 0.039252 0.161679 0.127068 0.030343 0.017580 0.114915 0.067572 0.101353 0.127701 0.062853 0.126160 0.154780 0.156430 0.184404 0.166126 0.115038 0.088106 0.007840 0.178304 0.012184 0.033750 0.040108 0.106747 0.054154 0.151847 0.088768 0.055191 0.164209 0.118424 0.067059 0.136861 0.065618 0.012293 0.143678 0.036066 0.019554 0.086372 0.129255 0.081140 0.127574 0.090857 0.202252 0.209972 0.092910 0.126998 0.169818 0.100219 0.000776 0.114703 0.099751 0.211392 0.059907 0.045652 0.046909 0.044654 0.072154 0.067368 0.052675 0.055955 0.051721 0.060466 0.005529 0.055709 0.049572 0.036936 0.093454 0.062794 0.149241 0.088621 0.130479 0.033924 0.116959 0.078949 0.137665 0.196612 0.089359 0.017268 0.013007 0.158371 0.005046
9.300000 0.047949 0.018875 0.085705 0.061906 0.006194 0.063400 0.044376 0.139920 0.150954 0.032219 0.107770 0.025834 0.012093 0.077811 0.145116 0.193911 0.089421 0.013932 0.143922 0.004631 0.055303 0.185656 0.183001 0.017005 0.070029 0.113309 0.037509 0.078329 0.120120 0.030128 0.091276 0.162838 0.100455 0.274628 0.170419 0.116164 0.048772 0.000000 0.143441 0.047709 0.025268 0.031219 0.088644 0.048686 0.099975 0.119646 0.037080 0.169525 0.115995 0.067293 0.189025 0.022177 0.006043 0.137069 0.039466 0.061317 0.124480 0.170739 0.096117 0.099933 0.055554 0.181532 0.250533 0.092558 0.125826 0.118724 0.074149 0.035005 0.132347 0.121504 0.176051 0.039488 0.015979 0.022358 0.069603 0.083048 0.037275 0.048177 0.119873 0.031671 0.044086 0.028991 0.107260 0.026290 0.039289 0.110501 0.104886 0.165072 0.087506 0.113664 0.026064 0.109139 0.101938 0.175079 0.194726 0.111882 0.035536 0.015434 0.114268 0.000000
9.400000 0.052363 0.026199 0.058222 0.096272 0.052088 0.104588 0.019676 0.119949 0.181759 0.029619 0.069289 0.057110 0.023408 0.092665 0.112817 0.199870 0.087518 0.034885 0.171897 0.009898 0.063954 0.184312 0.144044 0.000000 0.052712 0.131273 0.043451 0.069596 0.130936 0.069762 0.114955 0.155089 0.096085 0.282934 0.160766 0.089839 0.015110 0.000000 0.108890 0.080680 0.002591 0.020528 0.033456 0.037554 0.084619 0.132508 0.043276 0.254234 0.054337 0.063969 0.157542 0.003566 0.019406 0.091077 0.088612 0.064082 0.128283 0.109989 0.055062 0.077393 0.028723 0.183820 0.212623 0.096683 0.106328 0.114827 0.064598 0.025380 0.132369 0.106769 0.138975 0.057942 0.015452 0.052587 0.099973 0.077707 0.000000 0.047073 0.149156 0.013738 0.019879 0.046948 0.136999 0.011563 0.010145 0.108851 0.137076 0.144319 0.059408 0.107084 0.032878 0.061240 0.087996 0.169650 0.157887 0.127855 0.027381 0.000000 0.108524 0.042224
9.500000 0.043798 0.022749 0.060844 0.051635 0.106389 0.118541 0.016596 0.108614 0.147783 0.007166 0.052037 0.052874 0.043673 0.079789 0.118201 0.193340 0.033227 0.064106 0.183884 0.032594 0.024366 0.181598 0.189213 0.000000 0.044862 0.093952 0.033694 0.024325 0.128845 0.073012 0.145091 0.104827 0.050078 0.254947 0.148759 0.072842 0.020865 0.012571 0.128305 0.079794 0.028735 0.000000 0.046895 0.020639 0.069731 0.115219 0.027583 0.194136 0.073006 0.101036 0.101551 0.055377 0.010235 0.128352 0.076455 0.014980 0.125292 0.149216 0.017156 0.080265 0.005713 0.157500 0.196164 0.076058 0.097777 0.150698 0.044713 0.000508 0.083570 0.077634 0.180824 0.090945 0.081411 0.071718 0.138376 0.104962 0.020634 0.000796 0.142341 0.030123 0.020597 0.084381 0.102462 0.009104 0.070020 0.103289 0.093730 0.111635 0.074338 0.121540 0.039567 0.081454 0.101889 0.144825 0.111752 0.172241 0.074551 0.000748 0.085227 0.028144
9.600000 0.042236 0.054331 0.044943 0.027362 0.061879 0.054642 0.016260 0.081972 0.154570 0.001783 0.030095 0.040048 0.005588 0.111125 0.101627 0.175668 0.043422 0.069583 0.240434 0.073095 0.005358 0.181706 0.199094 0.066361 0.079134 0.036451 0.051046 0.051574 0.106552 0.057940 0.153457 0.084815 0.096535 0.227064 0.129920 0.100558 0.011662 0.009564 0.102108 0.087353 0.076556 0.008541 0.002073 0.040624 0.054584 0.168190 0.037079 0.131457 0.052927 0.152857 0.104279 0.069692 0.061886 0.140416 0.035884 0.000000 0.098997 0.165320 0.023302 0.103039 0.025888 0.184770 0.170339 0.069971 0.085799 0.133843 0.063057 0.046565 0.091153 0.058784 0.164965 0.121304 0.097987 0.055653 0.121709 0.024956 0.045091 0.022930 0.119654 0.042659 0.012090 0.103856 0.115164 0.014990 0.074696 0.061818 0.067830 0.062651 0.030258 0.126118 0.011711 0.101349 0.037109 0.116372 0.086370 0.192834 0.036046 0.000148 0.089485 0.085683
9.700000 0.030744 0.026513 0.075120 0.029849 0.094711 0.054233 0.033546 0.034487 0.144698 0.012975 0.046141 0.045370 0.005982 0.137393 0.059292 0.160549 0.017387 0.077604 0.180474 0.055947 0.036746 0.193416 0.172615 0.079891 0.096164 0.095539 0.008273 0.047534 0.106480 0.046949 0.146570 0.061144 0.094057 0.212466 0.106259 0.094414 0.000000 0.000000 0.033248 0.096438 0.100267 0.004727 0.010906 0.059546 0.027234 0.130714 0.076493 0.113478 0.006179 0.148861 0.097957 0.023341 0.076146 0.163735 0.001576 0.009351 0.072567 0.187846 0.000000 0.104649 0.028566 0.176676 0.139670 0.048623 0.071185 0.091570 0.063882 0.055823 0.119069 0.053010 0.213094 0.109954 0.048752 0.000000 0.117682 0.070909 0.041664 0.049565 0.093664 0.044654 0.052928 0.131562 0.120058 0.054412 0.034318 0.054110 0.031819 0.065157 0.062136 0.129602 0.005851 0.066149 0.060243 0.103365 0.040896 0.157363 0.031596 0.053178 0.104691 0.083993
9.800000 0.095546 0.046776 0.059553 0.003018 0.102433 0.060985 0.014035 0.050435 0.117105 0.025536 0.036376 0.052464 0.008590 0.131389 0.076081 0.190519 0.042880 0.056976 0.179868 0.051773 0.049229 0.185409 0.130715 0.090984 0.049248 0.065018 0.027597 0.089095 0.046312 0.007940 0.151215 0.125827 0.077906 0.186820 0.151447 0.146710 0.038793 0.020177 0.008933 0.105869 0.084634 0.028815 0.002566 0.096077 0.000000 0.114596 0.021787 0.048482 0.023776 0.128878 0.106839 0.025468 0.049673 0.175595 0.080181 0.040864 0.081428 0.184482 0.018660 0.151921 0.055174 0.170795 0.151913 0.041436 0.085831 0.084182 0.084075 0.075167 0.118402 0.037511 0.251702 0.116866 0.043093 0.047397 0.114978 0.077789 0.058794 0.041589 0.105613 0.065353 0.054273 0.117426 0.118647 0.034362 0.049459 0.105637 0.049993 0.043899 0.072773 0.096580 0.019165 0.069502 0.000000 0.123571 0.047368 0.120575 0.059119 0.044505 0.115249 0.120249
9.900000 0.077707 0.109858 0.009639 0.009593 0.027796 0.061969 0.000000 0.015855 0.126683 0.014148 0.001057 0.109973 0.000000 0.175516 0.041953 0.178382 0.029902 0.080137 0.150443 0.083945 0.090022 0.144627 0.076743 0.107903 0.043913 0.136133 0.038359 0.088249 0.060277 0.027444 0.189783 0.129803 0.069729 0.183772 0.132696 0.108034 0.010129 0.063792 0.031283 0.132203 0.073491 0.033951 0.010795 0.071782 0.001112 0.075005 0.035624 0.010845 0.037172 0.176160 0.071434 0.016079 0.081114 0.172037 0.107399 0.107058 0.093003 0.171014 0.039221 0.145295 0.032527 0.161230 0.175686 0.080602 0.079601 0.081610 0.108566 0.052045 0.119154 0.061388 0.193032 0.102101 0.048001 0.045657 0.139215 0.081532 0.065041 0.059997 0.033601 0.051913 0.050004 0.107699 0.092297 0.023105 0.079467 0.074352 0.059697 0.012052 0.081395 0.061442 0.045612 0.040124 0.027237 0.091314 0.044895 0.114379 0.061941 0.040176 0.088781 0.159956
10.000000 0.073847 0.129168 0.039475 0.000000 0.025816 0.092151 0.005014 0.007883 0.198315 0.021660 0.009304 0.081402 0.000000 0.185076 0.047610 0.150170 0.053614 0.060665 0.108882 0.074095 0.083157 0.157315 0.108775 0.021766 0.076832 0.096267 0.025102 0.058250 0.030937 0.025973 0.154191 0.132729 0.076425 0.216845 0.126989 0.129964 0.011737 0.047540 0.066447 0.172187 0.050735 0.006181 0.017561 0.100546 0.043651 0.091564 0.029964 0.000000 0.070757 0.224812 0.015204 0.046133 0.099935 0.109317 0.075894 0.083580 0.092238 0.189647 0.057320 0.101167 0.055554 0.144922 0.154412 0.002856 0.038532 0.041840 0.077125 0.037700 0.091389 0.023508 0.210806 0.087079 0.051243 0.043148 0.135319 0.034401 0.044676 0.092329 0.066035 0.058175 0.016569 0.123910 0.101300 0.037188 0.122738 0.074161 0.093323 0.030137 0.086115 0.051271 0.036115 0.032958 0.075475 0.059472 0.064026 0.129113 0.081821 0.080208 0.112949 0.119214
10.100000 0.099712 0.128503 0.036926 0.024574 0.000000 0.078680 0.034605 0.017611 0.188592 0.030934 0.008345 0.047228 0.010294 0.194547 0.055861 0.137747 0.035213 0.073927 0.079463 0.112870 0.101105 0.144867 0.038536 0.016054 0.082988 0.049529 0.035836 0.094427 0.049574 0.094823 0.188502 0.147781 0.058811 0.195216 0.097007 0.178568 0.032347 0.066270 0.072761 0.166756 0.076381 0.047000 0.082429 0.076268 0.052200 0.083431 0.034836 0.047644 0.077335 0.185139 0.012317 0.086569 0.080309 0.106456 0.094489 0.082059 0.104522 0.152608 0.018926 0.045448 0.071246 0.132297 0.139066 0.000000 0.076920 0.037483 0.052758 0.082977 0.098723 0.043094 0.235548 0.088749 0.069534 0.062890 0.156175 0.023407 0.061169 0.094814 0.064571 0.087245 0.000000 0.172718 0.083657 0.030708 0.153146 0.061126 0.122940 0.038210 0.007720 0.008002 0.021562 0.096787 0.017224 0.007340 0.048200 0.182943 0.063087 0.095126 0.122672 0.122544
10.200000 0.072235 0.038560 0.063796 0.016997 0.023482 0.095132 0.058882 0.046525 0.208471 0.072928 0.035361 0.091452 0.027667 0.153440 0.011377 0.113040 0.011900 0.031701 0.087473 0.156633 0.121825 0.121041 0.048462 0.023089 0.092125 0.034678 0.037564 0.061876 0.068708 0.113871 0.111126 0.121505 0.083113 0.178940 0.187213 0.200714 0.025243 0.080673 0.041200 0.122281 0.074989 0.034623 0.079465 0.070677 0.064889 0.021827 0.050827 0.019313 0.068996 0.171382 0.020286 0.116543 0.031016 0.131062 0.110540 0.076176 0.099867 0.173008 0.026079 0.112201 0.074548 0.115243 0.128097 0.014326 0.030692 0.038049 0.041470 0.106069 0.164378 0.050177 0.215139 0.101970 0.040599 0.063465 0.111848 0.106509 0.080698 0.097642 0.068629 0.056750 0.022596 0.149510 0.045137 0.039662 0.144970 0.066584 0.121320 0.063774 0.081410 0.012890 0.008855 0.123820 0.018237 0.054670 0.052839 0.236966 0.065831 0.145060 0.155411 0.099758
10.300000 0.091473 0.051911 0.024121 0.008225 0.062115 0.093404 0.036441 0.019788 0.175700 0.074107 0.052265 0.136643 0.042535 0.100543 0.000000 0.139493 0.000000 0.029300 0.017824 0.130179 0.089401 0.131767 0.070307 0.046381 0.095677 0.000000 0.009835 0.014700 0.055764 0.126999 0.106173 0.124703 0.041940 0.172401 0.182382 0.216381 0.011222 0.082208 0.032183 0.105425 0.108437 0.044518 0.033660 0.088601 0.079524 0.032373 0.019182 0.003156 0.073392 0.160921 0.043577 0.105304 0.003539 0.057607 0.129136 0.102053 0.073759 0.166389 0.060721 0.078385 0.045771 0.106689 0.087723 0.063465 0.073862 0.072026 0.067732 0.092817 0.159062 0.020828 0.233591 0.071262 0.049447 0.067812 0.127785 0.073704 0.058991 0.105558 0.079790 0.032128 0.048108 0.094167 0.046807 0.011868 0.152754 0.074192 0.086546 0.016856 0.088805 0.031325 0.026940 0.139676 0.000000 0.070047 0.092536 0.269999 0.006538 0.185983 0.089907 0.048857
10.400000 0.132143 0.022364 0.000641 0.001370 0.080630 0.087742 0.053062 0.024434 0.124144 0.108858 0.044298 0.130462 0.041176 0.102127 0.016717 0.118421 0.033261 0.000000 0.009167 0.105352 0.063827 0.140992 0.025981 0.077359 0.080170 0.015252 0.009333 0.016419 0.105408 0.094383 0.116055 0.116146 0.061144 0.179854 0.151566 0.186615 0.015301 0.062822 0.020831 0.119440 0.079236 0.036406 0.025660 0.043642 0.110296 0.041991 0.046350 0.028259 0.066148 0.180862 0.017768 0.134285 0.005519 0.075550 0.062817 0.113860 0.113203 0.151041 0.022099 0.078516 0.054807 0.161495 0.132718 0.074095 0.035045 0.080519 0.031527 0.108573 0.112613 0.047404 0.189181 0.079695 0.026221 0.077965 0.101729 0.119163 0.053093 0.046250 0.106140 0.039380 0.001421 0.106614 0.090237 0.016196 0.124678 0.070512 0.086308 0.000000 0.096118 0.034616 0.000000 0.154294 0.025454 0.043683 0.038795 0.209846 0.020381 0.118389 0.097749 0.016727
10.500000 0.066503 0.008649 0.000894 0.053778 0.067959 0.089591 0.030474 0.012898 0.068542 0.121740 0.050962 0.121778 0.006004 0.087905 0.053451 0.110072 0.049601 0.049820 0.019345 0.073521 0.002131 0.119182 0.019416 0.085578 0.062005 0.008815 0.000000 0.023111 0.060552 0.106342 0.098774 0.168808 0.033811 0.180951 0.142048 0.151725 0.004212 0.033319 0.032139 0.088512 0.100909 0.000000 0.036248 0.100412 0.170276 0.059935 0.072483 0.000000 0.042566 0.190319 0.026267 0.135502 0.018251 0.098760 0.089997 0.076676 0.098190 0.140472 0.044742 0.091630 0.042861 0.023850 0.145220 0.029864 0.105788 0.090642 0.027283 0.150022 0.109865 0.079071 0.170155 0.080331 0.016118 0.061870 0.102133 0.160141 0.043248 0.071288 0.104163 0.017492 0.002416 0.080524 0.084691 0.052142 0.106987 0.030129 0.091127 0.019605 0.116242 0.087636 0.020529 0.138216 0.032119 0.042309 0.082573 0.213915 0.053570 0.106808 0.080103 0.056201
10.600000 0.053653 0.033208 0.009868 0.062263 0.058107 0.092712 0.032657 0.000000 0.030930 0.133438 0.066794 0.150915 0.005932 0.118740 0.012906 0.162504 0.019306 0.030458 0.007845 0.047992 0.007926 0.110180 0.044513 0.062482 0.031981 0.028721 0.000000 0.005815 0.055938 0.105982 0.084166 0.157391 0.000000 0.224058 0.136903 0.089119 0.017840 0.075412 0.056963 0.071316 0.097997 0.022866 0.021385 0.105385 0.192763 0.076414 0.109359 0.000000 0.024940 0.233953 0.015597 0.108122 0.077169 0.087694 0.073727 0.109613 0.028060 0.158945 0.068804 0.073786 0.081387 0.000599 0.143272 0.000000 0.067218 0.111518 0.055257 0.146629 0.083190 0.056793 0.172294 0.139808 0.001102 0.033919 0.052016 0.178871 0.072568 0.025995 0.071835 0.058741 0.043319 0.099187 0.140512 0.024945 0.124257 0.018183 0.046623 0.000000 0.094087 0.033443 0.019524 0.131234 0.020997 0.042770 0.097983 0.181723 0.109745 0.089861 0.124787 0.059094
10.700000 0.071386 0.048638 0.022353 0.018581 0.061580 0.097190 0.029432 0.021428 0.032253 0.123666 0.059982 0.142441 0.034892 0.070385 0.067589 0.139058 0.051438 0.103875 0.011514 0.052991 0.051873 0.065426 0.074542 0.023969 0.021575 0.000000 0.008930 0.036469 0.029627 0.104482 0.121522 0.162604 0.036884 0.261637 0.134535 0.070531 0.037963 0.066933 0.033529 0.107432 0.008136 0.058447 0.058372 0.054391 0.218035 0.092226 0.070002 0.016740 0.076301 0.195167 0.000000 0.078587 0.065374 0.121026 0.044655 0.096658 0.042532 0.153752 0.095581 0.042113 0.032290 0.007128 0.187248 0.035140 0.039990 0.046202 0.090013 0.120854 0.107182 0.072040 0.170594 0.103044 0.055919 0.000000 0.067869 0.207831 0.048421 0.030030 0.063389 0.110075 0.103243 0.087326 0.173354 0.016774 0.118540 0.014922 0.060742 0.030015 0.130135 0.034219 0.000000 0.112609 0.034967 0.076888 0.110147 0.098682 0.050434 0.029931 0.122324 0.079745
10.800000 0.109434 0.012143 0.004234 0.048824 0.049203 0.062879 0.014354 0.025053 0.089227 0.148753 0.084487 0.118929 0.047713 0.067568 0.078146 0.119582 0.055591 0.107803 0.098576 0.009545 0.070956 0.037909 0.097907 0.053679 0.009143 0.037604 0.023173 0.089255 0.003819 0.072047 0.072509 0.076381 0.032338 0.217074 0.105624 0.086848 0.041316 0.056970 0.020524 0.090925 0.038791 0.058686 0.000000 0.025067 0.205573 0.071012 0.037912 0.055158 0.062166 0.158866 0.000000 0.095528 0.041186 0.107394 0.051053 0.112545 0.053958 0.114190 0.154095 0.053856 0.047299 0.029105 0.223650 0.018167 0.063190 0.055299 0.085198 0.054109 0.062990 0.045348 0.144517 0.095797 0.000000 0.029054 0.047679 0.242234 0.085510 0.031765 0.092934 0.104318 0.108067 0.103762 0.247739 0.048750 0.094220 0.039749 0.089185 0.037911 0.069759 0.036352 0.005617 0.124890 0.033892 0.060057 0.125975 0.126372 0.048866 0.067408 0.144678 0.051268
10.900000 0.103241 0.052781 0.026647 0.056715 0.056508 0.027052 0.034325 0.019509 0.105475 0.163106 0.138160 0.105380 0.021515 0.093534 0.060363 0.131542 0.057988 0.092391 0.127209 0.032903 0.077362 0.043553 0.065510 0.057046 0.027550 0.063144 0.036346 0.102638 0.010777 0.078613 0.061862 0.066271 0.034603 0.154651 0.101600 0.063172 0.046586 0.046220 0.059584 0.115978 0.114795 0.027714 0.000000 0.050162 0.200344 0.118805 0.040765 0.045684 0.050863 0.177028 0.014933 0.146207 0.027552 0.081852 0.073279 0.083798 0.078751 0.105340 0.153695 0.015641 0.073671 0.041594 0.213257 0.010304 0.028164 0.042962 0.032866 0.048189 0.094177 0.016280 0.100256 0.102688 0.062574 0.028451 0.042477 0.254001 0.060331 0.016445 0.074239 0.105994 0.080950 0.090190 0.274546 0.035312 0.076846 0.007405 0.104780 0.058837 0.083052 0.036302 0.046472 0.132795 0.044637 0.048814 0.070599 0.103381 0.050869 0.070451 0.148296 0.051374
11.000000 0.073063 0.091288 0.029386 0.099641 0.098620 0.069375 0.045154 0.000000 0.085913 0.102495 0.138399 0.108454 0.000000 0.107409 0.089344 0.143463 0.050864 0.063570 0.154591 0.024196 0.088296 0.040681 0.038241 0.024114 0.001725 0.050007 0.002149 0.133542 0.027330 0.068664 0.095736 0.092893 0.050109 0.133588 0.072189 0.050986 0.038059 0.008055 0.020837 0.073435 0.132137 0.053704 0.000000 0.042818 0.099835 0.125171 0.054203 0.056022 0.088218 0.171892 0.011987 0.140845 0.034208 0.074705 0.055637 0.085876 0.112707 0.104613 0.123918 0.001215 0.044424 0.051516 0.194221 0.037580 0.011384 0.106220 0.011448 0.043088 0.060065 0.001476 0.094347 0.109571 0.049201 0.070758 0.087890 0.230850 0.005899 0.015726 0.133778 0.055891 0.086974 0.100477 0.204251 0.059811 0.061120 0.015797 0.062471 0.048890 0.084633 0.069265 0.077674 0.187762 0.031223 0.054270 0.126313 0.147148 0.077618 0.077651 0.106654 0.013680
11.100000 0.103620 0.137715 0.080617 0.139017 0.007711 0.034566 0.059104 0.004322 0.146772 0.162976 0.162949 0.085365 0.028732 0.110739 0.105998 0.133547 0.064997 0.110077 0.161493 0.008373 0.065606 0.039230 0.033932 0.020934 0.003379 0.076921 0.042817 0.107367 0.013606 0.058538 0.055526 0.128418 0.039398 0.125082 0.095522 0.047737 0.009569 0.013076 0.055818 0.172155 0.130350 0.004733 0.000000 0.037991 0.127970 0.090430 0.078807 0.062549 0.131391 0.182703 0.012053 0.160867 0.030056 0.087454 0.052578 0.070527 0.060007 0.108728 0.109300 0.001283 0.060809 0.019167 0.211464 0.034479 0.015183 0.079300 0.018209 0.069732 0.000000 0.007651 0.069124 0.094377 0.034428 0.079158 0.086732 0.229945 0.006835 0.068334 0.086414 0.074498 0.053370 0.100068 0.208724 0.072474 0.060877 0.004048 0.049352 0.028576 0.084587 0.091552 0.019863 0.195360 0.001920 0.031458 0.054410 0.147145 0.110463 0.034112 0.068208 0.047706
11.200000 0.070652 0.120471 0.057395 0.136464 0.027761 0.049417 0.033517 0.048292 0.161492 0.147494 0.072278 0.082464 0.016991 0.091582 0.137503 0.137276 0.103987 0.103479 0.156731 0.000000 0.080356 0.032910 0.000000 0.039715 0.000000 0.052765 0.067488 0.099310 0.013161 0.044436 0.112614 0.124157 0.005245 0.095986 0.098308 0.082324 0.056115 0.023358 0.046759 0.182633 0.092029 0.043363 0.001393 0.041476 0.116062 0.096891 0.056567 0.024256 0.141320 0.207579 0.006218 0.128490 0.046250 0.108234 0.050520 0.078114 0.042992 0.108295 0.090913 0.000000 0.094843 0.000000 0.225259 0.037076 0.044408 0.082733 0.017762 0.061744 0.017088 0.013552 0.066727 0.130007 0.070744 0.081887 0.080947 0.217094 0.019969 0.075640 0.069331 0.060109 0.037095 0.110771 0.177179 0.059484 0.041409 0.028452 0.052024 0.002599 0.086948 0.059006 0.019962 0.116545 0.056043 0.001145 0.068909 0.150273 0.076043 0.029934 0.058652 0.042374
11.300000 0.106883 0.166512 0.096617 0.094695 0.073236 0.079762 0.031628 0.021084 0.099519 0.109994 0.064171 0.065849 0.071768 0.094265 0.174900 0.070094 0.123444 0.156638 0.141340 0.037953 0.125550 0.009369 0.000000 0.023482 0.034596 0.046301 0.117837 0.088497 0.041014 0.028555 0.082268 0.127288 0.023248 0.058489 0.113577 0.091685 0.062760 0.040607 0.040967 0.200371 0.088512 0.002173 0.003669 0.034215 0.063575 0.051538 0.088969 0.000000 0.108737 0.161174 0.029490 0.097328 0.057092 0.126127 0.081399 0.091123 0.064424 0.116016 0.075326 0.082690 0.131556 0.013230 0.268661 0.015301 0.040247 0.064465 0.043684 0.033141 0.008189 0.032271 0.036924 0.120364 0.084274 0.044347 0.088529 0.200055 0.029972 0.004778 0.090630 0.100956 0.079278 0.034478 0.180697 0.028776 0.070454 0.056752 0.103004 0.008048 0.076145 0.045351 0.060609 0.111941 0.071659 0.037295 0.043143 0.130885 0.095068 0.015003 0.028107 0.037297
11.400000 0.118116 0.119609 0.095987 0.083863 0.078399 0.130766 0.050500 0.009931 0.068291 0.085101 0.091016 0.045842 0.091798 0.053415 0.223056 0.023434 0.195052 0.129363 0.169201 0.000000 0.130758 0.012886 0.004076 0.053162 0.029532 0.084223 0.150881 0.105929 0.046797 0.039165 0.098928 0.085138 0.020161 0.063828 0.108399 0.140314 0.072066 0.074466 0.012068 0.162007 0.060370 0.007977 0.000000 0.019184 0.073267 0.043728 0.136683 0.000000 0.132277 0.197809 0.067143 0.145635 0.039869 0.116251 0.047061 0.096247 0.010043 0.083612 0.095708 0.115927 0.118120 0.038426 0.249044 0.035613 0.065271 0.088506 0.042425 0.030709 0.001456 0.041667 0.072368 0.144877 0.081346 0.080818 0.129228 0.171016 0.035393 0.000000 0.064701 0.067759 0.062926 0.079455 0.171470 0.000000 0.067495 0.107031 0.104243 0.000000 0.018242 0.019446 0.096185 0.105500 0.048973 0.053695 0.070990 0.085638 0.177138 0.046726 0.058828 0.019849
11.500000 0.097395 0.135202 0.027145 0.098149 0.101248 0.153142 0.034019 0.015372 0.046217 0.115407 0.102206 0.068104 0.115568 0.043393 0.213342 0.058488 0.220665 0.166005 0.157789 0.041358 0.158794 0.023346 0.000000 0.064792 0.024154 0.099454 0.159220 0.136888 0.019640 0.029543 0.098353 0.044634 0.062642 0.015667 0.147023 0.071439 0.086397 0.057794 0.106467 0.163500 0.025863 0.002194 0.026764 0.050067 0.015438 0.018800 0.129204 0.000000 0.129704 0.133422 0.000000 0.063163 0.040101 0.125309 0.068103 0.092193 0.044057 0.073068 0.086948 0.111766 0.140858 0.000000 0.155369 0.045020 0.036256 0.146180 0.042468 0.015515 0.001084 0.000000 0.056223 0.110275 0.160338 0.041897 0.088885 0.126756 0.087243 0.035539 0.050320 0.026941 0.082600 0.106872 0.171706 0.014447 0.071568 0.108628 0.103079 0.000000 0.009432 0.053602 0.105006 0.122591 0.053696 0.071681 0.036384 0.122089 0.238917 0.028491 0.072455 0.044262
11.600000 0.142049 0.094385 0.006586 0.074941 0.079141 0.144337 0.059156 0.010508 0.056494 0.156785 0.060536 0.115741 0.085724 0.020548 0.190956 0.063056 0.285708 0.210038 0.142195 0.044390 0.183464 0.067777 0.000000 0.061164 0.016867 0.129795 0.100448 0.128854 0.009925 0.026278 0.123354 0.039228 0.051963 0.043528 0.144882 0.073849 0.057941 0.087097 0.099546 0.195291 0.007716 0.041916 0.008191 0.067886 0.000000 0.032831 0.083572 0.025097 0.144370 0.104201 0.033857 0.026243 0.057235 0.115526 0.105390 0.074292 0.019178 0.027431 0.007705 0.060586 0.151185 0.000000 0.158721 0.047333 0.005697 0.175920 0.016015 0.023544 0.013376 0.049161 0.041255 0.043371 0.177505 0.057578 0.105394 0.139119 0.059943 0.044210 0.033617 0.063632 0.133487 0.135150 0.108996 0.013281 0.033298 0.117490 0.085707 0.037080 0.010526 0.071809 0.115565 0.128258 0.028101 0.038848 0.013134 0.103986 0.248099 0.042453 0.065202 0.044482
11.700000 0.145371 0.098989 0.005497 0.054917 0.096067 0.122273 0.036140 0.006214 0.070309 0.162718 0.125496 0.121872 0.085815 0.000000 0.156786 0.053937 0.296907 0.180745 0.153539 0.026546 0.191296 0.042874 0.116433 0.056762 0.033025 0.096859 0.128876 0.123669 0.004045 0.016237 0.090836 0.049373 0.020427 0.048357 0.126264 0.090636 0.062644 0.029589 0.153468 0.159638 0.045681 0.023812 0.013678 0.097419 0.001460 0.102447 0.058793 0.050071 0.102532 0.086219 0.024333 0.020838 0.072824 0.151995 0.107726 0.062776 0.052948 0.033293 0.059770 0.035481 0.087428 0.006059 0.108496 0.053273 0.039218 0.141520 0.034646 0.040486 0.012327 0.016454 0.069096 0.057380 0.156894 0.082437 0.052213 0.146459 0.007349 0.050062 0.006760 0.062087 0.155543 0.129019 0.039123 0.035256 0.037823 0.084794 0.080953 0.050181 0.030074 0.081437 0.099461 0.144693 0.023639 0.076073 0.045997 0.089343 0.255993 0.007296 0.109150 0.013775
11.800000 0.151558 0.107383 0.035602 0.082831 0.052061 0.111428 0.063683 0.020020 0.093585 0.148418 0.125182 0.062030 0.093135 0.042035 0.096953 0.057180 0.280849 0.187496 0.100672 0.038024 0.139966 0.060459 0.039447 0.048118 0.026166 0.095713 0.123507 0.159948 0.004424 0.035087 0.067100 0.067088 0.024936 0.018180 0.148638 0.115774 0.054305 0.074445 0.196942 0.148216 0.000000 0.064097 0.009904 0.091552 0.000000 0.048317 0.012924 0.088130 0.101152 0.130459 0.037255 0.028443 0.119673 0.128047 0.090982 0.075422 0.100536 0.034246 0.097239 0.052979 0.084261 0.019643 0.176717 0.035328 0.018439 0.149744 0.037985 0.023224 0.016656 0.018682 0.012094 0.104013 0.141821 0.030264 0.063309 0.154162 0.015106 0.049242 0.041912 0.094940 0.132876 0.114839 0.065198 0.050409 0.055888 0.111689 0.120354 0.091439 0.040523 0.054923 0.053880 0.153450 0.023426 0.042564 0.050922 0.117085 0.218596 0.037917 0.150160 0.064543
11.900000 0.199545 0.067236 0.047335 0.063576 0.064711 0.134671 0.083461 0.025398 0.035763 0.175342 0.064715 0.067218 0.079497 0.008191 0.080874 0.087794 0.280965 0.169475 0.109676 0.000000 0.196630 0.014676 0.040625 0.083833 0.070867 0.123529 0.123262 0.182942 0.000000 0.029305 0.132956 0.103903 0.000030 0.005601 0.169773 0.161954 0.042210 0.041474 0.162056 0.180938 0.037185 0.062230 0.021184 0.126478 0.008106 0.019494 0.033133 0.154238 0.107665 0.102493 0.009383 0.033698 0.152609 0.146072 0.109630 0.067565 0.149068 0.010398 0.111771 0.063601 0.072246 0.017346 0.148367 0.004431 0.036251 0.204037 0.052210 0.019904 0.040333 0.000000 0.020791 0.092387 0.120571 0.060958 0.074858 0.150171 0.017124 0.038164 0.079349 0.098129 0.073351 0.094923 0.032664 0.000000 0.047950 0.168918 0.113172 0.028288 0.101217 0.109149 0.051446 0.145343 0.052544 0.033943 0.072935 0.094139 0.181650 0.029043 0.140936 0.034163
12.000000 0.232471 0.059620 0.074710 0.033739 0.008622 0.152576 0.080385 0.029592 0.117331 0.162852 0.023714 0.072181 0.111004 0.000000 0.051351 0.088599 0.265003 0.143485 0.134598 0.010765 0.126995 0.015418 0.067202 0.077638 0.103984 0.106325 0.090638 0.140416 0.000000 0.023440 0.119542 0.080004 0.003149 0.065988 0.165788 0.133753 0.032028 0.015174 0.138495 0.168011 0.015172 0.076589 0.003073 0.062920 0.039169 0.037325 0.052036 0.126283 0.138683 0.032413 0.016727 0.016158 0.145910 0.146768 0.062585 0.088875 0.153404 0.007099 0.125723 0.061206 0.067830 0.040803 0.104312 0.000000 0.009738 0.203412 0.000000 0.000000 0.049375 0.000017 0.048587 0.159932 0.129648 0.071177 0.056650 0.112612 0.050459 0.073033 0.095297 0.097715 0.049697 0.051927 0.036364 0.032964 0.067229 0.180922 0.054646 0.039638 0.076397 0.072184 0.095755 0.195365 0.032179 0.011493 0.058283 0.053784 0.209589 0.002097 0.138130 0.034511
12.100000 0.205083 0.033134 0.059534 0.042151 0.002709 0.129792 0.103045 0.000000 0.150427 0.157047 0.086107 0.081132 0.146656 0.046666 0.024234 0.118554 0.282768 0.086604 0.191659 0.011198 0.187674 0.042668 0.026273 0.109806 0.085429 0.070933 0.051567 0.093035 0.001341 0.027496 0.123261 0.100704 0.025293 0.113576 0.143984 0.136652 0.024245 0.053305 0.217572 0.171263 0.028074 0.114889 0.001615 0.071042 0.106224 0.052725 0.031854 0.090622 0.100745 0.036185 0.013676 0.012718 0.147969 0.144100 0.078307 0.034889 0.176755 0.000000 0.116774 0.057118 0.108172 0.090680 0.077585 0.065999 0.016348 0.184338 0.006328 0.059432 0.048805 0.004765 0.019495 0.158000 0.105228 0.068748 0.063826 0.108047 0.094522 0.081833 0.111121 0.074444 0.084918 0.027526 0.018515 0.008783 0.113474 0.178696 0.081316 0.019112 0.068698 0.063222 0.052699 0.181992 0.062937 0.004037 0.099323 0.023802 0.250765 0.011820 0.142947 0.047673
12.200000 0.173248 0.050927 0.056462 0.014200 0.094081 0.114693 0.053836 0.029883 0.096540 0.162971 0.094330 0.109604 0.091004 0.072996 0.045401 0.164601 0.295051 0.055370 0.162893 0.027588 0.214333 0.060895 0.001646 0.060228 0.065879 0.094681 0.104009 0.110556 0.040213 0.006780 0.139828 0.136158 0.056294 0.110957 0.105461 0.056269 0.051772 0.068922 0.216771 0.162574 0.000000 0.130328 0.024740 0.058933 0.138404 0.129262 0.069086 0.058150 0.094331 0.074954 0.000000 0.000000 0.106794 0.069309 0.071439 0.055709 0.155251 0.027530 0.123339 0.057327 0.124224 0.053232 0.092303 0.000000 0.048247 0.201286 0.022839 0.006229 0.043623 0.015989 0.056572 0.193999 0.139598 0.025567 0.061705 0.120443 0.081930 0.012903 0.090987 0.074038 0.076832 0.020295 0.037969 0.000000 0.103912 0.173170 0.111730 0.042616 0.001519 0.042333 0.080019 0.215654 0.098264 0.012049 0.063612 0.048832 0.198317 0.045014 0.078505 0.015256
12.300000 0.178898 0.036506 0.066590 0.019760 0.109679 0.106934 0.056432 0.066478 0.089269 0.109917 0.098117 0.059566 0.036267 0.075172 0.035738 0.168113 0.214613 0.029453 0.120747 0.027839 0.218018 0.031238 0.029799 0.087200 0.045034 0.027534 0.081817 0.096351 0.052222 0.033651 0.075788 0.150382 0.054087 0.097311 0.088134 0.090622 0.061764 0.045308 0.228563 0.149759 0.003174 0.118972 0.000000 0.047309 0.086237 0.076075 0.040764 0.044522 0.112734 0.095840 0.023334 0.037075 0.093492 0.022262 0.069125 0.014673 0.187412 0.120133 0.115778 0.121817 0.095061 0.054657 0.099560 0.071159 0.045506 0.211992 0.039949 0.042449 0.082223 0.011288 0.022860 0.163607 0.122118 0.000000 0.053219 0.088334 0.076404 0.085918 0.085959 0.101123 0.031797 0.000000 0.061092 0.020563 0.113001 0.204125 0.169172 0.067409 0.000000 0.000000 0.119678 0.222495 0.076907 0.005308 0.079554 0.024314 0.179817 0.069686 0.106269 0.047254
12.400000 0.161891 0.020207 0.068333 0.026224 0.112469 0.151476 0.083344 0.003249 0.123190 0.065352 0.109710 0.063215 0.015118 0.082323 0.084311 0.193451 0.204701 0.006934 0.126211 0.055321 0.220911 0.048382 0.000000 0.085260 0.000000 0.029749 0.080667 0.138100 0.038676 0.059488 0.048404 0.105293 0.020682 0.094634 0.096545 0.119136 0.096890 0.051402 0.183406 0.158735 0.020659 0.105730 0.023990 0.067715 0.096800 0.039528 0.009602 0.085556 0.164449 0.116063 0.010666 0.008167 0.123675 0.069210 0.059156 0.000000 0.158079 0.155996 0.081464 0.083406 0.099188 0.000000 0.111980 0.061731 0.042004 0.192018 0.001237 0.064463 0.102867 0.028418 0.071084 0.126436 0.116524 0.009702 0.041312 0.094019 0.041825 0.063082 0.077058 0.097419 0.001015 0.038882 0.062506 0.000000 0.120719 0.216326 0.186908 0.072671 0.043751 0.019413 0.156769 0.216471 0.096821 0.012010 0.090591 0.047841 0.195962 0.105913 0.101951 0.000000
12.500000 0.112737 0.019754 0.016253 0.054933 0.112982 0.103919 0.112518 0.011794 0.139086 0.112393 0.041952 0.061024 0.062743 0.086897 0.111074 0.215068 0.228116 0.043390 0.059467 0.051149 0.201877 0.038337 0.037712 0.095106 0.028194 0.035851 0.131641 0.129406 0.000000 0.006996 0.044518 0.149215 0.052576 0.093544 0.094919 0.130371 0.046587 0.080266 0.214823 0.160487 0.044579 0.081953 0.034955 0.117925 0.055016 0.033934 0.009620 0.115135 0.125687 0.065624 0.002319 0.019241 0.135411 0.098056 0.062447 0.000000 0.099167 0.128257 0.044268 0.053418 0.124747 0.008987 0.117273 0.057638 0.075144 0.125728 0.019736 0.048463 0.100991 0.055585 0.070746 0.116770 0.074236 0.008381 0.000000 0.017908 0.046324 0.057139 0.148570 0.040606 0.004241 0.087104 0.094251 0.019858 0.143827 0.193192 0.165549 0.065375 0.088144 0.041414 0.138728 0.208663 0.086153 0.061220 0.069853 0.037138 0.213778 0.102209 0.081598 0.022883
12.600000 0.090025 0.062899 0.019940 0.103767 0.040826 0.114173 0.128336 0.036417 0.079821 0.185895 0.050621 0.102532 0.089229 0.137132 0.126887 0.162941 0.243793 0.066739 0.062503 0.008623 0.179992 0.044767 0.003466 0.099557 0.003315 0.068532 0.122200 0.125933 0.054748 0.001801 0.041525 0.168906 0.041422 0.070983 0.107513 0.151590 0.033185 0.116668 0.158542 0.104527 0.048963 0.102834 0.006439 0.116652 0.060952 0.024104 0.019557 0.086436 0.086449 0.038066 0.004518 0.071151 0.116252 0.123467 0.036072 0.035847 0.098537 0.123100 0.036543 0.115123 0.110203 0.014969 0.097889 0.076772 0.074446 0.162938 0.045606 0.043872 0.128740 0.056185 0.022549 0.122558 0.010802 0.012712 0.081131 0.000000 0.076409 0.077256 0.110267 0.035709 0.016148 0.066449 0.072306 0.003145 0.129652 0.182307 0.134929 0.083931 0.132601 0.032625 0.132923 0.162356 0.081741 0.009154 0.106088 0.085394 0.235388 0.119432 0.088187 0.041973
12.700000 0.069866 0.095785 0.047023 0.121802 0.029499 0.049570 0.140303 0.061062 0.089956 0.161731 0.061147 0.069393 0.065858 0.144775 0.088695 0.142884 0.215569 0.061999 0.018772 0.050786 0.097233 0.066754 0.024076 0.086940 0.029232 0.102908 0.123240 0.121526 0.049412 0.021505 0.040057 0.137655 0.012063 0.093857 0.072646 0.131377 0.040230 0.167631 0.184267 0.118348 0.082689 0.077953 0.032954 0.117398 0.076408 0.010270 0.048013 0.127974 0.128492 0.095940 0.019252 0.077354 0.148205 0.155399 0.039662 0.000000 0.069434 0.086582 0.056959 0.129751 0.048177 0.022967 0.059064 0.061478 0.056424 0.130956 0.066429 0.097796 0.115985 0.089699 0.012850 0.191295 0.003440 0.060758 0.091741 0.006407 0.118061 0.092272 0.099917 0.061345 0.009955 0.085694 0.008594 0.013596 0.101001 0.190396 0.031192 0.112892 0.121920 0.064241 0.083797 0.163634 0.078149 0.003982 0.114209 0.047853 0.212633 0.101016 0.106875 0.036354
12.800000 0.079348 0.117165 0.046616 0.109138 0.047972 0.075336 0.144724 0.035437 0.074653 0.197532 0.029958 0.091259 0.050776 0.085993 0.106354 0.150325 0.201348 0.060410 0.044557 0.109846 0.113561 0.081259 0.038152 0.103405 0.051081 0.074867 0.145920 0.123920 0.050601 0.000000 0.006456 0.157847 0.008099 0.065487 0.051629 0.082014 0.083306 0.165757 0.154288 0.116109 0.031474 0.000000 0.007758 0.091788 0.072849 0.001930 0.033019 0.103446 0.113114 0.113314 0.018653 0.111776 0.131324 0.138023 0.077879 0.039359 0.000000 0.093347 0.072572 0.100828 0.073136 0.050938 0.083153 0.109057 0.029648 0.163899 0.064842 0.050553 0.113580 0.201726 0.056643 0.209693 0.016915 0.055801 0.092587 0.049723 0.168477 0.072289 0.081780 0.004678 0.012810 0.079987 0.001509 0.011400 0.148409 0.173845 0.025948 0.079825 0.110518 0.073207 0.061479 0.165162 0.045709 0.051463 0.138714 0.056600 0.137530 0.123118 0.113928 0.062138
12.900000 0.129743 0.063159 0.019230 0.068489 0.049464 0.102312 0.117117 0.079719 0.100500 0.154152 0.049680 0.050966 0.027805 0.084228 0.076423 0.139627 0.210961 0.013703 0.088716 0.120816 0.104571 0.050459 0.059176 0.100763 0.016507 0.120422 0.128927 0.068589 0.064302 0.024261 0.034712 0.164009 0.019658 0.069731 0.056323 0.064865 0.011208 0.129087 0.156229 0.116409 0.054186 0.029263 0.014413 0.139214 0.097623 0.000000 0.035708 0.127309 0.077985 0.135329 0.110794 0.118848 0.119796 0.150911 0.059256 0.012675 0.000000 0.104812 0.054294 0.065219 0.015030 0.058954 0.094980 0.091737 0.004087 0.138157 0.100465 0.031450 0.110469 0.207271 0.026832 0.187180 0.000000 0.075193 0.117899 0.045321 0.164611 0.112187 0.104844 0.043695 0.000000 0.078642 0.019095 0.042246 0.125483 0.155115 0.059697 0.074718 0.147719 0.100035 0.014371 0.149968 0.076589 0.082718 0.142186 0.089358 0.124767 0.067229 0.104993 0.073908
13.000000 0.103260 0.088118 0.037826 0.108102 0.047717 0.145414 0.146463 0.033325 0.087942 0.108066 0.058675 0.026079 0.006864 0.105566 0.071249 0.102042 0.184471 0.035599 0.106330 0.102947 0.057935 0.050782 0.053133 0.081866 0.007055 0.147196 0.112421 0.074015 0.031308 0.013379 0.052441 0.129307 0.058836 0.032563 0.097897 0.057537 0.048631 0.076668 0.158890 0.092878 0.095943 0.046604 0.077990 0.118532 0.071289 0.010197 0.055396 0.142668 0.085839 0.106534 0.100692 0.102526 0.091699 0.119433 0.035436 0.001312 0.000000 0.100572 0.109503 0.141116 0.038492 0.054501 0.033189 0.120697 0.000654 0.104489 0.060716 0.034845 0.084045 0.181847 0.080924 0.169279 0.015940 0.101114 0.132637 0.005410 0.157068 0.082444 0.076805 0.082690 0.000000 0.068766 0.057032 0.015318 0.149814 0.113699 0.051355 0.042170 0.086386 0.080228 0.053885 0.142623 0.041212 0.074331 0.132612 0.091973 0.086839 0.075424 0.114182 0.082930
13.100000 0.043315 0.049077 0.043938 0.128024 0.045913 0.141897 0.130749 0.051628 0.097837 0.132932 0.099876 0.009943 0.022284 0.057047 0.071562 0.088704 0.174544 0.068449 0.091100 0.104324 0.074901 0.084592 0.106194 0.083023 0.044894 0.145201 0.134498 0.071923 0.073210 0.037964 0.065468 0.111467 0.039068 0.074939 0.061948 0.053526 0.066883 0.084427 0.136870 0.129067 0.066914 0.067217 0.052877 0.178597 0.086903 0.069200 0.037840 0.133209 0.068444 0.086089 0.088719 0.084514 0.091304 0.118032 0.038955 0.000000 0.025944 0.104589 0.108041 0.133338 0.007375 0.087083 0.041636 0.122015 0.000000 0.133449 0.076127 0.064315 0.084404 0.186148 0.057784 0.179922 0.032113 0.060249 0.128629 0.028058 0.137632 0.094078 0.067429 0.078847 0.000000 0.074404 0.122611 0.049649 0.155689 0.088750 0.059444 0.109565 0.057687 0.036445 0.096867 0.123851 0.074745 0.056083 0.144160 0.076981 0.055278 0.006456 0.076114 0.086953
13.200000 0.023510 0.033736 0.081630 0.114608 0.057285 0.106445 0.084961 0.116422 0.051214 0.102435 0.087626 0.000000 0.062058 0.072114 0.046690 0.024276 0.144071 0.068075 0.068832 0.074983 0.067810 0.069193 0.106339 0.106808 0.058972 0.133440 0.137100 0.043409 0.010231 0.062535 0.052004 0.120972 0.069158 0.082427 0.055282 0.054711 0.053222 0.100071 0.091008 0.101946 0.074066 0.062221 0.068623 0.165663 0.038206 0.019628 0.000000 0.154730 0.036864 0.011964 0.085321 0.060661 0.059774 0.121322 0.050904 0.032135 0.020197 0.093863 0.118606 0.083208 0.022314 0.049185 0.046264 0.090250 0.006401 0.135579 0.060322 0.023121 0.072170 0.182471 0.085615 0.214417 0.014663 0.024730 0.058372 0.041352 0.142019 0.113264 0.055364 0.060040 0.000000 0.080518 0.123816 0.023679 0.228566 0.098511 0.037615 0.099894 0.049846 0.000000 0.093874 0.068860 0.062105 0.048981 0.083302 0.022811 0.062989 0.001531 0.022537 0.040803
13.300000 0.000000 0.004996 0.139578 0.143988 0.109234 0.112960 0.103126 0.068268 0.000000 0.112164 0.044735 0.019573 0.082400 0.077327 0.071194 0.015827 0.162135 0.080181 0.075731 0.066271 0.011248 0.052389 0.049589 0.114267 0.006825 0.111877 0.140884 0.089540 0.016144 0.061355 0.105544 0.115567 0.079792 0.108258 0.055721 0.000000 0.071104 0.098706 0.065701 0.064845 0.084456 0.060078 0.049061 0.157282 0.055406 0.014841 0.022127 0.164687 0.028509 0.057351 0.118112 0.064583 0.093415 0.107004 0.001836 0.025631 0.046028 0.091824 0.136162 0.140553 0.000000 0.032845 0.051374 0.126883 0.033914 0.127705 0.092632 0.074846 0.081745 0.152106 0.092314 0.206906 0.058865 0.016191 0.102373 0.057917 0.109714 0.169538 0.076864 0.077068 0.000000 0.044831 0.079715 0.010663 0.184432 0.088890 0.021991 0.131104 0.033319 0.030138 0.084919 0.094502 0.058900 0.072436 0.103817 0.001340 0.072493 0.003575 0.016259 0.061726
13.400000 0.000000 0.074150 0.147027 0.130484 0.083320 0.051992 0.088111 0.077519 0.011651 0.136950 0.056769 0.027168 0.110687 0.037184 0.132006 0.031415 0.116737 0.111618 0.080044 0.072895 0.007308 0.026280 0.051423 0.087901 0.048587 0.070900 0.106532 0.105744 0.000000 0.048687 0.037637 0.127162 0.048752 0.087681 0.094316 0.005532 0.021925 0.087026 0.036976 0.090233 0.083084 0.065587 0.084193 0.128730 0.102870 0.057589 0.032113 0.123072 0.076158 0.040018 0.112768 0.143944 0.098115 0.087857 0.004863 0.059367 0.056757 0.090549 0.104758 0.176204 0.017971 0.011313 0.018711 0.092843 0.023595 0.091419 0.135465 0.090465 0.094843 0.175630 0.077324 0.196000 0.101839 0.006368 0.106285 0.119401 0.088628 0.176946 0.113266 0.066334 0.010355 0.053736 0.062096 0.020330 0.168034 0.110457 0.014054 0.117865 0.012004 0.025504 0.104570 0.036690 0.037773 0.066005 0.108712 0.039256 0.079266 0.066615 0.000000 0.006137
13.500000 0.000000 0.104641 0.098284 0.163867 0.117101 0.086535 0.064674 0.074787 0.040015 0.101092 0.070119 0.077220 0.061883 0.038586 0.122612 0.002261 0.130450 0.129240 0.065622 0.052027 0.056025 0.035693 0.000366 0.034915 0.024775 0.021808 0.116632 0.091036 0.036596 0.091793 0.013618 0.106983 0.032653 0.075308 0.135341 0.000000 0.000000 0.064534 0.028353 0.121368 0.100833 0.032058 0.081866 0.113010 0.129744 0.106971 0.013970 0.142921 0.113097 0.048673 0.143820 0.126474 0.114204 0.071867 0.040952 0.009306 0.102304 0.089886 0.089183 0.151941 0.017906 0.000000 0.012535 0.070533 0.017047 0.080183 0.139375 0.104156 0.093935 0.164168 0.048163 0.202677 0.072258 0.015421 0.064260 0.138587 0.091674 0.222958 0.138532 0.089540 0.000000 0.000000 0.043130 0.014371 0.098734 0.124428 0.018917 0.048626 0.009932 0.020431 0.076868 0.048196 0.028228 0.071398 0.116336 0.047454 0.058861 0.023023 0.031859 0.005953
13.600000 0.015003 0.089520 0.094794 0.147968 0.107661 0.059385 0.020277 0.095635 0.022082 0.096293 0.057431 0.023523 0.073234 0.023719 0.097804 0.024819 0.124812 0.119800 0.054269 0.074536 0.075556 0.074520 0.023491 0.014132 0.050567 0.008772 0.082484 0.095303 0.033881 0.097565 0.027604 0.160915 0.002299 0.027204 0.139337 0.036021 0.006239 0.062490 0.000000 0.084417 0.099572 0.058820 0.071411 0.067281 0.174474 0.129486 0.015975 0.152559 0.096533 0.041976 0.166868 0.143782 0.068794 0.091467 0.006699 0.024445 0.083765 0.045189 0.074055 0.085323 0.025379 0.015432 0.048954 0.024483 0.009807 0.073279 0.171197 0.073388 0.062748 0.171757 0.025391 0.189569 0.081132 0.009575 0.068305 0.106675 0.049006 0.239215 0.129452 0.123369 0.034861 0.000000 0.047840 0.021609 0.075588 0.134169 0.001248 0.023263 0.021852 0.002462 0.057272 0.034444 0.042171 0.078767 0.101136 0.056431 0.004445 0.034729 0.049443 0.035139
13.700000 0.006343 0.101784 0.127768 0.086125 0.108592 0.011204 0.057071 0.069815 0.030447 0.073033 0.073198 0.073305 0.080841 0.000000 0.041095 0.011945 0.056339 0.161572 0.054437 0.086119 0.056156 0.052874 0.011441 0.000000 0.068559 0.011061 0.090872 0.071939 0.087563 0.085412 0.006355 0.177337 0.027727 0.057160 0.140952 0.077067 0.025443 0.055908 0.006496 0.154119 0.075666 0.026256 0.149028 0.066623 0.181253 0.171321 0.048959 0.117626 0.087848 0.000000 0.132881 0.100814 0.025508 0.079868 0.043674 0.034081 0.093439 0.024225 0.052691 0.055076 0.073789 0.000000 0.122319 0.000000 0.029344 0.072657 0.160144 0.005899 0.000000 0.183197 0.041865 0.157699 0.055856 0.009535 0.074867 0.122198 0.105214 0.189354 0.171597 0.102703 0.032283 0.075297 0.000000 0.008358 0.080175 0.068911 0.029596 0.015641 0.001834 0.024791 0.050203 0.034990 0.012874 0.069112 0.104716 0.070484 0.012857 0.030930 0.031272 0.048226
13.800000 0.093410 0.112525 0.111769 0.072379 0.045221 0.008567 0.062355 0.097657 0.031948 0.133028 0.058004 0.066705 0.134206 0.000000 0.022363 0.023325 0.083486 0.165790 0.009343 0.089018 0.075259 0.033294 0.010195 0.059989 0.056661 0.000000 0.116928 0.060481 0.092968 0.085339 0.028301 0.238035 0.008224 0.014369 0.131556 0.110010 0.029193 0.077312 0.011774 0.197062 0.073564 0.018588 0.127164 0.008715 0.177812 0.164117 0.052718 0.098187 0.065459 0.010636 0.135916 0.073186 0.036825 0.029972 0.033498 0.050891 0.034216 0.000000 0.131969 0.069916 0.014754 0.008771 0.128060 0.019800 0.012002 0.094809 0.096998 0.017491 0.042607 0.144336 0.039884 0.151750 0.030235 0.013520 0.074583 0.146357 0.100090 0.172991 0.196550 0.050242 0.048238 0.015863 0.010915 0.027657 0.128053 0.021820 0.060694 0.003348 0.000000 0.015857 0.088343 0.012356 0.000000 0.069892 0.082231 0.130122 0.022541 0.000000 0.073908 0.028891
13.900000 0.102271 0.056692 0.139530 0.028825 0.022316 0.073085 0.066642 0.090912 0.011019 0.135055 0.055334 0.034196 0.095943 0.027003 0.019030 0.035107 0.121803 0.170725 0.014214 0.076894 0.060652 0.035800 0.044430 0.073084 0.029456 0.039119 0.163014 0.061582 0.099432 0.041569 0.011140 0.256344 0.038502 0.013259 0.118967 0.100315 0.006501 0.047884 0.018508 0.183940 0.097470 0.052767 0.135390 0.057127 0.117461 0.180763 0.108564 0.133774 0.082340 0.062549 0.109278 0.110953 0.066769 0.017963 0.036368 0.101914 0.000000 0.020199 0.162022 0.070080 0.000000 0.027181 0.146451 0.024048 0.024854 0.049354 0.053145 0.036911 0.010141 0.132724 0.031954 0.105961 0.023655 0.000000 0.072647 0.139359 0.092372 0.157080 0.218184 0.022287 0.038808 0.038655 0.030268 0.047440 0.128317 0.035819 0.078839 0.021442 0.005672 0.017701 0.112132 0.022583 0.035858 0.067250 0.060011 0.115609 0.080275 0.005666 0.119064 0.028486
14.000000 0.037377 0.069170 0.139811 0.015715 0.004713 0.036083 0.063190 0.107824 0.050887 0.122162 0.014215 0.044746 0.027995 0.020116 0.000000 0.052777 0.138090 0.103633 0.029611 0.060183 0.051058 0.034374 0.030936 0.025451 0.015247 0.027748 0.128655 0.050158 0.083828 0.045079 0.003001 0.290599 0.011436 0.003659 0.124510 0.069994 0.010720 0.033250 0.000504 0.209906 0.060646 0.072690 0.174363 0.096225 0.089294 0.132290 0.088433 0.054299 0.067071 0.089368 0.065604 0.088669 0.088353 0.013780 0.005042 0.097901 0.000832 0.068664 0.158437 0.043681 0.034989 0.012033 0.103635 0.043839 0.007538 0.068812 0.040909 0.024430 0.038226 0.146883 0.071913 0.102057 0.024853 0.007695 0.076002 0.120317 0.095417 0.102592 0.221731 0.019668 0.027661 0.045813 0.043068 0.066453 0.142649 0.027374 0.069855 0.052636 0.000072 0.044593 0.108013 0.060925 0.009597 0.098720 0.017611 0.071648 0.058249 0.013528 0.085559 0.041848
14.100000 0.009423 0.070420 0.153755 0.035357 0.008421 0.024758 0.051882 0.086685 0.096184 0.168587 0.011267 0.063182 0.008574 0.017610 0.011201 0.000000 0.156299 0.172051 0.009054 0.098349 0.035010 0.032918 0.058505 0.074013 0.000000 0.030470 0.098524 0.036828 0.109758 0.004123 0.082180 0.271568 0.039255 0.020622 0.141427 0.000000 0.036279 0.000000 0.000000 0.212435 0.027991 0.110998 0.147255 0.094630 0.101070 0.159620 0.044889 0.051989 0.068937 0.034380 0.048620 0.035903 0.084027 0.086292 0.014723 0.133372 0.027418 0.103014 0.132615 0.056116 0.025855 0.012754 0.105753 0.074449 0.006546 0.075058 0.026050 0.034133 0.022086 0.077898 0.160357 0.087634 0.070264 0.036076 0.000440 0.108786 0.026148 0.042140 0.217046 0.000000 0.035496 0.060950 0.087302 0.050300 0.099866 0.063261 0.035108 0.084577 0.072005 0.021250 0.066855 0.086878 0.000000 0.069652 0.004922 0.098282 0.077996 0.004800 0.089372 0.075171
14.200000 0.042132 0.059895 0.124407 0.085200 0.032682 0.005046 0.044061 0.157874 0.065314 0.174911 0.000000 0.058500 0.028472 0.021143 0.042384 0.019103 0.189864 0.151029 0.000000 0.069574 0.031993 0.000000 0.037407 0.054741 0.016689 0.005646 0.073562 0.029031 0.079681 0.004570 0.065301 0.279512 0.016607 0.005540 0.139076 0.006644 0.051658 0.030964 0.006985 0.205868 0.071973 0.084448 0.161063 0.031658 0.140163 0.206790 0.084539 0.016532 0.097939 0.059807 0.028393 0.009235 0.079579 0.084490 0.031208 0.095402 0.030687 0.038091 0.110481 0.106489 0.065648 0.071886 0.113649 0.086624 0.070730 0.053991 0.012680 0.020436 0.026073 0.079071 0.159985 0.092565 0.069499 0.031169 0.006016 0.100283 0.034513 0.043188 0.216833 0.032531 0.052602 0.094629 0.061272 0.040540 0.108713 0.027397 0.063096 0.062120 0.036226 0.041365 0.127158 0.042828 0.000000 0.101493 0.035310 0.077302 0.045710 0.046169 0.122969 0.113882
14.300000 0.037942 0.070223 0.178167 0.081250 0.000000 0.022043 0.120307 0.095395 0.080244 0.172870 0.012914 0.028181 0.041669 0.056531 0.042394 0.065346 0.089157 0.096616 0.022785 0.093565 0.000000 0.000000 0.053369 0.050456 0.000000 0.000000 0.024324 0.077013 0.046594 0.002371 0.072085 0.279767 0.041795 0.004928 0.144008 0.057144 0.047016 0.084260 0.025680 0.164615 0.058825 0.081477 0.192173 0.025702 0.127030 0.209436 0.075494 0.041719 0.021422 0.097597 0.078596 0.029240 0.073836 0.105087 0.085625 0.099779 0.000000 0.066419 0.155094 0.096256 0.056315 0.057854 0.079809 0.019713 0.129571 0.061571 0.005567 0.012156 0.047413 0.042227 0.175292 0.126554 0.100211 0.072092 0.025908 0.104867 0.071750 0.014514 0.228637 0.020503 0.043936 0.035064 0.065635 0.045511 0.089073 0.012493 0.029469 0.075196 0.034117 0.101885 0.146898 0.072167 0.012673 0.094493 0.014327 0.065853 0.039606 0.047359 0.107371 0.090180
14.400000 0.057394 0.109857 0.132522 0.014867 0.000000 0.022919 0.106730 0.084905 0.039770 0.129762 0.000000 0.010016 0.084965 0.097120 0.053400 0.046951 0.086297 0.113273 0.028573 0.138037 0.032866 0.000344 0.077165 0.093998 0.001341 0.004123 0.000000 0.040918 0.056956 0.034086 0.112112 0.235006 0.033853 0.026144 0.144787 0.073077 0.023398 0.080007 0.039155 0.180566 0.088457 0.029333 0.198182 0.049170 0.105264 0.260936 0.115238 0.037070 0.007301 0.038499 0.038852 0.001117 0.078747 0.087825 0.069318 0.084508 0.000000 0.127407 0.133403 0.109137 0.000706 0.028508 0.068551 0.074579 0.116535 0.072204 0.041874 0.000000 0.055266 0.053516 0.129826 0.066479 0.116730 0.014689 0.042923 0.087629 0.101260 0.021394 0.141140 0.069484 0.034956 0.046939 0.060898 0.022525 0.068994 0.056183 0.050731 0.086363 0.029302 0.092666 0.125332 0.116449 0.020668 0.075984 0.033083 0.098869 0.051562 0.078574 0.143167 0.088467
14.500000 0.009489 0.100202 0.127720 0.003723 0.010026 0.039495 0.089889 0.091066 0.069512 0.141952 0.020258 0.060639 0.149060 0.126884 0.068849 0.082665 0.073202 0.105664 0.017620 0.114720 0.033952 0.002788 0.130779 0.044415 0.000000 0.000000 0.059396 0.090681 0.014147 0.099236 0.081494 0.178172 0.029422 0.027617 0.110618 0.078471 0.025607 0.051316 0.050511 0.181747 0.088510 0.000000 0.148060 0.000000 0.105842 0.218015 0.093770 0.052043 0.057670 0.000000 0.037948 0.041188 0.089003 0.052237 0.055827 0.034894 0.000000 0.152240 0.112913 0.037315 0.040548 0.033971 0.004886 0.049117 0.123867 0.082034 0.054228 0.004444 0.077305 0.053162 0.068425 0.067307 0.161336 0.033931 0.087981 0.110755 0.141919 0.015627 0.142903 0.026796 0.038832 0.071998 0.072014 0.079892 0.063223 0.072149 0.116702 0.096889 0.060376 0.086987 0.141946 0.115192 0.000000 0.101735 0.093698 0.090770 0.048486 0.084832 0.125492 0.125241
14.600000 0.068942 0.060476 0.148963 0.000000 0.004033 0.019741 0.090365 0.113730 0.052283 0.164022 0.009307 0.034298 0.163667 0.136150 0.071477 0.084984 0.035937 0.087538 0.058399 0.101874 0.035069 0.001283 0.105366 0.084349 0.030722 0.012036 0.067964 0.062528 0.049356 0.086696 0.143042 0.145379 0.000000 0.008495 0.118190 0.100207 0.033133 0.036823 0.026394 0.177137 0.082498 0.039412 0.139492 0.000000 0.149306 0.284723 0.070283 0.053505 0.058645 0.016448 0.021357 0.050038 0.094540 0.023372 0.091649 0.009195 0.002302 0.109220 0.082483 0.086834 0.067154 0.048705 0.000000 0.044895 0.118362 0.096945 0.056069 0.024801 0.132398 0.013459 0.068485 0.020491 0.155907 0.060459 0.039033 0.105967 0.138853 0.015183 0.141556 0.005788 0.029660 0.135857 0.054686 0.055338 0.057858 0.123371 0.138303 0.080929 0.058599 0.104455 0.124089 0.079266 0.061575 0.119572 0.102838 0.121564 0.031406 0.105968 0.057779 0.099814
14.700000 0.072591 0.036103 0.159689 0.020006 0.011642 0.024233 0.092268 0.119683 0.052591 0.194283 0.000000 0.025196 0.124998 0.124304 0.075705 0.101350 0.000000 0.046100 0.000788 0.139580 0.055896 0.003464 0.120709 0.077077 0.020735 0.016625 0.099447 0.073106 0.050276 0.060696 0.171956 0.094525 0.020432 0.031483 0.102919 0.050569 0.025486 0.021209 0.024334 0.150673 0.072797 0.031344 0.165191 0.036448 0.149737 0.228515 0.090227 0.102540 0.060698 0.000000 0.081590 0.071693 0.096787 0.027014 0.084490 0.009520 0.081033 0.093499 0.070541 0.115789 0.089093 0.119981 0.001569 0.059078 0.134304 0.026517 0.055586 0.045906 0.107085 0.019511 0.049396 0.032440 0.137488 0.084392 0.077393 0.088095 0.117795 0.008112 0.113093 0.002363 0.026947 0.144200 0.034407 0.056642 0.051258 0.102949 0.120978 0.113115 0.068990 0.129279 0.066934 0.018929 0.068657 0.099032 0.088903 0.118686 0.005740 0.089959 0.090587 0.098771
14.800000 0.060170 0.000000 0.125015 0.049941 0.009375 0.039984 0.088914 0.104787 0.086457 0.164233 0.000000 0.000000 0.070184 0.087442 0.031864 0.064667 0.041841 0.005214 0.006400 0.125906 0.031983 0.001674 0.139399 0.066906 0.003792 0.055403 0.112588 0.094968 0.074583 0.121875 0.146462 0.098591 0.000000 0.075108 0.054295 0.047281 0.013932 0.028323 0.008288 0.135743 0.042281 0.029828 0.152262 0.017014 0.066312 0.202008 0.114622 0.046674 0.061705 0.010359 0.042639 0.051857 0.127160 0.037602 0.114914 0.007790 0.138768 0.055308 0.035248 0.088198 0.128258 0.132768 0.094437 0.111172 0.128926 0.055394 0.021997 0.064086 0.141914 0.043232 0.030880 0.011656 0.139110 0.130763 0.072225 0.094963 0.112779 0.004397 0.075327 0.111122 0.003414 0.134827 0.035068 0.020956 0.085763 0.098902 0.115389 0.140961 0.104837 0.086019 0.030690 0.002441 0.050597 0.106611 0.058056 0.075201 0.029292 0.067987 0.118346 0.056884
14.900000 0.068210 0.003371 0.142100 0.085426 0.013673 0.094766 0.103729 0.088878 0.110541 0.125211 0.019298 0.000000 0.059403 0.094039 0.016466 0.048003 0.082578 0.017787 0.004858 0.123579 0.004199 0.000000 0.132364 0.069277 0.014273 0.039408 0.122309 0.070106 0.060147 0.116121 0.075777 0.097342 0.013686 0.088280 0.064074 0.059374 0.050444 0.000000 0.015952 0.138431 0.043190 0.020426 0.127691 0.000000 0.122595 0.181444 0.080618 0.047164 0.019089 0.050312 0.086761 0.041745 0.077233 0.000000 0.071185 0.009058 0.126219 0.000000 0.060015 0.123172 0.168864 0.104950 0.063169 0.060439 0.134690 0.105338 0.040679 0.032087 0.104944 0.102245 0.069063 0.020389 0.050216 0.128796 0.082013 0.084642 0.158897 0.005998 0.060942 0.115623 0.053568 0.103371 0.022888 0.075068 0.114349 0.137275 0.164821 0.114553 0.105633 0.116160 0.019301 0.026752 0.031327 0.060168 0.102651 0.077872 0.001316 0.056589 0.045297 0.101139
15.000000 0.070768 0.094754 0.063911 0.069357 0.067296 0.028374 0.104181 0.094315 0.074005 0.140182 0.000000 0.000000 0.038227 0.176551 0.037983 0.044783 0.093011 0.043736 0.032827 0.142142 0.026127 0.056315 0.162933 0.105011 0.063107 0.064199 0.104339 0.022549 0.038411 0.104272 0.093758 0.096520 0.037779 0.067761 0.043411 0.017931 0.065751 0.009151 0.034923 0.162414 0.023335 0.024181 0.190659 0.011693 0.084993 0.188692 0.070362 0.045849 0.022339 0.045240 0.089799 0.012365 0.101439 0.018740 0.079926 0.051103 0.159796 0.029296 0.048174 0.123934 0.123513 0.136967 0.102788 0.063316 0.163469 0.109298 0.051975 0.042723 0.089860 0.138109 0.051001 0.040853 0.048901 0.136718 0.042848 0.104877 0.148844 0.054511 0.022644 0.093191 0.026221 0.156613 0.029298 0.006284 0.068020 0.131143 0.139943 0.067922 0.102333 0.112004 0.041175 0.014482 0.040058 0.083724 0.095238 0.091610 0.018993 0.059401 0.098672 0.077444
15.100000 0.075063 0.100572 0.097073 0.068758 0.059650 0.000053 0.068890 0.055843 0.082043 0.123535 0.000000 0.058759 0.083899 0.190684 0.079592 0.012641 0.061461 0.061993 0.055461 0.099916 0.049885 0.070875 0.200289 0.118791 0.018683 0.103628 0.054506 0.012219 0.022877 0.058917 0.099057 0.109517 0.039666 0.059206 0.043104 0.013830 0.004400 0.000000 0.029007 0.149487 0.029635 0.028994 0.210947 0.009261 0.107792 0.166053 0.118272 0.036527 0.017664 0.059701 0.090025 0.030152 0.129088 0.018289 0.087520 0.031298 0.141487 0.047955 0.003831 0.122122 0.126900 0.099096 0.087933 0.043077 0.131307 0.073995 0.054347 0.010410 0.064428 0.119589 0.039535 0.054926 0.035778 0.102763 0.103158 0.069270 0.145622 0.043395 0.055951 0.114681 0.069132 0.134867 0.010352 0.014121 0.118754 0.146935 0.119367 0.125130 0.106992 0.133335 0.022384 0.038396 0.065794 0.069293 0.104866 0.097096 0.045339 0.103684 0.097454 0.083015
15.200000 0.131067 0.114386 0.100873 0.048319 0.072221 0.025634 0.036138 0.060636 0.061752 0.148311 0.045428 0.087099 0.042542 0.264023 0.000000 0.000000 0.120666 0.065030 0.059486 0.128999 0.098200 0.019581 0.201695 0.132626 0.002156 0.079810 0.065112 0.000000 0.036092 0.015448 0.036191 0.107544 0.070888 0.076467 0.067477 0.008273 0.033877 0.016330 0.021066 0.137814 0.033453 0.044536 0.256171 0.023246 0.134570 0.162988 0.152297 0.028490 0.066848 0.083916 0.095425 0.105751 0.106043 0.014226 0.128621 0.086267 0.142164 0.052072 0.010210 0.030314 0.144738 0.115909 0.069695 0.038179 0.146021 0.101543 0.052454 0.026544 0.044194 0.091607 0.049134 0.070938 0.065676 0.107520 0.005077 0.080921 0.105670 0.054708 0.046733 0.157688 0.058345 0.150884 0.017912 0.009703 0.102192 0.105482 0.100015 0.152560 0.080154 0.097816 0.003398 0.019604 0.047698 0.084789 0.066300 0.115750 0.074376 0.093718 0.116848 0.055441
15.300000 0.155827 0.087096 0.065369 0.080184 0.061836 0.049374 0.045465 0.052536 0.065234 0.161090 0.044582 0.102855 0.071507 0.217700 0.033886 0.048286 0.106791 0.079880 0.049042 0.132242 0.122771 0.031381 0.215022 0.149516 0.018162 0.158373 0.044839 0.047337 0.070856 0.062922 0.025715 0.116397 0.062013 0.086207 0.043362 0.046540 0.000000 0.010154 0.026725 0.071644 0.017588 0.038234 0.167514 0.025006 0.100850 0.117600 0.137883 0.027080 0.032977 0.066749 0.106268 0.112833 0.103538 0.040193 0.160408 0.082249 0.094566 0.070184 0.027305 0.012912 0.172356 0.099615 0.093940 0.005199 0.090275 0.062733 0.114698 0.048366 0.053624 0.061689 0.101223 0.028212 0.059477 0.080411 0.000000 0.134709 0.111975 0.062872 0.006754 0.150610 0.017514 0.098518 0.015508 0.000000 0.110960 0.079532 0.123245 0.124301 0.076264 0.090865 0.038321 0.068231 0.000000 0.047999 0.033434 0.112782 0.049437 0.103017 0.116849 0.062454
15.400000 0.135494 0.065737 0.039105 0.151272 0.091936 0.070823 0.046188 0.078498 0.138413 0.143237 0.028909 0.127071 0.021187 0.234013 0.035204 0.035517 0.094668 0.072248 0.019126 0.171844 0.111562 0.028298 0.190704 0.105786 0.014799 0.145818 0.081786 0.051981 0.027933 0.046954 0.075648 0.127964 0.049311 0.075156 0.132588 0.025637 0.018076 0.058094 0.015194 0.082999 0.014706 0.000000 0.161509 0.099329 0.085452 0.122825 0.189975 0.048038 0.033950 0.097597 0.082339 0.106270 0.080262 0.020274 0.134171 0.086198 0.081243 0.070038 0.012212 0.046778 0.194023 0.109250 0.067120 0.016896 0.037664 0.095444 0.098948 0.023218 0.088624 0.134789 0.070313 0.074195 0.061353 0.058279 0.004631 0.109621 0.083801 0.077900 0.000000 0.110004 0.000000 0.077493 0.040608 0.026400 0.110330 0.076183 0.143677 0.164957 0.109148 0.093248 0.009356 0.018033 0.001028 0.059301 0.000000 0.105498 0.041096 0.127696 0.123028 0.114537
15.500000 0.101809 0.120921 0.061850 0.154443 0.152120 0.049332 0.019089 0.045230 0.162990 0.138695 0.052069 0.134891 0.003276 0.192909 0.083973 0.076017 0.119811 0.019287 0.003401 0.169176 0.134939 0.053911 0.157753 0.086774 0.014506 0.127120 0.086743 0.036217 0.077519 0.038893 0.119844 0.098180 0.052241 0.069765 0.090697 0.007960 0.034822 0.029830 0.061553 0.073153 0.000000 0.020923 0.124268 0.086450 0.046447 0.113765 0.176121 0.065146 0.092441 0.124773 0.104963 0.136326 0.064728 0.011929 0.121441 0.112476 0.096276 0.088926 0.021049 0.075745 0.173963 0.017696 0.050073 0.000000 0.041642 0.103614 0.065694 0.073073 0.143059 0.137057 0.039505 0.066866 0.109073 0.068972 0.020740 0.116531 0.077262 0.109214 0.000000 0.058668 0.000000 0.043736 0.079405 0.019379 0.087309 0.067094 0.161243 0.150858 0.088434 0.088555 0.025805 0.029127 0.031539 0.102496 0.021777 0.099613 0.038863 0.121574 0.089408 0.111689
15.600000 0.116798 0.104238 0.017530 0.109006 0.173247 0.033710 0.016589 0.014398 0.113014 0.122643 0.047078 0.148025 0.000000 0.219328 0.081888 0.092025 0.144943 0.045628 0.022951 0.202350 0.160495 0.057734 0.139960 0.097536 0.027712 0.113362 0.035281 0.000000 0.084163 0.057604 0.118956 0.083438 0.055573 0.034713 0.100931 0.007672 0.004592 0.019719 0.110601 0.065469 0.022152 0.002853 0.136636 0.104767 0.021155 0.139548 0.194557 0.013256 0.092190 0.070039 0.124849 0.164349 0.030861 0.022636 0.075058 0.108611 0.070415 0.084363 0.000000 0.129946 0.179866 0.033088 0.024764 0.023254 0.071298 0.108492 0.077144 0.113121 0.101590 0.054209 0.011943 0.009438 0.097351 0.024685 0.097699 0.136423 0.103722 0.064774 0.025294 0.097536 0.040198 0.044371 0.045969 0.007241 0.055563 0.011814 0.171775 0.133329 0.057319 0.070177 0.002166 0.000000 0.026424 0.145815 0.040808 0.127166 0.014242 0.124878 0.068452 0.079997
15.700000 0.126508 0.119440 0.010253 0.069995 0.182148 0.056205 0.007346 0.016901 0.137093 0.111486 0.040857 0.153473 0.028631 0.176882 0.109712 0.088028 0.102139 0.052099 0.042221 0.168790 0.091799 0.050218 0.058628 0.106227 0.074506 0.124823 0.029237 0.000000 0.128971 0.074321 0.106470 0.085054 0.061372 0.077041 0.107508 0.012971 0.030785 0.029937 0.113932 0.040561 0.041906 0.049475 0.164504 0.138807 0.088646 0.143470 0.186862 0.000000 0.058026 0.058663 0.084837 0.135506 0.079040 0.033874 0.106785 0.123690 0.088249 0.096886 0.021904 0.150337 0.155447 0.045611 0.020738 0.057653 0.075359 0.072420 0.071061 0.035675 0.093360 0.048412 0.060543 0.060311 0.111929 0.052491 0.100896 0.145813 0.155796 0.124201 0.035049 0.106055 0.119025 0.089160 0.070654 0.015882 0.050531 0.010004 0.168151 0.155386 0.046931 0.123870 0.046462 0.025623 0.013464 0.078262 0.107828 0.096404 0.000000 0.137102 0.118959 0.090072
15.800000 0.121757 0.099199 0.032088 0.078465 0.186369 0.019609 0.043528 0.037912 0.107500 0.151276 0.005075 0.144364 0.081000 0.135134 0.092731 0.135332 0.121498 0.084856 0.092333 0.156080 0.095955 0.011147 0.081696 0.083788 0.066763 0.157466 0.036706 0.000000 0.075207 0.024694 0.125014 0.078515 0.080949 0.113664 0.099471 0.000000 0.137573 0.030085 0.138655 0.018320 0.025254 0.000000 0.163885 0.148454 0.119913 0.165513 0.203319 0.011462 0.036113 0.021414 0.108722 0.132580 0.031681 0.004111 0.092058 0.150388 0.134108 0.112866 0.022393 0.115118 0.133629 0.027031 0.047207 0.091486 0.055676 0.120475 0.047760 0.056502 0.089354 0.047415 0.101025 0.082523 0.149622 0.043265 0.113132 0.152350 0.129899 0.084555 0.031327 0.087642 0.103259 0.049812 0.067958 0.000000 0.045260 0.051368 0.173462 0.164825 0.035307 0.150800 0.122074 0.049270 0.052593 0.094987 0.067460 0.062342 0.000000 0.117100 0.116919 0.076062
15.900000 0.106978 0.122207 0.042182 0.052713 0.198349 0.000000 0.024858 0.005819 0.123975 0.162156 0.001745 0.200327 0.084423 0.154597 0.098136 0.151687 0.159522 0.070481 0.111919 0.126061 0.077439 0.000000 0.017044 0.076451 0.066853 0.159060 0.088029 0.051140 0.064935 0.042058 0.117661 0.113703 0.098975 0.081061 0.120167 0.000000 0.122039 0.026022 0.111223 0.013056 0.094052 0.053365 0.168960 0.111630 0.152977 0.126503 0.186401 0.040781 0.017370 0.067508 0.124070 0.163182 0.042017 0.000000 0.066751 0.121891 0.126349 0.123195 0.014274 0.156844 0.136905 0.050448 0.052673 0.109333 0.055347 0.060379 0.082725 0.042067 0.079400 0.006498 0.123166 0.059820 0.094690 0.047642 0.079631 0.179987 0.109992 0.092818 0.000000 0.094518 0.063147 0.005689 0.107464 0.012744 0.082828 0.061178 0.146786 0.178663 0.070871 0.175237 0.073595 0.067334 0.069746 0.114589 0.076568 0.014092 0.000000 0.087814 0.084382 0.048119
16.000000 0.112077 0.097740 0.047834 0.065796 0.145045 0.046618 0.022411 0.002274 0.128166 0.166344 0.075705 0.203034 0.090902 0.165668 0.112876 0.140334 0.122578 0.078857 0.138888 0.111330 0.063176 0.000779 0.014542 0.045905 0.128746 0.147498 0.066064 0.070721 0.077192 0.017866 0.110978 0.092177 0.080305 0.109385 0.122368 0.018599 0.135756 0.018143 0.157038 0.000000 0.108162 0.041217 0.101218 0.061400 0.142849 0.072230 0.188091 0.043112 0.054675 0.079313 0.102461 0.156696 0.046887 0.006430 0.078204 0.099823 0.073953 0.078426 0.020148 0.149915 0.151966 0.004541 0.036103 0.116307 0.075993 0.071405 0.133476 0.000000 0.062754 0.018910 0.144697 0.050595 0.060935 0.056477 0.113038 0.158298 0.083505 0.082958 0.000818 0.094324 0.053022 0.028715 0.070227 0.021301 0.077548 0.062632 0.153261 0.183076 0.039405 0.183006 0.077590 0.121319 0.080692 0.104823 0.122883 0.017060 0.043688 0.103549 0.138119 0.046196
16.100000 0.154975 0.040957 0.036392 0.092169 0.129676 0.042401 0.012185 0.015909 0.144462 0.177087 0.072262 0.177183 0.079794 0.176811 0.084211 0.132203 0.035098 0.067224 0.100871 0.148101 0.083586 0.028153 0.035456 0.030831 0.127265 0.119523 0.094423 0.092902 0.051404 0.012642 0.095188 0.134937 0.077206 0.084386 0.090153 0.022640 0.171658 0.050610 0.172710 0.053314 0.166582 0.010715 0.150420 0.054927 0.125810 0.092392 0.222088 0.089708 0.031354 0.069778 0.133521 0.145063 0.071442 0.000000 0.092402 0.104764 0.072408 0.090825 0.026255 0.155918 0.138876 0.080609 0.043240 0.140871 0.122808 0.082011 0.152387 0.000000 0.092986 0.023277 0.140027 0.006653 0.082176 0.062764 0.108102 0.156632 0.117625 0.065521 0.028855 0.126171 0.105649 0.026061 0.076523 0.047147 0.074677 0.046700 0.133633 0.218423 0.028591 0.183414 0.091692 0.123252 0.095693 0.104762 0.133565 0.034993 0.066686 0.087342 0.155728 0.093913
16.200000 0.090446 0.030870 0.036248 0.106971 0.134022 0.053395 0.044888 0.034596 0.172410 0.173317 0.087932 0.162938 0.080277 0.113481 0.111220 0.156929 0.007275 0.093644 0.128983 0.171290 0.050238 0.048436 0.037177 0.052162 0.088623 0.076350 0.063506 0.035505 0.012311 0.000000 0.082348 0.134810 0.048302 0.051603 0.099556 0.061965 0.206530 0.044766 0.105539 0.072106 0.157357 0.026368 0.130336 0.065064 0.161347 0.082203 0.137128 0.077534 0.115728 0.070685 0.124228 0.099605 0.042898 0.032087 0.044472 0.140960 0.099768 0.062573 0.036627 0.096620 0.114723 0.107937 0.054119 0.143141 0.058734 0.042279 0.171772 0.003775 0.032010 0.001364 0.140724 0.028613 0.088723 0.031649 0.094323 0.153922 0.106465 0.044456 0.000000 0.099329 0.068540 0.001511 0.062561 0.048713 0.137524 0.044013 0.177563 0.132592 0.012339 0.195553 0.097708 0.131361 0.020712 0.094971 0.125857 0.027088 0.065273 0.090016 0.151878 0.118769
16.300000 0.081308 0.009258 0.086102 0.100997 0.090143 0.029557 0.079867 0.060710 0.172142 0.155500 0.040142 0.155661 0.087460 0.067092 0.064262 0.183526 0.038724 0.094294 0.108088 0.160741 0.063167 0.052048 0.057879 0.022967 0.097556 0.082943 0.064203 0.034344 0.013441 0.010073 0.067528 0.138180 0.006823 0.006566 0.033217 0.064230 0.178847 0.097623 0.118107 0.074670 0.187427 0.031151 0.077006 0.079478 0.164753 0.044017 0.108801 0.058116 0.097187 0.051696 0.097853 0.077937 0.100565 0.042656 0.055731 0.067418 0.096302 0.033328 0.049162 0.098097 0.122458 0.054711 0.071066 0.180768 0.081448 0.069893 0.129900 0.021505 0.069987 0.049662 0.120719 0.003046 0.071507 0.082374 0.079506 0.127932 0.118467 0.024861 0.000000 0.074120 0.061715 0.000959 0.082947 0.000000 0.097781 0.022316 0.205829 0.100631 0.000000 0.151992 0.128148 0.152457 0.053764 0.095590 0.120068 0.058767 0.052422 0.075983 0.179934 0.122665
16.400000 0.086652 0.000000 0.129635 0.151162 0.064274 0.080577 0.034112 0.024758 0.173959 0.119617 0.012650 0.079457 0.082302 0.049107 0.052114 0.157072 0.034529 0.047519 0.097074 0.136783 0.087629 0.061360 0.037140 0.021314 0.097100 0.083561 0.042432 0.000000 0.021534 0.009086 0.073556 0.125330 0.043296 0.053415 0.065820 0.038410 0.127041 0.094013 0.093499 0.037065 0.178632 0.093327 0.014841 0.095692 0.151503 0.049606 0.077555 0.072084 0.093196 0.053683 0.094925 0.091853 0.125174 0.000000 0.047736 0.067789 0.116706 0.007843 0.043758 0.092960 0.116091 0.068419 0.017596 0.154160 0.030188 0.023855 0.120423 0.022380 0.034034 0.000000 0.125052 0.025410 0.087358 0.041668 0.008140 0.111147 0.115413 0.005250 0.002561 0.103839 0.038229 0.028043 0.120045 0.067413 0.097707 0.047254 0.197730 0.154426 0.035133 0.147623 0.108203 0.149233 0.002179 0.082682 0.102025 0.061533 0.045557 0.093133 0.130297 0.100245
16.500000 0.070063 0.013156 0.112725 0.125215 0.053773 0.029371 0.062085 0.091947 0.107861 0.123103 0.042981 0.057466 0.106935 0.023148 0.047781 0.101466 0.044540 0.040380 0.105332 0.199177 0.105769 0.065487 0.042602 0.042293 0.112711 0.034645 0.033154 0.006001 0.051215 0.016892 0.104413 0.183368 0.031403 0.000000 0.000000 0.014553 0.106803 0.040741 0.024582 0.022173 0.182826 0.075543 0.028908 0.095446 0.131189 0.045934 0.110031 0.069400 0.115084 0.005538 0.069523 0.085492 0.148167 0.051744 0.055239 0.004679 0.055948 0.013190 0.006332 0.035987 0.097180 0.145349 0.061103 0.126469 0.005366 0.003595 0.125968 0.011361 0.003927 0.032098 0.115719 0.000000 0.047454 0.000000 0.000000 0.136519 0.115323 0.049931 0.031022 0.052880 0.043981 0.066608 0.109327 0.099942 0.135848 0.065629 0.172628 0.108087 0.000000 0.188129 0.077492 0.166942 0.012966 0.128991 0.118204 0.020828 0.069309 0.106528 0.131856 0.107661
16.600000 0.062467 0.003791 0.169896 0.057803 0.058019 0.059549 0.053457 0.121696 0.078520 0.127099 0.015066 0.049986 0.056802 0.045780 0.045525 0.106013 0.008375 0.037556 0.097490 0.186077 0.146708 0.071737 0.028503 0.019994 0.122431 0.038057 0.000000 0.014010 0.083531 0.015715 0.079838 0.182704 0.000617 0.001470 0.033330 0.005985 0.056214 0.051993 0.026720 0.068227 0.119743 0.086329 0.022794 0.145701 0.155667 0.018211 0.102736 0.062868 0.118365 0.047248 0.077117 0.097311 0.108043 0.060598 0.070876 0.089121 0.037622 0.034856 0.044850 0.052548 0.097989 0.168007 0.092699 0.109762 0.000000 0.000000 0.109752 0.000000 0.019280 0.035738 0.089185 0.016797 0.050202 0.042148 0.003651 0.173113 0.106216 0.090267 0.041905 0.093957 0.005990 0.095513 0.099322 0.125944 0.114267 0.070215 0.179561 0.125155 0.040138 0.115588 0.065963 0.132429 0.003678 0.087824 0.061323 0.049797 0.011290 0.104441 0.148598 0.181245
16.700000 0.089350 0.013739 0.187319 0.081033 0.000000 0.103515 0.030790 0.123785 0.081866 0.155642 0.008567 0.036079 0.044764 0.071556 0.041549 0.079820 0.000000 0.037611 0.087656 0.130556 0.175681 0.070222 0.054908 0.000000 0.091125 0.095194 0.038822 0.038202 0.074038 0.006760 0.075497 0.127305 0.007212 0.000000 0.057664 0.022115 0.069438 0.057898 0.020960 0.115748 0.090013 0.082606 0.007620 0.107619 0.176056 0.003529 0.106611 0.093979 0.127440 0.031568 0.073646 0.092016 0.069816 0.124263 0.046677 0.107950 0.004256 0.009792 0.031224 0.050974 0.068130 0.081465 0.041528 0.112113 0.035475 0.000000 0.090365 0.137734 0.059000 0.069262 0.102951 0.063758 0.048916 0.052080 0.045269 0.223335 0.083469 0.092660 0.077008 0.141940 0.026242 0.054120 0.083294 0.168444 0.087417 0.056723 0.190473 0.104054 0.111974 0.150317 0.110055 0.102597 0.012606 0.116373 0.090104 0.063512 0.070270 0.121119 0.142649 0.146020
16.800000 0.066651 0.036386 0.091439 0.055544 0.011234 0.048440 0.037457 0.120196 0.089773 0.114766 0.008966 0.034345 0.064243 0.053715 0.102488 0.095067 0.000000 0.100876 0.045113 0.115833 0.113922 0.052308 0.035983 0.000000 0.115926 0.071604 0.028766 0.069843 0.070462 0.033795 0.108586 0.154772 0.000000 0.036129 0.005557 0.029605 0.076668 0.056490 0.000000 0.074415 0.073393 0.098897 0.032742 0.151164 0.151368 0.023676 0.159248 0.023239 0.084779 0.035836 0.109725 0.079490 0.103411 0.086532 0.029942 0.119281 0.018073 0.000000 0.079116 0.036742 0.073748 0.075600 0.045202 0.094684 0.083601 0.066364 0.040923 0.162692 0.086606 0.077674 0.092554 0.075365 0.072604 0.028495 0.045391 0.172900 0.061419 0.089557 0.071649 0.153714 0.044772 0.060313 0.097034 0.175201 0.047560 0.056879 0.166855 0.141288 0.103098 0.112563 0.131757 0.082112 0.016110 0.134679 0.032607 0.079470 0.060516 0.112267 0.093819 0.183977
16.900000 0.069739 0.047192 0.070026 0.085777 0.027812 0.103770 0.012151 0.089662 0.085215 0.104238 0.031023 0.068023 0.096559 0.004226 0.162406 0.088456 0.035023 0.056354 0.015489 0.123136 0.064025 0.038063 0.063026 0.059472 0.080930 0.061970 0.000000 0.042996 0.045397 0.017178 0.098940 0.125268 0.000000 0.056689 0.008256 0.007578 0.060837 0.011598 0.069429 0.084713 0.005496 0.082825 0.022530 0.159837 0.134234 0.081705 0.094861 0.047097 0.099215 0.010438 0.137100 0.097546 0.137984 0.134030 0.033748 0.110968 0.020293 0.000253 0.088378 0.005897 0.047429 0.061177 0.068875 0.101323 0.052956 0.140328 0.038076 0.134431 0.071964 0.080680 0.077292 0.100639 0.124050 0.044881 0.046918 0.182288 0.057065 0.097410 0.066012 0.152102 0.061625 0.034504 0.052010 0.166736 0.043346 0.022886 0.132947 0.149863 0.095113 0.100016 0.135877 0.102114 0.046988 0.127235 0.045745 0.080573 0.023916 0.095383 0.158354 0.154301
17.000000 0.012792 0.109701 0.026536 0.083742 0.048770 0.105099 0.022199 0.138774 0.108243 0.076994 0.034544 0.059191 0.127291 0.000000 0.165293 0.089814 0.067376 0.063038 0.038582 0.158192 0.044903 0.041440 0.059143 0.124389 0.104374 0.027176 0.012350 0.044570 0.045234 0.000000 0.105053 0.118262 0.007854 0.076930 0.000000 0.047604 0.073578 0.000000 0.060958 0.083373 0.038017 0.037356 0.029436 0.156038 0.112139 0.066545 0.052530 0.026452 0.113170 0.042075 0.142987 0.052805 0.166513 0.127592 0.053536 0.163649 0.016075 0.017712 0.099647 0.038321 0.042450 0.028033 0.043666 0.107177 0.030393 0.131810 0.049679 0.107379 0.082667 0.023487 0.093205 0.108693 0.126534 0.116345 0.044291 0.147087 0.111124 0.122583 0.059035 0.179149 0.091572 0.000000 0.019083 0.153787 0.054936 0.001643 0.125032 0.156450 0.092283 0.066894 0.139545 0.123211 0.043351 0.099896 0.043391 0.099854 0.095250 0.080793 0.146384 0.143797
17.100000 0.036468 0.141404 0.074077 0.053681 0.045590 0.122472 0.002019 0.088505 0.142495 0.129610 0.000000 0.046487 0.110690 0.007775 0.119627 0.042906 0.095954 0.076561 0.033352 0.149740 0.027985 0.025498 0.056342 0.106266 0.149120 0.038084 0.002474 0.000000 0.051218 0.000000 0.116943 0.149836 0.029492 0.083147 0.038097 0.035984 0.077786 0.019415 0.081776 0.079105 0.030291 0.045806 0.023641 0.192673 0.067871 0.085741 0.032109 0.016534 0.153456 0.118918 0.062846 0.038708 0.144272 0.055063 0.026295 0.155844 0.034166 0.007866 0.145590 0.049410 0.046682 0.068904 0.030095 0.077018 0.052270 0.097274 0.052845 0.081357 0.073278 0.000000 0.034845 0.090432 0.118841 0.098612 0.078573 0.143907 0.140529 0.145007 0.101516 0.180240 0.052304 0.001970 0.015491 0.110542 0.060810 0.013731 0.117957 0.121816 0.076922 0.056383 0.041608 0.087532 0.050890 0.105777 0.097210 0.122976 0.138161 0.102376 0.088653 0.109385
17.200000 0.074256 0.166531 0.055126 0.057051 0.059463 0.169155 0.053779 0.074331 0.150030 0.131307 0.072223 0.019458 0.139045 0.034470 0.101645 0.059016 0.111030 0.093576 0.070533 0.103974 0.044678 0.049444 0.087571 0.121642 0.126020 0.046769 0.026814 0.000000 0.037906 0.048951 0.143328 0.158982 0.015079 0.052870 0.055798 0.023239 0.071824 0.014369 0.084928 0.033030 0.024457 0.083975 0.039065 0.189346 0.036449 0.072840 0.013409 0.004536 0.142354 0.055967 0.051773 0.044802 0.164439 0.047983 0.050534 0.180283 0.027737 0.019087 0.110538 0.032916 0.035033 0.102556 0.063768 0.051585 0.097630 0.092677 0.018149 0.087933 0.089554 0.014701 0.000000 0.133834 0.145711 0.063817 0.096781 0.190177 0.171523 0.098095 0.017702 0.201642 0.023424 0.005453 0.061500 0.142504 0.056842 0.008914 0.103865 0.151490 0.092427 0.078989 0.000000 0.107193 0.025824 0.072521 0.112980 0.152691 0.128167 0.105910 0.086573 0.079086
17.300000 0.114803 0.139222 0.016197 0.054239 0.029185 0.129615 0.046120 0.023738 0.153320 0.137068 0.049898 0.042597 0.095897 0.064007 0.097021 0.096506 0.119326 0.035701 0.072786 0.120118 0.000000 0.097519 0.095177 0.085220 0.082959 0.037156 0.013426 0.077670 0.038834 0.065434 0.083940 0.132537 0.020193 0.052665 0.045347 0.000000 0.096826 0.055929 0.099107 0.059941 0.024139 0.084780 0.044482 0.195488 0.000000 0.098296 0.000000 0.044242 0.143214 0.056818 0.017255 0.057834 0.193773 0.065664 0.070215 0.140383 0.031097 0.009917 0.068925 0.024302 0.015082 0.058643 0.066296 0.032934 0.104455 0.090543 0.000754 0.079185 0.094639 0.041897 0.013465 0.127253 0.178087 0.094105 0.103183 0.175509 0.158663 0.109541 0.040592 0.150350 0.002986 0.074955 0.047483 0.149932 0.091509 0.052377 0.119187 0.155534 0.032447 0.055527 0.032780 0.138290 0.049404 0.082895 0.066395 0.172926 0.070950 0.101243 0.084790 0.098523
17.400000 0.174883 0.134624 0.000000 0.029979 0.000000 0.084565 0.036927 0.044941 0.139234 0.128976 0.058821 0.031681 0.049110 0.080088 0.024281 0.084677 0.097090 0.032372 0.091604 0.154838 0.003277 0.109415 0.114593 0.092040 0.084727 0.064073 0.029880 0.063718 0.072025 0.018769 0.061649 0.101221 0.027191 0.022198 0.071535 0.028882 0.096875 0.054869 0.055868 0.108293 0.058698 0.075774 0.036852 0.228771 0.000000 0.012095 0.001452 0.020463 0.145435 0.074028 0.063726 0.060858 0.162739 0.126265 0.047010 0.115398 0.038293 0.031740 0.012200 0.079426 0.000635 0.071527 0.069180 0.027134 0.074072 0.046112 0.000000 0.018569 0.103109 0.069950 0.115225 0.109446 0.147073 0.062364 0.124461 0.155964 0.142194 0.075690 0.105127 0.150451 0.009636 0.105583 0.088354 0.186928 0.123383 0.071776 0.142363 0.127229 0.030034 0.032097 0.110914 0.188131 0.040807 0.075826 0.023093 0.128909 0.026159 0.085999 0.053368 0.042440
17.500000 0.157681 0.083540 0.025712 0.044012 0.007782 0.101257 0.000000 0.006107 0.164799 0.143610 0.065226 0.007594 0.067731 0.065914 0.009516 0.077504 0.086493 0.063449 0.115692 0.140160 0.020737 0.067725 0.100579 0.084113 0.088583 0.056310 0.000589 0.000000 0.000000 0.021831 0.098977 0.101802 0.008444 0.034260 0.054582 0.059115 0.108013 0.033254 0.071538 0.068971 0.062016 0.056879 0.081795 0.231142 0.020199 0.014163 0.022163 0.050629 0.099302 0.000000 0.077339 0.093092 0.116258 0.042422 0.092556 0.122065 0.031755 0.000000 0.040361 0.112530 0.010538 0.071224 0.113507 0.028791 0.039813 0.031403 0.000000 0.002567 0.129971 0.119097 0.123705 0.127197 0.098980 0.050231 0.217702 0.133173 0.117345 0.068928 0.117254 0.098639 0.028925 0.107272 0.018881 0.201808 0.161005 0.051115 0.097586 0.135440 0.068204 0.013000 0.139210 0.189286 0.000000 0.054849 0.020851 0.120769 0.009291 0.058362 0.125497 0.065720
17.600000 0.197396 0.087785 0.018657 0.091018 0.022219 0.129441 0.021696 0.037973 0.134535 0.166612 0.046599 0.017145 0.049145 0.055571 0.015666 0.088009 0.092989 0.027914 0.111060 0.111389 0.050513 0.109584 0.150985 0.115755 0.074160 0.064536 0.034169 0.040242 0.030128 0.068790 0.034836 0.078082 0.058472 0.092085 0.013631 0.098924 0.120068 0.046632 0.049991 0.083314 0.095048 0.024422 0.079984 0.222827 0.008821 0.000000 0.008291 0.071404 0.074757 0.022901 0.072756 0.119320 0.110712 0.000000 0.078226 0.097545 0.061511 0.019592 0.072742 0.043732 0.029990 0.088052 0.121331 0.033809 0.022133 0.024623 0.011477 0.036471 0.146716 0.122564 0.166566 0.128792 0.102172 0.054063 0.217397 0.126980 0.139541 0.103664 0.169308 0.136409 0.067145 0.130724 0.039575 0.271116 0.115906 0.066727 0.054554 0.113042 0.107193 0.008581 0.145928 0.188565 0.016216 0.048000 0.050178 0.111317 0.043499 0.028641 0.171486 0.064703
17.700000 0.218461 0.132487 0.020334 0.074274 0.018533 0.136809 0.013302 0.026181 0.149333 0.166203 0.036088 0.008992 0.108549 0.059238 0.023386 0.093207 0.058536 0.006179 0.084795 0.073670 0.038381 0.086910 0.140462 0.132785 0.086804 0.058789 0.044966 0.035601 0.079970 0.044195 0.038163 0.074684 0.090207 0.118409 0.065783 0.062515 0.124143 0.033553 0.000000 0.112691 0.129763 0.060283 0.039523 0.194164 0.012845 0.039702 0.037899 0.062854 0.035799 0.034312 0.031593 0.135183 0.062786 0.005439 0.040850 0.078804 0.058897 0.000000 0.034460 0.012439 0.039870 0.087058 0.133580 0.000000 0.008741 0.017646 0.018295 0.004481 0.136370 0.096868 0.196891 0.111654 0.088237 0.045440 0.227807 0.144845 0.129188 0.072510 0.117117 0.204525 0.008241 0.177292 0.107330 0.227105 0.131701 0.000377 0.060914 0.139972 0.111987 0.020805 0.112381 0.195956 0.012610 0.033917 0.046865 0.081376 0.071772 0.056950 0.184410 0.054255
17.800000 0.201253 0.092164 0.054451 0.039938 0.012320 0.179212 0.017540 0.023769 0.106044 0.174312 0.012129 0.039059 0.079738 0.054792 0.031495 0.105207 0.064162 0.041764 0.074247 0.071135 0.052379 0.090519 0.113388 0.040153 0.074851 0.031198 0.055517 0.050141 0.042980 0.000000 0.029654 0.049988 0.054490 0.059286 0.094135 0.128831 0.104830 0.017935 0.055088 0.129467 0.136181 0.083490 0.039488 0.195239 0.000000 0.048828 0.036776 0.031792 0.007667 0.025500 0.004621 0.140045 0.051420 0.004846 0.017666 0.029822 0.055917 0.025071 0.069456 0.014058 0.055128 0.045451 0.127252 0.046671 0.056533 0.033397 0.007047 0.029649 0.172762 0.117801 0.189018 0.108942 0.106278 0.085800 0.194293 0.132770 0.130515 0.077663 0.142257 0.232847 0.000000 0.173997 0.052499 0.212311 0.117284 0.000000 0.102150 0.135714 0.101227 0.038148 0.145594 0.203756 0.022255 0.023921 0.006584 0.091899 0.039470 0.031690 0.170486 0.074849
17.900000 0.178824 0.072264 0.051274 0.036768 0.050635 0.136330 0.032166 0.000000 0.059817 0.189553 0.000691 0.048177 0.121135 0.015223 0.032624 0.118545 0.037592 0.036909 0.160892 0.027322 0.003516 0.118189 0.079633 0.039056 0.089937 0.042000 0.049550 0.062345 0.100607 0.003396 0.031671 0.088135 0.033893 0.085993 0.111207 0.111284 0.029984 0.000000 0.093968 0.140139 0.117210 0.084772 0.043034 0.160346 0.000000 0.038759 0.002108 0.000339 0.025240 0.078771 0.029015 0.142049 0.093145 0.007359 0.014892 0.064556 0.034622 0.014508 0.062198 0.066175 0.043233 0.087430 0.130744 0.024738 0.059695 0.030417 0.057221 0.012520 0.145933 0.071706 0.159858 0.069732 0.084827 0.108567 0.160486 0.145564 0.127685 0.077674 0.148180 0.200171 0.000000 0.162869 0.056299 0.199841 0.149437 0.050269 0.111687 0.088983 0.058025 0.006745 0.159575 0.218329 0.021308 0.107474 0.045520 0.141172 0.053673 0.000000 0.228715 0.041508
18.000000 0.156916 0.017034 0.041546 0.031359 0.090677 0.128425 0.019303 0.059271 0.050201 0.167210 0.026222 0.124865 0.118093 0.035329 0.039342 0.159488 0.049152 0.082870 0.086982 0.011744 0.019201 0.101028 0.035813 0.054784 0.095658 0.044556 0.086177 0.101032 0.115537 0.024414 0.000000 0.086582 0.017698 0.080697 0.097364 0.128695 0.005383 0.021505 0.030030 0.095472 0.138009 0.099729 0.005461 0.124891 0.023545 0.022944 0.000000 0.001404 0.062344 0.068701 0.022692 0.144896 0.090922 0.048706 0.017117 0.020551 0.000000 0.035302 0.029597 0.049100 0.118472 0.097342 0.122407 0.006213 0.047079 0.026145 0.013139 0.015642 0.112438 0.111357 0.187282 0.035725 0.067085 0.121248 0.148866 0.138180 0.131112 0.134033 0.173721 0.181850 0.017111 0.112507 0.080811 0.189145 0.161980 0.130374 0.136505 0.092761 0.053566 0.014188 0.165997 0.176400 0.003878 0.123528 0.060774 0.107811 0.045334 0.071716 0.181955 0.040114
18.100000 0.191375 0.046695 0.062891 0.026223 0.153567 0.132870 0.000000 0.000103 0.019244 0.191374 0.030173 0.145128 0.060077 0.028190 0.055674 0.187563 0.063371 0.017910 0.074146 0.000000 0.039292 0.090128 0.062472 0.090386 0.135332 0.055167 0.114251 0.111529 0.109114 0.021426 0.063942 0.109494 0.062343 0.058030 0.134258 0.141538 0.037082 0.004286 0.063339 0.097192 0.133981 0.098229 0.044429 0.153052 0.004751 0.005279 0.035388 0.015578 0.062499 0.076488 0.039143 0.136607 0.097381 0.058540 0.000000 0.043906 0.024715 0.050805 0.027398 0.025848 0.072228 0.078577 0.122191 0.018698 0.062268 0.004804 0.044484 0.032890 0.117456 0.056223 0.144665 0.022273 0.091798 0.137134 0.111930 0.123439 0.054928 0.128018 0.140465 0.163760 0.026060 0.114452 0.089002 0.163100 0.138484 0.075726 0.154562 0.152361 0.058158 0.000000 0.176139 0.164915 0.044210 0.068447 0.090636 0.064566 0.060168 0.090878 0.180221 0.007154
18.200000 0.142971 0.091355 0.093222 0.046027 0.116658 0.150575 0.002587 0.000000 0.020012 0.205261 0.033813 0.188968 0.074069 0.075603 0.047155 0.164726 0.080877 0.000000 0.068309 0.011970 0.024491 0.046226 0.082455 0.048941 0.040176 0.061769 0.166284 0.090392 0.085140 0.012401 0.032725 0.119102 0.000000 0.044302 0.102196 0.193052 0.026160 0.012938 0.038153 0.108037 0.070718 0.093877 0.087552 0.130893 0.019806 0.014612 0.024156 0.053509 0.062400 0.128247 0.011568 0.116341 0.078961 0.022317 0.011948 0.014835 0.018855 0.079266 0.032529 0.029641 0.088459 0.093792 0.091865 0.047956 0.075162 0.000000 0.082511 0.088860 0.167442 0.072289 0.118051 0.039560 0.153503 0.139985 0.053420 0.148067 0.028008 0.113828 0.109847 0.147180 0.032883 0.099286 0.092108 0.146442 0.108521 0.070800 0.138848 0.166521 0.041371 0.034168 0.175167 0.102571 0.007315 0.103230 0.113559 0.078321 0.067945 0.056492 0.171077 0.057132
18.300000 0.117123 0.112803 0.076150 0.011664 0.104124 0.139476 0.041330 0.003445 0.098043 0.252193 0.049383 0.111747 0.048553 0.049820 0.039713 0.161184 0.065408 0.000000 0.032012 0.077536 0.092978 0.000000 0.071791 0.049439 0.056551 0.008247 0.183752 0.068991 0.044812 0.034962 0.031169 0.078778 0.000000 0.021971 0.119811 0.217002 0.050605 0.003087 0.000000 0.070104 0.087077 0.105624 0.045485 0.098297 0.069472 0.030032 0.001758 0.049282 0.089095 0.103570 0.077371 0.070638 0.102457 0.010880 0.010129 0.052483 0.004648 0.106136 0.052318 0.022258 0.109986 0.057049 0.093101 0.054645 0.061301 0.018319 0.071264 0.102343 0.164957 0.054503 0.091216 0.014882 0.143523 0.112665 0.020360 0.147410 0.060659 0.095677 0.083436 0.223970 0.026266 0.087901 0.111859 0.132457 0.130115 0.109210 0.127430 0.156195 0.033915 0.099221 0.199292 0.108277 0.007262 0.104636 0.114081 0.032517 0.047953 0.060946 0.178837 0.058580
18.400000 0.090077 0.097837 0.066348 0.002041 0.157916 0.078727 0.003563 0.036687 0.065234 0.253577 0.052289 0.125828 0.078792 0.035554 0.079246 0.165286 0.071082 0.006612 0.078220 0.071314 0.062056 0.018646 0.049103 0.039465 0.079861 0.012045 0.144573 0.094353 0.064080 0.064452 0.014750 0.046291 0.013496 0.008656 0.132859 0.247425 0.069377 0.064281 0.048398 0.023312 0.120845 0.074402 0.078347 0.066816 0.080438 0.073604 0.021275 0.082326 0.079424 0.122777 0.098384 0.062068 0.115877 0.006142 0.011356 0.041842 0.039470 0.087274 0.085671 0.082287 0.144834 0.027678 0.061104 0.074880 0.087870 0.073242 0.064090 0.114741 0.117965 0.069760 0.080532 0.060266 0.133397 0.060706 0.007755 0.104202 0.076412 0.090405 0.037875 0.242137 0.030768 0.076494 0.080357 0.150957 0.167690 0.051272 0.150014 0.194144 0.012930 0.116353 0.142984 0.120368 0.013570 0.097533 0.155633 0.071908 0.033708 0.023369 0.204670 0.084197
18.500000 0.104946 0.108574 0.076089 0.071846 0.155810 0.121216 0.027296 0.031806 0.054165 0.236185 0.072454 0.123933 0.108746 0.031025 0.110368 0.155206 0.085770 0.059361 0.050974 0.075182 0.044625 0.076489 0.021552 0.004274 0.089879 0.000000 0.053913 0.081502 0.046284 0.066313 0.005983 0.059479 0.013654 0.048590 0.114869 0.239867 0.046366 0.052670 0.054355 0.002563 0.119330 0.039694 0.060736 0.061758 0.129612 0.094272 0.054474 0.108143 0.090200 0.114470 0.114538 0.044767 0.086348 0.059484 0.023887 0.029318 0.000000 0.044721 0.106157 0.065690 0.158021 0.026889 0.092324 0.067167 0.089557 0.052150 0.054162 0.109159 0.120164 0.057353 0.040645 0.070624 0.126866 0.100382 0.004548 0.073625 0.083772 0.136832 0.061371 0.282078 0.019198 0.043842 0.046032 0.118248 0.144636 0.038515 0.165258 0.157164 0.028967 0.104167 0.113177 0.136982 0.038158 0.022285 0.146695 0.089782 0.069061 0.003907 0.174745 0.061469
18.600000 0.154011 0.050801 0.069192 0.089473 0.173932 0.181142 0.000000 0.008136 0.073810 0.250169 0.062544 0.077853 0.126442 0.000102 0.107247 0.166024 0.061973 0.013201 0.067809 0.044249 0.039480 0.095868 0.000000 0.015357 0.095809 0.000000 0.033537 0.070400 0.032211 0.042213 0.044628 0.026192 0.035382 0.091586 0.138479 0.214588 0.042636 0.045074 0.057739 0.015942 0.058099 0.048609 0.065718 0.089645 0.120558 0.076174 0.028103 0.108785 0.075015 0.101065 0.089644 0.067987 0.066711 0.061914 0.036681 0.045074 0.010879 0.022199 0.120653 0.049439 0.137488 0.016753 0.108042 0.052673 0.042369 0.046819 0.072866 0.129103 0.092598 0.095043 0.005934 0.049853 0.113346 0.073794 0.030505 0.113026 0.083644 0.145740 0.008123 0.234542 0.000000 0.031529 0.081165 0.167015 0.164283 0.087342 0.113244 0.141161 0.013999 0.117305 0.098701 0.133136 0.000000 0.000000 0.126569 0.151992 0.089407 0.034079 0.144867 0.136334
18.700000 0.133877 0.041162 0.013361 0.050992 0.139347 0.143979 0.000000 0.029807 0.059660 0.211725 0.041145 0.019330 0.124655 0.020207 0.077421 0.150934 0.069305 0.075762 0.083171 0.071208 0.004667 0.094237 0.000000 0.032827 0.125377 0.000000 0.064779 0.060126 0.015214 0.086960 0.068655 0.016151 0.043333 0.103656 0.157100 0.176825 0.037446 0.071959 0.104256 0.047896 0.048110 0.074838 0.041488 0.119980 0.151276 0.078926 0.068858 0.106370 0.097504 0.120010 0.083742 0.044138 0.006221 0.104317 0.032951 0.050056 0.009370 0.010915 0.155166 0.100629 0.071886 0.074932 0.101471 0.052677 0.013133 0.034784 0.092534 0.138183 0.084767 0.105126 0.011267 0.052348 0.154754 0.096676 0.003501 0.100982 0.111926 0.123692 0.050955 0.215488 0.034628 0.027910 0.115437 0.192181 0.160377 0.076955 0.044004 0.141132 0.000000 0.125669 0.076625 0.097562 0.045812 0.021676 0.159540 0.149048 0.033320 0.069252 0.140103 0.086546
18.800000 0.126399 0.035726 0.029011 0.020654 0.127931 0.170199 0.000065 0.037689 0.070537 0.241477 0.048890 0.017470 0.150323 0.038543 0.042379 0.176776 0.086704 0.000000 0.121625 0.082049 0.000000 0.083656 0.016984 0.080983 0.066648 0.060166 0.041269 0.093021 0.000000 0.080416 0.027964 0.036164 0.085195 0.029933 0.140477 0.198265 0.022275 0.025279 0.078084 0.011463 0.056934 0.091495 0.043194 0.100043 0.169863 0.046206 0.052516 0.125299 0.078016 0.149656 0.051198 0.008167 0.010680 0.012303 0.018962 0.057992 0.006622 0.070610 0.183109 0.091889 0.096898 0.039265 0.122081 0.060862 0.043893 0.079552 0.108796 0.113213 0.074812 0.159505 0.060083 0.005630 0.177923 0.096376 0.000000 0.112241 0.084837 0.103951 0.008687 0.202912 0.002672 0.045289 0.101100 0.172227 0.230220 0.117973 0.060689 0.146096 0.023076 0.123565 0.106962 0.130133 0.068736 0.043651 0.166985 0.151853 0.082962 0.085896 0.150549 0.096717
18.900000 0.136567 0.075438 0.054838 0.000000 0.139327 0.149740 0.051471 0.011081 0.062553 0.230176 0.040217 0.000000 0.149978 0.000000 0.021744 0.125802 0.102855 0.000000 0.156470 0.116579 0.028467 0.064819 0.022128 0.105240 0.035204 0.121146 0.093511 0.073433 0.052971 0.085780 0.020245 0.000000 0.107825 0.044710 0.177752 0.219985 0.037062 0.034818 0.074620 0.000000 0.033386 0.118407 0.013531 0.195487 0.157749 0.008300 0.106547 0.126700 0.042327 0.139945 0.048150 0.080669 0.000000 0.013347 0.021984 0.015882 0.011165 0.113919 0.194949 0.087675 0.093028 0.014998 0.184534 0.004429 0.009794 0.060342 0.090991 0.130925 0.086513 0.204839 0.050621 0.000000 0.167247 0.129570 0.023264 0.083698 0.016600 0.155344 0.000000 0.177317 0.018963 0.049462 0.081325 0.175259 0.273478 0.119178 0.091449 0.106938 0.023674 0.076775 0.113570 0.088995 0.094086 0.000000 0.150793 0.127321 0.042131 0.067551 0.146651 0.096687
19.000000 0.206366 0.066665 0.053481 0.000000 0.123434 0.140740 0.046907 0.056220 0.000000 0.238734 0.022224 0.040757 0.105200 0.007639 0.045580 0.113319 0.110940 0.004168 0.187516 0.125721 0.040434 0.096613 0.027760 0.040589 0.068699 0.095520 0.112681 0.097959 0.088524 0.059678 0.049343 0.033491 0.112518 0.067813 0.157789 0.172124 0.051905 0.035704 0.100388 0.000000 0.003458 0.167124 0.034157 0.187350 0.191213 0.002937 0.057940 0.106246 0.037341 0.138443 0.010314 0.118212 0.067975 0.007140 0.004575 0.036677 0.026674 0.141504 0.233699 0.091630 0.068354 0.036768 0.220133 0.064389 0.000000 0.090798 0.080833 0.108268 0.091219 0.149007 0.019594 0.034972 0.166516 0.151483 0.056856 0.068599 0.056782 0.139651 0.000000 0.158876 0.053762 0.039063 0.026248 0.183597 0.244231 0.144732 0.155719 0.167447 0.039202 0.057734 0.119366 0.060842 0.097752 0.008103 0.093047 0.161608 0.059913 0.037771 0.127845 0.105043
19.100000 0.129005 0.051638 0.069052 0.066815 0.112677 0.085336 0.066116 0.054283 0.000000 0.216591 0.062296 0.046655 0.124500 0.020170 0.050068 0.076389 0.125932 0.010798 0.143340 0.178724 0.015860 0.069539 0.028623 0.028541 0.041726 0.101824 0.085505 0.089940 0.174642 0.042254 0.045873 0.041156 0.120543 0.069201 0.168015 0.165220 0.050553 0.071092 0.173524 0.013727 0.000202 0.187042 0.078836 0.208701 0.137997 0.026403 0.071584 0.112423 0.000249 0.090898 0.026339 0.106250 0.029792 0.032782 0.006887 0.051742 0.077328 0.159458 0.202079 0.019463 0.082133 0.055500 0.214580 0.113286 0.016403 0.121392 0.100547 0.110661 0.094956 0.139445 0.021899 0.010719 0.183508 0.162415 0.125060 0.082574 0.007878 0.088913 0.000000 0.145995 0.079002 0.000000 0.000000 0.141340 0.302966 0.112003 0.149928 0.166738 0.086036 0.010944 0.064572 0.051021 0.090424 0.000000 0.114259 0.179184 0.045852 0.037584 0.117412 0.085900
19.200000 0.124772 0.049854 0.060035 0.065175 0.097995 0.038005 0.029747 0.076784 0.016088 0.170075 0.025963 0.109210 0.131058 0.019415 0.074398 0.057873 0.164681 0.058856 0.135291 0.177934 0.032435 0.053073 0.011487 0.032025 0.053643 0.070566 0.093696 0.065561 0.118225 0.054439 0.030869 0.000000 0.073680 0.111553 0.201459 0.116359 0.036552 0.074977 0.102444 0.046462 0.006146 0.186177 0.046734 0.210622 0.072703 0.018270 0.064556 0.129799 0.014278 0.060539 0.044627 0.119680 0.048509 0.018873 0.015546 0.081939 0.027586 0.089912 0.210548 0.038912 0.045956 0.077484 0.177235 0.069630 0.011505 0.134616 0.094219 0.095155 0.077363 0.130151 0.034570 0.018053 0.185849 0.134307 0.154321 0.076719 0.032546 0.016793 0.062808 0.151966 0.069566 0.000000 0.009718 0.090811 0.264986 0.136991 0.122122 0.211860 0.100910 0.025366 0.084858 0.018644 0.082374 0.000000 0.084617 0.199531 0.085248 0.072470 0.115806 0.057441
19.300000 0.121407 0.077190 0.103462 0.048939 0.054043 0.049672 0.015832 0.086295 0.018459 0.170112 0.052583 0.104449 0.103243 0.007539 0.048729 0.064131 0.128766 0.070922 0.141682 0.216013 0.072907 0.064142 0.043958 0.026594 0.018016 0.075338 0.101057 0.038976 0.143605 0.000000 0.029670 0.003274 0.072102 0.027854 0.188024 0.082050 0.012562 0.065173 0.112787 0.057226 0.030199 0.210851 0.029716 0.222849 0.060308 0.051082 0.040808 0.122160 0.040463 0.002040 0.071836 0.089536 0.074319 0.022762 0.029809 0.093370 0.047639 0.054066 0.212523 0.017491 0.021577 0.065593 0.223629 0.086962 0.011811 0.157515 0.111926 0.126630 0.067444 0.126393 0.033083 0.004400 0.179756 0.101282 0.115839 0.081852 0.031602 0.058421 0.049781 0.168044 0.061411 0.004816 0.038481 0.060557 0.245409 0.117138 0.121143 0.175873 0.085852 0.038194 0.081385 0.020665 0.087737 0.033972 0.131340 0.230830 0.143261 0.125165 0.107547 0.100876
19.400000 0.169796 0.073817 0.091324 0.004386 0.015490 0.116995 0.063835 0.123596 0.020343 0.136221 0.034112 0.100934 0.100331 0.011336 0.071072 0.050398 0.150037 0.124280 0.116758 0.196792 0.028318 0.015018 0.011921 0.021267 0.000000 0.064014 0.091783 0.078528 0.133192 0.000000 0.058693 0.052978 0.060753 0.062398 0.174815 0.072380 0.027352 0.019674 0.138406 0.032744 0.088592 0.174308 0.045054 0.208883 0.117289 0.036608 0.057190 0.136729 0.057562 0.003653 0.058863 0.090157 0.075782 0.038220 0.081465 0.072221 0.039334 0.064719 0.220216 0.000000 0.003934 0.061387 0.196296 0.087074 0.042317 0.144638 0.142002 0.141228 0.084149 0.112384 0.020315 0.008170 0.146794 0.139584 0.120384 0.110884 0.059684 0.063491 0.036548 0.192268 0.061236 0.045594 0.048493 0.077889 0.257939 0.127222 0.095552 0.177112 0.025972 0.053378 0.040545 0.092662 0.073458 0.071497 0.092300 0.187159 0.122009 0.110460 0.077999 0.164148
19.500000 0.156374 0.059788 0.059304 0.014743 0.053230 0.137199 0.050261 0.159730 0.071482 0.117149 0.056783 0.138475 0.080542 0.056264 0.115697 0.008621 0.097577 0.127659 0.202404 0.171656 0.130344 0.032200 0.009761 0.057566 0.006584 0.112979 0.067960 0.097216 0.148001 0.039575 0.040110 0.060495 0.051200 0.087494 0.220124 0.146525 0.081149 0.059462 0.175681 0.073888 0.168087 0.169546 0.043547 0.236938 0.062471 0.038189 0.024489 0.109979 0.057498 0.076858 0.091056 0.140847 0.047763 0.065869 0.060316 0.047177 0.046622 0.056229 0.180887 0.039902 0.008553 0.089833 0.166871 0.113456 0.025460 0.145499 0.128390 0.157620 0.082739 0.063523 0.009594 0.010462 0.157119 0.124545 0.139866 0.014014 0.064637 0.027933 0.019080 0.163638 0.079365 0.008959 0.072843 0.090383 0.291311 0.108023 0.112918 0.202303 0.004706 0.068847 0.079992 0.128811 0.091274 0.055611 0.101639 0.136416 0.142872 0.062376 0.057061 0.138110
19.600000 0.113177 0.073426 0.066232 0.040632 0.010463 0.118075 0.147057 0.114302 0.008883 0.127882 0.069714 0.148590 0.070707 0.071204 0.054518 0.000000 0.054920 0.124307 0.180587 0.149917 0.080060 0.026439 0.000000 0.009629 0.004800 0.112777 0.074392 0.116365 0.124602 0.086485 0.047770 0.077422 0.044635 0.061042 0.201850 0.111303 0.069139 0.051316 0.148807 0.069275 0.152127 0.117272 0.012349 0.205979 0.101121 0.000366 0.021499 0.080448 0.069765 0.024723 0.083771 0.138156 0.035317 0.070970 0.016448 0.029435 0.083497 0.065857 0.177784 0.098867 0.063553 0.031493 0.117025 0.111320 0.050033 0.099399 0.114970 0.155621 0.041657 0.009079 0.000000 0.016515 0.150643 0.102299 0.116741 0.082816 0.073660 0.025490 0.010477 0.188288 0.038142 0.007447 0.077209 0.099354 0.234319 0.108925 0.073216 0.226723 0.030377 0.013551 0.051825 0.107535 0.120259 0.031432 0.107599 0.135367 0.090683 0.089153 0.085287 0.116998
19.700000 0.113803 0.075481 0.050928 0.050247 0.037739 0.197096 0.150684 0.058800 0.000788 0.128730 0.014516 0.124934 0.078056 0.088980 0.054690 0.024354 0.037631 0.100174 0.125278 0.162234 0.062760 0.038976 0.024944 0.000000 0.008218 0.130539 0.055695 0.116924 0.080895 0.116619 0.059459 0.054459 0.048185 0.037014 0.222217 0.120893 0.096934 0.051646 0.120783 0.086045 0.152799 0.103861 0.016110 0.197424 0.110605 0.074066 0.014140 0.079756 0.061738 0.055364 0.100799 0.102161 0.003746 0.091582 0.000000 0.028420 0.051889 0.063264 0.136835 0.110806 0.051073 0.006435 0.112306 0.112891 0.000000 0.145646 0.112321 0.112217 0.108675 0.044761 0.012310 0.003039 0.148451 0.119318 0.115371 0.075120 0.046325 0.067133 0.000000 0.223583 0.001226 0.016900 0.062352 0.063685 0.167509 0.107668 0.084952 0.264143 0.010165 0.023537 0.086826 0.109736 0.093015 0.047195 0.058145 0.115184 0.096720 0.122456 0.042617 0.116343
19.800000 0.117650 0.077624 0.068396 0.047051 0.033849 0.197911 0.111508 0.023710 0.011271 0.189922 0.000000 0.109125 0.119789 0.124168 0.057197 0.079342 0.037530 0.131840 0.097639 0.178017 0.103023 0.014371 0.038109 0.032174 0.004617 0.175330 0.005059 0.114467 0.075259 0.088648 0.035124 0.062866 0.005133 0.082718 0.198083 0.136334 0.050285 0.050472 0.073306 0.079348 0.175362 0.133546 0.042942 0.207938 0.194802 0.078856 0.021253 0.035683 0.042585 0.061522 0.057486 0.098270 0.000481 0.092741 0.000000 0.059767 0.104110 0.025566 0.157387 0.089008 0.079920 0.022707 0.098539 0.131380 0.035274 0.121623 0.129680 0.131242 0.144419 0.130071 0.045917 0.024985 0.185943 0.113818 0.113232 0.125477 0.030449 0.095135 0.032465 0.176270 0.022526 0.020009 0.083759 0.042348 0.120813 0.086030 0.062097 0.272288 0.000439 0.028536 0.059048 0.087901 0.089307 0.046864 0.093474 0.099430 0.074163 0.089704 0.016714 0.094623
19.900000 0.123255 0.110413 0.125433 0.054189 0.071268 0.163109 0.106661 0.028094 0.061141 0.159356 0.032356 0.152777 0.072326 0.083726 0.076712 0.135180 0.011571 0.116495 0.107155 0.158122 0.098262 0.038561 0.056365 0.071977 0.074828 0.143409 0.015220 0.119627 0.081283 0.087630 0.017450 0.043851 0.002638 0.064034 0.154866 0.141542 0.073606 0.054852 0.055978 0.095678 0.150033 0.175796 0.000000 0.173234 0.191923 0.046946 0.001805 0.036541 0.079661 0.062044 0.037911 0.104552 0.017226 0.036791 0.050229 0.097958 0.113622 0.009281 0.111524 0.097546 0.088416 0.051527 0.099131 0.131848 0.081125 0.103508 0.136419 0.124852 0.109924 0.139633 0.009256 0.003757 0.156785 0.121256 0.116613 0.154515 0.071072 0.089986 0.010498 0.175630 0.032061 0.072792 0.075627 0.071823 0.121595 0.107093 0.029291 0.251818 0.048902 0.008035 0.084795 0.078973 0.040655 0.008053 0.131446 0.038675 0.081302 0.061295 0.000000 0.065136
20.000000 0.129960 0.103768 0.112031 0.038655 0.089014 0.139751 0.141462 0.004008 0.048541 0.148780 0.015540 0.167589 0.026948 0.067697 0.095726 0.174615 0.022852 0.093458 0.087998 0.175586 0.099115 0.076945 0.105349 0.043984 0.132437 0.091538 0.034069 0.116063 0.171823 0.108235 0.002339 0.095153 0.040720 0.080914 0.145825 0.078590 0.140126 0.010915 0.020907 0.116058 0.153664 0.166414 0.000000 0.126230 0.128186 0.033830 0.005175 0.025929 0.053480 0.048468 0.049839 0.116876 0.022025 0.018412 0.032252 0.114715 0.088045 0.002071 0.151910 0.087517 0.050376 0.062636 0.094429 0.100144 0.111669 0.094558 0.162613 0.158557 0.079936 0.099580 0.013829 0.102670 0.125703 0.112625 0.071705 0.104307 0.041149 0.114176 0.051195 0.194286 0.010405 0.052574 0.052808 0.078171 0.137022 0.111594 0.050840 0.216124 0.057131 0.000000 0.104006 0.132887 0.027571 0.025374 0.086856 0.011652 0.091657 0.000000 0.021378 0.108143
20.100000 0.126359 0.106282 0.122691 0.037508 0.089504 0.113662 0.108516 0.037576 0.080343 0.110351 0.000000 0.176137 0.035143 0.072552 0.044454 0.116012 0.061262 0.079050 0.081481 0.264364 0.115832 0.130051 0.093107 0.021926 0.076912 0.065778 0.023789 0.106236 0.126014 0.096469 0.033436 0.100048 0.076525 0.127499 0.146999 0.062176 0.077403 0.025380 0.006836 0.115808 0.163838 0.182117 0.008316 0.138772 0.139471 0.044292 0.013693 0.010628 0.030193 0.043380 0.083331 0.082244 0.018416 0.044678 0.046068 0.068664 0.089145 0.001055 0.190090 0.099231 0.011831 0.089790 0.122019 0.110607 0.066192 0.087266 0.154629 0.166053 0.111524 0.110488 0.035111 0.041850 0.082931 0.070430 0.051634 0.081794 0.037606 0.099558 0.029332 0.135015 0.066050 0.009052 0.073990 0.048510 0.107305 0.124813 0.082761 0.184938 0.079874 0.025056 0.072179 0.087789 0.024533 0.032808 0.038296 0.006178 0.105073 0.091986 0.010431 0.102282
20.200000 0.076814 0.139665 0.172223 0.021288 0.066624 0.084317 0.046875 0.000000 0.063851 0.150785 0.045847 0.188388 0.018465 0.024281 0.060243 0.101504 0.036505 0.069846 0.092961 0.197122 0.118424 0.181426 0.111732 0.027062 0.062541 0.058061 0.034714 0.075915 0.057147 0.124223 0.007948 0.099591 0.105516 0.141401 0.130564 0.046790 0.096053 0.028258 0.032153 0.064050 0.164788 0.147440 0.018884 0.130090 0.144044 0.038137 0.034356 0.031862 0.061641 0.008339 0.057612 0.115521 0.000000 0.013292 0.032486 0.031753 0.102242 0.007343 0.159644 0.035332 0.097534 0.089251 0.160378 0.071227 0.100330 0.068778 0.159387 0.160073 0.117301 0.116952 0.016455 0.044286 0.103052 0.068085 0.026181 0.075070 0.000000 0.126951 0.013876 0.182330 0.060797 0.062373 0.072697 0.009986 0.040506 0.085396 0.101074 0.171868 0.039334 0.001763 0.040286 0.114358 0.006344 0.093235 0.012831 0.046564 0.106447 0.051626 0.000000 0.099739
20.300000 0.055649 0.116631 0.146193 0.002725 0.080433 0.097699 0.008087 0.021566 0.100802 0.152500 0.059021 0.186860 0.019320 0.054974 0.028284 0.130037 0.089321 0.077283 0.060698 0.217532 0.068910 0.185211 0.127850 0.045659 0.003882 0.042803 0.039486 0.051382 0.047086 0.117255 0.024980 0.093773 0.061895 0.087347 0.115206 0.058753 0.102522 0.000000 0.072421 0.002455 0.133523 0.196044 0.000000 0.132592 0.145724 0.013648 0.001303 0.032358 0.090280 0.010854 0.114159 0.122382 0.021091 0.021386 0.015418 0.038574 0.085140 0.020389 0.151669 0.000000 0.109159 0.138118 0.141386 0.101002 0.133323 0.093383 0.190163 0.115192 0.088972 0.140464 0.014553 0.034823 0.096410 0.092059 0.017985 0.063051 0.010718 0.080597 0.033391 0.206556 0.048613 0.069945 0.094376 0.000000 0.043789 0.120373 0.049865 0.163860 0.034451 0.010000 0.087835 0.098681 0.014818 0.099137 0.045578 0.038347 0.064189 0.043752 0.000000 0.090600
20.400000 0.077322 0.128946 0.147647 0.000000 0.115207 0.107706 0.022951 0.040371 0.128961 0.144978 0.047398 0.180386 0.045883 0.024370 0.092916 0.138446 0.090695 0.048422 0.052866 0.149686 0.033921 0.186619 0.126553 0.021321 0.000231 0.045532 0.063143 0.062903 0.070439 0.130264 0.015643 0.062491 0.012101 0.062352 0.104099 0.000000 0.110303 0.062680 0.114363 0.012822 0.124813 0.207093 0.027023 0.122535 0.086074 0.012867 0.000000 0.030445 0.078054 0.003190 0.091057 0.118730 0.000000 0.014247 0.027954 0.078864 0.050417 0.063067 0.139059 0.044288 0.097999 0.090625 0.135680 0.104810 0.128757 0.126984 0.196425 0.148155 0.099898 0.088928 0.017775 0.035119 0.102348 0.108000 0.024739 0.059273 0.064316 0.060149 0.045851 0.179488 0.026539 0.064540 0.102942 0.000000 0.018105 0.150414 0.069325 0.168665 0.038157 0.000000 0.036116 0.105363 0.026506 0.076633 0.062293 0.047303 0.026007 0.064807 0.000000 0.069923
20.500000 0.053163 0.131028 0.142623 0.013587 0.090869 0.037003 0.000000 0.048037 0.100069 0.086815 0.068407 0.174613 0.079992 0.023670 0.103779 0.174158 0.065129 0.057952 0.046249 0.121395 0.099646 0.124487 0.178247 0.043727 0.000000 0.000614 0.133443 0.075818 0.114711 0.106169 0.009860 0.054906 0.023073 0.020682 0.073833 0.000000 0.082221 0.066766 0.083368 0.031517 0.100750 0.180623 0.009090 0.142508 0.052641 0.021863 0.004529 0.083641 0.113547 0.030242 0.105292 0.156401 0.042781 0.000000 0.089706 0.115227 0.094406 0.063419 0.159632 0.051380 0.128009 0.095066 0.177099 0.118062 0.115255 0.194872 0.159899 0.143527 0.110678 0.091704 0.000000 0.027359 0.124680 0.104020 0.012039 0.078250 0.101187 0.072367 0.004303 0.251215 0.064268 0.100993 0.122405 0.000000 0.000000 0.145300 0.062147 0.195032 0.050686 0.001460 0.036661 0.093351 0.043020 0.087534 0.049164 0.102469 0.010458 0.055650 0.020940 0.112761
20.600000 0.035104 0.170270 0.116235 0.022967 0.041280 0.055536 0.054016 0.046681 0.128850 0.087982 0.111077 0.123523 0.117920 0.000000 0.077663 0.157233 0.073168 0.084583 0.041440 0.089225 0.081397 0.085417 0.144790 0.013416 0.019353 0.038773 0.145873 0.015819 0.155411 0.033326 0.004127 0.038985 0.026735 0.010585 0.058237 0.003806 0.060283 0.068293 0.066905 0.041996 0.088437 0.153519 0.075670 0.074437 0.040940 0.003923 0.019677 0.076193 0.081088 0.059924 0.129678 0.124103 0.063184 0.032279 0.073229 0.108273 0.086752 0.081030 0.179235 0.000222 0.143634 0.114008 0.118922 0.147847 0.117529 0.190699 0.147889 0.130741 0.109772 0.079894 0.034585 0.040879 0.054261 0.083319 0.036800 0.119184 0.164689 0.026343 0.000000 0.246843 0.048213 0.074701 0.127102 0.031274 0.010432 0.161986 0.053861 0.151659 0.040929 0.000000 0.047287 0.057559 0.046725 0.141813 0.025664 0.114853 0.025933 0.072956 0.023329 0.082377
20.700000 0.015681 0.158230 0.077163 0.077794 0.057890 0.068690 0.044926 0.084082 0.165323 0.122794 0.101050 0.069256 0.128994 0.038047 0.066796 0.133150 0.030159 0.104683 0.013927 0.040156 0.087255 0.093912 0.123739 0.009699 0.001114 0.040470 0.175394 0.069118 0.171781 0.081817 0.016172 0.000000 0.001410 0.036290 0.095437 0.024995 0.039118 0.080286 0.071012 0.039575 0.043634 0.156166 0.129123 0.022257 0.009161 0.045714 0.032981 0.091090 0.062097 0.056620 0.109803 0.100647 0.037411 0.048573 0.043440 0.119961 0.113762 0.078677 0.167299 0.001842 0.164513 0.105226 0.106447 0.104567 0.049634 0.215732 0.136534 0.096273 0.096473 0.131189 0.016434 0.027171 0.035311 0.059542 0.001133 0.075967 0.115057 0.000000 0.007099 0.185965 0.004974 0.094731 0.119607 0.055799 0.000000 0.164116 0.058581 0.140667 0.063028 0.050434 0.060862 0.060895 0.000000 0.132876 0.034616 0.107163 0.065418 0.081896 0.043566 0.033602
20.800000 0.031419 0.127501 0.115991 0.071407 0.084199 0.025969 0.054549 0.027948 0.124168 0.149219 0.072109 0.040217 0.120955 0.010444 0.098352 0.132633 0.000000 0.082968 0.009161 0.000000 0.070904 0.110257 0.150618 0.047616 0.014122 0.018089 0.178283 0.145560 0.184929 0.084437 0.003214 0.007474 0.036246 0.026270 0.146940 0.018690 0.005959 0.075021 0.060107 0.019675 0.027771 0.163000 0.109918 0.074460 0.028647 0.029257 0.003978 0.098348 0.089784 0.037369 0.108918 0.145000 0.048914 0.082958 0.094177 0.096397 0.117763 0.046207 0.166521 0.025598 0.109754 0.054381 0.085083 0.095884 0.057502 0.182343 0.101817 0.124890 0.058327 0.127833 0.026547 0.009345 0.060434 0.007015 0.000000 0.062543 0.112773 0.031968 0.071263 0.124365 0.029051 0.121066 0.113510 0.016598 0.000000 0.187997 0.077588 0.097542 0.065819 0.033974 0.034688 0.091543 0.002185 0.133676 0.033365 0.152048 0.080656 0.104686 0.040419 0.049270
20.900000 0.007292 0.107396 0.027090 0.032145 0.139269 0.011845 0.073530 0.037374 0.125807 0.068913 0.027826 0.080982 0.082876 0.039881 0.060080 0.124421 0.000129 0.065772 0.027672 0.002655 0.049464 0.092115 0.122775 0.071242 0.000000 0.043480 0.161609 0.110182 0.184355 0.104101 0.019268 0.013618 0.007640 0.047490 0.152984 0.005609 0.014821 0.030050 0.061329 0.020495 0.058859 0.192628 0.096487 0.092720 0.027823 0.044744 0.004456 0.103410 0.072734 0.039662 0.115501 0.141591 0.004419 0.058628 0.079823 0.094736 0.164192 0.031052 0.116886 0.066558 0.020986 0.046588 0.077057 0.063453 0.148964 0.130706 0.098534 0.116636 0.062282 0.122514 0.131906 0.000000 0.071310 0.020850 0.000066 0.015538 0.126524 0.049090 0.073275 0.116904 0.000000 0.144362 0.072351 0.008366 0.000000 0.195687 0.090560 0.100403 0.005852 0.026717 0.044020 0.134480 0.036806 0.157318 0.021758 0.161678 0.090151 0.114877 0.008635 0.078604
21.000000 0.096362 0.136585 0.036266 0.000000 0.118709 0.035659 0.053442 0.037839 0.125626 0.080463 0.012650 0.114419 0.070084 0.007639 0.089874 0.127644 0.002039 0.077574 0.025144 0.008590 0.043346 0.070132 0.090979 0.030702 0.044293 0.022631 0.162623 0.127151 0.127958 0.093423 0.044389 0.029239 0.014914 0.011250 0.172451 0.002959 0.000000 0.049690 0.146228 0.030468 0.050259 0.233057 0.112727 0.109990 0.000879 0.081826 0.007225 0.108560 0.024620 0.023121 0.136245 0.138628 0.031061 0.052510 0.093419 0.063466 0.181359 0.000000 0.105235 0.083136 0.028596 0.078851 0.035851 0.066345 0.205777 0.083939 0.117837 0.119838 0.067325 0.136734 0.103296 0.000000 0.087052 0.033316 0.023422 0.064845 0.169320 0.039784 0.105583 0.130414 0.050764 0.071471 0.060651 0.036545 0.000000 0.175010 0.063578 0.110726 0.000618 0.074814 0.087267 0.113213 0.073298 0.164725 0.002212 0.154045 0.068180 0.110363 0.044514 0.074273
21.100000 0.071785 0.200414 0.042398 0.000603 0.129877 0.014334 0.063498 0.058611 0.144380 0.100128 0.025329 0.090594 0.020333 0.033140 0.108017 0.151205 0.000000 0.114279 0.023950 0.029857 0.014864 0.032317 0.070260 0.022889 0.075745 0.005003 0.103149 0.123022 0.168612 0.102807 0.085660 0.064993 0.000000 0.000000 0.170804 0.036855 0.000000 0.061289 0.095332 0.001751 0.042557 0.246520 0.093828 0.069414 0.046213 0.056369 0.014905 0.190884 0.013114 0.033812 0.123723 0.123261 0.082041 0.042883 0.092779 0.050693 0.236270 0.000000 0.082949 0.042056 0.005019 0.104893 0.063170 0.080049 0.163052 0.037423 0.141486 0.108909 0.024248 0.061852 0.114455 0.022256 0.039622 0.050664 0.054060 0.070719 0.090916 0.046730 0.046081 0.112958 0.068988 0.091146 0.053916 0.027871 0.022835 0.154540 0.083064 0.146904 0.021540 0.052575 0.069625 0.112558 0.099227 0.198065 0.055887 0.195417 0.099654 0.077050 0.083633 0.068348
21.200000 0.088454 0.171924 0.028292 0.019398 0.143958 0.004450 0.034173 0.051560 0.169104 0.076729 0.026671 0.101477 0.000000 0.000208 0.160600 0.107436 0.033640 0.135826 0.060609 0.070767 0.010521 0.052451 0.080382 0.086748 0.080931 0.010129 0.100664 0.057761 0.136917 0.099599 0.079659 0.101013 0.005729 0.012485 0.098585 0.031302 0.024805 0.076613 0.062099 0.006096 0.022609 0.238462 0.109021 0.064277 0.000000 0.028126 0.055592 0.217409 0.043560 0.044833 0.138025 0.067403 0.042204 0.050056 0.090915 0.075435 0.187068 0.009885 0.122766 0.000000 0.009075 0.121336 0.065116 0.133685 0.156379 0.067541 0.180685 0.150912 0.024072 0.100884 0.071586 0.055372 0.000000 0.034357 0.066024 0.079952 0.073171 0.069806 0.059647 0.101102 0.046144 0.050058 0.094451 0.068667 0.000000 0.207301 0.130037 0.135576 0.000000 0.085763 0.056507 0.108547 0.103549 0.196138 0.034519 0.165989 0.066966 0.072741 0.067185 0.027058
21.300000 0.056146 0.146158 0.065770 0.000000 0.128108 0.004793 0.058364 0.027350 0.164674 0.077479 0.038797 0.113828 0.034282 0.038665 0.140561 0.046798 0.057124 0.160585 0.000000 0.047849 0.027000 0.094123 0.067814 0.132506 0.120544 0.000000 0.077082 0.036504 0.162439 0.055334 0.092767 0.101810 0.000000 0.044706 0.102026 0.047626 0.013419 0.129030 0.081835 0.000000 0.010630 0.208764 0.131646 0.052568 0.039436 0.061032 0.038670 0.228311 0.089473 0.000000 0.137300 0.102558 0.104789 0.007524 0.129560 0.015234 0.184343 0.000000 0.166691 0.000000 0.015553 0.089674 0.071309 0.132630 0.145053 0.054034 0.154839 0.165448 0.026806 0.131848 0.054392 0.012190 0.017029 0.036585 0.136591 0.076894 0.062740 0.064328 0.096392 0.074723 0.056726 0.052233 0.109033 0.081953 0.032384 0.187963 0.121137 0.123901 0.000000 0.057586 0.050095 0.077844 0.119058 0.127632 0.056655 0.150087 0.042163 0.038293 0.000977 0.020002
21.400000 0.021796 0.134194 0.067423 0.025074 0.062772 0.005537 0.050238 0.021125 0.170528 0.115209 0.043491 0.058848 0.026122 0.073655 0.074944 0.071627 0.031836 0.145458 0.020129 0.020920 0.000000 0.112830 0.048516 0.113108 0.090172 0.085399 0.051003 0.021342 0.194924 0.017682 0.110423 0.105069 0.000000 0.017398 0.139187 0.004390 0.016278 0.107037 0.077553 0.000000 0.006654 0.199034 0.104098 0.039866 0.017217 0.075915 0.043156 0.203142 0.040127 0.007974 0.125184 0.087047 0.112677 0.014020 0.159236 0.011444 0.170184 0.021842 0.118205 0.010254 0.025569 0.092751 0.064478 0.122670 0.057810 0.070383 0.133031 0.173622 0.036396 0.119052 0.041602 0.060203 0.022872 0.000000 0.177206 0.128963 0.128239 0.041744 0.086169 0.021945 0.098635 0.082700 0.100068 0.093876 0.046805 0.147782 0.151819 0.106088 0.024551 0.136272 0.048791 0.042034 0.077437 0.128990 0.087442 0.110423 0.009306 0.049695 0.029475 0.084917
21.500000 0.030295 0.134881 0.074271 0.012352 0.049148 0.000000 0.062865 0.075183 0.192614 0.031086 0.041538 0.086830 0.018792 0.078060 0.093114 0.129985 0.059791 0.173377 0.011333 0.006983 0.023910 0.105918 0.048097 0.110087 0.113490 0.066642 0.062016 0.005816 0.132360 0.000000 0.116455 0.086244 0.006869 0.029937 0.131034 0.011302 0.053784 0.052172 0.088016 0.003104 0.015583 0.195525 0.108187 0.027765 0.011312 0.097707 0.048721 0.170840 0.048766 0.049736 0.120054 0.043195 0.133258 0.028530 0.134599 0.020071 0.214296 0.032739 0.089439 0.000000 0.053529 0.058583 0.067975 0.127594 0.033097 0.110876 0.136759 0.107102 0.059617 0.140769 0.065481 0.072008 0.009253 0.007949 0.156575 0.046549 0.194014 0.115428 0.068564 0.071804 0.058981 0.144082 0.087834 0.079821 0.039143 0.159079 0.121464 0.116157 0.041099 0.108813 0.040697 0.084956 0.068216 0.103376 0.069654 0.144596 0.055680 0.080683 0.040072 0.087678
21.600000 0.038351 0.134619 0.081576 0.088964 0.045128 0.032662 0.031804 0.074588 0.208803 0.006400 0.084733 0.070137 0.029620 0.075348 0.100145 0.146423 0.051478 0.131201 0.011104 0.016045 0.047607 0.046634 0.030808 0.118253 0.068440 0.088169 0.126581 0.039093 0.113811 0.019632 0.136790 0.063009 0.023846 0.000000 0.153150 0.005137 0.053459 0.001748 0.064518 0.003008 0.035805 0.168664 0.078313 0.014005 0.028346 0.092997 0.034764 0.180634 0.093933 0.063695 0.118942 0.003924 0.078325 0.042905 0.135961 0.024740 0.179066 0.000473 0.073256 0.011026 0.110372 0.043767 0.077872 0.148688 0.039661 0.075885 0.143835 0.114867 0.035163 0.131141 0.092334 0.019763 0.012080 0.015617 0.121390 0.092190 0.197642 0.103899 0.044895 0.073107 0.047703 0.129818 0.090638 0.083160 0.047029 0.131822 0.081786 0.090685 0.048820 0.124122 0.011564 0.060356 0.094013 0.093302 0.070527 0.175520 0.057369 0.057458 0.030525 0.081236
21.700000 0.044119 0.102450 0.077218 0.108571 0.089278 0.003903 0.011843 0.112177 0.185958 0.046946 0.038762 0.074398 0.000000 0.050043 0.157359 0.166281 0.034597 0.152551 0.035269 0.003353 0.095016 0.039099 0.023160 0.084178 0.058022 0.114907 0.085975 0.056453 0.111633 0.043895 0.138640 0.071003 0.000000 0.028391 0.111226 0.015570 0.056040 0.015314 0.079327 0.009477 0.084043 0.074565 0.102700 0.006084 0.061743 0.087134 0.048242 0.230834 0.135755 0.034694 0.092099 0.095172 0.076933 0.028149 0.133772 0.063316 0.151967 0.040608 0.054818 0.006320 0.098157 0.063644 0.062024 0.173167 0.034106 0.033101 0.139587 0.053176 0.048625 0.094213 0.063897 0.009329 0.039506 0.011803 0.097586 0.084941 0.188169 0.077359 0.065912 0.040518 0.043185 0.112912 0.096772 0.118186 0.034097 0.139931 0.065393 0.069720 0.036881 0.149170 0.024501 0.065506 0.109637 0.064684 0.022195 0.165362 0.090141 0.012554 0.026997 0.089357
21.800000 0.085728 0.142027 0.087080 0.097842 0.082472 0.006664 0.019403 0.088350 0.159298 0.102059 0.003153 0.064047 0.012135 0.013007 0.110748 0.150257 0.059365 0.175478 0.069410 0.013272 0.090021 0.003749 0.004577 0.078287 0.055712 0.096707 0.135606 0.038641 0.105411 0.074267 0.100388 0.030945 0.003856 0.003479 0.132357 0.063489 0.027004 0.014818 0.097778 0.037186 0.077061 0.029775 0.087902 0.000000 0.046333 0.036424 0.055043 0.196309 0.095623 0.042106 0.109039 0.072494 0.052381 0.031162 0.142030 0.079508 0.162547 0.002572 0.034749 0.068031 0.093420 0.018677 0.087615 0.161941 0.007733 0.014796 0.146412 0.056713 0.082665 0.096345 0.043435 0.028309 0.061569 0.000000 0.095941 0.074674 0.234795 0.054710 0.080879 0.039332 0.065597 0.084022 0.117725 0.098278 0.017383 0.117971 0.073417 0.065973 0.068439 0.120017 0.037055 0.104400 0.101587 0.058730 0.000000 0.188209 0.111669 0.002004 0.000000 0.037584
21.900000 0.141294 0.117116 0.107652 0.096342 0.059244 0.011686 0.044117 0.061802 0.079126 0.106320 0.020940 0.053572 0.011070 0.016642 0.014762 0.180025 0.033240 0.173822 0.011683 0.036058 0.112131 0.031770 0.043761 0.059951 0.003673 0.074243 0.135384 0.021090 0.137798 0.068552 0.104875 0.029140 0.043015 0.029689 0.131597 0.071657 0.042127 0.022274 0.074954 0.001155 0.032731 0.048772 0.073358 0.033597 0.001516 0.021870 0.083772 0.186129 0.156777 0.082873 0.113247 0.098830 0.029399 0.044856 0.085925 0.085529 0.106503 0.011975 0.037704 0.077276 0.127552 0.033282 0.042363 0.203146 0.009960 0.018121 0.129380 0.119345 0.080810 0.106082 0.006261 0.000000 0.063465 0.008073 0.068371 0.073482 0.203317 0.000000 0.078521 0.051301 0.076643 0.088637 0.114907 0.125293 0.000000 0.105090 0.085273 0.079322 0.024453 0.145976 0.050515 0.085134 0.110303 0.055817 0.006414 0.165355 0.177262 0.028468 0.012671 0.000000
22.000000 0.142985 0.122695 0.132682 0.093416 0.082788 0.033377 0.062377 0.091811 0.068408 0.095250 0.031032 0.064941 0.038480 0.016076 0.086001 0.173130 0.020317 0.165262 0.008379 0.037146 0.107740 0.039120 0.085863 0.041235 0.001886 0.082012 0.058278 0.001007 0.175417 0.078462 0.090374 0.061850 0.030826 0.014193 0.092737 0.067189 0.029487 0.063466 0.108956 0.001888 0.078495 0.040120 0.068166 0.013335 0.029229 0.030244 0.078491 0.164573 0.183120 0.054133 0.070106 0.088716 0.044812 0.042033 0.046606 0.088890 0.110800 0.031679 0.060369 0.102438 0.137032 0.017218 0.002404 0.164473 0.026900 0.029084 0.164110 0.139935 0.090142 0.086944 0.021575 0.039616 0.043271 0.050605 0.028981 0.104879 0.213829 0.004422 0.062800 0.072733 0.063004 0.092609 0.090177 0.128813 0.021160 0.083893 0.055091 0.091159 0.001573 0.116229 0.000000 0.112090 0.074348 0.029317 0.024549 0.091317 0.163040 0.000000 0.067823 0.000000
22.100000 0.170708 0.082342 0.127013 0.100250 0.082335 0.107535 0.030554 0.073990 0.041373 0.108796 0.046835 0.078929 0.097484 0.004271 0.096862 0.201837 0.038675 0.164797 0.009290 0.000000 0.136858 0.048890 0.138590 0.041320 0.037207 0.074457 0.050637 0.013009 0.187750 0.105228 0.093847 0.034840 0.082935 0.069791 0.090910 0.062236 0.000000 0.042185 0.124897 0.030827 0.098120 0.070847 0.084249 0.029157 0.012699 0.033180 0.074464 0.125256 0.204487 0.117998 0.079405 0.087342 0.057449 0.064775 0.094087 0.122528 0.059951 0.011852 0.033173 0.066765 0.124639 0.036945 0.003728 0.181267 0.071878 0.021948 0.176779 0.115283 0.130561 0.104880 0.035297 0.046444 0.060049 0.038189 0.025475 0.103257 0.242544 0.000000 0.048891 0.098639 0.064288 0.151925 0.099494 0.147546 0.058866 0.093799 0.040246 0.138364 0.026036 0.140465 0.000000 0.166462 0.129205 0.000000 0.003724 0.094694 0.124882 0.011499 0.052651 0.071067
22.200000 0.164757 0.091640 0.139032 0.122737 0.064178 0.142963 0.094934 0.036146 0.048053 0.083698 0.089788 0.053504 0.129000 0.034749 0.076453 0.185812 0.048204 0.149208 0.023638 0.026761 0.172997 0.069015 0.128083 0.029685 0.043225 0.054658 0.095532 0.000000 0.183315 0.139153 0.034448 0.002563 0.090489 0.043135 0.121246 0.008036 0.009724 0.015409 0.145075 0.052492 0.133385 0.084595 0.093617 0.056372 0.016718 0.000000 0.056937 0.063255 0.152728 0.154802 0.086376 0.083252 0.034635 0.048505 0.076703 0.153286 0.062346 0.028627 0.053746 0.083371 0.171322 0.046891 0.003876 0.170041 0.083594 0.018416 0.168754 0.158719 0.137062 0.143674 0.072877 0.051725 0.060874 0.046412 0.000000 0.107567 0.231775 0.010863 0.054893 0.041508 0.043462 0.150639 0.162403 0.163163 0.022175 0.105913 0.031393 0.179838 0.002268 0.099936 0.038000 0.114177 0.087294 0.047563 0.028645 0.094018 0.089324 0.061014 0.050225 0.051116
22.300000 0.080904 0.076642 0.164027 0.056545 0.069102 0.140261 0.102201 0.032145 0.065473 0.079556 0.114850 0.039948 0.124071 0.046284 0.094263 0.186960 0.000000 0.157959 0.000000 0.022211 0.135917 0.046404 0.071325 0.088422 0.031909 0.061157 0.092457 0.017589 0.194796 0.132585 0.071768 0.002904 0.111201 0.026577 0.110610 0.007684 0.030581 0.049681 0.137335 0.061919 0.099020 0.117112 0.132650 0.082454 0.059102 0.008059 0.011246 0.067858 0.175181 0.137207 0.092836 0.034275 0.068529 0.025259 0.084892 0.178875 0.026202 0.009045 0.043793 0.109798 0.147597 0.019502 0.017264 0.201989 0.123944 0.045135 0.161175 0.144695 0.118387 0.098588 0.091722 0.101082 0.013451 0.076585 0.052442 0.091055 0.203739 0.041095 0.017253 0.043036 0.015189 0.167518 0.138436 0.163485 0.030043 0.083304 0.061696 0.122255 0.010180 0.103150 0.034624 0.070838 0.081897 0.066849 0.031519 0.074639 0.099138 0.069880 0.049233 0.042524
22.400000 0.097839 0.041909 0.121767 0.039283 0.071550 0.127445 0.025321 0.000000 0.024698 0.066095 0.119232 0.067637 0.095434 0.007608 0.090566 0.157328 0.006266 0.113871 0.038562 0.067865 0.147832 0.028360 0.065023 0.096431 0.029361 0.077735 0.047207 0.028482 0.211084 0.073842 0.043485 0.018144 0.130344 0.106635 0.153647 0.033151 0.029032 0.005958 0.136398 0.086344 0.065759 0.076545 0.128571 0.107964 0.004626 0.000000 0.023475 0.096083 0.177735 0.099096 0.138000 0.023154 0.007564 0.003138 0.117074 0.209582 0.064870 0.028492 0.088421 0.126334 0.124103 0.000000 0.024887 0.190292 0.095937 0.066712 0.170800 0.141480 0.099864 0.096146 0.119030 0.099241 0.003071 0.050314 0.046180 0.017921 0.179465 0.018674 0.011613 0.064836 0.024340 0.145671 0.114437 0.174201 0.038519 0.103158 0.095194 0.103798 0.006307 0.107725 0.045116 0.010384 0.080351 0.007748 0.074848 0.116570 0.103559 0.122785 0.033070 0.000000
22.500000 0.076177 0.040313 0.091053 0.076722 0.000000 0.072855 0.035546 0.052609 0.025018 0.077829 0.134915 0.132825 0.138650 0.000000 0.128068 0.186835 0.041111 0.088136 0.068117 0.056341 0.152622 0.087660 0.049881 0.171002 0.041106 0.107496 0.027328 0.006905 0.176157 0.093929 0.056469 0.054588 0.116750 0.123950 0.152217 0.021065 0.085157 0.000000 0.099792 0.134833 0.045310 0.075443 0.148253 0.054691 0.040088 0.032980 0.027087 0.108174 0.210549 0.144099 0.145863 0.034481 0.021723 0.036658 0.095736 0.203569 0.107925 0.008615 0.000000 0.147238 0.109197 0.046431 0.035358 0.205951 0.144214 0.031961 0.183815 0.154257 0.088786 0.090900 0.099355 0.114494 0.019270 0.059307 0.052915 0.080935 0.194780 0.000000 0.001931 0.081955 0.012783 0.138680 0.061395 0.148646 0.002692 0.013186 0.145673 0.110911 0.016638 0.093204 0.029398 0.061368 0.064948 0.002654 0.103556 0.143543 0.108414 0.125464 0.031929 0.016613
22.600000 0.104691 0.009281 0.100764 0.052945 0.005471 0.087539 0.047742 0.052174 0.005795 0.096674 0.113730 0.123284 0.144313 0.008433 0.135962 0.177392 0.021819 0.107218 0.098160 0.085335 0.120239 0.066033 0.026649 0.150518 0.000000 0.053263 0.037525 0.000000 0.242411 0.107998 0.091399 0.055776 0.144609 0.139795 0.158761 0.010185 0.110706 0.031160 0.149315 0.155729 0.118908 0.023040 0.100354 0.023620 0.026448 0.000000 0.068874 0.051475 0.176291 0.133517 0.117893 0.007415 0.035876 0.020635 0.109368 0.243248 0.151236 0.011164 0.042192 0.150356 0.138713 0.064003 0.035130 0.203398 0.124433 0.042929 0.179766 0.166219 0.127528 0.095384 0.131487 0.153745 0.012640 0.015226 0.041407 0.115027 0.166478 0.015175 0.034515 0.103067 0.048442 0.139932 0.039163 0.149476 0.069655 0.013908 0.129754 0.128739 0.024819 0.134855 0.027793 0.052415 0.080590 0.011210 0.082350 0.159876 0.037099 0.135941 0.087954 0.029024
22.700000 0.105874 0.027584 0.181660 0.059356 0.000000 0.068129 0.069912 0.099193 0.000000 0.035201 0.102146 0.109581 0.128811 0.052985 0.172931 0.131195 0.008654 0.093842 0.100860 0.023245 0.104953 0.040606 0.039852 0.145932 0.012901 0.058744 0.008610 0.000000 0.178107 0.117419 0.114183 0.069803 0.161528 0.138507 0.142875 0.017752 0.097997 0.094552 0.123619 0.179533 0.136586 0.009115 0.091924 0.078299 0.054110 0.034720 0.061886 0.014929 0.206775 0.156398 0.080286 0.005081 0.004488 0.014317 0.066414 0.222527 0.178607 0.031030 0.041373 0.179315 0.181812 0.071473 0.028243 0.147556 0.103311 0.105855 0.120292 0.205009 0.099809 0.072974 0.105506 0.117058 0.001308 0.000000 0.065582 0.170254 0.100724 0.064579 0.032390 0.021389 0.058279 0.168597 0.028114 0.209193 0.068800 0.010491 0.086584 0.101485 0.006362 0.111312 0.005453 0.037058 0.071885 0.002669 0.010895 0.185417 0.000000 0.117355 0.106119 0.021369
22.800000 0.083284 0.000000 0.167567 0.000000 0.034082 0.133270 0.031148 0.056710 0.027340 0.049479 0.145549 0.134364 0.156316 0.034469 0.224324 0.122562 0.020090 0.066303 0.142326 0.016633 0.089112 0.142519 0.000000 0.116792 0.011182 0.081891 0.010713 0.000000 0.097840 0.140116 0.136165 0.000000 0.150407 0.105503 0.087894 0.004576 0.115969 0.090533 0.121386 0.175735 0.104258 0.008110 0.105955 0.087933 0.052168 0.030326 0.033828 0.000000 0.199578 0.121618 0.023088 0.089342 0.034915 0.037740 0.090713 0.227237 0.159952 0.000000 0.056274 0.148744 0.184825 0.133251 0.020556 0.123447 0.097120 0.091373 0.123498 0.213835 0.072161 0.093790 0.131256 0.089066 0.012959 0.000000 0.060544 0.135126 0.071228 0.085281 0.082369 0.013343 0.110531 0.183357 0.027881 0.164205 0.072606 0.002580 0.081114 0.091428 0.020987 0.083796 0.028287 0.037177 0.102935 0.000000 0.052180 0.195244 0.030621 0.147763 0.078849 0.044221
22.900000 0.102840 0.019538 0.167138 0.031685 0.041736 0.121300 0.015887 0.054270 0.048887 0.000000 0.095719 0.075540 0.138510 0.042964 0.236344 0.082777 0.029221 0.063401 0.099749 0.021568 0.063310 0.145283 0.019871 0.115900 0.068022 0.057219 0.010349 0.010097 0.107163 0.123115 0.162142 0.050881 0.151680 0.101624 0.034999 0.037198 0.158257 0.048828 0.114679 0.146231 0.100920 0.017825 0.077734 0.038055 0.083852 0.003428 0.012631 0.022058 0.144040 0.161498 0.060981 0.095155 0.000000 0.068503 0.109161 0.225209 0.139525 0.019973 0.061507 0.157119 0.151530 0.091230 0.012622 0.095073 0.138941 0.078137 0.095949 0.188831 0.030159 0.087429 0.072507 0.114972 0.029035 0.000000 0.088346 0.054463 0.038051 0.066067 0.060337 0.025166 0.065962 0.193540 0.034958 0.146754 0.114477 0.017231 0.088627 0.045208 0.025143 0.097127 0.007970 0.038823 0.082021 0.000000 0.070371 0.215622 0.039051 0.131740 0.078205 0.020446
23.000000 0.110029 0.074164 0.216186 0.046228 0.070611 0.118402 0.000000 0.045786 0.050057 0.032607 0.119180 0.057063 0.134249 0.052783 0.220020 0.111213 0.010947 0.055371 0.118446 0.015907 0.073258 0.155934 0.006123 0.115278 0.042241 0.051158 0.029357 0.038607 0.144742 0.138767 0.100166 0.031404 0.148254 0.115027 0.041907 0.030759 0.138239 0.057904 0.082120 0.187700 0.059429 0.027743 0.037424 0.052542 0.040531 0.027814 0.045327 0.007472 0.096364 0.138379 0.091067 0.124513 0.000000 0.023420 0.152354 0.240390 0.187041 0.026866 0.058604 0.137855 0.134373 0.053660 0.037237 0.036878 0.144582 0.073514 0.114864 0.222661 0.071155 0.112752 0.074519 0.136476 0.015624 0.000660 0.047348 0.000000 0.007964 0.102026 0.038541 0.004878 0.088308 0.196020 0.037707 0.044103 0.086283 0.000000 0.083175 0.036954 0.000000 0.113173 0.032825 0.121708 0.103938 0.042415 0.090873 0.188825 0.034823 0.105206 0.128981 0.053427
23.100000 0.071942 0.127803 0.230987 0.066451 0.074783 0.089387 0.036516 0.067359 0.092228 0.058780 0.105240 0.044126 0.140712 0.052745 0.231900 0.075182 0.050627 0.059292 0.080807 0.039195 0.076818 0.221206 0.033660 0.135167 0.027928 0.001890 0.033249 0.030208 0.119244 0.148856 0.084933 0.039078 0.095607 0.152041 0.027893 0.007814 0.115229 0.013247 0.090225 0.218896 0.024146 0.020281 0.029353 0.055503 0.059218 0.044047 0.059410 0.000000 0.092602 0.124372 0.135859 0.172872 0.000128 0.000000 0.202466 0.280993 0.185120 0.019198 0.063926 0.135254 0.142600 0.078027 0.054648 0.065218 0.110646 0.071203 0.082098 0.189945 0.003167 0.120465 0.093476 0.134280 0.082054 0.000000 0.036306 0.021772 0.000000 0.081366 0.035795 0.001216 0.110543 0.150919 0.060393 0.030711 0.115236 0.020963 0.101803 0.031512 0.000000 0.117565 0.079801 0.147496 0.100695 0.044034 0.089470 0.138603 0.057435 0.067411 0.168598 0.050941
23.200000 0.059603 0.150705 0.216511 0.013873 0.000000 0.034446 0.028572 0.091162 0.104616 0.116063 0.159274 0.055115 0.121484 0.044687 0.255027 0.031319 0.023408 0.074670 0.065105 0.016346 0.094515 0.200367 0.093884 0.097615 0.091438 0.028916 0.035491 0.020970 0.119797 0.120221 0.085042 0.022686 0.065523 0.161118 0.024965 0.077973 0.118247 0.000000 0.063971 0.201245 0.086589 0.000000 0.069020 0.009953 0.025596 0.069215 0.076292 0.008435 0.108807 0.093948 0.163944 0.088976 0.000000 0.027436 0.206145 0.296199 0.189834 0.046375 0.057732 0.182486 0.117565 0.104567 0.000000 0.026788 0.130171 0.120767 0.069828 0.139026 0.022957 0.048615 0.060772 0.133389 0.121855 0.025124 0.085537 0.029687 0.045039 0.094183 0.053227 0.026517 0.106812 0.129009 0.098250 0.065585 0.091143 0.005363 0.103584 0.030796 0.022328 0.113421 0.060913 0.164528 0.031633 0.000000 0.094464 0.155005 0.107399 0.066894 0.161773 0.083081
23.300000 0.077337 0.198359 0.221821 0.027170 0.061602 0.047182 0.010164 0.100069 0.104729 0.090726 0.160633 0.033444 0.127435 0.040504 0.271831 0.014343 0.000000 0.086661 0.039119 0.048457 0.119789 0.159887 0.106224 0.087885 0.110313 0.015860 0.049397 0.039458 0.128532 0.084487 0.035587 0.028008 0.031897 0.210497 0.073753 0.004899 0.095172 0.014943 0.056651 0.183134 0.092585 0.040041 0.096300 0.030295 0.034000 0.107350 0.039912 0.006192 0.186626 0.061421 0.154333 0.118612 0.000000 0.047478 0.155059 0.306304 0.172312 0.055898 0.053186 0.182767 0.103271 0.064919 0.023160 0.021156 0.125710 0.135196 0.047559 0.118561 0.056106 0.065314 0.061072 0.089983 0.133652 0.034046 0.088071 0.033197 0.091210 0.075192 0.086462 0.022372 0.163488 0.160866 0.116560 0.048396 0.126263 0.014134 0.146646 0.036313 0.066668 0.165997 0.016416 0.158576 0.051605 0.000000 0.123619 0.137737 0.091548 0.072842 0.088319 0.085530
23.400000 0.143382 0.152703 0.224970 0.056699 0.024894 0.067419 0.026136 0.108126 0.089564 0.076792 0.133601 0.027228 0.100760 0.022105 0.217274 0.031218 0.028845 0.115390 0.032374 0.000000 0.127663 0.145563 0.123690 0.154976 0.076989 0.007940 0.054567 0.028136 0.155906 0.105450 0.025331 0.000000 0.038735 0.170008 0.056556 0.023652 0.125129 0.020258 0.036830 0.157614 0.126269 0.041020 0.100598 0.049160 0.043122 0.081938 0.048021 0.072839 0.227038 0.060394 0.145868 0.132652 0.060155 0.000000 0.194803 0.260826 0.115839 0.058736 0.045640 0.195717 0.150750 0.012238 0.029112 0.039711 0.073494 0.121494 0.031749 0.133994 0.054307 0.045715 0.051327 0.082072 0.109825 0.045179 0.057320 0.048309 0.084779 0.063868 0.095446 0.028860 0.134720 0.161738 0.133859 0.064719 0.120726 0.001677 0.172819 0.029753 0.110587 0.105391 0.035649 0.164495 0.103605 0.033433 0.115588 0.159129 0.097883 0.057568 0.122515 0.041733
23.500000 0.139518 0.175794 0.212413 0.065855 0.077996 0.098117 0.030575 0.127071 0.080767 0.068595 0.146178 0.081375 0.080372 0.041466 0.177890 0.021705 0.033652 0.046837 0.059989 0.014767 0.048817 0.177373 0.133911 0.153426 0.116977 0.022053 0.065157 0.030531 0.140262 0.110089 0.027903 0.008866 0.084322 0.165075 0.040646 0.080059 0.097408 0.031086 0.065278 0.153315 0.090393 0.002111 0.061169 0.026471 0.057579 0.076503 0.006976 0.044257 0.247793 0.054821 0.104447 0.197635 0.120982 0.036975 0.158284 0.213116 0.102624 0.050981 0.019634 0.164067 0.136435 0.026325 0.001247 0.006489 0.122989 0.101524 0.014736 0.124118 0.015499 0.038200 0.005430 0.095776 0.126564 0.043256 0.034727 0.037682 0.097954 0.077793 0.049796 0.052962 0.074784 0.147501 0.104386 0.071541 0.116583 0.006067 0.143156 0.000000 0.090762 0.144218 0.012461 0.201083 0.099313 0.040549 0.092565 0.147426 0.069340 0.051929 0.108959 0.055189
23.600000 0.174489 0.119064 0.193907 0.049105 0.104756 0.105450 0.031137 0.033441 0.000000 0.099661 0.127711 0.041231 0.125860 0.031852 0.191071 0.023897 0.102153 0.095514 0.064720 0.009780 0.069038 0.160989 0.146623 0.096308 0.113734 0.018432 0.072406 0.017388 0.095355 0.103981 0.072775 0.025373 0.070050 0.080027 0.075511 0.022659 0.089065 0.048566 0.110636 0.160177 0.080438 0.017939 0.030209 0.045041 0.048448 0.098400 0.008383 0.055227 0.260945 0.078470 0.102039 0.235888 0.110352 0.001117 0.142729 0.258811 0.057575 0.067244 0.054494 0.138259 0.150837 0.046615 0.020358 0.017043 0.076401 0.089830 0.053553 0.144099 0.000000 0.000000 0.026047 0.057859 0.086454 0.010685 0.046488 0.065908 0.093100 0.076481 0.077307 0.051152 0.063318 0.169987 0.090802 0.039100 0.084006 0.036678 0.115164 0.039126 0.070361 0.133171 0.031968 0.155830 0.051135 0.008432 0.083088 0.101312 0.080297 0.035728 0.128682 0.061117
23.700000 0.156251 0.121812 0.258294 0.067989 0.052926 0.080302 0.034098 0.073150 0.005809 0.032981 0.126482 0.068557 0.131745 0.030274 0.175685 0.058354 0.093488 0.095301 0.046119 0.003417 0.015688 0.147600 0.151531 0.088706 0.085700 0.073784 0.057805 0.017361 0.105357 0.121510 0.081933 0.035205 0.062801 0.023020 0.123370 0.059479 0.058964 0.035109 0.083124 0.149732 0.090669 0.056532 0.069672 0.004660 0.064421 0.091234 0.024227 0.055448 0.218856 0.050594 0.127417 0.163876 0.100362 0.039606 0.119544 0.266880 0.087477 0.011989 0.082028 0.065734 0.197711 0.048067 0.018899 0.000000 0.082314 0.116216 0.064379 0.129435 0.022061 0.073361 0.010303 0.079120 0.080711 0.047884 0.031972 0.049822 0.051562 0.030723 0.003315 0.091888 0.026091 0.137555 0.088068 0.054687 0.108126 0.047035 0.102216 0.098055 0.030781 0.111004 0.040595 0.124524 0.022146 0.002653 0.113575 0.115116 0.110816 0.000000 0.129670 0.053220
23.800000 0.153640 0.087125 0.261589 0.068437 0.046950 0.034071 0.057209 0.019590 0.012737 0.000000 0.107919 0.035152 0.149863 0.036807 0.125730 0.093754 0.088110 0.104416 0.040509 0.000000 0.016142 0.140186 0.167084 0.040227 0.091888 0.050049 0.066594 0.029219 0.101874 0.113268 0.092887 0.053897 0.016908 0.026659 0.155669 0.022349 0.057135 0.018404 0.075525 0.102964 0.094784 0.075810 0.071267 0.066929 0.083203 0.118860 0.045625 0.022559 0.184305 0.079600 0.120653 0.131055 0.102420 0.080803 0.080390 0.256471 0.085765 0.033497 0.095746 0.077353 0.201085 0.050892 0.043172 0.006788 0.094025 0.085610 0.060103 0.109938 0.061124 0.071884 0.057552 0.161977 0.081199 0.014090 0.073626 0.004067 0.086339 0.053918 0.003118 0.096027 0.075466 0.124824 0.032668 0.055494 0.086731 0.066151 0.065811 0.053696 0.016338 0.086552 0.013746 0.106592 0.015921 0.019664 0.096660 0.041402 0.113245 0.012028 0.082378 0.019203
23.900000 0.137913 0.081259 0.282631 0.112420 0.003068 0.008058 0.056488 0.035631 0.004280 0.003296 0.138685 0.061572 0.079948 0.082193 0.147586 0.109150 0.092435 0.089697 0.080584 0.028727 0.009140 0.093016 0.070317 0.032195 0.095518 0.078895 0.070662 0.030851 0.068381 0.151920 0.054084 0.075449 0.057831 0.002444 0.156367 0.014995 0.046272 0.100109 0.008977 0.134655 0.092599 0.118686 0.084626 0.065396 0.055878 0.117146 0.052078 0.009462 0.168325 0.067738 0.097578 0.100218 0.107974 0.134228 0.075105 0.226169 0.078950 0.018156 0.096220 0.115438 0.186048 0.000000 0.017865 0.072205 0.098074 0.044992 0.019531 0.125206 0.097129 0.066937 0.073728 0.161403 0.065467 0.026640 0.100952 0.010042 0.130036 0.030526 0.007922 0.103640 0.082317 0.187762 0.014539 0.075400 0.067223 0.009712 0.041197 0.057979 0.068856 0.060063 0.000000 0.067030 0.064691 0.043187 0.111497 0.039734 0.133470 0.002467 0.118798 0.023166
24.000000 0.119022 0.085016 0.327660 0.119438 0.000000 0.017048 0.010432 0.064775 0.019024 0.082009 0.188622 0.114443 0.094607 0.105966 0.141543 0.091610 0.095762 0.096153 0.093237 0.040671 0.012450 0.122559 0.093554 0.042389 0.108666 0.034813 0.074099 0.000000 0.030315 0.072709 0.074138 0.048463 0.123429 0.000000 0.227402 0.057101 0.067150 0.169340 0.031615 0.147182 0.074415 0.086639 0.106712 0.088264 0.015359 0.125480 0.079384 0.000000 0.183152 0.021950 0.056673 0.130108 0.116326 0.078170 0.037970 0.197258 0.049769 0.037522 0.105548 0.080947 0.165260 0.002075 0.040519 0.063373 0.120210 0.055343 0.067567 0.098906 0.138317 0.080032 0.052097 0.195761 0.050785 0.034372 0.070580 0.027718 0.134563 0.025832 0.023083 0.134400 0.039923 0.246313 0.031724 0.109185 0.053408 0.040531 0.031418 0.032675 0.020563 0.102326 0.000000 0.073037 0.005772 0.035046 0.107481 0.084290 0.103804 0.017106 0.094339 0.002439
24.100000 0.080750 0.097194 0.298895 0.102741 0.024772 0.065825 0.078794 0.063007 0.045900 0.049790 0.242444 0.059237 0.116040 0.068757 0.106757 0.143990 0.047185 0.168938 0.127059 0.055145 0.017279 0.160798 0.072327 0.048831 0.137851 0.002302 0.074322 0.051882 0.001453 0.064572 0.167771 0.056820 0.061294 0.000000 0.191611 0.059070 0.088928 0.190278 0.082499 0.112428 0.084772 0.106434 0.123147 0.099752 0.025866 0.167290 0.080746 0.030443 0.157874 0.000000 0.071179 0.089038 0.113729 0.054927 0.026807 0.214336 0.060169 0.089212 0.093601 0.110150 0.153265 0.027527 0.111643 0.069332 0.102333 0.084586 0.066449 0.084563 0.149559 0.017233 0.044794 0.161232 0.052263 0.076322 0.022063 0.021793 0.147194 0.042467 0.002575 0.119158 0.053906 0.192817 0.056567 0.134142 0.000000 0.043616 0.031962 0.012167 0.020747 0.066063 0.021932 0.057087 0.044051 0.037514 0.097416 0.105097 0.133989 0.011073 0.154685 0.038449
24.200000 0.076059 0.064301 0.302410 0.079598 0.078543 0.004206 0.071939 0.053152 0.102279 0.059803 0.257757 0.065213 0.097145 0.059369 0.039988 0.154127 0.000000 0.177359 0.084425 0.098675 0.057293 0.142279 0.075613 0.079678 0.193365 0.000000 0.070542 0.060321 0.021380 0.044666 0.170899 0.061207 0.029094 0.031025 0.169636 0.062526 0.088205 0.158100 0.071489 0.105994 0.094770 0.123778 0.094154 0.025256 0.028306 0.118384 0.142295 0.037863 0.166542 0.000000 0.047944 0.099999 0.124370 0.091908 0.046375 0.222240 0.050632 0.063889 0.065560 0.091567 0.130933 0.026637 0.132968 0.045081 0.146331 0.069604 0.074285 0.055673 0.109605 0.038880 0.082419 0.178654 0.000000 0.101427 0.015109 0.083176 0.147407 0.089406 0.039125 0.137307 0.051706 0.208471 0.090165 0.132346 0.053062 0.021424 0.088181 0.060853 0.056183 0.094355 0.000000 0.126648 0.000000 0.075612 0.063293 0.140041 0.104566 0.057689 0.142357 0.034381
24.300000 0.053690 0.102667 0.304346 0.097886 0.093012 0.000000 0.069965 0.098893 0.106976 0.154503 0.252974 0.081772 0.083442 0.066715 0.065959 0.151585 0.000986 0.121196 0.031332 0.011925 0.051006 0.093640 0.005300 0.044431 0.150101 0.039557 0.094048 0.056703 0.055081 0.072227 0.109616 0.000000 0.030119 0.005828 0.153952 0.065987 0.084665 0.105043 0.119776 0.110433 0.070746 0.133676 0.076874 0.078763 0.030357 0.085909 0.107295 0.000000 0.150815 0.010664 0.059142 0.060461 0.091685 0.098763 0.082837 0.212093 0.005041 0.126477 0.088870 0.133142 0.117696 0.084683 0.125259 0.060482 0.091362 0.085168 0.023669 0.070617 0.086229 0.014755 0.089269 0.145276 0.004423 0.146449 0.022605 0.087027 0.159530 0.090145 0.045581 0.121063 0.005127 0.179536 0.104428 0.119933 0.071422 0.037526 0.093840 0.072965 0.057512 0.097436 0.000000 0.066513 0.000000 0.032989 0.075541 0.151504 0.098210 0.039423 0.126557 0.038536
24.400000 0.127683 0.135702 0.274561 0.054956 0.082733 0.023207 0.076648 0.113226 0.059990 0.142876 0.260163 0.022096 0.066328 0.033844 0.040226 0.119263 0.019009 0.093289 0.066951 0.033339 0.008220 0.094571 0.044839 0.055184 0.101780 0.077884 0.067494 0.021958 0.060864 0.076360 0.087531 0.007718 0.030736 0.011140 0.101709 0.060184 0.079977 0.119036 0.136167 0.112537 0.051663 0.118529 0.093448 0.081749 0.023945 0.041733 0.137824 0.036786 0.172418 0.010431 0.084686 0.085372 0.043458 0.088442 0.123085 0.214337 0.022995 0.073181 0.076317 0.168100 0.121378 0.000000 0.114851 0.000000 0.143551 0.158615 0.024882 0.018489 0.120627 0.032298 0.088725 0.130033 0.038788 0.129831 0.058626 0.138499 0.155202 0.099734 0.088905 0.117275 0.026289 0.164320 0.123469 0.150453 0.058082 0.072942 0.110812 0.083749 0.091691 0.085596 0.000000 0.073879 0.061057 0.099549 0.047137 0.114192 0.129104 0.043425 0.146537 0.000000
24.500000 0.145551 0.127895 0.263456 0.042702 0.064466 0.027063 0.008398 0.059844 0.029458 0.161021 0.211959 0.022116 0.055289 0.062081 0.057313 0.122897 0.106056 0.085749 0.070669 0.027318 0.025451 0.143898 0.045229 0.069466 0.158443 0.152061 0.098636 0.029238 0.062259 0.010096 0.073729 0.020198 0.005559 0.045157 0.070932 0.064660 0.043852 0.105656 0.105223 0.157173 0.073719 0.186141 0.056546 0.097185 0.004125 0.063917 0.144168 0.029499 0.163458 0.009995 0.076054 0.062955 0.052704 0.078817 0.096841 0.242095 0.022413 0.060760 0.040558 0.147677 0.127409 0.003705 0.074507 0.021429 0.127159 0.135651 0.044005 0.076022 0.121138 0.064957 0.116235 0.122040 0.050470 0.131935 0.011151 0.084470 0.109679 0.092627 0.055106 0.149230 0.044124 0.182942 0.137472 0.138935 0.068195 0.083982 0.129031 0.075203 0.083845 0.072294 0.039086 0.064606 0.086917 0.082137 0.062402 0.169079 0.096020 0.059923 0.147972 0.056284
24.600000 0.137879 0.135243 0.229770 0.011449 0.012143 0.033545 0.035726 0.044506 0.026457 0.200243 0.203946 0.026793 0.003015 0.071064 0.071418 0.127616 0.118924 0.055821 0.067944 0.061248 0.025207 0.170469 0.069778 0.037476 0.114340 0.188152 0.116134 0.033581 0.064100 0.054528 0.057646 0.023905 0.004405 0.010838 0.098101 0.054477 0.088580 0.027450 0.034699 0.188906 0.070576 0.136029 0.080006 0.078969 0.019745 0.084041 0.128404 0.092219 0.124397 0.006808 0.076506 0.107910 0.050620 0.073646 0.108342 0.213266 0.006699 0.065901 0.010937 0.161551 0.120444 0.042792 0.000000 0.010798 0.179919 0.162860 0.034961 0.056580 0.125337 0.049774 0.113216 0.073927 0.007058 0.121788 0.000000 0.039946 0.141339 0.066513 0.072241 0.172760 0.034071 0.151771 0.101351 0.106668 0.105862 0.080170 0.138057 0.051367 0.097989 0.071248 0.044093 0.041594 0.095514 0.057131 0.030506 0.166037 0.033528 0.066005 0.100630 0.096659
24.700000 0.127214 0.106418 0.230357 0.029192 0.046519 0.061038 0.001641 0.012991 0.020935 0.143222 0.196725 0.027715 0.008444 0.068034 0.091392 0.175341 0.119982 0.009470 0.038024 0.000000 0.018062 0.136153 0.085899 0.058279 0.090547 0.118497 0.132275 0.021655 0.016962 0.056524 0.038959 0.014633 0.002394 0.024235 0.090648 0.039595 0.075325 0.034879 0.034712 0.160460 0.108152 0.081628 0.093310 0.116591 0.019497 0.085151 0.143787 0.096296 0.122836 0.003399 0.065268 0.098448 0.083361 0.046706 0.135155 0.218783 0.000000 0.072362 0.036521 0.212566 0.113471 0.038285 0.027827 0.013429 0.195598 0.199025 0.031734 0.041338 0.085149 0.000000 0.058235 0.102521 0.050352 0.081760 0.037982 0.020119 0.116159 0.057882 0.049793 0.235078 0.021177 0.151878 0.100752 0.115689 0.142507 0.084060 0.060882 0.032551 0.120829 0.092031 0.004228 0.011511 0.082168 0.057467 0.047510 0.135344 0.099170 0.081384 0.136108 0.104583
24.800000 0.074615 0.082807 0.203895 0.011495 0.094429 0.109787 0.036336 0.000000 0.061129 0.127930 0.236099 0.035221 0.000000 0.051528 0.094283 0.119389 0.071709 0.023866 0.045062 0.009275 0.000000 0.142739 0.107344 0.079746 0.115333 0.063158 0.122716 0.010304 0.025531 0.037421 0.070003 0.020847 0.034307 0.013026 0.093920 0.086347 0.035985 0.063398 0.027807 0.087393 0.109196 0.102874 0.079430 0.117814 0.025672 0.041416 0.140879 0.101213 0.140323 0.004295 0.057546 0.092824 0.098943 0.072004 0.128666 0.139815 0.019979 0.043190 0.051746 0.229495 0.117412 0.076304 0.050443 0.009798 0.182228 0.262702 0.019087 0.055698 0.104877 0.000000 0.000000 0.098902 0.014652 0.056629 0.080578 0.014115 0.103038 0.130071 0.047082 0.219023 0.080484 0.181070 0.105322 0.148857 0.115797 0.053126 0.049318 0.085698 0.153414 0.062625 0.000000 0.017441 0.123594 0.053605 0.091365 0.124347 0.109375 0.071901 0.151188 0.134673
24.900000 0.055874 0.055589 0.210262 0.046509 0.096903 0.080828 0.061549 0.041088 0.050703 0.146380 0.241803 0.079743 0.054584 0.104603 0.068633 0.087585 0.090613 0.042254 0.039389 0.000000 0.026899 0.087896 0.098760 0.019142 0.113263 0.050298 0.176383 0.034010 0.000000 0.061811 0.072330 0.026856 0.011405 0.011580 0.141719 0.081742 0.010386 0.113991 0.004446 0.073594 0.127535 0.108158 0.088779 0.079645 0.074252 0.000000 0.116662 0.090181 0.136039 0.000000 0.033657 0.127202 0.065092 0.068673 0.163692 0.080945 0.032863 0.063259 0.049077 0.150263 0.078929 0.069380 0.020457 0.040680 0.143402 0.213824 0.000000 0.083113 0.101177 0.000000 0.068367 0.047301 0.011318 0.009189 0.133174 0.060118 0.052154 0.146744 0.072844 0.197387 0.045533 0.201059 0.116172 0.170587 0.135554 0.037339 0.088306 0.071203 0.176923 0.044849 0.000000 0.008713 0.179364 0.090011 0.056423 0.129759 0.132188 0.044098 0.136950 0.172955
25.000000 0.056351 0.045021 0.258704 0.000000 0.096989 0.119212 0.091198 0.000000 0.027318 0.108736 0.198161 0.072136 0.118828 0.071923 0.082597 0.072773 0.071617 0.029734 0.085236 0.000000 0.066342 0.124269 0.048202 0.048618 0.124375 0.055757 0.161305 0.032076 0.080815 0.065146 0.040645 0.000000 0.005687 0.026704 0.182450 0.066507 0.002056 0.151613 0.037982 0.026001 0.133207 0.089920 0.123406 0.088384 0.149638 0.014519 0.090440 0.096123 0.073917 0.003674 0.044219 0.068330 0.010271 0.090886 0.093266 0.072858 0.013465 0.107437 0.060844 0.093121 0.071979 0.136345 0.000822 0.001909 0.126961 0.237839 0.000000 0.031136 0.194007 0.012697 0.058842 0.072598 0.005401 0.002455 0.139575 0.056005 0.000000 0.128653 0.055080 0.226611 0.021976 0.183834 0.109611 0.133580 0.140789 0.061185 0.112559 0.098832 0.151725 0.000000 0.030092 0.007794 0.182186 0.061221 0.049100 0.100499 0.096285 0.070226 0.116758 0.189534
25.100000 0.062834 0.055041 0.248712 0.017695 0.203190 0.105202 0.074604 0.011360 0.094400 0.112074 0.218060 0.123633 0.167412 0.124680 0.052861 0.104508 0.038852 0.032982 0.097423 0.012279 0.075232 0.104168 0.087508 0.039782 0.198207 0.059305 0.120406 0.051950 0.096777 0.031536 0.121018 0.015616 0.018111 0.026951 0.160289 0.042744 0.002439 0.125170 0.000000 0.048898 0.184895 0.101096 0.102604 0.037734 0.150953 0.053204 0.125293 0.082307 0.027287 0.005257 0.010723 0.092912 0.056534 0.052670 0.078099 0.125527 0.009628 0.124509 0.039057 0.123083 0.075416 0.107250 0.073894 0.000000 0.112569 0.197940 0.009410 0.103076 0.242430 0.021753 0.066309 0.070417 0.009984 0.009244 0.098406 0.047123 0.024832 0.133796 0.007782 0.216232 0.008466 0.153111 0.101631 0.021701 0.157677 0.087724 0.117930 0.076502 0.216150 0.008414 0.017368 0.022440 0.149221 0.119227 0.011156 0.129684 0.082535 0.055927 0.101062 0.183911
25.200000 0.023463 0.026769 0.225611 0.042082 0.191031 0.115199 0.090778 0.049034 0.090845 0.023804 0.149119 0.110563 0.156509 0.120983 0.004800 0.122994 0.009013 0.000000 0.131801 0.030689 0.070243 0.083750 0.102624 0.034316 0.196871 0.078589 0.141856 0.078485 0.075197 0.039744 0.072781 0.070097 0.000000 0.045742 0.094333 0.094609 0.014978 0.094586 0.049127 0.028494 0.210601 0.079357 0.129628 0.064975 0.131945 0.027456 0.154893 0.081334 0.005688 0.040393 0.036775 0.118668 0.002169 0.079869 0.081213 0.129360 0.042397 0.155511 0.055211 0.091456 0.099334 0.104223 0.034971 0.000000 0.162970 0.165796 0.044022 0.071082 0.211752 0.042200 0.027969 0.086276 0.000655 0.047103 0.172216 0.085835 0.058847 0.129926 0.072493 0.138145 0.008194 0.144743 0.123623 0.050389 0.129579 0.087796 0.132006 0.079679 0.230303 0.021062 0.000445 0.010287 0.123034 0.111838 0.082349 0.106663 0.086091 0.063739 0.126512 0.149418
25.300000 0.056797 0.046927 0.205534 0.012184 0.146203 0.071768 0.082455 0.050728 0.087289 0.016653 0.106253 0.099191 0.113913 0.122947 0.025164 0.151099 0.000000 0.032828 0.133946 0.035353 0.045343 0.055372 0.051784 0.019505 0.202137 0.120690 0.163460 0.106904 0.089036 0.065284 0.075515 0.063467 0.034516 0.022568 0.089675 0.134093 0.009049 0.073219 0.010472 0.040700 0.164066 0.090829 0.082841 0.111612 0.085806 0.065886 0.166689 0.075784 0.000000 0.058755 0.047772 0.058998 0.018892 0.098227 0.056959 0.070491 0.058393 0.119996 0.043890 0.089595 0.138180 0.099836 0.013303 0.000000 0.214615 0.181347 0.017770 0.058909 0.174594 0.037169 0.044514 0.076746 0.018830 0.080667 0.114026 0.041429 0.105835 0.149471 0.057774 0.153769 0.008320 0.093658 0.184477 0.087547 0.063494 0.109432 0.120802 0.002096 0.227393 0.062506 0.002734 0.006394 0.082784 0.085562 0.034102 0.160521 0.062726 0.016983 0.082517 0.159418
25.400000 0.040580 0.060325 0.166695 0.051513 0.111120 0.050432 0.093789 0.077587 0.074282 0.034689 0.095565 0.094732 0.133989 0.071047 0.000000 0.118885 0.042311 0.066447 0.147051 0.064197 0.080652 0.066340 0.036950 0.112666 0.154918 0.078454 0.143222 0.098332 0.118040 0.066967 0.084755 0.081996 0.002637 0.000000 0.110726 0.170714 0.043483 0.110669 0.000000 0.075164 0.163848 0.094214 0.042872 0.113439 0.110309 0.102310 0.158850 0.116521 0.008189 0.002938 0.033858 0.064749 0.025224 0.094441 0.024168 0.089363 0.091997 0.113519 0.017699 0.147971 0.146694 0.088321 0.018404 0.010665 0.166709 0.228967 0.030862 0.043200 0.166886 0.017111 0.106806 0.084437 0.054729 0.102997 0.128614 0.066450 0.118889 0.079585 0.078237 0.193583 0.021064 0.109655 0.198723 0.077939 0.081095 0.065820 0.120610 0.000000 0.213009 0.055227 0.029864 0.021075 0.112602 0.055299 0.013404 0.200011 0.057841 0.008292 0.051279 0.119554
25.500000 0.101572 0.055523 0.140477 0.065083 0.075273 0.062404 0.085223 0.042656 0.091960 0.013870 0.116981 0.120817 0.131477 0.043368 0.033730 0.158000 0.062787 0.112415 0.131884 0.040946 0.095629 0.005776 0.017619 0.085919 0.149000 0.049685 0.132261 0.112074 0.116060 0.046956 0.088939 0.110279 0.005526 0.011724 0.067862 0.151052 0.059095 0.103511 0.048593 0.074231 0.167964 0.041459 0.093143 0.080254 0.141321 0.104031 0.145637 0.169184 0.006495 0.033440 0.000000 0.093860 0.018521 0.140556 0.009173 0.097589 0.086838 0.144773 0.043496 0.181423 0.129384 0.069854 0.009902 0.005012 0.166119 0.200060 0.085655 0.027805 0.152250 0.004257 0.053097 0.013352 0.063712 0.088400 0.068978 0.023268 0.145264 0.079028 0.047691 0.241377 0.035064 0.137346 0.165841 0.058134 0.064291 0.059578 0.130890 0.012008 0.157074 0.097384 0.012179 0.021136 0.094051 0.105253 0.013705 0.188929 0.120112 0.045321 0.006693 0.151039
25.600000 0.187741 0.064936 0.191531 0.109972 0.101727 0.062751 0.126389 0.032987 0.056995 0.000000 0.122925 0.105127 0.086230 0.063586 0.066033 0.076043 0.109109 0.134336 0.119893 0.019325 0.074677 0.019803 0.011601 0.064971 0.148327 0.018655 0.111179 0.090566 0.086658 0.001086 0.098810 0.136588 0.003360 0.023538 0.072638 0.109040 0.072157 0.050810 0.061498 0.094254 0.163728 0.050324 0.090671 0.097049 0.143071 0.077505 0.135729 0.161267 0.006361 0.085137 0.001897 0.072260 0.012024 0.112345 0.023437 0.100883 0.079211 0.168767 0.003102 0.110637 0.110458 0.084685 0.020368 0.045154 0.160775 0.127565 0.083230 0.085497 0.129366 0.029201 0.057442 0.042806 0.088974 0.052328 0.087495 0.068961 0.091605 0.067997 0.035569 0.208767 0.025879 0.138267 0.115472 0.026814 0.076852 0.059485 0.173358 0.039813 0.143230 0.095186 0.036074 0.033679 0.058995 0.160801 0.008734 0.148113 0.149004 0.107899 0.064998 0.170714
25.700000 0.221241 0.047163 0.188870 0.082150 0.154061 0.039015 0.085848 0.045159 0.050444 0.030428 0.078396 0.114601 0.032779 0.023593 0.112888 0.121330 0.083100 0.162831 0.149748 0.038291 0.080783 0.064344 0.023645 0.099274 0.139125 0.046544 0.103153 0.093953 0.060243 0.008984 0.078105 0.136434 0.034686 0.092014 0.048515 0.124162 0.055114 0.013723 0.055467 0.077115 0.164182 0.058784 0.068024 0.097912 0.120122 0.082047 0.122290 0.121711 0.004498 0.084701 0.033431 0.048622 0.017083 0.091192 0.000823 0.096293 0.092466 0.171622 0.014680 0.082078 0.146736 0.107619 0.005124 0.041717 0.125648 0.160345 0.050982 0.115469 0.152427 0.029500 0.071286 0.015392 0.134381 0.026908 0.131741 0.041686 0.094298 0.097941 0.043888 0.194915 0.024037 0.133521 0.198322 0.009349 0.107146 0.039911 0.156087 0.025304 0.165770 0.095363 0.000000 0.037642 0.005952 0.180702 0.023927 0.162843 0.161026 0.139894 0.117116 0.176050
25.800000 0.240746 0.013239 0.173396 0.069895 0.103404 0.012799 0.036169 0.016797 0.084384 0.000000 0.131159 0.081049 0.091748 0.033767 0.051992 0.118471 0.095807 0.127737 0.134322 0.086605 0.092198 0.049907 0.051554 0.047793 0.117335 0.055707 0.123458 0.108896 0.054360 0.025389 0.081399 0.170615 0.052861 0.118853 0.053242 0.098814 0.087481 0.037479 0.037589 0.031471 0.131949 0.106421 0.081697 0.130101 0.118860 0.096423 0.053588 0.144541 0.000763 0.053332 0.035739 0.084518 0.016464 0.077258 0.026092 0.089972 0.059784 0.141924 0.074825 0.082111 0.122272 0.092096 0.000000 0.026198 0.107106 0.159993 0.062525 0.126910 0.171361 0.036402 0.054393 0.017717 0.156262 0.025765 0.109659 0.016170 0.087010 0.105186 0.044036 0.171046 0.091400 0.168924 0.173167 0.044565 0.054897 0.061050 0.136643 0.018265 0.117852 0.091536 0.026505 0.062251 0.000000 0.163778 0.000000 0.177580 0.106920 0.123568 0.089867 0.134110
25.900000 0.235117 0.026280 0.179615 0.120217 0.129450 0.001618 0.006969 0.029648 0.072573 0.008060 0.083684 0.056974 0.126188 0.037026 0.078577 0.114380 0.129326 0.092877 0.112615 0.063188 0.058495 0.030610 0.053160 0.030651 0.136537 0.060737 0.085365 0.122137 0.067765 0.054846 0.092928 0.175235 0.079693 0.121539 0.051917 0.099186 0.054888 0.000000 0.065375 0.033090 0.166435 0.066184 0.030272 0.109021 0.121440 0.114724 0.054140 0.137368 0.000000 0.097098 0.048789 0.049374 0.102189 0.055387 0.055947 0.055231 0.049818 0.090382 0.121685 0.055137 0.094580 0.113073 0.030230 0.038058 0.104582 0.166913 0.102645 0.109520 0.141026 0.038243 0.033964 0.051087 0.121914 0.000000 0.103381 0.023785 0.070952 0.069578 0.048277 0.143922 0.089600 0.187256 0.114552 0.072320 0.044312 0.068983 0.164150 0.000000 0.147391 0.086092 0.036303 0.100972 0.022513 0.099207 0.067328 0.154557 0.115094 0.102968 0.072110 0.120368
26.000000 0.257884 0.018249 0.227405 0.098011 0.105206 0.040863 0.012322 0.003845 0.052032 0.000000 0.080001 0.096064 0.132178 0.074911 0.106349 0.076986 0.114113 0.078071 0.084152 0.059890 0.085669 0.006041 0.030744 0.037839 0.099806 0.082662 0.054085 0.143412 0.053562 0.092167 0.090363 0.187597 0.077928 0.074943 0.091132 0.053274 0.080695 0.018815 0.048298 0.050108 0.168109 0.118635 0.002687 0.058298 0.156450 0.141190 0.040218 0.151775 0.000000 0.078766 0.026912 0.146007 0.142626 0.125802 0.081596 0.032674 0.042159 0.041850 0.121452 0.006408 0.077852 0.091295 0.031793 0.031408 0.138837 0.145539 0.062653 0.132345 0.158563 0.073318 0.017058 0.017060 0.093784 0.020810 0.115176 0.000000 0.050842 0.054347 0.084735 0.161505 0.034414 0.172699 0.091901 0.040609 0.042183 0.056326 0.205642 0.007359 0.149246 0.000000 0.071687 0.117981 0.044003 0.113720 0.020567 0.191517 0.141915 0.109601 0.030777 0.117524
26.100000 0.207702 0.021267 0.164312 0.081595 0.066222 0.044451 0.053024 0.051812 0.102532 0.070792 0.072071 0.108827 0.157854 0.101116 0.107359 0.150768 0.104413 0.057220 0.051915 0.097711 0.069044 0.054479 0.015741 0.030380 0.108736 0.093205 0.025271 0.139468 0.051678 0.100750 0.084927 0.144020 0.039147 0.013921 0.089954 0.068403 0.080806 0.010962 0.077990 0.058159 0.128415 0.054789 0.002123 0.012199 0.126810 0.121907 0.063732 0.179673 0.025674 0.119836 0.085013 0.154743 0.126555 0.123549 0.074243 0.043545 0.038541 0.027631 0.103565 0.000286 0.073059 0.095499 0.018246 0.108101 0.182045 0.151699 0.013804 0.161198 0.161917 0.059461 0.026871 0.028438 0.084510 0.000000 0.104410 0.020358 0.037808 0.046478 0.087701 0.150159 0.015492 0.151990 0.032892 0.069979 0.013861 0.040331 0.182446 0.004477 0.175353 0.058698 0.095245 0.114024 0.084260 0.032379 0.014681 0.181757 0.127433 0.086413 0.002479 0.146436
26.200000 0.130076 0.000000 0.154825 0.082134 0.057249 0.042045 0.062665 0.101423 0.097736 0.032096 0.101738 0.085127 0.116930 0.084140 0.119239 0.232069 0.139592 0.041893 0.097576 0.089337 0.104779 0.136395 0.000000 0.000000 0.079826 0.085966 0.000000 0.099204 0.035602 0.089504 0.093529 0.133118 0.066320 0.039999 0.088445 0.089518 0.061070 0.019856 0.053689 0.046471 0.121592 0.021975 0.000684 0.033992 0.098680 0.087812 0.053064 0.217461 0.068537 0.169069 0.082534 0.092915 0.149684 0.109628 0.097078 0.044950 0.055832 0.001946 0.061589 0.027492 0.114707 0.108995 0.011883 0.100214 0.191178 0.133421 0.006589 0.167673 0.151145 0.000000 0.013491 0.057622 0.156018 0.033938 0.081702 0.007573 0.060594 0.035679 0.079530 0.101687 0.038095 0.088419 0.079817 0.015358 0.027555 0.036456 0.185861 0.068212 0.151136 0.058846 0.085329 0.075878 0.097183 0.085839 0.000000 0.193859 0.190957 0.098143 0.000000 0.132034
26.300000 0.121399 0.043387 0.101834 0.122122 0.041978 0.053019 0.050793 0.125795 0.092110 0.056825 0.114107 0.068074 0.130298 0.105596 0.051150 0.253021 0.095544 0.045189 0.123215 0.067160 0.110132 0.086799 0.000942 0.000000 0.097431 0.117424 0.008753 0.143703 0.055220 0.120144 0.080479 0.109362 0.076337 0.064928 0.073946 0.068369 0.073541 0.024092 0.036427 0.097744 0.137813 0.031995 0.000000 0.051825 0.147274 0.123115 0.079593 0.237829 0.073736 0.181555 0.000000 0.127841 0.169247 0.103389 0.117764 0.026264 0.017995 0.000000 0.107271 0.000000 0.079195 0.146002 0.000963 0.105601 0.164165 0.145490 0.061797 0.150947 0.134708 0.022551 0.001421 0.068772 0.141697 0.026759 0.100258 0.034983 0.110683 0.000000 0.103682 0.097110 0.057290 0.040256 0.087452 0.011407 0.007307 0.077403 0.125131 0.009832 0.154579 0.041121 0.059784 0.079695 0.101241 0.055673 0.027425 0.224558 0.196921 0.119383 0.055296 0.190855
26.400000 0.118618 0.065692 0.083094 0.137986 0.000000 0.036714 0.036095 0.139736 0.083378 0.019806 0.123155 0.082820 0.107551 0.112921 0.125764 0.251684 0.006034 0.080495 0.113446 0.094529 0.088820 0.048484 0.027298 0.023575 0.068460 0.148625 0.011218 0.149686 0.041261 0.129377 0.072192 0.116303 0.072332 0.073789 0.126190 0.124982 0.027410 0.052924 0.018844 0.088467 0.118352 0.006363 0.019223 0.039514 0.142825 0.104874 0.079672 0.249770 0.031650 0.175163 0.019591 0.139981 0.116413 0.049834 0.108543 0.057548 0.058030 0.008750 0.121806 0.012243 0.094303 0.176799 0.028477 0.111781 0.123788 0.140694 0.060341 0.144545 0.116130 0.052854 0.010067 0.092567 0.135059 0.041197 0.067354 0.059809 0.115187 0.000000 0.128699 0.063310 0.022743 0.032082 0.076987 0.041849 0.002566 0.121052 0.110006 0.000000 0.173858 0.019761 0.094068 0.015192 0.159629 0.046854 0.080866 0.184635 0.214930 0.109788 0.064696 0.174468
26.500000 0.114718 0.104447 0.072615 0.137827 0.029329 0.066879 0.054009 0.165019 0.097471 0.018150 0.080495 0.132989 0.099977 0.097951 0.156558 0.208862 0.030324 0.085335 0.051412 0.099027 0.070184 0.031100 0.070199 0.027117 0.028972 0.143728 0.009574 0.144798 0.034211 0.129305 0.037690 0.126820 0.079655 0.092596 0.135839 0.117940 0.067005 0.031232 0.071839 0.101321 0.099244 0.016964 0.019116 0.023909 0.127011 0.080844 0.041049 0.191848 0.074997 0.200355 0.012427 0.149269 0.091138 0.054840 0.081171 0.047589 0.102498 0.000000 0.122398 0.012663 0.091916 0.161887 0.035265 0.103082 0.147009 0.080794 0.000000 0.193934 0.146399 0.057361 0.010978 0.063089 0.142940 0.007171 0.053298 0.008319 0.095613 0.017838 0.101452 0.078709 0.025893 0.055704 0.046784 0.014926 0.014389 0.067361 0.118157 0.012917 0.128984 0.018943 0.075748 0.032348 0.154696 0.052963 0.078045 0.124156 0.206836 0.064585 0.079640 0.289474
26.600000 0.101539 0.071970 0.047487 0.165004 0.017791 0.100318 0.036304 0.153312 0.116940 0.000000 0.113056 0.148007 0.104261 0.092341 0.146258 0.219426 0.013240 0.037426 0.086483 0.101561 0.094754 0.000000 0.062022 0.034363 0.013783 0.141492 0.003786 0.151648 0.095515 0.188256 0.027176 0.101697 0.056721 0.018203 0.138735 0.040513 0.000000 0.063304 0.072725 0.104699 0.121847 0.091192 0.007260 0.037857 0.191711 0.064203 0.035648 0.147525 0.083999 0.199852 0.000000 0.160207 0.091195 0.052028 0.065061 0.054508 0.020857 0.002145 0.107530 0.074271 0.081429 0.179540 0.067056 0.127863 0.135915 0.095886 0.048244 0.175826 0.103089 0.112688 0.026194 0.054964 0.149296 0.000000 0.038919 0.018259 0.106534 0.006310 0.097014 0.112722 0.046861 0.028949 0.000000 0.024512 0.020097 0.046523 0.071114 0.000000 0.118110 0.009213 0.111136 0.008467 0.186091 0.073726 0.093034 0.074766 0.245427 0.039031 0.058917 0.292374
26.700000 0.009646 0.022831 0.016941 0.200596 0.004203 0.106269 0.031261 0.135587 0.135823 0.007791 0.032286 0.138828 0.155212 0.076460 0.114242 0.200156 0.025640 0.000000 0.093320 0.101208 0.122083 0.008842 0.048154 0.038455 0.005445 0.150864 0.010942 0.203945 0.052629 0.154578 0.010512 0.101946 0.039287 0.000000 0.142018 0.063476 0.000000 0.097475 0.107652 0.100170 0.091594 0.069522 0.029511 0.026707 0.156323 0.035216 0.024851 0.134987 0.028455 0.186184 0.028543 0.180790 0.092040 0.097503 0.107178 0.053398 0.000000 0.006032 0.129412 0.098664 0.053872 0.124258 0.073685 0.154614 0.179090 0.121776 0.029582 0.150867 0.115410 0.101089 0.036249 0.053512 0.075747 0.042487 0.079159 0.046190 0.099923 0.034588 0.101659 0.111597 0.032654 0.025831 0.005660 0.021675 0.000000 0.077151 0.123615 0.005039 0.145996 0.062211 0.120620 0.001962 0.152689 0.083934 0.074754 0.053251 0.208152 0.013089 0.083191 0.296426
26.800000 0.000000 0.012782 0.055548 0.163816 0.027536 0.127719 0.015769 0.099431 0.148920 0.013664 0.071340 0.090084 0.154118 0.145054 0.088615 0.202643 0.031195 0.034865 0.106030 0.022918 0.129437 0.046727 0.022540 0.108067 0.017140 0.133161 0.017795 0.220392 0.072138 0.112873 0.000000 0.095500 0.057206 0.054422 0.137101 0.075025 0.000888 0.055233 0.056365 0.090990 0.092993 0.035640 0.035611 0.000000 0.118891 0.040191 0.000000 0.170769 0.001305 0.187343 0.057816 0.162361 0.101045 0.071309 0.123004 0.049778 0.012425 0.012826 0.145149 0.046415 0.147180 0.169482 0.013012 0.130405 0.183594 0.149543 0.076565 0.172605 0.141888 0.129187 0.039558 0.082411 0.060146 0.037402 0.058929 0.020578 0.104961 0.081370 0.069193 0.040113 0.017302 0.056825 0.022392 0.025041 0.009812 0.055576 0.087693 0.008406 0.141782 0.098832 0.110547 0.000000 0.155051 0.078656 0.063536 0.067566 0.222207 0.014570 0.012320 0.236372
26.900000 0.018835 0.009414 0.082058 0.136134 0.056990 0.078804 0.026018 0.154721 0.143793 0.034781 0.081310 0.107855 0.141094 0.131593 0.069119 0.149925 0.010909 0.004281 0.079547 0.042985 0.131238 0.016465 0.000000 0.098798 0.057141 0.104137 0.016937 0.217892 0.114682 0.122657 0.066593 0.127329 0.040591 0.064651 0.173407 0.089059 0.056692 0.018988 0.011022 0.117928 0.065038 0.018730 0.062915 0.030268 0.143782 0.072829 0.030577 0.160932 0.008518 0.201375 0.019444 0.169240 0.061467 0.106010 0.113641 0.035646 0.031451 0.052248 0.176731 0.020003 0.116171 0.179576 0.013819 0.158051 0.164393 0.195618 0.115082 0.106245 0.173510 0.082080 0.020569 0.038480 0.077292 0.062917 0.032368 0.000000 0.122755 0.058785 0.044475 0.054463 0.033231 0.057897 0.020644 0.009289 0.021214 0.038061 0.093341 0.030867 0.084268 0.064033 0.123904 0.009857 0.140947 0.040183 0.033037 0.023576 0.211575 0.034777 0.056641 0.237721
27.000000 0.000000 0.011382 0.057500 0.099263 0.027664 0.059530 0.042641 0.121113 0.093583 0.031996 0.085306 0.112806 0.097809 0.083572 0.093230 0.134992 0.025079 0.040945 0.147575 0.069737 0.115210 0.056043 0.015740 0.081412 0.059582 0.133767 0.040746 0.196308 0.110939 0.159618 0.107119 0.152978 0.021569 0.063791 0.157462 0.099537 0.091253 0.021154 0.049937 0.093297 0.076789 0.057331 0.075798 0.052937 0.168611 0.012629 0.000000 0.136847 0.000000 0.226856 0.018570 0.186273 0.062735 0.036390 0.048813 0.008869 0.044367 0.073780 0.147323 0.003231 0.062940 0.195771 0.052792 0.150581 0.169843 0.197658 0.087034 0.088382 0.169522 0.056736 0.047950 0.027361 0.054144 0.035661 0.065732 0.059891 0.118795 0.102765 0.044245 0.106414 0.017658 0.103112 0.000000 0.063584 0.000000 0.021802 0.085841 0.093043 0.056333 0.089037 0.132456 0.031713 0.136907 0.000000 0.019812 0.003405 0.218421 0.022102 0.016557 0.265417
27.100000 0.000000 0.070342 0.064919 0.047405 0.047099 0.087713 0.021380 0.115788 0.112371 0.037186 0.114586 0.090179 0.106114 0.036027 0.087675 0.115372 0.037563 0.066788 0.156577 0.036724 0.138345 0.060426 0.020695 0.042519 0.009906 0.130902 0.089958 0.172910 0.123002 0.131986 0.132466 0.208973 0.000000 0.054060 0.154380 0.081008 0.149019 0.016601 0.072347 0.118048 0.015458 0.067486 0.088976 0.069773 0.137371 0.000000 0.033950 0.151508 0.019881 0.168750 0.000000 0.221563 0.029339 0.026596 0.004745 0.028488 0.046111 0.041687 0.202870 0.048309 0.039180 0.181876 0.066774 0.114051 0.090418 0.226664 0.114552 0.112147 0.123397 0.001149 0.054610 0.000000 0.063323 0.106800 0.067033 0.071582 0.105924 0.059262 0.038533 0.079306 0.038603 0.024919 0.014375 0.120269 0.010596 0.000000 0.117984 0.096974 0.068136 0.120902 0.133156 0.004605 0.122152 0.002481 0.005856 0.040509 0.247174 0.040825 0.000000 0.268410
27.200000 0.004100 0.019562 0.107187 0.072016 0.057262 0.042157 0.004900 0.076198 0.042566 0.024438 0.124943 0.114300 0.100826 0.053007 0.101210 0.110813 0.000000 0.099588 0.203049 0.040293 0.127248 0.121046 0.002716 0.058154 0.008762 0.113622 0.113004 0.183526 0.075511 0.076951 0.139378 0.133397 0.000000 0.049710 0.114049 0.048779 0.079125 0.000000 0.058860 0.110939 0.075558 0.026296 0.097514 0.074320 0.139514 0.029972 0.031788 0.132608 0.066451 0.163222 0.008272 0.166299 0.069081 0.019083 0.001276 0.012949 0.098174 0.016060 0.170637 0.004981 0.052300 0.119603 0.085592 0.113365 0.104866 0.160633 0.190311 0.094031 0.062931 0.021478 0.076371 0.027289 0.045019 0.085361 0.104890 0.046226 0.126156 0.097699 0.038135 0.057730 0.072064 0.063582 0.044382 0.119509 0.006277 0.038856 0.083373 0.058582 0.076776 0.068994 0.086351 0.029189 0.172276 0.035427 0.044974 0.047768 0.226496 0.089291 0.048498 0.290464
27.300000 0.077913 0.006913 0.063543 0.058346 0.074156 0.024049 0.061561 0.021131 0.030772 0.033948 0.120659 0.142597 0.106234 0.047594 0.102760 0.088535 0.041208 0.126799 0.268333 0.000000 0.118368 0.132072 0.004228 0.115280 0.004946 0.085001 0.136314 0.228052 0.033114 0.064997 0.089618 0.114634 0.004536 0.045287 0.111844 0.016948 0.082402 0.032782 0.100636 0.146378 0.094915 0.016732 0.124850 0.110101 0.117288 0.063825 0.037268 0.135114 0.070322 0.125713 0.021890 0.149952 0.077625 0.014888 0.035887 0.011000 0.095427 0.048820 0.171464 0.019598 0.052732 0.102146 0.055194 0.130357 0.108440 0.165114 0.171197 0.101486 0.036723 0.042314 0.060516 0.044135 0.061516 0.092663 0.109755 0.000000 0.037027 0.082367 0.074188 0.064531 0.053865 0.071577 0.055845 0.132316 0.014123 0.024239 0.064601 0.040241 0.033159 0.039837 0.028521 0.059728 0.133843 0.031720 0.049751 0.026699 0.241530 0.063895 0.025825 0.248652
27.400000 0.073069 0.064406 0.073011 0.059424 0.032870 0.012789 0.004543 0.063156 0.032880 0.065472 0.083367 0.141367 0.077955 0.079828 0.135611 0.099244 0.084627 0.142105 0.204739 0.090273 0.120085 0.134002 0.000000 0.097797 0.025746 0.107282 0.143514 0.204500 0.020684 0.094312 0.050237 0.095326 0.006916 0.039898 0.145912 0.045208 0.089929 0.038376 0.109615 0.084574 0.088366 0.014067 0.198969 0.077165 0.098418 0.079157 0.036949 0.183942 0.075460 0.120122 0.006657 0.184699 0.068498 0.056236 0.033293 0.035065 0.106027 0.052287 0.142319 0.010947 0.060665 0.182967 0.039857 0.093975 0.102140 0.189325 0.182540 0.086810 0.013426 0.058427 0.042614 0.000000 0.023853 0.067150 0.068342 0.009945 0.027932 0.036581 0.083154 0.089234 0.066270 0.030709 0.016421 0.131276 0.014164 0.000000 0.032829 0.001656 0.018027 0.062059 0.060395 0.006459 0.141533 0.008752 0.065265 0.095526 0.239784 0.086700 0.032704 0.181687
27.500000 0.053491 0.025995 0.047729 0.042808 0.021530 0.037119 0.002940 0.070518 0.074873 0.123494 0.049481 0.107946 0.122105 0.032284 0.083931 0.110078 0.116640 0.178609 0.169443 0.078831 0.129872 0.143310 0.014066 0.112216 0.000000 0.106847 0.138015 0.230890 0.049833 0.022660 0.047797 0.123081 0.013416 0.103772 0.125403 0.012246 0.056729 0.015478 0.057347 0.090531 0.080550 0.048875 0.205971 0.074693 0.074296 0.130494 0.037289 0.117613 0.069506 0.103521 0.003022 0.191686 0.048369 0.076469 0.051977 0.010411 0.122627 0.080344 0.135670 0.081332 0.102772 0.210382 0.007166 0.170004 0.102310 0.153192 0.161169 0.133390 0.043731 0.046132 0.014115 0.039312 0.051091 0.009500 0.117752 0.016170 0.048617 0.047941 0.072026 0.112296 0.065066 0.013458 0.006520 0.089495 0.034729 0.042031 0.025009 0.065674 0.000000 0.091610 0.080452 0.000000 0.103414 0.034266 0.088368 0.063673 0.223851 0.131671 0.000703 0.150220
27.600000 0.081222 0.001742 0.081355 0.052557 0.071427 0.055172 0.025823 0.081824 0.057702 0.111489 0.084581 0.067349 0.122754 0.000000 0.034723 0.162617 0.109395 0.189288 0.148647 0.076760 0.141982 0.111180 0.028990 0.154252 0.040409 0.112030 0.126949 0.213961 0.022989 0.014799 0.016526 0.070636 0.000000 0.116704 0.110413 0.030603 0.055103 0.045671 0.080865 0.045917 0.049365 0.011320 0.253005 0.035231 0.054956 0.149289 0.000675 0.069732 0.072877 0.108303 0.001601 0.176327 0.089274 0.041485 0.072297 0.034594 0.101855 0.083653 0.156447 0.092637 0.072370 0.256263 0.057082 0.150536 0.156879 0.122432 0.065929 0.161778 0.050925 0.013826 0.022685 0.016903 0.042291 0.027156 0.105569 0.091225 0.029104 0.023890 0.066331 0.087042 0.082868 0.011362 0.000000 0.066391 0.038059 0.011987 0.043226 0.048091 0.006046 0.102299 0.046078 0.037405 0.125325 0.011259 0.119744 0.092610 0.202104 0.060679 0.001644 0.126005
27.700000 0.081082 0.059028 0.088712 0.043047 0.047733 0.013106 0.013905 0.054392 0.088057 0.101618 0.065607 0.090173 0.107004 0.011579 0.025528 0.164184 0.056234 0.163331 0.137776 0.014387 0.132928 0.133386 0.042416 0.157580 0.069430 0.128886 0.120098 0.190716 0.031238 0.011605 0.000000 0.069225 0.030525 0.052756 0.123750 0.049333 0.062185 0.044999 0.122355 0.000000 0.048189 0.081003 0.253194 0.005783 0.065938 0.115747 0.039579 0.105088 0.073379 0.115347 0.008890 0.174904 0.084661 0.049208 0.109142 0.005315 0.125258 0.087132 0.157072 0.155465 0.054924 0.261710 0.042341 0.162002 0.076820 0.171961 0.101388 0.105061 0.079469 0.002402 0.014651 0.030328 0.085098 0.023865 0.096438 0.047751 0.094955 0.000000 0.049365 0.107357 0.016659 0.008037 0.002350 0.112821 0.085657 0.016770 0.000000 0.082064 0.019264 0.094697 0.066197 0.010002 0.169819 0.017978 0.128434 0.080728 0.225909 0.055688 0.006412 0.093852
27.800000 0.036124 0.068530 0.073361 0.028620 0.030881 0.030272 0.026709 0.061860 0.054524 0.112342 0.021837 0.096060 0.092386 0.001914 0.015868 0.124765 0.088063 0.166584 0.160846 0.007592 0.115161 0.154300 0.041583 0.129281 0.032974 0.139475 0.190728 0.142219 0.047762 0.040629 0.012332 0.043127 0.055022 0.052079 0.156412 0.091562 0.102544 0.017734 0.116797 0.009769 0.052656 0.044710 0.260715 0.014524 0.037590 0.125394 0.047239 0.093531 0.104546 0.153278 0.011015 0.139861 0.106783 0.050755 0.095060 0.024079 0.129136 0.072895 0.131047 0.149695 0.050886 0.240490 0.041232 0.193163 0.100572 0.149780 0.067468 0.088372 0.051800 0.016202 0.034100 0.016111 0.115100 0.002273 0.133275 0.067974 0.059606 0.013905 0.065475 0.089572 0.023614 0.034960 0.012303 0.103325 0.105939 0.037821 0.005749 0.087275 0.041897 0.054144 0.056220 0.012911 0.147036 0.007890 0.104009 0.118483 0.227565 0.070612 0.028059 0.035943
27.900000 0.038163 0.068813 0.050343 0.046086 0.053278 0.048917 0.007331 0.085714 0.000123 0.077980 0.026692 0.100296 0.135407 0.015088 0.004359 0.117101 0.089233 0.157990 0.143482 0.000000 0.068334 0.168655 0.086942 0.126084 0.050380 0.184483 0.165374 0.114826 0.056373 0.080089 0.033897 0.048044 0.064850 0.103991 0.124929 0.093225 0.051580 0.061536 0.114805 0.015376 0.054055 0.013633 0.217261 0.053732 0.024094 0.119153 0.042965 0.093037 0.151403 0.097424 0.017256 0.130132 0.056893 0.057035 0.100057 0.072509 0.101842 0.079228 0.156585 0.158699 0.030890 0.280010 0.081528 0.154583 0.116909 0.160344 0.051139 0.041696 0.007976 0.013454 0.094629 0.002164 0.159778 0.045546 0.140747 0.070619 0.082157 0.015438 0.055998 0.092006 0.009883 0.000000 0.045825 0.129221 0.122256 0.004218 0.023776 0.124627 0.026147 0.067507 0.019624 0.058529 0.174991 0.018569 0.161596 0.136972 0.217301 0.035067 0.088581 0.017147
28.000000 0.000000 0.093134 0.053776 0.033893 0.005449 0.033673 0.029938 0.092014 0.028367 0.026963 0.020550 0.086707 0.133435 0.012570 0.075795 0.075304 0.061767 0.132420 0.144354 0.026370 0.060248 0.161980 0.065878 0.075221 0.080247 0.177929 0.127350 0.160384 0.041456 0.085334 0.068758 0.022744 0.092487 0.103920 0.092913 0.093968 0.035355 0.091628 0.104937 0.041333 0.047655 0.008371 0.163582 0.031113 0.010994 0.101979 0.046488 0.140454 0.117118 0.146043 0.002780 0.185902 0.068074 0.054680 0.118065 0.066218 0.045112 0.076190 0.141470 0.158462 0.000000 0.287042 0.048383 0.120103 0.153334 0.150396 0.049219 0.001515 0.031861 0.000369 0.119670 0.014474 0.164667 0.047186 0.157689 0.066663 0.049351 0.030207 0.045969 0.067494 0.067873 0.035372 0.025684 0.113368 0.095481 0.024770 0.048733 0.165288 0.043519 0.070785 0.010951 0.083855 0.139799 0.060458 0.153034 0.089729 0.217710 0.098581 0.040704 0.063779
28.100000 0.031776 0.095601 0.013107 0.025967 0.028547 0.014668 0.034483 0.035323 0.010743 0.041616 0.041844 0.110236 0.182351 0.052079 0.072635 0.076389 0.000000 0.119293 0.074713 0.027287 0.022797 0.170527 0.091368 0.052523 0.071766 0.177236 0.116748 0.097148 0.000000 0.080608 0.062767 0.029505 0.077277 0.113092 0.099407 0.146177 0.004497 0.128913 0.062698 0.022455 0.053720 0.024095 0.142809 0.092925 0.039427 0.103437 0.089760 0.172513 0.097570 0.154954 0.004791 0.218126 0.007296 0.078888 0.089406 0.105102 0.070037 0.084193 0.099736 0.192125 0.032284 0.294861 0.078223 0.212375 0.161757 0.190922 0.063835 0.021414 0.026583 0.040864 0.089541 0.045592 0.119978 0.025745 0.162193 0.065559 0.064763 0.026477 0.094100 0.020203 0.078811 0.054271 0.000000 0.129631 0.080063 0.021683 0.071303 0.124626 0.090304 0.101583 0.040018 0.081092 0.153123 0.049253 0.090662 0.103979 0.214716 0.083254 0.006376 0.080255
28.200000 0.000000 0.105285 0.011891 0.056936 0.037389 0.085907 0.066461 0.031203 0.043721 0.047640 0.043914 0.113199 0.128787 0.071303 0.027895 0.113599 0.000000 0.122920 0.056971 0.000000 0.074240 0.186670 0.046586 0.068388 0.012603 0.180814 0.132890 0.102674 0.006685 0.130807 0.002962 0.000000 0.085271 0.124203 0.109478 0.146045 0.012286 0.089207 0.105452 0.000000 0.025070 0.059745 0.154387 0.043707 0.062448 0.120246 0.066140 0.176699 0.069138 0.166386 0.049148 0.222261 0.000000 0.097149 0.055859 0.072197 0.091403 0.052370 0.059913 0.175074 0.057088 0.271741 0.085217 0.183332 0.109900 0.118256 0.046647 0.039942 0.055253 0.071369 0.079993 0.003892 0.120502 0.000000 0.129770 0.045900 0.085649 0.031173 0.080634 0.057331 0.089435 0.061195 0.056333 0.067968 0.066469 0.015214 0.088169 0.089996 0.061187 0.059046 0.038175 0.079046 0.208537 0.015370 0.111844 0.084822 0.189309 0.054534 0.008403 0.081003
28.300000 0.012236 0.018790 0.024897 0.064603 0.048063 0.095572 0.085163 0.063394 0.038940 0.081888 0.060898 0.083420 0.116068 0.051773 0.054027 0.170882 0.056034 0.082079 0.034997 0.000000 0.068325 0.143678 0.032354 0.103423 0.000000 0.098676 0.111386 0.127121 0.042012 0.132841 0.030772 0.020855 0.084746 0.132064 0.087756 0.067332 0.028098 0.096264 0.146434 0.033816 0.010928 0.117549 0.109683 0.033128 0.089348 0.091175 0.074316 0.207021 0.035331 0.112031 0.063732 0.219550 0.000000 0.111799 0.067060 0.128601 0.131576 0.079867 0.076626 0.161319 0.091266 0.238928 0.100910 0.148018 0.121777 0.151059 0.073362 0.052202 0.102254 0.073536 0.056133 0.048594 0.127412 0.025300 0.120581 0.004075 0.107829 0.040819 0.034252 0.108186 0.103110 0.070813 0.042916 0.090777 0.059145 0.013956 0.112503 0.118786 0.070622 0.089614 0.085904 0.132591 0.181745 0.077402 0.107291 0.061843 0.232795 0.038229 0.043826 0.079910
28.400000 0.018868 0.055368 0.000000 0.065982 0.030636 0.134952 0.028811 0.062464 0.028749 0.055406 0.131799 0.106969 0.091613 0.050658 0.044213 0.156044 0.066511 0.044876 0.092305 0.051759 0.089574 0.129187 0.031461 0.162252 0.043653 0.053249 0.075566 0.104067 0.062548 0.128727 0.053802 0.008753 0.110302 0.086630 0.093242 0.074896 0.049388 0.087358 0.146083 0.022229 0.000000 0.146176 0.132510 0.051752 0.073841 0.040605 0.097490 0.145525 0.033269 0.093498 0.073397 0.155579 0.007444 0.097374 0.057015 0.164499 0.177081 0.063896 0.057380 0.122781 0.069830 0.314123 0.048581 0.152735 0.128810 0.167803 0.110080 0.060479 0.135342 0.125069 0.083893 0.095744 0.078899 0.026437 0.080915 0.046560 0.113743 0.086908 0.036572 0.053866 0.057488 0.054959 0.000000 0.104000 0.078221 0.046963 0.075441 0.130797 0.004234 0.055038 0.038836 0.143003 0.203030 0.092565 0.104812 0.072483 0.156587 0.027509 0.054610 0.063839
28.500000 0.008539 0.029359 0.010368 0.090187 0.021326 0.199040 0.000000 0.027571 0.026189 0.050066 0.140912 0.094983 0.096171 0.024125 0.045482 0.077520 0.055594 0.057437 0.065738 0.024477 0.088062 0.112557 0.045866 0.138112 0.015547 0.025232 0.044369 0.133652 0.063144 0.108673 0.015255 0.024787 0.096694 0.047216 0.102041 0.131654 0.007720 0.118018 0.197110 0.068714 0.013582 0.159899 0.085740 0.009079 0.087571 0.068674 0.047799 0.154078 0.017521 0.115485 0.046727 0.154529 0.000000 0.164500 0.071871 0.173258 0.134275 0.043343 0.074144 0.093102 0.058435 0.278960 0.096023 0.105443 0.104359 0.175459 0.106112 0.059688 0.121624 0.110727 0.076427 0.142994 0.076154 0.000053 0.075291 0.022052 0.152152 0.084630 0.121539 0.106894 0.019669 0.045482 0.035604 0.051345 0.075255 0.014588 0.073571 0.139206 0.027786 0.043119 0.039374 0.152940 0.151897 0.103750 0.063561 0.046313 0.133989 0.033488 0.016373 0.039293
28.600000 0.000000 0.041122 0.047424 0.094828 0.017991 0.226154 0.021034 0.034048 0.041338 0.011147 0.143179 0.137409 0.108078 0.024753 0.080394 0.065711 0.063464 0.026950 0.086800 0.030834 0.095778 0.085617 0.076122 0.143168 0.014628 0.041359 0.002885 0.115171 0.092321 0.102594 0.023609 0.012866 0.083766 0.026784 0.083343 0.127997 0.045326 0.088698 0.187836 0.101636 0.101341 0.181443 0.094999 0.037974 0.086850 0.091529 0.003345 0.160440 0.000000 0.097366 0.040753 0.133788 0.005036 0.116464 0.045393 0.094601 0.150628 0.013455 0.111345 0.018955 0.049765 0.314974 0.020000 0.142372 0.124263 0.232903 0.130587 0.022379 0.139807 0.071727 0.093219 0.156855 0.088964 0.051459 0.089406 0.038177 0.108721 0.072747 0.142268 0.122879 0.017647 0.008966 0.092343 0.007971 0.091494 0.046615 0.045415 0.146052 0.053183 0.064517 0.030486 0.183185 0.161408 0.104019 0.060806 0.037420 0.085303 0.005234 0.004547 0.109178
28.700000 0.050206 0.026388 0.047912 0.119895 0.044313 0.253330 0.015916 0.000000 0.048916 0.060433 0.085566 0.090723 0.104221 0.065223 0.164681 0.091517 0.067383 0.021549 0.021843 0.031442 0.097531 0.038635 0.085595 0.149772 0.004138 0.031909 0.059157 0.132082 0.077128 0.082534 0.031668 0.053332 0.060858 0.000000 0.090374 0.117568 0.020771 0.048190 0.138310 0.125896 0.120026 0.123146 0.098378 0.065391 0.095385 0.103108 0.040138 0.167375 0.000000 0.018767 0.062738 0.149850 0.014062 0.177098 0.008440 0.068508 0.120675 0.000000 0.119930 0.010372 0.059411 0.220402 0.016509 0.045792 0.112512 0.224030 0.130367 0.032439 0.182928 0.068851 0.093943 0.115048 0.073480 0.061554 0.045290 0.081419 0.121189 0.079745 0.130941 0.130598 0.049054 0.034051 0.085988 0.004863 0.078295 0.083281 0.050875 0.131845 0.061284 0.026297 0.016782 0.152316 0.140313 0.036085 0.078410 0.078152 0.052333 0.000000 0.019310 0.103286
28.800000 0.029358 0.015719 0.055367 0.100123 0.042220 0.225145 0.025135 0.028969 0.060789 0.095648 0.025715 0.102235 0.104075 0.072267 0.146015 0.049885 0.120986 0.050403 0.016432 0.036659 0.093160 0.021797 0.050732 0.136541 0.042611 0.037546 0.071719 0.142879 0.111835 0.038556 0.053294 0.007764 0.039779 0.010017 0.025236 0.111279 0.031068 0.089158 0.183768 0.128655 0.121696 0.103738 0.084382 0.087418 0.068685 0.090255 0.091886 0.220734 0.013785 0.024468 0.084025 0.112530 0.021992 0.138380 0.000000 0.065483 0.139151 0.012090 0.128107 0.015688 0.069196 0.158418 0.054517 0.000000 0.115359 0.171375 0.105255 0.049981 0.200971 0.056513 0.113376 0.121852 0.077303 0.056990 0.062423 0.098738 0.070944 0.100941 0.122283 0.145341 0.030516 0.000000 0.104799 0.024342 0.073920 0.026872 0.028103 0.188873 0.039043 0.079336 0.004526 0.170474 0.127418 0.063182 0.074194 0.044729 0.064154 0.000000 0.041147 0.112248
28.900000 0.069142 0.091274 0.055700 0.056666 0.046259 0.221369 0.014558 0.043233 0.114439 0.112964 0.000000 0.070446 0.117464 0.059281 0.086787 0.112427 0.094176 0.083072 0.032515 0.050845 0.038231 0.004891 0.055147 0.118299 0.009993 0.026658 0.089642 0.189764 0.089586 0.019295 0.036730 0.065438 0.046671 0.053637 0.000000 0.083149 0.057620 0.093137 0.096597 0.178036 0.153145 0.132558 0.063291 0.062676 0.029664 0.092621 0.060062 0.176569 0.008196 0.016970 0.091216 0.059929 0.031440 0.131559 0.083853 0.071615 0.153676 0.000000 0.117574 0.047524 0.097232 0.139445 0.031597 0.008760 0.090357 0.139391 0.099158 0.007404 0.210269 0.037118 0.135289 0.099996 0.137522 0.049676 0.051702 0.051730 0.076994 0.168913 0.109452 0.076919 0.023426 0.000000 0.048652 0.055655 0.084768 0.007034 0.033890 0.196201 0.040333 0.091053 0.041878 0.152766 0.127327 0.031509 0.075740 0.065787 0.084337 0.000000 0.011942 0.133227
29.000000 0.045967 0.081098 0.083074 0.030202 0.095059 0.234992 0.024219 0.070215 0.063703 0.150390 0.000000 0.053750 0.107552 0.062937 0.075917 0.097537 0.058729 0.105188 0.044244 0.072836 0.019942 0.031012 0.079909 0.119443 0.024858 0.051096 0.135455 0.173817 0.120807 0.000000 0.012899 0.041770 0.056121 0.116321 0.046006 0.141356 0.088388 0.123577 0.084711 0.140050 0.155074 0.064665 0.067771 0.067175 0.001662 0.072056 0.062394 0.214005 0.022940 0.026583 0.106488 0.053959 0.066292 0.092630 0.046857 0.030322 0.119811 0.051783 0.117675 0.011193 0.056559 0.150216 0.026007 0.018389 0.066445 0.179485 0.041440 0.043554 0.142343 0.011116 0.140971 0.104738 0.157264 0.059551 0.089693 0.045043 0.022678 0.193869 0.111428 0.053958 0.000000 0.094207 0.051651 0.039526 0.117072 0.031825 0.000354 0.190680 0.104988 0.071627 0.061706 0.157565 0.119127 0.012530 0.159615 0.099887 0.070163 0.075483 0.069493 0.175502
29.100000 0.061005 0.039741 0.067644 0.029243 0.041407 0.212263 0.020759 0.063774 0.080877 0.123649 0.025306 0.136307 0.124937 0.044699 0.068071 0.117098 0.087509 0.105809 0.058890 0.086918 0.012104 0.025670 0.092295 0.047451 0.016034 0.067689 0.137278 0.123724 0.086786 0.028643 0.052974 0.001325 0.040969 0.118378 0.039592 0.119300 0.087931 0.075742 0.143925 0.115628 0.116530 0.093090 0.110640 0.081841 0.029957 0.074417 0.044805 0.187802 0.065663 0.079455 0.145954 0.111221 0.069228 0.094683 0.051402 0.035954 0.112029 0.025318 0.088559 0.010314 0.035200 0.112599 0.083833 0.013052 0.081787 0.137021 0.047985 0.027668 0.121582 0.047139 0.159051 0.104865 0.154966 0.025623 0.124769 0.000000 0.071980 0.205697 0.061677 0.016773 0.040387 0.063147 0.019504 0.051463 0.099286 0.022835 0.007279 0.167674 0.108858 0.053374 0.043966 0.164473 0.118225 0.021906 0.182200 0.100605 0.112954 0.065685 0.075822 0.169363
29.200000 0.000000 0.049308 0.021751 0.027146 0.068041 0.195333 0.046020 0.000000 0.072416 0.104900 0.028653 0.120730 0.110295 0.069133 0.091127 0.064658 0.096493 0.094210 0.076316 0.117964 0.079247 0.012120 0.100633 0.039048 0.033206 0.071853 0.102124 0.178016 0.093200 0.000579 0.032502 0.000000 0.088564 0.099092 0.029415 0.089517 0.104707 0.093105 0.165346 0.136585 0.114947 0.131060 0.080951 0.093909 0.087344 0.103041 0.052599 0.130890 0.111314 0.128929 0.153585 0.141407 0.110698 0.059295 0.082391 0.019753 0.069988 0.011158 0.064960 0.019492 0.086431 0.085369 0.058314 0.034282 0.080423 0.151688 0.059868 0.075451 0.111382 0.090127 0.147677 0.067867 0.191774 0.034864 0.141762 0.001947 0.092931 0.206808 0.030453 0.008196 0.027257 0.072690 0.059782 0.026287 0.070410 0.016569 0.003471 0.136252 0.068912 0.095651 0.047327 0.127240 0.095219 0.055281 0.182909 0.101978 0.071535 0.070729 0.144362 0.167377
29.300000 0.017411 0.029931 0.030454 0.022972 0.056091 0.247886 0.055013 0.038895 0.073242 0.134540 0.047154 0.092133 0.160824 0.106130 0.143200 0.063409 0.094709 0.114825 0.017594 0.085344 0.085250 0.074199 0.107583 0.003688 0.037573 0.069076 0.090433 0.173551 0.095821 0.049864 0.074940 0.009604 0.103712 0.148551 0.061653 0.125835 0.086534 0.019475 0.127600 0.087428 0.193891 0.106324 0.051842 0.126512 0.106391 0.071308 0.061883 0.168335 0.077447 0.156782 0.151078 0.084972 0.081950 0.092023 0.073179 0.054673 0.062148 0.057368 0.077903 0.017272 0.095082 0.082847 0.000000 0.011394 0.103541 0.150754 0.026770 0.070545 0.056162 0.084179 0.152850 0.068719 0.158156 0.041011 0.112951 0.007319 0.085427 0.174425 0.028214 0.023536 0.014688 0.038101 0.018647 0.014798 0.096836 0.031015 0.018706 0.137828 0.101531 0.043330 0.049395 0.106991 0.104135 0.038693 0.238176 0.088719 0.078930 0.100265 0.105248 0.195840
29.400000 0.032579 0.000000 0.047579 0.019528 0.093590 0.236307 0.045764 0.004006 0.058336 0.104381 0.018445 0.069431 0.108839 0.086735 0.139986 0.112762 0.027745 0.111103 0.023276 0.066380 0.068940 0.116910 0.129187 0.000000 0.067964 0.092983 0.102816 0.086895 0.056682 0.124696 0.096484 0.016145 0.102073 0.116268 0.064137 0.105062 0.039635 0.043152 0.072327 0.102744 0.205880 0.142472 0.000000 0.089337 0.085233 0.049612 0.086333 0.159641 0.123003 0.137247 0.151598 0.110480 0.071444 0.104313 0.104278 0.049034 0.029644 0.084341 0.093217 0.003158 0.107031 0.093220 0.022218 0.009728 0.097012 0.138459 0.043085 0.119275 0.056485 0.102811 0.122598 0.009907 0.141470 0.035513 0.110778 0.038300 0.083782 0.189268 0.034866 0.000000 0.000000 0.054749 0.054790 0.060569 0.143362 0.007160 0.016388 0.090275 0.102693 0.100569 0.063176 0.113237 0.097315 0.064449 0.221296 0.091832 0.067564 0.057117 0.066030 0.167239
29.500000 0.028355 0.047237 0.019095 0.015728 0.065972 0.232214 0.043945 0.019458 0.064167 0.076810 0.043167 0.083135 0.100466 0.125429 0.123266 0.098426 0.035881 0.128496 0.047372 0.080871 0.071292 0.108206 0.096485 0.061223 0.053731 0.098476 0.094693 0.093040 0.102091 0.155698 0.128709 0.048963 0.086757 0.126553 0.079832 0.038227 0.057591 0.033166 0.013374 0.065136 0.238058 0.131712 0.031410 0.072369 0.096746 0.045400 0.091056 0.142064 0.129058 0.145448 0.110447 0.114120 0.115472 0.058724 0.089456 0.039935 0.113220 0.135842 0.069928 0.009883 0.123077 0.124530 0.001775 0.011242 0.095941 0.181030 0.064935 0.132364 0.054924 0.168197 0.113924 0.000000 0.149432 0.018338 0.111793 0.028615 0.101950 0.230940 0.004358 0.000788 0.015194 0.011457 0.059902 0.038734 0.167967 0.000000 0.001841 0.125687 0.101176 0.164914 0.042975 0.120471 0.087779 0.072971 0.197628 0.102801 0.060921 0.068188 0.025726 0.187803
29.600000 0.004353 0.037715 0.002306 0.020842 0.093157 0.200864 0.028019 0.024630 0.063716 0.070519 0.052487 0.104270 0.124815 0.113592 0.197605 0.080227 0.061998 0.060301 0.032952 0.065508 0.066077 0.146672 0.058459 0.000000 0.045521 0.130598 0.031600 0.121968 0.101545 0.151130 0.066787 0.051044 0.134202 0.094999 0.063967 0.056916 0.090336 0.000000 0.026964 0.081345 0.223209 0.160734 0.048106 0.076218 0.029294 0.077551 0.086176 0.063960 0.110699 0.109160 0.102993 0.122417 0.084589 0.007577 0.030184 0.075841 0.142587 0.131895 0.000000 0.032230 0.148284 0.104078 0.016298 0.054914 0.064100 0.124432 0.085128 0.112842 0.050850 0.142565 0.126648 0.029670 0.108233 0.061727 0.114480 0.007826 0.116903 0.200642 0.000000 0.007299 0.011667 0.064899 0.035559 0.058016 0.204996 0.020444 0.000000 0.126664 0.092031 0.188228 0.032487 0.148985 0.104413 0.048139 0.173938 0.070825 0.045294 0.027212 0.066231 0.221415
29.700000 0.004926 0.065338 0.021391 0.010511 0.129899 0.175244 0.037926 0.000000 0.090190 0.049638 0.060474 0.084015 0.100429 0.050905 0.222187 0.041507 0.015106 0.000000 0.057109 0.039309 0.042666 0.172473 0.037521 0.053042 0.055323 0.066860 0.032332 0.125998 0.128826 0.129373 0.106931 0.057366 0.148096 0.090723 0.099100 0.054869 0.084535 0.001584 0.037711 0.088643 0.186489 0.187312 0.092098 0.103590 0.001858 0.098312 0.133173 0.066557 0.149351 0.134896 0.096907 0.111393 0.030619 0.060821 0.059090 0.036469 0.128589 0.100540 0.003663 0.045931 0.130584 0.095119 0.008388 0.067816 0.023923 0.174523 0.034078 0.107131 0.088301 0.091963 0.134678 0.058433 0.061663 0.056562 0.164219 0.038505 0.102618 0.155060 0.015168 0.025078 0.062194 0.119037 0.002088 0.069426 0.221785 0.006983 0.021403 0.140656 0.086649 0.174996 0.048676 0.132593 0.052960 0.056444 0.165416 0.084960 0.050106 0.053460 0.123091 0.218468
29.800000 0.006624 0.123979 0.026642 0.002265 0.170711 0.158889 0.008372 0.013014 0.134826 0.049124 0.068949 0.108854 0.088251 0.007845 0.171648 0.061602 0.075989 0.000000 0.001434 0.022652 0.038335 0.231001 0.063008 0.070769 0.055309 0.031344 0.030443 0.079030 0.146642 0.155473 0.097873 0.036709 0.172936 0.049606 0.108973 0.072321 0.082129 0.000000 0.083665 0.114265 0.172378 0.205954 0.148612 0.101495 0.000000 0.089605 0.170396 0.054668 0.113299 0.160774 0.065326 0.114953 0.048146 0.042183 0.114743 0.027106 0.138538 0.142625 0.018701 0.060981 0.142729 0.026698 0.014872 0.118899 0.017277 0.152572 0.017260 0.050774 0.149932 0.102243 0.147416 0.116856 0.083239 0.084667 0.107969 0.038097 0.061146 0.182101 0.053900 0.032737 0.046159 0.094315 0.000000 0.087063 0.205093 0.048576 0.077240 0.119397 0.084481 0.175827 0.077320 0.152730 0.002778 0.064174 0.174952 0.078690 0.099281 0.059836 0.147185 0.192048
29.900000 0.025260 0.116304 0.048870 0.120510 0.169356 0.137794 0.000000 0.000000 0.180572 0.052971 0.101156 0.040989 0.147138 0.012090 0.183451 0.028213 0.094632 0.010003 0.023876 0.008989 0.003996 0.234830 0.039603 0.090307 0.043315 0.000000 0.000000 0.056543 0.099000 0.153596 0.081926 0.010884 0.255321 0.044196 0.114178 0.095433 0.068423 0.066395 0.104147 0.095856 0.156761 0.206969 0.148216 0.106021 0.052574 0.103590 0.158878 0.076652 0.094699 0.109183 0.056006 0.078421 0.001620 0.017417 0.129118 0.031961 0.127204 0.112960 0.010676 0.105101 0.143368 0.085814 0.017868 0.126504 0.027476 0.131386 0.047299 0.069138 0.107549 0.081999 0.130419 0.131511 0.146498 0.096563 0.117895 0.034420 0.034384 0.219230 0.045868 0.019566 0.059376 0.102267 0.078554 0.089846 0.171221 0.065988 0.104165 0.155306 0.062990 0.195747 0.027564 0.168621 0.020911 0.046897 0.138801 0.068914 0.088952 0.080257 0.106813 0.186967
30.000000 0.000000 0.105798 0.034681 0.106160 0.195196 0.182719 0.038308 0.016192 0.168967 0.050389 0.138000 0.030511 0.099740 0.042231 0.146586 0.000000 0.067780 0.000000 0.000000 0.010560 0.032298 0.220424 0.040143 0.099862 0.029694 0.019186 0.003023 0.092821 0.127689 0.151611 0.018928 0.003878 0.285341 0.046437 0.095335 0.107295 0.029716 0.052474 0.094932 0.056823 0.195864 0.242169 0.140980 0.090017 0.049571 0.065764 0.132963 0.071769 0.085325 0.108172 0.091133 0.094853 0.003457 0.020594 0.164006 0.019532 0.142563 0.089812 0.026827 0.087024 0.085386 0.061141 0.006135 0.128335 0.045053 0.129394 0.035548 0.044790 0.132767 0.050648 0.139930 0.113591 0.088224 0.114601 0.140019 0.031578 0.049658 0.125053 0.103778 0.000000 0.096418 0.158061 0.011634 0.139286 0.144321 0.096032 0.126131 0.193012 0.070170 0.197608 0.029947 0.195542 0.016446 0.072112 0.143697 0.031266 0.128642 0.095765 0.107048 0.216250
30.100000 0.055874 0.091561 0.061882 0.066593 0.189113 0.145754 0.032453 0.000014 0.171627 0.041477 0.108213 0.054210 0.082908 0.004757 0.147668 0.012683 0.061632 0.002737 0.013886 0.048113 0.018597 0.251533 0.066740 0.121719 0.020445 0.001163 0.000000 0.070792 0.066897 0.186988 0.067738 0.010607 0.309882 0.083377 0.079314 0.072899 0.048542 0.045973 0.140309 0.029383 0.129730 0.182645 0.115413 0.082112 0.063352 0.007528 0.139199 0.022043 0.171399 0.151814 0.111816 0.051841 0.026964 0.029676 0.047461 0.006436 0.107097 0.040419 0.014807 0.030347 0.094483 0.089745 0.029694 0.122175 0.058955 0.163538 0.072161 0.058237 0.141335 0.052113 0.117643 0.119345 0.118251 0.085281 0.142588 0.031511 0.005218 0.071930 0.070385 0.000000 0.130566 0.178599 0.051190 0.162164 0.125160 0.108499 0.088177 0.188462 0.165278 0.180080 0.000000 0.194281 0.019097 0.000000 0.137585 0.035141 0.141102 0.120395 0.068485 0.195691
30.200000 0.014374 0.068639 0.098527 0.049739 0.201539 0.102543 0.028085 0.000000 0.151515 0.070944 0.119149 0.029122 0.030355 0.034061 0.132620 0.035336 0.080454 0.021803 0.003689 0.013465 0.035952 0.191576 0.061105 0.106776 0.013846 0.044140 0.000000 0.046948 0.041876 0.164693 0.064671 0.056789 0.280344 0.060430 0.061080 0.048662 0.063872 0.050572 0.111641 0.002223 0.177379 0.132421 0.055052 0.052852 0.107777 0.028389 0.108300 0.027443 0.191316 0.115262 0.088163 0.071612 0.000000 0.022809 0.007071 0.009577 0.101919 0.009598 0.063856 0.063240 0.132456 0.044558 0.000000 0.093539 0.070384 0.170247 0.017432 0.117214 0.163318 0.016508 0.091714 0.127857 0.154599 0.070082 0.150171 0.000000 0.000000 0.093968 0.100634 0.032060 0.140611 0.115269 0.083083 0.149079 0.125418 0.101946 0.085877 0.168867 0.154954 0.183720 0.001117 0.191077 0.020695 0.000000 0.120386 0.032182 0.159925 0.107990 0.010838 0.172224
30.300000 0.024681 0.034559 0.117927 0.057387 0.157485 0.088053 0.079133 0.000000 0.191381 0.097657 0.119451 0.011918 0.004124 0.000000 0.130064 0.014665 0.077398 0.068271 0.013629 0.024141 0.020138 0.187449 0.100432 0.123994 0.012392 0.082184 0.033584 0.039695 0.066438 0.123634 0.070574 0.041525 0.259368 0.065057 0.073375 0.081262 0.060497 0.060267 0.154552 0.020179 0.177278 0.142167 0.059573 0.023349 0.097614 0.027537 0.113328 0.060551 0.198481 0.164580 0.106052 0.168741 0.010008 0.069686 0.003435 0.027213 0.060181 0.000474 0.062537 0.045627 0.118524 0.032341 0.015855 0.132513 0.103576 0.156276 0.048313 0.140719 0.157676 0.043295 0.072133 0.083939 0.125331 0.068953 0.157823 0.014246 0.039374 0.172430 0.115943 0.079500 0.116803 0.079857 0.103955 0.117563 0.060632 0.080432 0.084577 0.167485 0.104511 0.185665 0.005530 0.160789 0.014051 0.000000 0.119154 0.002178 0.119979 0.095444 0.033326 0.188152
30.400000 0.041787 0.009487 0.113749 0.049584 0.203292 0.091712 0.065823 0.018914 0.111122 0.110932 0.082542 0.016163 0.002087 0.000000 0.119417 0.024541 0.058430 0.107623 0.038683 0.037008 0.041347 0.154051 0.085167 0.137559 0.038850 0.107238 0.019433 0.059135 0.028458 0.144445 0.051610 0.038454 0.248231 0.086477 0.079604 0.047774 0.047436 0.079428 0.115748 0.000000 0.154867 0.079542 0.046011 0.047076 0.043915 0.000000 0.115255 0.059705 0.190816 0.138086 0.144488 0.190938 0.019637 0.092998 0.000000 0.024815 0.049204 0.000000 0.049360 0.027878 0.127424 0.000000 0.049670 0.144377 0.128780 0.126242 0.053893 0.115763 0.077856 0.069591 0.115889 0.102870 0.121590 0.074902 0.180954 0.008859 0.039959 0.192566 0.109377 0.076890 0.120717 0.094194 0.100214 0.163599 0.014021 0.141521 0.081822 0.147392 0.042574 0.198755 0.016898 0.150644 0.087777 0.019792 0.143408 0.000000 0.145460 0.038736 0.020233 0.155914
30.500000 0.026729 0.016737 0.072343 0.017359 0.245655 0.039571 0.055612 0.054015 0.081370 0.089442 0.053427 0.000000 0.051687 0.021415 0.160422 0.009023 0.040358 0.144613 0.027957 0.009503 0.026128 0.148243 0.116532 0.107925 0.002684 0.105919 0.033550 0.078428 0.040767 0.163905 0.150081 0.088790 0.202317 0.071051 0.073789 0.029792 0.074411 0.064199 0.044729 0.024126 0.208022 0.132805 0.044773 0.048147 0.035768 0.004841 0.104243 0.060775 0.198239 0.133024 0.128892 0.200176 0.024409 0.057822 0.019983 0.059476 0.060744 0.006657 0.084805 0.046693 0.089892 0.040997 0.034444 0.112662 0.149120 0.091909 0.054772 0.112106 0.105808 0.066099 0.097445 0.106005 0.123995 0.052880 0.210443 0.000000 0.089440 0.183685 0.064551 0.034531 0.175474 0.111994 0.054587 0.171084 0.019880 0.086260 0.051676 0.173766 0.018219 0.179772 0.021718 0.073343 0.082331 0.019030 0.120764 0.012139 0.149927 0.039662 0.036464 0.147355
30.600000 0.038684 0.084689 0.096724 0.023952 0.249001 0.003103 0.075729 0.124685 0.065739 0.090674 0.000000 0.048439 0.075611 0.004645 0.098239 0.037025 0.107816 0.107261 0.000000 0.019753 0.027949 0.096466 0.175437 0.112833 0.025380 0.095488 0.048403 0.129081 0.048607 0.139793 0.106893 0.114378 0.178404 0.083949 0.092328 0.018472 0.087702 0.081985 0.052744 0.029040 0.279711 0.171752 0.067551 0.073266 0.004397 0.036300 0.071899 0.063766 0.179697 0.117824 0.107926 0.220277 0.052314 0.012461 0.031400 0.059713 0.054907 0.021432 0.119126 0.018503 0.088367 0.083936 0.033956 0.092326 0.123876 0.145941 0.058872 0.143875 0.149542 0.073339 0.091053 0.105538 0.072068 0.098166 0.191348 0.000000 0.064675 0.108272 0.091812 0.004836 0.178360 0.113980 0.032578 0.192562 0.021415 0.053460 0.066546 0.181723 0.052904 0.169569 0.047293 0.091561 0.049711 0.016901 0.107183 0.014563 0.088980 0.012552 0.109118 0.168976
30.700000 0.083796 0.085910 0.085786 0.000000 0.287984 0.023721 0.089751 0.139616 0.026680 0.087645 0.018336 0.036630 0.118620 0.018184 0.066556 0.050520 0.061261 0.101748 0.071083 0.063448 0.011396 0.120249 0.158313 0.092033 0.071456 0.139824 0.114207 0.129688 0.013887 0.145992 0.144521 0.094746 0.095976 0.068993 0.056851 0.012276 0.072801 0.096821 0.038473 0.069196 0.215841 0.144996 0.040490 0.043068 0.021569 0.110235 0.106409 0.051347 0.161846 0.129596 0.144729 0.222502 0.035464 0.026424 0.018030 0.029216 0.063130 0.026429 0.136912 0.020679 0.114473 0.107377 0.010323 0.038107 0.147735 0.188219 0.067555 0.106307 0.133304 0.100630 0.075829 0.106767 0.088220 0.049395 0.235037 0.040806 0.064951 0.121864 0.036029 0.043684 0.180686 0.120506 0.011486 0.157514 0.033010 0.016514 0.059698 0.182096 0.026710 0.177157 0.064035 0.172156 0.036047 0.042085 0.118382 0.038589 0.103802 0.040400 0.109633 0.118182
30.800000 0.036420 0.025859 0.095379 0.018943 0.265274 0.032542 0.096045 0.150119 0.007958 0.098846 0.024393 0.088297 0.169384 0.041595 0.081955 0.053600 0.034347 0.140396 0.045271 0.084731 0.048528 0.134287 0.150749 0.130614 0.041715 0.073897 0.113723 0.184803 0.049808 0.144486 0.124723 0.074435 0.139269 0.126482 0.058330 0.022861 0.081125 0.116646 0.048675 0.072345 0.193917 0.103288 0.018891 0.004267 0.023551 0.087607 0.142099 0.000000 0.181448 0.124735 0.152332 0.173498 0.020307 0.043691 0.020417 0.029786 0.103711 0.022833 0.116294 0.011190 0.070883 0.120838 0.062048 0.044138 0.169666 0.142422 0.108703 0.071879 0.120603 0.052973 0.047658 0.087760 0.093237 0.107447 0.232803 0.002200 0.034854 0.101669 0.075459 0.067476 0.175297 0.097810 0.021418 0.129726 0.053266 0.074004 0.014821 0.184234 0.022645 0.146331 0.116257 0.184761 0.071175 0.012602 0.087418 0.033978 0.087675 0.028098 0.112338 0.136052
30.900000 0.070400 0.052913 0.085998 0.063441 0.202264 0.000000 0.012765 0.120418 0.025563 0.109730 0.011663 0.036940 0.158793 0.019954 0.096204 0.103064 0.022417 0.126418 0.101804 0.102015 0.054344 0.147743 0.155439 0.110513 0.001251 0.067386 0.146941 0.146073 0.056432 0.136747 0.114569 0.099176 0.121022 0.107479 0.097579 0.001188 0.053285 0.152812 0.006921 0.063579 0.170083 0.071867 0.000000 0.000000 0.058152 0.119142 0.096099 0.013942 0.270060 0.090127 0.136292 0.206396 0.000000 0.011175 0.050177 0.031389 0.108324 0.034663 0.095456 0.016661 0.075050 0.086846 0.092684 0.000000 0.176073 0.161620 0.148621 0.107838 0.135172 0.007045 0.036843 0.127617 0.091373 0.138395 0.240796 0.023133 0.037298 0.090771 0.091286 0.059665 0.163579 0.127282 0.022366 0.148111 0.007266 0.111900 0.013974 0.177394 0.008098 0.129076 0.104721 0.208654 0.077572 0.024399 0.138433 0.014134 0.035298 0.057273 0.104949 0.101349
31.000000 0.055068 0.040625 0.105988 0.073397 0.139945 0.012064 0.010566 0.156220 0.000000 0.112125 0.009767 0.028274 0.163002 0.037217 0.078303 0.127156 0.040451 0.132511 0.140727 0.099184 0.046061 0.126796 0.162812 0.091352 0.029705 0.091097 0.154431 0.164515 0.044905 0.064016 0.060347 0.038761 0.075908 0.098356 0.097594 0.022739 0.053088 0.131285 0.022320 0.091110 0.191484 0.050343 0.024200 0.012914 0.000694 0.101310 0.063356 0.012995 0.195461 0.059151 0.158498 0.219498 0.024132 0.027191 0.012424 0.024453 0.084507 0.022236 0.065636 0.034434 0.051996 0.087314 0.083987 0.031185 0.102448 0.165180 0.136708 0.142087 0.165835 0.034826 0.070214 0.144019 0.108849 0.102729 0.246467 0.044925 0.057040 0.050518 0.061786 0.070163 0.132963 0.152582 0.045434 0.135080 0.018199 0.050611 0.017346 0.168633 0.034393 0.094637 0.095218 0.189604 0.118684 0.009401 0.179064 0.065022 0.055961 0.098901 0.148899 0.087353
31.100000 0.063611 0.011727 0.195577 0.072610 0.029263 0.062023 0.017245 0.146529 0.016497 0.033544 0.048092 0.018284 0.156707 0.051137 0.095980 0.145539 0.059954 0.130127 0.111727 0.079862 0.038252 0.116957 0.136202 0.079775 0.020436 0.087480 0.136087 0.137252 0.048814 0.077733 0.055470 0.046741 0.045522 0.061912 0.097141 0.034247 0.031657 0.162738 0.000000 0.109701 0.178083 0.015573 0.043642 0.000000 0.000000 0.102509 0.065044 0.000000 0.162903 0.037799 0.176848 0.242129 0.000000 0.054620 0.041333 0.030588 0.102473 0.028594 0.005956 0.050085 0.029829 0.122267 0.089144 0.097609 0.127535 0.182502 0.098737 0.145198 0.115176 0.052877 0.070548 0.109925 0.113239 0.119221 0.223872 0.046150 0.096053 0.054764 0.059519 0.072767 0.114327 0.187054 0.065964 0.108561 0.065859 0.017801 0.040595 0.129209 0.024327 0.062552 0.125291 0.238028 0.094428 0.012796 0.182281 0.101437 0.077179 0.116709 0.112134 0.102386
31.200000 0.014173 0.033927 0.163936 0.124070 0.044427 0.100246 0.025598 0.207835 0.034575 0.010965 0.094881 0.019600 0.138396 0.062427 0.057636 0.093747 0.078456 0.149608 0.079223 0.094567 0.006082 0.123638 0.086389 0.063034 0.016848 0.047657 0.149323 0.125578 0.021850 0.082896 0.079173 0.034115 0.119754 0.000000 0.095557 0.032350 0.003032 0.140061 0.000000 0.099008 0.132201 0.055716 0.060666 0.040486 0.031318 0.150680 0.100998 0.017787 0.208105 0.044665 0.223713 0.215451 0.008958 0.009136 0.033588 0.035253 0.131074 0.057862 0.056311 0.047879 0.040920 0.096550 0.076895 0.070502 0.157675 0.168850 0.153215 0.152935 0.113749 0.054100 0.135261 0.119040 0.075946 0.106371 0.177133 0.065461 0.091249 0.032497 0.030162 0.117089 0.178057 0.168470 0.101665 0.099823 0.059987 0.036013 0.060053 0.129084 0.024725 0.041209 0.075373 0.221379 0.096831 0.005842 0.172062 0.063287 0.069223 0.076469 0.115921 0.054083
31.300000 0.065957 0.059466 0.153881 0.104844 0.046259 0.087186 0.028835 0.136809 0.053065 0.024200 0.156435 0.092154 0.152044 0.074251 0.109376 0.088087 0.104482 0.160563 0.076724 0.156985 0.057401 0.107001 0.131503 0.094585 0.038714 0.058524 0.160011 0.106965 0.031309 0.061662 0.005599 0.037571 0.101343 0.031395 0.134151 0.019461 0.016066 0.128245 0.031988 0.098851 0.155693 0.024612 0.056652 0.000000 0.032082 0.146383 0.109433 0.009034 0.205141 0.010034 0.150159 0.160196 0.030150 0.124474 0.000000 0.073329 0.066232 0.079414 0.084973 0.000000 0.071366 0.096866 0.087742 0.123506 0.167278 0.164628 0.199451 0.127333 0.099675 0.044947 0.094169 0.087706 0.086499 0.103847 0.195201 0.064792 0.076994 0.028009 0.029289 0.123051 0.183360 0.097939 0.096696 0.031923 0.048556 0.047548 0.029934 0.090588 0.022999 0.026819 0.058093 0.187864 0.061142 0.044174 0.187369 0.102994 0.111947 0.047642 0.089198 0.062354
31.400000 0.043941 0.074999 0.106295 0.058859 0.061985 0.135698 0.058331 0.109640 0.046202 0.001159 0.153906 0.085469 0.113266 0.054823 0.138423 0.082086 0.132086 0.131594 0.036882 0.194298 0.060037 0.069910 0.081531 0.079634 0.032015 0.050334 0.150197 0.080403 0.022218 0.075385 0.036089 0.081933 0.074101 0.052852 0.124663 0.000000 0.007613 0.147919 0.004776 0.096083 0.148449 0.069786 0.064777 0.038093 0.084435 0.137094 0.146543 0.039054 0.222015 0.017665 0.178650 0.075831 0.026901 0.137792 0.036590 0.061392 0.036981 0.063369 0.039514 0.000017 0.073695 0.106686 0.028654 0.074805 0.135886 0.103604 0.122058 0.056252 0.103349 0.044614 0.122523 0.133327 0.042879 0.113070 0.168059 0.040769 0.071653 0.013941 0.069265 0.110886 0.156348 0.102154 0.120650 0.020710 0.068335 0.050436 0.087172 0.118509 0.093108 0.038648 0.065998 0.217996 0.079414 0.075903 0.171458 0.099503 0.150620 0.014448 0.064752 0.088256
31.500000 0.089683 0.081137 0.071768 0.044165 0.028725 0.200768 0.096030 0.090584 0.000000 0.022468 0.186057 0.094590 0.127785 0.042752 0.176786 0.080182 0.157163 0.098116 0.109490 0.226901 0.022749 0.115510 0.095441 0.077091 0.040017 0.070449 0.072762 0.104096 0.047562 0.144808 0.003227 0.067109 0.108690 0.025888 0.095288 0.012515 0.000000 0.100724 0.010606 0.146442 0.153540 0.045359 0.034699 0.036599 0.145211 0.120664 0.142874 0.014923 0.234887 0.051572 0.140620 0.095129 0.015744 0.096402 0.026733 0.062598 0.057205 0.036799 0.009671 0.021078 0.080920 0.125019 0.031909 0.111270 0.130611 0.076809 0.083352 0.022574 0.072744 0.079853 0.090759 0.079526 0.053122 0.159134 0.164939 0.000000 0.078223 0.000000 0.063940 0.138573 0.119177 0.128482 0.136620 0.000826 0.001886 0.105640 0.077460 0.129281 0.099494 0.000000 0.012344 0.157394 0.000000 0.069491 0.178157 0.049250 0.067359 0.012052 0.095830 0.087078
31.600000 0.082585 0.084190 0.059599 0.051092 0.013019 0.151578 0.136010 0.107161 0.007879 0.035123 0.207096 0.115784 0.086016 0.016970 0.193432 0.089315 0.151427 0.052760 0.107170 0.157840 0.027289 0.118068 0.107530 0.098082 0.053741 0.094478 0.061143 0.106230 0.024058 0.104381 0.016306 0.086075 0.088930 0.022353 0.086747 0.062748 0.023907 0.000459 0.014010 0.187006 0.133067 0.045717 0.085409 0.094296 0.145213 0.115484 0.158241 0.025730 0.197837 0.107189 0.119712 0.080717 0.027927 0.079536 0.033047 0.108950 0.051971 0.039036 0.000000 0.019563 0.101661 0.170995 0.020033 0.099936 0.098892 0.058907 0.089434 0.041360 0.047300 0.068726 0.078263 0.063272 0.086245 0.162066 0.162765 0.017701 0.022988 0.000000 0.069874 0.151324 0.135507 0.087035 0.136406 0.011037 0.015367 0.091574 0.062207 0.153710 0.102736 0.063695 0.013943 0.160160 0.011643 0.028347 0.180337 0.002329 0.076377 0.019013 0.129192 0.086615
31.700000 0.055622 0.080431 0.054557 0.085448 0.036644 0.193098 0.104182 0.081506 0.016695 0.083168 0.187648 0.121779 0.035977 0.030517 0.139057 0.037298 0.185980 0.051124 0.089238 0.132199 0.023610 0.065552 0.096736 0.073686 0.027321 0.078010 0.055110 0.093292 0.007733 0.101561 0.007873 0.122337 0.122967 0.066425 0.065454 0.064538 0.025819 0.000000 0.005596 0.208398 0.155300 0.033211 0.061794 0.125677 0.171844 0.122716 0.159188 0.000000 0.194222 0.186532 0.118784 0.089466 0.004439 0.080113 0.000000 0.153790 0.020966 0.028612 0.010399 0.025014 0.136837 0.092395 0.020940 0.093019 0.074505 0.045346 0.052360 0.020669 0.025247 0.046245 0.110139 0.082662 0.047908 0.161584 0.138417 0.015205 0.042513 0.026063 0.060432 0.127621 0.169648 0.120432 0.172632 0.000000 0.000000 0.082862 0.053995 0.129533 0.105802 0.064901 0.032841 0.210837 0.000000 0.064580 0.155927 0.002148 0.097429 0.018230 0.164371 0.137918
31.800000 0.005236 0.116939 0.068642 0.114002 0.083589 0.183990 0.036588 0.084767 0.053318 0.069265 0.212393 0.096560 0.041388 0.023754 0.119520 0.097778 0.152513 0.057722 0.101327 0.135843 0.047674 0.031839 0.102196 0.100603 0.006326 0.033156 0.056406 0.055946 0.020787 0.153753 0.032746 0.096509 0.116343 0.048028 0.063725 0.053438 0.043575 0.029643 0.000000 0.220043 0.131352 0.012453 0.059207 0.117638 0.201590 0.123372 0.176270 0.000000 0.162494 0.169943 0.133218 0.099327 0.031856 0.096230 0.005921 0.118303 0.000000 0.000000 0.036975 0.050839 0.130287 0.128117 0.027502 0.078178 0.100226 0.038562 0.084129 0.059577 0.000000 0.016673 0.136393 0.040935 0.068241 0.162428 0.147047 0.024874 0.010857 0.032408 0.085860 0.103304 0.101366 0.081012 0.142754 0.025627 0.000000 0.068314 0.067599 0.127040 0.056032 0.110138 0.000000 0.172708 0.030325 0.039201 0.147911 0.016944 0.035437 0.043104 0.114247 0.117713
31.900000 0.000000 0.113747 0.045776 0.035373 0.104945 0.187046 0.087541 0.073693 0.049263 0.057603 0.183373 0.083951 0.053063 0.034526 0.161250 0.080769 0.110915 0.051156 0.125204 0.153413 0.042007 0.017073 0.137270 0.095303 0.000000 0.060734 0.046307 0.060934 0.071792 0.137565 0.074954 0.094155 0.094167 0.037911 0.052576 0.032604 0.005246 0.011868 0.023849 0.170233 0.141813 0.005721 0.066622 0.075611 0.214002 0.089432 0.104409 0.028166 0.105867 0.113475 0.111580 0.126027 0.004415 0.056477 0.000000 0.143962 0.014449 0.036732 0.019835 0.040199 0.084826 0.111105 0.036463 0.085808 0.068180 0.002784 0.012505 0.070468 0.014061 0.025095 0.129058 0.017794 0.041483 0.165576 0.138196 0.000000 0.045351 0.077515 0.084774 0.091102 0.065104 0.040368 0.112577 0.044904 0.024821 0.053132 0.070525 0.120506 0.043677 0.124216 0.033352 0.133244 0.042056 0.094931 0.157082 0.019367 0.062430 0.067305 0.153674 0.071770
32.000000 0.025755 0.114427 0.013257 0.069160 0.124290 0.178556 0.042049 0.119328 0.040005 0.072322 0.219226 0.075220 0.000000 0.042184 0.132225 0.070852 0.058737 0.089462 0.167376 0.117862 0.081483 0.033467 0.156399 0.091899 0.005005 0.105333 0.041252 0.079376 0.079455 0.100183 0.105531 0.111024 0.105949 0.078069 0.059993 0.076532 0.081334 0.000000 0.009288 0.211118 0.118256 0.022862 0.064293 0.067279 0.239047 0.031346 0.113200 0.023034 0.092379 0.154613 0.109689 0.108644 0.008905 0.111637 0.018411 0.132806 0.003278 0.018741 0.006758 0.056313 0.096093 0.096658 0.016465 0.106921 0.091635 0.004059 0.065578 0.074006 0.016012 0.047208 0.076914 0.093017 0.060227 0.139116 0.103392 0.022504 0.001129 0.060937 0.121971 0.135653 0.049124 0.000000 0.091118 0.031230 0.041033 0.094052 0.096043 0.099968 0.043388 0.065207 0.035476 0.101852 0.044033 0.116374 0.187942 0.013889 0.043743 0.067450 0.187358 0.040669
32.100000 0.018851 0.106500 0.014726 0.058682 0.091633 0.242383 0.047040 0.091071 0.034858 0.121963 0.207823 0.026856 0.000000 0.027412 0.138553 0.087943 0.077677 0.090363 0.159066 0.120577 0.072326 0.056529 0.136871 0.010352 0.010785 0.072280 0.062847 0.064792 0.095813 0.081157 0.098627 0.120422 0.102292 0.093751 0.075229 0.060147 0.151142 0.045577 0.000269 0.211676 0.090143 0.007980 0.031634 0.068010 0.190916 0.029442 0.099035 0.042327 0.104526 0.116077 0.164861 0.074892 0.000000 0.127273 0.000000 0.118682 0.000000 0.025280 0.022354 0.068731 0.060960 0.114180 0.000000 0.099268 0.046824 0.010288 0.022963 0.058657 0.067969 0.086693 0.060388 0.054641 0.026522 0.180086 0.061635 0.000000 0.036149 0.044719 0.114015 0.141592 0.056924 0.022294 0.042497 0.040315 0.062806 0.085244 0.149118 0.117796 0.058045 0.044296 0.093390 0.074148 0.000000 0.088120 0.186081 0.044023 0.071929 0.017912 0.150339 0.000000
32.200000 0.068045 0.108866 0.052054 0.038565 0.067621 0.188543 0.014760 0.059943 0.000000 0.130431 0.170682 0.075225 0.082827 0.091618 0.126723 0.092791 0.033919 0.112526 0.152230 0.170701 0.065680 0.026474 0.113897 0.029325 0.000000 0.065502 0.110085 0.087812 0.144043 0.110567 0.093483 0.111939 0.092976 0.107724 0.092138 0.094070 0.225762 0.039862 0.019649 0.177021 0.022700 0.041696 0.051818 0.100928 0.225472 0.063457 0.035707 0.053708 0.048798 0.127582 0.175613 0.026152 0.020604 0.068796 0.000619 0.092513 0.072426 0.011523 0.028747 0.085553 0.123968 0.120086 0.000000 0.100963 0.099771 0.024139 0.006944 0.010373 0.084121 0.090877 0.112253 0.000628 0.047741 0.245981 0.084107 0.011321 0.006649 0.000000 0.104457 0.126084 0.050528 0.018445 0.034554 0.041702 0.070038 0.043050 0.115019 0.120910 0.054394 0.059278 0.060512 0.065665 0.009895 0.108495 0.167274 0.031359 0.087696 0.011309 0.142546 0.033524
32.300000 0.000000 0.099151 0.058296 0.038094 0.085669 0.143798 0.052810 0.079308 0.012223 0.157574 0.104449 0.041720 0.121609 0.057409 0.075492 0.109262 0.022069 0.135770 0.160181 0.145464 0.012806 0.046004 0.076072 0.020122 0.007108 0.069862 0.095284 0.062012 0.136590 0.052301 0.078064 0.126411 0.090472 0.108756 0.105029 0.073658 0.205912 0.083715 0.061980 0.168047 0.042135 0.020164 0.079506 0.105262 0.147044 0.068016 0.033873 0.020489 0.000000 0.153595 0.150378 0.007366 0.011572 0.059424 0.008382 0.116339 0.063154 0.066817 0.000000 0.128202 0.084468 0.149783 0.044898 0.112361 0.112228 0.031529 0.037423 0.006928 0.068036 0.085844 0.115821 0.011457 0.115719 0.268864 0.068387 0.012763 0.060836 0.037969 0.112546 0.121584 0.046779 0.027931 0.035158 0.031023 0.048756 0.049957 0.105043 0.099243 0.060685 0.032549 0.035653 0.081871 0.028680 0.104586 0.185818 0.025178 0.061236 0.000000 0.103004 0.055990
32.400000 0.002759 0.069946 0.057281 0.055187 0.060576 0.138475 0.025176 0.008135 0.041938 0.137859 0.111801 0.023755 0.126161 0.084643 0.093379 0.091100 0.014189 0.157053 0.174769 0.055922 0.019834 0.050284 0.043462 0.047029 0.000000 0.106076 0.110404 0.028327 0.093292 0.122547 0.059608 0.089083 0.086688 0.096935 0.071781 0.068205 0.188888 0.032480 0.045171 0.148652 0.028979 0.034546 0.081633 0.072787 0.168831 0.130100 0.002860 0.012644 0.017464 0.112525 0.090163 0.023115 0.023565 0.059684 0.080209 0.090077 0.034815 0.108834 0.051213 0.154084 0.125385 0.169069 0.104260 0.152792 0.082080 0.059748 0.035733 0.010355 0.073867 0.035049 0.140465 0.035039 0.034658 0.250723 0.077301 0.063628 0.079690 0.049535 0.082206 0.103989 0.053658 0.008918 0.015447 0.097868 0.054532 0.049380 0.131995 0.130490 0.097066 0.044396 0.024761 0.098970 0.057200 0.148834 0.196965 0.013210 0.035773 0.041489 0.122156 0.053863
32.500000 0.012283 0.077008 0.095028 0.030210 0.017375 0.117858 0.094649 0.048581 0.002600 0.128852 0.121284 0.013095 0.091135 0.046719 0.113566 0.094423 0.057605 0.186147 0.188636 0.045454 0.042159 0.013091 0.042284 0.083067 0.012125 0.078305 0.101380 0.049072 0.131148 0.163397 0.028219 0.093193 0.140219 0.108720 0.034819 0.048808 0.170213 0.069794 0.058234 0.127781 0.003265 0.059690 0.137658 0.060712 0.195337 0.174961 0.033521 0.004439 0.000000 0.092063 0.063804 0.003338 0.013645 0.079673 0.041304 0.100448 0.065399 0.103208 0.075721 0.155434 0.086596 0.207040 0.083590 0.121876 0.070171 0.094969 0.114987 0.000311 0.082525 0.029759 0.161222 0.002955 0.026388 0.169419 0.067867 0.069084 0.097110 0.002878 0.044723 0.086805 0.078294 0.010401 0.046138 0.084993 0.089918 0.082312 0.077839 0.158677 0.174532 0.049262 0.011809 0.113696 0.058955 0.127939 0.182758 0.084757 0.048431 0.044605 0.115800 0.077559
32.600000 0.018892 0.090219 0.112373 0.075321 0.053760 0.021550 0.018534 0.050537 0.013939 0.108068 0.160770 0.032360 0.127423 0.075961 0.097418 0.132175 0.085047 0.194892 0.141585 0.105687 0.068483 0.000000 0.042274 0.036437 0.029686 0.068713 0.151662 0.065384 0.114309 0.179030 0.050247 0.082782 0.155052 0.107139 0.029630 0.007741 0.174246 0.046602 0.086013 0.123646 0.030436 0.081782 0.123013 0.041650 0.187107 0.185708 0.043415 0.037703 0.005497 0.148566 0.023908 0.000000 0.034442 0.123553 0.054518 0.163681 0.039535 0.138667 0.078164 0.185525 0.096007 0.159214 0.118304 0.127022 0.077017 0.082724 0.115817 0.043184 0.008725 0.034693 0.160830 0.054392 0.057965 0.187730 0.095611 0.009203 0.105671 0.010769 0.039875 0.071834 0.154110 0.097189 0.036161 0.052274 0.055044 0.102959 0.035574 0.129939 0.201900 0.079572 0.000000 0.113467 0.070599 0.125612 0.156093 0.052934 0.086155 0.028421 0.139905 0.009594
32.700000 0.041535 0.087975 0.163132 0.046294 0.055709 0.042350 0.018168 0.054425 0.000000 0.094374 0.109049 0.051018 0.132844 0.063715 0.059257 0.112016 0.043412 0.181879 0.174383 0.137688 0.057459 0.029251 0.005442 0.011965 0.041076 0.055524 0.149573 0.062823 0.098020 0.133054 0.000000 0.118477 0.182709 0.118191 0.012408 0.041039 0.141734 0.055863 0.066847 0.117669 0.000000 0.087996 0.159466 0.090601 0.181817 0.136322 0.014017 0.055603 0.044987 0.128213 0.000000 0.054113 0.056181 0.094875 0.068667 0.186486 0.073122 0.134183 0.141395 0.131766 0.102926 0.134149 0.163268 0.096569 0.052827 0.102156 0.096627 0.007458 0.006147 0.057208 0.060906 0.057747 0.095566 0.170396 0.095079 0.012037 0.111951 0.037057 0.034413 0.004727 0.144772 0.059529 0.045624 0.056704 0.082561 0.045274 0.031225 0.125023 0.190047 0.099825 0.033560 0.121634 0.050387 0.114836 0.175455 0.012824 0.090021 0.015683 0.135737 0.082230
32.800000 0.006487 0.147853 0.124101 0.032278 0.020529 0.041441 0.061161 0.068612 0.035411 0.053411 0.092027 0.053004 0.158268 0.044262 0.045665 0.177838 0.017430 0.190262 0.144597 0.190120 0.087607 0.005355 0.023874 0.078772 0.062033 0.020545 0.123506 0.069343 0.104979 0.156977 0.039923 0.125856 0.208628 0.142122 0.000000 0.068373 0.123558 0.057390 0.085091 0.134750 0.052061 0.072282 0.202271 0.042820 0.148016 0.110462 0.023454 0.067310 0.009492 0.121116 0.014400 0.102831 0.013333 0.088009 0.066152 0.181112 0.018593 0.172668 0.072306 0.139216 0.108334 0.168975 0.130291 0.066275 0.038803 0.114023 0.059352 0.000000 0.039620 0.070329 0.061492 0.016282 0.140920 0.132967 0.080452 0.039429 0.097784 0.072348 0.034020 0.018407 0.113737 0.066743 0.025355 0.074322 0.076850 0.030019 0.052754 0.174910 0.144241 0.055820 0.014361 0.112310 0.038003 0.094921 0.133691 0.000000 0.085463 0.000000 0.166898 0.088006
32.900000 0.060591 0.171301 0.111179 0.019973 0.000000 0.014462 0.037320 0.039924 0.015774 0.029792 0.094151 0.057805 0.164269 0.025283 0.060959 0.136908 0.066102 0.199892 0.152328 0.081209 0.079812 0.020051 0.061062 0.041570 0.003746 0.023793 0.118177 0.063202 0.098656 0.123669 0.028184 0.125242 0.166129 0.145347 0.000000 0.062032 0.123394 0.037547 0.039832 0.174101 0.113913 0.063547 0.175881 0.062492 0.184744 0.102391 0.046646 0.023278 0.000000 0.042362 0.000000 0.146092 0.007653 0.085570 0.028064 0.211577 0.018515 0.149821 0.146093 0.148838 0.074130 0.121579 0.119240 0.108962 0.099423 0.114655 0.061100 0.004555 0.042842 0.063259 0.077393 0.064752 0.126252 0.116318 0.149402 0.069457 0.102402 0.062322 0.042361 0.039534 0.091267 0.076961 0.043580 0.048302 0.112469 0.068532 0.071031 0.104170 0.138122 0.071731 0.009231 0.089013 0.000000 0.127832 0.125336 0.033289 0.139827 0.070102 0.189831 0.060269
33.000000 0.116166 0.097631 0.136427 0.030282 0.000000 0.024052 0.079628 0.033384 0.014434 0.072321 0.111385 0.078795 0.188787 0.040483 0.057753 0.168566 0.102571 0.245558 0.110444 0.073533 0.106150 0.003644 0.084012 0.002110 0.000000 0.030074 0.099424 0.044574 0.078363 0.124866 0.038126 0.090375 0.178087 0.122764 0.001719 0.090785 0.155400 0.029955 0.000000 0.200754 0.115450 0.064907 0.174429 0.070095 0.236992 0.082035 0.046049 0.007110 0.025990 0.011661 0.016879 0.108615 0.009825 0.002817 0.050686 0.265504 0.036688 0.157943 0.176715 0.144575 0.079070 0.084939 0.123723 0.079520 0.065169 0.098119 0.090910 0.008966 0.029961 0.096503 0.079314 0.007026 0.132949 0.093506 0.232731 0.038925 0.130081 0.052129 0.022755 0.038637 0.069826 0.053801 0.031239 0.029949 0.134242 0.071092 0.059395 0.125088 0.104054 0.116618 0.040746 0.132927 0.000000 0.105276 0.132635 0.007131 0.109960 0.045265 0.235035 0.009018
33.100000 0.134340 0.066679 0.076101 0.015507 0.044221 0.078365 0.051059 0.043359 0.035742 0.114256 0.101864 0.140414 0.189707 0.026401 0.000000 0.247913 0.105666 0.215903 0.093146 0.147256 0.080219 0.006854 0.032251 0.010674 0.024084 0.028475 0.070023 0.028409 0.065108 0.105281 0.081964 0.080426 0.210664 0.110260 0.005542 0.116768 0.145214 0.000000 0.007399 0.167941 0.113675 0.093177 0.163269 0.061909 0.173087 0.073406 0.105627 0.003263 0.059568 0.034954 0.028525 0.160429 0.014922 0.017673 0.062743 0.263267 0.000000 0.139194 0.190837 0.124956 0.081557 0.052530 0.110270 0.104654 0.039002 0.059387 0.086096 0.000000 0.000000 0.131336 0.096310 0.025214 0.106307 0.106152 0.255909 0.026489 0.093152 0.047153 0.000000 0.044087 0.088648 0.029064 0.000000 0.016525 0.114204 0.081459 0.009312 0.156283 0.099116 0.106342 0.034451 0.161023 0.005410 0.053515 0.096581 0.013957 0.114846 0.036891 0.241854 0.040987
33.200000 0.078520 0.070303 0.043398 0.037750 0.017304 0.043409 0.048577 0.081146 0.051849 0.130858 0.029551 0.183096 0.210076 0.000000 0.006653 0.226181 0.080535 0.208739 0.086885 0.127692 0.104156 0.026343 0.064465 0.061686 0.035021 0.017943 0.078853 0.030086 0.094248 0.062394 0.092577 0.113491 0.179968 0.082739 0.010179 0.104065 0.146416 0.003088 0.017628 0.191764 0.099653 0.107698 0.069733 0.048303 0.209265 0.051663 0.035150 0.023504 0.057879 0.012146 0.018520 0.112748 0.012701 0.039314 0.060891 0.273227 0.008447 0.119460 0.187846 0.105876 0.076172 0.059854 0.079264 0.066100 0.000000 0.047462 0.045698 0.007124 0.007420 0.106746 0.054650 0.051325 0.062640 0.144561 0.233301 0.030460 0.048098 0.022793 0.049200 0.076934 0.121453 0.046262 0.016164 0.000000 0.135176 0.121788 0.000686 0.138710 0.107176 0.112024 0.060643 0.142019 0.060212 0.059321 0.061033 0.049798 0.094654 0.046276 0.250724 0.058819
33.300000 0.107287 0.097956 0.051579 0.049750 0.107203 0.051194 0.068367 0.098647 0.085521 0.147790 0.043018 0.163968 0.175489 0.016212 0.006647 0.229677 0.086282 0.123929 0.108023 0.102335 0.124072 0.029797 0.063951 0.066797 0.010964 0.019034 0.101259 0.004529 0.096729 0.053335 0.104032 0.119748 0.122227 0.107734 0.016190 0.086657 0.170718 0.014277 0.052000 0.156200 0.144543 0.051615 0.078112 0.111163 0.096555 0.093413 0.017853 0.012028 0.074891 0.057116 0.022594 0.053773 0.000000 0.019327 0.080730 0.313615 0.014252 0.069462 0.222852 0.098504 0.045693 0.050799 0.057492 0.021674 0.022343 0.009426 0.023581 0.006072 0.022847 0.125597 0.105343 0.029608 0.024950 0.122388 0.260101 0.058391 0.059727 0.051552 0.084545 0.111621 0.085182 0.073199 0.000000 0.102327 0.136293 0.048743 0.014441 0.110941 0.038146 0.051712 0.042970 0.129871 0.040729 0.042344 0.099894 0.012864 0.088299 0.041701 0.232509 0.086847
33.400000 0.127353 0.105065 0.011685 0.000000 0.075755 0.037478 0.088411 0.056275 0.069619 0.119233 0.063414 0.174925 0.151258 0.040124 0.041156 0.194499 0.086250 0.107663 0.079443 0.079835 0.097409 0.035116 0.088378 0.024728 0.047112 0.000000 0.046110 0.018675 0.110517 0.104756 0.108772 0.120974 0.104914 0.132641 0.045390 0.101616 0.228759 0.055147 0.000714 0.125765 0.118444 0.063433 0.041318 0.089306 0.056064 0.091749 0.000000 0.020386 0.062694 0.066305 0.000000 0.022023 0.009378 0.000000 0.093686 0.299924 0.000000 0.032670 0.191205 0.093404 0.000000 0.076410 0.088296 0.095599 0.012988 0.028951 0.019334 0.000000 0.042098 0.125945 0.101971 0.009069 0.024144 0.147063 0.214489 0.053016 0.119835 0.067881 0.099043 0.129849 0.078787 0.078326 0.001116 0.099713 0.150782 0.013738 0.025591 0.099319 0.022250 0.068049 0.047076 0.106858 0.099791 0.002419 0.066064 0.028622 0.086516 0.079850 0.182799 0.079885
33.500000 0.109897 0.124101 0.008039 0.000000 0.101547 0.025416 0.094610 0.072323 0.104518 0.085723 0.063352 0.158812 0.145092 0.044027 0.064352 0.176180 0.048002 0.090887 0.123447 0.111454 0.090540 0.061731 0.062409 0.005886 0.059124 0.000000 0.033650 0.010440 0.091309 0.087617 0.057110 0.099706 0.134322 0.130198 0.091222 0.036629 0.204342 0.057379 0.000000 0.083052 0.167554 0.044723 0.057403 0.148341 0.050856 0.079186 0.020617 0.093589 0.059728 0.078794 0.027440 0.008223 0.014277 0.000000 0.099041 0.255946 0.039562 0.081638 0.194533 0.096852 0.009827 0.102696 0.073557 0.075711 0.044887 0.042373 0.013910 0.025567 0.101794 0.088237 0.080235 0.000000 0.056613 0.164459 0.215767 0.027885 0.073258 0.049272 0.057649 0.120112 0.095893 0.023568 0.067345 0.127159 0.154484 0.024103 0.039095 0.110677 0.005411 0.095127 0.000000 0.038423 0.093335 0.026437 0.099257 0.000000 0.088774 0.102191 0.254799 0.047303
33.600000 0.110838 0.084421 0.008196 0.067671 0.119280 0.019610 0.044227 0.065866 0.078521 0.107737 0.056890 0.132047 0.143815 0.007662 0.090411 0.170392 0.055260 0.070918 0.147166 0.145190 0.055389 0.088509 0.028049 0.002659 0.104136 0.017052 0.043205 0.016547 0.095970 0.060731 0.090848 0.075351 0.083770 0.157911 0.114736 0.068580 0.202863 0.046574 0.016550 0.044897 0.088491 0.090473 0.025625 0.068792 0.071454 0.059485 0.030663 0.041834 0.075593 0.044943 0.025256 0.037540 0.022483 0.012539 0.122634 0.331924 0.052003 0.034827 0.169759 0.126111 0.027812 0.044286 0.095325 0.102870 0.021782 0.050230 0.047851 0.076019 0.061358 0.107876 0.050691 0.015769 0.070617 0.171364 0.194270 0.030836 0.055516 0.062763 0.039558 0.110541 0.154495 0.022598 0.098994 0.124039 0.124918 0.027890 0.052126 0.089395 0.048074 0.057237 0.032929 0.026005 0.063449 0.036969 0.123565 0.016533 0.116900 0.129616 0.262411 0.018374
33.700000 0.152753 0.091661 0.061609 0.033329 0.141846 0.050950 0.027405 0.061232 0.088497 0.054758 0.079743 0.170477 0.130044 0.035877 0.093526 0.148967 0.015622 0.114280 0.187340 0.177378 0.090216 0.135684 0.005804 0.062887 0.111523 0.015064 0.019978 0.076015 0.100543 0.079255 0.166283 0.082298 0.057314 0.143407 0.054187 0.000000 0.176204 0.029107 0.015025 0.103555 0.115605 0.077703 0.006702 0.058137 0.089731 0.091580 0.060383 0.016778 0.048328 0.092466 0.042293 0.052500 0.045431 0.019868 0.178693 0.301870 0.048357 0.023429 0.139363 0.096461 0.034009 0.057609 0.095386 0.114279 0.066144 0.075421 0.095872 0.131707 0.076494 0.078676 0.035428 0.035652 0.145175 0.151158 0.165627 0.101263 0.089292 0.029001 0.054897 0.037635 0.104119 0.073888 0.097208 0.092578 0.132272 0.067859 0.079995 0.102075 0.049700 0.101261 0.032022 0.063796 0.134979 0.018897 0.120938 0.016531 0.166005 0.128048 0.243383 0.058179
33.800000 0.141611 0.101772 0.087044 0.076422 0.122929 0.072315 0.000000 0.021546 0.082673 0.045982 0.026168 0.134377 0.137893 0.026731 0.112360 0.178340 0.021646 0.144255 0.180576 0.146403 0.115084 0.148566 0.030680 0.076269 0.033763 0.015508 0.039005 0.027803 0.043090 0.049818 0.156558 0.125497 0.034713 0.194357 0.018921 0.014128 0.159541 0.009475 0.020941 0.093168 0.125339 0.107178 0.011258 0.058566 0.089447 0.111504 0.054330 0.031405 0.105255 0.120995 0.025103 0.071196 0.060847 0.000000 0.150070 0.295419 0.052887 0.062653 0.116510 0.107920 0.075179 0.101783 0.061801 0.076775 0.056380 0.075198 0.120341 0.172575 0.083586 0.093759 0.031459 0.118149 0.169455 0.150496 0.156188 0.100298 0.057712 0.028549 0.068507 0.009862 0.111579 0.070609 0.123349 0.116691 0.103871 0.061829 0.093684 0.065791 0.016225 0.059619 0.085484 0.085534 0.102598 0.000000 0.121230 0.086360 0.188162 0.075829 0.185714 0.066494
33.900000 0.150324 0.077756 0.103024 0.014144 0.159458 0.063824 0.024902 0.095081 0.057222 0.008559 0.013078 0.144371 0.061959 0.000000 0.131348 0.135610 0.025640 0.173626 0.150122 0.169386 0.128594 0.170875 0.003851 0.146505 0.017827 0.020805 0.016500 0.000000 0.030651 0.067367 0.121471 0.082195 0.047036 0.198872 0.000000 0.035119 0.148378 0.028876 0.061608 0.068567 0.161767 0.140480 0.046249 0.044219 0.072310 0.090949 0.062802 0.057781 0.105989 0.122502 0.017792 0.024737 0.093272 0.015908 0.116395 0.247439 0.036744 0.047526 0.075715 0.139084 0.087981 0.072392 0.062687 0.089571 0.136364 0.073335 0.125423 0.138109 0.119495 0.091527 0.067228 0.048645 0.120709 0.143303 0.138859 0.093766 0.000000 0.000000 0.075292 0.040769 0.147310 0.086433 0.106639 0.130192 0.080386 0.000000 0.102204 0.116244 0.038917 0.087979 0.123974 0.090583 0.108703 0.000000 0.105822 0.129224 0.165959 0.048462 0.177491 0.040098
34.000000 0.141076 0.079776 0.108901 0.049717 0.145973 0.026775 0.040490 0.070694 0.053931 0.005724 0.045173 0.167251 0.086666 0.041733 0.099353 0.161316 0.015654 0.111757 0.176639 0.185842 0.113767 0.167935 0.020719 0.146263 0.026200 0.029213 0.000000 0.001633 0.023400 0.031599 0.108120 0.083154 0.086128 0.161644 0.000000 0.063263 0.125318 0.072105 0.046949 0.015259 0.125282 0.162546 0.008715 0.020920 0.065356 0.086298 0.041808 0.013556 0.088177 0.079523 0.026463 0.000000 0.067722 0.070096 0.157622 0.217661 0.046558 0.035608 0.019715 0.113969 0.080794 0.025508 0.074242 0.115543 0.185349 0.028906 0.067951 0.132418 0.095569 0.076058 0.077588 0.034783 0.095549 0.174379 0.109077 0.016399 0.014094 0.061648 0.043506 0.087564 0.146617 0.091434 0.125386 0.091610 0.049654 0.050204 0.157033 0.122678 0.000000 0.149380 0.158109 0.082567 0.084743 0.014746 0.092684 0.105651 0.178585 0.028756 0.216973 0.071741
34.100000 0.112452 0.025627 0.112137 0.072068 0.151266 0.000000 0.036117 0.049422 0.080660 0.017735 0.037862 0.066098 0.076228 0.000000 0.075574 0.070825 0.032000 0.133133 0.216957 0.166391 0.077663 0.155984 0.047425 0.156367 0.017936 0.040233 0.003902 0.000448 0.009145 0.001334 0.050976 0.085811 0.078600 0.102613 0.003365 0.090564 0.138899 0.091148 0.014489 0.002428 0.131928 0.156056 0.001401 0.049955 0.057195 0.074918 0.014058 0.043163 0.073818 0.086786 0.033748 0.050717 0.109268 0.035516 0.118235 0.182296 0.061918 0.029812 0.039463 0.074684 0.114202 0.000958 0.121906 0.121797 0.178267 0.078280 0.002539 0.111550 0.102965 0.062516 0.045926 0.047147 0.107686 0.149538 0.093134 0.031702 0.017582 0.029346 0.077068 0.058164 0.155575 0.068948 0.127705 0.096648 0.066368 0.035442 0.159647 0.092302 0.000000 0.126331 0.123807 0.078645 0.059971 0.078477 0.127737 0.101844 0.208200 0.035390 0.223220 0.088917
34.200000 0.159077 0.060777 0.125885 0.109901 0.189435 0.036608 0.008784 0.037285 0.103651 0.009129 0.047676 0.072404 0.100369 0.000431 0.019499 0.079561 0.000414 0.122974 0.181667 0.188322 0.094296 0.127087 0.077201 0.108323 0.030811 0.060636 0.034526 0.040844 0.000000 0.000000 0.035592 0.097062 0.074006 0.066532 0.040666 0.046914 0.138040 0.060777 0.037212 0.005017 0.099829 0.143001 0.013202 0.054910 0.078334 0.019249 0.052529 0.029217 0.026785 0.122059 0.059852 0.060421 0.105166 0.069804 0.116083 0.128220 0.000000 0.024802 0.000983 0.049296 0.138406 0.014458 0.077216 0.166659 0.127591 0.093246 0.005825 0.147942 0.080995 0.069772 0.091291 0.062115 0.074135 0.129895 0.119368 0.039427 0.054810 0.047266 0.044631 0.100090 0.119194 0.096842 0.135119 0.110614 0.054587 0.002836 0.122330 0.081709 0.004519 0.097468 0.144106 0.097084 0.061385 0.043243 0.087334 0.113059 0.164379 0.046343 0.223538 0.110574
34.300000 0.157055 0.073264 0.100710 0.143246 0.148770 0.091402 0.020557 0.085523 0.095095 0.087556 0.071469 0.096785 0.117197 0.036624 0.014641 0.116563 0.001372 0.143231 0.161726 0.226954 0.095285 0.104708 0.119795 0.068838 0.006439 0.055846 0.018171 0.057205 0.038494 0.000000 0.072485 0.082402 0.105794 0.070085 0.054010 0.037786 0.123643 0.116158 0.054353 0.018659 0.126912 0.164534 0.051589 0.074932 0.061749 0.045921 0.029085 0.088698 0.060833 0.065953 0.072976 0.108763 0.073948 0.098112 0.096944 0.112650 0.036261 0.000000 0.018758 0.064946 0.134111 0.059507 0.049734 0.123262 0.116674 0.089822 0.007345 0.132528 0.125458 0.090144 0.075560 0.071956 0.054048 0.113744 0.101177 0.070606 0.055334 0.057585 0.070343 0.078703 0.113100 0.172215 0.065042 0.082475 0.114953 0.014428 0.091359 0.129551 0.011556 0.086649 0.162838 0.061627 0.141198 0.092645 0.119633 0.168594 0.195738 0.000000 0.218299 0.138506
34.400000 0.229000 0.104756 0.093650 0.137324 0.143221 0.088606 0.014087 0.091731 0.036305 0.077373 0.094983 0.093628 0.119439 0.056841 0.034222 0.083557 0.025799 0.138673 0.120680 0.231578 0.095201 0.093406 0.096396 0.035617 0.031526 0.107679 0.013091 0.028167 0.032848 0.008502 0.089448 0.116612 0.105574 0.084912 0.044869 0.029684 0.117690 0.090668 0.034422 0.053455 0.104058 0.143429 0.020104 0.067313 0.069170 0.029956 0.036446 0.120237 0.078587 0.098990 0.113079 0.042694 0.091663 0.115450 0.069616 0.097479 0.018456 0.052178 0.041568 0.099466 0.136747 0.092139 0.040581 0.137592 0.059691 0.148969 0.046245 0.129146 0.130010 0.058376 0.058173 0.061624 0.024514 0.152474 0.060556 0.044756 0.050549 0.072744 0.056191 0.132770 0.063801 0.155387 0.114678 0.120151 0.106241 0.000000 0.172392 0.126422 0.000000 0.101611 0.152640 0.084629 0.115768 0.093211 0.107717 0.156051 0.196758 0.036108 0.218970 0.115629
34.500000 0.236971 0.085194 0.112520 0.109233 0.101263 0.080394 0.033104 0.111991 0.000000 0.019200 0.106397 0.088365 0.145417 0.077664 0.061131 0.066625 0.033674 0.102826 0.126737 0.202800 0.125137 0.155238 0.102000 0.064373 0.036543 0.103340 0.045560 0.000000 0.000045 0.028208 0.076059 0.085178 0.094366 0.012182 0.038097 0.048191 0.074290 0.036759 0.025012 0.018593 0.111090 0.149447 0.057263 0.068130 0.091270 0.004268 0.002985 0.129649 0.113279 0.085889 0.106844 0.038009 0.102096 0.112428 0.088209 0.053127 0.059660 0.121121 0.074802 0.090857 0.108523 0.079754 0.042776 0.088030 0.054193 0.132402 0.035373 0.167795 0.068134 0.052426 0.054462 0.043806 0.002927 0.063800 0.059678 0.113499 0.051584 0.051064 0.081785 0.153583 0.069641 0.162864 0.114430 0.117730 0.098610 0.002985 0.200617 0.102595 0.019696 0.049474 0.127835 0.104204 0.100955 0.081646 0.092715 0.099097 0.225290 0.045663 0.211813 0.123586
34.600000 0.236481 0.031479 0.072637 0.097997 0.102979 0.119028 0.072617 0.076845 0.026935 0.014855 0.111552 0.049920 0.139610 0.109138 0.091158 0.017665 0.060586 0.125613 0.100961 0.191916 0.134728 0.111463 0.155885 0.086172 0.078130 0.099158 0.068449 0.040232 0.040315 0.085184 0.092768 0.108635 0.101162 0.041827 0.062444 0.082449 0.065111 0.019194 0.054885 0.000000 0.098364 0.092068 0.064097 0.080458 0.103830 0.022291 0.041225 0.079550 0.094775 0.112646 0.098774 0.035778 0.109379 0.022651 0.052842 0.039790 0.085532 0.135785 0.040570 0.094577 0.127490 0.116549 0.028782 0.133647 0.032738 0.101479 0.026505 0.165490 0.000000 0.030442 0.071302 0.043364 0.000000 0.115312 0.027342 0.151514 0.029030 0.042212 0.094430 0.148685 0.031794 0.074859 0.072641 0.121224 0.118134 0.000000 0.128148 0.090778 0.000952 0.046306 0.082765 0.134043 0.107382 0.049662 0.090431 0.095383 0.168912 0.036090 0.190850 0.108434
34.700000 0.271128 0.077967 0.068651 0.114245 0.098380 0.099524 0.087418 0.025794 0.023807 0.015922 0.086178 0.108073 0.096973 0.164121 0.055951 0.026069 0.080187 0.095738 0.079589 0.227687 0.147866 0.096183 0.131346 0.145398 0.135128 0.080347 0.091886 0.034138 0.092850 0.104362 0.101195 0.088155 0.108976 0.033473 0.042573 0.085742 0.043436 0.062154 0.074883 0.054024 0.085929 0.071976 0.089511 0.031117 0.087927 0.000000 0.023247 0.071340 0.028028 0.120768 0.134543 0.019405 0.082151 0.016661 0.018594 0.041448 0.082235 0.086873 0.081814 0.093984 0.086049 0.091151 0.019302 0.108677 0.000129 0.047789 0.057253 0.158268 0.000000 0.019110 0.089680 0.036732 0.000000 0.118525 0.013586 0.148559 0.018904 0.017707 0.092863 0.155217 0.014273 0.025687 0.104960 0.096803 0.148851 0.000000 0.115338 0.101433 0.018122 0.056362 0.113841 0.138070 0.088844 0.003568 0.052207 0.109612 0.171128 0.073409 0.227116 0.116361
34.800000 0.250059 0.055611 0.019118 0.055329 0.087293 0.097570 0.068475 0.008104 0.037009 0.000000 0.058858 0.077412 0.094992 0.154906 0.030253 0.035188 0.059576 0.056753 0.114845 0.214364 0.132723 0.089403 0.139853 0.101088 0.152350 0.043830 0.058043 0.072527 0.066993 0.070783 0.058102 0.080784 0.148621 0.031127 0.003058 0.062736 0.091694 0.011863 0.080380 0.070310 0.118166 0.016612 0.074754 0.005811 0.105752 0.008760 0.026035 0.073999 0.030132 0.109103 0.120431 0.004413 0.103568 0.052612 0.027877 0.006851 0.106348 0.016280 0.049801 0.087702 0.081336 0.105696 0.013182 0.084119 0.049213 0.055520 0.045679 0.134363 0.006498 0.021299 0.094750 0.053827 0.000231 0.128615 0.065885 0.141493 0.000000 0.036257 0.074890 0.113861 0.000000 0.020615 0.105081 0.051134 0.200198 0.032600 0.118292 0.087976 0.026344 0.070030 0.116445 0.106538 0.066492 0.002127 0.049076 0.112386 0.143950 0.086973 0.261955 0.103331
34.900000 0.185914 0.070014 0.018308 0.061777 0.109941 0.068728 0.082918 0.032328 0.020197 0.061765 0.057549 0.058076 0.148869 0.144209 0.060834 0.054827 0.073501 0.009920 0.145162 0.193350 0.124517 0.046308 0.137898 0.092276 0.132060 0.028602 0.126666 0.090305 0.056169 0.070046 0.005030 0.072061 0.140263 0.039668 0.005211 0.029859 0.064290 0.020192 0.124528 0.086871 0.169951 0.046884 0.119207 0.018931 0.119382 0.048766 0.006440 0.087705 0.017359 0.111432 0.168146 0.056546 0.016038 0.091103 0.000000 0.023350 0.073729 0.060236 0.067081 0.107701 0.064584 0.158870 0.068898 0.118702 0.037587 0.035261 0.039621 0.131547 0.004298 0.011173 0.111100 0.043122 0.011219 0.124942 0.050226 0.132814 0.013844 0.094032 0.123041 0.118125 0.000000 0.044811 0.080457 0.065185 0.185383 0.021956 0.124017 0.056321 0.054530 0.038963 0.103547 0.120042 0.094026 0.014176 0.103776 0.142934 0.178672 0.100462 0.258744 0.130709
35.000000 0.179670 0.108235 0.046781 0.065654 0.081208 0.109978 0.141298 0.072887 0.040134 0.071824 0.067160 0.043639 0.091103 0.078809 0.043055 0.091942 0.059360 0.000927 0.139546 0.213080 0.109152 0.021720 0.101378 0.039552 0.120435 0.018642 0.115060 0.011612 0.023155 0.087019 0.038339 0.061730 0.133083 0.045654 0.043249 0.030917 0.065029 0.045637 0.172256 0.140547 0.152641 0.054516 0.128004 0.041258 0.000000 0.047210 0.006877 0.132329 0.020585 0.119196 0.111263 0.077578 0.073753 0.115204 0.001286 0.033942 0.042048 0.052891 0.069793 0.137917 0.101589 0.117245 0.046551 0.135501 0.001817 0.045416 0.055593 0.115568 0.066580 0.010854 0.134059 0.043820 0.041276 0.110162 0.020806 0.140902 0.000000 0.130697 0.132131 0.112239 0.025900 0.097956 0.076874 0.075124 0.187034 0.067902 0.094000 0.081228 0.048381 0.047997 0.100163 0.119036 0.122679 0.000000 0.124569 0.115662 0.151766 0.103526 0.266193 0.109124
35.100000 0.169603 0.085133 0.051426 0.043072 0.066124 0.107929 0.127106 0.106343 0.085227 0.093441 0.069449 0.109931 0.066118 0.096524 0.081062 0.119604 0.033848 0.005114 0.115678 0.187596 0.082700 0.076065 0.000000 0.060217 0.112189 0.037667 0.145360 0.000940 0.069441 0.081645 0.013939 0.085980 0.174417 0.005772 0.037490 0.039304 0.101275 0.018900 0.166369 0.099739 0.122369 0.017106 0.094266 0.009635 0.025013 0.002991 0.008604 0.074196 0.019279 0.144688 0.114363 0.040239 0.072925 0.113864 0.009454 0.035399 0.018332 0.063833 0.060311 0.133652 0.052096 0.070226 0.057596 0.123997 0.000000 0.046568 0.061833 0.095395 0.040980 0.019336 0.088484 0.056190 0.028715 0.040830 0.005785 0.121890 0.009465 0.162615 0.125454 0.132863 0.070222 0.172694 0.051716 0.059418 0.140111 0.072411 0.072053 0.071975 0.051623 0.000000 0.154594 0.101240 0.174434 0.016417 0.159460 0.081869 0.154312 0.065703 0.239098 0.137791
35.200000 0.095214 0.080401 0.067050 0.078267 0.047504 0.047614 0.157723 0.079464 0.075000 0.098841 0.050312 0.120465 0.047407 0.061655 0.097573 0.099397 0.014269 0.019682 0.155296 0.141445 0.094666 0.068534 0.023532 0.072666 0.083068 0.031549 0.130227 0.000000 0.012360 0.084807 0.009610 0.120481 0.209558 0.016073 0.033710 0.081268 0.119877 0.072138 0.153801 0.086077 0.092847 0.063202 0.083900 0.011191 0.078780 0.029074 0.060380 0.005343 0.012679 0.149024 0.153634 0.046997 0.070100 0.109457 0.023914 0.004353 0.000000 0.075572 0.044395 0.177200 0.000000 0.081088 0.089794 0.107339 0.009647 0.000000 0.025200 0.096257 0.046425 0.016368 0.087383 0.046484 0.014314 0.073670 0.028160 0.141486 0.083865 0.165743 0.131535 0.088660 0.058208 0.129186 0.036062 0.062719 0.094848 0.060431 0.070506 0.072935 0.013837 0.047009 0.136066 0.092294 0.150807 0.036352 0.189029 0.053873 0.154478 0.102880 0.213737 0.115355
35.300000 0.081392 0.056142 0.110461 0.117225 0.058046 0.032749 0.131158 0.067343 0.058069 0.099665 0.053508 0.099610 0.093094 0.096518 0.138991 0.076772 0.024629 0.001227 0.089564 0.142051 0.092857 0.051261 0.022953 0.130414 0.064045 0.022331 0.137701 0.025494 0.050316 0.084292 0.042647 0.128613 0.196709 0.023651 0.024806 0.084195 0.145642 0.032046 0.171569 0.127863 0.055383 0.097581 0.084226 0.011367 0.104118 0.017646 0.073932 0.014047 0.000000 0.095522 0.182951 0.044575 0.049524 0.147639 0.000000 0.019164 0.002668 0.029586 0.020392 0.190356 0.000000 0.131978 0.031800 0.087278 0.016438 0.029339 0.017344 0.124183 0.081655 0.036992 0.098933 0.070120 0.037451 0.084537 0.012464 0.099837 0.095063 0.209763 0.149803 0.120907 0.000000 0.178260 0.036204 0.093407 0.100562 0.094360 0.074519 0.011569 0.031519 0.088996 0.083582 0.094985 0.105189 0.035206 0.197787 0.086213 0.145572 0.091654 0.207913 0.145433
35.400000 0.050291 0.066093 0.131554 0.133171 0.031290 0.031434 0.101198 0.128354 0.069443 0.126402 0.067344 0.087874 0.122476 0.073618 0.058594 0.082768 0.064369 0.060199 0.098462 0.124476 0.107653 0.025041 0.000000 0.123095 0.124822 0.011375 0.184502 0.000532 0.053973 0.066907 0.011746 0.116946 0.184310 0.052394 0.011957 0.106565 0.162238 0.131493 0.194888 0.117587 0.018551 0.109440 0.145637 0.000000 0.098430 0.017209 0.089752 0.060119 0.007115 0.091886 0.141955 0.000000 0.053693 0.115732 0.032271 0.025136 0.049774 0.052046 0.095434 0.130820 0.005918 0.151963 0.063648 0.068531 0.012928 0.029862 0.017443 0.079038 0.129711 0.058733 0.066837 0.090293 0.000000 0.103922 0.000325 0.081198 0.128847 0.237134 0.155489 0.086262 0.026611 0.172654 0.078984 0.058842 0.106127 0.106449 0.078529 0.037276 0.074013 0.114251 0.087872 0.081753 0.133252 0.042687 0.171408 0.081040 0.139622 0.106654 0.202210 0.120183
35.500000 0.078994 0.038524 0.103476 0.141724 0.067079 0.006933 0.091827 0.130197 0.041469 0.151111 0.006452 0.091278 0.149737 0.064008 0.105464 0.100473 0.047774 0.044189 0.123124 0.038025 0.136605 0.034072 0.021805 0.188894 0.063697 0.007906 0.177016 0.000000 0.057316 0.097506 0.079121 0.078640 0.184269 0.051135 0.000000 0.109396 0.119679 0.114008 0.211890 0.088578 0.061541 0.128821 0.158452 0.014803 0.126143 0.023294 0.118127 0.000000 0.038017 0.079044 0.206482 0.022010 0.040538 0.090889 0.030515 0.081066 0.109547 0.056562 0.118486 0.134418 0.020415 0.183602 0.059139 0.073708 0.044926 0.080330 0.038892 0.062219 0.132399 0.006596 0.048668 0.069408 0.001221 0.085410 0.004320 0.089007 0.102891 0.229038 0.159193 0.066706 0.059838 0.241958 0.063040 0.026041 0.144068 0.138173 0.028741 0.073338 0.076103 0.134982 0.068327 0.034888 0.171238 0.018483 0.142273 0.071394 0.134566 0.043588 0.189735 0.111601
35.600000 0.065299 0.000000 0.115197 0.106793 0.039489 0.010121 0.066449 0.149922 0.075544 0.113105 0.020915 0.084743 0.108787 0.042290 0.138382 0.079201 0.057720 0.025299 0.160913 0.002144 0.223127 0.068960 0.013379 0.178313 0.075573 0.025355 0.156453 0.039099 0.059669 0.026266 0.070434 0.066720 0.190365 0.011280 0.034717 0.113867 0.071963 0.121973 0.188199 0.095147 0.061298 0.102716 0.167724 0.025576 0.104780 0.007683 0.119703 0.010680 0.028755 0.128166 0.184782 0.007731 0.092746 0.113862 0.031948 0.128745 0.089032 0.094942 0.116304 0.083042 0.004011 0.267616 0.102605 0.071771 0.096991 0.083785 0.036449 0.077362 0.123551 0.006502 0.102872 0.042006 0.000000 0.079884 0.010426 0.072459 0.079479 0.201470 0.141424 0.128767 0.062922 0.226353 0.104129 0.085946 0.210150 0.137857 0.058269 0.056170 0.048808 0.166193 0.069973 0.041290 0.161684 0.043259 0.103042 0.057327 0.155583 0.045679 0.228227 0.114737
35.700000 0.068159 0.011561 0.146743 0.039462 0.085451 0.004749 0.059821 0.132965 0.074714 0.062131 0.042424 0.088520 0.125757 0.062492 0.121560 0.071892 0.034906 0.000000 0.153441 0.000000 0.212546 0.088543 0.008237 0.127943 0.084198 0.073980 0.161576 0.000000 0.050271 0.012970 0.011156 0.083494 0.200119 0.019263 0.062259 0.093606 0.088336 0.087836 0.193877 0.071165 0.038990 0.141211 0.154808 0.000000 0.082286 0.000000 0.055953 0.028948 0.072249 0.116391 0.194848 0.020993 0.066955 0.140681 0.042708 0.075146 0.107991 0.095642 0.150613 0.064555 0.029947 0.245976 0.081276 0.070841 0.092494 0.061061 0.051071 0.044622 0.105242 0.001851 0.120561 0.038673 0.002648 0.106592 0.073087 0.085862 0.039417 0.175110 0.128025 0.113671 0.068700 0.221825 0.065897 0.072769 0.085905 0.151526 0.055005 0.052616 0.074599 0.149977 0.092889 0.045473 0.149404 0.058431 0.126046 0.013314 0.130309 0.044974 0.252318 0.142684
35.800000 0.075531 0.033345 0.109087 0.035472 0.083192 0.038446 0.031940 0.144211 0.114241 0.018837 0.088358 0.088368 0.154641 0.089243 0.145654 0.084455 0.020294 0.014952 0.120550 0.004733 0.221680 0.112356 0.004828 0.192241 0.084566 0.068852 0.153397 0.019749 0.000619 0.038682 0.000000 0.091911 0.205836 0.021799 0.070495 0.087356 0.053374 0.069618 0.175456 0.063746 0.035556 0.110866 0.135654 0.019506 0.076384 0.071346 0.079159 0.055462 0.114872 0.172709 0.195810 0.069465 0.082038 0.104214 0.034098 0.073981 0.077020 0.075338 0.143356 0.034990 0.009197 0.248280 0.065245 0.016235 0.114858 0.083041 0.063006 0.046673 0.070445 0.079826 0.059671 0.047753 0.033393 0.052456 0.043857 0.100544 0.006555 0.189501 0.080779 0.072883 0.062086 0.236406 0.040997 0.076979 0.152052 0.120291 0.069518 0.056947 0.103269 0.132283 0.161209 0.017255 0.120108 0.069541 0.098727 0.006209 0.146641 0.018764 0.255837 0.140278
35.900000 0.092512 0.019739 0.055814 0.025918 0.070009 0.000000 0.040261 0.166737 0.090258 0.006881 0.088757 0.115667 0.172935 0.097745 0.126811 0.103123 0.000000 0.015120 0.078100 0.005195 0.173475 0.062973 0.006085 0.196415 0.079135 0.000000 0.104051 0.038966 0.016393 0.041174 0.019474 0.050701 0.185897 0.075588 0.033504 0.066032 0.056917 0.096834 0.158272 0.070194 0.090729 0.120434 0.077143 0.049157 0.032857 0.046502 0.083049 0.078591 0.078307 0.126450 0.191699 0.000000 0.116205 0.103831 0.043441 0.078802 0.109602 0.088396 0.155561 0.012820 0.000000 0.177152 0.145177 0.013136 0.084712 0.117710 0.091178 0.008917 0.091276 0.091771 0.059850 0.062724 0.027397 0.077914 0.052325 0.105784 0.034067 0.210761 0.080994 0.103022 0.058963 0.197574 0.119863 0.071026 0.163639 0.127152 0.058530 0.079602 0.117841 0.137298 0.148027 0.044229 0.128414 0.080292 0.114105 0.037812 0.140980 0.011670 0.265712 0.109789
36.000000 0.085125 0.070869 0.107569 0.038020 0.062673 0.001380 0.067475 0.080426 0.085449 0.020147 0.078714 0.132748 0.116103 0.113231 0.175991 0.114454 0.000000 0.021518 0.018688 0.047027 0.156932 0.066498 0.053814 0.224727 0.092970 0.006609 0.112378 0.024649 0.037934 0.049261 0.019434 0.106354 0.197265 0.086004 0.025024 0.047519 0.093136 0.082074 0.154905 0.077347 0.095316 0.095110 0.099795 0.002185 0.021161 0.042105 0.013751 0.089628 0.103296 0.119075 0.234963 0.032538 0.095533 0.104043 0.028345 0.033404 0.149458 0.102065 0.198033 0.041822 0.015263 0.167709 0.143153 0.005849 0.062154 0.105649 0.130247 0.007743 0.130685 0.053838 0.005370 0.062532 0.009125 0.076130 0.107800 0.114145 0.038305 0.192600 0.098781 0.096360 0.024101 0.183666 0.156224 0.075080 0.172031 0.121328 0.044648 0.148499 0.144928 0.144366 0.153387 0.000000 0.128385 0.059493 0.135210 0.059346 0.167721 0.058694 0.217483 0.131937
36.100000 0.094716 0.087839 0.080741 0.031832 0.060566 0.000000 0.000261 0.108460 0.044634 0.004495 0.101960 0.145230 0.111041 0.119238 0.091018 0.100573 0.033290 0.000000 0.043605 0.082461 0.126479 0.049159 0.080079 0.197924 0.101466 0.048774 0.094976 0.000000 0.089397 0.052571 0.046167 0.064807 0.182217 0.110977 0.002829 0.067488 0.050965 0.114452 0.184834 0.068929 0.057335 0.124353 0.126928 0.006351 0.025284 0.023621 0.018473 0.113478 0.068598 0.166090 0.150480 0.000000 0.083961 0.098941 0.074441 0.012545 0.147467 0.139009 0.205537 0.042831 0.035659 0.129861 0.070847 0.032589 0.050124 0.095374 0.114765 0.040842 0.132936 0.022839 0.006528 0.091483 0.015747 0.062973 0.121747 0.111437 0.109317 0.131308 0.012872 0.063174 0.066355 0.171396 0.111213 0.059993 0.184641 0.119227 0.101038 0.178825 0.129005 0.129974 0.134272 0.013670 0.083139 0.089411 0.110715 0.030880 0.142767 0.095417 0.183750 0.175356
36.200000 0.100111 0.080177 0.058015 0.070904 0.070627 0.057609 0.040137 0.106242 0.024653 0.053730 0.121040 0.141006 0.083290 0.149163 0.054646 0.069682 0.094683 0.000000 0.079668 0.085478 0.093477 0.017394 0.086837 0.169821 0.134023 0.032595 0.159801 0.010702 0.100407 0.078046 0.039128 0.072123 0.190589 0.087415 0.006902 0.125608 0.000000 0.067653 0.187125 0.078942 0.076573 0.095611 0.166326 0.035898 0.040916 0.000000 0.019325 0.196169 0.070612 0.173752 0.162280 0.020300 0.071727 0.072208 0.079376 0.034237 0.119475 0.120696 0.259698 0.042209 0.028479 0.069551 0.082540 0.039974 0.058900 0.100354 0.104470 0.000000 0.186576 0.027520 0.015455 0.132680 0.056621 0.079676 0.099210 0.103543 0.137593 0.146972 0.028219 0.061563 0.075361 0.210685 0.100554 0.035111 0.144578 0.097188 0.137061 0.151146 0.122717 0.112234 0.143270 0.013317 0.103743 0.085038 0.074190 0.045128 0.160010 0.118751 0.172451 0.146981
36.300000 0.101550 0.091999 0.000000 0.084686 0.060631 0.095104 0.058719 0.117302 0.033585 0.011562 0.171572 0.123310 0.114085 0.112864 0.075630 0.120252 0.096394 0.010571 0.084690 0.041266 0.082934 0.031497 0.082241 0.154297 0.147751 0.007674 0.128720 0.003956 0.055916 0.054151 0.026458 0.055427 0.177849 0.058630 0.057081 0.096119 0.000000 0.061005 0.187074 0.164161 0.122257 0.096367 0.135122 0.033248 0.039756 0.010035 0.031884 0.166358 0.082731 0.162877 0.185763 0.037233 0.060046 0.079593 0.096030 0.000000 0.127565 0.109616 0.248116 0.022414 0.042395 0.075593 0.023188 0.016111 0.057083 0.068228 0.055893 0.053497 0.169873 0.005229 0.028780 0.123877 0.044936 0.055899 0.044931 0.095564 0.148045 0.138730 0.013567 0.023154 0.054158 0.190905 0.107292 0.066064 0.098432 0.098956 0.055494 0.108186 0.116168 0.094968 0.142271 0.010132 0.103326 0.079044 0.083132 0.055041 0.085355 0.115654 0.111274 0.134151
36.400000 0.112037 0.144480 0.021611 0.021225 0.056838 0.087027 0.048467 0.093865 0.041704 0.000000 0.181879 0.073976 0.125179 0.122914 0.080562 0.100436 0.105952 0.044571 0.047502 0.053779 0.095010 0.008974 0.104705 0.101033 0.084970 0.039036 0.123499 0.033460 0.013377 0.052010 0.025781 0.082509 0.145545 0.050297 0.004450 0.087220 0.026369 0.067074 0.136590 0.137618 0.177932 0.100574 0.052763 0.020271 0.012037 0.008030 0.018309 0.196936 0.056384 0.102963 0.217569 0.025289 0.063056 0.022426 0.084470 0.000000 0.174495 0.081937 0.251385 0.071817 0.096355 0.030141 0.031140 0.038515 0.045059 0.061221 0.075723 0.078670 0.118175 0.016175 0.085415 0.157983 0.087137 0.056686 0.069653 0.123163 0.161666 0.073953 0.031746 0.025540 0.089872 0.163822 0.088218 0.017571 0.067323 0.063326 0.010606 0.162419 0.177354 0.095041 0.115173 0.022633 0.115340 0.097718 0.122007 0.065700 0.085644 0.148923 0.178310 0.101695
36.500000 0.110385 0.151025 0.064001 0.049989 0.072302 0.054766 0.011099 0.130682 0.025856 0.033352 0.183351 0.081381 0.053309 0.150576 0.140939 0.102309 0.080261 0.063026 0.061170 0.043137 0.062323 0.099830 0.099093 0.076872 0.072509 0.043984 0.138607 0.000000 0.062789 0.017442 0.015437 0.023084 0.154129 0.037488 0.037534 0.058404 0.000000 0.085563 0.154093 0.124527 0.188731 0.154239 0.112782 0.000000 0.000000 0.081017 0.062560 0.180746 0.079937 0.123181 0.215955 0.039073 0.095048 0.024958 0.091700 0.000000 0.124019 0.117114 0.216672 0.082946 0.087450 0.040784 0.046201 0.031624 0.090297 0.065734 0.053951 0.109635 0.050624 0.005443 0.061836 0.191194 0.109030 0.050448 0.052863 0.152763 0.109516 0.107400 0.058600 0.083637 0.130929 0.159174 0.060965 0.043974 0.000000 0.105651 0.012165 0.137622 0.168227 0.078690 0.155197 0.009942 0.113565 0.090447 0.072036 0.118290 0.049662 0.115574 0.160190 0.054019
36.600000 0.089878 0.168279 0.068933 0.073486 0.037133 0.075585 0.018315 0.092920 0.018783 0.023200 0.170714 0.023094 0.076973 0.135394 0.176839 0.146788 0.112952 0.043118 0.037762 0.017693 0.106502 0.039588 0.084509 0.057584 0.067242 0.005305 0.116483 0.000000 0.085857 0.060584 0.036654 0.030314 0.157272 0.048367 0.064283 0.080097 0.000000 0.078278 0.128901 0.098630 0.159878 0.113846 0.076611 0.024411 0.012331 0.068855 0.044621 0.161715 0.082970 0.119465 0.172863 0.037622 0.075467 0.000000 0.118571 0.009933 0.142608 0.118516 0.202176 0.036819 0.110610 0.029071 0.058737 0.014183 0.112460 0.054534 0.089861 0.084214 0.049813 0.022152 0.020034 0.169419 0.172981 0.036056 0.111115 0.158594 0.117720 0.091383 0.025772 0.131816 0.161521 0.082931 0.060600 0.029519 0.007780 0.065327 0.045860 0.158168 0.137341 0.075898 0.137009 0.049358 0.080927 0.130282 0.028017 0.107982 0.039857 0.101816 0.130097 0.068846
36.700000 0.126032 0.167553 0.031840 0.086267 0.054319 0.078460 0.011333 0.103636 0.025444 0.013302 0.172307 0.025362 0.117313 0.105444 0.190561 0.147540 0.174897 0.023207 0.026432 0.021025 0.125206 0.042205 0.119328 0.025182 0.099473 0.020079 0.121505 0.004523 0.112886 0.051012 0.041680 0.030433 0.156873 0.041588 0.131713 0.121221 0.008666 0.078821 0.210524 0.080969 0.134388 0.144281 0.084305 0.061725 0.015791 0.101773 0.058156 0.183298 0.085054 0.114120 0.145719 0.026561 0.087666 0.011622 0.114634 0.024492 0.223856 0.126565 0.214416 0.072361 0.118946 0.001013 0.065122 0.013762 0.116343 0.077069 0.114263 0.109632 0.079548 0.070155 0.036270 0.141644 0.161106 0.054746 0.046057 0.219723 0.090402 0.138541 0.042488 0.112561 0.219302 0.069360 0.064179 0.045436 0.061983 0.126853 0.074398 0.154992 0.125868 0.096732 0.117558 0.028132 0.116076 0.155564 0.018071 0.107715 0.080822 0.074063 0.097442 0.080407
36.800000 0.139912 0.185401 0.043004 0.081153 0.063834 0.094302 0.009633 0.050058 0.010894 0.003734 0.157810 0.015304 0.119438 0.090394 0.153317 0.152691 0.123684 0.103085 0.008072 0.028518 0.115713 0.026803 0.094243 0.057091 0.093115 0.008465 0.159928 0.033920 0.148608 0.020633 0.037901 0.000000 0.191559 0.044773 0.122463 0.134975 0.045280 0.116390 0.213587 0.074313 0.169592 0.167567 0.023578 0.000000 0.044194 0.098136 0.083787 0.176728 0.096540 0.070917 0.135293 0.040195 0.115513 0.048206 0.112808 0.037670 0.214258 0.086748 0.172562 0.023851 0.127302 0.013437 0.081622 0.075263 0.108382 0.081409 0.135731 0.135910 0.099038 0.054187 0.004956 0.125870 0.186541 0.155465 0.009822 0.203552 0.109743 0.113677 0.041396 0.087535 0.175360 0.101771 0.035373 0.079121 0.034550 0.114662 0.103435 0.191877 0.079410 0.100878 0.101175 0.038473 0.081240 0.113628 0.049868 0.124041 0.077591 0.071496 0.109028 0.048528
36.900000 0.086392 0.186605 0.043226 0.121311 0.071997 0.124554 0.035883 0.088072 0.036736 0.000000 0.093008 0.000000 0.110753 0.147707 0.145044 0.126426 0.161948 0.134626 0.055164 0.047755 0.142129 0.023887 0.127567 0.100468 0.075363 0.007364 0.179796 0.022424 0.200364 0.020610 0.086714 0.015378 0.197077 0.000000 0.119024 0.132253 0.086650 0.169398 0.226529 0.108787 0.232050 0.153913 0.042685 0.040803 0.018661 0.088042 0.070865 0.184143 0.051662 0.041554 0.114836 0.011986 0.081589 0.024668 0.095968 0.007581 0.220356 0.109545 0.150447 0.056805 0.180839 0.000000 0.064782 0.130526 0.130363 0.139255 0.122933 0.117162 0.082914 0.096448 0.003847 0.133395 0.142039 0.171990 0.000000 0.176173 0.105347 0.125481 0.038970 0.030376 0.200849 0.108245 0.020237 0.033069 0.000000 0.082856 0.083935 0.164376 0.037549 0.087656 0.163988 0.021077 0.064024 0.184906 0.046355 0.070675 0.088655 0.067791 0.088074 0.020701
37.000000 0.086155 0.149428 0.005819 0.133801 0.032287 0.126166 0.123017 0.122006 0.051751 0.034175 0.090022 0.030381 0.139194 0.109653 0.135942 0.079313 0.101531 0.148127 0.085135 0.053462 0.121513 0.065707 0.085845 0.045191 0.048632 0.023804 0.162782 0.064333 0.202996 0.038018 0.071055 0.015742 0.148410 0.008127 0.079877 0.065883 0.131847 0.157108 0.216763 0.080850 0.228148 0.124145 0.019265 0.096328 0.008975 0.140608 0.072184 0.145988 0.021689 0.036288 0.134078 0.014667 0.119219 0.080797 0.119620 0.022473 0.194202 0.069450 0.168514 0.091237 0.154488 0.003727 0.015375 0.072136 0.110070 0.103235 0.140634 0.127801 0.105142 0.130664 0.038999 0.077613 0.126565 0.189825 0.025999 0.120593 0.085250 0.127927 0.039290 0.045861 0.209406 0.143487 0.062719 0.011059 0.016056 0.083402 0.141286 0.140987 0.094332 0.084550 0.113440 0.030919 0.016069 0.188890 0.093074 0.034856 0.035084 0.090001 0.057317 0.021008
37.100000 0.049793 0.122371 0.007977 0.166125 0.045823 0.089471 0.150291 0.133303 0.013628 0.049496 0.168154 0.061136 0.142617 0.070767 0.118420 0.080298 0.102115 0.108411 0.151692 0.097329 0.080542 0.083829 0.049169 0.098007 0.043442 0.003786 0.185623 0.085070 0.221895 0.050989 0.114752 0.032404 0.142786 0.031020 0.073213 0.044464 0.079378 0.184466 0.192442 0.036551 0.208085 0.132374 0.055767 0.086712 0.007250 0.137500 0.058630 0.155912 0.033508 0.037973 0.129643 0.026417 0.090500 0.112651 0.132939 0.016929 0.204427 0.126295 0.118239 0.137417 0.164867 0.015880 0.017433 0.028039 0.099689 0.125802 0.121477 0.155116 0.085658 0.150418 0.042999 0.108714 0.127011 0.191984 0.033906 0.075966 0.067285 0.143780 0.084227 0.041567 0.190379 0.110943 0.062484 0.029333 0.032614 0.057819 0.150973 0.133049 0.101420 0.009418 0.115077 0.048419 0.020560 0.234687 0.047946 0.003818 0.015497 0.094895 0.037400 0.071286
37.200000 0.046019 0.150563 0.015951 0.144059 0.049089 0.126055 0.147849 0.144371 0.010971 0.062057 0.113521 0.098678 0.158282 0.093389 0.135088 0.065829 0.077461 0.146502 0.092588 0.095487 0.068312 0.072603 0.083169 0.076608 0.082937 0.037903 0.165080 0.062084 0.166795 0.047288 0.129216 0.018082 0.117160 0.050693 0.094330 0.038511 0.053213 0.184037 0.148647 0.004532 0.173360 0.076430 0.067754 0.091070 0.021723 0.165948 0.083891 0.204691 0.034710 0.040024 0.177201 0.037726 0.072031 0.110670 0.105377 0.043471 0.230274 0.161619 0.070027 0.122028 0.183297 0.016405 0.033927 0.027758 0.077576 0.117383 0.125469 0.137045 0.120527 0.153433 0.043030 0.062856 0.077817 0.141537 0.013462 0.082503 0.048271 0.163074 0.097354 0.015956 0.137897 0.117136 0.051174 0.011300 0.048734 0.013532 0.128216 0.120306 0.115771 0.042774 0.123682 0.009280 0.000000 0.201789 0.005646 0.000000 0.062579 0.166529 0.018838 0.086832
37.300000 0.001535 0.134356 0.000000 0.136963 0.081086 0.161643 0.162066 0.139782 0.058448 0.059704 0.154909 0.107186 0.116474 0.076954 0.156435 0.123691 0.099712 0.165180 0.106483 0.085038 0.060351 0.096317 0.165193 0.086808 0.085459 0.037917 0.193746 0.068371 0.089173 0.057902 0.149103 0.037028 0.147495 0.081486 0.104461 0.004000 0.039002 0.152506 0.121135 0.043223 0.134139 0.057722 0.054632 0.148655 0.042112 0.124484 0.066713 0.245362 0.067692 0.023668 0.170762 0.070472 0.042676 0.114335 0.115393 0.028012 0.145534 0.176269 0.053404 0.131357 0.154168 0.015121 0.020397 0.010933 0.103392 0.128973 0.131171 0.125941 0.123845 0.219955 0.009048 0.043150 0.074974 0.087089 0.035038 0.081031 0.024895 0.200534 0.098403 0.000000 0.163606 0.150016 0.124700 0.000000 0.058800 0.044185 0.050665 0.064376 0.039583 0.022699 0.172004 0.024379 0.015812 0.205218 0.023258 0.008469 0.071593 0.191582 0.078276 0.095912
37.400000 0.022742 0.174426 0.038183 0.172354 0.070809 0.107391 0.135704 0.146563 0.075497 0.050867 0.102804 0.130395 0.102652 0.145501 0.168352 0.167394 0.117918 0.143952 0.104392 0.058943 0.061488 0.072611 0.115505 0.038381 0.026782 0.013023 0.173232 0.054005 0.047514 0.036340 0.193099 0.066191 0.167225 0.102076 0.086614 0.048296 0.044940 0.112876 0.064720 0.041291 0.101685 0.038989 0.067340 0.112794 0.068069 0.117134 0.060329 0.233470 0.040651 0.007505 0.155219 0.126842 0.030450 0.097348 0.146663 0.060032 0.098774 0.150650 0.103172 0.079712 0.209774 0.003133 0.024586 0.044535 0.061645 0.127016 0.149170 0.159981 0.132552 0.251568 0.016625 0.041620 0.053958 0.089895 0.048050 0.070311 0.048097 0.199325 0.137688 0.004133 0.179949 0.181172 0.150113 0.055110 0.078934 0.056971 0.037288 0.053938 0.053869 0.000000 0.152496 0.000000 0.023384 0.162161 0.081337 0.023435 0.058381 0.162765 0.051228 0.064606
37.500000 0.057318 0.153528 0.072467 0.207545 0.050726 0.041445 0.147967 0.149969 0.079324 0.084861 0.110021 0.155600 0.074607 0.133187 0.106351 0.138444 0.085596 0.060969 0.082920 0.051230 0.047308 0.078769 0.079615 0.071040 0.051399 0.015038 0.182539 0.096692 0.031527 0.030759 0.196725 0.070990 0.174596 0.164049 0.097437 0.037936 0.008645 0.133761 0.024654 0.033494 0.047826 0.000000 0.105807 0.149941 0.022341 0.083464 0.081007 0.203153 0.047950 0.008509 0.128578 0.127838 0.064148 0.123289 0.130151 0.110418 0.106540 0.181786 0.118952 0.051759 0.228414 0.012529 0.026206 0.094859 0.034945 0.118051 0.122331 0.180122 0.075551 0.254763 0.039661 0.023127 0.049832 0.069701 0.098475 0.055097 0.031495 0.163698 0.123402 0.035079 0.157266 0.178312 0.191000 0.028469 0.103779 0.031023 0.058773 0.071310 0.060448 0.011013 0.124612 0.024004 0.019450 0.178942 0.052627 0.097734 0.071356 0.200542 0.124677 0.105447
37.600000 0.108074 0.156764 0.065288 0.242966 0.057355 0.045163 0.155888 0.148325 0.040569 0.060243 0.108716 0.124274 0.137988 0.083553 0.125577 0.107230 0.033755 0.070525 0.079027 0.057885 0.042567 0.029830 0.064070 0.073024 0.051563 0.023471 0.136411 0.112003 0.026336 0.032002 0.206118 0.102819 0.180511 0.131317 0.071185 0.072361 0.004656 0.149771 0.065629 0.013079 0.069009 0.058686 0.089880 0.132526 0.015569 0.093603 0.079807 0.187625 0.031457 0.012413 0.086033 0.125068 0.062549 0.131357 0.135004 0.098852 0.090839 0.189160 0.145902 0.000063 0.209582 0.000000 0.031115 0.045687 0.025126 0.124522 0.103005 0.197571 0.049218 0.271644 0.022767 0.000000 0.027196 0.052715 0.094458 0.010901 0.033981 0.158224 0.148853 0.007299 0.128293 0.171592 0.165278 0.074572 0.072566 0.025238 0.047511 0.112338 0.128799 0.027254 0.140691 0.049826 0.000000 0.216220 0.000768 0.052767 0.059414 0.141059 0.103240 0.067093
37.700000 0.069955 0.153375 0.077678 0.256179 0.060406 0.059296 0.177776 0.137280 0.100008 0.052500 0.049142 0.110817 0.056973 0.056685 0.123985 0.053040 0.023443 0.092993 0.100437 0.065236 0.072015 0.041727 0.093510 0.107351 0.077530 0.023905 0.134051 0.076804 0.011632 0.050843 0.196585 0.060371 0.201871 0.141495 0.067269 0.072998 0.002161 0.168408 0.048751 0.013604 0.074816 0.000000 0.036477 0.168435 0.000000 0.153291 0.117159 0.190813 0.030529 0.070472 0.111055 0.174658 0.045212 0.147879 0.156766 0.080896 0.081726 0.182715 0.164904 0.034560 0.155677 0.007249 0.032695 0.018102 0.074062 0.086577 0.009164 0.141065 0.023186 0.209332 0.006979 0.016800 0.003418 0.095311 0.087998 0.025712 0.029518 0.108441 0.151371 0.018500 0.057177 0.120977 0.127088 0.087858 0.109721 0.021615 0.052099 0.114176 0.138622 0.000000 0.129466 0.080771 0.032964 0.185911 0.007296 0.054901 0.030789 0.108654 0.171847 0.010460
37.800000 0.053644 0.131400 0.028808 0.225862 0.056846 0.083746 0.194937 0.172668 0.123417 0.038120 0.083730 0.071531 0.054906 0.066858 0.085515 0.023543 0.028052 0.041638 0.098270 0.089376 0.058437 0.046792 0.122723 0.177624 0.063429 0.022604 0.170307 0.086807 0.067906 0.015627 0.180895 0.078089 0.223702 0.129341 0.054629 0.048417 0.006043 0.145124 0.081617 0.001315 0.085647 0.005983 0.131969 0.198768 0.009089 0.174521 0.095871 0.151603 0.028380 0.049276 0.108291 0.176391 0.028747 0.132341 0.157860 0.060745 0.054863 0.181575 0.148343 0.073387 0.227575 0.018309 0.043474 0.000000 0.046934 0.054031 0.043546 0.135376 0.059176 0.193734 0.021369 0.000000 0.046738 0.069123 0.046245 0.020319 0.039010 0.110453 0.100037 0.000000 0.051520 0.199644 0.084701 0.061544 0.108380 0.016283 0.075617 0.122712 0.116853 0.006411 0.138769 0.077318 0.049856 0.168610 0.000806 0.040300 0.037687 0.053566 0.195204 0.041409
37.900000 0.035725 0.131412 0.019841 0.220766 0.091789 0.057515 0.192363 0.167052 0.118475 0.028473 0.115945 0.044506 0.126753 0.072041 0.091520 0.008577 0.076494 0.051671 0.107862 0.091728 0.037692 0.000000 0.190600 0.169443 0.088309 0.031114 0.135068 0.123183 0.121615 0.036982 0.200511 0.049730 0.228951 0.149573 0.057402 0.013151 0.000896 0.180574 0.120349 0.021910 0.116285 0.031504 0.173152 0.173495 0.002661 0.196815 0.105033 0.128793 0.000356 0.061871 0.113576 0.205950 0.019423 0.152523 0.137365 0.000000 0.037144 0.212698 0.128197 0.029894 0.213815 0.035363 0.066972 0.015709 0.065023 0.029216 0.090882 0.063285 0.106616 0.170684 0.016268 0.034793 0.048405 0.093404 0.071415 0.043288 0.038858 0.062506 0.068825 0.006639 0.096073 0.155814 0.052013 0.069088 0.113682 0.030388 0.111610 0.094107 0.140502 0.038528 0.146081 0.053077 0.106524 0.143280 0.003542 0.001843 0.000000 0.072154 0.186951 0.002927
38.000000 0.021693 0.133047 0.022594 0.182906 0.098049 0.056032 0.149990 0.161075 0.111180 0.018035 0.124624 0.048110 0.115199 0.047412 0.031211 0.035452 0.077850 0.008782 0.143864 0.105092 0.053123 0.000000 0.218383 0.135195 0.129860 0.039543 0.058384 0.126324 0.154128 0.050164 0.206606 0.034723 0.197781 0.117534 0.000000 0.025641 0.001064 0.163901 0.133230 0.025098 0.082247 0.018923 0.158556 0.080983 0.017202 0.173708 0.100339 0.054726 0.013014 0.078121 0.111343 0.173055 0.048982 0.171745 0.141152 0.019536 0.049761 0.221017 0.134985 0.015351 0.181304 0.004024 0.023814 0.001437 0.093497 0.031900 0.081332 0.077142 0.122628 0.196389 0.009221 0.054674 0.011160 0.130753 0.039438 0.082737 0.009561 0.076503 0.072337 0.024084 0.137455 0.192727 0.102760 0.067300 0.096976 0.032999 0.043846 0.082819 0.135033 0.004991 0.130693 0.025768 0.140976 0.126216 0.000946 0.039740 0.004691 0.079791 0.185494 0.040285
38.100000 0.091399 0.100113 0.018271 0.115586 0.169349 0.001700 0.219730 0.204107 0.115413 0.035962 0.153236 0.090483 0.094656 0.042724 0.000000 0.061783 0.093957 0.000000 0.184302 0.104396 0.106565 0.044417 0.157384 0.131877 0.082741 0.028886 0.013250 0.151015 0.134648 0.000000 0.192154 0.028252 0.185977 0.108536 0.000563 0.000000 0.012838 0.123050 0.138581 0.024990 0.077591 0.037460 0.164446 0.065936 0.000000 0.195985 0.080256 0.059298 0.000000 0.117877 0.081272 0.166108 0.109397 0.153717 0.152004 0.001869 0.028659 0.209058 0.154570 0.025238 0.180905 0.011962 0.002458 0.015348 0.126227 0.041975 0.068804 0.099442 0.139772 0.204149 0.018532 0.004109 0.021973 0.099837 0.066791 0.088943 0.059576 0.030941 0.064756 0.047793 0.117241 0.254048 0.092979 0.116038 0.120086 0.087439 0.050637 0.095839 0.162501 0.028830 0.090400 0.080669 0.084704 0.160381 0.009006 0.034901 0.012372 0.076953 0.237704 0.084919
38.200000 0.065951 0.063890 0.020553 0.087245 0.146816 0.019474 0.200705 0.180116 0.105681 0.037408 0.111980 0.092212 0.102738 0.018648 0.023718 0.091883 0.076938 0.010234 0.217551 0.091860 0.113575 0.032379 0.150266 0.095202 0.081992 0.031770 0.008301 0.137656 0.146424 0.008636 0.128683 0.034702 0.181662 0.147853 0.037316 0.012949 0.000000 0.117984 0.126620 0.075887 0.125531 0.082990 0.131381 0.086515 0.014979 0.142147 0.103304 0.087373 0.020764 0.118066 0.084350 0.163008 0.107307 0.148133 0.140574 0.017922 0.040162 0.174123 0.136125 0.053500 0.211269 0.003246 0.002120 0.039891 0.139708 0.064377 0.081923 0.121059 0.107091 0.214073 0.007595 0.017579 0.003176 0.050892 0.051581 0.034590 0.043064 0.053798 0.048823 0.053204 0.090549 0.230734 0.085782 0.117863 0.112912 0.062561 0.044745 0.047924 0.136812 0.000041 0.086553 0.103394 0.049392 0.091434 0.047160 0.055114 0.000000 0.042244 0.241212 0.091554
38.300000 0.072925 0.071025 0.027314 0.149421 0.158636 0.115596 0.207967 0.167056 0.112617 0.030233 0.088471 0.103395 0.105997 0.048874 0.018190 0.110605 0.092854 0.041095 0.282447 0.066521 0.079286 0.058694 0.123564 0.051718 0.090672 0.034001 0.000633 0.134104 0.127540 0.004080 0.098819 0.055782 0.183051 0.128331 0.063564 0.020559 0.028210 0.073993 0.077723 0.108172 0.129265 0.082945 0.119159 0.104900 0.036523 0.196839 0.084856 0.119834 0.052889 0.102028 0.005193 0.128981 0.078939 0.167411 0.151705 0.011914 0.063005 0.154242 0.096267 0.029337 0.250995 0.049247 0.000925 0.021858 0.121725 0.100051 0.060959 0.145532 0.135977 0.234791 0.009240 0.002345 0.014740 0.047277 0.035069 0.077251 0.070358 0.053954 0.031567 0.047974 0.098573 0.189236 0.053411 0.065972 0.124874 0.098435 0.040111 0.040189 0.102040 0.036298 0.096739 0.132606 0.073770 0.108761 0.028996 0.039444 0.022314 0.028122 0.229192 0.059885
38.400000 0.099791 0.050713 0.029203 0.104797 0.151185 0.084344 0.204273 0.209096 0.133894 0.008587 0.064350 0.106484 0.090874 0.073663 0.039089 0.114640 0.114702 0.072851 0.251048 0.000000 0.042475 0.030147 0.114083 0.001189 0.066358 0.012417 0.029739 0.123518 0.164217 0.005271 0.118196 0.036326 0.146480 0.140187 0.084559 0.013640 0.063368 0.062990 0.093935 0.076177 0.144378 0.112195 0.127053 0.085197 0.028072 0.219755 0.086706 0.054241 0.044923 0.139532 0.000000 0.129651 0.079423 0.170948 0.121100 0.028724 0.086794 0.171869 0.130551 0.034810 0.244407 0.082536 0.001957 0.062785 0.124422 0.082618 0.035202 0.166213 0.139643 0.247393 0.000000 0.002126 0.000000 0.037889 0.063504 0.074463 0.116153 0.061041 0.038869 0.039592 0.152913 0.214952 0.049864 0.069275 0.089301 0.081694 0.037291 0.009831 0.110337 0.076664 0.054515 0.082866 0.106674 0.100716 0.041015 0.049328 0.007659 0.054729 0.213254 0.032930
38.500000 0.095806 0.041789 0.030007 0.122867 0.102479 0.119790 0.154435 0.189770 0.040409 0.036271 0.021987 0.106408 0.090514 0.098617 0.026037 0.036090 0.076875 0.078338 0.249028 0.030034 0.031460 0.046045 0.097526 0.000000 0.090529 0.047243 0.056043 0.170524 0.137621 0.016282 0.130577 0.012678 0.138267 0.162508 0.050753 0.025223 0.045812 0.062604 0.039987 0.076746 0.174970 0.122830 0.162253 0.141733 0.045352 0.217752 0.085874 0.037958 0.079688 0.117644 0.069485 0.149285 0.106428 0.122490 0.107776 0.024771 0.048426 0.198205 0.098997 0.079558 0.250147 0.108848 0.000000 0.023142 0.116793 0.099191 0.020395 0.154035 0.151728 0.208067 0.030589 0.027904 0.036778 0.000000 0.031307 0.141805 0.125582 0.025151 0.007096 0.062600 0.101390 0.167121 0.043069 0.076807 0.126726 0.073199 0.027251 0.000000 0.105400 0.063574 0.036307 0.101482 0.092435 0.087531 0.042227 0.059057 0.001649 0.023191 0.208469 0.030337
38.600000 0.088976 0.052389 0.021068 0.125213 0.099744 0.081762 0.126270 0.178053 0.023863 0.056392 0.065455 0.118653 0.132593 0.081824 0.056738 0.019663 0.038986 0.114277 0.231304 0.000000 0.076891 0.079245 0.074718 0.014114 0.048734 0.034811 0.027135 0.124538 0.146062 0.036324 0.114410 0.000000 0.166323 0.124099 0.045676 0.031399 0.050169 0.047376 0.028545 0.044625 0.127851 0.086468 0.127703 0.119760 0.081912 0.142162 0.057310 0.059775 0.085095 0.140703 0.055637 0.057506 0.102393 0.089079 0.058107 0.030612 0.047261 0.185626 0.128250 0.051662 0.268098 0.069293 0.037063 0.041689 0.125862 0.081541 0.006643 0.160647 0.126253 0.191412 0.072050 0.054942 0.052385 0.000000 0.037787 0.134659 0.114948 0.026870 0.060831 0.030800 0.100150 0.212358 0.073878 0.052504 0.106399 0.104033 0.040635 0.010429 0.163695 0.062749 0.000000 0.076629 0.132908 0.050035 0.013740 0.026263 0.015192 0.015829 0.169215 0.055800
38.700000 0.018009 0.037426 0.002047 0.119435 0.091194 0.056208 0.133582 0.194311 0.030478 0.060984 0.116673 0.079371 0.100420 0.115091 0.084573 0.004246 0.091528 0.145535 0.197737 0.000000 0.083783 0.104098 0.073790 0.047570 0.013116 0.045727 0.067034 0.107544 0.155862 0.016433 0.131387 0.019527 0.167853 0.128790 0.024621 0.088130 0.080545 0.036022 0.011562 0.019952 0.081926 0.093098 0.154327 0.135356 0.072682 0.103872 0.054034 0.059353 0.084737 0.116213 0.072300 0.057276 0.162511 0.100241 0.087297 0.024239 0.080541 0.207542 0.154912 0.075260 0.283204 0.064102 0.067535 0.077180 0.098495 0.077767 0.019817 0.179921 0.121013 0.151690 0.111068 0.044494 0.087279 0.051011 0.046407 0.137124 0.109600 0.041937 0.085404 0.002909 0.076551 0.229298 0.079826 0.065621 0.136232 0.116051 0.000000 0.015983 0.132910 0.063715 0.015163 0.111548 0.175045 0.008868 0.000000 0.011693 0.024734 0.011446 0.115444 0.067894
38.800000 0.060905 0.096604 0.020532 0.111318 0.114543 0.084761 0.091327 0.182139 0.015621 0.056658 0.050076 0.091488 0.119477 0.115134 0.076218 0.044646 0.163105 0.118902 0.218759 0.016683 0.110392 0.117751 0.079129 0.023331 0.000000 0.051095 0.070918 0.129945 0.159274 0.000000 0.094619 0.023806 0.126865 0.153268 0.008102 0.090630 0.088336 0.053777 0.035099 0.066699 0.093204 0.123564 0.188289 0.169752 0.106383 0.075643 0.116418 0.084322 0.117040 0.113536 0.104327 0.012945 0.118192 0.055669 0.087305 0.044805 0.085653 0.152784 0.143036 0.035738 0.235803 0.068174 0.031146 0.127006 0.101572 0.085378 0.057685 0.172142 0.136644 0.176320 0.125045 0.100214 0.099252 0.029644 0.035827 0.112919 0.092522 0.033990 0.104248 0.041910 0.100237 0.219601 0.094918 0.043304 0.086891 0.087191 0.006600 0.000000 0.141238 0.078173 0.000000 0.129567 0.182126 0.069227 0.000000 0.011753 0.022727 0.045229 0.041586 0.174221
38.900000 0.119220 0.043262 0.017483 0.091546 0.132071 0.142017 0.108044 0.169603 0.043171 0.042517 0.046598 0.091377 0.148018 0.124871 0.108302 0.051422 0.198543 0.124227 0.194690 0.027041 0.090615 0.060902 0.100335 0.000000 0.007398 0.070913 0.046331 0.081295 0.126224 0.014110 0.068721 0.053396 0.129914 0.049832 0.050094 0.092958 0.117100 0.045454 0.101238 0.095529 0.102245 0.166679 0.200455 0.135211 0.071276 0.056980 0.125533 0.050892 0.077472 0.137699 0.113718 0.040491 0.123252 0.010880 0.147188 0.020346 0.081166 0.132788 0.108636 0.021841 0.188932 0.073466 0.013164 0.136647 0.119782 0.079089 0.044619 0.129887 0.164385 0.104014 0.136891 0.130870 0.100688 0.019274 0.015139 0.099890 0.042698 0.094471 0.077941 0.000000 0.124291 0.184412 0.110965 0.052676 0.041045 0.062317 0.014235 0.058052 0.102464 0.076509 0.066907 0.143731 0.195762 0.088013 0.000000 0.000000 0.022082 0.025973 0.004337 0.130355
39.000000 0.150789 0.023933 0.012089 0.068456 0.126136 0.161384 0.077012 0.138865 0.005515 0.069881 0.027068 0.099735 0.088056 0.156643 0.135090 0.056119 0.146053 0.131412 0.171633 0.071050 0.054032 0.056275 0.057399 0.010584 0.000000 0.059506 0.080001 0.081247 0.179771 0.006970 0.072950 0.035286 0.148707 0.019002 0.030086 0.010345 0.092692 0.030625 0.047377 0.136938 0.092450 0.132463 0.154312 0.125431 0.016337 0.010020 0.039695 0.073093 0.113393 0.157608 0.131676 0.035946 0.108955 0.000000 0.094594 0.005374 0.051971 0.131343 0.108082 0.018520 0.205547 0.057050 0.006998 0.099550 0.133241 0.063339 0.036880 0.152270 0.181770 0.168572 0.114771 0.118890 0.108851 0.040848 0.045056 0.121960 0.074444 0.094174 0.094648 0.038884 0.122766 0.190144 0.141378 0.110124 0.062872 0.066854 0.000000 0.088973 0.105183 0.088896 0.107005 0.168679 0.147911 0.010699 0.000460 0.003844 0.040096 0.025883 0.000262 0.071086
39.100000 0.139733 0.032615 0.115398 0.117948 0.122666 0.162823 0.055659 0.142525 0.077245 0.114232 0.038794 0.143425 0.082507 0.181193 0.156490 0.024263 0.157525 0.094829 0.117810 0.069625 0.022276 0.009997 0.062451 0.056500 0.009383 0.028879 0.125094 0.061472 0.133123 0.018766 0.037633 0.018348 0.160099 0.000000 0.000000 0.018802 0.052649 0.002429 0.073734 0.081799 0.086020 0.122033 0.116244 0.154065 0.001303 0.022182 0.060963 0.133688 0.088071 0.174307 0.103845 0.027236 0.115265 0.035544 0.120585 0.014970 0.070343 0.158963 0.092869 0.042263 0.186946 0.007180 0.003089 0.038794 0.176772 0.091669 0.005000 0.150197 0.131751 0.152763 0.120725 0.085681 0.121575 0.023955 0.032551 0.135550 0.075974 0.073522 0.062022 0.022111 0.105022 0.192683 0.098752 0.040350 0.068397 0.100247 0.006656 0.062518 0.091127 0.077223 0.113134 0.170586 0.154096 0.002392 0.000726 0.009763 0.035508 0.012180 0.000000 0.075044
39.200000 0.141647 0.037841 0.117254 0.138863 0.174159 0.170507 0.071848 0.143727 0.105260 0.125694 0.021528 0.140819 0.084746 0.177903 0.173512 0.035600 0.164820 0.085945 0.118070 0.064532 0.077447 0.044236 0.076873 0.015701 0.044579 0.052284 0.077074 0.046523 0.117124 0.016990 0.055441 0.062961 0.217828 0.000000 0.024086 0.000000 0.029012 0.025342 0.000000 0.050382 0.111684 0.084105 0.139638 0.140935 0.033031 0.006860 0.075610 0.092548 0.060491 0.107011 0.053794 0.072120 0.057224 0.060072 0.128892 0.007118 0.077915 0.155996 0.051520 0.006871 0.174057 0.008605 0.003396 0.068495 0.177857 0.096451 0.020663 0.141264 0.129231 0.163686 0.092793 0.086236 0.100499 0.000000 0.045094 0.101874 0.091308 0.082308 0.032650 0.013461 0.118257 0.145644 0.127720 0.034295 0.035557 0.154781 0.026523 0.040647 0.086058 0.093482 0.120945 0.170885 0.164541 0.051322 0.020907 0.043510 0.022702 0.025878 0.045343 0.059719
39.300000 0.166460 0.055841 0.132439 0.088493 0.164150 0.210787 0.071627 0.075315 0.084985 0.141567 0.003436 0.095972 0.065352 0.191873 0.141563 0.067938 0.141497 0.041938 0.117868 0.076927 0.119021 0.087007 0.020580 0.048999 0.060560 0.054091 0.073823 0.081502 0.084047 0.000432 0.089713 0.018306 0.169168 0.002449 0.048171 0.013736 0.000000 0.049654 0.014850 0.080124 0.110836 0.051645 0.123231 0.097479 0.079074 0.008108 0.116486 0.072214 0.039701 0.082894 0.048622 0.104009 0.051988 0.062361 0.138702 0.026923 0.041958 0.203812 0.041405 0.013443 0.185601 0.018750 0.011582 0.024570 0.167507 0.076986 0.034159 0.111066 0.067147 0.132294 0.012469 0.056244 0.097179 0.066245 0.030862 0.123289 0.049623 0.140137 0.021458 0.002502 0.055481 0.132187 0.167808 0.000000 0.031513 0.127374 0.015504 0.042028 0.058068 0.057791 0.043641 0.183753 0.196271 0.076298 0.044559 0.040358 0.026972 0.029318 0.039697 0.052315
39.400000 0.171944 0.083504 0.132757 0.131735 0.146380 0.205349 0.068535 0.062245 0.066512 0.097122 0.028415 0.106647 0.060379 0.158041 0.184869 0.025507 0.168497 0.030470 0.103512 0.088391 0.107727 0.108141 0.000000 0.096622 0.026826 0.031741 0.055744 0.051354 0.089588 0.019857 0.044558 0.067103 0.167807 0.022692 0.028875 0.030970 0.011956 0.065834 0.032525 0.077681 0.101635 0.089219 0.190677 0.067621 0.129963 0.007521 0.096629 0.077930 0.029468 0.076850 0.019344 0.066802 0.039399 0.110931 0.141923 0.000000 0.000000 0.186264 0.028964 0.062676 0.116368 0.028131 0.009566 0.037390 0.114289 0.070992 0.047308 0.054996 0.096042 0.156298 0.003975 0.031053 0.087705 0.101378 0.024662 0.110311 0.048550 0.054375 0.005737 0.044579 0.058351 0.154271 0.220338 0.000000 0.003084 0.169218 0.036863 0.075396 0.021900 0.059590 0.086910 0.177811 0.202902 0.077938 0.070083 0.037428 0.002146 0.023368 0.013345 0.064726
39.500000 0.179360 0.014348 0.113542 0.084533 0.095718 0.196861 0.038733 0.055013 0.067708 0.119840 0.007222 0.098583 0.095941 0.115924 0.134733 0.013640 0.129972 0.031895 0.132287 0.033918 0.112182 0.149221 0.013592 0.108752 0.040515 0.065498 0.049799 0.120611 0.077492 0.010344 0.034972 0.053786 0.162473 0.013030 0.049274 0.031905 0.002328 0.125364 0.077129 0.074179 0.105748 0.092643 0.145688 0.075590 0.134254 0.031120 0.113979 0.075706 0.039317 0.084274 0.065564 0.061304 0.000408 0.112434 0.145243 0.000640 0.092624 0.203242 0.090504 0.113751 0.116699 0.064897 0.035864 0.000000 0.153687 0.050356 0.028601 0.061925 0.063963 0.137205 0.048593 0.025399 0.107991 0.066582 0.059704 0.122316 0.098291 0.073858 0.000000 0.025408 0.036340 0.094002 0.233953 0.000000 0.015775 0.166227 0.026744 0.083747 0.000000 0.070752 0.104212 0.173917 0.182434 0.046477 0.083876 0.004902 0.003775 0.023893 0.025155 0.097727
39.600000 0.215090 0.018101 0.161952 0.068676 0.048688 0.176606 0.056552 0.049071 0.157063 0.131924 0.009968 0.077098 0.033470 0.103557 0.108990 0.000000 0.119573 0.075533 0.101920 0.052779 0.062301 0.146465 0.017187 0.167860 0.019408 0.052982 0.060382 0.129477 0.094201 0.064104 0.082527 0.036635 0.152377 0.024444 0.056742 0.071628 0.000000 0.139613 0.061649 0.065739 0.060801 0.090312 0.105107 0.046472 0.137992 0.010160 0.117179 0.130270 0.018691 0.047010 0.034094 0.091978 0.020503 0.059185 0.140686 0.008499 0.073861 0.129149 0.065636 0.071750 0.096853 0.093738 0.049934 0.012962 0.147974 0.088315 0.035748 0.067042 0.068354 0.084170 0.069821 0.051536 0.111587 0.083903 0.011275 0.093078 0.117432 0.000000 0.026123 0.029662 0.076890 0.096762 0.222284 0.004777 0.030285 0.096027 0.000000 0.088003 0.052176 0.082485 0.101537 0.144783 0.157162 0.069191 0.100849 0.031206 0.069868 0.071018 0.051981 0.146169
39.700000 0.178087 0.094799 0.146850 0.063975 0.048983 0.173559 0.096785 0.023830 0.173841 0.130015 0.000000 0.017533 0.049279 0.077873 0.161230 0.012388 0.105240 0.108024 0.102735 0.041638 0.090165 0.127428 0.029685 0.170597 0.094092 0.027077 0.021949 0.125413 0.108504 0.072350 0.047674 0.032111 0.092169 0.026584 0.043513 0.039172 0.047357 0.172862 0.067035 0.056657 0.089399 0.084132 0.063134 0.051762 0.127342 0.028643 0.107637 0.133376 0.005853 0.086655 0.000000 0.110336 0.028282 0.023083 0.115955 0.008394 0.134318 0.102919 0.055564 0.068261 0.066964 0.103878 0.099961 0.030303 0.106873 0.032180 0.083830 0.096012 0.061472 0.037423 0.054205 0.064471 0.122307 0.080919 0.020859 0.070695 0.127550 0.068242 0.013982 0.018993 0.078700 0.141234 0.197525 0.028060 0.024451 0.033741 0.029090 0.080556 0.042313 0.098080 0.073839 0.134818 0.066152 0.117855 0.069600 0.007265 0.058843 0.028648 0.095535 0.130560
39.800000 0.143348 0.084702 0.087063 0.046130 0.023994 0.139237 0.065221 0.089939 0.185431 0.172440 0.007995 0.066906 0.005607 0.049769 0.196200 0.035418 0.150512 0.145538 0.171499 0.057416 0.112595 0.160455 0.040892 0.132647 0.138903 0.006778 0.023168 0.133869 0.106889 0.087235 0.060475 0.038912 0.109572 0.026883 0.056281 0.033518 0.125189 0.158019 0.024957 0.057578 0.112635 0.117774 0.103325 0.117245 0.086839 0.000382 0.158024 0.174188 0.042286 0.031184 0.045388 0.120053 0.073468 0.049606 0.104682 0.031305 0.127120 0.110446 0.043722 0.109557 0.107191 0.161584 0.084379 0.094557 0.119079 0.011293 0.117821 0.111994 0.055322 0.031293 0.093723 0.099996 0.122136 0.034387 0.058883 0.091482 0.154995 0.081305 0.054126 0.022508 0.040307 0.093718 0.203175 0.011162 0.025795 0.046739 0.044723 0.053365 0.062917 0.093049 0.045482 0.130144 0.044749 0.116060 0.085775 0.017816 0.088190 0.008892 0.020165 0.168372
39.900000 0.127385 0.085974 0.071655 0.054770 0.000000 0.085953 0.056988 0.108741 0.161466 0.185812 0.009104 0.087971 0.026136 0.047897 0.218958 0.032112 0.168408 0.172663 0.152205 0.056840 0.119950 0.139498 0.053131 0.090797 0.148646 0.044749 0.050510 0.164342 0.147297 0.094915 0.045913 0.049992 0.076824 0.030948 0.040170 0.047362 0.119384 0.149459 0.000997 0.092690 0.148486 0.116739 0.075285 0.097564 0.092204 0.000000 0.187278 0.162033 0.062805 0.002160 0.014587 0.115601 0.026354 0.044741 0.139197 0.017368 0.136687 0.096573 0.034021 0.146550 0.090474 0.164591 0.104029 0.092279 0.104384 0.014340 0.166295 0.122972 0.018188 0.030880 0.023073 0.084059 0.075358 0.014715 0.085908 0.062955 0.206084 0.109865 0.000000 0.000000 0.055426 0.115129 0.169832 0.041763 0.046452 0.082946 0.047503 0.033665 0.079995 0.108826 0.078147 0.097066 0.057270 0.133102 0.052796 0.043087 0.100151 0.058378 0.000000 0.142015
40.000000 0.131550 0.014915 0.089757 0.003852 0.032039 0.140995 0.049919 0.074602 0.107451 0.166445 0.001378 0.070729 0.033218 0.035810 0.218208 0.023037 0.164443 0.204948 0.172578 0.032554 0.142403 0.158237 0.045084 0.097418 0.125948 0.084424 0.054112 0.198316 0.138852 0.095824 0.061199 0.060990 0.019312 0.077662 0.056576 0.087006 0.034070 0.181249 0.015056 0.149928 0.148620 0.119775 0.053490 0.071737 0.139951 0.049056 0.232131 0.182353 0.058284 0.018806 0.033855 0.150917 0.013785 0.008247 0.066770 0.072526 0.120589 0.073598 0.010658 0.129174 0.045860 0.164365 0.029590 0.144817 0.101209 0.000000 0.139997 0.139435 0.000000 0.003401 0.037620 0.084461 0.109991 0.000000 0.071557 0.093425 0.173578 0.114915 0.049280 0.012682 0.071783 0.133045 0.235245 0.000000 0.038346 0.089916 0.041735 0.100332 0.072064 0.133882 0.078501 0.121195 0.046458 0.122550 0.039225 0.070669 0.125722 0.074456 0.035939 0.189015
40.100000 0.114499 0.037419 0.097854 0.053652 0.035875 0.069372 0.036599 0.013015 0.124564 0.132251 0.000000 0.086394 0.042715 0.071728 0.223267 0.045367 0.197132 0.197952 0.164581 0.017538 0.107656 0.137939 0.072436 0.123826 0.134486 0.097529 0.030180 0.137539 0.099603 0.136987 0.056931 0.047047 0.054358 0.066663 0.049257 0.111356 0.026964 0.188173 0.028147 0.154039 0.152746 0.111750 0.056875 0.049015 0.141143 0.073188 0.231757 0.186850 0.051362 0.044207 0.000000 0.193914 0.026370 0.046706 0.072147 0.103389 0.079493 0.094703 0.017341 0.070115 0.042674 0.158260 0.006559 0.168218 0.121763 0.024595 0.104712 0.088302 0.079530 0.024191 0.046931 0.121939 0.096827 0.030665 0.065565 0.097346 0.119612 0.042605 0.042002 0.027261 0.051699 0.118860 0.199140 0.000000 0.078197 0.112815 0.000000 0.133806 0.025879 0.130081 0.081296 0.055420 0.046195 0.069731 0.040029 0.000000 0.087901 0.085026 0.008563 0.142680
40.200000 0.103776 0.088484 0.075112 0.012502 0.029476 0.066429 0.069132 0.034204 0.133541 0.130369 0.035330 0.110823 0.059973 0.031396 0.192617 0.091199 0.159032 0.189718 0.169071 0.028502 0.077983 0.116062 0.033560 0.146546 0.106823 0.098266 0.037404 0.149567 0.093924 0.136904 0.030340 0.007031 0.028174 0.094015 0.063970 0.058015 0.024664 0.143316 0.008285 0.161117 0.124053 0.108039 0.079884 0.025028 0.119033 0.050045 0.218674 0.152516 0.056738 0.084861 0.000148 0.155426 0.021140 0.085892 0.021462 0.084598 0.121984 0.111588 0.048687 0.066544 0.011571 0.105351 0.015795 0.103511 0.147924 0.036709 0.152944 0.124807 0.041181 0.029068 0.010003 0.086275 0.139257 0.001781 0.058228 0.093419 0.101054 0.075694 0.060595 0.013095 0.124099 0.140605 0.170770 0.007726 0.038413 0.103926 0.005998 0.149326 0.048533 0.185013 0.087809 0.012677 0.055299 0.103793 0.064936 0.003406 0.000000 0.061406 0.000000 0.164339
40.300000 0.129250 0.081900 0.095526 0.062405 0.062161 0.052716 0.068076 0.060323 0.125164 0.123912 0.000000 0.107444 0.000000 0.043381 0.156545 0.056114 0.153262 0.208801 0.168551 0.016204 0.062236 0.106740 0.062800 0.120414 0.111309 0.098599 0.057876 0.152483 0.079168 0.126362 0.044890 0.025753 0.024988 0.102933 0.069624 0.037077 0.089656 0.165458 0.043317 0.144003 0.092177 0.084572 0.077360 0.013120 0.096996 0.012290 0.206641 0.119240 0.011595 0.081425 0.043588 0.136436 0.000379 0.071344 0.071932 0.062261 0.155246 0.153167 0.054611 0.041228 0.000000 0.047608 0.011388 0.076971 0.141687 0.047887 0.095179 0.102733 0.012122 0.014351 0.010793 0.029003 0.099752 0.020611 0.080212 0.132576 0.102541 0.046165 0.049216 0.029880 0.106358 0.088076 0.149746 0.004525 0.028094 0.103189 0.013229 0.156902 0.049604 0.216140 0.097500 0.027899 0.109935 0.108680 0.040939 0.028633 0.034844 0.062246 0.021854 0.198999
40.400000 0.130157 0.097346 0.089419 0.055137 0.056811 0.035497 0.084508 0.109164 0.093455 0.188777 0.019852 0.077504 0.028742 0.026748 0.113756 0.080195 0.123258 0.153857 0.128586 0.032173 0.064869 0.119999 0.138191 0.137605 0.128023 0.088751 0.079262 0.166644 0.073203 0.088969 0.017403 0.000000 0.006526 0.090258 0.099719 0.046951 0.036565 0.183823 0.067466 0.126493 0.074235 0.052319 0.036902 0.003090 0.099647 0.011090 0.187501 0.105582 0.000000 0.082135 0.029677 0.117915 0.024276 0.114351 0.074485 0.064158 0.173578 0.084372 0.059318 0.010066 0.038945 0.024297 0.068875 0.085356 0.191730 0.067974 0.068467 0.127635 0.046011 0.037980 0.072823 0.028388 0.073844 0.044020 0.067152 0.128568 0.094697 0.036246 0.022571 0.028625 0.087973 0.097686 0.136482 0.046965 0.047674 0.078151 0.025731 0.120224 0.094578 0.152668 0.071098 0.022314 0.135452 0.080775 0.106634 0.003037 0.044013 0.122269 0.062276 0.209697
40.500000 0.175702 0.105817 0.061720 0.055589 0.053894 0.066441 0.037583 0.074668 0.088500 0.139564 0.046255 0.053607 0.017395 0.033349 0.061366 0.096478 0.107581 0.108717 0.126880 0.026734 0.102775 0.090145 0.115962 0.158909 0.190408 0.117281 0.113145 0.179078 0.068982 0.138022 0.002212 0.000000 0.006337 0.100339 0.102805 0.048761 0.035846 0.207817 0.069615 0.148196 0.062498 0.097355 0.058925 0.047297 0.093580 0.099037 0.130833 0.134966 0.000000 0.104355 0.020038 0.108549 0.060267 0.080872 0.093795 0.080970 0.122077 0.130021 0.032466 0.027440 0.039273 0.067391 0.059461 0.077828 0.134956 0.019195 0.038773 0.162884 0.045646 0.022648 0.076018 0.000000 0.063779 0.048990 0.029346 0.177885 0.082899 0.039871 0.046010 0.004350 0.104211 0.085148 0.140755 0.005006 0.105403 0.075694 0.018722 0.094315 0.123562 0.191981 0.083997 0.035039 0.104800 0.072524 0.108218 0.041205 0.055473 0.137466 0.064473 0.212641
40.600000 0.145796 0.083771 0.020061 0.097625 0.033630 0.095859 0.064471 0.077609 0.114573 0.094543 0.105837 0.038127 0.064096 0.006869 0.056003 0.060570 0.125690 0.122429 0.105184 0.054898 0.095318 0.068065 0.135485 0.142219 0.160070 0.136264 0.105180 0.217961 0.083067 0.162055 0.020405 0.024659 0.027321 0.034371 0.108595 0.047041 0.004134 0.212951 0.080184 0.100379 0.055131 0.086012 0.099556 0.042464 0.057120 0.111180 0.130915 0.103653 0.026746 0.069213 0.027594 0.106274 0.030395 0.097863 0.031448 0.049787 0.153835 0.102711 0.054423 0.043760 0.047758 0.052060 0.049581 0.028696 0.111928 0.000000 0.036875 0.116679 0.013207 0.073759 0.098747 0.022693 0.088950 0.067508 0.012464 0.148529 0.034130 0.071653 0.088504 0.048893 0.101089 0.125235 0.182253 0.007887 0.114972 0.060029 0.052342 0.082705 0.111346 0.195790 0.082893 0.061312 0.112159 0.052961 0.091758 0.027262 0.107012 0.174860 0.025801 0.211714
40.700000 0.162414 0.164317 0.004034 0.113307 0.029662 0.049169 0.055163 0.077022 0.130047 0.079869 0.078927 0.040766 0.068887 0.000000 0.043431 0.026540 0.171779 0.035590 0.147792 0.082319 0.080595 0.000000 0.161218 0.072986 0.106796 0.199149 0.092598 0.178944 0.040742 0.143775 0.098361 0.044890 0.006930 0.016127 0.116020 0.045037 0.029537 0.243585 0.050772 0.094377 0.031830 0.131672 0.088406 0.000000 0.042553 0.144795 0.089071 0.081213 0.011096 0.069684 0.014800 0.145947 0.028003 0.084457 0.042414 0.050045 0.106624 0.043151 0.064476 0.000000 0.054533 0.056145 0.043169 0.029707 0.106304 0.000000 0.044525 0.094142 0.000000 0.049064 0.090083 0.026433 0.115578 0.031731 0.033066 0.145602 0.060551 0.055884 0.103222 0.056818 0.106651 0.138179 0.234344 0.000000 0.055668 0.049034 0.089979 0.088966 0.138333 0.231866 0.037740 0.066304 0.077212 0.079007 0.065804 0.016746 0.103879 0.117293 0.053269 0.196145
40.800000 0.174514 0.107767 0.015857 0.123023 0.012974 0.033927 0.039206 0.056150 0.084780 0.111202 0.079792 0.010150 0.050534 0.001858 0.034894 0.003885 0.156048 0.083210 0.110947 0.014906 0.108092 0.016490 0.186103 0.094631 0.082681 0.236870 0.103788 0.122728 0.050010 0.107266 0.106987 0.069512 0.024007 0.117478 0.081914 0.055702 0.084534 0.220786 0.038617 0.093087 0.031697 0.094441 0.122790 0.010599 0.019249 0.182238 0.132272 0.043064 0.004715 0.063969 0.101419 0.101394 0.027174 0.120077 0.022898 0.031278 0.032173 0.026690 0.084367 0.000000 0.058462 0.112495 0.050847 0.060842 0.035382 0.001021 0.025723 0.064028 0.000000 0.063464 0.046176 0.003268 0.111934 0.006842 0.006732 0.125771 0.107906 0.059900 0.077436 0.056271 0.082663 0.166462 0.180640 0.053562 0.077801 0.048334 0.044189 0.136462 0.143303 0.208591 0.000000 0.114242 0.101326 0.073163 0.060459 0.028840 0.158629 0.093759 0.106310 0.183404
40.900000 0.137764 0.081905 0.045346 0.161896 0.039999 0.037122 0.011346 0.000000 0.056902 0.093932 0.090940 0.008484 0.047161 0.015698 0.036209 0.003658 0.156888 0.090435 0.050165 0.054678 0.079690 0.045313 0.106501 0.085653 0.049669 0.199319 0.047196 0.082448 0.057715 0.094622 0.069578 0.079325 0.000000 0.097625 0.105805 0.079468 0.100900 0.183117 0.048389 0.125963 0.044260 0.135756 0.122930 0.006187 0.031340 0.212634 0.104814 0.051101 0.001274 0.028136 0.103224 0.101392 0.054537 0.091197 0.014359 0.029253 0.039269 0.026331 0.066307 0.040778 0.023764 0.082689 0.086685 0.010629 0.019013 0.042831 0.011590 0.082399 0.039476 0.061704 0.031394 0.020994 0.102803 0.000000 0.031376 0.163499 0.031017 0.038433 0.078218 0.053896 0.065184 0.135662 0.195001 0.016647 0.053374 0.047131 0.054218 0.097579 0.154356 0.216907 0.008702 0.137632 0.021352 0.073419 0.052163 0.017198 0.131774 0.106543 0.131362 0.156982
41.000000 0.099754 0.090080 0.000000 0.146894 0.036612 0.027350 0.018111 0.001383 0.013766 0.047511 0.104544 0.012383 0.053625 0.061297 0.000000 0.000000 0.137056 0.086453 0.014359 0.030938 0.091279 0.116194 0.096354 0.046780 0.041769 0.191529 0.010086 0.102870 0.130076 0.092165 0.064373 0.125761 0.081740 0.110294 0.100286 0.066773 0.127568 0.193698 0.051656 0.115059 0.086008 0.175191 0.092335 0.076473 0.047606 0.210955 0.112848 0.071279 0.039040 0.038871 0.065198 0.083755 0.005367 0.090855 0.000000 0.050253 0.045516 0.056448 0.073065 0.033717 0.014764 0.081637 0.056255 0.012228 0.028263 0.078745 0.009365 0.101813 0.095240 0.127188 0.049539 0.000000 0.082289 0.017927 0.031539 0.152097 0.006722 0.011157 0.109670 0.080013 0.056338 0.149071 0.146453 0.040558 0.027591 0.039967 0.029721 0.082552 0.176720 0.192283 0.000000 0.143384 0.093412 0.038919 0.098192 0.040340 0.127240 0.094691 0.143182 0.136439
41.100000 0.076093 0.092292 0.033888 0.150376 0.075700 0.047082 0.058540 0.035079 0.024106 0.019976 0.073502 0.000000 0.080142 0.016648 0.035663 0.044071 0.167414 0.088340 0.041507 0.091717 0.089082 0.092436 0.085209 0.072726 0.065819 0.193803 0.031336 0.115585 0.127709 0.145804 0.048757 0.060665 0.062625 0.125804 0.065839 0.106367 0.169218 0.188510 0.037244 0.101841 0.079089 0.160310 0.080665 0.075107 0.089199 0.168788 0.132635 0.081017 0.028362 0.062928 0.067513 0.078655 0.001647 0.095724 0.020685 0.037385 0.061092 0.026702 0.042717 0.029812 0.013195 0.104049 0.053418 0.000000 0.056345 0.090721 0.092230 0.117443 0.115141 0.157053 0.040181 0.017851 0.080464 0.025629 0.002704 0.185485 0.004468 0.000000 0.077803 0.091342 0.043160 0.123061 0.124152 0.046908 0.040414 0.066836 0.014625 0.122885 0.135502 0.220999 0.005263 0.137446 0.061150 0.057361 0.126713 0.000000 0.105735 0.042641 0.147506 0.138551
41.200000 0.066821 0.087799 0.063990 0.116044 0.074423 0.080879 0.094007 0.017393 0.000000 0.000182 0.054753 0.022901 0.094264 0.004769 0.040275 0.026453 0.129431 0.101430 0.056767 0.089470 0.098113 0.125612 0.079194 0.095756 0.023750 0.156040 0.021290 0.050950 0.117899 0.166360 0.063688 0.129307 0.009230 0.116350 0.055621 0.082392 0.156390 0.208492 0.051358 0.114270 0.119647 0.121058 0.071909 0.109671 0.062367 0.149146 0.154905 0.039785 0.026923 0.051581 0.000000 0.076199 0.000000 0.053801 0.001121 0.048034 0.070235 0.026379 0.069346 0.001971 0.057279 0.089008 0.092940 0.067346 0.074949 0.094570 0.033894 0.080085 0.141612 0.164272 0.032379 0.020810 0.111129 0.071822 0.008613 0.169104 0.000000 0.035445 0.049499 0.081972 0.052865 0.150811 0.100220 0.000000 0.044255 0.000000 0.039310 0.138752 0.146846 0.183138 0.005651 0.146581 0.075570 0.000000 0.151802 0.005983 0.100222 0.058552 0.137495 0.137927
41.300000 0.027457 0.076936 0.038308 0.100356 0.086087 0.065303 0.067715 0.017605 0.063210 0.029081 0.052663 0.041605 0.101179 0.028125 0.028547 0.014681 0.107705 0.096860 0.089738 0.109447 0.139943 0.141811 0.079574 0.145005 0.019537 0.146966 0.031806 0.044232 0.082334 0.144177 0.029739 0.183207 0.048569 0.138581 0.025049 0.033461 0.150034 0.209278 0.020369 0.097145 0.159633 0.110009 0.095675 0.089239 0.070223 0.180464 0.159242 0.025904 0.000609 0.076932 0.010410 0.047564 0.021848 0.093773 0.031148 0.035948 0.044049 0.000000 0.116630 0.037652 0.073817 0.095774 0.131263 0.088352 0.069664 0.116058 0.012597 0.119343 0.119490 0.108647 0.024440 0.045855 0.126744 0.038202 0.020908 0.168349 0.003629 0.040337 0.100313 0.060062 0.082135 0.177337 0.074742 0.020826 0.037376 0.000894 0.052263 0.112630 0.119093 0.184115 0.049323 0.114516 0.095468 0.000000 0.139396 0.019839 0.119111 0.020930 0.141235 0.154859
41.400000 0.004306 0.069926 0.107172 0.038528 0.137999 0.051262 0.049311 0.038717 0.059130 0.004443 0.041061 0.000000 0.032843 0.016389 0.006383 0.008565 0.112646 0.136339 0.133558 0.081174 0.123152 0.113849 0.058771 0.169335 0.000000 0.104333 0.027962 0.050961 0.049715 0.134822 0.039744 0.177889 0.020252 0.196392 0.037356 0.049262 0.106930 0.208267 0.040428 0.084436 0.166371 0.123200 0.153895 0.131623 0.064603 0.158760 0.149221 0.025878 0.039492 0.081386 0.026695 0.070191 0.092588 0.089954 0.063040 0.068624 0.084203 0.000000 0.117755 0.013690 0.066349 0.099274 0.150532 0.041720 0.128062 0.107541 0.026655 0.143357 0.120835 0.085805 0.012003 0.080712 0.127862 0.053716 0.034300 0.183012 0.031854 0.059005 0.071106 0.027831 0.073189 0.176678 0.045637 0.055606 0.028706 0.055038 0.005456 0.113943 0.107711 0.175241 0.049296 0.110528 0.062233 0.012513 0.141773 0.027606 0.115867 0.054953 0.064244 0.133815
41.500000 0.020889 0.055452 0.124874 0.060321 0.156249 0.034136 0.071797 0.046534 0.074813 0.000000 0.000000 0.001298 0.037434 0.060549 0.007347 0.015140 0.083845 0.148944 0.101887 0.054420 0.109042 0.157104 0.033458 0.188126 0.008539 0.080589 0.024014 0.001088 0.053177 0.084983 0.053499 0.142060 0.033416 0.193339 0.049978 0.075594 0.129456 0.202662 0.045249 0.097610 0.130558 0.150141 0.087320 0.091309 0.059845 0.127222 0.120827 0.072731 0.063669 0.107443 0.035662 0.078615 0.113638 0.074625 0.087733 0.090111 0.045187 0.000000 0.095867 0.032095 0.041414 0.080576 0.147438 0.060773 0.128109 0.060936 0.072609 0.131776 0.128431 0.045848 0.000636 0.053261 0.121528 0.042480 0.054221 0.152442 0.038748 0.059045 0.049911 0.069525 0.049434 0.177354 0.047986 0.082301 0.009141 0.072471 0.045682 0.091655 0.125304 0.202073 0.049692 0.085520 0.056743 0.046682 0.126559 0.039654 0.135518 0.009780 0.012355 0.137545
41.600000 0.037385 0.035347 0.098770 0.049680 0.213456 0.108259 0.050638 0.084513 0.044357 0.034733 0.034935 0.014898 0.010981 0.069952 0.000000 0.014712 0.060797 0.118610 0.108319 0.029443 0.143001 0.218373 0.085291 0.179062 0.003081 0.071894 0.080663 0.018212 0.096527 0.065543 0.072244 0.204047 0.019061 0.184127 0.107653 0.043764 0.053537 0.198631 0.051108 0.057048 0.166458 0.149197 0.088057 0.051108 0.077822 0.128861 0.147429 0.063266 0.068311 0.142147 0.000000 0.081208 0.166369 0.087930 0.103420 0.062109 0.002076 0.025216 0.062956 0.005407 0.079254 0.103560 0.163965 0.050193 0.075430 0.115597 0.074981 0.098498 0.137912 0.030838 0.004491 0.025443 0.070356 0.070464 0.063259 0.205267 0.043345 0.002975 0.057068 0.036602 0.031341 0.187917 0.005856 0.093555 0.035916 0.080805 0.009945 0.073324 0.122326 0.198862 0.055960 0.130521 0.064489 0.070026 0.155116 0.064096 0.141312 0.068469 0.000000 0.127884
41.700000 0.029173 0.055900 0.105050 0.044775 0.190305 0.103321 0.057530 0.090274 0.088192 0.019052 0.055611 0.017355 0.000000 0.076188 0.001844 0.006852 0.040036 0.106957 0.110749 0.003187 0.156824 0.189718 0.083832 0.129958 0.039219 0.057042 0.043234 0.034234 0.099444 0.070401 0.084261 0.127179 0.024384 0.181208 0.157878 0.011507 0.075325 0.150373 0.005534 0.052041 0.143207 0.044289 0.093486 0.008873 0.059095 0.197311 0.153646 0.063814 0.140413 0.081648 0.006141 0.082832 0.155002 0.102507 0.060299 0.113319 0.025772 0.041924 0.091560 0.002546 0.098199 0.078720 0.137604 0.013881 0.103434 0.115272 0.079460 0.112101 0.153387 0.000000 0.021409 0.060070 0.066001 0.097885 0.134737 0.152217 0.047048 0.043491 0.083825 0.061674 0.007752 0.159920 0.001725 0.095748 0.028620 0.104670 0.025876 0.009485 0.121968 0.144327 0.061596 0.115901 0.110561 0.095078 0.126671 0.047874 0.168076 0.074922 0.048031 0.135384
41.800000 0.000000 0.051142 0.143003 0.043451 0.161328 0.081424 0.021522 0.063168 0.085162 0.009069 0.062484 0.041014 0.039652 0.089897 0.034211 0.033072 0.038415 0.089351 0.100157 0.017119 0.164204 0.065140 0.087171 0.135348 0.042918 0.071940 0.006702 0.053488 0.105265 0.121477 0.028821 0.101216 0.020187 0.107653 0.140225 0.021658 0.119477 0.137672 0.023420 0.056265 0.136037 0.000000 0.096307 0.049190 0.015135 0.237923 0.179006 0.052372 0.150337 0.084019 0.000000 0.084401 0.222685 0.097320 0.066815 0.101928 0.050995 0.040125 0.091953 0.053272 0.132758 0.075401 0.139885 0.030191 0.131876 0.134501 0.047965 0.130004 0.177980 0.001826 0.020685 0.077472 0.000000 0.153185 0.111210 0.131627 0.077309 0.042610 0.069933 0.008388 0.010779 0.186112 0.019915 0.113031 0.036443 0.096345 0.072505 0.035715 0.121739 0.128510 0.032540 0.117193 0.135095 0.046339 0.105138 0.066641 0.117343 0.096806 0.088246 0.103593
41.900000 0.001300 0.000000 0.068868 0.037353 0.096420 0.023643 0.025409 0.094878 0.048162 0.028241 0.053405 0.020914 0.036018 0.032172 0.060719 0.076721 0.055621 0.118665 0.183869 0.008337 0.150724 0.087127 0.102631 0.063533 0.055643 0.097004 0.031690 0.073552 0.074393 0.117909 0.003696 0.033694 0.044045 0.104756 0.140711 0.000000 0.141406 0.127371 0.023725 0.051658 0.127077 0.003608 0.030236 0.052788 0.000000 0.266148 0.136374 0.053907 0.154594 0.092549 0.008250 0.100225 0.253447 0.078703 0.034277 0.091205 0.084981 0.055193 0.081717 0.055635 0.056280 0.060063 0.075664 0.086554 0.143815 0.138234 0.087982 0.119167 0.174090 0.072890 0.058553 0.028308 0.006619 0.163781 0.094314 0.144000 0.095426 0.024158 0.090606 0.030280 0.000229 0.188889 0.038806 0.125586 0.110947 0.098284 0.086715 0.040166 0.143393 0.134905 0.097611 0.197309 0.122346 0.043378 0.070943 0.060569 0.127228 0.123524 0.128511 0.097679
42.000000 0.021247 0.018837 0.130286 0.048022 0.074227 0.003691 0.021761 0.101192 0.031935 0.028696 0.076771 0.008058 0.071140 0.000000 0.050623 0.135615 0.026499 0.140965 0.164624 0.010947 0.131912 0.079514 0.137977 0.047393 0.058967 0.102921 0.054708 0.073927 0.042173 0.102594 0.016840 0.055119 0.089250 0.078184 0.170575 0.001501 0.145671 0.102415 0.037295 0.041551 0.070886 0.044542 0.039769 0.073798 0.089389 0.276697 0.166610 0.080878 0.130455 0.082559 0.017419 0.131560 0.210470 0.074168 0.064888 0.091628 0.095376 0.015883 0.102854 0.077818 0.071207 0.075634 0.109959 0.150508 0.145658 0.099111 0.092966 0.138025 0.192736 0.040739 0.069192 0.050430 0.042142 0.149454 0.087318 0.138682 0.101713 0.014610 0.130473 0.094342 0.035666 0.210132 0.043117 0.080928 0.075996 0.104813 0.060773 0.011942 0.138882 0.109634 0.101037 0.185637 0.114599 0.083849 0.058953 0.046042 0.132107 0.089189 0.117586 0.110526
42.100000 0.067884 0.021277 0.121110 0.047783 0.064975 0.009098 0.067944 0.078284 0.072523 0.047535 0.088841 0.011032 0.001921 0.000000 0.018555 0.149119 0.000000 0.175751 0.205551 0.031233 0.082092 0.087445 0.143625 0.057042 0.022546 0.057644 0.068170 0.070005 0.014634 0.112371 0.039406 0.012480 0.082438 0.029731 0.179057 0.008357 0.070209 0.101333 0.063149 0.005713 0.079866 0.017860 0.003747 0.047602 0.040619 0.200146 0.137509 0.079352 0.092729 0.051322 0.060241 0.082228 0.206083 0.060708 0.086679 0.075105 0.057168 0.015285 0.097576 0.064217 0.068212 0.067369 0.145606 0.157809 0.075750 0.125607 0.066575 0.110391 0.150112 0.054553 0.053096 0.079054 0.026770 0.157879 0.091312 0.128111 0.100412 0.034348 0.094406 0.085912 0.029693 0.159799 0.024710 0.044470 0.085636 0.032726 0.098046 0.012539 0.155962 0.128348 0.086983 0.143877 0.118592 0.055713 0.064015 0.058774 0.100772 0.069051 0.080144 0.110222
42.200000 0.086160 0.042364 0.070376 0.100304 0.050199 0.010010 0.022376 0.036656 0.108365 0.009352 0.052483 0.000000 0.000000 0.010637 0.015849 0.174205 0.040743 0.175595 0.174029 0.081830 0.057700 0.073881 0.090379 0.080120 0.063470 0.104304 0.025302 0.061819 0.017396 0.079793 0.051254 0.000000 0.099741 0.034251 0.185051 0.014038 0.049360 0.120835 0.096126 0.007485 0.090002 0.003649 0.038668 0.049506 0.053727 0.202298 0.095890 0.075223 0.145644 0.052982 0.047280 0.052417 0.168287 0.083933 0.091252 0.096592 0.046532 0.000000 0.063197 0.098965 0.014292 0.000000 0.104485 0.149039 0.088944 0.160219 0.110701 0.163186 0.132280 0.098318 0.034311 0.063270 0.040852 0.217146 0.098991 0.154810 0.123080 0.037530 0.063475 0.118619 0.000000 0.157891 0.007545 0.025021 0.096939 0.072187 0.102732 0.041376 0.210862 0.094576 0.059580 0.132117 0.071343 0.060605 0.067678 0.063777 0.080490 0.028551 0.074869 0.134808
42.300000 0.100922 0.051529 0.071206 0.152254 0.070428 0.017107 0.025819 0.039468 0.077963 0.032013 0.083219 0.018882 0.011421 0.031864 0.054523 0.176821 0.008535 0.190814 0.105263 0.057999 0.042704 0.015146 0.117899 0.018651 0.119154 0.106175 0.005345 0.014807 0.070628 0.038005 0.054075 0.020276 0.102454 0.039265 0.178260 0.045511 0.099928 0.142675 0.114947 0.071828 0.029645 0.028575 0.056462 0.043609 0.061600 0.171886 0.069682 0.033934 0.111356 0.007598 0.032386 0.033678 0.143045 0.060616 0.091480 0.135505 0.037237 0.077146 0.001429 0.070136 0.000000 0.000000 0.104181 0.157960 0.105488 0.157177 0.156961 0.129218 0.138014 0.106252 0.008913 0.042196 0.048945 0.255410 0.091642 0.194142 0.076492 0.004876 0.040044 0.128768 0.020552 0.152083 0.004278 0.022910 0.109483 0.052776 0.154687 0.038119 0.189205 0.100522 0.075305 0.160813 0.067309 0.063117 0.090428 0.074668 0.056329 0.006615 0.077725 0.123128
42.400000 0.080129 0.084395 0.016766 0.124197 0.092526 0.010641 0.012339 0.027172 0.081097 0.020771 0.065448 0.000000 0.024561 0.040466 0.023483 0.165447 0.007559 0.150809 0.072500 0.023911 0.028149 0.029478 0.156047 0.067198 0.095496 0.061215 0.000190 0.076889 0.050869 0.046717 0.060147 0.000000 0.097129 0.024848 0.169406 0.081767 0.090486 0.130687 0.097084 0.000000 0.017849 0.032460 0.031212 0.027383 0.031608 0.158050 0.094945 0.076600 0.116662 0.017752 0.020269 0.052294 0.159034 0.064578 0.052051 0.104451 0.039823 0.104686 0.000000 0.036401 0.014372 0.023164 0.096650 0.143534 0.079116 0.147308 0.217843 0.133689 0.110944 0.084138 0.043563 0.070529 0.079211 0.264379 0.063300 0.179673 0.104432 0.005552 0.058664 0.120426 0.035374 0.085783 0.013530 0.026559 0.137813 0.089732 0.178007 0.052063 0.227862 0.097378 0.093935 0.168539 0.031126 0.062857 0.074840 0.049974 0.044040 0.016665 0.028303 0.124306
42.500000 0.033187 0.101279 0.047181 0.093832 0.054067 0.000000 0.019004 0.057436 0.060068 0.036904 0.111213 0.043286 0.036845 0.036956 0.000000 0.152801 0.008682 0.073888 0.059855 0.048024 0.025896 0.000000 0.116613 0.000000 0.087728 0.069358 0.034170 0.070496 0.046021 0.051479 0.080848 0.020930 0.155717 0.055711 0.182457 0.073248 0.125418 0.096593 0.134205 0.019390 0.002798 0.001194 0.017364 0.056347 0.055431 0.188013 0.078464 0.085693 0.132279 0.024336 0.012380 0.095022 0.143570 0.077638 0.032399 0.152779 0.050319 0.097248 0.066575 0.000000 0.067504 0.054244 0.131229 0.110119 0.116747 0.130824 0.234856 0.160669 0.085285 0.051394 0.046948 0.072005 0.123666 0.232094 0.032686 0.114682 0.068576 0.003980 0.034896 0.105353 0.024791 0.070590 0.006677 0.000000 0.122174 0.071235 0.164355 0.051962 0.231714 0.074049 0.096984 0.197012 0.074960 0.124977 0.108155 0.023494 0.055669 0.066069 0.070014 0.112878
42.600000 0.005889 0.101831 0.034763 0.069593 0.000000 0.055836 0.021801 0.055377 0.058861 0.016273 0.150436 0.053433 0.000000 0.033590 0.028583 0.148061 0.042703 0.059346 0.039874 0.015459 0.082467 0.021848 0.114620 0.024363 0.118952 0.068049 0.022088 0.041788 0.068711 0.070912 0.111851 0.006606 0.106737 0.034766 0.184867 0.034399 0.163271 0.082098 0.142502 0.004097 0.030298 0.040092 0.014087 0.087920 0.100870 0.190415 0.064767 0.108506 0.130343 0.012948 0.050992 0.146145 0.116569 0.079174 0.057217 0.129830 0.046444 0.109136 0.087521 0.059441 0.047908 0.052037 0.108166 0.161893 0.037724 0.101558 0.193460 0.149278 0.074399 0.028680 0.053422 0.045891 0.109609 0.198264 0.052567 0.103279 0.147699 0.060966 0.011960 0.088965 0.005360 0.065092 0.038075 0.005591 0.094598 0.086883 0.169145 0.079384 0.260496 0.075543 0.072324 0.235770 0.054325 0.104465 0.116971 0.000000 0.081011 0.057321 0.060264 0.086622
42.700000 0.033251 0.089101 0.024529 0.097336 0.050609 0.019146 0.080279 0.024856 0.059998 0.005353 0.136703 0.029876 0.052122 0.025631 0.028548 0.103393 0.053010 0.001901 0.053645 0.041106 0.102713 0.030438 0.085661 0.030758 0.134840 0.141511 0.081994 0.050100 0.035547 0.066698 0.118980 0.067831 0.075752 0.107145 0.161161 0.083198 0.135655 0.104335 0.141850 0.062437 0.083846 0.065647 0.045131 0.074792 0.125044 0.171417 0.148416 0.077052 0.135624 0.033173 0.000000 0.167237 0.162739 0.037862 0.019419 0.111192 0.052609 0.075259 0.110361 0.082239 0.102065 0.015844 0.159223 0.152367 0.026535 0.138307 0.214442 0.156066 0.031164 0.000000 0.097545 0.036343 0.109675 0.207891 0.020989 0.116924 0.158571 0.035970 0.000000 0.029936 0.004197 0.133432 0.034572 0.000000 0.134166 0.089409 0.131997 0.111896 0.228195 0.093031 0.107448 0.222309 0.089095 0.100021 0.081049 0.021280 0.113873 0.047215 0.134904 0.083844
42.800000 0.011800 0.037581 0.005671 0.149291 0.036507 0.015856 0.073211 0.025327 0.040221 0.015431 0.142097 0.041986 0.076842 0.000000 0.046088 0.120233 0.049025 0.000000 0.080348 0.036814 0.121623 0.067413 0.057068 0.038078 0.117268 0.166243 0.101890 0.136847 0.015074 0.070139 0.170846 0.050203 0.032473 0.101497 0.152795 0.101930 0.133797 0.120290 0.176012 0.044516 0.109551 0.081897 0.045315 0.088345 0.113281 0.150841 0.137139 0.088813 0.153602 0.004892 0.000000 0.168432 0.179716 0.034744 0.019802 0.120970 0.053795 0.051692 0.100624 0.092174 0.054847 0.056987 0.142850 0.233944 0.000000 0.112411 0.198074 0.179777 0.022665 0.003438 0.061644 0.094863 0.119561 0.191253 0.039964 0.172273 0.130764 0.043793 0.037925 0.041187 0.007405 0.115849 0.005735 0.006370 0.134371 0.062946 0.118179 0.114799 0.265119 0.053068 0.114857 0.191021 0.110797 0.114037 0.092593 0.051913 0.137433 0.012815 0.234322 0.112285
42.900000 0.003483 0.047542 0.006296 0.127197 0.083263 0.047444 0.079971 0.006072 0.046514 0.033303 0.195513 0.017649 0.056470 0.009454 0.028925 0.097869 0.103756 0.032613 0.096826 0.000000 0.103974 0.064370 0.064758 0.013083 0.114709 0.163727 0.045591 0.157640 0.008197 0.031963 0.195116 0.033066 0.016895 0.082525 0.149188 0.058448 0.135668 0.070547 0.163491 0.000000 0.120333 0.083810 0.074514 0.044972 0.093980 0.101336 0.154194 0.119455 0.142743 0.000000 0.077266 0.177121 0.170153 0.059082 0.030915 0.093648 0.061060 0.080211 0.075984 0.085034 0.054476 0.016318 0.137728 0.253061 0.037085 0.050763 0.198978 0.163753 0.033966 0.000000 0.051831 0.103393 0.162806 0.204805 0.050500 0.126307 0.098578 0.056842 0.039081 0.056827 0.016029 0.066941 0.012863 0.000000 0.154270 0.049038 0.125529 0.107299 0.246497 0.078654 0.091397 0.166234 0.124153 0.101596 0.077134 0.004653 0.081270 0.046597 0.174137 0.066523
43.000000 0.000000 0.075644 0.021544 0.153380 0.060501 0.091295 0.125815 0.040374 0.088361 0.035690 0.168891 0.053184 0.075331 0.000000 0.041265 0.102008 0.109208 0.028428 0.087729 0.016551 0.094199 0.081583 0.028911 0.021288 0.118897 0.099069 0.031282 0.145212 0.000281 0.045412 0.212525 0.082433 0.000000 0.066384 0.157710 0.089232 0.134979 0.000844 0.173814 0.023839 0.084889 0.108073 0.054037 0.031892 0.086532 0.097277 0.155874 0.100642 0.123109 0.000000 0.042287 0.204360 0.176492 0.010075 0.039104 0.100176 0.092306 0.120230 0.100113 0.011332 0.059564 0.046762 0.149484 0.251450 0.041718 0.051699 0.179056 0.127992 0.043777 0.021237 0.055238 0.075319 0.191651 0.223972 0.040372 0.035949 0.084745 0.047626 0.076480 0.113476 0.011571 0.060973 0.054181 0.023913 0.144723 0.064011 0.068151 0.076398 0.293106 0.073289 0.104647 0.153081 0.129657 0.143602 0.083058 0.014516 0.080375 0.054556 0.175508 0.117924
43.100000 0.061549 0.104799 0.009447 0.099973 0.072889 0.136430 0.105635 0.075065 0.104897 0.024297 0.140786 0.092999 0.153785 0.029815 0.059582 0.099382 0.075859 0.025658 0.030611 0.033319 0.040923 0.076434 0.067910 0.069703 0.104882 0.035423 0.029948 0.141698 0.020425 0.065241 0.191194 0.087767 0.086945 0.053384 0.143282 0.082209 0.117589 0.019654 0.178514 0.005205 0.112286 0.145788 0.031245 0.112289 0.095891 0.101477 0.142640 0.085810 0.148697 0.026334 0.062966 0.182645 0.158585 0.000000 0.007461 0.086283 0.079096 0.121523 0.102670 0.000000 0.035611 0.016449 0.109867 0.247537 0.000000 0.002055 0.144721 0.082102 0.094376 0.013657 0.096127 0.095655 0.143100 0.226071 0.041584 0.010627 0.075216 0.065227 0.118382 0.161472 0.009565 0.074623 0.088303 0.008741 0.128655 0.056834 0.022220 0.107645 0.264800 0.108007 0.133213 0.088607 0.155830 0.111343 0.070876 0.007430 0.070672 0.043177 0.142187 0.095353
43.200000 0.038853 0.071604 0.005776 0.080988 0.108476 0.163682 0.106904 0.076321 0.062345 0.000000 0.102552 0.032189 0.131923 0.027300 0.126513 0.120100 0.057303 0.000000 0.093461 0.031758 0.053852 0.047894 0.067902 0.056106 0.142105 0.062057 0.041602 0.114671 0.000000 0.073747 0.175022 0.063197 0.077457 0.078953 0.136596 0.084714 0.069218 0.001668 0.137281 0.000000 0.078584 0.129209 0.002318 0.089796 0.020260 0.087290 0.149593 0.100486 0.138925 0.011592 0.031627 0.198169 0.082368 0.017844 0.033610 0.103480 0.029084 0.130522 0.129793 0.015540 0.000174 0.001209 0.116278 0.199158 0.001194 0.000000 0.119156 0.085333 0.054114 0.056191 0.115444 0.062002 0.125671 0.195606 0.044855 0.017409 0.053841 0.064028 0.122281 0.137259 0.006932 0.132733 0.051159 0.048469 0.110242 0.095774 0.040974 0.164513 0.269863 0.070984 0.144073 0.089588 0.160687 0.080586 0.077554 0.030281 0.106799 0.133889 0.136382 0.092664
43.300000 0.000000 0.070701 0.000000 0.095978 0.083171 0.170410 0.149455 0.072909 0.085117 0.024375 0.129554 0.099193 0.085495 0.000000 0.156788 0.083166 0.089512 0.048622 0.146429 0.005682 0.065322 0.042912 0.067431 0.025795 0.156544 0.096613 0.043633 0.112859 0.052964 0.104798 0.202324 0.091107 0.113475 0.090492 0.112885 0.094449 0.059467 0.013248 0.151816 0.005091 0.108010 0.110776 0.000000 0.096800 0.033157 0.072861 0.124242 0.092514 0.121680 0.041998 0.009066 0.165916 0.079095 0.025768 0.055969 0.082540 0.034073 0.130217 0.054194 0.008753 0.039302 0.023191 0.091868 0.132638 0.000000 0.027113 0.116648 0.059541 0.054708 0.000517 0.071336 0.044838 0.055618 0.203946 0.112154 0.002362 0.060656 0.066914 0.095302 0.163083 0.007005 0.154745 0.011935 0.107963 0.112348 0.128204 0.055162 0.181349 0.229553 0.078001 0.103310 0.083629 0.148501 0.082413 0.072754 0.090005 0.134410 0.172603 0.117770 0.020079
43.400000 0.022191 0.067098 0.019933 0.094143 0.098812 0.156829 0.181281 0.078638 0.142074 0.015035 0.139717 0.094982 0.109944 0.007647 0.170689 0.073435 0.083838 0.044620 0.140898 0.015648 0.065934 0.107553 0.120223 0.030293 0.192865 0.105801 0.061122 0.190900 0.076465 0.165145 0.139871 0.122173 0.128732 0.138691 0.079529 0.115694 0.110986 0.005155 0.167173 0.008976 0.076998 0.085079 0.025023 0.082723 0.043523 0.051843 0.163580 0.078300 0.070435 0.042725 0.025552 0.193550 0.096563 0.009185 0.060614 0.069565 0.095697 0.154219 0.066836 0.000000 0.039485 0.060366 0.042267 0.171766 0.043951 0.051446 0.115932 0.041717 0.049198 0.030632 0.103255 0.071224 0.073514 0.192475 0.080541 0.003881 0.062401 0.118832 0.040304 0.202982 0.000000 0.128028 0.001817 0.122428 0.098101 0.143518 0.018239 0.154246 0.240968 0.097134 0.089740 0.044193 0.129573 0.113369 0.018608 0.074803 0.161105 0.203946 0.115210 0.029797
43.500000 0.014811 0.085015 0.067298 0.020849 0.078893 0.163720 0.190980 0.060620 0.130567 0.052755 0.151036 0.086174 0.096212 0.030911 0.123795 0.061646 0.047283 0.042039 0.096695 0.021652 0.093646 0.078087 0.146725 0.022064 0.203994 0.080488 0.034361 0.165144 0.085036 0.163836 0.163627 0.155110 0.158792 0.140778 0.073322 0.052466 0.130007 0.014636 0.180631 0.005967 0.101299 0.039767 0.000000 0.077757 0.038923 0.042087 0.156142 0.050704 0.061369 0.088398 0.036852 0.169460 0.107864 0.034539 0.085382 0.040487 0.074575 0.149774 0.104344 0.000000 0.035516 0.045561 0.085206 0.108735 0.127117 0.085983 0.142096 0.002498 0.079755 0.019776 0.090728 0.043138 0.077767 0.129528 0.110898 0.035108 0.023245 0.138237 0.069252 0.145032 0.017792 0.117652 0.015868 0.149393 0.023593 0.164110 0.009532 0.157963 0.276603 0.062871 0.074076 0.040319 0.121496 0.130366 0.031763 0.074002 0.164416 0.230275 0.102636 0.045219
43.600000 0.034325 0.074196 0.098441 0.021829 0.027652 0.169971 0.212140 0.032567 0.130577 0.000000 0.180339 0.107589 0.000000 0.106416 0.168994 0.033609 0.066253 0.021963 0.093802 0.000000 0.038466 0.078379 0.173606 0.026280 0.198061 0.092019 0.017093 0.139732 0.068096 0.096180 0.198086 0.191639 0.190880 0.116823 0.090796 0.094399 0.125268 0.007388 0.138265 0.023734 0.116977 0.037400 0.000000 0.122874 0.036218 0.072951 0.106713 0.079222 0.115911 0.059682 0.066333 0.157712 0.074258 0.063624 0.065877 0.064409 0.067657 0.105799 0.089976 0.015440 0.004717 0.050627 0.088894 0.127726 0.097224 0.063157 0.137277 0.014683 0.072789 0.000682 0.099380 0.002792 0.118190 0.158107 0.072181 0.075214 0.031396 0.154781 0.082218 0.136067 0.001172 0.088445 0.044519 0.139812 0.044628 0.175733 0.037097 0.100523 0.238857 0.083046 0.144076 0.061365 0.127645 0.154752 0.037456 0.081102 0.165383 0.270594 0.113702 0.065894
43.700000 0.000000 0.063749 0.089620 0.028921 0.002334 0.157014 0.168087 0.030823 0.109788 0.000000 0.178317 0.086683 0.000406 0.121687 0.193704 0.088092 0.058273 0.036165 0.099709 0.014838 0.021090 0.087835 0.182506 0.063708 0.235620 0.071983 0.062960 0.122882 0.049699 0.069657 0.175841 0.149431 0.150861 0.103710 0.113018 0.071638 0.163209 0.024450 0.148134 0.000000 0.128606 0.067403 0.031560 0.183103 0.120034 0.040087 0.140392 0.118120 0.105561 0.074760 0.065397 0.148273 0.041785 0.038910 0.042380 0.042203 0.104951 0.111342 0.059728 0.062643 0.000000 0.062131 0.111151 0.127231 0.089758 0.021205 0.100933 0.004691 0.073036 0.025628 0.069539 0.001789 0.097641 0.149764 0.013483 0.101467 0.034894 0.124226 0.077496 0.102628 0.015880 0.108214 0.043331 0.123714 0.028163 0.144977 0.042551 0.142112 0.173248 0.098676 0.136593 0.043139 0.106786 0.130438 0.046818 0.100004 0.110259 0.294934 0.094780 0.110375
43.800000 0.052365 0.087515 0.081985 0.036853 0.014517 0.150664 0.162854 0.005718 0.081800 0.000017 0.200222 0.050739 0.000000 0.111443 0.186665 0.080199 0.065217 0.004547 0.102520 0.014166 0.055530 0.084723 0.128439 0.081751 0.228158 0.044923 0.066130 0.161981 0.027855 0.038092 0.157393 0.144424 0.138583 0.056342 0.087454 0.106425 0.130410 0.025015 0.134013 0.022843 0.153419 0.025584 0.010435 0.136100 0.048133 0.008419 0.124648 0.156022 0.077459 0.038695 0.079498 0.152417 0.029211 0.057581 0.058263 0.071577 0.061796 0.144957 0.005791 0.052412 0.014414 0.080659 0.079855 0.117269 0.100170 0.015690 0.032748 0.037227 0.054437 0.017838 0.014404 0.019465 0.132278 0.136361 0.021959 0.083156 0.042898 0.076459 0.080246 0.148063 0.010518 0.143859 0.045015 0.136583 0.020567 0.107434 0.080597 0.112124 0.143883 0.047075 0.212401 0.053106 0.085535 0.120076 0.000000 0.127398 0.120122 0.306824 0.038009 0.109582
43.900000 0.023323 0.065468 0.094017 0.091646 0.011907 0.124009 0.175080 0.000000 0.114647 0.003855 0.212703 0.115912 0.000000 0.124613 0.172654 0.053888 0.041933 0.056501 0.151800 0.026712 0.074509 0.144363 0.124170 0.071080 0.181811 0.044855 0.041072 0.186632 0.070310 0.000000 0.093683 0.133076 0.108358 0.109894 0.108412 0.091189 0.105804 0.051281 0.038460 0.000351 0.115572 0.003692 0.015034 0.152789 0.014280 0.039197 0.054394 0.167979 0.068650 0.060369 0.120528 0.113992 0.026516 0.077891 0.078166 0.047789 0.097687 0.123283 0.027758 0.027532 0.010045 0.085110 0.049759 0.090386 0.042058 0.001578 0.019362 0.072114 0.090604 0.024669 0.050181 0.070596 0.142472 0.152783 0.036950 0.090419 0.011594 0.027317 0.067169 0.139344 0.048447 0.113262 0.003309 0.127726 0.056044 0.141460 0.100405 0.106456 0.139904 0.049338 0.226443 0.034980 0.092125 0.112811 0.009588 0.105067 0.064481 0.225166 0.035419 0.132451
[truncated: 2,332,512 more chars]
