# Supplementary material for: A linear reciprocal relationship between robustness and plasticity in homeostatic biological networks
Source: PLoS One. 2023 Jan 26;18(1):e0277181. doi: 10.1371/journal.pone.0277181 (PMC9879506; doi:10.1371/journal.pone.0277181)
Supplement: S2 Data — (ZIP) [file pone.0277181.s002.zip › data/Fig3E/robust_core.data]

100 0.391293 0.000061 0.387149 0.000966 0.395438 0.000869
10 0.496663 0.000013 0.510083 0.030372 0.483243 0.030275
15 0.497281 0.000013 0.497416 0.018029 0.497146 0.017763
20 0.497214 0.000008 0.498501 0.013659 0.495927 0.013635
25 0.496180 0.000011 0.502218 0.011060 0.490142 0.010949
30 0.494867 0.000020 0.496473 0.007961 0.493261 0.008124
35 0.491917 0.000036 0.488793 0.005247 0.495042 0.004914
40 0.487554 0.000040 0.482974 0.004089 0.492133 0.004356
45 0.482462 0.000059 0.479317 0.003670 0.485608 0.003785
50 0.476343 0.000120 0.474635 0.003112 0.478050 0.002726
55 0.468152 0.000110 0.464766 0.002602 0.471537 0.002858
5 0.497305 0.000035 0.527256 0.055849 0.467354 0.056037
60 0.459412 0.000120 0.458111 0.002757 0.460712 0.002361
65 0.449451 0.000146 0.449009 0.002683 0.449892 0.002370
70 0.441843 0.000140 0.441477 0.002092 0.442209 0.002025
75 0.432191 0.000134 0.430410 0.001604 0.433973 0.001865
80 0.424607 0.000151 0.423275 0.001620 0.425940 0.001382
85 0.415115 0.000107 0.413037 0.001329 0.417194 0.001321
90 0.407878 0.000092 0.404066 0.001332 0.411690 0.001249
95 0.398867 0.000065 0.396749 0.001105 0.400984 0.000961
