# Supplementary material for: A linear reciprocal relationship between robustness and plasticity in homeostatic biological networks
Source: PLoS One. 2023 Jan 26;18(1):e0277181. doi: 10.1371/journal.pone.0277181 (PMC9879506; doi:10.1371/journal.pone.0277181)
Supplement: S2 Data — (ZIP) [file pone.0277181.s002.zip › data/Fig2CD/fitness_65_avg.data]

0 0.432687 0.483160 0.462293 0.000077 0.462115 0.462116 0.462160 0.000148 0.442987 0.475795 0.462247 0.000048 0.433126 0.480077 0.460195 0.000150 0.432249 0.486244 0.464391 0.000158 0.452135 0.450491 0.451174 0.000283 0.472095 0.473741 0.473146 0.000308 0.439779 0.469722 0.457038 0.000093 0.446195 0.481868 0.467455 0.000100 984.350000 1009.660000 1000.096533 882.086399 1025.380000 986.620000 1000.158833 888.816860 7990.270000 8003.720000 7999.744633 1562.653871
1 0.430318 0.481987 0.459717 0.000089 0.463616 0.460189 0.462360 0.000145 0.441972 0.474357 0.460642 0.000053 0.430137 0.479289 0.457764 0.000173 0.430499 0.484684 0.461670 0.000184 0.452730 0.447440 0.451325 0.000277 0.474502 0.472937 0.473395 0.000304 0.438044 0.468142 0.455511 0.000102 0.445900 0.480573 0.465774 0.000109 994.880000 1015.260000 1008.809567 881.640393 1039.810000 1000.430000 1012.624267 910.482270 7965.310000 7984.310000 7978.566167 1583.992672
2 0.428006 0.480654 0.456726 0.000102 0.464781 0.462204 0.462620 0.000141 0.440877 0.474197 0.458789 0.000058 0.427682 0.478204 0.455066 0.000196 0.428330 0.483105 0.458386 0.000211 0.453187 0.451902 0.451593 0.000272 0.476376 0.472507 0.473648 0.000301 0.436609 0.468998 0.453850 0.000110 0.445146 0.479395 0.463728 0.000120 992.000000 1016.440000 1006.942100 890.373564 1034.750000 1000.090000 1015.711233 916.786363 7973.250000 7983.470000 7977.346667 1585.150792
3 0.426354 0.479156 0.453462 0.000110 0.464865 0.460666 0.462720 0.000139 0.439833 0.472685 0.456702 0.000060 0.425932 0.476689 0.451988 0.000214 0.426776 0.481623 0.454936 0.000235 0.451461 0.450196 0.451802 0.000264 0.478270 0.471136 0.473638 0.000298 0.434867 0.467416 0.451923 0.000116 0.444799 0.477953 0.461482 0.000128 990.220000 1016.970000 1005.002933 899.839206 1038.480000 998.680000 1019.107233 919.987528 7971.300000 7984.350000 7975.889833 1585.090281
4 0.424467 0.477283 0.450124 0.000111 0.465367 0.461103 0.463058 0.000133 0.438782 0.471620 0.454651 0.000060 0.425341 0.475336 0.448870 0.000222 0.423592 0.479229 0.451377 0.000250 0.452185 0.451055 0.452145 0.000254 0.478548 0.471151 0.473972 0.000287 0.434736 0.466838 0.450016 0.000119 0.442827 0.476401 0.459285 0.000132 993.030000 1016.210000 1003.025733 899.968145 1037.430000 1002.580000 1022.607267 904.188114 7969.540000 7981.210000 7974.367000 1572.774083
5 0.422933 0.475837 0.447075 0.000103 0.465906 0.462049 0.463237 0.000130 0.437973 0.471011 0.452732 0.000057 0.422555 0.474335 0.446045 0.000217 0.423311 0.477338 0.448104 0.000249 0.454447 0.453932 0.452300 0.000246 0.477365 0.470167 0.474174 0.000276 0.433717 0.467194 0.448235 0.000115 0.442230 0.474828 0.457229 0.000130 990.630000 1014.120000 1001.008567 871.513687 1040.360000 1005.880000 1025.316733 882.805208 7969.010000 7980.000000 7973.674700 1536.229223
6 0.421170 0.473129 0.444378 0.000091 0.465011 0.462736 0.463477 0.000123 0.436514 0.469492 0.451062 0.000051 0.422525 0.469865 0.443738 0.000208 0.419814 0.476393 0.445018 0.000237 0.454510 0.452340 0.452429 0.000234 0.475512 0.473132 0.474524 0.000256 0.433720 0.463731 0.446780 0.000109 0.439309 0.475252 0.455345 0.000122 994.260000 1018.060000 999.132200 829.549771 1044.920000 1006.750000 1028.132100 839.158566 7960.820000 7975.190000 7972.735700 1483.506312
7 0.419221 0.469956 0.442168 0.000083 0.465240 0.460022 0.463610 0.000117 0.435327 0.466479 0.449673 0.000046 0.420583 0.468316 0.441832 0.000201 0.417859 0.471596 0.442505 0.000227 0.454415 0.446084 0.452558 0.000222 0.476065 0.473961 0.474662 0.000245 0.432424 0.460535 0.445586 0.000105 0.438231 0.472423 0.453760 0.000115 989.830000 1013.750000 996.865733 783.204495 1041.950000 1015.770000 1030.620933 798.005675 7968.220000 7970.480000 7972.513333 1407.692266
8 0.418026 0.467640 0.440416 0.000076 0.465269 0.461568 0.463781 0.000113 0.434561 0.465515 0.448594 0.000043 0.419312 0.465372 0.440291 0.000194 0.416740 0.469908 0.440541 0.000217 0.454215 0.452106 0.452663 0.000218 0.476322 0.471030 0.474898 0.000234 0.431528 0.460729 0.444621 0.000102 0.437594 0.470301 0.452566 0.000109 990.090000 1012.560000 995.247133 721.672843 1044.680000 1012.440000 1032.584200 776.362038 7965.230000 7975.000000 7972.168667 1367.908647
9 0.416477 0.465290 0.438940 0.000072 0.464766 0.460081 0.463950 0.000109 0.433378 0.463467 0.447693 0.000041 0.417138 0.463817 0.438849 0.000186 0.415816 0.466763 0.439030 0.000212 0.453698 0.449098 0.452643 0.000210 0.475833 0.471064 0.475257 0.000224 0.429934 0.458665 0.443677 0.000098 0.436822 0.468268 0.451710 0.000105 989.040000 1006.220000 994.376467 674.766508 1042.790000 1019.870000 1034.269733 737.647097 7968.170000 7973.910000 7971.353800 1292.823069
10 0.415308 0.462989 0.437511 0.000072 0.466891 0.462279 0.464016 0.000106 0.433362 0.462741 0.446788 0.000041 0.416575 0.461699 0.437453 0.000183 0.414041 0.464279 0.437569 0.000208 0.455991 0.451381 0.452717 0.000204 0.477791 0.473176 0.475315 0.000218 0.430371 0.458088 0.442795 0.000096 0.436354 0.467393 0.450780 0.000104 988.500000 1005.710000 993.609433 649.503501 1045.330000 1017.040000 1035.545333 715.132744 7966.170000 7977.250000 7970.845233 1239.803423
11 0.414327 0.461792 0.436299 0.000071 0.464987 0.462862 0.463945 0.000103 0.432058 0.462167 0.445975 0.000041 0.414563 0.459061 0.436324 0.000182 0.414092 0.464523 0.436275 0.000206 0.453367 0.451770 0.452584 0.000202 0.476606 0.473955 0.475307 0.000211 0.428144 0.456509 0.442015 0.000096 0.435972 0.467824 0.449936 0.000105 984.470000 999.500000 993.062300 624.056385 1043.010000 1023.130000 1036.745567 684.135658 7972.520000 7977.370000 7970.192133 1195.806851
12 0.412674 0.460440 0.435068 0.000072 0.464970 0.464487 0.464015 0.000100 0.430978 0.461856 0.445199 0.000041 0.413936 0.459140 0.435267 0.000180 0.411412 0.461739 0.434868 0.000203 0.453594 0.452695 0.452610 0.000196 0.476345 0.476280 0.475421 0.000209 0.427816 0.456884 0.441337 0.000096 0.434139 0.466828 0.449062 0.000103 987.190000 991.330000 992.497867 594.842025 1048.790000 1025.320000 1037.880600 649.948881 7964.020000 7983.350000 7969.621533 1145.898969
13 0.411843 0.458806 0.433869 0.000071 0.465274 0.463371 0.464123 0.000099 0.430544 0.460403 0.444458 0.000040 0.413324 0.457152 0.434202 0.000181 0.410361 0.460459 0.433535 0.000198 0.453934 0.452195 0.452716 0.000192 0.476615 0.474547 0.475531 0.000205 0.427537 0.455417 0.440682 0.000096 0.433550 0.465390 0.448234 0.000102 989.840000 997.100000 991.974467 572.453844 1046.290000 1024.480000 1038.690133 632.368856 7963.870000 7978.420000 7969.335400 1115.778281
14 0.410492 0.457931 0.432765 0.000070 0.465300 0.461524 0.464294 0.000097 0.429675 0.459188 0.443800 0.000040 0.411692 0.456926 0.433238 0.000181 0.409293 0.458935 0.432293 0.000195 0.452967 0.450034 0.452866 0.000191 0.477634 0.473014 0.475721 0.000200 0.426138 0.454514 0.440108 0.000096 0.433212 0.463863 0.447493 0.000102 985.300000 1000.490000 991.406933 548.421612 1048.180000 1027.580000 1039.478833 605.410018 7966.520000 7971.930000 7969.114233 1076.552334
15 0.409339 0.457581 0.431731 0.000071 0.467599 0.462957 0.464210 0.000097 0.429730 0.459463 0.443098 0.000040 0.410943 0.458760 0.432232 0.000187 0.407736 0.456402 0.431230 0.000194 0.455895 0.449868 0.452702 0.000189 0.479302 0.476046 0.475717 0.000200 0.426676 0.455648 0.439396 0.000098 0.432784 0.463278 0.446800 0.000101 985.180000 990.190000 991.065100 524.681342 1044.150000 1029.780000 1040.334767 585.596485 7970.670000 7980.030000 7968.600133 1039.328049
16 0.408540 0.456491 0.430627 0.000071 0.467995 0.461553 0.464207 0.000094 0.429349 0.458263 0.442380 0.000040 0.407470 0.454857 0.431085 0.000185 0.409611 0.458124 0.430170 0.000191 0.456269 0.451988 0.452789 0.000184 0.479721 0.471118 0.475624 0.000195 0.424550 0.453853 0.438682 0.000096 0.434149 0.462672 0.446079 0.000100 986.380000 995.090000 990.473233 515.396574 1048.290000 1031.770000 1041.362267 566.537488 7965.330000 7973.140000 7968.164500 1020.228368
17 0.406970 0.454945 0.429644 0.000071 0.465392 0.462852 0.464165 0.000095 0.427418 0.457712 0.441727 0.000039 0.407988 0.455323 0.430153 0.000184 0.405953 0.454567 0.429135 0.000189 0.455550 0.449464 0.452665 0.000181 0.475235 0.476239 0.475666 0.000196 0.424635 0.453273 0.438032 0.000094 0.430201 0.462152 0.445421 0.000099 984.740000 992.900000 989.720267 504.240812 1052.260000 1028.240000 1042.010033 556.420344 7963.000000 7978.860000 7968.269700 1009.585677
18 0.406096 0.454200 0.428682 0.000073 0.465311 0.462758 0.464305 0.000093 0.426822 0.457195 0.441150 0.000040 0.407054 0.452185 0.429160 0.000185 0.405139 0.456214 0.428203 0.000192 0.454568 0.450199 0.452815 0.000183 0.476055 0.475317 0.475796 0.000192 0.423684 0.451490 0.437439 0.000096 0.429959 0.462900 0.444861 0.000099 983.540000 996.620000 989.270067 498.911055 1050.240000 1032.850000 1042.580567 558.030832 7966.220000 7970.530000 7968.149367 1006.136194
19 0.404941 0.453833 0.427619 0.000074 0.466706 0.463258 0.464414 0.000092 0.426559 0.457132 0.440498 0.000040 0.404670 0.453191 0.428105 0.000187 0.405212 0.454475 0.427133 0.000195 0.454484 0.451880 0.452882 0.000180 0.478928 0.474636 0.475946 0.000192 0.422105 0.452732 0.436777 0.000096 0.431013 0.461532 0.444218 0.000101 986.840000 991.360000 988.944933 494.663988 1050.440000 1037.190000 1043.124600 551.636236 7962.720000 7971.450000 7967.930467 1001.242202
20 0.403831 0.452848 0.426629 0.000075 0.466624 0.465392 0.464369 0.000092 0.425809 0.457239 0.439838 0.000040 0.405001 0.452113 0.427051 0.000185 0.402661 0.453584 0.426206 0.000194 0.456200 0.452841 0.452667 0.000180 0.477049 0.477944 0.476072 0.000191 0.422921 0.452368 0.436017 0.000096 0.428697 0.462110 0.443659 0.000100 985.800000 991.620000 988.492100 498.747447 1049.260000 1035.860000 1043.689900 544.638100 7964.940000 7972.520000 7967.818000 979.799603
21 0.402651 0.451614 0.425465 0.000076 0.465128 0.463648 0.464534 0.000090 0.424518 0.455826 0.439140 0.000041 0.405237 0.450663 0.425936 0.000187 0.400064 0.452564 0.424994 0.000197 0.453378 0.451889 0.452829 0.000180 0.476878 0.475408 0.476240 0.000186 0.422087 0.451092 0.435349 0.000096 0.426949 0.460559 0.442930 0.000101 986.840000 992.230000 988.090767 480.319108 1051.740000 1033.320000 1044.416600 539.118960 7961.420000 7974.450000 7967.492633 956.212194
22 0.401750 0.450213 0.424367 0.000076 0.466135 0.462209 0.464636 0.000090 0.424285 0.454412 0.438461 0.000040 0.403729 0.451149 0.424876 0.000188 0.399770 0.449277 0.423857 0.000196 0.453991 0.451595 0.452906 0.000179 0.478280 0.472823 0.476365 0.000187 0.421320 0.451305 0.434686 0.000097 0.427249 0.457518 0.442235 0.000100 984.390000 994.260000 987.868933 465.745128 1052.760000 1032.150000 1045.179833 528.953930 7962.850000 7973.590000 7966.951233 931.503822
23 0.400504 0.449477 0.423283 0.000075 0.466737 0.464761 0.464904 0.000090 0.423686 0.454826 0.437850 0.000040 0.401038 0.449597 0.423864 0.000189 0.399971 0.449356 0.422702 0.000195 0.454446 0.456128 0.453178 0.000179 0.479028 0.473395 0.476631 0.000185 0.419731 0.451883 0.434124 0.000097 0.427641 0.457770 0.441577 0.000100 983.130000 992.480000 987.521700 454.919789 1050.730000 1036.090000 1045.802367 514.881719 7966.140000 7971.430000 7966.675933 899.927402
24 0.399655 0.448298 0.422243 0.000076 0.466575 0.464621 0.464958 0.000089 0.423077 0.454011 0.437194 0.000041 0.400019 0.445899 0.422763 0.000189 0.399291 0.450696 0.421723 0.000196 0.455349 0.453955 0.453257 0.000177 0.477800 0.475286 0.476660 0.000183 0.419384 0.448719 0.433436 0.000097 0.426769 0.459303 0.440951 0.000100 985.450000 994.940000 987.227033 451.611456 1051.170000 1033.330000 1046.500467 504.518127 7963.380000 7971.730000 7966.272500 872.846981
25 0.398967 0.447253 0.421172 0.000074 0.466635 0.463579 0.464938 0.000087 0.422651 0.452967 0.436490 0.000040 0.400646 0.448321 0.421606 0.000190 0.397288 0.446184 0.420738 0.000190 0.454009 0.451922 0.453147 0.000175 0.479261 0.475236 0.476729 0.000181 0.419323 0.449582 0.432645 0.000098 0.425979 0.456352 0.440335 0.000097 983.850000 989.290000 986.924100 447.150114 1050.770000 1035.910000 1047.265200 493.380182 7965.380000 7974.800000 7965.810700 854.958538
26 0.397580 0.446636 0.420276 0.000074 0.466769 0.463501 0.464920 0.000087 0.421796 0.452539 0.435901 0.000040 0.397790 0.446572 0.420624 0.000189 0.397369 0.446699 0.419927 0.000188 0.454255 0.451547 0.453127 0.000174 0.479283 0.475455 0.476713 0.000178 0.417553 0.448314 0.432000 0.000098 0.426039 0.456764 0.439802 0.000096 981.750000 993.940000 986.600933 442.434332 1054.060000 1037.320000 1047.923233 489.425736 7964.190000 7968.740000 7965.475833 863.089502
27 0.397286 0.446085 0.419438 0.000075 0.465957 0.464487 0.464921 0.000086 0.421321 0.452526 0.435357 0.000040 0.397773 0.445403 0.419770 0.000188 0.396800 0.446766 0.419107 0.000188 0.451264 0.452394 0.452988 0.000174 0.480649 0.476579 0.476855 0.000177 0.416495 0.447850 0.431396 0.000097 0.426147 0.457201 0.439318 0.000095 982.100000 990.360000 986.018267 434.223356 1054.470000 1036.410000 1048.247433 484.389933 7963.430000 7973.230000 7965.734300 845.422261
28 0.395919 0.445097 0.418642 0.000076 0.465852 0.464755 0.464938 0.000086 0.420396 0.451977 0.434845 0.000040 0.396033 0.445542 0.418982 0.000189 0.395804 0.444652 0.418301 0.000189 0.452836 0.453460 0.452962 0.000174 0.478869 0.476051 0.476913 0.000177 0.415914 0.448313 0.430875 0.000098 0.424877 0.455641 0.438815 0.000096 980.540000 990.740000 985.841733 434.029213 1057.590000 1038.160000 1048.772867 475.331018 7961.870000 7971.100000 7965.385400 831.204683
29 0.394446 0.444131 0.417721 0.000076 0.465860 0.461643 0.464888 0.000087 0.419441 0.450260 0.434229 0.000041 0.394467 0.442974 0.417886 0.000189 0.394424 0.445288 0.417556 0.000188 0.452322 0.450378 0.452728 0.000179 0.479397 0.472908 0.477047 0.000176 0.414716 0.445566 0.430081 0.000098 0.424165 0.454955 0.438378 0.000095 983.010000 989.270000 985.665000 425.220495 1054.850000 1041.110000 1049.337367 467.443104 7962.140000 7969.620000 7964.997633 805.769118
30 0.394072 0.442905 0.416828 0.000076 0.468032 0.463705 0.464931 0.000089 0.419958 0.450185 0.433664 0.000041 0.395276 0.442899 0.417034 0.000189 0.392867 0.442911 0.416622 0.000187 0.454312 0.452104 0.452648 0.000182 0.481752 0.475307 0.477215 0.000175 0.415939 0.446121 0.429499 0.000099 0.423977 0.454249 0.437830 0.000095 982.360000 990.580000 985.286267 419.073055 1053.470000 1042.190000 1049.509667 468.489542 7964.170000 7967.230000 7965.204067 805.397625
31 0.393071 0.442197 0.415986 0.000078 0.465426 0.463305 0.464932 0.000087 0.418395 0.449585 0.433117 0.000041 0.392773 0.442829 0.416123 0.000190 0.393368 0.441565 0.415849 0.000188 0.452513 0.451170 0.452610 0.000180 0.478338 0.475441 0.477254 0.000172 0.413682 0.445748 0.428894 0.000098 0.423108 0.453421 0.437341 0.000095 980.130000 991.120000 984.854100 413.901222 1056.540000 1039.830000 1050.011800 469.748425 7963.330000 7969.050000 7965.134100 801.420657
32 0.392113 0.441501 0.415069 0.000078 0.467103 0.463935 0.464967 0.000087 0.418359 0.449353 0.432533 0.000042 0.391745 0.440147 0.415151 0.000187 0.392481 0.442854 0.414987 0.000190 0.454080 0.451021 0.452505 0.000185 0.480126 0.476848 0.477429 0.000168 0.413562 0.443953 0.428225 0.000097 0.423157 0.454752 0.436842 0.000096 982.890000 988.330000 984.455633 401.370854 1055.570000 1042.650000 1050.401700 455.500269 7961.540000 7969.020000 7965.142667 776.896661
33 0.390762 0.440858 0.414156 0.000079 0.466225 0.463359 0.464948 0.000086 0.417174 0.448733 0.431933 0.000042 0.392262 0.440076 0.414181 0.000188 0.389261 0.441639 0.414131 0.000190 0.453186 0.450020 0.452432 0.000184 0.479264 0.476697 0.477463 0.000168 0.413586 0.443557 0.427569 0.000098 0.420762 0.453909 0.436297 0.000096 983.450000 990.550000 984.250967 391.426070 1058.200000 1043.830000 1050.907967 447.821793 7958.350000 7965.620000 7964.841067 756.059416
34 0.390187 0.440737 0.413346 0.000080 0.464726 0.463311 0.464981 0.000087 0.416276 0.448638 0.431418 0.000042 0.389873 0.440621 0.413285 0.000188 0.390502 0.440854 0.413407 0.000191 0.452614 0.450201 0.452359 0.000185 0.476837 0.476421 0.477602 0.000168 0.411832 0.443974 0.426961 0.000097 0.420719 0.453302 0.435875 0.000097 979.710000 989.760000 983.943800 385.535265 1058.130000 1043.510000 1051.343767 445.061792 7962.160000 7966.730000 7964.712433 751.712103
35 0.389615 0.439766 0.412502 0.000080 0.466903 0.462037 0.464942 0.000085 0.416665 0.447561 0.430856 0.000042 0.389599 0.438109 0.412415 0.000190 0.389630 0.441423 0.412590 0.000190 0.454581 0.449936 0.452184 0.000182 0.479225 0.474139 0.477700 0.000164 0.412343 0.442248 0.426334 0.000097 0.420988 0.452874 0.435378 0.000097 979.690000 990.770000 983.949900 375.176322 1058.230000 1043.530000 1051.839233 442.350025 7962.080000 7965.700000 7964.210867 748.218374
36 0.388629 0.438642 0.411627 0.000080 0.465739 0.462115 0.465010 0.000086 0.415618 0.446858 0.430311 0.000042 0.387961 0.439550 0.411667 0.000188 0.389298 0.437733 0.411586 0.000190 0.452687 0.449327 0.452367 0.000187 0.478792 0.474904 0.477653 0.000166 0.410615 0.442972 0.425912 0.000097 0.420621 0.450743 0.434710 0.000097 980.260000 990.000000 983.881167 365.808555 1060.200000 1038.500000 1052.530333 434.534167 7959.540000 7971.500000 7963.588500 732.301652
37 0.388225 0.437869 0.410755 0.000080 0.468026 0.461920 0.465107 0.000087 0.416156 0.446287 0.429778 0.000042 0.389591 0.437564 0.410703 0.000187 0.386860 0.438174 0.410806 0.000190 0.456075 0.450554 0.452495 0.000182 0.479976 0.473286 0.477720 0.000164 0.412861 0.442110 0.425330 0.000095 0.419450 0.450464 0.434226 0.000096 978.250000 991.260000 983.848333 361.764275 1060.720000 1050.350000 1053.283600 431.237406 7961.030000 7958.390000 7962.868067 737.843945
38 0.387370 0.436031 0.409889 0.000079 0.466476 0.463690 0.464987 0.000086 0.415057 0.445711 0.429173 0.000041 0.387471 0.436201 0.409858 0.000184 0.387269 0.435860 0.409921 0.000190 0.454359 0.451308 0.452416 0.000182 0.478592 0.476071 0.477557 0.000163 0.410882 0.441489 0.424754 0.000094 0.419232 0.449934 0.433593 0.000096 979.700000 990.100000 983.547500 362.360716 1058.390000 1046.800000 1053.770433 426.539559 7961.910000 7963.100000 7962.682067 744.475734
39 0.386864 0.436114 0.409124 0.000078 0.466835 0.462096 0.465168 0.000086 0.414854 0.445207 0.428739 0.000041 0.385357 0.436216 0.409050 0.000184 0.388372 0.436011 0.409197 0.000188 0.454064 0.449503 0.452538 0.000180 0.479607 0.474690 0.477798 0.000163 0.409405 0.440866 0.424271 0.000094 0.420304 0.449548 0.433207 0.000095 980.800000 990.900000 983.582600 363.680867 1059.640000 1046.270000 1054.102233 419.109606 7959.560000 7962.830000 7962.315167 743.936550
40 0.385916 0.435388 0.408363 0.000077 0.466340 0.463055 0.465296 0.000085 0.414065 0.445071 0.428290 0.000040 0.385868 0.431911 0.408261 0.000183 0.385964 0.438865 0.408466 0.000185 0.453896 0.449433 0.452795 0.000178 0.478785 0.476677 0.477797 0.000163 0.409678 0.438043 0.423848 0.000092 0.418451 0.452100 0.432732 0.000093 976.090000 984.190000 983.427600 360.614867 1057.150000 1044.590000 1054.567533 410.952803 7966.760000 7971.220000 7962.004867 735.039502
41 0.385294 0.435539 0.407734 0.000077 0.467928 0.463862 0.465389 0.000084 0.414216 0.445452 0.427913 0.000040 0.385615 0.435566 0.407448 0.000181 0.384973 0.435512 0.408020 0.000184 0.455803 0.452031 0.452891 0.000175 0.480052 0.475694 0.477886 0.000164 0.410181 0.441328 0.423353 0.000090 0.418251 0.449576 0.432473 0.000093 979.330000 987.930000 983.485767 364.022472 1058.450000 1046.780000 1054.835867 405.850959 7962.220000 7965.290000 7961.678367 727.350904
42 0.384620 0.434392 0.406978 0.000078 0.467552 0.465030 0.465419 0.000084 0.413646 0.445115 0.427432 0.000040 0.383702 0.432505 0.406667 0.000183 0.385539 0.436278 0.407289 0.000183 0.455553 0.452120 0.453035 0.000173 0.479551 0.477940 0.477803 0.000164 0.408850 0.439370 0.422896 0.000092 0.418443 0.450860 0.431969 0.000092 980.540000 983.920000 983.319333 365.324897 1063.010000 1048.750000 1055.085000 401.580975 7956.450000 7967.330000 7961.595667 722.827789
43 0.383689 0.433710 0.406250 0.000078 0.468578 0.465634 0.465500 0.000084 0.413400 0.444883 0.426987 0.000040 0.384704 0.432350 0.405888 0.000179 0.382674 0.435069 0.406612 0.000183 0.456606 0.454990 0.453180 0.000172 0.480550 0.476279 0.477820 0.000166 0.409870 0.440274 0.422440 0.000090 0.416930 0.449493 0.431535 0.000093 979.690000 988.770000 983.061833 371.173251 1062.670000 1047.700000 1055.306900 397.720235 7957.640000 7963.530000 7961.631267 734.001005
44 0.382656 0.433386 0.405537 0.000079 0.465687 0.463328 0.465684 0.000084 0.411717 0.443866 0.426588 0.000041 0.382586 0.434170 0.405148 0.000179 0.382726 0.432603 0.405926 0.000185 0.453614 0.451414 0.453461 0.000171 0.477759 0.475243 0.477906 0.000165 0.407446 0.440205 0.422057 0.000091 0.415988 0.447527 0.431119 0.000093 980.030000 986.850000 982.817433 367.781000 1059.550000 1046.120000 1055.694333 395.213147 7960.420000 7967.030000 7961.488233 731.517560
45 0.381940 0.432533 0.404839 0.000079 0.467691 0.463326 0.465721 0.000081 0.411953 0.443310 0.426148 0.000041 0.381661 0.430651 0.404512 0.000180 0.382219 0.434414 0.405167 0.000185 0.456127 0.452707 0.453432 0.000167 0.479254 0.473945 0.478010 0.000163 0.407724 0.438371 0.421634 0.000090 0.416181 0.448250 0.430662 0.000093 977.850000 984.560000 982.671867 368.052039 1061.600000 1048.470000 1055.930467 391.928443 7960.550000 7966.970000 7961.397667 731.067402
46 0.381343 0.431482 0.404152 0.000080 0.467937 0.464983 0.465715 0.000082 0.411651 0.443207 0.425699 0.000041 0.381627 0.429586 0.403909 0.000179 0.381059 0.433378 0.404395 0.000185 0.454617 0.453821 0.453369 0.000166 0.481257 0.476144 0.478061 0.000162 0.407174 0.438068 0.421220 0.000091 0.416129 0.448346 0.430178 0.000092 980.820000 984.780000 982.664267 366.416139 1062.740000 1047.710000 1056.216800 386.144181 7956.440000 7967.510000 7961.118933 727.431351
47 0.380489 0.431425 0.403391 0.000079 0.468170 0.464021 0.465668 0.000081 0.411178 0.442834 0.425188 0.000042 0.378806 0.429828 0.403116 0.000179 0.382173 0.433023 0.403665 0.000185 0.455924 0.451556 0.453365 0.000165 0.480416 0.476486 0.477970 0.000161 0.405797 0.437433 0.420703 0.000091 0.416558 0.448235 0.429672 0.000093 978.710000 983.120000 982.416567 368.516302 1063.050000 1048.990000 1056.585467 375.196170 7958.240000 7967.890000 7960.997967 715.528613
48 0.380010 0.430206 0.402546 0.000079 0.467065 0.464569 0.465716 0.000083 0.410479 0.442233 0.424656 0.000041 0.379954 0.428674 0.402327 0.000177 0.380066 0.431737 0.402765 0.000184 0.455379 0.454577 0.453501 0.000167 0.478751 0.474561 0.477931 0.000165 0.406353 0.437740 0.420238 0.000090 0.414606 0.446725 0.429073 0.000093 981.490000 986.560000 982.464767 366.422124 1062.520000 1046.220000 1056.997833 373.215398 7955.990000 7967.220000 7960.537400 713.042728
49 0.379173 0.429792 0.401914 0.000079 0.466915 0.463727 0.465791 0.000083 0.409882 0.441669 0.424271 0.000041 0.379198 0.428784 0.401804 0.000177 0.379147 0.430799 0.402024 0.000185 0.455498 0.451488 0.453510 0.000167 0.478331 0.475967 0.478071 0.000165 0.405903 0.436730 0.419901 0.000090 0.413861 0.446608 0.428640 0.000092 978.800000 987.180000 982.206033 365.024354 1064.340000 1047.560000 1057.407233 375.955926 7956.860000 7965.260000 7960.386733 699.197217
50 0.378829 0.429078 0.401284 0.000080 0.468718 0.463643 0.465778 0.000083 0.410290 0.441176 0.423857 0.000041 0.378074 0.427697 0.401148 0.000178 0.379584 0.430459 0.401421 0.000185 0.457090 0.450336 0.453534 0.000167 0.480347 0.476950 0.478022 0.000166 0.405729 0.435620 0.419483 0.000090 0.414851 0.446731 0.428231 0.000092 977.570000 989.240000 982.089133 365.019739 1063.150000 1049.220000 1057.884367 375.537323 7959.280000 7961.540000 7960.026500 693.208017
51 0.377904 0.427322 0.400659 0.000080 0.467765 0.464098 0.465826 0.000084 0.409356 0.440193 0.423468 0.000041 0.377942 0.426844 0.400535 0.000179 0.377867 0.427799 0.400784 0.000185 0.454483 0.452310 0.453711 0.000166 0.481048 0.475887 0.477940 0.000169 0.404731 0.435757 0.419146 0.000090 0.413980 0.444630 0.427789 0.000092 977.620000 985.000000 981.953367 364.760466 1065.090000 1047.820000 1058.211567 376.027638 7957.290000 7967.180000 7959.835067 690.065953
52 0.377114 0.427771 0.400079 0.000081 0.466467 0.463947 0.465922 0.000084 0.408387 0.440432 0.423124 0.000042 0.377385 0.426197 0.400025 0.000182 0.376842 0.429344 0.400133 0.000188 0.455915 0.451141 0.453961 0.000166 0.477020 0.476753 0.477883 0.000169 0.404870 0.434928 0.418903 0.000092 0.411905 0.445937 0.427346 0.000093 978.230000 987.040000 981.875033 371.186938 1065.040000 1046.390000 1058.518600 371.469239 7956.730000 7966.570000 7959.606367 688.314208
53 0.377386 0.427242 0.399427 0.000080 0.467701 0.464297 0.465965 0.000083 0.408996 0.440211 0.422715 0.000041 0.378004 0.426038 0.399435 0.000180 0.376767 0.428446 0.399418 0.000184 0.456080 0.453071 0.453936 0.000166 0.479321 0.475524 0.477994 0.000166 0.405331 0.435499 0.418511 0.000091 0.412661 0.444923 0.426919 0.000093 979.590000 980.980000 981.882333 370.904892 1065.940000 1046.400000 1058.799067 371.726621 7954.470000 7972.620000 7959.318600 679.633424
54 0.376232 0.426262 0.398800 0.000079 0.467392 0.464434 0.466004 0.000084 0.408138 0.439622 0.422321 0.000041 0.376695 0.427302 0.398844 0.000180 0.375769 0.425221 0.398755 0.000180 0.456032 0.452321 0.454010 0.000166 0.478752 0.476548 0.477998 0.000166 0.404463 0.436059 0.418152 0.000091 0.411813 0.443185 0.426490 0.000091 980.590000 985.160000 981.850867 371.212169 1063.430000 1050.390000 1059.299533 375.552260 7955.980000 7964.450000 7958.849600 682.552155
55 0.375861 0.426120 0.398252 0.000079 0.468268 0.462902 0.466032 0.000083 0.408203 0.438994 0.421975 0.000041 0.377803 0.426655 0.398219 0.000183 0.373919 0.425585 0.398284 0.000182 0.455835 0.451221 0.454094 0.000162 0.480700 0.474583 0.477970 0.000168 0.405114 0.435253 0.417775 0.000091 0.411292 0.442734 0.426174 0.000090 980.270000 989.620000 981.557800 374.134277 1065.520000 1051.860000 1059.685000 375.035564 7954.210000 7958.520000 7958.757200 680.361976
56 0.375816 0.425474 0.397684 0.000077 0.468629 0.464757 0.466073 0.000083 0.408301 0.439223 0.421620 0.000040 0.377219 0.427216 0.397626 0.000181 0.374414 0.423731 0.397742 0.000180 0.457306 0.451498 0.454229 0.000162 0.479953 0.478016 0.477917 0.000167 0.405249 0.435715 0.417437 0.000090 0.411353 0.442731 0.425803 0.000090 978.290000 991.270000 981.258667 372.086017 1063.530000 1053.600000 1059.921767 379.957362 7958.180000 7955.130000 7958.819567 677.502441
57 0.374509 0.424840 0.397193 0.000078 0.467659 0.463083 0.466100 0.000083 0.407112 0.438225 0.421310 0.000040 0.374373 0.425614 0.397158 0.000182 0.374646 0.424065 0.397227 0.000182 0.455918 0.452040 0.454235 0.000160 0.479400 0.474126 0.477965 0.000167 0.402914 0.434863 0.417135 0.000090 0.411310 0.441586 0.425485 0.000091 977.950000 986.920000 981.166067 372.927353 1066.850000 1055.920000 1060.385800 380.698689 7955.200000 7957.160000 7958.448133 677.206220
58 0.374524 0.423755 0.396738 0.000078 0.467456 0.464135 0.466141 0.000082 0.407050 0.437888 0.421029 0.000040 0.375394 0.421968 0.396682 0.000180 0.373654 0.425542 0.396794 0.000187 0.456731 0.451176 0.454230 0.000160 0.478180 0.477093 0.478052 0.000165 0.403862 0.432191 0.416824 0.000090 0.410238 0.443585 0.425234 0.000093 977.560000 983.360000 981.049700 379.518795 1069.330000 1051.230000 1060.627867 391.388783 7953.110000 7965.410000 7958.322433 694.305789
59 0.373534 0.423012 0.396221 0.000079 0.468040 0.462872 0.466280 0.000081 0.406611 0.436963 0.420742 0.000040 0.374318 0.424652 0.396089 0.000180 0.372750 0.421372 0.396353 0.000192 0.455081 0.450070 0.454416 0.000159 0.481000 0.475675 0.478144 0.000165 0.402585 0.433548 0.416504 0.000091 0.410638 0.440378 0.424980 0.000095 978.510000 984.250000 981.039433 378.260289 1069.170000 1053.950000 1061.022933 392.933660 7952.320000 7961.800000 7957.937633 690.545654
60 0.373312 0.422996 0.395697 0.000079 0.467440 0.464921 0.466266 0.000082 0.406257 0.437670 0.420396 0.000040 0.374025 0.422901 0.395677 0.000182 0.372599 0.423091 0.395716 0.000190 0.456598 0.452209 0.454429 0.000159 0.478283 0.477633 0.478103 0.000164 0.402925 0.433159 0.416240 0.000091 0.409588 0.442181 0.424552 0.000094 980.650000 986.940000 981.074067 374.460089 1064.790000 1053.390000 1061.247967 390.673055 7954.560000 7959.670000 7957.677967 679.716504
61 0.372425 0.423013 0.395089 0.000079 0.468375 0.464200 0.466457 0.000082 0.406008 0.437429 0.420068 0.000040 0.372429 0.423641 0.395024 0.000184 0.372422 0.422386 0.395155 0.000191 0.454393 0.452875 0.454683 0.000162 0.482357 0.475525 0.478231 0.000164 0.401116 0.433873 0.415905 0.000092 0.410899 0.440985 0.424231 0.000095 980.520000 985.650000 981.100933 374.868553 1068.860000 1052.540000 1061.613333 391.401063 7950.620000 7961.810000 7957.285733 678.110673
62 0.372382 0.422147 0.394607 0.000079 0.468341 0.464928 0.466554 0.000080 0.405968 0.437121 0.419788 0.000040 0.372232 0.421972 0.394478 0.000183 0.372532 0.422323 0.394736 0.000190 0.454974 0.452978 0.454742 0.000158 0.481708 0.476877 0.478365 0.000164 0.401192 0.432824 0.415570 0.000090 0.410744 0.441417 0.424006 0.000096 977.040000 983.040000 981.108533 378.331058 1067.030000 1051.230000 1061.725033 386.490849 7955.930000 7965.730000 7957.166433 671.273390
63 0.372072 0.421470 0.394057 0.000078 0.469008 0.465395 0.466632 0.000080 0.406000 0.436844 0.419458 0.000040 0.372892 0.420029 0.393933 0.000182 0.371253 0.422911 0.394181 0.000187 0.456062 0.454666 0.454821 0.000154 0.481954 0.476123 0.478442 0.000167 0.402001 0.432152 0.415244 0.000090 0.409998 0.441536 0.423673 0.000094 978.130000 987.740000 980.965700 374.882865 1068.180000 1052.520000 1062.117400 384.981832 7953.690000 7959.740000 7956.916900 673.723146
64 0.370676 0.421096 0.393553 0.000078 0.468621 0.465482 0.466631 0.000080 0.404957 0.436631 0.419130 0.000040 0.371825 0.419794 0.393484 0.000183 0.369528 0.422397 0.393622 0.000188 0.458919 0.453900 0.454983 0.000155 0.478323 0.477064 0.478279 0.000165 0.402308 0.431731 0.415009 0.000090 0.407606 0.441531 0.423252 0.000095 979.830000 983.780000 980.939533 369.813473 1070.780000 1053.630000 1062.384000 383.850063 7949.390000 7962.590000 7956.676467 671.463564
65 0.370399 0.420614 0.393030 0.000079 0.468082 0.464986 0.466675 0.000080 0.404588 0.436144 0.418806 0.000041 0.369956 0.419555 0.392954 0.000183 0.370841 0.421672 0.393105 0.000189 0.456468 0.453683 0.454916 0.000154 0.479696 0.476289 0.478434 0.000163 0.400235 0.431500 0.414641 0.000091 0.408940 0.440788 0.422970 0.000094 978.270000 984.670000 980.712667 365.303782 1071.450000 1056.180000 1062.725433 386.216626 7950.280000 7959.150000 7956.561900 675.343225
66 0.369835 0.419561 0.392532 0.000079 0.467786 0.463983 0.466729 0.000080 0.404117 0.435109 0.418501 0.000040 0.369751 0.419035 0.392434 0.000182 0.369918 0.420087 0.392630 0.000187 0.456504 0.450321 0.454969 0.000153 0.479067 0.477644 0.478488 0.000165 0.400114 0.429985 0.414321 0.000090 0.408120 0.440232 0.422680 0.000094 979.180000 984.220000 980.844500 355.917559 1070.410000 1053.830000 1063.368533 387.637682 7950.410000 7961.950000 7955.786967 665.161026
67 0.369436 0.420219 0.392067 0.000081 0.468582 0.463010 0.466751 0.000080 0.404137 0.435196 0.418206 0.000041 0.368973 0.418225 0.391938 0.000185 0.369900 0.422214 0.392196 0.000187 0.457186 0.450775 0.454936 0.000153 0.479977 0.475245 0.478565 0.000163 0.399848 0.429618 0.413987 0.000092 0.408427 0.440775 0.422425 0.000094 979.340000 988.240000 980.714200 352.460929 1069.060000 1055.270000 1063.992133 392.260611 7951.600000 7956.490000 7955.293667 674.909593
68 0.368604 0.418950 0.391579 0.000080 0.466387 0.465398 0.466744 0.000078 0.402828 0.435207 0.417887 0.000041 0.369781 0.418275 0.391455 0.000183 0.367427 0.419624 0.391704 0.000186 0.454705 0.452788 0.454815 0.000153 0.478070 0.478008 0.478673 0.000163 0.399505 0.430355 0.413631 0.000091 0.406152 0.440059 0.422143 0.000093 977.130000 984.650000 980.745000 344.366917 1073.470000 1056.820000 1064.596667 386.200100 7949.400000 7958.530000 7954.658333 669.369968
69 0.368308 0.419238 0.391153 0.000081 0.468905 0.466171 0.466794 0.000079 0.403517 0.435665 0.417627 0.000041 0.368989 0.418605 0.390933 0.000184 0.367627 0.419871 0.391372 0.000188 0.456578 0.453530 0.455045 0.000155 0.481231 0.478813 0.478542 0.000160 0.399645 0.430829 0.413373 0.000091 0.407389 0.440500 0.421881 0.000095 976.900000 983.870000 980.752333 338.900464 1070.010000 1054.420000 1065.093567 389.001517 7953.090000 7961.710000 7954.154100 668.606126
70 0.367965 0.417929 0.390641 0.000081 0.468498 0.462790 0.466731 0.000079 0.403152 0.433630 0.417273 0.000041 0.368675 0.416303 0.390354 0.000182 0.367255 0.419555 0.390928 0.000190 0.456865 0.450769 0.454972 0.000155 0.480132 0.474811 0.478491 0.000164 0.399541 0.428366 0.412970 0.000090 0.406762 0.438894 0.421575 0.000095 975.230000 981.910000 980.691700 334.809066 1071.060000 1059.220000 1065.373567 391.194459 7953.710000 7958.870000 7953.934733 671.272693
71 0.367626 0.418459 0.390168 0.000081 0.467853 0.464381 0.466790 0.000078 0.402705 0.434532 0.416986 0.000041 0.368592 0.418622 0.389961 0.000180 0.366660 0.418296 0.390374 0.000189 0.458170 0.451501 0.455009 0.000155 0.477535 0.477261 0.478571 0.000163 0.399944 0.430130 0.412728 0.000090 0.405466 0.438934 0.421243 0.000095 977.370000 982.720000 980.720833 331.081936 1071.080000 1059.410000 1065.478467 393.536957 7951.550000 7957.870000 7953.800700 679.912588
72 0.366834 0.418229 0.389827 0.000082 0.467563 0.465822 0.466735 0.000078 0.402089 0.434887 0.416745 0.000042 0.367425 0.417860 0.389596 0.000180 0.366243 0.418599 0.390057 0.000191 0.456423 0.454103 0.455049 0.000152 0.478704 0.477540 0.478420 0.000163 0.398574 0.430545 0.412505 0.000089 0.405604 0.439228 0.420984 0.000096 976.250000 980.280000 980.745033 335.868949 1072.870000 1061.350000 1065.653967 395.234168 7950.880000 7958.370000 7953.601000 675.724799
73 0.366403 0.418062 0.389456 0.000081 0.469006 0.463852 0.466825 0.000078 0.402314 0.434089 0.416535 0.000041 0.368950 0.418255 0.389278 0.000179 0.363855 0.417870 0.389634 0.000196 0.457273 0.451750 0.455239 0.000152 0.480739 0.475953 0.478412 0.000164 0.399863 0.429978 0.412364 0.000090 0.404765 0.438199 0.420706 0.000097 977.390000 987.040000 980.615400 338.480387 1072.240000 1056.150000 1065.872267 398.976522 7950.370000 7956.810000 7953.512333 672.597698
74 0.366064 0.417313 0.389026 0.000081 0.468080 0.465984 0.466831 0.000079 0.401770 0.434348 0.416258 0.000041 0.368493 0.416998 0.388970 0.000179 0.363636 0.417628 0.389083 0.000196 0.457334 0.454878 0.455327 0.000153 0.478826 0.477091 0.478335 0.000163 0.399588 0.430256 0.412195 0.000089 0.403952 0.438440 0.420321 0.000097 976.660000 986.970000 980.232633 339.706118 1073.740000 1060.320000 1066.129000 395.148454 7949.600000 7952.710000 7953.638367 667.188512
75 0.365217 0.417018 0.388527 0.000082 0.469229 0.465473 0.466774 0.000078 0.401621 0.433977 0.415913 0.000042 0.366777 0.416117 0.388579 0.000181 0.363658 0.417919 0.388476 0.000198 0.459281 0.452968 0.455172 0.000155 0.479177 0.477978 0.478375 0.000164 0.399153 0.429015 0.411886 0.000091 0.404090 0.438940 0.419940 0.000098 979.540000 988.340000 979.954400 344.710649 1071.750000 1057.090000 1066.483100 401.325410 7948.710000 7954.570000 7953.562500 671.030341
76 0.365350 0.416982 0.388041 0.000083 0.468181 0.466772 0.466819 0.000078 0.401341 0.434409 0.415614 0.000042 0.365610 0.415137 0.388315 0.000185 0.365091 0.418828 0.387768 0.000198 0.458166 0.456373 0.455189 0.000157 0.478196 0.477172 0.478451 0.000164 0.398004 0.429569 0.411721 0.000093 0.404678 0.439249 0.419507 0.000098 978.140000 987.300000 979.719700 347.730229 1074.880000 1058.860000 1066.977667 404.029000 7946.980000 7953.840000 7953.302633 668.673207
77 0.364733 0.416400 0.387510 0.000083 0.468097 0.464867 0.466913 0.000079 0.400910 0.433363 0.415301 0.000043 0.366246 0.416244 0.387821 0.000186 0.363220 0.416556 0.387198 0.000195 0.456492 0.453074 0.455287 0.000158 0.479701 0.476659 0.478540 0.000164 0.397833 0.429134 0.411434 0.000094 0.403988 0.437593 0.419168 0.000097 974.860000 981.880000 979.543233 348.699689 1074.860000 1055.450000 1067.556333 407.479716 7950.280000 7962.670000 7952.900433 669.966082
78 0.363973 0.415609 0.386988 0.000083 0.467780 0.466380 0.466961 0.000078 0.400306 0.433379 0.414979 0.000042 0.365013 0.414959 0.387464 0.000188 0.362933 0.416260 0.386512 0.000194 0.457313 0.454437 0.455461 0.000154 0.478247 0.478323 0.478460 0.000166 0.397318 0.428776 0.411263 0.000094 0.403293 0.437982 0.418694 0.000096 974.550000 982.500000 979.173733 351.657621 1078.440000 1057.580000 1068.148000 405.959742 7947.010000 7959.920000 7952.678267 676.453616
79 0.363458 0.414691 0.386573 0.000084 0.468779 0.464809 0.466843 0.000080 0.400321 0.432233 0.414667 0.000043 0.363650 0.413757 0.387106 0.000187 0.363267 0.415626 0.386039 0.000194 0.457903 0.453360 0.455296 0.000156 0.479656 0.476258 0.478389 0.000166 0.396639 0.427618 0.410973 0.000094 0.404003 0.436847 0.418362 0.000097 976.060000 984.660000 978.998567 355.485399 1076.380000 1060.400000 1068.392767 400.051545 7947.560000 7954.940000 7952.608667 673.816207
80 0.362840 0.414532 0.386164 0.000083 0.468870 0.463137 0.466886 0.000079 0.399950 0.431544 0.414417 0.000043 0.363534 0.414053 0.386746 0.000185 0.362146 0.415011 0.385582 0.000195 0.458126 0.451023 0.455350 0.000159 0.479613 0.475251 0.478422 0.000163 0.396641 0.426992 0.410758 0.000094 0.403260 0.436095 0.418076 0.000098 976.070000 982.850000 979.014567 356.197452 1077.070000 1059.810000 1068.642500 402.626122 7946.860000 7957.340000 7952.342933 674.810497
81 0.362697 0.413906 0.385682 0.000082 0.469468 0.466071 0.466985 0.000079 0.400067 0.432164 0.414138 0.000042 0.363052 0.414262 0.386220 0.000185 0.362343 0.413551 0.385144 0.000194 0.458201 0.455721 0.455501 0.000159 0.480733 0.476421 0.478469 0.000164 0.396354 0.428772 0.410468 0.000094 0.403780 0.435556 0.417808 0.000098 973.470000 983.510000 979.136133 355.154186 1075.060000 1056.910000 1068.900333 406.015637 7951.470000 7959.580000 7951.963533 682.831863
82 0.362708 0.413825 0.385311 0.000083 0.468151 0.463854 0.467003 0.000078 0.399613 0.431336 0.413903 0.000042 0.364083 0.414728 0.385873 0.000186 0.361333 0.412923 0.384750 0.000195 0.457428 0.452886 0.455633 0.000156 0.478874 0.474823 0.478373 0.000162 0.396754 0.428083 0.410289 0.000094 0.402472 0.434588 0.417518 0.000098 973.890000 984.640000 979.039433 353.015254 1077.750000 1059.760000 1069.336267 403.048626 7948.360000 7955.600000 7951.624300 676.676629
83 0.361902 0.413116 0.384920 0.000082 0.468713 0.462375 0.466992 0.000079 0.399286 0.430356 0.413645 0.000042 0.362363 0.410773 0.385445 0.000183 0.361441 0.415458 0.384395 0.000194 0.457540 0.450442 0.455587 0.000157 0.479887 0.474309 0.478398 0.000164 0.395675 0.424657 0.409995 0.000092 0.402897 0.436056 0.417296 0.000096 973.360000 984.250000 978.686633 358.769906 1079.640000 1060.130000 1069.353000 404.017232 7947.000000 7955.620000 7951.960367 679.179333
84 0.361039 0.412876 0.384552 0.000082 0.467983 0.465057 0.467037 0.000078 0.398469 0.431139 0.413422 0.000042 0.360518 0.413876 0.385105 0.000186 0.361560 0.411876 0.384000 0.000193 0.457035 0.451238 0.455682 0.000153 0.478931 0.478877 0.478393 0.000166 0.394299 0.426953 0.409807 0.000093 0.402639 0.435326 0.417037 0.000097 973.220000 985.180000 978.351800 360.912205 1078.640000 1060.230000 1069.717967 402.925732 7948.140000 7954.590000 7951.930233 688.640073
85 0.360746 0.412158 0.384140 0.000083 0.469360 0.465628 0.467057 0.000079 0.398761 0.430872 0.413161 0.000043 0.362001 0.413016 0.384825 0.000189 0.359491 0.411299 0.383455 0.000195 0.457027 0.453448 0.455707 0.000153 0.481693 0.477808 0.478407 0.000165 0.395260 0.427168 0.409634 0.000095 0.402262 0.434577 0.416688 0.000097 974.490000 984.560000 978.142100 362.055486 1078.610000 1063.480000 1069.850433 410.309970 7946.900000 7951.960000 7952.007467 694.625456
86 0.360796 0.412091 0.383709 0.000083 0.468490 0.466672 0.467072 0.000080 0.398489 0.431194 0.412886 0.000043 0.362345 0.411954 0.384449 0.000188 0.359247 0.412229 0.382969 0.000195 0.457062 0.454191 0.455534 0.000152 0.479918 0.479152 0.478610 0.000168 0.395496 0.426737 0.409328 0.000094 0.401482 0.435652 0.416443 0.000097 973.730000 982.440000 977.948100 365.883737 1080.500000 1058.550000 1070.358300 421.674343 7945.770000 7959.010000 7951.693600 705.276892
87 0.360005 0.411897 0.383293 0.000085 0.468035 0.466043 0.467063 0.000081 0.397815 0.430848 0.412612 0.000044 0.360389 0.411281 0.384016 0.000192 0.359620 0.412513 0.382570 0.000199 0.455815 0.453973 0.455562 0.000157 0.480256 0.478113 0.478564 0.000165 0.393788 0.426223 0.409057 0.000096 0.401843 0.435473 0.416168 0.000099 973.430000 984.240000 977.839633 370.437137 1080.310000 1062.520000 1070.910867 427.898245 7946.260000 7953.240000 7951.249500 721.197947
88 0.359445 0.411218 0.382759 0.000087 0.467475 0.466996 0.466935 0.000081 0.397256 0.430740 0.412221 0.000045 0.360626 0.409828 0.383478 0.000189 0.358264 0.412608 0.382040 0.000204 0.454651 0.456606 0.455498 0.000159 0.480300 0.477386 0.478371 0.000165 0.393535 0.426200 0.408685 0.000095 0.400977 0.435280 0.415756 0.000101 972.050000 980.120000 977.662067 376.315371 1079.610000 1061.620000 1071.620500 423.881015 7948.340000 7958.260000 7950.717433 716.660931
89 0.358937 0.411327 0.382289 0.000086 0.468606 0.465441 0.466959 0.000081 0.397321 0.430267 0.411924 0.000044 0.359366 0.411071 0.383081 0.000190 0.358509 0.411583 0.381497 0.000201 0.457340 0.455371 0.455522 0.000159 0.479872 0.475510 0.478396 0.000166 0.393657 0.426576 0.408436 0.000095 0.400986 0.433958 0.415412 0.000099 971.930000 981.680000 977.359733 374.535828 1083.090000 1062.190000 1072.198100 411.407509 7944.980000 7956.130000 7950.442167 696.041434
90 0.358537 0.411259 0.381808 0.000085 0.469245 0.465879 0.466960 0.000080 0.397284 0.430376 0.411611 0.000044 0.359995 0.411786 0.382647 0.000191 0.357078 0.410731 0.380969 0.000198 0.458448 0.452950 0.455519 0.000157 0.480043 0.478807 0.478402 0.000163 0.394453 0.426194 0.408152 0.000096 0.400116 0.434558 0.415070 0.000099 974.490000 981.640000 977.046633 375.335789 1079.250000 1060.920000 1072.843833 407.142301 7946.260000 7957.440000 7950.109533 699.151524
91 0.358187 0.411074 0.381345 0.000086 0.469157 0.465035 0.466894 0.000079 0.397027 0.429960 0.411287 0.000044 0.359798 0.410291 0.382141 0.000191 0.356577 0.411856 0.380548 0.000197 0.455961 0.451893 0.455386 0.000156 0.482354 0.478177 0.478401 0.000162 0.393455 0.424852 0.407777 0.000094 0.400599 0.435068 0.414797 0.000098 970.830000 984.660000 976.814267 383.107179 1083.260000 1062.000000 1073.573633 409.056632 7945.910000 7953.340000 7949.612100 702.761820
92 0.357826 0.409119 0.380902 0.000083 0.469173 0.465995 0.466824 0.000078 0.396797 0.429026 0.410975 0.000042 0.358559 0.411931 0.381669 0.000188 0.357093 0.406307 0.380135 0.000190 0.458592 0.452616 0.455360 0.000157 0.479753 0.479374 0.478287 0.000158 0.393571 0.426171 0.407461 0.000093 0.400024 0.431880 0.414488 0.000094 969.760000 983.240000 976.616200 384.382464 1084.130000 1063.950000 1074.061833 398.826960 7946.110000 7952.810000 7949.321967 690.348246
93 0.357244 0.409731 0.380591 0.000084 0.468668 0.463957 0.466843 0.000079 0.396242 0.428710 0.410779 0.000042 0.358016 0.411297 0.381299 0.000188 0.356471 0.408165 0.379884 0.000192 0.459249 0.451682 0.455552 0.000156 0.478087 0.476232 0.478133 0.000160 0.393447 0.425432 0.407287 0.000091 0.399037 0.431989 0.414271 0.000096 972.590000 983.710000 976.413133 388.848592 1080.880000 1066.310000 1074.384400 400.521621 7946.530000 7949.980000 7949.202467 697.834315
94 0.357189 0.408795 0.380168 0.000083 0.468373 0.464076 0.466904 0.000079 0.396103 0.428144 0.410526 0.000042 0.357484 0.408658 0.380918 0.000180 0.356893 0.408933 0.379419 0.000193 0.458887 0.453985 0.455499 0.000155 0.477859 0.474167 0.478308 0.000162 0.392975 0.424522 0.407021 0.000088 0.399231 0.431765 0.414030 0.000096 971.380000 982.670000 975.867233 389.334319 1081.960000 1063.060000 1074.768400 394.666292 7946.660000 7954.270000 7949.364367 676.608852
95 0.356832 0.408271 0.379850 0.000084 0.468600 0.465158 0.466964 0.000078 0.395951 0.428182 0.410340 0.000042 0.358477 0.410595 0.380662 0.000182 0.355187 0.405947 0.379039 0.000195 0.458287 0.455526 0.455611 0.000153 0.478913 0.474790 0.478317 0.000161 0.393411 0.426321 0.406894 0.000089 0.398491 0.430042 0.413786 0.000096 970.970000 984.110000 975.704067 391.383306 1081.060000 1062.650000 1074.941600 394.381698 7947.970000 7953.240000 7949.354333 662.448322
96 0.356248 0.408356 0.379417 0.000085 0.468471 0.465867 0.467090 0.000078 0.395526 0.428485 0.410102 0.000043 0.357410 0.407636 0.380245 0.000183 0.355087 0.409076 0.378588 0.000199 0.459713 0.452924 0.455775 0.000152 0.477230 0.478809 0.478404 0.000159 0.393216 0.423487 0.406680 0.000089 0.397837 0.433483 0.413524 0.000098 970.120000 980.260000 975.600200 393.582793 1080.800000 1067.410000 1075.518233 393.245982 7949.080000 7952.330000 7948.881567 654.952581
97 0.355549 0.408746 0.378988 0.000086 0.470081 0.465260 0.467052 0.000077 0.395636 0.428526 0.409810 0.000042 0.355908 0.409747 0.379940 0.000183 0.355191 0.407746 0.378037 0.000198 0.458702 0.454023 0.455657 0.000149 0.481461 0.476498 0.478447 0.000158 0.391886 0.425244 0.406441 0.000087 0.399385 0.431809 0.413180 0.000096 972.590000 978.090000 975.441533 392.259517 1080.770000 1065.610000 1075.743700 392.409748 7946.640000 7956.300000 7948.814767 652.528186
98 0.355522 0.407928 0.378618 0.000085 0.468625 0.463505 0.467122 0.000077 0.395108 0.427380 0.409594 0.000042 0.356766 0.409668 0.379645 0.000182 0.354277 0.406187 0.377590 0.000195 0.458500 0.453815 0.455784 0.000148 0.478749 0.473195 0.478460 0.000159 0.392373 0.425120 0.406294 0.000087 0.397842 0.429640 0.412895 0.000095 972.320000 980.710000 975.543333 389.414365 1080.260000 1065.710000 1076.067933 393.014168 7947.420000 7953.580000 7948.388733 646.521847
99 0.355057 0.407636 0.378264 0.000087 0.467813 0.464536 0.467128 0.000078 0.394522 0.427551 0.409366 0.000043 0.356928 0.407943 0.379392 0.000187 0.353186 0.407329 0.377135 0.000197 0.457097 0.453991 0.455814 0.000148 0.478528 0.475081 0.478442 0.000160 0.391987 0.424060 0.406140 0.000089 0.397056 0.431042 0.412593 0.000096 971.020000 983.310000 975.409533 388.782392 1082.560000 1068.390000 1076.186500 390.231901 7946.420000 7948.300000 7948.403967 639.506429
100 0.354125 0.407769 0.377830 0.000087 0.468041 0.463984 0.467184 0.000076 0.393995 0.427444 0.409104 0.000043 0.355255 0.409064 0.379095 0.000190 0.352994 0.406475 0.376565 0.000197 0.457737 0.454117 0.455793 0.000145 0.478344 0.473851 0.478576 0.000155 0.391124 0.424832 0.405940 0.000090 0.396867 0.430056 0.412269 0.000096 971.060000 980.860000 975.310900 390.360428 1083.840000 1064.840000 1076.426033 393.925119 7945.100000 7954.300000 7948.263067 644.555528
101 0.354134 0.406783 0.377311 0.000086 0.468233 0.465118 0.467284 0.000075 0.394068 0.427200 0.408801 0.000043 0.354431 0.406268 0.378389 0.000188 0.353836 0.407299 0.376232 0.000194 0.458457 0.454718 0.456002 0.000146 0.478009 0.475518 0.478566 0.000156 0.390840 0.423225 0.405554 0.000089 0.397297 0.431175 0.412049 0.000095 968.660000 982.590000 974.851733 387.231707 1084.070000 1065.650000 1076.690933 386.926977 7947.270000 7951.760000 7948.457333 636.180942
102 0.353177 0.405821 0.376869 0.000087 0.467717 0.465171 0.467205 0.000076 0.393266 0.426593 0.408487 0.000044 0.354429 0.407248 0.377914 0.000191 0.351924 0.404393 0.375825 0.000192 0.457633 0.453797 0.455898 0.000146 0.477801 0.476544 0.478511 0.000159 0.390551 0.423540 0.405208 0.000091 0.395981 0.429646 0.411765 0.000096 971.190000 980.910000 974.507467 389.502766 1086.020000 1068.840000 1077.155167 387.513983 7942.790000 7950.250000 7948.337367 638.588399
103 0.353147 0.405397 0.376391 0.000086 0.468263 0.465767 0.467193 0.000076 0.393438 0.426526 0.408172 0.000043 0.353615 0.406103 0.377291 0.000193 0.352679 0.404691 0.375491 0.000188 0.457360 0.453821 0.455967 0.000146 0.479166 0.477712 0.478420 0.000159 0.389926 0.422804 0.404827 0.000091 0.396949 0.430249 0.411516 0.000093 968.770000 979.850000 974.343500 380.887128 1085.530000 1067.370000 1077.349767 384.217286 7945.700000 7952.780000 7948.306733 623.949500
104 0.352928 0.404904 0.376080 0.000086 0.468738 0.463469 0.467197 0.000075 0.393462 0.425402 0.407971 0.000043 0.355281 0.405899 0.376933 0.000192 0.350575 0.403910 0.375228 0.000189 0.457929 0.451487 0.456029 0.000145 0.479548 0.475452 0.478366 0.000157 0.391208 0.421855 0.404616 0.000091 0.395716 0.428950 0.411326 0.000093 969.640000 980.810000 973.959500 389.463478 1085.080000 1071.000000 1077.665400 382.669631 7945.280000 7948.190000 7948.375100 628.414378
105 0.352660 0.405191 0.375805 0.000086 0.467186 0.466022 0.467322 0.000074 0.392744 0.426482 0.407836 0.000043 0.354974 0.408862 0.376512 0.000190 0.350347 0.401521 0.375098 0.000191 0.456462 0.455643 0.456185 0.000142 0.477910 0.476402 0.478459 0.000157 0.390495 0.425235 0.404397 0.000090 0.394994 0.427729 0.411275 0.000096 970.160000 978.790000 973.774567 384.377528 1084.150000 1068.840000 1077.787967 383.340212 7945.690000 7952.370000 7948.437467 626.563841
106 0.352216 0.405413 0.375495 0.000087 0.467752 0.465048 0.467314 0.000074 0.392654 0.426286 0.407632 0.000044 0.354403 0.406207 0.376140 0.000187 0.350029 0.404620 0.374849 0.000192 0.456627 0.454053 0.456157 0.000142 0.478876 0.476043 0.478471 0.000157 0.390181 0.422953 0.404146 0.000089 0.395126 0.429618 0.411117 0.000096 969.440000 979.860000 973.680400 388.590959 1083.670000 1070.320000 1078.087067 390.208262 7946.890000 7949.820000 7948.232533 634.082025
107 0.352025 0.404486 0.375063 0.000086 0.467566 0.465289 0.467296 0.000073 0.392464 0.425767 0.407345 0.000043 0.354900 0.407525 0.375698 0.000183 0.349150 0.401447 0.374429 0.000194 0.457169 0.453794 0.456220 0.000141 0.477964 0.476783 0.478373 0.000154 0.390694 0.423719 0.403880 0.000087 0.394235 0.427815 0.410809 0.000095 969.810000 979.130000 973.321933 386.405491 1082.600000 1070.010000 1078.317833 392.180855 7947.590000 7950.860000 7948.360233 635.601141
108 0.351780 0.404211 0.374754 0.000087 0.467641 0.465015 0.467320 0.000074 0.392331 0.425492 0.407152 0.000044 0.352369 0.403460 0.375534 0.000183 0.351191 0.404962 0.373974 0.000193 0.456904 0.452091 0.456224 0.000141 0.478377 0.477938 0.478416 0.000154 0.388957 0.420481 0.403776 0.000087 0.395706 0.430504 0.410529 0.000096 967.350000 977.220000 973.208433 398.273139 1086.260000 1068.470000 1078.352300 388.264495 7946.390000 7954.310000 7948.439267 641.128337
109 0.351516 0.403926 0.374300 0.000087 0.468595 0.466929 0.467399 0.000074 0.392493 0.425977 0.406885 0.000044 0.351979 0.403552 0.375091 0.000183 0.351053 0.404299 0.373509 0.000197 0.459134 0.454416 0.456344 0.000138 0.478055 0.479441 0.478453 0.000155 0.389483 0.421354 0.403530 0.000086 0.395504 0.430599 0.410240 0.000098 967.380000 979.380000 972.912833 388.787875 1087.360000 1068.320000 1078.842567 381.380481 7945.260000 7952.300000 7948.244600 628.722880
110 0.350782 0.402948 0.373998 0.000085 0.469191 0.465405 0.467365 0.000074 0.392225 0.424808 0.406677 0.000043 0.353242 0.401599 0.374847 0.000183 0.348322 0.404297 0.373150 0.000195 0.457967 0.454286 0.456279 0.000139 0.480416 0.476525 0.478451 0.000156 0.389896 0.420039 0.403348 0.000087 0.394555 0.429576 0.410005 0.000096 968.980000 978.190000 972.715100 390.081042 1087.460000 1068.510000 1079.201267 379.512972 7943.560000 7953.300000 7948.083633 624.571836
111 0.350713 0.402962 0.373721 0.000085 0.469338 0.467587 0.467222 0.000074 0.392232 0.425581 0.406447 0.000043 0.353380 0.402750 0.374690 0.000186 0.348046 0.403174 0.372752 0.000193 0.457560 0.455899 0.456148 0.000138 0.481117 0.479275 0.478297 0.000155 0.389843 0.421352 0.403200 0.000088 0.394621 0.429810 0.409693 0.000096 966.340000 978.000000 972.550267 384.417151 1088.740000 1072.370000 1079.567900 374.216573 7944.920000 7949.630000 7947.881833 619.311838
112 0.350104 0.403700 0.373388 0.000086 0.467004 0.464868 0.467322 0.000075 0.391020 0.425109 0.406265 0.000043 0.352061 0.404121 0.374269 0.000189 0.348148 0.403279 0.372507 0.000192 0.454556 0.454965 0.456310 0.000140 0.479453 0.474771 0.478333 0.000155 0.387934 0.421917 0.402983 0.000090 0.394105 0.428302 0.409546 0.000095 967.200000 977.680000 972.367200 383.030095 1087.640000 1069.860000 1079.782533 374.306811 7945.160000 7952.460000 7947.850267 621.655657
113 0.349901 0.401959 0.373076 0.000086 0.467890 0.467216 0.467305 0.000074 0.391197 0.424799 0.406056 0.000043 0.351419 0.403189 0.373941 0.000188 0.348382 0.400729 0.372212 0.000193 0.456886 0.453994 0.456260 0.000139 0.478894 0.480437 0.478350 0.000153 0.388333 0.420971 0.402753 0.000089 0.394061 0.428627 0.409360 0.000096 969.780000 979.110000 972.094533 386.217525 1087.170000 1070.980000 1080.188767 373.490608 7943.050000 7949.910000 7947.716700 633.248835
114 0.349418 0.402435 0.372675 0.000089 0.469535 0.465962 0.467357 0.000075 0.391459 0.424669 0.405814 0.000044 0.349562 0.404356 0.373541 0.000193 0.349274 0.400513 0.371809 0.000199 0.457641 0.455500 0.456335 0.000139 0.481429 0.476425 0.478379 0.000154 0.387390 0.422256 0.402519 0.000091 0.395528 0.427082 0.409109 0.000098 968.430000 982.250000 971.900600 388.724779 1089.620000 1070.650000 1080.716300 380.304806 7941.950000 7947.100000 7947.383100 638.126672
115 0.348979 0.401375 0.372329 0.000088 0.469287 0.464298 0.467268 0.000074 0.391086 0.423398 0.405558 0.000044 0.351175 0.401459 0.373230 0.000185 0.346782 0.401291 0.371429 0.000201 0.458766 0.452369 0.456196 0.000137 0.479808 0.476226 0.478340 0.000153 0.388832 0.419277 0.402268 0.000088 0.393341 0.427518 0.408848 0.000098 971.950000 976.890000 971.778900 390.727528 1092.020000 1068.900000 1080.952633 382.821322 7936.030000 7954.210000 7947.268467 643.985706
116 0.348436 0.401533 0.372077 0.000087 0.468775 0.462886 0.467337 0.000074 0.390554 0.423007 0.405418 0.000043 0.349366 0.402261 0.373169 0.000188 0.347505 0.400805 0.370984 0.000199 0.455518 0.451319 0.456318 0.000139 0.482031 0.474454 0.478355 0.000154 0.386519 0.419431 0.402272 0.000089 0.394589 0.426582 0.408564 0.000097 969.660000 977.810000 971.573900 390.145518 1090.430000 1071.470000 1081.133567 385.349640 7939.910000 7950.720000 7947.292533 658.356498
117 0.347808 0.401616 0.371719 0.000088 0.468277 0.465536 0.467433 0.000074 0.389972 0.423988 0.405219 0.000043 0.349643 0.402470 0.372826 0.000191 0.345974 0.400762 0.370612 0.000202 0.456572 0.454308 0.456363 0.000139 0.479983 0.476764 0.478504 0.000155 0.387068 0.420613 0.402064 0.000090 0.392877 0.427363 0.408374 0.000098 968.800000 975.820000 971.314833 388.594908 1092.200000 1072.220000 1081.413700 386.797189 7939.000000 7951.960000 7947.271467 660.115104
118 0.347924 0.400722 0.371403 0.000086 0.470114 0.465236 0.467471 0.000075 0.390691 0.423302 0.405027 0.000042 0.350441 0.402797 0.372614 0.000191 0.345408 0.398647 0.370192 0.000200 0.457731 0.454487 0.456401 0.000139 0.482497 0.475984 0.478541 0.000158 0.387993 0.420889 0.401939 0.000091 0.393389 0.425715 0.408114 0.000097 968.390000 973.610000 970.878633 384.163710 1088.610000 1071.270000 1081.750733 392.721891 7943.000000 7955.120000 7947.370633 662.275142
119 0.347554 0.400491 0.371056 0.000088 0.468392 0.465679 0.467552 0.000072 0.389848 0.423307 0.404829 0.000043 0.349091 0.399766 0.372364 0.000191 0.346018 0.401216 0.369747 0.000202 0.457301 0.454397 0.456461 0.000137 0.479484 0.476961 0.478643 0.000155 0.386965 0.418886 0.401798 0.000091 0.392731 0.427727 0.407861 0.000097 970.360000 973.730000 970.955833 382.247200 1089.670000 1072.210000 1082.081567 389.206673 7939.970000 7954.060000 7946.962600 655.496414
120 0.347083 0.400155 0.370791 0.000089 0.468375 0.464646 0.467551 0.000074 0.389535 0.422727 0.404657 0.000043 0.348485 0.401131 0.372067 0.000192 0.345681 0.399180 0.369516 0.000200 0.456577 0.453229 0.456469 0.000138 0.480172 0.476064 0.478633 0.000158 0.386318 0.419365 0.401608 0.000092 0.392753 0.426089 0.407707 0.000096 966.980000 978.220000 970.946500 378.872953 1092.650000 1073.480000 1082.511600 384.619111 7940.370000 7948.300000 7946.541900 640.274651
121 0.346451 0.400122 0.370295 0.000089 0.469738 0.463598 0.467704 0.000074 0.389602 0.422338 0.404388 0.000043 0.347936 0.401749 0.371617 0.000192 0.344967 0.398494 0.368974 0.000199 0.458541 0.453592 0.456615 0.000136 0.480935 0.473604 0.478793 0.000159 0.386648 0.419894 0.401366 0.000093 0.392556 0.424783 0.407410 0.000095 968.860000 979.780000 971.130000 374.542059 1091.500000 1072.550000 1082.988300 385.444667 7939.640000 7947.670000 7945.881700 631.679899
122 0.346560 0.399658 0.370007 0.000089 0.470404 0.464829 0.467697 0.000073 0.389905 0.422468 0.404198 0.000043 0.348768 0.399040 0.371257 0.000190 0.344351 0.400277 0.368756 0.000197 0.460603 0.454559 0.456536 0.000135 0.480205 0.475099 0.478859 0.000160 0.387910 0.418472 0.401105 0.000092 0.391900 0.426465 0.407292 0.000095 968.780000 977.410000 971.012167 372.362986 1093.470000 1075.160000 1083.471700 379.308413 7937.750000 7947.430000 7945.516133 618.094599
123 0.346453 0.399736 0.369681 0.000090 0.470438 0.465887 0.467868 0.000072 0.389848 0.422889 0.404047 0.000043 0.349316 0.399957 0.370779 0.000191 0.343589 0.399516 0.368583 0.000199 0.457824 0.455587 0.456568 0.000133 0.483052 0.476187 0.479168 0.000154 0.387294 0.419427 0.400805 0.000092 0.392401 0.426351 0.407288 0.000095 968.210000 975.020000 971.137800 371.074000 1093.370000 1071.270000 1083.707433 377.733791 7938.420000 7953.710000 7945.154767 614.377913
124 0.345695 0.399900 0.369325 0.000090 0.470154 0.465227 0.467947 0.000072 0.389256 0.422764 0.403843 0.000043 0.346100 0.401650 0.370564 0.000193 0.345290 0.398150 0.368085 0.000197 0.458958 0.454239 0.456547 0.000135 0.481350 0.476216 0.479347 0.000154 0.385600 0.420056 0.400658 0.000093 0.392911 0.425473 0.407027 0.000096 966.080000 974.070000 971.027400 375.315898 1095.030000 1068.090000 1084.131900 373.887252 7938.890000 7957.840000 7944.840700 609.256359
125 0.345604 0.398419 0.368966 0.000089 0.470266 0.466806 0.468037 0.000071 0.389236 0.422354 0.403641 0.000043 0.347521 0.398835 0.370174 0.000190 0.343687 0.398002 0.367757 0.000194 0.458932 0.454116 0.456649 0.000134 0.481600 0.479496 0.479424 0.000149 0.386515 0.418184 0.400441 0.000092 0.391956 0.426525 0.406841 0.000093 966.850000 979.840000 971.197167 373.802599 1091.110000 1069.450000 1084.614767 376.244217 7942.040000 7950.710000 7944.188067 614.400643
126 0.345155 0.398296 0.368617 0.000088 0.470297 0.467141 0.468037 0.000070 0.388955 0.422391 0.403414 0.000043 0.346613 0.402000 0.369869 0.000191 0.343697 0.394591 0.367364 0.000196 0.459374 0.456150 0.456567 0.000131 0.481220 0.478132 0.479506 0.000151 0.386079 0.420953 0.400214 0.000093 0.391830 0.423830 0.406614 0.000094 966.720000 981.430000 970.996700 376.982746 1092.840000 1073.120000 1084.909333 370.951321 7940.440000 7945.450000 7944.093967 616.849142
127 0.345078 0.397691 0.368294 0.000088 0.469825 0.465846 0.468128 0.000069 0.388740 0.421545 0.403236 0.000043 0.346326 0.399679 0.369511 0.000189 0.343831 0.395704 0.367076 0.000199 0.457878 0.456338 0.456719 0.000131 0.481771 0.475355 0.479538 0.000148 0.385369 0.419509 0.400034 0.000091 0.392110 0.423582 0.406438 0.000096 967.170000 975.930000 970.941967 378.790512 1092.990000 1076.610000 1085.141767 373.160320 7939.840000 7947.460000 7943.916267 620.907350
128 0.344765 0.397517 0.367999 0.000088 0.469636 0.466132 0.468165 0.000070 0.388470 0.421532 0.403057 0.000043 0.345795 0.397591 0.369265 0.000188 0.343735 0.397443 0.366733 0.000200 0.459176 0.455039 0.456766 0.000135 0.480096 0.477224 0.479564 0.000147 0.385479 0.417698 0.399890 0.000091 0.391461 0.425366 0.406224 0.000096 965.670000 973.580000 970.719500 388.641119 1094.950000 1074.630000 1085.679433 368.345111 7939.380000 7951.790000 7943.601067 628.437925
129 0.343966 0.397510 0.367775 0.000088 0.468643 0.467840 0.468124 0.000069 0.387603 0.422125 0.402897 0.000043 0.345936 0.397009 0.369117 0.000191 0.341997 0.398010 0.366434 0.000197 0.457394 0.456687 0.456758 0.000132 0.479892 0.478994 0.479491 0.000147 0.384946 0.417896 0.399791 0.000092 0.390260 0.426355 0.406004 0.000096 965.490000 976.470000 970.519767 388.724656 1094.580000 1075.140000 1085.853333 366.417821 7939.930000 7948.390000 7943.626900 620.183111
130 0.344027 0.396669 0.367570 0.000087 0.470156 0.465416 0.468145 0.000069 0.388172 0.420730 0.402771 0.000043 0.346150 0.397718 0.368929 0.000193 0.341904 0.395619 0.366212 0.000196 0.458598 0.452954 0.456838 0.000130 0.481715 0.477878 0.479452 0.000149 0.385507 0.417051 0.399697 0.000094 0.390838 0.424410 0.405846 0.000094 966.020000 975.760000 970.525933 391.256135 1094.160000 1073.490000 1086.096467 364.430444 7939.820000 7950.750000 7943.377600 630.109617
131 0.343818 0.397240 0.367392 0.000087 0.469289 0.467666 0.468104 0.000070 0.387733 0.421889 0.402641 0.000043 0.345866 0.399124 0.368730 0.000193 0.341770 0.395356 0.366055 0.000198 0.456682 0.456236 0.456722 0.000131 0.481897 0.479095 0.479486 0.000149 0.384652 0.419113 0.399527 0.000094 0.390814 0.424665 0.405756 0.000096 966.410000 975.920000 970.422667 394.341860 1095.030000 1075.980000 1086.273133 369.363461 7938.560000 7948.100000 7943.304200 633.652481
132 0.343618 0.396834 0.367120 0.000088 0.469197 0.465192 0.468136 0.000071 0.387571 0.420760 0.402475 0.000043 0.344274 0.397324 0.368416 0.000193 0.342962 0.396345 0.365822 0.000204 0.456672 0.455314 0.456790 0.000132 0.481721 0.475071 0.479483 0.000150 0.383614 0.417620 0.399347 0.000094 0.391528 0.423899 0.405603 0.000098 963.680000 979.460000 970.394100 399.097858 1092.690000 1078.800000 1086.587800 368.853102 7943.630000 7941.740000 7943.018100 644.081275
133 0.343544 0.396433 0.366999 0.000088 0.470503 0.466315 0.468152 0.000070 0.387980 0.420891 0.402402 0.000043 0.344700 0.397902 0.368272 0.000194 0.342388 0.394963 0.365725 0.000199 0.459234 0.454621 0.456872 0.000131 0.481772 0.478009 0.479431 0.000150 0.384787 0.417754 0.399282 0.000094 0.391173 0.424029 0.405523 0.000096 965.030000 974.510000 970.128667 400.520677 1094.010000 1073.660000 1086.808467 373.707877 7940.960000 7951.830000 7943.062867 642.249397
134 0.343195 0.396707 0.366776 0.000089 0.470068 0.466403 0.468194 0.000071 0.387600 0.421100 0.402273 0.000043 0.346546 0.396635 0.367943 0.000194 0.339844 0.396778 0.365610 0.000201 0.459318 0.453828 0.456847 0.000135 0.480817 0.478977 0.479542 0.000149 0.386016 0.416653 0.399059 0.000094 0.389185 0.425548 0.405486 0.000096 965.220000 975.710000 970.170167 405.479284 1095.650000 1074.290000 1086.812233 377.849462 7939.130000 7950.000000 7943.017600 648.602605
135 0.342754 0.395947 0.366556 0.000090 0.470355 0.466115 0.468269 0.000070 0.387414 0.420506 0.402155 0.000043 0.345311 0.395610 0.367726 0.000195 0.340196 0.396284 0.365386 0.000203 0.458338 0.455478 0.456942 0.000133 0.482372 0.476753 0.479596 0.000146 0.384871 0.416564 0.398952 0.000094 0.389958 0.424448 0.405359 0.000097 963.540000 972.590000 969.789367 415.234523 1095.310000 1078.320000 1087.040233 384.672365 7941.150000 7949.090000 7943.170400 654.240475
136 0.342204 0.395118 0.366259 0.000089 0.470213 0.465967 0.468264 0.000070 0.387007 0.419915 0.401961 0.000044 0.344383 0.396109 0.367383 0.000197 0.340024 0.394127 0.365135 0.000208 0.457501 0.456134 0.456874 0.000135 0.482924 0.475799 0.479654 0.000145 0.383975 0.417118 0.398705 0.000095 0.390039 0.422712 0.405217 0.000098 963.900000 971.560000 969.622933 422.264624 1093.670000 1079.750000 1087.253533 380.907424 7942.430000 7948.690000 7943.123533 651.401619
137 0.342116 0.396710 0.365940 0.000090 0.470921 0.466200 0.468299 0.000070 0.387197 0.421031 0.401765 0.000043 0.344781 0.399602 0.367025 0.000198 0.339450 0.393817 0.364854 0.000204 0.459310 0.456143 0.456864 0.000135 0.482532 0.476258 0.479734 0.000147 0.384866 0.419391 0.398469 0.000095 0.389528 0.422671 0.405062 0.000096 962.620000 974.040000 969.147200 427.344798 1094.600000 1080.490000 1087.794067 378.790695 7942.780000 7945.470000 7943.058733 655.327710
138 0.341704 0.395486 0.365675 0.000091 0.469415 0.464345 0.468318 0.000070 0.386403 0.419587 0.401600 0.000044 0.343284 0.395511 0.366752 0.000199 0.340125 0.395462 0.364598 0.000205 0.459136 0.452308 0.457004 0.000135 0.479694 0.476381 0.479633 0.000145 0.383832 0.415390 0.398340 0.000095 0.388974 0.423784 0.404860 0.000097 963.390000 975.210000 968.630167 428.939029 1096.160000 1079.280000 1088.115667 380.884934 7940.450000 7945.510000 7943.254167 661.030052
139 0.342118 0.395039 0.365380 0.000090 0.469227 0.465609 0.468340 0.000070 0.386606 0.419738 0.401416 0.000043 0.343187 0.396252 0.366410 0.000198 0.341050 0.393825 0.364350 0.000202 0.458086 0.454073 0.457004 0.000133 0.480368 0.477144 0.479676 0.000147 0.383402 0.416490 0.398118 0.000095 0.389811 0.422987 0.404714 0.000096 961.920000 975.830000 968.275367 430.994067 1093.810000 1077.250000 1088.470800 378.839810 7944.270000 7946.920000 7943.253833 665.211534
140 0.341516 0.394118 0.365130 0.000088 0.470216 0.464497 0.468374 0.000070 0.386561 0.418751 0.401265 0.000043 0.343578 0.395681 0.366162 0.000195 0.339454 0.392555 0.364098 0.000205 0.460029 0.452580 0.457059 0.000134 0.480404 0.476414 0.479688 0.000149 0.384336 0.415596 0.397976 0.000094 0.388786 0.421906 0.404555 0.000097 962.190000 974.250000 967.938000 423.665503 1095.860000 1082.730000 1088.787067 380.050959 7941.950000 7943.020000 7943.274933 669.699424
141 0.341615 0.394257 0.365059 0.000088 0.471167 0.464219 0.468361 0.000070 0.386958 0.418744 0.401215 0.000042 0.344699 0.396050 0.366045 0.000195 0.338531 0.392464 0.364074 0.000205 0.459822 0.452483 0.457031 0.000137 0.482512 0.475955 0.479690 0.000143 0.384992 0.415802 0.397890 0.000093 0.388925 0.421686 0.404540 0.000098 964.140000 974.150000 967.527900 417.462518 1093.760000 1078.400000 1088.906633 382.793304 7942.100000 7947.450000 7943.565467 663.514333
142 0.341228 0.394915 0.364885 0.000090 0.469997 0.464674 0.468392 0.000069 0.386297 0.419330 0.401112 0.000043 0.343049 0.396448 0.365819 0.000197 0.339406 0.393382 0.363951 0.000206 0.458795 0.453366 0.457096 0.000135 0.481199 0.475981 0.479689 0.000144 0.383560 0.416369 0.397766 0.000094 0.389034 0.422291 0.404459 0.000098 962.880000 973.150000 967.065100 413.266306 1093.490000 1078.540000 1088.806200 380.884637 7943.630000 7948.310000 7944.128700 656.139426
143 0.340725 0.394818 0.364728 0.000090 0.469996 0.466873 0.468427 0.000071 0.385970 0.420037 0.401022 0.000044 0.342568 0.394974 0.365633 0.000197 0.338883 0.394662 0.363823 0.000208 0.459411 0.456287 0.457131 0.000138 0.480582 0.477460 0.479722 0.000146 0.383463 0.416433 0.397657 0.000094 0.388477 0.423641 0.404387 0.000100 962.570000 970.550000 966.721133 414.804689 1094.910000 1077.030000 1089.013867 383.198137 7942.520000 7952.420000 7944.265000 664.339013
144 0.340491 0.394454 0.364448 0.000091 0.469542 0.464958 0.468460 0.000070 0.385659 0.419130 0.400852 0.000044 0.341352 0.395848 0.365373 0.000199 0.339630 0.393060 0.363524 0.000210 0.458814 0.453175 0.457298 0.000137 0.480271 0.476740 0.479621 0.000147 0.382464 0.415912 0.397547 0.000095 0.388854 0.422348 0.404158 0.000101 963.000000 972.830000 966.383733 413.302314 1094.400000 1082.130000 1089.022633 384.605793 7942.600000 7945.040000 7944.593633 676.074986
145 0.340430 0.394273 0.364102 0.000090 0.469689 0.465064 0.468482 0.000069 0.385671 0.419050 0.400635 0.000044 0.342404 0.393891 0.365050 0.000197 0.338457 0.394655 0.363155 0.000209 0.459106 0.453958 0.457227 0.000137 0.480272 0.476170 0.479737 0.000142 0.383249 0.414914 0.397312 0.000094 0.388092 0.423185 0.403959 0.000099 960.910000 972.130000 965.936733 404.720810 1094.570000 1079.250000 1089.012767 377.481077 7944.520000 7948.620000 7945.050500 668.053638
146 0.339400 0.393383 0.363881 0.000091 0.469610 0.467525 0.468500 0.000070 0.384974 0.419333 0.400497 0.000044 0.340191 0.392100 0.364915 0.000200 0.338610 0.394666 0.362846 0.000208 0.459166 0.453956 0.457405 0.000136 0.480055 0.481094 0.479594 0.000147 0.381832 0.413750 0.397286 0.000095 0.388116 0.424916 0.403708 0.000099 961.940000 972.540000 965.596900 401.132917 1096.470000 1074.090000 1089.050233 378.077532 7941.590000 7953.370000 7945.352867 670.453585
147 0.339352 0.393833 0.363438 0.000092 0.469602 0.467487 0.468419 0.000071 0.384940 0.419612 0.400181 0.000045 0.340392 0.395350 0.364399 0.000198 0.338312 0.392315 0.362477 0.000209 0.458651 0.456176 0.457309 0.000135 0.480553 0.478798 0.479529 0.000147 0.381783 0.416639 0.396918 0.000095 0.388097 0.422584 0.403445 0.000100 960.120000 971.690000 965.470900 396.401674 1093.900000 1078.450000 1089.133267 367.930025 7945.980000 7949.860000 7945.395833 658.451376
148 0.339345 0.393163 0.363136 0.000090 0.469697 0.466840 0.468388 0.000070 0.384968 0.418950 0.399974 0.000044 0.340102 0.392806 0.364053 0.000199 0.338588 0.393520 0.362220 0.000205 0.459236 0.454276 0.457322 0.000134 0.480157 0.479404 0.479454 0.000146 0.381799 0.414321 0.396697 0.000094 0.388137 0.423579 0.403252 0.000098 963.790000 968.680000 965.434500 399.558615 1094.640000 1080.520000 1089.216567 361.980999 7941.570000 7950.800000 7945.348933 657.506266
149 0.338901 0.392091 0.362776 0.000090 0.469992 0.465543 0.468379 0.000071 0.384783 0.417800 0.399737 0.000044 0.340377 0.393541 0.363684 0.000200 0.337426 0.390642 0.361868 0.000205 0.459492 0.454455 0.457355 0.000136 0.480493 0.476632 0.479403 0.000147 0.382067 0.414861 0.396469 0.000095 0.387499 0.420738 0.403005 0.000097 961.450000 970.500000 965.119000 391.166838 1094.100000 1078.530000 1089.278833 361.209633 7944.450000 7950.970000 7945.602167 652.173377
150 0.338277 0.392363 0.362620 0.000091 0.470823 0.467028 0.468419 0.000070 0.384668 0.418496 0.399650 0.000044 0.339094 0.391743 0.363420 0.000201 0.337459 0.392984 0.361821 0.000206 0.459426 0.455963 0.457423 0.000135 0.482220 0.478093 0.479416 0.000150 0.381210 0.414220 0.396321 0.000095 0.388126 0.422772 0.402979 0.000099 960.860000 968.180000 964.947133 398.875943 1095.620000 1080.980000 1089.442533 361.870420 7943.520000 7950.840000 7945.610333 657.300369
151 0.338352 0.392310 0.362398 0.000091 0.469617 0.466947 0.468457 0.000071 0.384295 0.418433 0.399518 0.000044 0.340408 0.393094 0.363258 0.000200 0.336295 0.391527 0.361537 0.000204 0.459786 0.455398 0.457481 0.000132 0.479449 0.478497 0.479433 0.000148 0.382190 0.414900 0.396236 0.000094 0.386399 0.421966 0.402801 0.000098 960.900000 972.800000 964.571100 395.613245 1095.330000 1080.500000 1089.442000 357.655719 7943.770000 7946.700000 7945.986900 661.662507
152 0.338540 0.392442 0.362245 0.000092 0.469951 0.466317 0.468608 0.000070 0.384534 0.418298 0.399472 0.000044 0.339244 0.394806 0.363060 0.000197 0.337836 0.390077 0.361431 0.000204 0.460175 0.455513 0.457729 0.000131 0.479727 0.477122 0.479488 0.000147 0.381570 0.416053 0.396194 0.000093 0.387498 0.420543 0.402751 0.000098 958.230000 970.860000 964.446100 392.399771 1097.370000 1082.850000 1089.511300 360.313746 7944.400000 7946.290000 7946.042600 661.432311
153 0.338310 0.391970 0.361967 0.000092 0.470922 0.466996 0.468646 0.000070 0.384724 0.418229 0.399305 0.000044 0.339423 0.391811 0.362761 0.000196 0.337198 0.392129 0.361173 0.000208 0.460384 0.456491 0.457696 0.000135 0.481459 0.477501 0.479595 0.000146 0.381759 0.414449 0.395988 0.000093 0.387690 0.422009 0.402621 0.000100 962.020000 970.910000 964.360133 392.086549 1093.760000 1080.420000 1089.471700 364.468040 7944.220000 7948.670000 7946.168167 661.995294
154 0.337847 0.391544 0.361761 0.000091 0.469023 0.465140 0.468648 0.000071 0.383759 0.417302 0.399172 0.000045 0.338599 0.392354 0.362608 0.000197 0.337096 0.390733 0.360914 0.000209 0.458470 0.454658 0.457670 0.000134 0.479577 0.475622 0.479627 0.000147 0.380553 0.414160 0.395880 0.000094 0.386964 0.420444 0.402464 0.000101 960.530000 970.050000 964.143700 396.120610 1094.920000 1080.510000 1089.276833 364.157160 7944.550000 7949.440000 7946.579467 667.995223
155 0.337388 0.391264 0.361520 0.000092 0.470790 0.465745 0.468564 0.000069 0.384079 0.417333 0.398985 0.000045 0.338619 0.392052 0.362501 0.000199 0.336157 0.390477 0.360539 0.000210 0.461386 0.455429 0.457518 0.000133 0.480193 0.476062 0.479610 0.000146 0.381587 0.414234 0.395757 0.000095 0.386570 0.420431 0.402214 0.000101 958.530000 968.200000 963.875900 394.785005 1095.770000 1080.420000 1089.430500 366.416607 7945.700000 7951.380000 7946.693600 667.430869
156 0.338248 0.391164 0.361416 0.000091 0.469694 0.466853 0.468484 0.000069 0.384254 0.417655 0.398890 0.000044 0.339392 0.390725 0.362335 0.000200 0.337105 0.391603 0.360496 0.000210 0.458611 0.456725 0.457558 0.000136 0.480778 0.476980 0.479410 0.000146 0.381118 0.413825 0.395663 0.000096 0.387390 0.421485 0.402116 0.000100 958.680000 967.730000 963.525000 401.220709 1094.430000 1080.070000 1089.552900 363.372490 7946.890000 7952.200000 7946.922100 668.033657
157 0.337441 0.390549 0.361164 0.000092 0.470097 0.465262 0.468502 0.000070 0.383871 0.416699 0.398733 0.000044 0.338642 0.387378 0.362103 0.000200 0.336240 0.393720 0.360225 0.000210 0.459782 0.453925 0.457545 0.000138 0.480412 0.476600 0.479460 0.000148 0.381041 0.410669 0.395508 0.000096 0.386700 0.422728 0.401957 0.000101 958.680000 969.390000 963.520900 398.365374 1098.900000 1077.850000 1089.464767 363.239809 7942.420000 7952.760000 7947.014333 664.976052
158 0.336705 0.390948 0.360884 0.000093 0.470742 0.465572 0.468571 0.000069 0.383618 0.417066 0.398574 0.000045 0.336257 0.390443 0.361792 0.000206 0.337153 0.391453 0.359975 0.000211 0.459899 0.454530 0.457718 0.000133 0.481584 0.476613 0.479425 0.000146 0.379532 0.412873 0.395366 0.000097 0.387704 0.421259 0.401783 0.000102 959.780000 973.870000 963.472700 394.399309 1094.380000 1079.720000 1089.581300 368.754643 7945.840000 7946.410000 7946.946000 669.630067
159 0.336894 0.390768 0.360654 0.000093 0.470877 0.467256 0.468653 0.000070 0.383788 0.417539 0.398454 0.000045 0.338678 0.391839 0.361635 0.000208 0.335110 0.389697 0.359673 0.000210 0.459856 0.455258 0.457700 0.000133 0.481898 0.479255 0.479607 0.000149 0.381091 0.414035 0.395258 0.000098 0.386486 0.421042 0.401650 0.000102 957.240000 969.820000 963.398533 396.298291 1095.320000 1079.950000 1089.739467 371.109159 7947.440000 7950.230000 7946.862000 673.016134
160 0.336412 0.391276 0.360417 0.000094 0.470490 0.467809 0.468705 0.000069 0.383339 0.418062 0.398318 0.000045 0.339311 0.390238 0.361386 0.000208 0.333513 0.392314 0.359448 0.000212 0.459226 0.456245 0.457871 0.000130 0.481755 0.479373 0.479540 0.000148 0.381281 0.413340 0.395156 0.000097 0.385397 0.422785 0.401480 0.000103 956.710000 972.940000 963.211333 397.758114 1095.090000 1077.330000 1089.787000 374.035954 7948.200000 7949.730000 7947.001667 688.560589
161 0.336026 0.391232 0.360276 0.000095 0.471116 0.466587 0.468770 0.000068 0.383308 0.417606 0.398249 0.000045 0.336835 0.391419 0.361239 0.000207 0.335217 0.391045 0.359313 0.000215 0.460725 0.455339 0.458034 0.000130 0.481507 0.477835 0.479506 0.000147 0.380197 0.413791 0.395117 0.000097 0.386419 0.421421 0.401381 0.000104 960.230000 969.170000 963.093900 404.576358 1097.430000 1078.800000 1089.852733 379.244416 7942.340000 7952.030000 7947.053367 700.606730
162 0.336168 0.390559 0.359980 0.000094 0.471043 0.466193 0.468753 0.000069 0.383374 0.417031 0.398051 0.000045 0.337841 0.388395 0.360975 0.000209 0.334494 0.392724 0.358986 0.000216 0.460508 0.455821 0.457975 0.000129 0.481578 0.476566 0.479531 0.000149 0.380775 0.411994 0.394925 0.000098 0.385974 0.422068 0.401177 0.000105 959.470000 970.600000 963.003967 412.444815 1098.580000 1082.770000 1090.269967 391.087196 7941.950000 7946.630000 7946.726067 708.766979
163 0.335652 0.390229 0.359742 0.000094 0.470755 0.464821 0.468727 0.000070 0.382938 0.416336 0.397887 0.000045 0.337141 0.391406 0.360773 0.000207 0.334162 0.389052 0.358711 0.000219 0.460117 0.453071 0.458027 0.000129 0.481392 0.476571 0.479426 0.000147 0.380183 0.412989 0.394812 0.000097 0.385693 0.419684 0.400961 0.000105 958.360000 965.050000 962.666767 414.381400 1099.860000 1083.080000 1090.677633 396.534012 7941.780000 7951.870000 7946.655600 713.553561
164 0.334995 0.390312 0.359456 0.000095 0.470867 0.466714 0.468690 0.000070 0.382550 0.417053 0.397688 0.000046 0.335841 0.392991 0.360417 0.000208 0.334149 0.387632 0.358496 0.000219 0.460746 0.456800 0.457998 0.000130 0.480987 0.476629 0.479382 0.000149 0.379558 0.415324 0.394570 0.000097 0.385542 0.418781 0.400807 0.000106 956.450000 967.070000 962.371200 412.706975 1099.430000 1082.010000 1091.109067 405.189017 7944.120000 7950.920000 7946.519733 723.933843
165 0.335198 0.389668 0.359206 0.000094 0.469410 0.465423 0.468770 0.000069 0.382172 0.416182 0.397554 0.000045 0.337257 0.390607 0.360215 0.000207 0.333138 0.388728 0.358198 0.000218 0.457737 0.455471 0.458175 0.000128 0.481083 0.475376 0.479365 0.000149 0.379425 0.413309 0.394501 0.000097 0.384919 0.419055 0.400607 0.000104 959.910000 968.100000 962.070367 411.398683 1098.100000 1079.530000 1091.307033 419.351934 7941.990000 7952.370000 7946.622600 746.269903
166 0.334852 0.389584 0.358988 0.000094 0.470419 0.467217 0.468839 0.000069 0.382300 0.416755 0.397436 0.000046 0.336831 0.389280 0.359968 0.000208 0.332872 0.389887 0.358009 0.000217 0.459409 0.456029 0.458129 0.000129 0.481429 0.478405 0.479548 0.000149 0.379734 0.412642 0.394324 0.000098 0.384867 0.420868 0.400547 0.000104 958.690000 968.080000 961.734633 412.146596 1100.530000 1081.920000 1091.773167 425.587114 7940.780000 7950.000000 7946.492200 756.149047
167 0.334795 0.388934 0.358712 0.000095 0.471341 0.466882 0.468805 0.000068 0.382586 0.416216 0.397244 0.000045 0.336531 0.389587 0.359660 0.000208 0.333058 0.388281 0.357764 0.000216 0.460138 0.454824 0.458102 0.000130 0.482543 0.478940 0.479509 0.000148 0.379793 0.412420 0.394115 0.000097 0.385378 0.420011 0.400374 0.000104 959.510000 966.000000 961.444133 415.339737 1098.170000 1083.990000 1091.977733 426.648977 7942.320000 7950.010000 7946.578133 769.037508
168 0.334819 0.388830 0.358488 0.000095 0.470313 0.465294 0.468754 0.000069 0.382242 0.415592 0.397081 0.000046 0.337694 0.390370 0.359418 0.000206 0.331944 0.387291 0.357558 0.000218 0.459323 0.455446 0.458054 0.000129 0.481303 0.475141 0.479455 0.000146 0.380264 0.413146 0.393941 0.000097 0.384220 0.418038 0.400222 0.000105 958.600000 967.810000 961.277567 418.384756 1100.600000 1082.180000 1092.353700 425.450334 7940.800000 7950.010000 7946.368733 772.938719
169 0.334625 0.388808 0.358090 0.000094 0.470071 0.467224 0.468725 0.000068 0.382031 0.416253 0.396812 0.000045 0.338351 0.387280 0.359152 0.000205 0.330900 0.390335 0.357027 0.000218 0.459303 0.456747 0.457998 0.000128 0.480839 0.477700 0.479452 0.000147 0.380684 0.411593 0.393748 0.000096 0.383379 0.420913 0.399876 0.000105 958.430000 971.230000 961.199667 415.490222 1099.920000 1082.410000 1092.691567 414.012570 7941.650000 7946.360000 7946.108767 757.569078
170 0.333459 0.388172 0.357776 0.000092 0.471887 0.468626 0.468762 0.000068 0.381909 0.416331 0.396621 0.000045 0.334592 0.388809 0.358865 0.000203 0.332326 0.387536 0.356687 0.000219 0.460716 0.458825 0.458041 0.000127 0.483058 0.478428 0.479483 0.000146 0.378735 0.413315 0.393577 0.000095 0.385082 0.419348 0.399666 0.000105 957.960000 964.210000 961.122500 419.185145 1100.430000 1082.060000 1093.209433 410.240278 7941.610000 7953.730000 7945.668067 753.520246
171 0.334184 0.387972 0.357605 0.000092 0.471053 0.467622 0.468767 0.000068 0.382088 0.415849 0.396512 0.000045 0.336889 0.388433 0.358726 0.000204 0.331480 0.387510 0.356484 0.000218 0.459182 0.457231 0.458076 0.000126 0.482923 0.478013 0.479458 0.000146 0.379691 0.412512 0.393499 0.000097 0.384485 0.419186 0.399525 0.000105 958.830000 967.820000 961.229500 420.034737 1098.880000 1083.630000 1093.426033 404.792718 7942.290000 7948.550000 7945.344467 756.975461
172 0.333727 0.388734 0.357561 0.000094 0.470046 0.467203 0.468775 0.000069 0.381439 0.416198 0.396486 0.000045 0.333749 0.389673 0.358741 0.000206 0.333706 0.387795 0.356381 0.000221 0.460970 0.457951 0.458039 0.000130 0.479122 0.476456 0.479512 0.000147 0.378276 0.413571 0.393496 0.000097 0.384601 0.418826 0.399477 0.000106 959.780000 968.490000 961.405433 418.787308 1099.110000 1082.080000 1093.462000 396.954890 7941.110000 7949.430000 7945.132567 732.715096
173 0.333096 0.387674 0.357366 0.000093 0.471528 0.466287 0.468680 0.000069 0.381547 0.415188 0.396326 0.000045 0.334012 0.388276 0.358671 0.000209 0.332180 0.387072 0.356061 0.000219 0.460777 0.454982 0.457899 0.000130 0.482280 0.477593 0.479462 0.000147 0.378379 0.411623 0.393401 0.000098 0.384715 0.418754 0.399251 0.000105 957.310000 963.910000 961.202067 419.425036 1097.210000 1085.200000 1093.640400 394.173845 7945.480000 7950.890000 7945.157533 721.547428
174 0.332846 0.387564 0.357142 0.000093 0.471253 0.465958 0.468624 0.000070 0.381288 0.415002 0.396161 0.000045 0.334340 0.387921 0.358525 0.000206 0.331351 0.387207 0.355759 0.000216 0.460749 0.455331 0.457695 0.000130 0.481757 0.476584 0.479552 0.000146 0.378583 0.411515 0.393234 0.000097 0.383993 0.418489 0.399087 0.000104 959.690000 967.680000 961.242033 424.475466 1100.090000 1086.270000 1093.651167 393.908828 7940.220000 7946.050000 7945.106800 723.545103
175 0.332588 0.386892 0.356802 0.000093 0.471002 0.466022 0.468627 0.000069 0.381033 0.414588 0.395941 0.000045 0.334237 0.386474 0.358037 0.000206 0.330940 0.387311 0.355567 0.000216 0.459632 0.455977 0.457668 0.000131 0.482373 0.476067 0.479586 0.000146 0.378125 0.410800 0.392908 0.000097 0.383942 0.418375 0.398973 0.000103 957.760000 966.560000 961.725800 417.061202 1101.530000 1083.040000 1093.859367 392.248871 7940.710000 7950.400000 7944.414833 712.163436
176 0.332601 0.387138 0.356625 0.000095 0.469755 0.467777 0.468619 0.000068 0.380605 0.415361 0.395823 0.000045 0.333657 0.387692 0.358002 0.000211 0.331545 0.386584 0.355247 0.000215 0.459144 0.458413 0.457596 0.000129 0.480366 0.477141 0.479642 0.000142 0.377577 0.412444 0.392860 0.000099 0.383632 0.418279 0.398785 0.000103 960.260000 966.250000 961.769800 420.441195 1100.370000 1080.570000 1094.299467 397.803248 7939.370000 7953.180000 7943.930733 706.156002
177 0.332061 0.386335 0.356314 0.000094 0.470054 0.467470 0.468720 0.000068 0.380359 0.414732 0.395657 0.000045 0.334082 0.386283 0.357710 0.000213 0.330041 0.386387 0.354918 0.000215 0.458826 0.455379 0.457656 0.000128 0.481281 0.479561 0.479785 0.000139 0.377742 0.410467 0.392691 0.000100 0.382975 0.418998 0.398622 0.000102 957.860000 965.680000 962.083400 414.194654 1102.490000 1080.870000 1094.586100 399.436353 7939.650000 7953.450000 7943.330500 708.327962
178 0.331951 0.386203 0.356064 0.000094 0.469753 0.466942 0.468714 0.000068 0.380182 0.414462 0.395491 0.000045 0.332874 0.386505 0.357480 0.000210 0.331028 0.385902 0.354647 0.000216 0.457900 0.454795 0.457613 0.000131 0.481606 0.479089 0.479816 0.000140 0.376633 0.410406 0.392527 0.000100 0.383730 0.418517 0.398456 0.000103 958.090000 965.890000 962.289467 411.461306 1102.880000 1086.480000 1094.842433 404.853434 7939.030000 7947.630000 7942.868100 716.250640
179 0.331763 0.386107 0.355970 0.000094 0.469685 0.465972 0.468689 0.000069 0.380036 0.414060 0.395422 0.000045 0.333347 0.385334 0.357331 0.000211 0.330180 0.386881 0.354610 0.000217 0.458862 0.456489 0.457617 0.000132 0.480507 0.475454 0.479761 0.000144 0.377277 0.410238 0.392431 0.000100 0.382794 0.417882 0.398413 0.000104 958.810000 965.280000 962.413367 409.875816 1100.060000 1090.630000 1095.147000 398.396321 7941.130000 7944.090000 7942.439633 715.892605
180 0.331519 0.385343 0.355765 0.000093 0.469739 0.466421 0.468742 0.000069 0.379896 0.413720 0.395307 0.000045 0.332307 0.383987 0.357039 0.000212 0.330731 0.386698 0.354490 0.000216 0.458665 0.456176 0.457656 0.000130 0.480812 0.476665 0.479828 0.000143 0.376533 0.409253 0.392255 0.000100 0.383260 0.418187 0.398358 0.000103 955.810000 964.870000 962.401067 392.114341 1103.280000 1081.930000 1095.145400 409.525110 7940.910000 7953.200000 7942.453533 713.420440
181 0.331478 0.386232 0.355653 0.000095 0.468838 0.466297 0.468749 0.000068 0.379554 0.414255 0.395237 0.000045 0.331077 0.387738 0.357044 0.000214 0.331880 0.384726 0.354262 0.000217 0.458526 0.456666 0.457562 0.000129 0.479151 0.475928 0.479936 0.000141 0.375684 0.411863 0.392226 0.000101 0.383424 0.416647 0.398248 0.000103 958.120000 964.750000 962.293400 393.382174 1102.850000 1086.840000 1095.104133 417.944738 7939.030000 7948.410000 7942.602467 728.392258
182 0.331142 0.386734 0.355415 0.000096 0.471454 0.465749 0.468860 0.000069 0.380251 0.414389 0.395121 0.000046 0.330911 0.386861 0.356694 0.000214 0.331373 0.386606 0.354136 0.000220 0.460338 0.456848 0.457744 0.000130 0.482569 0.474650 0.479977 0.000141 0.376211 0.411357 0.392062 0.000102 0.384292 0.417421 0.398180 0.000104 958.910000 968.730000 962.171300 379.637539 1103.070000 1086.840000 1095.368933 414.394727 7938.020000 7944.430000 7942.459767 722.012200
183 0.331132 0.386089 0.355139 0.000096 0.470715 0.465669 0.468806 0.000068 0.379986 0.413942 0.394922 0.000046 0.332485 0.386477 0.356440 0.000215 0.329779 0.385701 0.353837 0.000218 0.458009 0.456402 0.457692 0.000127 0.483420 0.474937 0.479919 0.000140 0.376418 0.410951 0.391878 0.000102 0.383553 0.416933 0.397966 0.000103 958.390000 967.020000 962.129833 364.845869 1102.820000 1087.050000 1095.717933 405.025059 7938.790000 7945.930000 7942.152233 710.885140
184 0.330585 0.385448 0.354837 0.000095 0.469084 0.467920 0.468809 0.000068 0.379060 0.414313 0.394727 0.000046 0.330963 0.387543 0.356025 0.000214 0.330207 0.383352 0.353650 0.000213 0.459337 0.454686 0.457726 0.000129 0.478831 0.481154 0.479892 0.000141 0.375894 0.411043 0.391620 0.000102 0.382225 0.417583 0.397835 0.000101 955.700000 967.190000 961.900600 358.542037 1099.650000 1082.660000 1095.819667 398.534908 7944.650000 7950.150000 7942.279733 708.060029
185 0.330420 0.385443 0.354604 0.000095 0.469406 0.466727 0.468746 0.000069 0.379065 0.413892 0.394554 0.000046 0.331312 0.386683 0.355756 0.000210 0.329528 0.384203 0.353452 0.000214 0.458430 0.456719 0.457553 0.000132 0.480381 0.476735 0.479939 0.000142 0.375803 0.411196 0.391385 0.000101 0.382326 0.416589 0.397722 0.000102 954.930000 965.430000 961.612967 358.221989 1104.010000 1084.330000 1095.953933 398.577213 7941.060000 7950.240000 7942.433100 710.059791
186 0.330239 0.385656 0.354364 0.000094 0.469927 0.466414 0.468777 0.000069 0.379130 0.413921 0.394409 0.000045 0.330864 0.387110 0.355594 0.000209 0.329615 0.384202 0.353134 0.000211 0.458721 0.456053 0.457621 0.000131 0.481133 0.476775 0.479933 0.000141 0.375614 0.411240 0.391304 0.000100 0.382646 0.416602 0.397514 0.000099 957.230000 968.950000 961.452733 358.602613 1104.030000 1085.410000 1096.095900 396.389945 7938.740000 7945.640000 7942.451367 721.059311
187 0.329587 0.384714 0.354286 0.000095 0.470537 0.466919 0.468769 0.000069 0.378919 0.413486 0.394355 0.000046 0.330749 0.383116 0.355444 0.000211 0.328424 0.386312 0.353128 0.000211 0.458946 0.456662 0.457654 0.000132 0.482127 0.477175 0.479883 0.000139 0.375618 0.408857 0.391218 0.000100 0.382220 0.418114 0.397492 0.000100 956.870000 966.810000 961.334333 364.292382 1102.520000 1085.460000 1096.090100 400.649786 7940.610000 7947.730000 7942.575567 729.329774
188 0.329523 0.383955 0.353878 0.000096 0.470097 0.467494 0.468810 0.000068 0.378724 0.413194 0.394104 0.000046 0.331148 0.384305 0.354892 0.000213 0.327898 0.383606 0.352865 0.000213 0.458181 0.456448 0.457668 0.000131 0.482013 0.478540 0.479951 0.000137 0.375609 0.409555 0.390864 0.000100 0.381838 0.416833 0.397345 0.000100 955.860000 969.100000 961.050867 359.206308 1103.320000 1082.200000 1096.207567 397.557422 7940.820000 7948.700000 7942.741567 721.784093
189 0.329224 0.383399 0.353647 0.000094 0.470707 0.466567 0.468751 0.000067 0.378743 0.412508 0.393933 0.000045 0.330395 0.384849 0.354516 0.000210 0.328054 0.381949 0.352777 0.000212 0.458421 0.454938 0.457626 0.000130 0.482992 0.478196 0.479875 0.000136 0.375204 0.409380 0.390605 0.000099 0.382282 0.415636 0.397262 0.000099 953.340000 965.970000 960.962533 357.205795 1105.260000 1086.240000 1096.393233 393.395826 7941.400000 7947.790000 7942.644233 719.058540
190 0.329187 0.383675 0.353529 0.000095 0.470921 0.467312 0.468807 0.000069 0.378794 0.412948 0.393876 0.000046 0.330163 0.386162 0.354313 0.000212 0.328211 0.381189 0.352745 0.000213 0.459565 0.458417 0.457658 0.000131 0.482278 0.476207 0.479955 0.000137 0.375454 0.411451 0.390484 0.000100 0.382134 0.414445 0.397268 0.000099 957.440000 968.250000 960.788600 354.390677 1105.270000 1088.220000 1096.323467 396.912414 7937.290000 7943.530000 7942.887933 709.354558
191 0.329196 0.383473 0.353373 0.000096 0.470975 0.466316 0.468732 0.000068 0.378819 0.412468 0.393749 0.000046 0.330633 0.383982 0.354122 0.000214 0.327759 0.382964 0.352624 0.000217 0.460573 0.455770 0.457637 0.000131 0.481377 0.476862 0.479828 0.000137 0.376112 0.409107 0.390352 0.000100 0.381525 0.415828 0.397145 0.000100 957.510000 967.600000 960.550567 351.354237 1107.110000 1090.440000 1096.454400 397.769282 7935.380000 7941.960000 7942.995033 698.462864
192 0.328554 0.383420 0.353241 0.000097 0.470737 0.466781 0.468803 0.000067 0.378318 0.412596 0.393688 0.000046 0.329151 0.383338 0.353973 0.000216 0.327958 0.383501 0.352509 0.000218 0.458703 0.457073 0.457656 0.000132 0.482771 0.476489 0.479951 0.000134 0.374494 0.409145 0.390262 0.000101 0.382142 0.416047 0.397113 0.000101 955.060000 964.300000 960.205600 348.392215 1108.860000 1087.300000 1096.453200 401.679531 7936.080000 7948.400000 7943.341200 699.409874
193 0.328493 0.384375 0.353010 0.000097 0.470230 0.466282 0.468875 0.000068 0.378101 0.413043 0.393563 0.000046 0.328966 0.385019 0.353668 0.000215 0.328019 0.383732 0.352351 0.000222 0.458110 0.456213 0.457716 0.000132 0.482349 0.476352 0.480034 0.000135 0.374167 0.409937 0.390085 0.000101 0.382035 0.416149 0.397040 0.000103 954.470000 969.170000 959.832033 349.893293 1106.370000 1086.110000 1096.748400 409.288743 7939.160000 7944.720000 7943.419567 699.271420
194 0.328103 0.383476 0.352688 0.000096 0.470800 0.466650 0.468787 0.000068 0.378047 0.412587 0.393323 0.000046 0.328714 0.381686 0.353377 0.000214 0.327492 0.385266 0.351999 0.000218 0.460527 0.457382 0.457619 0.000134 0.481073 0.475918 0.479955 0.000138 0.374849 0.408180 0.389862 0.000101 0.381245 0.416994 0.396784 0.000102 954.640000 967.130000 959.747867 349.289595 1103.390000 1088.170000 1096.969867 413.861329 7941.970000 7944.700000 7943.282267 694.960910
195 0.328297 0.382897 0.352549 0.000096 0.470890 0.466846 0.468742 0.000069 0.378205 0.412279 0.393216 0.000047 0.328947 0.382388 0.353155 0.000213 0.327646 0.383405 0.351942 0.000221 0.459142 0.457172 0.457530 0.000133 0.482639 0.476520 0.479954 0.000138 0.374515 0.408563 0.389686 0.000101 0.381894 0.415995 0.396747 0.000104 957.540000 965.320000 959.634533 347.361129 1105.680000 1087.270000 1097.302867 420.462825 7936.780000 7947.410000 7943.062600 700.787399
196 0.328441 0.383557 0.352354 0.000096 0.471181 0.469124 0.468671 0.000069 0.378400 0.413505 0.393065 0.000047 0.329783 0.384256 0.352899 0.000215 0.327100 0.382858 0.351808 0.000220 0.458762 0.458620 0.457414 0.000135 0.483601 0.479628 0.479928 0.000138 0.374925 0.410283 0.389479 0.000102 0.381875 0.416727 0.396650 0.000104 958.200000 965.680000 959.648400 346.635912 1107.460000 1087.930000 1097.830900 424.113776 7934.340000 7946.390000 7942.520700 698.843927
197 0.327863 0.383492 0.352198 0.000096 0.470437 0.466859 0.468651 0.000069 0.377764 0.412670 0.392957 0.000047 0.329555 0.382186 0.352747 0.000213 0.326170 0.384797 0.351650 0.000221 0.459337 0.455504 0.457489 0.000135 0.481537 0.478213 0.479813 0.000141 0.374979 0.407847 0.389406 0.000101 0.380548 0.417493 0.396507 0.000104 955.540000 965.480000 959.648467 346.164305 1107.820000 1082.360000 1098.271600 428.748955 7936.640000 7952.160000 7942.079933 704.030941
198 0.328043 0.382724 0.352051 0.000095 0.469241 0.466560 0.468705 0.000068 0.377462 0.412067 0.392879 0.000046 0.329352 0.381556 0.352615 0.000210 0.326734 0.383893 0.351486 0.000220 0.456741 0.457107 0.457436 0.000132 0.481741 0.476013 0.479973 0.000137 0.373938 0.407999 0.389302 0.000101 0.380986 0.416135 0.396457 0.000103 955.280000 963.870000 959.611500 351.249883 1106.430000 1087.240000 1098.494100 428.298768 7938.290000 7948.890000 7941.894400 701.625198
199 0.327550 0.382015 0.351815 0.000095 0.469023 0.467441 0.468624 0.000068 0.377065 0.411914 0.392698 0.000046 0.328257 0.380160 0.352390 0.000206 0.326843 0.383869 0.351240 0.000220 0.457658 0.456411 0.457272 0.000135 0.480388 0.478471 0.479976 0.000140 0.373547 0.406848 0.389099 0.000098 0.380584 0.416980 0.396297 0.000103 955.030000 965.010000 959.527300 353.842949 1107.180000 1089.700000 1098.938400 427.686552 7937.790000 7945.290000 7941.534300 693.352759
200 0.327261 0.382078 0.351673 0.000096 0.470829 0.465150 0.468612 0.000068 0.377510 0.411153 0.392602 0.000046 0.326635 0.383397 0.352333 0.000209 0.327887 0.380759 0.351012 0.000219 0.460015 0.453111 0.457371 0.000134 0.481644 0.477189 0.479854 0.000143 0.373318 0.407797 0.389097 0.000099 0.381702 0.414509 0.396106 0.000102 954.810000 965.090000 959.400400 354.753829 1105.970000 1086.540000 1099.159300 423.664156 7939.220000 7948.370000 7941.440300 682.174990
201 0.326747 0.382486 0.351483 0.000096 0.470567 0.465920 0.468680 0.000068 0.377084 0.411688 0.392502 0.000046 0.327721 0.384026 0.352168 0.000210 0.325773 0.380946 0.350797 0.000216 0.458707 0.455216 0.457432 0.000133 0.482428 0.476624 0.479927 0.000143 0.373566 0.408943 0.389011 0.000100 0.380602 0.414433 0.395993 0.000102 953.730000 963.980000 959.252167 354.613668 1108.800000 1084.420000 1099.590800 432.999833 7937.470000 7951.600000 7941.157033 683.348265
202 0.326699 0.382278 0.351389 0.000096 0.470256 0.466513 0.468712 0.000069 0.376944 0.411760 0.392452 0.000046 0.326918 0.381070 0.352144 0.000207 0.326480 0.383487 0.350635 0.000218 0.458593 0.454249 0.457404 0.000136 0.481920 0.478777 0.480020 0.000142 0.373004 0.406683 0.388985 0.000099 0.380884 0.416838 0.395920 0.000103 954.890000 966.420000 959.237733 358.253808 1108.410000 1089.300000 1099.823167 431.893581 7936.700000 7944.280000 7940.939100 687.911509
203 0.326774 0.381908 0.351195 0.000097 0.471054 0.465390 0.468697 0.000069 0.377272 0.411126 0.392321 0.000046 0.326837 0.381326 0.351903 0.000209 0.326711 0.382490 0.350488 0.000222 0.459359 0.454063 0.457463 0.000133 0.482749 0.476716 0.479931 0.000144 0.373220 0.406784 0.388849 0.000100 0.381324 0.415469 0.395793 0.000103 955.370000 967.360000 959.072100 372.693452 1105.580000 1089.320000 1100.036633 429.283467 7939.050000 7943.320000 7940.891267 688.002714
204 0.326486 0.381703 0.351034 0.000097 0.470945 0.463452 0.468822 0.000069 0.377047 0.410315 0.392260 0.000046 0.327560 0.382363 0.351832 0.000214 0.325412 0.381044 0.350235 0.000221 0.458224 0.451966 0.457547 0.000134 0.483666 0.474938 0.480097 0.000144 0.373292 0.406724 0.388832 0.000103 0.380801 0.413907 0.395687 0.000103 953.790000 967.210000 959.089600 377.926514 1108.410000 1089.520000 1100.209333 425.595387 7937.800000 7943.270000 7940.701067 677.106721
205 0.326549 0.381976 0.350757 0.000098 0.470620 0.466975 0.468841 0.000067 0.376974 0.411726 0.392087 0.000046 0.326845 0.380681 0.351611 0.000217 0.326253 0.383272 0.349903 0.000223 0.458275 0.457166 0.457523 0.000134 0.482965 0.476783 0.480160 0.000142 0.372846 0.407451 0.388680 0.000104 0.381102 0.416001 0.395493 0.000103 954.250000 966.160000 959.065300 379.459470 1105.630000 1088.030000 1100.414900 422.496067 7940.120000 7945.810000 7940.519800 666.768165
206 0.326199 0.381233 0.350515 0.000096 0.469294 0.468104 0.468855 0.000068 0.376283 0.411638 0.391934 0.000045 0.326374 0.382506 0.351365 0.000216 0.326025 0.379960 0.349665 0.000218 0.457247 0.457555 0.457343 0.000137 0.481341 0.478654 0.480367 0.000139 0.372180 0.408773 0.388457 0.000103 0.380385 0.414503 0.395411 0.000101 954.950000 967.790000 958.915600 380.572323 1108.630000 1091.550000 1100.523867 424.145862 7936.420000 7940.660000 7940.560533 669.989460
207 0.326504 0.381624 0.350318 0.000096 0.470022 0.464999 0.468923 0.000067 0.376735 0.410805 0.391830 0.000045 0.327844 0.384418 0.351021 0.000216 0.325165 0.378829 0.349616 0.000217 0.456418 0.454800 0.457338 0.000136 0.483625 0.475199 0.480508 0.000135 0.372845 0.409052 0.388232 0.000104 0.380626 0.412558 0.395428 0.000100 951.890000 963.710000 958.631067 380.712807 1108.400000 1090.440000 1100.615600 429.028721 7939.710000 7945.850000 7940.753333 665.374126
208 0.325755 0.380647 0.350002 0.000094 0.469817 0.465894 0.469030 0.000067 0.376177 0.410484 0.391662 0.000045 0.326980 0.382264 0.350696 0.000217 0.324531 0.379030 0.349308 0.000213 0.457532 0.456478 0.457249 0.000137 0.482101 0.475309 0.480812 0.000132 0.372673 0.408239 0.387990 0.000104 0.379680 0.412728 0.395334 0.000099 954.990000 966.160000 958.673233 376.946635 1106.270000 1088.670000 1100.522267 425.465617 7938.740000 7945.170000 7940.804500 654.748820
209 0.325433 0.380799 0.349961 0.000095 0.470505 0.465587 0.469022 0.000067 0.376208 0.410475 0.391632 0.000045 0.325253 0.379574 0.350550 0.000216 0.325613 0.382025 0.349371 0.000218 0.458270 0.453398 0.457212 0.000137 0.482741 0.477776 0.480831 0.000132 0.371809 0.405412 0.387882 0.000103 0.380608 0.415538 0.395382 0.000100 954.060000 962.870000 958.687600 378.626458 1106.930000 1090.370000 1100.381867 419.121873 7939.010000 7946.760000 7940.930533 642.642134
210 0.325598 0.380562 0.349939 0.000097 0.470273 0.467940 0.469026 0.000066 0.376235 0.411144 0.391620 0.000046 0.326160 0.378775 0.350479 0.000221 0.325037 0.382349 0.349400 0.000220 0.456269 0.456617 0.457076 0.000139 0.484278 0.479264 0.480976 0.000130 0.371698 0.406020 0.387788 0.000105 0.380772 0.416269 0.395451 0.000103 953.550000 965.120000 958.562400 376.908198 1104.620000 1097.280000 1100.365433 418.107169 7941.830000 7937.600000 7941.072167 648.673302
211 0.325016 0.380287 0.349739 0.000096 0.469999 0.467253 0.469051 0.000066 0.375760 0.410725 0.391498 0.000046 0.325277 0.381786 0.350399 0.000222 0.324754 0.378787 0.349078 0.000217 0.459603 0.454217 0.456956 0.000140 0.480396 0.480288 0.481147 0.000129 0.372291 0.407137 0.387694 0.000104 0.379229 0.414313 0.395302 0.000101 951.340000 960.430000 958.367167 378.845378 1108.190000 1091.980000 1100.581133 419.247860 7940.470000 7947.590000 7941.051700 659.046303
212 0.324904 0.379883 0.349652 0.000097 0.471650 0.467058 0.468994 0.000067 0.376265 0.410394 0.391422 0.000046 0.325849 0.381007 0.350178 0.000220 0.323959 0.378760 0.349126 0.000219 0.459379 0.454827 0.456972 0.000140 0.483921 0.479288 0.481016 0.000131 0.372584 0.406844 0.387556 0.000104 0.379945 0.413945 0.395288 0.000102 951.870000 962.090000 958.089433 381.266815 1108.440000 1090.920000 1100.533833 417.315036 7939.690000 7946.990000 7941.376733 666.873202
213 0.324344 0.379996 0.349451 0.000098 0.471070 0.465659 0.468957 0.000067 0.375698 0.409978 0.391278 0.000047 0.323715 0.381793 0.349885 0.000220 0.324973 0.378199 0.349017 0.000224 0.459005 0.453465 0.456864 0.000138 0.483136 0.477854 0.481050 0.000132 0.371067 0.406878 0.387328 0.000103 0.380330 0.413078 0.395228 0.000105 952.220000 958.640000 957.780400 382.997685 1107.600000 1092.100000 1100.513233 409.420779 7940.180000 7949.260000 7941.706367 665.788887
214 0.324565 0.380690 0.349203 0.000098 0.469339 0.465935 0.468946 0.000067 0.375236 0.410525 0.391113 0.000047 0.324448 0.379930 0.349577 0.000221 0.324681 0.381449 0.348829 0.000220 0.458383 0.454610 0.456896 0.000138 0.480296 0.477259 0.480997 0.000133 0.371325 0.406068 0.387138 0.000103 0.379146 0.414983 0.395088 0.000103 949.410000 960.070000 957.608600 380.942568 1109.780000 1091.110000 1100.333167 403.971185 7940.810000 7948.820000 7942.058233 663.461902
215 0.324623 0.380841 0.349129 0.000097 0.471481 0.464839 0.468946 0.000066 0.376023 0.410240 0.391065 0.000046 0.324314 0.381214 0.349403 0.000218 0.324932 0.380469 0.348854 0.000218 0.458838 0.453074 0.456926 0.000137 0.484124 0.476605 0.480965 0.000132 0.371397 0.406365 0.387036 0.000103 0.380649 0.414116 0.395093 0.000101 955.060000 963.380000 957.369567 379.132767 1107.400000 1088.040000 1100.563367 400.686720 7937.540000 7948.580000 7942.067067 667.559014
216 0.324575 0.380364 0.349016 0.000096 0.471379 0.466370 0.468941 0.000065 0.375957 0.410466 0.390990 0.000046 0.326154 0.380140 0.349208 0.000217 0.322997 0.380588 0.348824 0.000219 0.458511 0.454733 0.456897 0.000134 0.484247 0.478008 0.480985 0.000130 0.372479 0.406247 0.386899 0.000101 0.379435 0.414685 0.395081 0.000102 954.570000 965.040000 957.163900 371.961029 1109.080000 1089.700000 1100.688533 387.735138 7936.350000 7945.260000 7942.147567 649.261620
217 0.324276 0.380080 0.348819 0.000097 0.470924 0.467156 0.468907 0.000064 0.375603 0.410557 0.390850 0.000045 0.324776 0.378505 0.348985 0.000221 0.323777 0.381655 0.348653 0.000221 0.458203 0.454030 0.456748 0.000132 0.483644 0.480282 0.481065 0.000128 0.371475 0.404939 0.386702 0.000103 0.379731 0.416174 0.394997 0.000102 954.590000 964.340000 957.080200 369.654701 1107.950000 1088.710000 1100.744567 381.064364 7937.460000 7946.950000 7942.175233 641.194729
218 0.324571 0.379738 0.348683 0.000096 0.469845 0.467475 0.468904 0.000065 0.375417 0.410446 0.390761 0.000045 0.323888 0.380356 0.348772 0.000217 0.325253 0.379121 0.348595 0.000221 0.457931 0.455784 0.456620 0.000134 0.481760 0.479166 0.481189 0.000128 0.370803 0.406756 0.386519 0.000101 0.380030 0.414137 0.395003 0.000103 953.990000 962.660000 957.079433 372.671987 1108.920000 1091.030000 1101.077233 378.342928 7937.090000 7946.310000 7941.843333 635.473233
219 0.323987 0.378832 0.348526 0.000095 0.471226 0.467104 0.468859 0.000064 0.375521 0.409727 0.390642 0.000045 0.324844 0.378327 0.348571 0.000216 0.323131 0.379337 0.348481 0.000219 0.458746 0.455204 0.456645 0.000131 0.483706 0.479004 0.481072 0.000130 0.371710 0.405234 0.386397 0.000100 0.379332 0.414220 0.394888 0.000102 954.220000 961.300000 957.019167 363.284038 1108.130000 1095.550000 1100.969633 377.299214 7937.650000 7943.150000 7942.011200 624.729478
220 0.324611 0.379206 0.348454 0.000094 0.470322 0.466563 0.468887 0.000065 0.375610 0.409781 0.390605 0.000045 0.323461 0.377420 0.348468 0.000216 0.325762 0.380992 0.348440 0.000222 0.458699 0.455628 0.456692 0.000129 0.481946 0.477497 0.481081 0.000129 0.370794 0.404792 0.386347 0.000100 0.380426 0.414769 0.394864 0.000102 952.110000 961.720000 956.931300 362.380228 1106.560000 1095.300000 1100.804333 367.693975 7941.330000 7942.980000 7942.264367 620.802452
221 0.323777 0.379129 0.348350 0.000093 0.469910 0.465859 0.468816 0.000063 0.374924 0.409485 0.390513 0.000044 0.325108 0.377448 0.348385 0.000211 0.322446 0.380811 0.348315 0.000218 0.457391 0.455497 0.456620 0.000130 0.482429 0.476222 0.481013 0.000126 0.371407 0.404765 0.386267 0.000098 0.378440 0.414205 0.394759 0.000102 952.110000 966.110000 956.800500 368.491167 1107.860000 1089.830000 1100.984400 358.323122 7940.030000 7944.060000 7942.215100 623.521679
222 0.324134 0.378545 0.348236 0.000095 0.470207 0.466646 0.468911 0.000065 0.375259 0.409380 0.390472 0.000045 0.325131 0.378388 0.348336 0.000212 0.323137 0.378702 0.348135 0.000219 0.458444 0.453433 0.456732 0.000129 0.481969 0.479859 0.481090 0.000128 0.371791 0.404654 0.386275 0.000098 0.378728 0.414107 0.394669 0.000101 955.110000 961.080000 956.968733 373.788592 1108.540000 1090.280000 1101.007500 361.318863 7936.350000 7948.640000 7942.023767 635.600670
223 0.323605 0.379209 0.348169 0.000097 0.470451 0.467133 0.468917 0.000063 0.375001 0.409982 0.390430 0.000046 0.323478 0.379474 0.348126 0.000215 0.323732 0.378943 0.348210 0.000217 0.458764 0.454837 0.456808 0.000126 0.482137 0.479428 0.481025 0.000128 0.370828 0.405851 0.386165 0.000099 0.379174 0.414113 0.394696 0.000100 952.010000 956.500000 956.994467 369.220926 1109.850000 1094.120000 1101.302667 357.539807 7938.140000 7949.380000 7941.702867 628.179811
224 0.323177 0.379128 0.347999 0.000098 0.470597 0.464542 0.468970 0.000065 0.374774 0.409023 0.390338 0.000046 0.322044 0.380709 0.348040 0.000217 0.324311 0.377547 0.347957 0.000215 0.458259 0.452834 0.456841 0.000125 0.482936 0.476251 0.481098 0.000133 0.369719 0.405953 0.386121 0.000099 0.379830 0.412093 0.394556 0.000100 953.480000 961.910000 956.966367 369.303653 1109.930000 1095.350000 1101.441167 349.347748 7936.590000 7942.740000 7941.592467 619.538540
225 0.323563 0.379859 0.347827 0.000100 0.470671 0.466393 0.468990 0.000065 0.375050 0.410146 0.390234 0.000047 0.323979 0.381141 0.347804 0.000219 0.323147 0.378576 0.347850 0.000218 0.458661 0.454171 0.456927 0.000126 0.482680 0.478616 0.481054 0.000130 0.371118 0.406702 0.385997 0.000101 0.378983 0.413590 0.394471 0.000102 951.900000 964.220000 956.979600 361.925883 1107.250000 1087.760000 1101.495700 353.120912 7940.850000 7948.020000 7941.524700 611.115260
226 0.323227 0.378693 0.347604 0.000099 0.470784 0.466547 0.468938 0.000064 0.374872 0.409442 0.390071 0.000047 0.322387 0.378701 0.347551 0.000215 0.324066 0.378685 0.347658 0.000217 0.458438 0.454621 0.456859 0.000126 0.483129 0.478472 0.481016 0.000131 0.370005 0.405273 0.385809 0.000099 0.379738 0.413611 0.394333 0.000101 954.250000 965.450000 957.053233 356.537234 1109.410000 1093.050000 1101.714200 347.259577 7936.340000 7941.500000 7941.232567 611.381222
227 0.322780 0.378719 0.347306 0.000098 0.470486 0.467106 0.468941 0.000064 0.374477 0.409655 0.389878 0.000047 0.323241 0.380091 0.347175 0.000217 0.322320 0.377348 0.347437 0.000215 0.459876 0.454655 0.456961 0.000126 0.481096 0.479556 0.480921 0.000130 0.371064 0.406188 0.385600 0.000100 0.377891 0.413121 0.394156 0.000101 952.190000 960.740000 957.158733 347.684277 1108.520000 1093.760000 1101.879367 350.098062 7939.290000 7945.500000 7940.961900 621.383262
228 0.322901 0.378586 0.347185 0.000099 0.470857 0.467484 0.469012 0.000064 0.374686 0.409700 0.389825 0.000047 0.322289 0.378002 0.346968 0.000218 0.323514 0.379169 0.347402 0.000216 0.459173 0.455901 0.457102 0.000125 0.482540 0.479067 0.480922 0.000132 0.370199 0.405267 0.385515 0.000100 0.379173 0.414133 0.394134 0.000100 953.260000 965.610000 957.275833 352.348599 1108.940000 1091.580000 1102.033600 347.997080 7937.800000 7942.810000 7940.690567 628.554352
229 0.322763 0.378390 0.346961 0.000096 0.472064 0.466425 0.469046 0.000064 0.375018 0.409202 0.389691 0.000045 0.322341 0.382210 0.346662 0.000214 0.323185 0.374570 0.347259 0.000214 0.460323 0.454954 0.457163 0.000124 0.483804 0.477897 0.480930 0.000133 0.370635 0.407670 0.385338 0.000098 0.379402 0.410734 0.394044 0.000098 952.860000 964.330000 957.144233 350.361485 1110.060000 1093.730000 1101.972933 346.316535 7937.080000 7941.940000 7940.882833 635.594939
230 0.322866 0.378542 0.346879 0.000095 0.470174 0.467114 0.469002 0.000065 0.374424 0.409542 0.389622 0.000045 0.322928 0.378428 0.346580 0.000216 0.322804 0.378657 0.347179 0.000215 0.458553 0.455846 0.457092 0.000123 0.481795 0.478381 0.480912 0.000134 0.370396 0.405524 0.385259 0.000100 0.378451 0.413560 0.393985 0.000099 953.150000 962.150000 957.105367 347.719383 1107.960000 1091.300000 1102.085300 343.908314 7938.890000 7946.550000 7940.809333 640.842197
231 0.323264 0.377549 0.346749 0.000095 0.469717 0.466868 0.469007 0.000064 0.374523 0.408811 0.389539 0.000045 0.323254 0.377411 0.346386 0.000213 0.323274 0.377687 0.347112 0.000217 0.458182 0.454716 0.457165 0.000121 0.481253 0.479021 0.480850 0.000135 0.370479 0.404468 0.385159 0.000099 0.378567 0.413154 0.393920 0.000101 955.050000 963.780000 957.127100 343.736635 1107.550000 1094.110000 1102.135633 341.583427 7937.400000 7942.110000 7940.737267 642.782635
232 0.323077 0.377449 0.346683 0.000096 0.471025 0.465313 0.468970 0.000065 0.374859 0.408202 0.389483 0.000045 0.323135 0.376682 0.346300 0.000213 0.323018 0.378216 0.347066 0.000220 0.458778 0.453107 0.457110 0.000124 0.483273 0.477518 0.480830 0.000133 0.370610 0.403431 0.385083 0.000097 0.379107 0.412972 0.393883 0.000102 954.850000 965.030000 957.127433 346.046139 1106.610000 1093.960000 1102.053533 342.538903 7938.540000 7941.010000 7940.819033 655.068171
233 0.322115 0.378140 0.346626 0.000095 0.471710 0.465831 0.468977 0.000065 0.374473 0.408832 0.389449 0.000045 0.321479 0.376733 0.346291 0.000216 0.322751 0.379547 0.346962 0.000219 0.459362 0.455163 0.457136 0.000124 0.484058 0.476500 0.480818 0.000135 0.369738 0.404183 0.385086 0.000099 0.379208 0.413481 0.393812 0.000101 953.490000 964.810000 957.292033 350.609619 1108.040000 1094.120000 1101.868000 340.915373 7938.470000 7941.070000 7940.839967 666.890804
234 0.322745 0.377935 0.346629 0.000097 0.470557 0.467644 0.469026 0.000065 0.374479 0.409333 0.389468 0.000045 0.322478 0.376129 0.346238 0.000218 0.323012 0.379741 0.347020 0.000218 0.459136 0.456093 0.457244 0.000124 0.481978 0.479194 0.480809 0.000131 0.370309 0.404117 0.385090 0.000100 0.378650 0.414549 0.393846 0.000101 954.510000 960.610000 957.178533 352.532784 1109.800000 1090.770000 1101.869200 335.782374 7935.690000 7948.620000 7940.952267 663.023498
235 0.322506 0.377934 0.346588 0.000095 0.470576 0.466423 0.468995 0.000064 0.374330 0.408905 0.389430 0.000044 0.322154 0.376603 0.346234 0.000216 0.322858 0.379266 0.346941 0.000215 0.457979 0.456017 0.457205 0.000122 0.483173 0.476828 0.480784 0.000133 0.369692 0.404398 0.385074 0.000099 0.378968 0.413413 0.393786 0.000100 955.000000 963.930000 957.123900 353.812424 1109.160000 1089.770000 1102.003400 329.790640 7935.840000 7946.300000 7940.872700 667.187280
236 0.322070 0.377235 0.346537 0.000095 0.470206 0.466587 0.469077 0.000065 0.373918 0.408508 0.389426 0.000045 0.321930 0.374661 0.346020 0.000215 0.322209 0.379810 0.347055 0.000219 0.458403 0.455234 0.457336 0.000123 0.482010 0.477941 0.480819 0.000135 0.369696 0.402861 0.384980 0.000099 0.378139 0.414156 0.393872 0.000101 952.890000 962.900000 957.278733 346.889042 1109.310000 1092.780000 1101.924100 327.627312 7937.800000 7944.320000 7940.797167 664.057048
237 0.322048 0.377867 0.346458 0.000096 0.471066 0.468205 0.468991 0.000064 0.374204 0.409485 0.389345 0.000045 0.322440 0.374785 0.345855 0.000215 0.321656 0.380949 0.347061 0.000218 0.458841 0.456357 0.457269 0.000123 0.483291 0.480053 0.480713 0.000135 0.370181 0.403335 0.384850 0.000099 0.378228 0.415635 0.393839 0.000101 953.090000 964.720000 957.272300 348.179826 1110.280000 1089.980000 1101.820167 323.290942 7936.630000 7945.300000 7940.907533 657.732870
238 0.322003 0.377810 0.346407 0.000095 0.471260 0.467147 0.468971 0.000065 0.374243 0.409078 0.389305 0.000045 0.321904 0.376299 0.345911 0.000213 0.322103 0.379322 0.346904 0.000220 0.459585 0.456367 0.457262 0.000126 0.482934 0.477926 0.480680 0.000135 0.370092 0.404322 0.384884 0.000099 0.378394 0.413834 0.393726 0.000102 952.570000 963.720000 957.119633 343.742482 1110.630000 1090.210000 1101.645800 320.795620 7936.800000 7946.070000 7941.234567 645.391373
239 0.322151 0.377195 0.346371 0.000097 0.471140 0.467302 0.468949 0.000064 0.374297 0.408732 0.389274 0.000046 0.321219 0.376161 0.345936 0.000215 0.323083 0.378228 0.346807 0.000222 0.458961 0.456194 0.457245 0.000122 0.483318 0.478411 0.480653 0.000135 0.369429 0.404172 0.384894 0.000100 0.379166 0.413292 0.393653 0.000103 955.090000 965.250000 957.125900 344.807473 1107.940000 1095.070000 1101.473833 318.626362 7936.970000 7939.680000 7941.400267 639.374139
240 0.321995 0.377018 0.346223 0.000095 0.470354 0.465942 0.469000 0.000066 0.373921 0.408142 0.389195 0.000046 0.321850 0.375049 0.345927 0.000217 0.322140 0.378988 0.346520 0.000221 0.458257 0.454678 0.457198 0.000126 0.482451 0.477206 0.480801 0.000135 0.369592 0.402919 0.384872 0.000101 0.378249 0.413365 0.393518 0.000103 954.360000 963.600000 957.150300 348.863837 1110.480000 1094.740000 1101.569233 321.340165 7935.160000 7941.660000 7941.280467 640.260599
241 0.322091 0.377609 0.346191 0.000098 0.471252 0.467957 0.468987 0.000065 0.374297 0.409231 0.389170 0.000046 0.322350 0.376434 0.345825 0.000221 0.321831 0.378785 0.346557 0.000224 0.458501 0.455977 0.457115 0.000127 0.484004 0.479936 0.480860 0.000133 0.370003 0.404274 0.384776 0.000102 0.378592 0.414188 0.393563 0.000103 952.740000 963.660000 957.247467 352.137742 1110.680000 1092.370000 1101.513167 324.727935 7936.580000 7943.970000 7941.239367 645.164304
242 0.321559 0.376910 0.345993 0.000097 0.470016 0.466904 0.468998 0.000064 0.373519 0.408408 0.389045 0.000046 0.322241 0.376217 0.345627 0.000220 0.320876 0.377603 0.346360 0.000220 0.458125 0.454431 0.457116 0.000128 0.481907 0.479378 0.480879 0.000132 0.369800 0.403592 0.384648 0.000100 0.377237 0.413224 0.393442 0.000103 954.120000 958.370000 957.052167 357.184607 1112.450000 1095.360000 1101.632667 324.785206 7933.430000 7946.270000 7941.315167 650.011670
243 0.321620 0.377459 0.345873 0.000097 0.470727 0.466361 0.469034 0.000065 0.373808 0.408575 0.388980 0.000047 0.322497 0.376689 0.345482 0.000218 0.320743 0.378230 0.346264 0.000223 0.457953 0.455495 0.457165 0.000125 0.483502 0.477228 0.480902 0.000134 0.369906 0.404271 0.384571 0.000100 0.377709 0.412879 0.393388 0.000104 953.780000 961.720000 956.975100 355.905604 1109.490000 1093.870000 1101.678533 324.705693 7936.730000 7944.410000 7941.346367 640.334193
244 0.321528 0.377241 0.345785 0.000097 0.470735 0.466500 0.468937 0.000065 0.373750 0.408481 0.388888 0.000046 0.321952 0.375635 0.345283 0.000218 0.321104 0.378846 0.346287 0.000221 0.458716 0.455257 0.457034 0.000126 0.482754 0.477743 0.480840 0.000133 0.369819 0.403503 0.384396 0.000100 0.377682 0.413460 0.393381 0.000103 950.480000 962.360000 957.112200 352.501678 1108.870000 1093.370000 1101.832300 327.526873 7940.650000 7944.270000 7941.055500 649.035062
245 0.321333 0.376064 0.345682 0.000097 0.471114 0.467858 0.468966 0.000066 0.373756 0.408192 0.388831 0.000046 0.321919 0.374019 0.345107 0.000216 0.320746 0.378109 0.346257 0.000222 0.458396 0.455803 0.457060 0.000126 0.483831 0.479913 0.480871 0.000136 0.369686 0.402643 0.384291 0.000099 0.377826 0.413740 0.393372 0.000104 951.320000 961.640000 957.042567 350.190130 1109.750000 1093.410000 1101.740167 328.581884 7938.930000 7944.950000 7941.217267 643.192218
246 0.321444 0.376503 0.345664 0.000098 0.471797 0.465558 0.468826 0.000065 0.374067 0.407673 0.388771 0.000046 0.322544 0.375149 0.345081 0.000218 0.320343 0.377857 0.346248 0.000225 0.459208 0.453383 0.456936 0.000126 0.484386 0.477734 0.480715 0.000135 0.370376 0.402531 0.384230 0.000099 0.377758 0.412814 0.393311 0.000104 951.000000 965.780000 957.027700 347.047114 1110.150000 1093.110000 1101.735800 331.496309 7938.850000 7941.110000 7941.236500 629.428074
247 0.321053 0.376814 0.345538 0.000097 0.472427 0.466981 0.468915 0.000066 0.374034 0.408373 0.388720 0.000046 0.321771 0.376011 0.345026 0.000217 0.320336 0.377618 0.346049 0.000224 0.460131 0.455216 0.457029 0.000127 0.484723 0.478746 0.480801 0.000137 0.370197 0.403733 0.384227 0.000100 0.377872 0.413013 0.393212 0.000104 952.520000 966.630000 956.946600 347.161706 1108.230000 1092.910000 1101.643933 330.225211 7939.250000 7940.460000 7941.409467 626.487331
248 0.320655 0.377435 0.345434 0.000097 0.470396 0.465911 0.468830 0.000066 0.373064 0.408402 0.388623 0.000046 0.321737 0.376956 0.344906 0.000215 0.319574 0.377913 0.345962 0.000224 0.458655 0.454875 0.457028 0.000128 0.482136 0.476948 0.480633 0.000138 0.369658 0.404228 0.384149 0.000099 0.376471 0.412575 0.393097 0.000103 950.350000 960.710000 956.909267 348.196899 1109.320000 1094.290000 1101.583267 332.235087 7940.330000 7945.000000 7941.507467 621.954599
249 0.320334 0.376552 0.345302 0.000098 0.470260 0.466278 0.468763 0.000066 0.372808 0.407956 0.388513 0.000046 0.321388 0.375807 0.344914 0.000215 0.319281 0.377297 0.345690 0.000226 0.459029 0.454251 0.456888 0.000129 0.481492 0.478305 0.480638 0.000138 0.369562 0.403263 0.384105 0.000098 0.376055 0.412650 0.392922 0.000104 954.590000 963.580000 956.664900 354.407296 1109.510000 1090.500000 1101.601667 332.127291 7935.900000 7945.920000 7941.733433 616.202577
250 0.320599 0.376715 0.345208 0.000100 0.469502 0.466940 0.468797 0.000066 0.372715 0.408294 0.388464 0.000047 0.320462 0.374781 0.344951 0.000217 0.320736 0.378649 0.345464 0.000227 0.458752 0.455303 0.456892 0.000128 0.480251 0.478577 0.480702 0.000139 0.368863 0.402964 0.384131 0.000100 0.376566 0.413624 0.392798 0.000105 953.060000 963.530000 956.461100 357.591242 1107.970000 1094.370000 1101.783667 332.126957 7938.970000 7942.100000 7941.755233 612.740866
251 0.320176 0.377511 0.344978 0.000100 0.469896 0.466603 0.468857 0.000065 0.372578 0.408693 0.388336 0.000047 0.320233 0.376911 0.344801 0.000218 0.320119 0.378111 0.345156 0.000227 0.458373 0.453524 0.456925 0.000127 0.481418 0.479682 0.480789 0.000138 0.368582 0.403725 0.384044 0.000100 0.376574 0.413661 0.392628 0.000105 950.780000 959.650000 956.408867 357.317919 1110.650000 1092.460000 1101.770233 329.997791 7938.570000 7947.890000 7941.820900 610.892321
252 0.320492 0.376900 0.344867 0.000099 0.471077 0.467266 0.468826 0.000066 0.373197 0.408528 0.388253 0.000047 0.318986 0.375736 0.344628 0.000220 0.321997 0.378064 0.345107 0.000226 0.459453 0.454471 0.456882 0.000129 0.482702 0.480061 0.480769 0.000137 0.368150 0.403293 0.383917 0.000101 0.378244 0.413763 0.392589 0.000105 950.800000 965.570000 956.126667 357.938226 1110.170000 1093.380000 1101.977167 332.552907 7939.030000 7941.050000 7941.896167 615.733680
253 0.319847 0.376378 0.344696 0.000098 0.471040 0.467402 0.468904 0.000066 0.372765 0.408237 0.388169 0.000046 0.319396 0.376546 0.344525 0.000219 0.320298 0.376211 0.344866 0.000224 0.459067 0.457285 0.456890 0.000131 0.483014 0.477518 0.480917 0.000135 0.368281 0.404805 0.383853 0.000101 0.377249 0.411669 0.392484 0.000103 950.930000 965.580000 956.154267 361.672912 1110.480000 1091.130000 1101.994067 325.492975 7938.590000 7943.290000 7941.851667 623.818213
254 0.319684 0.375151 0.344523 0.000098 0.470193 0.466313 0.468824 0.000066 0.372362 0.407058 0.388028 0.000046 0.319787 0.374473 0.344316 0.000218 0.319582 0.375828 0.344730 0.000226 0.458876 0.455745 0.456788 0.000131 0.481510 0.476881 0.480860 0.000134 0.368468 0.402919 0.383681 0.000101 0.376257 0.411197 0.392375 0.000104 953.210000 960.790000 956.228133 359.669701 1108.790000 1093.030000 1102.044233 321.607632 7938.000000 7946.180000 7941.727633 626.135201
255 0.319501 0.374917 0.344376 0.000098 0.471497 0.468438 0.468876 0.000066 0.372700 0.407649 0.387951 0.000047 0.318579 0.374868 0.344213 0.000219 0.320422 0.374966 0.344538 0.000223 0.458752 0.455083 0.456920 0.000134 0.484242 0.481793 0.480832 0.000134 0.367640 0.402943 0.383661 0.000101 0.377759 0.412355 0.392241 0.000103 953.300000 964.040000 956.263533 359.968225 1108.650000 1093.890000 1101.974500 318.866476 7938.050000 7942.070000 7941.761967 627.933784
256 0.319572 0.375096 0.344204 0.000097 0.470781 0.465505 0.468888 0.000066 0.372495 0.406739 0.387843 0.000046 0.319785 0.374260 0.344125 0.000213 0.319360 0.375932 0.344283 0.000223 0.458295 0.454215 0.456908 0.000134 0.483268 0.476794 0.480868 0.000134 0.368263 0.402244 0.383599 0.000098 0.376728 0.411234 0.392087 0.000103 953.920000 961.460000 956.274533 354.359680 1108.010000 1094.100000 1102.195567 320.471591 7938.070000 7944.440000 7941.529900 625.881047
257 0.319401 0.374772 0.344031 0.000097 0.470495 0.466192 0.468838 0.000067 0.372284 0.406769 0.387714 0.000046 0.319390 0.376900 0.344101 0.000213 0.319412 0.372644 0.343962 0.000219 0.458294 0.454901 0.456836 0.000133 0.482696 0.477482 0.480840 0.000136 0.368006 0.404200 0.383558 0.000099 0.376561 0.409337 0.391869 0.000103 951.360000 960.180000 956.578967 347.807738 1109.140000 1092.310000 1102.187467 315.323576 7939.500000 7947.510000 7941.233567 612.172044
258 0.319555 0.374605 0.343968 0.000099 0.470018 0.466848 0.468766 0.000067 0.372217 0.406890 0.387647 0.000046 0.319554 0.374927 0.343954 0.000215 0.319557 0.374282 0.343982 0.000220 0.457196 0.454397 0.456726 0.000134 0.482841 0.479298 0.480806 0.000135 0.367729 0.402742 0.383424 0.000100 0.376706 0.411038 0.391870 0.000102 951.270000 962.340000 956.547733 339.519119 1108.860000 1091.940000 1102.096733 320.501071 7939.870000 7945.720000 7941.355533 607.949880
259 0.319197 0.374700 0.343864 0.000098 0.470408 0.466096 0.468849 0.000067 0.372121 0.406689 0.387608 0.000047 0.318924 0.374237 0.343714 0.000214 0.319469 0.375163 0.344013 0.000222 0.458552 0.452643 0.456787 0.000135 0.482263 0.479548 0.480911 0.000133 0.367794 0.401679 0.383290 0.000099 0.376447 0.411698 0.391927 0.000104 954.480000 962.130000 956.725033 339.835840 1108.080000 1089.190000 1102.163500 319.285398 7937.440000 7948.680000 7941.111467 603.467489
260 0.319223 0.375162 0.343736 0.000098 0.469937 0.465886 0.468853 0.000067 0.371973 0.406915 0.387527 0.000047 0.319508 0.372934 0.343581 0.000214 0.318937 0.377389 0.343890 0.000222 0.458464 0.452689 0.456815 0.000136 0.481409 0.479082 0.480891 0.000134 0.368143 0.400849 0.383213 0.000099 0.375803 0.412982 0.391840 0.000104 954.160000 964.200000 956.728467 337.432689 1108.250000 1093.800000 1102.304200 317.403388 7937.590000 7942.000000 7940.967333 604.368611
261 0.318859 0.374815 0.343560 0.000099 0.470226 0.465697 0.468796 0.000067 0.371837 0.406623 0.387393 0.000047 0.319451 0.373897 0.343435 0.000216 0.318267 0.375732 0.343685 0.000221 0.457853 0.452508 0.456787 0.000135 0.482599 0.478885 0.480806 0.000136 0.367891 0.401411 0.383108 0.000100 0.375783 0.411835 0.391678 0.000104 950.710000 958.890000 956.722033 336.440472 1109.460000 1094.300000 1102.540300 322.116206 7939.830000 7946.810000 7940.737667 608.201303
262 0.318511 0.374802 0.343281 0.000099 0.470517 0.465149 0.468874 0.000067 0.371713 0.406423 0.387239 0.000047 0.317919 0.372181 0.343108 0.000215 0.319103 0.377424 0.343454 0.000223 0.459472 0.453112 0.456863 0.000134 0.481562 0.477185 0.480885 0.000134 0.367462 0.400507 0.382922 0.000099 0.375964 0.412340 0.391555 0.000105 953.030000 967.170000 956.552967 336.015369 1109.980000 1091.340000 1102.677833 318.339592 7936.990000 7941.490000 7940.769200 605.536181
263 0.319181 0.374229 0.343145 0.000098 0.470553 0.466317 0.468847 0.000067 0.372161 0.406460 0.387141 0.000047 0.319575 0.374644 0.343036 0.000214 0.318787 0.373813 0.343253 0.000221 0.458198 0.452520 0.456833 0.000134 0.482907 0.480115 0.480862 0.000135 0.368093 0.401901 0.382865 0.000099 0.376229 0.411019 0.391416 0.000105 952.940000 961.400000 956.435067 329.495503 1109.090000 1094.130000 1102.700200 323.521976 7937.970000 7944.470000 7940.864733 596.076475
264 0.318198 0.374141 0.343147 0.000099 0.470738 0.468464 0.468754 0.000068 0.371587 0.407154 0.387109 0.000047 0.316732 0.373172 0.343016 0.000216 0.319663 0.375111 0.343277 0.000222 0.459027 0.456735 0.456801 0.000134 0.482449 0.480192 0.480706 0.000138 0.366535 0.402419 0.382841 0.000100 0.376638 0.411889 0.391377 0.000105 955.010000 962.590000 956.549100 329.092476 1109.280000 1091.510000 1102.648167 331.617962 7935.710000 7945.900000 7940.802733 594.981964
265 0.318534 0.373985 0.343034 0.000098 0.470457 0.467090 0.468818 0.000068 0.371707 0.406572 0.387059 0.000047 0.317926 0.375170 0.342913 0.000216 0.319143 0.372799 0.343156 0.000217 0.458579 0.455307 0.456823 0.000135 0.482335 0.478874 0.480813 0.000139 0.367154 0.403218 0.382781 0.000101 0.376260 0.409925 0.391336 0.000103 953.080000 967.530000 956.621433 330.005072 1110.140000 1090.830000 1102.597100 339.493272 7936.780000 7941.640000 7940.781467 595.201779
266 0.318298 0.374504 0.342970 0.000097 0.470544 0.467146 0.468823 0.000067 0.371585 0.406929 0.387018 0.000046 0.316505 0.371385 0.342852 0.000221 0.320092 0.377624 0.343088 0.000218 0.459154 0.453580 0.456816 0.000134 0.481935 0.480712 0.480829 0.000137 0.366432 0.400153 0.382739 0.000102 0.376737 0.413705 0.391298 0.000103 952.390000 966.960000 956.652733 328.881297 1113.150000 1091.240000 1102.890967 345.911100 7934.460000 7941.800000 7940.456300 597.866158
267 0.318055 0.374378 0.342967 0.000100 0.470241 0.466290 0.468693 0.000068 0.371320 0.406547 0.386971 0.000048 0.317685 0.372226 0.342657 0.000225 0.318424 0.376529 0.343277 0.000220 0.460184 0.452872 0.456764 0.000134 0.480298 0.479708 0.480623 0.000136 0.367560 0.400452 0.382595 0.000104 0.375080 0.412642 0.391348 0.000105 951.830000 963.730000 956.791133 329.205709 1110.750000 1093.800000 1103.084867 352.346422 7937.420000 7942.470000 7940.124000 597.476072
268 0.317978 0.375002 0.342865 0.000099 0.470519 0.467568 0.468696 0.000069 0.371367 0.407400 0.386906 0.000047 0.319010 0.372712 0.342473 0.000222 0.316945 0.377292 0.343258 0.000222 0.458512 0.457411 0.456781 0.000138 0.482526 0.477726 0.480611 0.000139 0.367836 0.402357 0.382481 0.000103 0.374898 0.412444 0.391332 0.000106 950.720000 964.900000 956.862733 325.055862 1112.510000 1092.970000 1103.234300 351.056020 7936.770000 7942.130000 7939.902967 587.072161
269 0.317413 0.373632 0.342786 0.000099 0.468813 0.466538 0.468647 0.000068 0.370403 0.406149 0.386838 0.000047 0.318251 0.372675 0.342443 0.000224 0.316575 0.374589 0.343129 0.000221 0.457733 0.455365 0.456738 0.000136 0.479894 0.477711 0.480557 0.000136 0.367070 0.401616 0.382446 0.000103 0.373737 0.410682 0.391229 0.000105 952.100000 964.380000 956.974500 328.972777 1111.890000 1091.880000 1103.219900 360.142570 7936.010000 7943.740000 7939.805600 594.177301
270 0.317953 0.374032 0.342586 0.000099 0.469817 0.466753 0.468626 0.000068 0.371106 0.406484 0.386700 0.000047 0.318566 0.371563 0.342113 0.000224 0.317341 0.376501 0.343060 0.000222 0.459057 0.455826 0.456795 0.000138 0.480577 0.477680 0.480457 0.000136 0.367738 0.401055 0.382252 0.000104 0.374474 0.411913 0.391149 0.000106 953.040000 962.850000 957.123267 332.250727 1111.790000 1095.890000 1103.214967 368.693741 7935.170000 7941.260000 7939.661767 606.390600
271 0.317635 0.374802 0.342515 0.000099 0.469888 0.466330 0.468600 0.000067 0.370924 0.406837 0.386645 0.000047 0.318150 0.373548 0.342053 0.000221 0.317120 0.376057 0.342977 0.000226 0.458657 0.453921 0.456811 0.000137 0.481119 0.478739 0.480389 0.000134 0.367327 0.401679 0.382218 0.000103 0.374520 0.411996 0.391071 0.000107 953.370000 963.130000 956.897500 334.807907 1111.150000 1089.690000 1103.321200 368.250177 7935.480000 7947.180000 7939.781300 609.413932
272 0.317696 0.374435 0.342373 0.000098 0.471802 0.468890 0.468686 0.000069 0.371633 0.407494 0.386582 0.000047 0.318330 0.372242 0.342006 0.000221 0.317062 0.376629 0.342740 0.000226 0.459989 0.456146 0.456923 0.000137 0.483615 0.481633 0.480450 0.000136 0.367910 0.401608 0.382227 0.000103 0.375356 0.413381 0.390938 0.000107 953.790000 962.670000 956.886100 344.751303 1110.930000 1090.440000 1103.199400 366.237320 7935.280000 7946.890000 7939.914500 612.044582
273 0.317608 0.374518 0.342398 0.000098 0.470711 0.466177 0.468726 0.000068 0.371194 0.406599 0.386613 0.000046 0.317947 0.373386 0.342018 0.000219 0.317269 0.375651 0.342777 0.000227 0.458975 0.454163 0.456996 0.000135 0.482447 0.478191 0.480456 0.000139 0.367307 0.401658 0.382260 0.000102 0.375081 0.411540 0.390965 0.000108 952.140000 962.010000 956.924333 348.305922 1110.910000 1093.870000 1103.188333 365.401194 7936.950000 7944.120000 7939.887333 622.144943
274 0.317924 0.372914 0.342315 0.000097 0.471009 0.465570 0.468726 0.000068 0.371503 0.405343 0.386559 0.000046 0.318107 0.371128 0.341941 0.000218 0.317740 0.374699 0.342688 0.000230 0.458411 0.453662 0.457044 0.000136 0.483606 0.477479 0.480409 0.000136 0.367214 0.400015 0.382227 0.000101 0.375793 0.410672 0.390890 0.000109 953.070000 961.520000 956.782733 347.080483 1110.130000 1094.560000 1103.203400 359.643319 7936.800000 7943.920000 7940.013867 620.267083
275 0.317816 0.374151 0.342305 0.000098 0.472289 0.465115 0.468778 0.000066 0.371882 0.405988 0.386571 0.000046 0.317860 0.375035 0.342002 0.000222 0.317772 0.373266 0.342609 0.000230 0.459277 0.453297 0.457092 0.000132 0.485301 0.476932 0.480464 0.000137 0.367356 0.402427 0.382283 0.000103 0.376407 0.409549 0.390858 0.000107 955.630000 965.730000 956.844967 347.094876 1111.930000 1093.760000 1103.178167 354.783652 7932.440000 7940.510000 7939.976867 620.827509
276 0.317800 0.373602 0.342199 0.000099 0.471029 0.465070 0.468822 0.000066 0.371430 0.405616 0.386517 0.000047 0.316251 0.373215 0.341888 0.000222 0.319349 0.373990 0.342510 0.000230 0.458724 0.453076 0.457183 0.000132 0.483333 0.477064 0.480462 0.000136 0.366116 0.401166 0.382241 0.000104 0.376744 0.410066 0.390793 0.000108 953.600000 964.360000 956.832567 346.164985 1111.240000 1090.090000 1103.138967 354.824665 7935.160000 7945.550000 7940.028467 619.930011
277 0.317564 0.373827 0.342094 0.000098 0.471264 0.467638 0.468803 0.000067 0.371359 0.406661 0.386442 0.000046 0.319138 0.372831 0.341823 0.000221 0.315990 0.374823 0.342365 0.000230 0.459890 0.456295 0.457089 0.000134 0.482637 0.478981 0.480517 0.000136 0.368401 0.402044 0.382166 0.000102 0.374317 0.411278 0.390718 0.000107 954.630000 965.720000 956.777600 338.610694 1112.450000 1091.460000 1103.221300 355.091304 7932.920000 7942.820000 7940.001100 614.638747
278 0.317052 0.372748 0.341990 0.000098 0.471006 0.466925 0.468969 0.000066 0.370936 0.405710 0.386433 0.000046 0.317928 0.373446 0.341741 0.000223 0.316176 0.372050 0.342239 0.000230 0.459119 0.455742 0.457285 0.000132 0.482894 0.478109 0.480654 0.000133 0.367345 0.402250 0.382181 0.000102 0.374527 0.409170 0.390684 0.000107 956.060000 965.890000 957.154967 343.529309 1111.500000 1094.560000 1103.162067 361.251998 7932.440000 7939.550000 7939.682967 622.646400
279 0.317160 0.373899 0.341837 0.000099 0.470539 0.466407 0.468923 0.000067 0.370843 0.406277 0.386317 0.000046 0.318410 0.373295 0.341700 0.000223 0.315911 0.374503 0.341974 0.000230 0.458823 0.454019 0.457167 0.000131 0.482256 0.478796 0.480680 0.000136 0.367554 0.401549 0.382113 0.000103 0.374132 0.411005 0.390521 0.000106 954.020000 959.340000 957.189233 338.736882 1110.340000 1093.510000 1103.375267 359.177286 7935.640000 7947.150000 7939.435500 617.475669
280 0.317558 0.373736 0.341795 0.000101 0.470236 0.465092 0.469053 0.000068 0.370996 0.405710 0.386335 0.000047 0.319008 0.372756 0.341588 0.000225 0.316109 0.374716 0.342002 0.000228 0.458851 0.451570 0.457334 0.000133 0.481622 0.478613 0.480772 0.000137 0.367953 0.400341 0.382099 0.000104 0.374038 0.411080 0.390572 0.000105 956.090000 957.250000 957.354733 338.180844 1110.960000 1094.630000 1103.368800 364.554833 7932.950000 7948.120000 7939.276467 623.464093
281 0.317229 0.372737 0.341656 0.000098 0.472229 0.465053 0.469092 0.000066 0.371479 0.405047 0.386259 0.000046 0.319015 0.372198 0.341497 0.000221 0.315443 0.373276 0.341815 0.000228 0.460883 0.453697 0.457364 0.000131 0.483575 0.476409 0.480820 0.000134 0.368669 0.400722 0.382050 0.000103 0.374289 0.409373 0.390467 0.000106 955.670000 963.240000 957.620100 346.827281 1111.890000 1095.020000 1103.460933 366.543818 7932.440000 7941.740000 7938.918967 629.978458
282 0.317568 0.373057 0.341706 0.000099 0.469808 0.468008 0.469168 0.000066 0.370852 0.406290 0.386317 0.000046 0.318283 0.371264 0.341421 0.000222 0.316854 0.374851 0.341990 0.000229 0.456924 0.455039 0.457445 0.000131 0.482692 0.480976 0.480892 0.000134 0.366807 0.400585 0.382030 0.000103 0.374897 0.411995 0.390605 0.000106 953.420000 964.960000 958.015200 347.980651 1113.530000 1094.040000 1103.699333 373.028134 7933.050000 7941.000000 7938.285467 634.210227
283 0.317578 0.372845 0.341574 0.000098 0.471228 0.467389 0.469229 0.000065 0.371355 0.405935 0.386253 0.000046 0.319505 0.372274 0.341329 0.000218 0.315651 0.373415 0.341819 0.000235 0.458759 0.454080 0.457469 0.000130 0.483696 0.480697 0.480989 0.000133 0.368244 0.400906 0.381978 0.000101 0.374466 0.410964 0.390528 0.000108 954.350000 960.050000 958.188100 349.222684 1110.690000 1096.480000 1103.917067 380.743625 7934.960000 7943.470000 7937.894833 646.187193
284 0.317177 0.373793 0.341631 0.000099 0.471956 0.467045 0.469219 0.000064 0.371350 0.406431 0.386286 0.000046 0.318504 0.374068 0.341436 0.000215 0.315849 0.373517 0.341825 0.000236 0.459581 0.454560 0.457458 0.000131 0.484332 0.479529 0.480979 0.000130 0.367881 0.402240 0.382044 0.000099 0.374818 0.410621 0.390529 0.000108 954.220000 966.180000 958.313100 356.285514 1110.720000 1089.610000 1103.986667 386.360690 7935.060000 7944.210000 7937.700233 653.232492
285 0.317203 0.373657 0.341704 0.000097 0.470648 0.466731 0.469322 0.000065 0.370909 0.406233 0.386370 0.000046 0.318553 0.372471 0.341547 0.000215 0.315853 0.374844 0.341860 0.000236 0.458795 0.456397 0.457481 0.000132 0.482501 0.477065 0.481163 0.000129 0.367638 0.401845 0.382124 0.000099 0.374180 0.410621 0.390616 0.000109 953.390000 968.570000 958.398967 360.267525 1112.160000 1094.150000 1103.977700 392.585464 7934.450000 7937.280000 7937.623333 665.378776
286 0.317455 0.373304 0.341720 0.000096 0.470779 0.467402 0.469330 0.000064 0.371118 0.406238 0.386383 0.000045 0.318813 0.374766 0.341769 0.000214 0.316097 0.371843 0.341671 0.000236 0.459053 0.455277 0.457494 0.000130 0.482505 0.479527 0.481166 0.000128 0.367897 0.402945 0.382273 0.000099 0.374340 0.409532 0.390494 0.000108 954.270000 963.930000 958.357967 365.046125 1111.220000 1095.450000 1104.227867 391.770965 7934.510000 7940.620000 7937.414167 675.124420
287 0.317175 0.373127 0.341761 0.000097 0.471185 0.468081 0.469423 0.000065 0.371078 0.406361 0.386443 0.000046 0.318548 0.370740 0.341968 0.000213 0.315802 0.375515 0.341554 0.000236 0.460009 0.456715 0.457602 0.000132 0.482360 0.479447 0.481243 0.000130 0.368060 0.400831 0.382440 0.000099 0.374097 0.411891 0.390445 0.000109 957.180000 963.730000 958.563733 370.723948 1111.230000 1093.700000 1104.263300 394.016597 7931.590000 7942.570000 7937.172967 684.244993
288 0.317311 0.372884 0.341838 0.000098 0.469961 0.467385 0.469357 0.000063 0.370738 0.405959 0.386470 0.000046 0.318700 0.374649 0.342100 0.000214 0.315922 0.371119 0.341576 0.000232 0.457615 0.453821 0.457566 0.000131 0.482306 0.480949 0.481149 0.000129 0.367320 0.402359 0.382513 0.000100 0.374156 0.409560 0.390427 0.000107 955.230000 968.360000 958.676933 373.540796 1112.460000 1093.780000 1104.318133 397.640179 7932.310000 7937.860000 7937.004933 691.883805
289 0.317306 0.373870 0.341889 0.000100 0.471795 0.468697 0.469403 0.000064 0.371377 0.407059 0.386519 0.000047 0.318688 0.372576 0.342092 0.000218 0.315923 0.375164 0.341686 0.000235 0.458317 0.456549 0.457603 0.000132 0.485274 0.480845 0.481204 0.000127 0.367558 0.401966 0.382521 0.000103 0.375196 0.412152 0.390517 0.000108 955.450000 965.260000 958.680667 372.187786 1114.160000 1090.550000 1104.339200 391.344167 7930.390000 7944.190000 7936.980133 679.915753
290 0.316959 0.372580 0.341766 0.000098 0.471463 0.467691 0.469315 0.000064 0.371035 0.405869 0.386408 0.000047 0.319055 0.370579 0.341998 0.000218 0.314863 0.374580 0.341535 0.000232 0.459710 0.456200 0.457576 0.000130 0.483215 0.479182 0.481054 0.000127 0.368284 0.400547 0.382450 0.000102 0.373786 0.411191 0.390366 0.000107 956.670000 965.330000 958.710967 371.354959 1109.770000 1094.180000 1104.222233 387.555510 7933.560000 7940.490000 7937.066800 675.147790
291 0.316572 0.372291 0.341772 0.000098 0.470767 0.467543 0.469369 0.000064 0.370540 0.405629 0.386431 0.000047 0.315818 0.372049 0.342031 0.000221 0.317327 0.372533 0.341512 0.000231 0.458976 0.458219 0.457647 0.000129 0.482558 0.476867 0.481092 0.000128 0.365923 0.402208 0.382497 0.000104 0.375158 0.409050 0.390365 0.000107 957.650000 968.780000 958.672200 371.442811 1113.970000 1095.250000 1104.256100 383.838106 7928.380000 7935.970000 7937.071700 680.517097
292 0.316314 0.373390 0.341635 0.000098 0.471741 0.466540 0.469400 0.000064 0.370713 0.405992 0.386352 0.000046 0.316792 0.370657 0.341928 0.000220 0.315835 0.376122 0.341341 0.000228 0.459510 0.454488 0.457566 0.000130 0.483973 0.478592 0.481234 0.000129 0.366743 0.399998 0.382401 0.000103 0.374683 0.411986 0.390304 0.000105 957.350000 966.700000 958.791233 369.758792 1113.720000 1092.210000 1104.265833 381.641864 7928.930000 7941.090000 7936.942933 677.341684
293 0.316181 0.371725 0.341666 0.000099 0.471746 0.466795 0.469278 0.000065 0.370629 0.405000 0.386330 0.000047 0.317218 0.371169 0.341882 0.000223 0.315144 0.372282 0.341449 0.000227 0.460712 0.455895 0.457450 0.000130 0.482781 0.477695 0.481106 0.000129 0.367441 0.400823 0.382331 0.000104 0.373817 0.409176 0.390329 0.000106 957.260000 962.410000 958.900833 374.950424 1112.470000 1095.030000 1103.948233 383.966205 7930.270000 7942.560000 7937.150933 691.727519
294 0.316533 0.373066 0.341611 0.000102 0.471524 0.467156 0.469234 0.000065 0.370780 0.405998 0.386279 0.000048 0.317070 0.370150 0.341657 0.000223 0.315997 0.375982 0.341565 0.000234 0.459729 0.454809 0.457310 0.000132 0.483320 0.479504 0.481158 0.000130 0.367001 0.399781 0.382136 0.000104 0.374560 0.412215 0.390422 0.000108 957.530000 966.110000 959.192967 383.554538 1109.500000 1093.070000 1103.883967 392.239251 7932.970000 7940.820000 7936.923067 716.420279
295 0.316076 0.372313 0.341453 0.000102 0.470675 0.468334 0.469277 0.000065 0.370185 0.405920 0.386192 0.000047 0.316321 0.370913 0.341590 0.000224 0.315830 0.373713 0.341317 0.000231 0.457951 0.455847 0.457386 0.000132 0.483399 0.480821 0.481168 0.000132 0.365892 0.400640 0.382118 0.000104 0.374479 0.411201 0.390265 0.000106 955.870000 964.310000 959.417700 390.048080 1110.790000 1094.760000 1103.949033 390.864732 7933.340000 7940.930000 7936.633267 714.466472
296 0.316138 0.372867 0.341137 0.000102 0.472342 0.465256 0.469376 0.000065 0.370810 0.405203 0.386020 0.000047 0.315661 0.370894 0.341255 0.000224 0.316616 0.374840 0.341018 0.000233 0.460756 0.453001 0.457346 0.000130 0.483927 0.477511 0.481406 0.000131 0.366444 0.399631 0.381887 0.000103 0.375175 0.410775 0.390154 0.000107 957.870000 964.610000 959.623333 384.418854 1111.230000 1095.260000 1103.997633 392.383373 7930.900000 7940.130000 7936.379033 710.124475
297 0.316049 0.372291 0.340998 0.000101 0.469628 0.467175 0.469388 0.000065 0.369802 0.405500 0.385934 0.000047 0.316221 0.373018 0.341043 0.000223 0.315878 0.371562 0.340952 0.000232 0.457602 0.454080 0.457442 0.000132 0.481653 0.480270 0.481335 0.000129 0.365704 0.401390 0.381783 0.000103 0.373899 0.409610 0.390086 0.000107 958.610000 967.040000 959.489300 384.500930 1110.940000 1094.890000 1104.025633 387.065619 7930.450000 7938.070000 7936.485067 713.604391
298 0.316205 0.373363 0.340892 0.000102 0.471007 0.467403 0.469554 0.000064 0.370386 0.406277 0.385924 0.000047 0.317328 0.371115 0.340950 0.000223 0.315082 0.375611 0.340834 0.000231 0.459792 0.454713 0.457560 0.000128 0.482222 0.480094 0.481547 0.000127 0.367191 0.400374 0.381764 0.000103 0.373581 0.412180 0.390084 0.000106 955.680000 964.930000 959.615800 381.989715 1111.630000 1093.330000 1104.174267 383.952334 7932.690000 7941.740000 7936.209933 713.570430
299 0.316346 0.371726 0.340704 0.000100 0.471567 0.467540 0.469547 0.000063 0.370673 0.405261 0.385799 0.000046 0.315997 0.372850 0.340821 0.000223 0.316695 0.370602 0.340587 0.000223 0.460288 0.455412 0.457550 0.000127 0.482846 0.479667 0.481545 0.000128 0.366499 0.401747 0.381676 0.000103 0.374848 0.408775 0.389922 0.000103 957.790000 962.090000 959.755233 382.679544 1111.870000 1094.380000 1104.204567 378.021152 7930.340000 7943.530000 7936.040200 709.064928
300 0.316446 0.373050 0.340781 0.000102 0.469896 0.467077 0.469628 0.000063 0.370154 0.405960 0.385878 0.000047 0.318177 0.372328 0.340777 0.000223 0.314715 0.373772 0.340785 0.000226 0.458729 0.455835 0.457555 0.000126 0.481064 0.478318 0.481702 0.000127 0.367371 0.401556 0.381649 0.000103 0.372937 0.410363 0.390106 0.000103 957.940000 962.800000 960.073267 380.805764 1112.900000 1095.840000 1104.249167 367.875154 7929.160000 7941.360000 7935.677567 702.057600
301 0.315870 0.372045 0.340586 0.000098 0.470080 0.467399 0.469592 0.000064 0.369844 0.405419 0.385738 0.000046 0.316889 0.371678 0.340540 0.000220 0.314852 0.372411 0.340632 0.000220 0.458263 0.455546 0.457468 0.000126 0.481896 0.479252 0.481717 0.000129 0.366370 0.401032 0.381465 0.000102 0.373318 0.409805 0.390012 0.000102 955.750000 964.450000 960.266200 381.999334 1110.810000 1098.310000 1104.342733 355.443552 7933.440000 7937.240000 7935.391067 690.155236
302 0.316080 0.372602 0.340615 0.000099 0.470613 0.466393 0.469640 0.000063 0.370167 0.405429 0.385774 0.000046 0.317448 0.371569 0.340551 0.000216 0.314712 0.373634 0.340678 0.000227 0.459493 0.456334 0.457543 0.000126 0.481734 0.476451 0.481738 0.000126 0.367164 0.401237 0.381498 0.000099 0.373169 0.409620 0.390049 0.000105 957.900000 964.950000 960.431500 378.306349 1110.010000 1097.620000 1104.104533 353.470985 7932.090000 7937.430000 7935.463967 688.361250
303 0.316051 0.372194 0.340550 0.000098 0.471226 0.468106 0.469620 0.000064 0.370362 0.405763 0.385724 0.000046 0.316129 0.372665 0.340472 0.000214 0.315972 0.371723 0.340628 0.000226 0.459292 0.456469 0.457553 0.000127 0.483161 0.479742 0.481687 0.000127 0.366236 0.401996 0.381450 0.000099 0.374488 0.409530 0.389999 0.000105 955.870000 962.860000 960.594233 381.881286 1111.340000 1094.160000 1103.900467 349.173843 7932.790000 7942.980000 7935.505300 679.023583
304 0.316199 0.371233 0.340544 0.000097 0.469717 0.465902 0.469623 0.000064 0.369930 0.404367 0.385722 0.000046 0.316257 0.369269 0.340528 0.000211 0.316141 0.373196 0.340560 0.000227 0.456735 0.455703 0.457607 0.000127 0.482700 0.476102 0.481639 0.000127 0.365424 0.399521 0.381506 0.000099 0.374436 0.409213 0.389938 0.000105 957.100000 966.860000 960.777067 386.288745 1111.410000 1090.880000 1103.612333 348.433204 7931.490000 7942.260000 7935.610600 679.180021
305 0.315991 0.372471 0.340571 0.000099 0.471617 0.468392 0.469615 0.000064 0.370460 0.406043 0.385736 0.000047 0.317602 0.370124 0.340685 0.000214 0.314381 0.374817 0.340457 0.000232 0.460075 0.456717 0.457563 0.000126 0.483160 0.480066 0.481666 0.000130 0.367467 0.400432 0.381592 0.000099 0.373454 0.411654 0.389880 0.000108 956.200000 964.440000 960.750100 382.738740 1109.460000 1092.470000 1103.502400 343.817591 7934.340000 7943.090000 7935.747500 662.111244
306 0.315754 0.371766 0.340517 0.000099 0.470268 0.467266 0.469622 0.000065 0.369834 0.405191 0.385704 0.000047 0.315773 0.372557 0.340764 0.000216 0.315735 0.370974 0.340270 0.000230 0.459323 0.454986 0.457744 0.000125 0.481214 0.479546 0.481500 0.000131 0.366016 0.401407 0.381707 0.000100 0.373653 0.408974 0.389701 0.000107 957.590000 966.530000 960.840300 381.388659 1112.080000 1096.210000 1103.411867 348.561534 7930.330000 7937.260000 7935.747833 657.841635
307 0.315698 0.371483 0.340392 0.000100 0.470904 0.467325 0.469538 0.000065 0.370020 0.405028 0.385593 0.000047 0.315941 0.368970 0.340728 0.000213 0.315455 0.373996 0.340055 0.000231 0.458883 0.456121 0.457734 0.000126 0.482926 0.478529 0.481342 0.000131 0.365971 0.399473 0.381680 0.000099 0.374070 0.410583 0.389505 0.000108 957.460000 969.500000 960.770633 386.354224 1110.280000 1096.370000 1103.211233 351.707618 7932.260000 7934.130000 7936.018133 669.165991
308 0.315304 0.371584 0.340367 0.000100 0.471267 0.467628 0.469547 0.000064 0.369891 0.405199 0.385580 0.000047 0.317699 0.371954 0.340766 0.000216 0.312909 0.371215 0.339967 0.000231 0.458753 0.454708 0.457731 0.000126 0.483781 0.480548 0.481362 0.000131 0.367068 0.400918 0.381704 0.000099 0.372714 0.409481 0.389456 0.000108 956.690000 966.510000 960.888133 385.139424 1111.510000 1093.260000 1103.145033 355.220207 7931.800000 7940.230000 7935.966833 662.482070
309 0.315315 0.371785 0.340240 0.000101 0.470956 0.466584 0.469522 0.000065 0.369789 0.404965 0.385488 0.000048 0.317300 0.371637 0.340668 0.000221 0.313329 0.371933 0.339812 0.000235 0.458445 0.451863 0.457713 0.000128 0.483468 0.481305 0.481331 0.000130 0.366701 0.399716 0.381633 0.000101 0.372878 0.410213 0.389344 0.000108 954.290000 963.980000 961.034833 386.889790 1109.270000 1097.970000 1103.088300 354.850109 7936.440000 7938.050000 7935.876867 678.416562
310 0.314993 0.372176 0.340137 0.000102 0.470775 0.467968 0.469474 0.000066 0.369517 0.405703 0.385405 0.000048 0.315239 0.371353 0.340564 0.000222 0.314747 0.372999 0.339710 0.000232 0.459784 0.455729 0.457766 0.000129 0.481767 0.480206 0.481182 0.000131 0.365830 0.400885 0.381585 0.000102 0.373204 0.410522 0.389225 0.000107 956.610000 967.020000 961.136733 384.897799 1111.860000 1090.940000 1103.032933 361.930062 7931.530000 7942.040000 7935.830333 677.638737
311 0.315178 0.371853 0.340015 0.000103 0.471412 0.468345 0.469527 0.000063 0.369860 0.405625 0.385344 0.000049 0.316263 0.370953 0.340396 0.000223 0.314094 0.372754 0.339635 0.000238 0.458899 0.457490 0.457715 0.000123 0.483925 0.479201 0.481339 0.000130 0.366185 0.401241 0.381457 0.000103 0.373535 0.410011 0.389232 0.000110 957.980000 966.500000 961.107433 383.670111 1111.470000 1089.470000 1103.078733 362.498315 7930.550000 7944.030000 7935.813833 674.755468
312 0.315038 0.372118 0.339817 0.000103 0.470725 0.468087 0.469469 0.000064 0.369528 0.405707 0.385195 0.000049 0.316587 0.370527 0.340308 0.000223 0.313488 0.373710 0.339326 0.000237 0.458997 0.457717 0.457645 0.000127 0.482453 0.478456 0.481293 0.000131 0.366431 0.401044 0.381376 0.000102 0.372626 0.410371 0.389015 0.000108 956.970000 967.340000 961.047333 385.389457 1111.430000 1092.450000 1103.087500 366.353026 7931.600000 7940.210000 7935.865167 676.810350
313 0.314401 0.372040 0.339594 0.000103 0.470702 0.468190 0.469466 0.000066 0.369106 0.405692 0.385049 0.000049 0.315555 0.372163 0.339949 0.000223 0.313246 0.371917 0.339238 0.000233 0.458328 0.456891 0.457620 0.000129 0.483076 0.479487 0.481312 0.000131 0.365526 0.401818 0.381134 0.000104 0.372687 0.409566 0.388964 0.000107 956.650000 968.760000 960.832200 389.260804 1111.540000 1092.470000 1103.038500 367.317614 7931.810000 7938.770000 7936.129300 676.768718
314 0.315238 0.371366 0.339392 0.000101 0.470486 0.467079 0.469404 0.000065 0.369575 0.404865 0.384896 0.000048 0.316979 0.371515 0.339783 0.000223 0.313498 0.371217 0.339001 0.000232 0.458507 0.456804 0.457636 0.000127 0.482465 0.477353 0.481171 0.000132 0.366513 0.401366 0.381032 0.000104 0.372637 0.408364 0.388760 0.000107 956.980000 967.960000 960.637733 393.428549 1110.060000 1092.420000 1103.028367 369.206543 7932.960000 7939.620000 7936.333900 685.028564
315 0.314860 0.371061 0.339267 0.000099 0.470161 0.467553 0.469311 0.000065 0.369216 0.404833 0.384782 0.000047 0.315416 0.371729 0.339581 0.000221 0.314305 0.370392 0.338952 0.000233 0.458353 0.455973 0.457476 0.000127 0.481969 0.479132 0.481145 0.000133 0.365444 0.401215 0.380845 0.000103 0.372987 0.408451 0.388720 0.000106 955.290000 969.080000 960.473433 390.319631 1109.880000 1091.950000 1103.109333 370.194247 7934.830000 7938.970000 7936.417233 687.484258
316 0.314645 0.370467 0.339253 0.000097 0.470141 0.467899 0.469233 0.000065 0.369069 0.404568 0.384746 0.000046 0.316600 0.371276 0.339614 0.000221 0.312691 0.369659 0.338892 0.000232 0.459030 0.456567 0.457382 0.000128 0.481252 0.479232 0.481085 0.000133 0.366451 0.401128 0.380833 0.000102 0.371687 0.408009 0.388659 0.000108 957.750000 967.680000 960.530933 390.176383 1111.140000 1090.030000 1103.139100 376.180487 7931.110000 7942.290000 7936.329967 702.269593
317 0.314548 0.369393 0.339214 0.000096 0.470865 0.466478 0.469358 0.000064 0.369259 0.403373 0.384765 0.000045 0.317023 0.369158 0.339601 0.000218 0.312072 0.369627 0.338827 0.000231 0.459321 0.455524 0.457471 0.000125 0.482410 0.477433 0.481246 0.000132 0.366827 0.399386 0.380855 0.000101 0.371690 0.407359 0.388674 0.000107 954.350000 965.120000 960.547700 399.157801 1109.720000 1099.550000 1102.968300 377.781432 7935.930000 7935.330000 7936.484000 708.367170
318 0.315066 0.370206 0.339248 0.000096 0.470797 0.466142 0.469278 0.000064 0.369572 0.403783 0.384758 0.000045 0.317187 0.370461 0.339756 0.000218 0.312946 0.369951 0.338740 0.000234 0.458082 0.452125 0.457412 0.000126 0.483512 0.480159 0.481143 0.000132 0.366500 0.399043 0.380935 0.000101 0.372644 0.408524 0.388581 0.000108 958.220000 964.390000 960.611200 399.325386 1109.750000 1094.130000 1102.874500 382.132715 7932.030000 7941.480000 7936.514300 711.906147
319 0.315310 0.369995 0.339415 0.000097 0.470539 0.466182 0.469218 0.000065 0.369640 0.403660 0.384846 0.000046 0.316036 0.369607 0.339985 0.000219 0.314584 0.370383 0.338844 0.000236 0.458946 0.455319 0.457397 0.000128 0.482132 0.477045 0.481039 0.000134 0.366054 0.399606 0.381079 0.000101 0.373226 0.407714 0.388613 0.000108 955.310000 967.410000 960.684200 408.635648 1112.690000 1095.570000 1102.892867 378.170979 7932.000000 7937.020000 7936.422933 721.526921
320 0.314831 0.371220 0.339393 0.000100 0.471548 0.466061 0.469258 0.000065 0.369682 0.404414 0.384846 0.000046 0.315071 0.372335 0.340085 0.000220 0.314591 0.370105 0.338702 0.000239 0.460022 0.454391 0.457467 0.000130 0.483075 0.477730 0.481049 0.000133 0.365804 0.401054 0.381169 0.000102 0.373561 0.407774 0.388524 0.000109 953.210000 962.970000 960.778133 405.730933 1109.990000 1093.410000 1103.090900 379.261915 7936.800000 7943.620000 7936.130967 723.112054
321 0.314838 0.370947 0.339292 0.000099 0.471782 0.465253 0.469251 0.000065 0.369769 0.403954 0.384778 0.000046 0.316464 0.369778 0.340006 0.000223 0.313213 0.372116 0.338578 0.000235 0.460529 0.453243 0.457521 0.000130 0.483035 0.477262 0.480981 0.000132 0.366887 0.398991 0.381136 0.000102 0.372651 0.408917 0.388419 0.000109 956.730000 963.250000 960.647300 407.509394 1106.440000 1097.280000 1103.303367 382.174382 7936.830000 7939.470000 7936.049333 727.539491
322 0.314632 0.370049 0.339224 0.000099 0.471022 0.465338 0.469227 0.000064 0.369368 0.403400 0.384725 0.000046 0.317340 0.367777 0.340073 0.000221 0.311923 0.372320 0.338376 0.000236 0.459942 0.452365 0.457503 0.000129 0.482101 0.478311 0.480951 0.000132 0.367251 0.397383 0.381173 0.000101 0.371485 0.409417 0.388277 0.000109 954.150000 966.420000 960.648900 399.357303 1109.440000 1090.820000 1103.326633 381.234627 7936.410000 7942.760000 7936.024467 721.394923
323 0.314721 0.370471 0.339151 0.000100 0.471242 0.465993 0.469316 0.000064 0.369503 0.403904 0.384709 0.000046 0.316205 0.368842 0.339994 0.000225 0.313237 0.372101 0.338308 0.000236 0.460802 0.454523 0.457561 0.000131 0.481682 0.477462 0.481071 0.000129 0.366814 0.398830 0.381142 0.000103 0.372193 0.408978 0.388275 0.000109 956.820000 968.980000 960.711400 397.445161 1109.140000 1093.070000 1103.328400 382.383146 7934.040000 7937.950000 7935.960200 725.968315
324 0.314388 0.369933 0.339039 0.000100 0.471791 0.466824 0.469356 0.000065 0.369479 0.403845 0.384650 0.000046 0.314846 0.369110 0.339940 0.000223 0.313930 0.370756 0.338138 0.000234 0.459678 0.455458 0.457663 0.000132 0.483904 0.478190 0.481049 0.000130 0.365537 0.399332 0.381143 0.000102 0.373421 0.408358 0.388157 0.000108 952.050000 964.570000 960.408133 397.601012 1107.230000 1092.360000 1103.172767 382.150471 7940.720000 7943.070000 7936.419100 732.724021
325 0.314202 0.370541 0.338976 0.000100 0.472794 0.467751 0.469388 0.000064 0.369709 0.404565 0.384620 0.000046 0.316141 0.369981 0.339802 0.000221 0.312263 0.371101 0.338149 0.000240 0.461838 0.455471 0.457822 0.000130 0.483750 0.480031 0.480953 0.000130 0.367135 0.399902 0.381109 0.000100 0.372284 0.409227 0.388130 0.000110 953.630000 968.400000 960.348267 400.898437 1112.400000 1092.330000 1103.256600 379.538866 7933.970000 7939.270000 7936.395133 726.165989
326 0.313719 0.369914 0.338895 0.000101 0.470832 0.467254 0.469450 0.000064 0.368709 0.403983 0.384589 0.000047 0.315474 0.369189 0.339778 0.000223 0.311965 0.370639 0.338012 0.000239 0.459465 0.456915 0.457911 0.000130 0.482198 0.477594 0.480989 0.000128 0.365871 0.399893 0.381124 0.000101 0.371547 0.408074 0.388054 0.000110 955.860000 966.120000 960.293633 392.781214 1110.870000 1092.350000 1102.959367 381.434821 7933.270000 7941.530000 7936.747000 718.808582
327 0.314219 0.371353 0.338748 0.000101 0.472299 0.467401 0.469590 0.000064 0.369547 0.404970 0.384542 0.000046 0.315331 0.371561 0.339799 0.000221 0.313108 0.371145 0.337696 0.000238 0.460497 0.457119 0.458266 0.000128 0.484100 0.477683 0.480914 0.000129 0.366139 0.401506 0.381262 0.000100 0.372955 0.408433 0.387823 0.000109 953.330000 969.090000 960.368600 393.354625 1108.990000 1090.680000 1102.887300 374.920453 7937.680000 7940.230000 7936.744100 708.726910
328 0.313796 0.370318 0.338729 0.000099 0.472082 0.467163 0.469617 0.000064 0.369196 0.404213 0.384540 0.000046 0.316567 0.366440 0.339799 0.000223 0.311024 0.374195 0.337658 0.000232 0.460993 0.456340 0.458250 0.000127 0.483170 0.477985 0.480984 0.000131 0.367116 0.397905 0.381257 0.000101 0.371275 0.410521 0.387822 0.000106 954.250000 968.440000 960.286967 388.307386 1111.570000 1096.400000 1102.750833 371.583045 7934.180000 7935.160000 7936.962200 684.653259
329 0.313873 0.370629 0.338693 0.000101 0.470952 0.469026 0.469665 0.000064 0.368851 0.405068 0.384533 0.000047 0.314528 0.370343 0.339636 0.000224 0.313218 0.370916 0.337749 0.000231 0.459719 0.455731 0.458337 0.000126 0.482185 0.482322 0.480993 0.000130 0.365345 0.400228 0.381181 0.000102 0.372357 0.409908 0.387885 0.000106 952.500000 967.280000 959.936467 388.143928 1110.100000 1093.180000 1102.434233 365.821878 7937.400000 7939.540000 7937.629300 676.773712
330 0.313759 0.370749 0.338680 0.000101 0.471442 0.466557 0.469815 0.000063 0.368948 0.404282 0.384577 0.000046 0.315105 0.372605 0.339651 0.000227 0.312412 0.368893 0.337709 0.000231 0.459606 0.455643 0.458421 0.000126 0.483277 0.477471 0.481210 0.000128 0.365681 0.401669 0.381220 0.000103 0.372215 0.406895 0.387934 0.000105 954.450000 964.080000 959.638733 390.397715 1109.490000 1096.600000 1102.378467 363.096501 7936.060000 7939.320000 7937.982800 672.013481
331 0.314094 0.370529 0.338648 0.000101 0.471725 0.466615 0.469837 0.000063 0.369265 0.404159 0.384564 0.000046 0.315142 0.369293 0.339533 0.000222 0.313045 0.371765 0.337762 0.000231 0.460874 0.454034 0.458402 0.000124 0.482576 0.479196 0.481271 0.000127 0.366148 0.398952 0.381138 0.000102 0.372381 0.409366 0.387990 0.000105 953.330000 965.670000 959.462433 380.455979 1109.070000 1090.260000 1102.363500 367.202037 7937.600000 7944.070000 7938.174067 665.353083
332 0.314041 0.370131 0.338667 0.000099 0.471388 0.467732 0.469709 0.000062 0.369112 0.404292 0.384532 0.000046 0.316850 0.373725 0.339501 0.000222 0.311231 0.366538 0.337833 0.000227 0.458990 0.455369 0.458266 0.000124 0.483787 0.480095 0.481152 0.000126 0.366599 0.402300 0.381069 0.000102 0.371626 0.406283 0.387994 0.000104 952.800000 965.600000 959.327800 369.297261 1108.550000 1095.220000 1102.467533 366.468740 7938.650000 7939.180000 7938.204667 650.921332
333 0.313790 0.370292 0.338664 0.000100 0.470986 0.466744 0.469697 0.000063 0.368808 0.404050 0.384526 0.000047 0.314813 0.369449 0.339327 0.000222 0.312767 0.371134 0.338001 0.000231 0.459455 0.455099 0.458266 0.000124 0.482517 0.478388 0.481128 0.000127 0.365438 0.399427 0.380956 0.000102 0.372179 0.408673 0.388095 0.000107 954.310000 964.140000 959.235600 367.345722 1110.550000 1093.160000 1102.279167 370.080941 7935.140000 7942.700000 7938.485233 648.032564
334 0.313584 0.370834 0.338535 0.000100 0.471867 0.467781 0.469749 0.000060 0.368983 0.404765 0.384460 0.000047 0.315213 0.369117 0.339192 0.000223 0.311955 0.372551 0.337878 0.000232 0.460413 0.457138 0.458264 0.000121 0.483322 0.478423 0.481233 0.000124 0.366033 0.399924 0.380867 0.000102 0.371933 0.409606 0.388052 0.000107 956.070000 963.900000 959.253100 363.933749 1107.060000 1090.870000 1102.221933 371.205802 7936.870000 7945.230000 7938.524967 650.604074
335 0.313248 0.369477 0.338430 0.000099 0.472725 0.467801 0.469783 0.000062 0.369065 0.403891 0.384403 0.000047 0.313784 0.368657 0.339088 0.000226 0.312713 0.370297 0.337771 0.000228 0.460854 0.457126 0.458319 0.000121 0.484596 0.478477 0.481247 0.000127 0.365258 0.399621 0.380819 0.000104 0.372872 0.408160 0.387988 0.000106 952.530000 965.580000 959.172167 366.680533 1106.460000 1093.100000 1102.259800 373.269137 7941.010000 7941.320000 7938.568033 640.134204
336 0.313816 0.369148 0.338402 0.000100 0.472379 0.466563 0.469770 0.000063 0.369313 0.403243 0.384381 0.000047 0.315465 0.370488 0.338940 0.000222 0.312168 0.367808 0.337863 0.000229 0.461933 0.454831 0.458366 0.000122 0.482825 0.478295 0.481174 0.000127 0.366729 0.400008 0.380739 0.000103 0.371898 0.406479 0.388022 0.000106 955.800000 965.980000 958.935567 362.959888 1108.880000 1091.850000 1102.284200 375.196811 7935.320000 7942.170000 7938.780233 640.798252
337 0.313278 0.369728 0.338365 0.000101 0.471774 0.466479 0.469719 0.000063 0.368752 0.403591 0.384339 0.000047 0.313366 0.371861 0.338874 0.000226 0.313191 0.367595 0.337857 0.000231 0.460482 0.454072 0.458176 0.000123 0.483066 0.478886 0.481263 0.000130 0.364856 0.400635 0.380630 0.000104 0.372647 0.406547 0.388049 0.000107 959.560000 961.730000 959.008767 359.145447 1106.950000 1093.530000 1102.059133 377.653428 7933.490000 7944.740000 7938.932100 639.451403
338 0.313905 0.370003 0.338279 0.000101 0.471950 0.467381 0.469705 0.000064 0.369220 0.404085 0.384278 0.000048 0.314472 0.371315 0.338635 0.000230 0.313337 0.368691 0.337923 0.000228 0.460627 0.455281 0.458277 0.000125 0.483273 0.479480 0.481134 0.000130 0.365626 0.400704 0.380509 0.000106 0.372815 0.407467 0.388047 0.000106 956.190000 965.050000 958.934800 358.877149 1107.910000 1092.580000 1102.028900 388.047894 7935.900000 7942.370000 7939.036300 649.910492
339 0.313443 0.370638 0.338224 0.000100 0.472030 0.469282 0.469718 0.000064 0.368949 0.405163 0.384247 0.000048 0.313680 0.372309 0.338536 0.000228 0.313206 0.368966 0.337913 0.000231 0.459726 0.458260 0.458335 0.000126 0.484335 0.480304 0.481102 0.000129 0.364796 0.402392 0.380466 0.000105 0.373101 0.407934 0.388029 0.000108 955.880000 961.900000 959.043133 355.893928 1109.780000 1088.490000 1101.945333 392.288013 7934.340000 7949.610000 7939.011533 650.283999
340 0.313753 0.369251 0.338220 0.000098 0.470572 0.466983 0.469668 0.000064 0.368640 0.403457 0.384227 0.000047 0.313573 0.368680 0.338569 0.000227 0.313934 0.369823 0.337872 0.000227 0.458620 0.455290 0.458261 0.000124 0.482523 0.478675 0.481075 0.000131 0.364339 0.398993 0.380461 0.000104 0.372940 0.407921 0.387993 0.000106 958.040000 964.070000 959.329700 350.871896 1106.350000 1091.600000 1101.781600 394.137547 7935.610000 7944.330000 7938.888700 646.381959
341 0.313671 0.369364 0.338308 0.000099 0.471848 0.466528 0.469662 0.000065 0.369033 0.403372 0.384282 0.000047 0.312484 0.371002 0.338594 0.000230 0.314858 0.367727 0.338022 0.000228 0.460367 0.456246 0.458310 0.000126 0.483328 0.476811 0.481014 0.000131 0.364243 0.400837 0.380495 0.000105 0.373822 0.405906 0.388069 0.000106 955.120000 963.540000 959.755467 350.237588 1106.830000 1089.780000 1101.441800 394.991069 7938.050000 7946.680000 7938.802733 648.895618
342 0.312850 0.369502 0.338279 0.000101 0.471396 0.465380 0.469578 0.000066 0.368341 0.403059 0.384233 0.000048 0.312317 0.371412 0.338426 0.000225 0.313383 0.367593 0.338131 0.000230 0.459966 0.452580 0.458148 0.000129 0.482825 0.478180 0.481008 0.000131 0.363994 0.399821 0.380329 0.000103 0.372688 0.406298 0.388138 0.000106 956.890000 962.440000 959.792133 353.705846 1106.270000 1089.340000 1101.409233 400.190775 7936.840000 7948.220000 7938.798633 657.086736
343 0.313164 0.369849 0.338147 0.000102 0.469934 0.467199 0.469574 0.000064 0.368034 0.403921 0.384146 0.000048 0.312878 0.369615 0.338168 0.000227 0.313449 0.370082 0.338126 0.000230 0.457498 0.455771 0.458176 0.000125 0.482370 0.478627 0.480971 0.000129 0.363495 0.399770 0.380171 0.000104 0.372572 0.408073 0.388122 0.000106 956.250000 964.790000 959.706667 349.560718 1107.860000 1091.090000 1101.272767 403.806317 7935.890000 7944.120000 7939.020567 652.086937
344 0.312814 0.370311 0.337990 0.000104 0.472246 0.466578 0.469587 0.000065 0.368615 0.404004 0.384049 0.000048 0.314089 0.367635 0.337809 0.000226 0.311538 0.372987 0.338170 0.000231 0.459966 0.454668 0.458116 0.000124 0.484525 0.478488 0.481058 0.000134 0.365146 0.398096 0.379917 0.000103 0.372083 0.409912 0.388181 0.000107 956.710000 965.360000 959.808733 355.381067 1107.170000 1090.120000 1101.191600 407.330605 7936.120000 7944.520000 7938.999667 651.291192
345 0.312828 0.370180 0.337759 0.000105 0.470912 0.467178 0.469669 0.000063 0.368157 0.404129 0.383927 0.000049 0.312412 0.369596 0.337649 0.000225 0.313243 0.370764 0.337869 0.000231 0.459903 0.455400 0.458301 0.000121 0.481920 0.478956 0.481036 0.000131 0.364034 0.399627 0.379877 0.000102 0.372280 0.408631 0.387977 0.000106 957.920000 967.170000 960.034533 359.098936 1108.660000 1088.050000 1101.009933 405.255711 7933.420000 7944.780000 7938.955533 649.423710
346 0.312538 0.368953 0.337476 0.000102 0.472609 0.467894 0.469712 0.000064 0.368563 0.403582 0.383759 0.000047 0.313203 0.367477 0.337333 0.000222 0.311872 0.370428 0.337619 0.000229 0.460486 0.455598 0.458254 0.000122 0.484732 0.480190 0.481171 0.000130 0.364752 0.398320 0.379655 0.000101 0.372373 0.408845 0.387862 0.000106 956.180000 966.180000 960.165467 359.886364 1108.240000 1089.000000 1100.977367 401.684358 7935.580000 7944.820000 7938.857167 649.806232
347 0.312372 0.369601 0.337500 0.000103 0.470204 0.467489 0.469697 0.000063 0.367613 0.403862 0.383769 0.000048 0.312998 0.367773 0.337350 0.000223 0.311745 0.371429 0.337651 0.000230 0.457392 0.456941 0.458182 0.000123 0.483017 0.478036 0.481211 0.000130 0.363536 0.398982 0.379641 0.000102 0.371691 0.408742 0.387897 0.000106 956.360000 965.300000 960.209800 361.722561 1105.640000 1091.080000 1100.693400 397.482155 7938.000000 7943.620000 7939.096800 631.649686
348 0.312819 0.368902 0.337301 0.000102 0.470607 0.467475 0.469739 0.000062 0.368045 0.403402 0.383655 0.000047 0.313638 0.366233 0.337184 0.000220 0.312001 0.371571 0.337418 0.000227 0.458738 0.456381 0.458314 0.000121 0.482475 0.478570 0.481165 0.000126 0.364423 0.397784 0.379580 0.000101 0.371667 0.409020 0.387729 0.000104 958.480000 964.360000 960.376233 361.569092 1108.060000 1091.680000 1100.585833 390.914354 7933.460000 7943.960000 7939.037933 614.381043
349 0.312920 0.369478 0.337330 0.000102 0.471254 0.468390 0.469713 0.000062 0.368337 0.404097 0.383664 0.000048 0.313677 0.369677 0.337398 0.000221 0.312162 0.369279 0.337262 0.000227 0.459258 0.457810 0.458277 0.000119 0.483250 0.478971 0.481149 0.000128 0.364631 0.400523 0.379705 0.000101 0.372043 0.407671 0.387623 0.000104 957.510000 963.600000 960.420033 353.820131 1106.610000 1091.700000 1100.502267 387.147576 7935.880000 7944.700000 7939.077700 602.416061
350 0.313067 0.369367 0.337360 0.000101 0.471721 0.466506 0.469702 0.000061 0.368596 0.403365 0.383680 0.000047 0.313805 0.368827 0.337401 0.000220 0.312329 0.369907 0.337318 0.000232 0.458870 0.455355 0.458185 0.000119 0.484571 0.477656 0.481219 0.000128 0.364577 0.399112 0.379676 0.000101 0.372614 0.407619 0.387683 0.000106 960.950000 972.430000 960.537867 349.676579 1108.610000 1088.100000 1100.569367 389.945447 7930.440000 7939.470000 7938.892767 605.951437
351 0.312767 0.369452 0.337272 0.000101 0.471831 0.467194 0.469702 0.000062 0.368439 0.403662 0.383622 0.000047 0.313004 0.368704 0.337271 0.000223 0.312529 0.370201 0.337273 0.000229 0.459335 0.456842 0.458180 0.000120 0.484327 0.477546 0.481224 0.000128 0.364220 0.399552 0.379589 0.000101 0.372658 0.407771 0.387656 0.000104 957.990000 964.380000 960.755700 351.235058 1110.110000 1092.100000 1100.821200 390.115614 7931.900000 7943.520000 7938.423100 609.721669
352 0.312658 0.368952 0.337205 0.000100 0.471762 0.468532 0.469651 0.000061 0.368344 0.403805 0.383561 0.000047 0.312557 0.365918 0.337097 0.000219 0.312759 0.371985 0.337313 0.000231 0.458571 0.457060 0.458115 0.000122 0.484953 0.480004 0.481187 0.000127 0.363662 0.397818 0.379453 0.000100 0.373027 0.409792 0.387669 0.000106 958.630000 966.060000 961.057700 346.195634 1110.670000 1092.880000 1100.918233 395.420531 7930.700000 7941.060000 7938.024067 609.201036
353 0.312779 0.369132 0.337146 0.000099 0.472066 0.466974 0.469684 0.000062 0.368529 0.403377 0.383534 0.000046 0.312435 0.368228 0.337091 0.000220 0.313122 0.370036 0.337202 0.000227 0.461243 0.455764 0.458212 0.000121 0.482890 0.478183 0.481155 0.000129 0.364518 0.398866 0.379483 0.000099 0.372541 0.407887 0.387586 0.000104 957.170000 966.660000 961.183067 347.700446 1107.100000 1090.480000 1100.924067 403.865039 7935.730000 7942.860000 7937.892867 617.218804
354 0.312768 0.368045 0.337061 0.000098 0.471005 0.468075 0.469596 0.000061 0.368151 0.403055 0.383449 0.000046 0.312904 0.367900 0.336972 0.000217 0.312632 0.368190 0.337151 0.000226 0.459775 0.455985 0.458074 0.000119 0.482234 0.480164 0.481118 0.000131 0.364309 0.398730 0.379358 0.000099 0.371993 0.407381 0.387539 0.000104 957.790000 966.600000 961.259267 346.407689 1109.890000 1088.700000 1101.122833 398.572802 7932.320000 7944.700000 7937.617900 620.244533
355 0.312746 0.368792 0.337164 0.000099 0.470804 0.466877 0.469617 0.000061 0.368067 0.403122 0.383523 0.000046 0.313241 0.366052 0.337105 0.000219 0.312252 0.371531 0.337224 0.000228 0.459230 0.455211 0.458067 0.000118 0.482378 0.478543 0.481166 0.000129 0.364337 0.397258 0.379442 0.000100 0.371796 0.408986 0.387604 0.000104 957.240000 970.070000 961.159500 348.025919 1109.080000 1089.890000 1101.057300 399.822139 7933.680000 7940.040000 7937.783200 623.186700
356 0.312412 0.368204 0.337144 0.000099 0.470655 0.466724 0.469534 0.000063 0.367797 0.402686 0.383480 0.000046 0.312234 0.366963 0.337097 0.000223 0.312589 0.369445 0.337190 0.000226 0.459743 0.454018 0.457946 0.000120 0.481567 0.479430 0.481122 0.000131 0.363862 0.397432 0.379394 0.000101 0.371731 0.407940 0.387566 0.000103 958.800000 968.600000 961.310100 351.231411 1105.570000 1091.360000 1100.973533 399.951005 7935.630000 7940.040000 7937.716367 621.341854
357 0.312708 0.368714 0.337208 0.000101 0.471525 0.467669 0.469561 0.000063 0.368294 0.403348 0.383532 0.000047 0.312389 0.368196 0.336938 0.000228 0.313028 0.369231 0.337478 0.000226 0.458800 0.455225 0.457949 0.000120 0.484250 0.480113 0.481173 0.000130 0.363632 0.398656 0.379292 0.000103 0.372956 0.408040 0.387772 0.000104 958.010000 968.660000 961.506300 355.884057 1107.560000 1090.780000 1101.148533 404.375453 7934.430000 7940.560000 7937.345167 627.363781
358 0.312913 0.368276 0.337161 0.000099 0.471630 0.468226 0.469559 0.000062 0.368464 0.403258 0.383501 0.000046 0.311941 0.367860 0.336861 0.000223 0.313884 0.368692 0.337461 0.000223 0.460007 0.457551 0.457920 0.000120 0.483252 0.478901 0.481198 0.000128 0.363764 0.399252 0.379232 0.000102 0.373163 0.407265 0.387769 0.000102 959.550000 969.520000 961.648767 355.571859 1109.010000 1091.060000 1101.347233 402.195565 7931.440000 7939.420000 7937.004000 623.534165
359 0.312702 0.368555 0.337127 0.000099 0.472044 0.468503 0.469628 0.000063 0.368472 0.403537 0.383502 0.000047 0.311373 0.369144 0.336765 0.000224 0.314031 0.367966 0.337489 0.000224 0.459436 0.456932 0.457946 0.000124 0.484653 0.480074 0.481310 0.000128 0.363195 0.399870 0.379179 0.000103 0.373749 0.407204 0.387826 0.000103 959.220000 968.630000 961.907333 350.590578 1106.360000 1092.330000 1101.218867 403.433741 7934.420000 7939.040000 7936.873800 627.683125
360 0.312667 0.368658 0.337078 0.000099 0.471375 0.468236 0.469466 0.000063 0.368215 0.403510 0.383414 0.000047 0.313566 0.368344 0.336682 0.000222 0.311768 0.368972 0.337475 0.000225 0.460500 0.455845 0.457765 0.000124 0.482249 0.480628 0.481167 0.000128 0.364993 0.398969 0.379061 0.000102 0.371436 0.408051 0.387767 0.000103 959.050000 967.580000 961.948967 349.267949 1107.430000 1091.490000 1101.301033 402.196071 7933.520000 7940.930000 7936.750000 634.513877
361 0.312069 0.367906 0.337012 0.000099 0.472056 0.467607 0.469471 0.000063 0.368065 0.402802 0.383373 0.000046 0.312717 0.365019 0.336576 0.000226 0.311422 0.370794 0.337448 0.000223 0.460479 0.456606 0.457707 0.000124 0.483632 0.478608 0.481234 0.000128 0.364433 0.397074 0.378972 0.000104 0.371696 0.408529 0.387773 0.000102 955.780000 964.630000 962.009533 353.978615 1104.330000 1093.810000 1101.061400 399.198448 7939.890000 7941.560000 7936.929067 645.694932
362 0.311968 0.369013 0.337042 0.000101 0.471866 0.468606 0.469416 0.000063 0.367932 0.403871 0.383373 0.000048 0.310708 0.369981 0.336613 0.000225 0.313227 0.368045 0.337472 0.000227 0.460169 0.457999 0.457538 0.000126 0.483562 0.479213 0.481294 0.000128 0.363020 0.400788 0.378936 0.000103 0.372844 0.406954 0.387810 0.000104 962.930000 968.270000 961.938933 357.163225 1105.150000 1091.960000 1100.997933 402.044656 7931.920000 7939.770000 7937.063133 656.244139
363 0.312160 0.369082 0.336947 0.000101 0.471823 0.469764 0.469422 0.000063 0.368042 0.404321 0.383313 0.000048 0.311883 0.369325 0.336394 0.000224 0.312436 0.368839 0.337501 0.000223 0.460958 0.457800 0.457610 0.000125 0.482689 0.481727 0.481234 0.000128 0.364059 0.400291 0.378819 0.000103 0.372025 0.408350 0.387807 0.000103 958.770000 973.260000 962.192267 354.160712 1104.750000 1093.620000 1100.589967 396.359495 7936.480000 7933.120000 7937.217767 659.944538
364 0.311935 0.368079 0.336927 0.000099 0.470442 0.466572 0.469410 0.000063 0.367412 0.402552 0.383296 0.000047 0.312563 0.365290 0.336340 0.000221 0.311307 0.370869 0.337514 0.000227 0.459425 0.454753 0.457667 0.000124 0.481458 0.478392 0.481154 0.000127 0.363965 0.396602 0.378804 0.000102 0.370860 0.408502 0.387788 0.000104 956.110000 967.990000 962.528633 356.170519 1108.460000 1091.900000 1100.049400 386.051334 7935.430000 7940.110000 7937.421967 668.009809
365 0.312092 0.368286 0.336877 0.000101 0.471709 0.467537 0.469411 0.000063 0.367958 0.403024 0.383264 0.000048 0.311509 0.364574 0.336363 0.000224 0.312674 0.371997 0.337391 0.000226 0.459729 0.456695 0.457545 0.000126 0.483690 0.478379 0.481277 0.000126 0.363386 0.396816 0.378777 0.000103 0.372530 0.409231 0.387751 0.000104 957.250000 970.720000 962.750833 364.082039 1106.510000 1086.190000 1099.767133 391.848441 7936.240000 7943.090000 7937.482033 688.967407
366 0.311733 0.368867 0.336732 0.000102 0.470743 0.467674 0.469318 0.000063 0.367386 0.403450 0.383137 0.000047 0.311458 0.367986 0.336281 0.000229 0.312007 0.369749 0.337182 0.000225 0.459819 0.455671 0.457543 0.000123 0.481667 0.479678 0.481093 0.000129 0.363384 0.398676 0.378723 0.000104 0.371388 0.408224 0.387551 0.000103 958.680000 966.460000 962.663100 362.287496 1107.030000 1089.830000 1099.682600 397.811158 7934.290000 7943.710000 7937.654300 710.582495
367 0.311431 0.368774 0.336724 0.000102 0.471483 0.466239 0.469352 0.000063 0.367449 0.402886 0.383144 0.000047 0.312361 0.368027 0.336117 0.000227 0.310501 0.369520 0.337331 0.000225 0.459256 0.455130 0.457592 0.000123 0.483709 0.477348 0.481112 0.000129 0.363774 0.398513 0.378633 0.000104 0.371124 0.407260 0.387654 0.000103 957.940000 969.090000 962.706500 363.794795 1107.720000 1090.850000 1099.545133 395.967623 7934.340000 7940.060000 7937.748367 717.733998
368 0.311749 0.368375 0.336628 0.000099 0.470409 0.465920 0.469473 0.000064 0.367280 0.402515 0.383124 0.000046 0.311119 0.367894 0.336001 0.000225 0.312378 0.368855 0.337256 0.000222 0.458174 0.454091 0.457848 0.000125 0.482643 0.477749 0.481097 0.000130 0.362588 0.398063 0.378648 0.000103 0.371971 0.406968 0.387600 0.000102 962.060000 968.230000 962.804567 364.728838 1108.770000 1091.260000 1099.267733 394.311104 7929.170000 7940.510000 7937.927700 718.672637
369 0.311513 0.368621 0.336613 0.000100 0.471823 0.468516 0.469507 0.000065 0.367621 0.403585 0.383126 0.000047 0.310985 0.369534 0.335932 0.000224 0.312040 0.367709 0.337294 0.000229 0.460410 0.455357 0.457919 0.000124 0.483236 0.481676 0.481095 0.000130 0.363284 0.399572 0.378627 0.000103 0.371959 0.407597 0.387625 0.000104 960.140000 968.620000 962.820233 363.548313 1108.040000 1087.510000 1099.098467 397.892715 7931.820000 7943.870000 7938.081300 733.689312
370 0.311641 0.368905 0.336749 0.000103 0.471433 0.467317 0.469400 0.000064 0.367568 0.403349 0.383177 0.000048 0.310187 0.368098 0.336070 0.000228 0.313095 0.369712 0.337429 0.000231 0.459710 0.456102 0.457723 0.000125 0.483155 0.478532 0.481076 0.000132 0.362520 0.398900 0.378649 0.000105 0.372616 0.407799 0.387705 0.000106 959.770000 967.130000 963.326900 367.448491 1107.150000 1087.460000 1098.791333 404.963633 7933.080000 7945.410000 7937.881767 741.694003
371 0.311448 0.368525 0.336614 0.000101 0.471563 0.467155 0.469366 0.000065 0.367488 0.403046 0.383077 0.000048 0.311158 0.365635 0.335874 0.000223 0.311738 0.371414 0.337353 0.000233 0.459743 0.457015 0.457638 0.000129 0.483384 0.477296 0.481094 0.000131 0.363163 0.397618 0.378492 0.000105 0.371814 0.408473 0.387662 0.000107 959.320000 970.250000 963.359833 364.256706 1108.090000 1086.360000 1098.897100 404.543956 7932.590000 7943.390000 7937.743067 737.692670
372 0.311714 0.368213 0.336599 0.000102 0.471356 0.467456 0.469448 0.000065 0.367588 0.402948 0.383096 0.000048 0.312404 0.366325 0.335957 0.000223 0.311024 0.370101 0.337242 0.000239 0.460136 0.456941 0.457658 0.000128 0.482575 0.477971 0.481238 0.000129 0.364110 0.398041 0.378552 0.000104 0.371067 0.407855 0.387641 0.000109 959.420000 967.030000 963.496167 374.178195 1107.310000 1090.220000 1098.917933 402.216900 7933.270000 7942.750000 7937.585900 731.836225
373 0.311616 0.367086 0.336455 0.000100 0.471946 0.466848 0.469469 0.000063 0.367731 0.402003 0.383010 0.000047 0.312861 0.364009 0.335946 0.000223 0.310370 0.370164 0.336963 0.000234 0.460497 0.456154 0.457684 0.000126 0.483395 0.477543 0.481253 0.000128 0.364534 0.396259 0.378554 0.000105 0.370929 0.407747 0.387465 0.000107 960.010000 969.960000 963.186133 370.472489 1108.870000 1085.720000 1098.893400 401.155881 7931.120000 7944.320000 7937.920467 712.980832
374 0.311413 0.367639 0.336462 0.000101 0.471355 0.467689 0.469526 0.000063 0.367393 0.402657 0.383034 0.000047 0.312209 0.366426 0.336073 0.000226 0.310618 0.368852 0.336851 0.000234 0.459307 0.456757 0.457685 0.000124 0.483402 0.478621 0.481367 0.000126 0.363693 0.398042 0.378637 0.000104 0.371092 0.407271 0.387432 0.000107 958.820000 966.860000 963.327333 369.673274 1106.150000 1085.360000 1099.193633 392.910457 7935.030000 7947.780000 7937.479033 698.387224
375 0.311635 0.368091 0.336426 0.000103 0.471479 0.466989 0.469518 0.000062 0.367580 0.402705 0.383008 0.000048 0.312936 0.366593 0.335997 0.000226 0.310334 0.369590 0.336855 0.000237 0.460042 0.457007 0.457672 0.000125 0.482916 0.476970 0.481364 0.000123 0.364423 0.398238 0.378583 0.000104 0.370737 0.407173 0.387433 0.000109 959.260000 967.080000 963.232533 365.897304 1107.800000 1088.470000 1099.455733 386.994768 7932.940000 7944.450000 7937.311733 679.113181
376 0.311605 0.367909 0.336316 0.000102 0.471645 0.467533 0.469454 0.000064 0.367619 0.402777 0.382915 0.000048 0.312210 0.366721 0.335975 0.000225 0.311000 0.369097 0.336658 0.000232 0.459366 0.454598 0.457587 0.000127 0.483925 0.480468 0.481321 0.000125 0.363714 0.397478 0.378539 0.000105 0.371524 0.408077 0.387290 0.000106 959.690000 968.570000 963.047700 362.584004 1104.340000 1089.660000 1099.328800 379.890653 7935.970000 7941.770000 7937.623500 661.415911
377 0.311317 0.367842 0.336324 0.000100 0.470353 0.468704 0.469535 0.000062 0.366979 0.403144 0.382948 0.000047 0.311164 0.368609 0.335942 0.000222 0.311469 0.367075 0.336705 0.000232 0.457778 0.458029 0.457746 0.000126 0.482928 0.479378 0.481324 0.000121 0.362479 0.399906 0.378574 0.000103 0.371480 0.406381 0.387322 0.000106 958.840000 966.960000 962.861433 363.323335 1106.290000 1087.610000 1099.227333 379.063056 7934.870000 7945.430000 7937.911233 664.606831
378 0.311884 0.368095 0.336432 0.000102 0.470695 0.467627 0.469503 0.000063 0.367468 0.402931 0.383007 0.000048 0.311557 0.366457 0.335992 0.000220 0.312211 0.369733 0.336873 0.000239 0.458940 0.457193 0.457774 0.000125 0.482451 0.478060 0.481233 0.000126 0.363141 0.398215 0.378615 0.000102 0.371795 0.407647 0.387399 0.000109 957.100000 969.150000 963.070033 358.250989 1106.040000 1087.790000 1099.101300 376.589438 7936.860000 7943.060000 7937.828667 651.833639
379 0.311440 0.368009 0.336305 0.000102 0.471205 0.467617 0.469472 0.000064 0.367358 0.402872 0.382914 0.000048 0.311758 0.366435 0.335968 0.000219 0.311122 0.369582 0.336643 0.000241 0.460478 0.456011 0.457776 0.000127 0.481932 0.479223 0.481169 0.000128 0.363810 0.397787 0.378600 0.000102 0.370905 0.407956 0.387227 0.000111 958.920000 965.980000 962.839100 360.599452 1105.960000 1087.770000 1099.190033 380.104707 7935.120000 7946.250000 7937.970867 647.613443
380 0.311138 0.367934 0.336304 0.000103 0.470307 0.467924 0.469374 0.000063 0.366847 0.402930 0.382878 0.000049 0.312712 0.366205 0.336077 0.000222 0.309564 0.369662 0.336531 0.000242 0.458035 0.455117 0.457661 0.000126 0.482580 0.480731 0.481087 0.000128 0.363575 0.397324 0.378631 0.000103 0.370119 0.408536 0.387126 0.000111 958.040000 969.720000 962.818767 357.742765 1106.100000 1086.210000 1099.285833 377.483180 7935.860000 7944.070000 7937.895400 646.829713
381 0.311399 0.369235 0.336279 0.000104 0.471560 0.467234 0.469276 0.000064 0.367456 0.403535 0.382828 0.000049 0.310642 0.367493 0.336175 0.000225 0.312157 0.370977 0.336382 0.000241 0.460161 0.456063 0.457574 0.000126 0.482959 0.478404 0.480978 0.000128 0.362973 0.398493 0.378664 0.000104 0.371938 0.408577 0.386991 0.000112 961.410000 970.710000 962.681533 354.297844 1106.600000 1090.060000 1099.426433 368.448230 7931.990000 7939.230000 7937.892033 641.202121
382 0.311291 0.368307 0.336141 0.000102 0.471280 0.465921 0.469286 0.000064 0.367287 0.402472 0.382742 0.000048 0.312474 0.365902 0.336021 0.000224 0.310108 0.370713 0.336262 0.000240 0.459374 0.453035 0.457595 0.000128 0.483187 0.478807 0.480977 0.000129 0.363889 0.396399 0.378572 0.000104 0.370686 0.408546 0.386912 0.000111 957.230000 966.890000 962.439433 352.878309 1105.310000 1091.440000 1099.262600 369.221653 7937.460000 7941.670000 7938.297967 636.816629
383 0.311469 0.368807 0.336195 0.000102 0.471884 0.466762 0.469397 0.000065 0.367614 0.403091 0.382816 0.000048 0.312450 0.366843 0.336197 0.000224 0.310488 0.370772 0.336193 0.000235 0.461257 0.455128 0.457799 0.000131 0.482510 0.478395 0.480995 0.000129 0.364532 0.397743 0.378758 0.000105 0.370696 0.408440 0.386874 0.000109 957.100000 971.500000 962.435100 349.652133 1107.480000 1092.580000 1099.282533 366.910056 7935.420000 7935.920000 7938.282367 633.525262
384 0.311047 0.367975 0.336197 0.000102 0.470955 0.466620 0.469323 0.000065 0.367015 0.402501 0.382791 0.000048 0.310499 0.367443 0.336168 0.000222 0.311596 0.368508 0.336226 0.000237 0.459794 0.455639 0.457699 0.000128 0.482116 0.477602 0.480947 0.000131 0.362752 0.398311 0.378704 0.000103 0.371278 0.406691 0.386878 0.000111 959.270000 969.120000 962.512833 347.323157 1108.130000 1092.100000 1099.158633 363.531380 7932.600000 7938.780000 7938.328533 637.292935
385 0.310877 0.367643 0.336105 0.000101 0.470960 0.468429 0.469346 0.000064 0.366906 0.402918 0.382740 0.000048 0.311316 0.365316 0.336195 0.000225 0.310437 0.369970 0.336015 0.000236 0.458700 0.456985 0.457660 0.000128 0.483221 0.479873 0.481033 0.000128 0.362901 0.397401 0.378708 0.000105 0.370911 0.408436 0.386771 0.000110 958.890000 969.890000 962.451600 346.438557 1107.520000 1088.330000 1099.111567 366.379769 7933.590000 7941.780000 7938.436833 644.517442
386 0.310617 0.367906 0.336101 0.000101 0.471661 0.467061 0.469241 0.000063 0.366982 0.402611 0.382700 0.000047 0.311114 0.365473 0.336204 0.000226 0.310120 0.370340 0.335999 0.000236 0.459620 0.456964 0.457630 0.000128 0.483702 0.477158 0.480853 0.000129 0.363091 0.397495 0.378703 0.000105 0.370874 0.407726 0.386698 0.000110 958.800000 969.680000 962.462167 339.649364 1110.340000 1087.890000 1099.143967 368.826709 7930.860000 7942.430000 7938.393867 654.124903
387 0.310682 0.367787 0.336118 0.000102 0.470211 0.467427 0.469217 0.000064 0.366517 0.402661 0.382703 0.000048 0.311268 0.364494 0.336164 0.000228 0.310096 0.371080 0.336072 0.000238 0.457742 0.455959 0.457583 0.000129 0.482680 0.478894 0.480852 0.000130 0.362534 0.396507 0.378661 0.000106 0.370500 0.408815 0.386745 0.000110 957.720000 968.920000 962.692333 335.168905 1107.730000 1088.930000 1099.247300 365.607068 7934.550000 7942.150000 7938.060367 647.709420
388 0.310546 0.367969 0.336158 0.000103 0.471571 0.466798 0.469160 0.000064 0.366905 0.402559 0.382709 0.000049 0.311531 0.367406 0.336231 0.000232 0.309562 0.368532 0.336084 0.000234 0.459260 0.454409 0.457543 0.000129 0.483881 0.479187 0.480777 0.000128 0.363236 0.397857 0.378691 0.000108 0.370574 0.407261 0.386727 0.000108 960.740000 966.870000 962.726033 336.419416 1107.050000 1090.500000 1099.171700 356.257824 7932.210000 7942.630000 7938.102267 640.811919
389 0.310500 0.367731 0.336131 0.000105 0.472262 0.467373 0.469175 0.000065 0.367117 0.402606 0.382696 0.000049 0.310574 0.366829 0.336199 0.000234 0.310426 0.368633 0.336063 0.000237 0.459801 0.457316 0.457471 0.000132 0.484723 0.477432 0.480878 0.000130 0.362804 0.398499 0.378644 0.000109 0.371430 0.406712 0.386749 0.000110 958.740000 970.920000 962.985500 329.604353 1108.300000 1089.220000 1099.198100 354.963685 7932.960000 7939.860000 7937.816400 633.333327
390 0.310401 0.368421 0.335980 0.000107 0.470546 0.468414 0.469223 0.000064 0.366452 0.403418 0.382615 0.000050 0.310744 0.366257 0.335957 0.000232 0.310057 0.370585 0.336003 0.000241 0.457893 0.456142 0.457604 0.000131 0.483200 0.480687 0.480843 0.000127 0.362246 0.397716 0.378533 0.000107 0.370657 0.409121 0.386697 0.000111 959.100000 969.740000 963.074367 323.974767 1109.880000 1087.280000 1099.381800 348.321559 7931.020000 7942.980000 7937.543833 613.644805
391 0.310294 0.368038 0.335860 0.000104 0.471617 0.467676 0.469231 0.000064 0.366757 0.402912 0.382540 0.000049 0.312285 0.370077 0.335842 0.000233 0.308303 0.366000 0.335879 0.000241 0.458474 0.455337 0.457516 0.000129 0.484761 0.480015 0.480945 0.000131 0.363451 0.399918 0.378428 0.000108 0.370063 0.405905 0.386652 0.000112 959.390000 967.590000 963.075000 319.808399 1109.220000 1090.660000 1099.353633 345.346586 7931.390000 7941.750000 7937.571367 609.399565
392 0.310012 0.368447 0.335684 0.000105 0.470687 0.466516 0.469168 0.000064 0.366248 0.402771 0.382403 0.000049 0.311387 0.368201 0.335697 0.000227 0.308637 0.368693 0.335672 0.000244 0.459963 0.452887 0.457497 0.000128 0.481411 0.480144 0.480839 0.000132 0.363389 0.397841 0.378327 0.000106 0.369108 0.407701 0.386480 0.000112 958.500000 970.950000 963.183467 320.138494 1109.760000 1090.820000 1099.637067 349.963969 7931.740000 7938.230000 7937.179467 614.420047
393 0.310735 0.367646 0.335589 0.000103 0.469105 0.468834 0.469231 0.000063 0.366165 0.403062 0.382364 0.000049 0.311107 0.363131 0.335656 0.000227 0.310364 0.372162 0.335521 0.000241 0.456776 0.456872 0.457417 0.000130 0.481434 0.480796 0.481045 0.000131 0.362091 0.395940 0.378272 0.000106 0.370238 0.410184 0.386455 0.000111 961.220000 970.330000 963.392833 316.291793 1109.170000 1086.920000 1099.568367 350.131572 7929.610000 7942.750000 7937.038800 606.250233
394 0.310222 0.367291 0.335527 0.000103 0.470363 0.468431 0.469167 0.000064 0.366271 0.402690 0.382301 0.000049 0.310545 0.368340 0.335588 0.000228 0.309898 0.366242 0.335466 0.000237 0.458799 0.456887 0.457309 0.000131 0.481928 0.479975 0.481025 0.000130 0.362434 0.399332 0.378191 0.000106 0.370108 0.406048 0.386411 0.000110 962.860000 965.070000 963.477900 317.761753 1107.270000 1086.380000 1099.712133 346.119147 7929.870000 7948.550000 7936.809967 614.309072
395 0.310584 0.367364 0.335541 0.000106 0.470486 0.467359 0.469127 0.000064 0.366550 0.402362 0.382296 0.000050 0.310638 0.366997 0.335592 0.000231 0.310531 0.367732 0.335489 0.000237 0.459240 0.455383 0.457299 0.000130 0.481732 0.479334 0.480954 0.000132 0.362649 0.397932 0.378190 0.000107 0.370451 0.406793 0.386402 0.000111 960.560000 969.080000 963.619867 313.070965 1107.000000 1090.250000 1099.917667 348.026502 7932.440000 7940.670000 7936.462467 619.112782
396 0.310561 0.366708 0.335365 0.000103 0.469569 0.467959 0.469005 0.000065 0.366214 0.402146 0.382139 0.000049 0.310714 0.369207 0.335440 0.000229 0.310408 0.364209 0.335290 0.000234 0.458772 0.456764 0.457229 0.000131 0.480366 0.479154 0.480781 0.000133 0.362535 0.399852 0.378066 0.000105 0.369893 0.404439 0.386212 0.000110 959.120000 968.810000 963.756367 309.000324 1109.740000 1089.020000 1100.037367 341.671908 7931.140000 7942.170000 7936.206267 606.069524
397 0.310516 0.367282 0.335320 0.000102 0.470895 0.466359 0.468928 0.000066 0.366649 0.401959 0.382083 0.000048 0.310890 0.367252 0.335359 0.000226 0.310142 0.367312 0.335280 0.000227 0.458902 0.453809 0.457118 0.000131 0.482888 0.478908 0.480738 0.000134 0.362694 0.397547 0.377975 0.000104 0.370604 0.406371 0.386190 0.000107 958.310000 965.540000 963.622300 304.625950 1109.750000 1088.440000 1100.194533 345.376994 7931.940000 7946.020000 7936.183167 604.258335
398 0.310336 0.367207 0.335388 0.000103 0.470876 0.466890 0.468866 0.000065 0.366525 0.402096 0.382106 0.000049 0.312279 0.367794 0.335348 0.000224 0.308393 0.366621 0.335428 0.000233 0.459076 0.455350 0.457073 0.000130 0.482676 0.478430 0.480660 0.000135 0.363658 0.398439 0.377952 0.000103 0.369392 0.405754 0.386259 0.000109 958.930000 967.290000 963.699333 307.698220 1109.210000 1086.510000 1100.205467 344.372806 7931.860000 7946.200000 7936.095200 609.894138
399 0.310864 0.367842 0.335399 0.000103 0.469912 0.465261 0.468852 0.000065 0.366531 0.401939 0.382107 0.000049 0.311996 0.369272 0.335335 0.000224 0.309733 0.366411 0.335462 0.000231 0.458028 0.453609 0.457116 0.000130 0.481796 0.476912 0.480588 0.000133 0.363107 0.398790 0.377959 0.000102 0.369955 0.405087 0.386256 0.000109 957.870000 972.710000 963.688133 309.834981 1109.030000 1089.340000 1100.369167 347.728399 7933.100000 7937.950000 7935.942700 618.354221
400 0.310348 0.366912 0.335319 0.000101 0.471102 0.468304 0.468857 0.000066 0.366612 0.402399 0.382057 0.000048 0.310728 0.364947 0.335241 0.000223 0.309967 0.368877 0.335398 0.000228 0.459312 0.455337 0.457190 0.000131 0.482892 0.481272 0.480524 0.000135 0.362732 0.396583 0.377923 0.000102 0.370491 0.408215 0.386192 0.000107 959.310000 970.420000 963.539800 315.785499 1107.160000 1090.150000 1100.276600 351.445504 7933.530000 7939.430000 7936.183600 622.237655
401 0.310339 0.366978 0.335407 0.000101 0.471788 0.467347 0.468821 0.000066 0.366846 0.402107 0.382102 0.000048 0.311516 0.366486 0.335344 0.000226 0.309163 0.367469 0.335470 0.000226 0.459563 0.456268 0.457180 0.000129 0.484013 0.478426 0.480461 0.000136 0.363332 0.397910 0.377987 0.000103 0.370360 0.406304 0.386217 0.000106 958.710000 971.400000 963.312367 320.856775 1106.610000 1088.070000 1100.147600 354.143336 7934.680000 7940.530000 7936.540033 631.763970
402 0.310197 0.367562 0.335471 0.000101 0.470892 0.466620 0.468854 0.000065 0.366440 0.402232 0.382155 0.000048 0.310272 0.365924 0.335347 0.000224 0.310121 0.369201 0.335595 0.000231 0.459159 0.456134 0.457262 0.000127 0.482624 0.477106 0.480446 0.000133 0.362383 0.397497 0.378017 0.000103 0.370497 0.406967 0.386293 0.000107 957.540000 967.990000 963.324900 324.315827 1106.700000 1087.460000 1100.018067 356.052326 7935.760000 7944.550000 7936.657033 621.799152
403 0.310145 0.366678 0.335480 0.000103 0.471289 0.466604 0.468821 0.000066 0.366545 0.401652 0.382149 0.000048 0.311843 0.364924 0.335449 0.000226 0.308446 0.368431 0.335510 0.000235 0.459562 0.454249 0.457138 0.000130 0.483015 0.478960 0.480505 0.000133 0.363545 0.396188 0.378040 0.000104 0.369545 0.407116 0.386258 0.000108 956.780000 967.400000 963.265867 326.496508 1106.360000 1090.890000 1099.791500 362.103703 7936.860000 7941.710000 7936.942633 620.545679
404 0.310140 0.367335 0.335500 0.000104 0.470574 0.465125 0.468884 0.000066 0.366292 0.401562 0.382184 0.000048 0.312462 0.365989 0.335490 0.000226 0.307818 0.368681 0.335510 0.000238 0.458713 0.453299 0.457265 0.000129 0.482436 0.476951 0.480503 0.000131 0.363650 0.396547 0.378111 0.000104 0.368934 0.406576 0.386257 0.000109 958.620000 968.020000 963.383933 333.753034 1109.020000 1091.480000 1099.657633 364.691710 7932.360000 7940.500000 7936.958433 618.288602
405 0.310465 0.367916 0.335461 0.000103 0.470334 0.466164 0.468862 0.000067 0.366419 0.402303 0.382152 0.000048 0.311722 0.367015 0.335477 0.000226 0.309207 0.368817 0.335446 0.000238 0.458462 0.455159 0.457214 0.000131 0.482206 0.477170 0.480511 0.000134 0.363081 0.397866 0.378085 0.000104 0.369757 0.406740 0.386219 0.000109 960.510000 970.590000 963.192000 334.118091 1107.920000 1088.650000 1099.639333 373.175357 7931.570000 7940.760000 7937.168667 608.976849
406 0.310256 0.367682 0.335386 0.000103 0.471611 0.465370 0.468966 0.000065 0.366730 0.401873 0.382139 0.000048 0.310298 0.365716 0.335509 0.000226 0.310215 0.369649 0.335262 0.000240 0.459715 0.454109 0.457238 0.000129 0.483506 0.476630 0.480694 0.000133 0.362594 0.396653 0.378114 0.000103 0.370867 0.407092 0.386163 0.000109 958.360000 968.760000 962.998367 334.862078 1106.200000 1089.930000 1099.540667 373.487710 7935.440000 7941.310000 7937.460967 602.619224
407 0.310655 0.367443 0.335308 0.000104 0.470593 0.465631 0.468994 0.000066 0.366633 0.401808 0.382098 0.000048 0.310689 0.366927 0.335518 0.000223 0.310621 0.367958 0.335097 0.000241 0.458941 0.455985 0.457363 0.000129 0.482244 0.475276 0.480625 0.000134 0.362577 0.398097 0.378164 0.000102 0.370689 0.405519 0.386032 0.000110 960.890000 969.020000 962.947933 339.676399 1105.690000 1088.920000 1099.379467 375.011528 7933.420000 7942.060000 7937.672600 606.938903
408 0.310640 0.367045 0.335172 0.000103 0.470845 0.465122 0.469061 0.000066 0.366712 0.401372 0.382033 0.000048 0.311765 0.364826 0.335494 0.000227 0.309516 0.369263 0.334851 0.000239 0.458768 0.456424 0.457451 0.000127 0.482922 0.473819 0.480671 0.000134 0.363216 0.396886 0.378179 0.000103 0.370208 0.405858 0.385888 0.000109 954.870000 965.060000 962.853300 345.203855 1103.970000 1090.000000 1099.146167 374.965974 7941.160000 7944.940000 7938.000533 627.403507
409 0.310533 0.367800 0.335160 0.000103 0.471112 0.465097 0.469112 0.000063 0.366736 0.401854 0.382044 0.000048 0.310994 0.369015 0.335578 0.000235 0.310073 0.366585 0.334743 0.000234 0.459036 0.453572 0.457519 0.000125 0.483187 0.476623 0.480705 0.000130 0.362809 0.398610 0.378258 0.000106 0.370663 0.405098 0.385829 0.000108 956.810000 975.200000 962.651967 347.197296 1103.860000 1085.610000 1098.977300 370.302089 7939.330000 7939.190000 7938.370733 633.618139
410 0.310353 0.368050 0.335231 0.000102 0.471228 0.467589 0.469078 0.000064 0.366660 0.402889 0.382077 0.000047 0.310474 0.366823 0.335673 0.000231 0.310233 0.369277 0.334788 0.000237 0.460156 0.455769 0.457547 0.000126 0.482300 0.479409 0.480609 0.000133 0.362863 0.397954 0.378329 0.000105 0.370456 0.407823 0.385825 0.000108 957.920000 968.350000 962.511067 343.948586 1100.840000 1090.840000 1098.678600 362.335667 7941.240000 7940.810000 7938.810333 631.455411
411 0.310400 0.367659 0.335243 0.000102 0.471777 0.466529 0.469099 0.000065 0.366882 0.402263 0.382092 0.000047 0.311097 0.367132 0.335617 0.000232 0.309704 0.368185 0.334869 0.000238 0.458407 0.456076 0.457621 0.000126 0.485147 0.476982 0.480576 0.000133 0.362656 0.398262 0.378318 0.000106 0.371109 0.406264 0.385866 0.000109 956.170000 969.240000 962.375367 346.720489 1103.320000 1088.810000 1098.423633 354.270703 7940.510000 7941.950000 7939.201000 623.266519
412 0.310202 0.367278 0.335307 0.000102 0.471634 0.465903 0.469133 0.000064 0.366703 0.401797 0.382146 0.000048 0.309684 0.367125 0.335712 0.000234 0.310720 0.367431 0.334902 0.000242 0.460915 0.454163 0.457631 0.000125 0.482354 0.477643 0.480635 0.000130 0.362615 0.397588 0.378383 0.000107 0.370792 0.406006 0.385908 0.000112 958.250000 969.070000 962.179833 342.209375 1100.970000 1092.640000 1098.081600 352.362067 7940.780000 7938.290000 7939.738567 619.575595
413 0.310232 0.367855 0.335340 0.000103 0.471946 0.468483 0.469084 0.000065 0.366832 0.403075 0.382150 0.000049 0.310909 0.365345 0.335706 0.000237 0.309555 0.370365 0.334974 0.000243 0.461264 0.457575 0.457507 0.000127 0.482629 0.479391 0.480662 0.000132 0.363533 0.397625 0.378336 0.000108 0.370131 0.408524 0.385964 0.000112 958.530000 970.250000 962.094300 334.429613 1101.680000 1087.950000 1097.575800 347.664808 7939.790000 7941.800000 7940.329900 604.364430
414 0.310084 0.367408 0.335263 0.000104 0.470881 0.467266 0.469176 0.000065 0.366363 0.402358 0.382133 0.000048 0.310220 0.366271 0.335724 0.000237 0.309948 0.368545 0.334803 0.000247 0.459173 0.454023 0.457659 0.000125 0.482590 0.480509 0.480692 0.000132 0.362354 0.396984 0.378401 0.000108 0.370372 0.407733 0.385864 0.000113 957.380000 966.790000 961.936700 333.039185 1100.340000 1088.190000 1097.121833 352.277664 7942.280000 7945.020000 7940.941467 603.693082
415 0.309976 0.367053 0.335268 0.000103 0.471583 0.465373 0.469095 0.000066 0.366538 0.401465 0.382107 0.000048 0.310152 0.367149 0.335745 0.000236 0.309799 0.366957 0.334791 0.000250 0.460364 0.453504 0.457583 0.000128 0.482801 0.477242 0.480607 0.000131 0.362726 0.397373 0.378388 0.000107 0.370350 0.405557 0.385826 0.000113 957.780000 968.290000 961.914400 335.217575 1101.510000 1088.650000 1096.660100 349.498802 7940.710000 7943.060000 7941.425500 600.056378
416 0.309721 0.367119 0.335168 0.000105 0.471081 0.466124 0.469234 0.000065 0.366197 0.401771 0.382091 0.000048 0.312117 0.368574 0.335798 0.000240 0.307325 0.365664 0.334538 0.000252 0.459287 0.455139 0.457733 0.000126 0.482876 0.477110 0.480736 0.000130 0.363626 0.398872 0.378475 0.000110 0.368768 0.404670 0.385707 0.000113 957.900000 968.150000 961.895667 337.719992 1100.920000 1089.280000 1096.314600 345.149775 7941.180000 7942.570000 7941.789733 594.037714
417 0.309781 0.366783 0.334988 0.000104 0.472037 0.466624 0.469303 0.000065 0.366571 0.401727 0.381999 0.000048 0.311761 0.365374 0.335550 0.000237 0.307801 0.368192 0.334426 0.000250 0.459740 0.456661 0.457714 0.000128 0.484334 0.476588 0.480892 0.000130 0.363554 0.397324 0.378308 0.000109 0.369588 0.406131 0.385689 0.000112 958.160000 971.760000 961.887967 335.707445 1100.040000 1089.440000 1095.934133 338.178854 7941.800000 7938.800000 7942.177900 590.521722
418 0.309719 0.366189 0.334905 0.000102 0.471894 0.466043 0.469300 0.000064 0.366481 0.401138 0.381943 0.000048 0.308710 0.365996 0.335467 0.000237 0.310729 0.366382 0.334343 0.000249 0.459789 0.454169 0.457648 0.000126 0.483999 0.477918 0.480952 0.000131 0.361588 0.396857 0.378230 0.000109 0.371373 0.405420 0.385656 0.000112 958.870000 967.190000 961.978333 334.322547 1102.640000 1089.260000 1095.323967 336.230763 7938.490000 7943.550000 7942.697700 599.010097
419 0.309554 0.367859 0.334885 0.000104 0.471095 0.467827 0.469284 0.000064 0.366093 0.402848 0.381925 0.000049 0.308076 0.369015 0.335459 0.000242 0.311033 0.366702 0.334312 0.000250 0.460152 0.455958 0.457638 0.000125 0.482038 0.479697 0.480931 0.000128 0.361303 0.399445 0.378221 0.000111 0.370884 0.406250 0.385628 0.000113 958.530000 967.720000 961.935700 332.088602 1099.490000 1085.480000 1094.707733 327.409228 7941.980000 7946.800000 7943.356567 603.936360
420 0.309542 0.366797 0.334767 0.000103 0.470231 0.466049 0.469300 0.000064 0.365783 0.401535 0.381854 0.000048 0.309897 0.367520 0.335296 0.000247 0.309188 0.366073 0.334238 0.000248 0.458971 0.454657 0.457643 0.000126 0.481491 0.477442 0.480957 0.000130 0.362073 0.398018 0.378118 0.000113 0.369494 0.405052 0.385590 0.000112 958.480000 971.560000 961.928633 336.833864 1099.190000 1087.250000 1094.298933 324.914669 7942.330000 7941.190000 7943.772433 612.760484
421 0.309740 0.366590 0.334772 0.000104 0.471724 0.465101 0.469375 0.000065 0.366434 0.401069 0.381883 0.000048 0.309626 0.366859 0.335165 0.000246 0.309853 0.366322 0.334378 0.000249 0.458613 0.452645 0.457715 0.000123 0.484835 0.477558 0.481035 0.000132 0.361772 0.396884 0.378057 0.000112 0.371097 0.405254 0.385708 0.000112 961.110000 967.420000 961.917467 338.327868 1098.970000 1087.040000 1093.913800 327.201853 7939.920000 7945.540000 7944.168733 618.523389
422 0.309185 0.366630 0.334649 0.000105 0.471802 0.467071 0.469238 0.000065 0.366101 0.401784 0.381755 0.000049 0.308358 0.368480 0.334985 0.000249 0.310013 0.364780 0.334312 0.000249 0.460150 0.455657 0.457587 0.000124 0.483454 0.478486 0.480890 0.000132 0.361485 0.398992 0.377896 0.000114 0.370717 0.404577 0.385614 0.000112 958.780000 967.450000 961.997600 342.818688 1100.080000 1084.800000 1093.555500 327.475185 7941.140000 7947.750000 7944.446900 624.537176
423 0.309285 0.365973 0.334548 0.000105 0.471897 0.467020 0.469336 0.000065 0.366199 0.401340 0.381724 0.000049 0.309671 0.366273 0.334850 0.000247 0.308900 0.365674 0.334247 0.000250 0.460654 0.453978 0.457699 0.000124 0.483140 0.480063 0.480974 0.000134 0.362515 0.396970 0.377847 0.000112 0.369884 0.405710 0.385601 0.000113 957.920000 967.160000 961.940333 345.652206 1099.080000 1087.560000 1093.409800 326.025786 7943.000000 7945.280000 7944.649867 634.563791
424 0.309032 0.366848 0.334531 0.000104 0.470444 0.465417 0.469266 0.000065 0.365526 0.401347 0.381689 0.000049 0.308106 0.367862 0.334697 0.000246 0.309957 0.365834 0.334366 0.000246 0.459278 0.453074 0.457600 0.000126 0.481611 0.477760 0.480932 0.000135 0.361016 0.397686 0.377713 0.000112 0.370036 0.405008 0.385664 0.000112 958.200000 971.880000 962.005367 342.842731 1098.840000 1085.480000 1093.008600 325.702205 7942.960000 7942.640000 7944.986033 634.686724
425 0.309415 0.366166 0.334382 0.000105 0.470773 0.465812 0.469300 0.000066 0.365890 0.401042 0.381603 0.000049 0.310052 0.365450 0.334593 0.000244 0.308778 0.366881 0.334171 0.000250 0.460303 0.453950 0.457606 0.000126 0.481243 0.477675 0.480994 0.000134 0.362639 0.396425 0.377648 0.000111 0.369141 0.405659 0.385559 0.000114 957.390000 966.460000 962.010600 340.632583 1099.910000 1083.630000 1092.768300 328.640154 7942.700000 7949.910000 7945.221100 629.017007
426 0.308801 0.365828 0.334288 0.000105 0.472636 0.466335 0.469294 0.000065 0.366143 0.401006 0.381540 0.000049 0.309012 0.363436 0.334379 0.000243 0.308591 0.368220 0.334196 0.000244 0.460763 0.455618 0.457631 0.000126 0.484508 0.477053 0.480956 0.000133 0.362125 0.395700 0.377518 0.000112 0.370162 0.406312 0.385562 0.000111 960.080000 966.990000 962.120600 340.371963 1098.820000 1081.020000 1092.602967 329.503575 7941.100000 7951.990000 7945.276433 618.277962
427 0.309327 0.366663 0.334132 0.000103 0.470643 0.467589 0.469285 0.000065 0.365788 0.401987 0.381435 0.000048 0.309628 0.368126 0.334195 0.000240 0.309027 0.365200 0.334068 0.000242 0.459162 0.456905 0.457557 0.000129 0.482125 0.478272 0.481013 0.000130 0.361965 0.399199 0.377372 0.000110 0.369611 0.404775 0.385499 0.000110 957.030000 966.990000 962.200900 335.975274 1102.250000 1079.970000 1092.608567 323.365984 7940.720000 7953.040000 7945.190533 605.983930
428 0.309244 0.366938 0.334108 0.000104 0.470562 0.467546 0.469285 0.000064 0.365705 0.402150 0.381420 0.000049 0.308626 0.364070 0.334121 0.000235 0.309862 0.369805 0.334095 0.000244 0.458119 0.455834 0.457552 0.000128 0.483005 0.479257 0.481017 0.000132 0.360948 0.396187 0.377322 0.000108 0.370462 0.408114 0.385518 0.000110 957.100000 967.890000 962.194933 335.886050 1100.970000 1079.710000 1092.650500 318.087545 7941.930000 7952.400000 7945.154567 602.426230
429 0.309394 0.366040 0.334185 0.000103 0.470601 0.466147 0.469238 0.000066 0.365816 0.401078 0.381453 0.000048 0.307738 0.368082 0.334464 0.000237 0.311050 0.363999 0.333906 0.000238 0.460578 0.453614 0.457475 0.000131 0.480623 0.478681 0.481002 0.000133 0.361232 0.398018 0.377518 0.000109 0.370401 0.404138 0.385389 0.000108 957.950000 971.230000 962.210367 336.402743 1101.870000 1084.060000 1092.539967 314.467469 7940.180000 7944.710000 7945.249667 599.656993
430 0.309400 0.366328 0.334282 0.000103 0.472356 0.468454 0.469189 0.000065 0.366434 0.402072 0.381500 0.000048 0.309821 0.368075 0.334455 0.000237 0.308978 0.364582 0.334110 0.000238 0.462105 0.456385 0.457474 0.000129 0.482607 0.480524 0.480904 0.000133 0.363120 0.398983 0.377512 0.000108 0.369748 0.405162 0.385488 0.000109 959.950000 970.390000 962.097200 335.740182 1099.700000 1084.330000 1092.565867 314.869947 7940.350000 7945.280000 7945.336933 594.412427
431 0.309112 0.366186 0.334204 0.000102 0.471302 0.467472 0.469199 0.000066 0.365878 0.401636 0.381452 0.000047 0.309696 0.367018 0.334370 0.000234 0.308527 0.365353 0.334037 0.000237 0.458503 0.455880 0.457593 0.000131 0.484101 0.479064 0.480805 0.000133 0.361779 0.398120 0.377498 0.000107 0.369978 0.405152 0.385406 0.000108 958.650000 971.460000 961.882133 333.681073 1102.210000 1081.830000 1092.564733 313.113147 7939.140000 7946.710000 7945.553133 595.172612
432 0.309393 0.366653 0.334396 0.000104 0.471030 0.466621 0.469135 0.000065 0.365966 0.401642 0.381555 0.000048 0.309314 0.367019 0.334490 0.000235 0.309473 0.366286 0.334302 0.000239 0.459431 0.455566 0.457553 0.000129 0.482628 0.477677 0.480717 0.000134 0.361855 0.398011 0.377562 0.000107 0.370077 0.405273 0.385547 0.000109 958.870000 969.410000 961.959867 339.907450 1100.450000 1078.460000 1092.655333 315.196006 7940.680000 7952.130000 7945.384800 604.792050
433 0.310029 0.366760 0.334407 0.000103 0.470997 0.467883 0.469122 0.000065 0.366368 0.402153 0.381557 0.000048 0.310315 0.366802 0.334439 0.000232 0.309744 0.366717 0.334375 0.000239 0.459976 0.456339 0.457584 0.000130 0.482018 0.479427 0.480661 0.000132 0.362696 0.398140 0.377540 0.000108 0.370040 0.406165 0.385575 0.000109 957.070000 969.390000 962.080600 341.120567 1100.840000 1081.440000 1092.559200 316.660895 7942.090000 7949.170000 7945.360200 598.955172
434 0.309740 0.366108 0.334504 0.000101 0.471414 0.466507 0.469164 0.000065 0.366326 0.401247 0.381635 0.000047 0.310186 0.361793 0.334558 0.000229 0.309295 0.370423 0.334451 0.000237 0.458659 0.454896 0.457651 0.000129 0.484170 0.478118 0.480676 0.000134 0.362152 0.394379 0.377641 0.000105 0.370501 0.408116 0.385630 0.000109 960.210000 968.860000 962.175333 346.913287 1099.300000 1084.580000 1092.615233 320.282311 7940.490000 7946.560000 7945.209433 602.447179
435 0.309770 0.366868 0.334679 0.000102 0.471306 0.465463 0.469169 0.000066 0.366307 0.401376 0.381750 0.000048 0.310913 0.368344 0.334687 0.000230 0.308626 0.365391 0.334671 0.000241 0.460402 0.452603 0.457758 0.000128 0.482210 0.478323 0.480580 0.000136 0.363234 0.397835 0.377762 0.000105 0.369381 0.404917 0.385739 0.000110 959.720000 968.620000 962.362533 360.801730 1101.400000 1082.390000 1092.364400 326.810320 7938.880000 7948.990000 7945.273067 623.826986
436 0.309865 0.366491 0.334665 0.000102 0.471468 0.466040 0.469143 0.000065 0.366426 0.401333 0.381732 0.000048 0.310524 0.365999 0.334726 0.000230 0.309205 0.366983 0.334605 0.000239 0.458794 0.454270 0.457792 0.000129 0.484143 0.477810 0.480493 0.000135 0.362418 0.396894 0.377799 0.000106 0.370433 0.405772 0.385666 0.000109 958.560000 966.330000 962.299567 361.776719 1099.980000 1082.230000 1092.706000 329.978250 7941.460000 7951.440000 7944.994433 628.607682
437 0.309361 0.365993 0.334601 0.000102 0.472052 0.464922 0.469247 0.000064 0.366303 0.400618 0.381727 0.000048 0.308757 0.365199 0.334582 0.000227 0.309964 0.366787 0.334620 0.000243 0.460235 0.453445 0.457928 0.000127 0.483870 0.476399 0.480565 0.000132 0.361774 0.396085 0.377753 0.000105 0.370831 0.405151 0.385701 0.000111 956.290000 968.080000 962.416500 360.610800 1101.110000 1083.060000 1092.799133 335.168537 7942.600000 7948.860000 7944.784367 633.785468
438 0.309579 0.366140 0.334429 0.000103 0.471022 0.466826 0.469162 0.000065 0.366084 0.401380 0.381585 0.000049 0.310268 0.365213 0.334514 0.000230 0.308891 0.367067 0.334343 0.000239 0.459626 0.456130 0.457889 0.000128 0.482419 0.477521 0.480435 0.000134 0.362543 0.397034 0.377695 0.000108 0.369626 0.405726 0.385475 0.000109 957.330000 968.660000 962.381367 368.771307 1099.260000 1083.940000 1092.944167 344.330542 7943.410000 7947.400000 7944.674467 653.224591
439 0.309783 0.367271 0.334425 0.000105 0.470608 0.465776 0.469236 0.000065 0.366072 0.401747 0.381609 0.000049 0.309441 0.367799 0.334447 0.000233 0.310126 0.366742 0.334404 0.000241 0.459017 0.454195 0.457952 0.000127 0.482199 0.477356 0.480520 0.000134 0.361792 0.398038 0.377674 0.000107 0.370352 0.405457 0.385544 0.000110 959.640000 967.690000 962.444233 368.479304 1100.200000 1085.930000 1093.119967 342.452887 7940.160000 7946.380000 7944.435800 647.268113
440 0.308958 0.365973 0.334306 0.000104 0.471249 0.466940 0.469175 0.000066 0.365760 0.401311 0.381510 0.000048 0.310166 0.366445 0.334483 0.000230 0.307749 0.365501 0.334128 0.000233 0.459394 0.455905 0.457814 0.000127 0.483105 0.477975 0.480536 0.000135 0.362396 0.397756 0.377649 0.000106 0.369124 0.404867 0.385371 0.000106 958.700000 968.310000 962.320200 368.812573 1100.800000 1082.740000 1093.365067 340.205851 7940.500000 7948.950000 7944.314733 646.388284
441 0.309020 0.365821 0.334119 0.000104 0.470863 0.465439 0.469192 0.000066 0.365665 0.400687 0.381395 0.000048 0.309220 0.366171 0.334186 0.000228 0.308820 0.365471 0.334053 0.000232 0.458893 0.452809 0.457857 0.000128 0.482833 0.478069 0.480527 0.000135 0.361606 0.396494 0.377471 0.000105 0.369725 0.404880 0.385319 0.000107 961.640000 968.840000 962.356300 369.983657 1099.130000 1081.980000 1093.346333 346.139106 7939.230000 7949.180000 7944.297367 646.602927
442 0.309005 0.366586 0.334091 0.000105 0.470622 0.468156 0.469102 0.000065 0.365571 0.402135 0.381345 0.000049 0.309381 0.366635 0.334100 0.000228 0.308629 0.366538 0.334082 0.000235 0.459949 0.456687 0.457852 0.000129 0.481294 0.479624 0.480351 0.000134 0.362080 0.398153 0.377413 0.000105 0.369062 0.406118 0.385276 0.000108 962.140000 967.710000 962.344067 370.844118 1100.360000 1081.510000 1093.371467 342.749696 7937.500000 7950.780000 7944.284467 647.220536
443 0.309340 0.365788 0.334044 0.000102 0.470415 0.465512 0.469120 0.000066 0.365716 0.400691 0.381321 0.000048 0.310778 0.366791 0.334022 0.000226 0.307901 0.364785 0.334066 0.000231 0.459560 0.454711 0.457757 0.000128 0.481270 0.476313 0.480484 0.000134 0.362852 0.397563 0.377329 0.000104 0.368580 0.403820 0.385312 0.000107 957.630000 965.900000 962.288133 372.263957 1099.250000 1085.410000 1093.362867 348.161145 7943.120000 7948.690000 7944.349000 638.595907
444 0.308780 0.365914 0.334132 0.000103 0.471055 0.467328 0.469061 0.000066 0.365576 0.401409 0.381357 0.000048 0.309242 0.363474 0.334078 0.000228 0.308317 0.368354 0.334185 0.000233 0.460112 0.455280 0.457746 0.000131 0.481998 0.479376 0.480377 0.000133 0.362047 0.395606 0.377362 0.000105 0.369106 0.407211 0.385352 0.000107 958.590000 968.790000 962.370700 382.787884 1100.660000 1076.510000 1093.197300 354.484316 7940.750000 7954.700000 7944.432000 643.330001
445 0.309428 0.366288 0.334106 0.000102 0.472415 0.465689 0.469074 0.000065 0.366474 0.401079 0.381345 0.000048 0.309381 0.364502 0.334112 0.000228 0.309476 0.368075 0.334101 0.000233 0.460840 0.455594 0.457750 0.000133 0.483990 0.475785 0.480398 0.000134 0.362391 0.396384 0.377386 0.000105 0.370556 0.405774 0.385305 0.000107 958.220000 970.710000 962.420333 377.403911 1098.910000 1083.460000 1093.036033 355.834827 7942.870000 7945.830000 7944.543633 636.638163
446 0.308815 0.365931 0.334097 0.000103 0.473637 0.466624 0.469131 0.000066 0.366503 0.401174 0.381359 0.000048 0.309743 0.364571 0.333944 0.000229 0.307887 0.367291 0.334249 0.000236 0.462711 0.456169 0.457782 0.000130 0.484563 0.477080 0.480480 0.000136 0.363282 0.396630 0.377287 0.000105 0.369724 0.405717 0.385430 0.000107 959.100000 971.470000 962.546233 377.744778 1098.740000 1085.130000 1093.088500 359.628158 7942.160000 7943.400000 7944.365267 632.530139
447 0.308626 0.366475 0.334031 0.000104 0.471390 0.466738 0.469105 0.000066 0.365593 0.401567 0.381306 0.000048 0.310449 0.366558 0.333780 0.000229 0.306803 0.366391 0.334281 0.000239 0.460156 0.455211 0.457703 0.000132 0.482624 0.478265 0.480506 0.000136 0.362847 0.397587 0.377153 0.000105 0.368340 0.405547 0.385460 0.000109 959.850000 967.340000 962.746467 378.574449 1102.230000 1081.590000 1093.039667 364.039462 7937.920000 7951.070000 7944.213867 645.037372
448 0.308511 0.365849 0.333978 0.000103 0.472072 0.466026 0.469052 0.000066 0.365757 0.400911 0.381254 0.000047 0.309195 0.363353 0.333738 0.000230 0.307827 0.368345 0.334218 0.000242 0.461117 0.456738 0.457691 0.000129 0.483027 0.475314 0.480413 0.000136 0.362368 0.396038 0.377122 0.000105 0.369147 0.405784 0.385386 0.000108 960.590000 965.490000 962.735933 373.415285 1098.510000 1083.410000 1093.202167 357.081448 7940.900000 7951.100000 7944.061900 638.180154
449 0.308675 0.366195 0.333963 0.000103 0.471805 0.467516 0.469246 0.000066 0.365770 0.401658 0.381312 0.000047 0.309522 0.366072 0.333721 0.000230 0.307827 0.366319 0.334204 0.000244 0.460440 0.457545 0.457948 0.000129 0.483170 0.477487 0.480544 0.000135 0.362344 0.398087 0.377200 0.000104 0.369197 0.405228 0.385423 0.000110 961.030000 966.630000 962.747900 368.225031 1095.780000 1080.960000 1093.038467 353.431635 7943.190000 7952.410000 7944.213633 633.281001
450 0.308406 0.365595 0.333870 0.000104 0.471217 0.465339 0.469252 0.000064 0.365390 0.400505 0.381254 0.000048 0.309265 0.363298 0.333568 0.000229 0.307548 0.367892 0.334172 0.000242 0.459982 0.452259 0.457925 0.000128 0.482451 0.478418 0.480579 0.000132 0.362016 0.394435 0.377093 0.000103 0.368764 0.406576 0.385415 0.000110 956.570000 969.540000 962.848833 365.522098 1101.220000 1084.120000 1093.076267 355.857385 7942.210000 7946.340000 7944.074900 635.936154
451 0.308316 0.366350 0.333819 0.000106 0.471078 0.464973 0.469271 0.000064 0.365283 0.400868 0.381227 0.000048 0.309609 0.365502 0.333558 0.000230 0.307024 0.367198 0.334080 0.000243 0.461331 0.453228 0.457999 0.000127 0.480825 0.476718 0.480542 0.000131 0.362712 0.396206 0.377112 0.000104 0.367854 0.405530 0.385342 0.000110 959.460000 968.640000 963.024633 367.119921 1098.830000 1085.560000 1093.062000 348.112666 7941.710000 7945.800000 7943.913367 630.189271
452 0.308214 0.366053 0.333608 0.000105 0.471033 0.466623 0.469266 0.000064 0.365201 0.401253 0.381088 0.000049 0.310099 0.363638 0.333376 0.000227 0.306330 0.368468 0.333840 0.000248 0.459453 0.456153 0.458008 0.000126 0.482613 0.477093 0.480524 0.000130 0.362373 0.396019 0.376997 0.000103 0.368029 0.406487 0.385179 0.000113 957.210000 967.250000 963.083533 355.507059 1099.040000 1082.840000 1093.088267 341.087775 7943.750000 7949.910000 7943.828200 623.027224
453 0.308658 0.366657 0.333529 0.000104 0.472068 0.465751 0.469304 0.000064 0.365851 0.401340 0.381051 0.000048 0.308873 0.362342 0.333557 0.000225 0.308443 0.370971 0.333502 0.000242 0.460497 0.455321 0.457978 0.000124 0.483638 0.476180 0.480631 0.000132 0.361941 0.394885 0.377104 0.000103 0.369761 0.407794 0.384997 0.000110 959.110000 966.110000 963.028000 352.053230 1103.130000 1080.150000 1092.783367 338.544138 7937.760000 7953.740000 7944.188633 615.453202
454 0.307959 0.366257 0.333435 0.000106 0.471073 0.466593 0.469238 0.000064 0.365049 0.401374 0.380966 0.000049 0.308292 0.365877 0.333676 0.000226 0.307627 0.366637 0.333194 0.000246 0.461235 0.453601 0.457965 0.000125 0.480912 0.479584 0.480512 0.000132 0.361822 0.396580 0.377177 0.000103 0.368276 0.406168 0.384755 0.000112 958.750000 967.490000 963.023300 348.806869 1099.940000 1082.090000 1092.521000 335.963916 7941.310000 7950.420000 7944.455700 608.585000
455 0.308386 0.365819 0.333384 0.000103 0.470521 0.466592 0.469272 0.000063 0.365133 0.401089 0.380945 0.000048 0.308971 0.364801 0.333688 0.000224 0.307801 0.366837 0.333081 0.000241 0.459651 0.457332 0.458020 0.000124 0.481391 0.475851 0.480523 0.000131 0.361709 0.397187 0.377204 0.000103 0.368558 0.404992 0.384686 0.000111 962.690000 968.550000 963.102733 345.667915 1099.900000 1089.120000 1092.348467 329.216874 7937.410000 7942.330000 7944.548800 600.325666
456 0.308308 0.365549 0.333407 0.000104 0.470467 0.466170 0.469176 0.000064 0.365063 0.400767 0.380926 0.000048 0.308417 0.364404 0.333826 0.000227 0.308199 0.366695 0.332987 0.000244 0.459129 0.454581 0.457954 0.000125 0.481804 0.477760 0.480399 0.000135 0.361166 0.395966 0.377271 0.000104 0.368961 0.405568 0.384581 0.000112 960.790000 968.370000 963.284533 352.510115 1094.790000 1083.970000 1091.849833 327.722786 7944.420000 7947.660000 7944.865633 599.040599
457 0.307891 0.365984 0.333329 0.000105 0.472533 0.467486 0.469133 0.000064 0.365516 0.401510 0.380860 0.000049 0.309032 0.365528 0.333791 0.000227 0.306750 0.366440 0.332866 0.000241 0.462041 0.455651 0.457958 0.000123 0.483025 0.479321 0.480309 0.000136 0.362585 0.397071 0.377249 0.000103 0.368446 0.405948 0.384471 0.000111 958.600000 970.090000 963.437467 354.171131 1097.400000 1080.360000 1091.507267 328.802835 7944.000000 7949.550000 7945.055267 603.656181
458 0.307486 0.365495 0.333318 0.000106 0.472483 0.468167 0.469270 0.000065 0.365235 0.401430 0.380901 0.000049 0.307447 0.363842 0.333780 0.000227 0.307526 0.367149 0.332856 0.000241 0.461405 0.456762 0.457983 0.000125 0.483562 0.479571 0.480557 0.000135 0.361332 0.396364 0.377251 0.000103 0.369138 0.406496 0.384551 0.000111 962.100000 970.640000 963.412600 356.785129 1098.680000 1080.970000 1091.148100 327.967598 7939.220000 7948.390000 7945.439300 605.896069
459 0.307493 0.365113 0.333192 0.000106 0.471639 0.466785 0.469220 0.000064 0.364944 0.400698 0.380802 0.000049 0.308798 0.365447 0.333710 0.000228 0.306188 0.364779 0.332674 0.000243 0.461209 0.453919 0.458013 0.000125 0.482068 0.479651 0.480428 0.000135 0.362142 0.396413 0.377216 0.000103 0.367746 0.404984 0.384388 0.000112 960.430000 967.190000 963.409033 358.551936 1098.260000 1080.900000 1090.952033 329.274527 7941.310000 7951.910000 7945.638933 608.873715
460 0.307663 0.365126 0.333038 0.000106 0.470646 0.468317 0.469266 0.000065 0.364707 0.401243 0.380718 0.000049 0.308698 0.367335 0.333641 0.000229 0.306628 0.362916 0.332436 0.000237 0.460234 0.457215 0.458009 0.000126 0.481058 0.479419 0.480522 0.000134 0.361736 0.398793 0.377170 0.000103 0.367678 0.403692 0.384266 0.000110 961.880000 970.300000 963.615767 356.813619 1096.440000 1080.290000 1090.716367 331.373321 7941.680000 7949.410000 7945.667867 612.528868
461 0.307388 0.365857 0.332967 0.000107 0.471677 0.466017 0.469321 0.000064 0.364889 0.400913 0.380691 0.000049 0.307192 0.365422 0.333541 0.000228 0.307584 0.366292 0.332393 0.000241 0.461443 0.457063 0.458248 0.000124 0.481912 0.474971 0.480393 0.000135 0.361180 0.397496 0.377189 0.000103 0.368599 0.404330 0.384193 0.000110 958.420000 969.080000 963.863067 363.485855 1096.380000 1084.000000 1090.596067 336.493181 7945.200000 7946.920000 7945.540867 621.860712
462 0.307304 0.366229 0.332846 0.000107 0.470395 0.466953 0.469312 0.000064 0.364386 0.401483 0.380609 0.000049 0.308469 0.367584 0.333618 0.000230 0.306139 0.364875 0.332073 0.000238 0.459144 0.456301 0.458172 0.000122 0.481647 0.477604 0.480453 0.000134 0.361205 0.398635 0.377212 0.000104 0.367566 0.404330 0.384006 0.000109 960.460000 971.530000 963.962433 362.185282 1096.140000 1078.260000 1090.634233 342.015288 7943.400000 7950.210000 7945.403333 618.808999
463 0.307452 0.365630 0.332778 0.000106 0.470859 0.467471 0.469416 0.000064 0.364644 0.401275 0.380601 0.000049 0.309251 0.363599 0.333553 0.000230 0.305653 0.367662 0.332002 0.000233 0.460332 0.456945 0.458219 0.000122 0.481387 0.477997 0.480613 0.000135 0.362129 0.396270 0.377186 0.000104 0.367160 0.406279 0.384016 0.000108 959.680000 973.120000 964.057567 366.784286 1097.130000 1078.810000 1090.391633 349.246535 7943.190000 7948.070000 7945.550800 638.304616
464 0.307266 0.365870 0.332629 0.000106 0.471725 0.467395 0.469373 0.000063 0.364826 0.401403 0.380490 0.000049 0.309089 0.364283 0.333353 0.000229 0.305442 0.367457 0.331906 0.000235 0.460211 0.455673 0.458210 0.000121 0.483238 0.479116 0.480536 0.000131 0.361982 0.396269 0.377053 0.000103 0.367671 0.406538 0.383926 0.000108 959.360000 970.920000 964.082567 366.890958 1098.920000 1081.210000 1090.196700 354.790328 7941.720000 7947.870000 7945.720733 637.672164
465 0.307864 0.365599 0.332592 0.000105 0.471487 0.465753 0.469343 0.000063 0.365132 0.400653 0.380455 0.000049 0.308938 0.366220 0.333315 0.000230 0.306790 0.364979 0.331869 0.000232 0.459450 0.454874 0.458302 0.000122 0.483525 0.476632 0.480384 0.000133 0.361617 0.397249 0.377060 0.000104 0.368647 0.404057 0.383849 0.000106 959.100000 963.900000 963.847400 376.837066 1095.990000 1079.900000 1089.950667 358.281345 7944.910000 7956.200000 7946.201933 641.584727
466 0.307510 0.365215 0.332621 0.000105 0.471780 0.465698 0.469346 0.000063 0.365004 0.400384 0.380475 0.000049 0.309190 0.363968 0.333155 0.000232 0.305830 0.366461 0.332088 0.000234 0.459989 0.456523 0.458225 0.000122 0.483572 0.474874 0.480467 0.000132 0.361969 0.396362 0.376929 0.000105 0.368039 0.404406 0.384021 0.000107 955.800000 968.880000 963.878200 378.549412 1096.380000 1081.080000 1089.546467 362.929643 7947.820000 7950.040000 7946.575333 644.378473
467 0.306877 0.365584 0.332553 0.000106 0.471165 0.468261 0.469402 0.000062 0.364378 0.401521 0.380450 0.000050 0.308493 0.366164 0.333112 0.000238 0.305261 0.365005 0.331994 0.000235 0.459160 0.457872 0.458259 0.000119 0.483170 0.478650 0.480545 0.000130 0.361226 0.398262 0.376914 0.000108 0.367529 0.404780 0.383987 0.000107 956.440000 972.810000 963.666600 378.007999 1096.000000 1080.080000 1089.353833 363.884073 7947.560000 7947.110000 7946.979567 637.635898
468 0.307096 0.365148 0.332505 0.000105 0.471280 0.464994 0.469278 0.000062 0.364560 0.400094 0.380375 0.000049 0.309008 0.367029 0.332957 0.000237 0.305184 0.363267 0.332052 0.000239 0.459358 0.453452 0.458133 0.000120 0.483202 0.476535 0.480422 0.000130 0.361630 0.397277 0.376769 0.000108 0.367490 0.402911 0.383982 0.000108 961.090000 971.280000 963.617267 375.645151 1096.100000 1081.900000 1089.137533 365.846983 7942.810000 7946.820000 7947.245200 642.707281
469 0.306865 0.365519 0.332531 0.000107 0.470210 0.465867 0.469310 0.000062 0.364036 0.400641 0.380404 0.000049 0.308255 0.363477 0.332905 0.000233 0.305475 0.367561 0.332157 0.000248 0.457412 0.454035 0.458041 0.000121 0.483007 0.477699 0.480579 0.000130 0.360460 0.395172 0.376703 0.000106 0.367611 0.406109 0.384105 0.000112 959.950000 966.800000 963.564333 365.138314 1096.980000 1080.980000 1088.955367 370.593004 7943.070000 7952.220000 7947.480300 645.007862
470 0.306648 0.365209 0.332410 0.000107 0.473404 0.467237 0.469308 0.000062 0.365013 0.400919 0.380325 0.000050 0.308369 0.364831 0.332960 0.000234 0.304928 0.365588 0.331861 0.000246 0.461042 0.456949 0.457964 0.000119 0.485767 0.477526 0.480652 0.000131 0.361804 0.397072 0.376711 0.000107 0.368221 0.404766 0.383938 0.000112 960.010000 973.470000 963.335600 358.146729 1095.990000 1078.710000 1088.897233 361.214000 7944.000000 7947.820000 7947.767167 645.686012
471 0.306800 0.365416 0.332329 0.000108 0.470778 0.465892 0.469377 0.000063 0.364193 0.400583 0.380296 0.000050 0.307834 0.365652 0.332989 0.000235 0.305767 0.365180 0.331669 0.000251 0.458966 0.456242 0.457910 0.000122 0.482589 0.475543 0.480844 0.000130 0.360730 0.397359 0.376711 0.000108 0.367655 0.403807 0.383880 0.000114 959.660000 970.440000 963.172833 355.008659 1099.210000 1077.450000 1088.752900 365.771751 7941.130000 7952.110000 7948.074267 654.778916
472 0.307094 0.365338 0.332182 0.000108 0.471433 0.465676 0.469309 0.000062 0.364612 0.400456 0.380176 0.000050 0.309396 0.364418 0.332961 0.000231 0.304791 0.366258 0.331402 0.000256 0.460026 0.455267 0.457749 0.000120 0.482839 0.476085 0.480868 0.000130 0.362117 0.396215 0.376637 0.000106 0.367108 0.404697 0.383715 0.000115 961.130000 967.020000 963.055400 345.580753 1098.000000 1079.080000 1088.796700 365.741423 7940.870000 7953.900000 7948.147900 651.602280
473 0.306620 0.365093 0.332103 0.000108 0.470556 0.466116 0.469326 0.000063 0.363998 0.400451 0.380131 0.000050 0.308506 0.364335 0.332984 0.000230 0.304734 0.365850 0.331223 0.000256 0.458022 0.454381 0.457806 0.000120 0.483089 0.477852 0.480846 0.000130 0.360837 0.395851 0.376672 0.000105 0.367158 0.405051 0.383591 0.000116 959.950000 968.670000 963.155133 348.076522 1096.910000 1076.570000 1088.669400 356.107597 7943.140000 7954.760000 7948.175467 637.981509
474 0.306587 0.365173 0.332037 0.000107 0.472054 0.468770 0.469329 0.000062 0.364500 0.401432 0.380089 0.000049 0.307254 0.363758 0.333105 0.000230 0.305919 0.366587 0.330969 0.000257 0.459555 0.456739 0.457721 0.000119 0.484553 0.480801 0.480938 0.000129 0.360559 0.396302 0.376720 0.000105 0.368441 0.406562 0.383458 0.000116 961.610000 966.650000 963.259333 340.284758 1095.500000 1074.710000 1088.494967 353.562095 7942.890000 7958.640000 7948.245700 631.179768
475 0.306741 0.363843 0.331965 0.000106 0.472132 0.465782 0.469350 0.000063 0.364627 0.399521 0.380050 0.000049 0.308783 0.363479 0.333264 0.000234 0.304698 0.364206 0.330665 0.000255 0.458970 0.454361 0.457690 0.000121 0.485293 0.477202 0.481009 0.000130 0.361348 0.395288 0.376813 0.000107 0.367907 0.403755 0.383286 0.000114 962.740000 968.630000 963.606467 336.551429 1097.740000 1078.850000 1088.357767 357.392754 7939.520000 7952.520000 7948.035767 636.523032
476 0.306359 0.364094 0.331970 0.000105 0.469932 0.465394 0.469306 0.000063 0.363609 0.399549 0.380038 0.000049 0.308534 0.363871 0.333370 0.000236 0.304183 0.364317 0.330571 0.000248 0.457083 0.454063 0.457578 0.000121 0.482782 0.476725 0.481034 0.000130 0.360526 0.395438 0.376842 0.000107 0.366693 0.403660 0.383233 0.000112 961.490000 969.620000 963.908300 328.874669 1094.410000 1075.870000 1088.492533 360.897499 7944.100000 7954.510000 7947.599167 631.499920
477 0.307306 0.363990 0.331994 0.000103 0.471240 0.467528 0.469363 0.000062 0.364683 0.400228 0.380073 0.000048 0.308074 0.364754 0.333441 0.000236 0.306537 0.363226 0.330547 0.000240 0.458858 0.454560 0.457590 0.000123 0.483623 0.480497 0.481136 0.000129 0.360848 0.396186 0.376893 0.000107 0.368517 0.404271 0.383253 0.000108 964.060000 968.550000 964.148267 334.687150 1094.790000 1080.110000 1088.598567 357.038581 7941.150000 7951.340000 7947.253167 629.047252
478 0.307066 0.364874 0.332051 0.000103 0.471540 0.466538 0.469401 0.000062 0.364632 0.400456 0.380123 0.000048 0.308895 0.364679 0.333419 0.000232 0.305237 0.365070 0.330682 0.000241 0.460180 0.455558 0.457653 0.000123 0.482900 0.477517 0.481149 0.000125 0.361845 0.396486 0.376901 0.000106 0.367419 0.404426 0.383346 0.000109 963.680000 967.750000 964.478867 331.676787 1094.370000 1073.830000 1088.560167 351.986531 7941.950000 7958.420000 7946.960967 629.849756
479 0.306906 0.364385 0.332164 0.000102 0.471085 0.466574 0.469459 0.000064 0.364369 0.400151 0.380217 0.000048 0.309230 0.365370 0.333487 0.000231 0.304583 0.363400 0.330842 0.000237 0.460327 0.454050 0.457700 0.000125 0.481843 0.479098 0.481218 0.000128 0.362114 0.396408 0.376961 0.000107 0.366624 0.403894 0.383473 0.000108 961.270000 969.460000 964.888467 331.762805 1094.770000 1074.670000 1088.608800 349.444093 7943.960000 7955.870000 7946.502733 627.706043
480 0.307077 0.363813 0.332241 0.000102 0.471090 0.466206 0.469478 0.000064 0.364482 0.399651 0.380274 0.000048 0.308373 0.365439 0.333633 0.000232 0.305781 0.362187 0.330848 0.000241 0.459769 0.453989 0.457648 0.000126 0.482411 0.478423 0.481308 0.000128 0.361362 0.396432 0.377038 0.000108 0.367602 0.402870 0.383509 0.000110 961.300000 968.090000 965.196033 331.181336 1096.560000 1076.700000 1088.420600 344.967244 7942.140000 7955.210000 7946.383367 620.558952
481 0.307019 0.365554 0.332374 0.000105 0.472496 0.466813 0.469464 0.000062 0.364936 0.400995 0.380355 0.000049 0.309291 0.367745 0.333765 0.000238 0.304748 0.363363 0.330982 0.000245 0.461677 0.456305 0.457613 0.000126 0.483316 0.477321 0.481315 0.000127 0.362626 0.398741 0.377112 0.000109 0.367247 0.403248 0.383599 0.000111 961.180000 971.650000 965.374700 329.271991 1092.940000 1080.430000 1088.468700 335.715297 7945.880000 7947.920000 7946.156600 601.705999
482 0.307270 0.364563 0.332387 0.000103 0.471304 0.468497 0.469469 0.000064 0.364682 0.400940 0.380366 0.000049 0.309920 0.365576 0.333766 0.000234 0.304619 0.363550 0.331008 0.000243 0.458313 0.456459 0.457686 0.000127 0.484295 0.480534 0.481252 0.000127 0.361858 0.397385 0.377138 0.000108 0.367505 0.404494 0.383594 0.000111 963.100000 970.890000 965.735400 335.267784 1095.170000 1076.990000 1088.475000 336.206115 7941.730000 7952.120000 7945.789600 603.566399
483 0.307184 0.364137 0.332379 0.000103 0.472575 0.466002 0.469412 0.000064 0.365071 0.399790 0.380341 0.000048 0.310405 0.363871 0.333811 0.000232 0.303963 0.364403 0.330948 0.000244 0.462051 0.455872 0.457582 0.000130 0.483099 0.476133 0.481241 0.000126 0.363481 0.396071 0.377131 0.000106 0.366661 0.403509 0.383550 0.000110 963.830000 968.200000 966.167133 335.786433 1094.670000 1078.840000 1088.313500 334.992791 7941.500000 7952.960000 7945.519367 596.730928
484 0.307286 0.365495 0.332427 0.000105 0.472490 0.468490 0.469523 0.000064 0.365107 0.401543 0.380410 0.000048 0.310414 0.367106 0.333829 0.000230 0.304158 0.363884 0.331024 0.000251 0.459444 0.456365 0.457674 0.000128 0.485536 0.480615 0.481373 0.000126 0.362574 0.398347 0.377175 0.000105 0.367640 0.404740 0.383646 0.000113 962.830000 970.210000 966.293800 333.436932 1097.370000 1078.770000 1088.143100 332.600440 7939.800000 7951.020000 7945.563100 594.362015
485 0.307291 0.364716 0.332478 0.000104 0.472485 0.467749 0.469619 0.000063 0.365109 0.400778 0.380477 0.000048 0.309419 0.363357 0.333909 0.000231 0.305163 0.366076 0.331046 0.000248 0.460965 0.455138 0.457859 0.000127 0.484004 0.480359 0.481379 0.000127 0.362460 0.395480 0.377292 0.000106 0.367758 0.406075 0.383663 0.000112 963.980000 969.620000 966.509333 332.942405 1095.410000 1081.960000 1087.942100 333.970627 7940.610000 7948.420000 7945.548567 600.103587
486 0.306754 0.364786 0.332518 0.000105 0.472308 0.466085 0.469630 0.000064 0.364698 0.400241 0.380507 0.000048 0.308988 0.365522 0.333919 0.000232 0.304520 0.364051 0.331116 0.000247 0.461124 0.454036 0.457796 0.000127 0.483491 0.478134 0.481465 0.000127 0.362236 0.396502 0.377276 0.000105 0.367160 0.403980 0.383738 0.000110 963.330000 969.510000 966.828400 333.822348 1096.020000 1080.450000 1087.771733 331.830642 7940.650000 7950.040000 7945.399867 596.701543
487 0.307136 0.364783 0.332442 0.000104 0.472542 0.467933 0.469713 0.000063 0.365028 0.400885 0.380487 0.000048 0.308959 0.365783 0.333974 0.000231 0.305314 0.363783 0.330911 0.000249 0.460572 0.455049 0.457936 0.000125 0.484512 0.480817 0.481490 0.000127 0.362024 0.397026 0.377360 0.000105 0.368033 0.404745 0.383613 0.000111 961.560000 973.590000 966.849167 335.123317 1095.420000 1080.840000 1087.475433 329.846845 7943.020000 7945.570000 7945.675400 593.219129
488 0.307087 0.364318 0.332400 0.000103 0.472325 0.468537 0.469899 0.000063 0.364920 0.400795 0.380525 0.000047 0.308811 0.364384 0.334011 0.000229 0.305363 0.364253 0.330790 0.000246 0.460290 0.457545 0.458063 0.000127 0.484360 0.479529 0.481735 0.000125 0.361828 0.396990 0.377429 0.000104 0.368012 0.404600 0.383621 0.000110 962.100000 971.060000 966.920600 331.308259 1092.410000 1081.130000 1087.324300 324.600804 7945.490000 7947.810000 7945.755100 579.598280
489 0.307094 0.364622 0.332471 0.000103 0.471982 0.467178 0.469943 0.000062 0.364805 0.400516 0.380586 0.000047 0.308953 0.362779 0.334080 0.000231 0.305236 0.366464 0.330862 0.000249 0.458617 0.454842 0.458090 0.000126 0.485348 0.479513 0.481796 0.000125 0.361335 0.395001 0.377483 0.000105 0.368275 0.406031 0.383689 0.000110 963.820000 973.300000 967.160433 329.527951 1095.300000 1077.030000 1087.086800 317.933297 7940.880000 7949.670000 7945.752767 564.482191
490 0.307007 0.364836 0.332479 0.000104 0.471792 0.466742 0.470003 0.000062 0.364682 0.400503 0.380612 0.000047 0.308715 0.366085 0.333949 0.000233 0.305299 0.363586 0.331008 0.000247 0.459167 0.455003 0.458150 0.000125 0.484418 0.478482 0.481856 0.000126 0.361373 0.397207 0.377420 0.000106 0.367990 0.403799 0.383805 0.000110 963.980000 970.140000 967.425733 326.491676 1093.140000 1077.660000 1086.915900 316.902172 7942.880000 7952.200000 7945.658367 556.038678
491 0.307231 0.364731 0.332510 0.000104 0.472826 0.465967 0.470035 0.000061 0.365189 0.400163 0.380644 0.000048 0.310864 0.365207 0.333992 0.000231 0.303599 0.364255 0.331028 0.000249 0.459976 0.454903 0.458250 0.000123 0.485676 0.477030 0.481821 0.000125 0.363053 0.396600 0.377482 0.000105 0.367326 0.403726 0.383805 0.000112 963.740000 969.960000 967.617033 318.062083 1091.860000 1076.080000 1086.733933 326.976130 7944.400000 7953.960000 7945.649033 552.601674
492 0.306923 0.364578 0.332487 0.000105 0.471308 0.467805 0.470004 0.000061 0.364458 0.400708 0.380618 0.000048 0.308834 0.364688 0.334057 0.000232 0.305012 0.364468 0.330917 0.000249 0.459374 0.457050 0.458101 0.000122 0.483242 0.478561 0.481906 0.000125 0.361523 0.397015 0.377473 0.000105 0.367392 0.404401 0.383763 0.000111 962.830000 972.410000 967.672600 321.182485 1094.800000 1074.920000 1086.721733 329.622697 7942.370000 7952.670000 7945.605667 552.643174
493 0.306858 0.364294 0.332492 0.000105 0.471659 0.466659 0.470048 0.000061 0.364538 0.400122 0.380637 0.000048 0.310584 0.364303 0.334074 0.000235 0.303132 0.364285 0.330910 0.000252 0.460359 0.456748 0.458248 0.000123 0.482960 0.476571 0.481849 0.000122 0.363005 0.396659 0.377535 0.000107 0.366072 0.403585 0.383739 0.000112 962.320000 974.920000 967.831533 322.702393 1095.050000 1076.350000 1086.798933 331.026889 7942.630000 7948.730000 7945.369533 550.909961
494 0.306865 0.365415 0.332413 0.000105 0.472457 0.469403 0.470090 0.000061 0.364822 0.401811 0.380600 0.000048 0.310073 0.366827 0.334030 0.000233 0.303656 0.364003 0.330797 0.000251 0.460347 0.459466 0.458237 0.000124 0.484566 0.479340 0.481943 0.000123 0.362669 0.399251 0.377502 0.000106 0.366975 0.404371 0.383698 0.000111 964.160000 973.120000 967.648233 322.376015 1093.570000 1073.470000 1086.725467 335.621925 7942.270000 7953.410000 7945.626300 550.901704
495 0.306756 0.365197 0.332418 0.000106 0.472131 0.468529 0.470018 0.000061 0.364637 0.401363 0.380578 0.000049 0.309291 0.366429 0.333992 0.000236 0.304221 0.363964 0.330844 0.000254 0.460499 0.455569 0.458026 0.000127 0.483763 0.481489 0.482009 0.000121 0.362214 0.397628 0.377404 0.000107 0.367061 0.405098 0.383752 0.000113 962.430000 973.980000 967.752933 320.656468 1092.060000 1073.850000 1086.601200 342.153230 7945.510000 7952.170000 7945.645867 555.421514
496 0.306938 0.364488 0.332425 0.000106 0.471680 0.467599 0.470080 0.000061 0.364598 0.400577 0.380605 0.000049 0.309288 0.365061 0.334081 0.000238 0.304589 0.363916 0.330769 0.000254 0.459582 0.456685 0.458046 0.000127 0.483777 0.478513 0.482114 0.000122 0.361891 0.397130 0.377469 0.000108 0.367305 0.404025 0.383740 0.000113 964.230000 971.130000 967.633100 321.981944 1092.830000 1074.760000 1086.647100 344.382605 7942.940000 7954.110000 7945.719800 564.707725
497 0.307003 0.364558 0.332380 0.000105 0.472782 0.465661 0.470146 0.000061 0.365026 0.399944 0.380598 0.000048 0.309407 0.367082 0.334063 0.000238 0.304600 0.362035 0.330697 0.000256 0.460229 0.455470 0.458199 0.000126 0.485336 0.475853 0.482092 0.000122 0.362195 0.398017 0.377511 0.000107 0.367857 0.401871 0.383685 0.000114 963.430000 973.510000 967.594267 319.106861 1091.840000 1076.380000 1086.452267 350.994154 7944.730000 7950.110000 7945.953467 567.553613
498 0.306994 0.364449 0.332355 0.000106 0.472703 0.467721 0.470194 0.000061 0.364992 0.400594 0.380599 0.000049 0.310406 0.364495 0.334064 0.000239 0.303583 0.364404 0.330647 0.000256 0.459659 0.456431 0.458149 0.000125 0.485747 0.479011 0.482238 0.000121 0.362644 0.396672 0.377493 0.000107 0.367340 0.404516 0.383704 0.000114 964.650000 974.400000 967.631533 325.200785 1091.930000 1075.630000 1086.491567 354.108632 7943.420000 7949.970000 7945.876900 573.851509
499 0.306563 0.365522 0.332368 0.000107 0.472050 0.468068 0.470084 0.000061 0.364484 0.401413 0.380569 0.000049 0.310054 0.366380 0.334204 0.000243 0.303073 0.364664 0.330532 0.000258 0.459166 0.455363 0.458050 0.000127 0.484935 0.480773 0.482118 0.000119 0.362243 0.397524 0.377550 0.000109 0.366724 0.405302 0.383587 0.000115 962.480000 972.830000 967.680433 329.578328 1093.960000 1071.800000 1086.338033 363.419091 7943.560000 7955.370000 7945.981533 581.759679
500 0.307091 0.365306 0.332424 0.000106 0.472440 0.469089 0.470106 0.000060 0.364963 0.401630 0.380612 0.000049 0.310501 0.365913 0.334282 0.000243 0.303681 0.364700 0.330565 0.000258 0.459529 0.457340 0.458042 0.000126 0.485351 0.480839 0.482170 0.000118 0.362661 0.397913 0.377598 0.000109 0.367266 0.405348 0.383626 0.000115 963.730000 971.040000 967.869100 327.774245 1094.100000 1076.920000 1086.535167 361.547341 7942.170000 7952.040000 7945.595733 580.548170
501 0.307267 0.365027 0.332310 0.000105 0.472916 0.467876 0.470150 0.000061 0.365244 0.401025 0.380554 0.000048 0.310539 0.364311 0.334263 0.000243 0.303995 0.365743 0.330357 0.000256 0.459526 0.455712 0.458139 0.000123 0.486307 0.480041 0.482161 0.000121 0.362685 0.396302 0.377619 0.000110 0.367804 0.405748 0.383489 0.000115 963.480000 973.050000 967.893867 324.313055 1093.420000 1076.330000 1086.511333 356.888885 7943.100000 7950.620000 7945.594800 577.978563
502 0.307059 0.364195 0.332317 0.000106 0.471505 0.468737 0.470154 0.000061 0.364615 0.400785 0.380559 0.000049 0.309497 0.366799 0.334330 0.000242 0.304621 0.361592 0.330303 0.000257 0.458526 0.455852 0.458074 0.000126 0.484484 0.481621 0.482233 0.000121 0.361657 0.397967 0.377641 0.000110 0.367573 0.403602 0.383478 0.000114 962.700000 972.510000 968.047867 324.170750 1095.410000 1077.150000 1086.321133 358.523294 7941.890000 7950.340000 7945.631000 589.996425
503 0.306937 0.364931 0.332267 0.000104 0.471942 0.466189 0.470160 0.000060 0.364689 0.400371 0.380529 0.000048 0.308741 0.368288 0.334343 0.000241 0.305133 0.361574 0.330191 0.000259 0.459263 0.453699 0.458102 0.000122 0.484621 0.478679 0.482218 0.000120 0.361424 0.398182 0.377658 0.000108 0.367954 0.402561 0.383400 0.000115 964.090000 971.250000 968.098433 327.286418 1094.020000 1078.610000 1086.243400 357.728059 7941.890000 7950.140000 7945.658167 588.273071
504 0.307144 0.363908 0.332191 0.000104 0.471843 0.467544 0.470159 0.000060 0.364788 0.400181 0.380480 0.000048 0.309495 0.366606 0.334366 0.000240 0.304792 0.361211 0.330015 0.000259 0.460540 0.455965 0.458143 0.000121 0.483145 0.479122 0.482176 0.000119 0.362361 0.397882 0.377688 0.000108 0.367216 0.402480 0.383271 0.000115 964.550000 972.550000 968.298100 326.588392 1093.160000 1070.560000 1086.073933 358.108595 7942.290000 7956.890000 7945.627967 598.227906
505 0.307037 0.364595 0.332169 0.000104 0.471468 0.468382 0.470177 0.000059 0.364588 0.400920 0.380472 0.000048 0.310945 0.365994 0.334304 0.000240 0.303130 0.363195 0.330035 0.000258 0.458297 0.457888 0.458132 0.000124 0.484639 0.478875 0.482222 0.000118 0.362518 0.398157 0.377644 0.000109 0.366658 0.403683 0.383300 0.000114 965.110000 974.980000 968.436833 332.355112 1094.790000 1073.470000 1086.070133 357.646665 7940.100000 7951.550000 7945.493033 602.603551
506 0.307233 0.364083 0.332186 0.000104 0.470913 0.467878 0.470177 0.000059 0.364521 0.400411 0.380483 0.000048 0.310507 0.365153 0.334368 0.000244 0.303959 0.363013 0.330005 0.000257 0.459114 0.456317 0.458157 0.000121 0.482713 0.479440 0.482198 0.000117 0.362520 0.397061 0.377694 0.000110 0.366523 0.403762 0.383272 0.000114 962.400000 972.100000 968.572000 331.185301 1093.270000 1072.790000 1086.034767 360.452838 7944.330000 7955.110000 7945.393233 608.543584
507 0.306751 0.364225 0.332216 0.000103 0.473289 0.468283 0.470143 0.000060 0.365039 0.400646 0.380490 0.000047 0.310772 0.365595 0.334445 0.000241 0.302730 0.362856 0.329987 0.000255 0.461125 0.456283 0.458099 0.000121 0.485453 0.480284 0.482186 0.000117 0.363395 0.397336 0.377724 0.000108 0.366683 0.403955 0.383257 0.000114 964.470000 973.290000 968.720933 327.846749 1093.590000 1075.220000 1085.981700 359.335677 7941.940000 7951.490000 7945.297367 607.420600
508 0.307253 0.363963 0.332274 0.000103 0.471760 0.468595 0.470105 0.000059 0.364831 0.400585 0.380515 0.000048 0.311863 0.365108 0.334555 0.000240 0.302643 0.362819 0.329993 0.000254 0.459363 0.457113 0.458129 0.000119 0.484158 0.480078 0.482080 0.000117 0.363488 0.397309 0.377806 0.000108 0.366173 0.403860 0.383223 0.000113 962.250000 973.780000 968.822467 330.153140 1094.650000 1077.950000 1085.864100 357.743516 7943.100000 7948.270000 7945.313433 607.586120
509 0.306995 0.364018 0.332253 0.000104 0.471326 0.466764 0.470148 0.000060 0.364511 0.399979 0.380516 0.000048 0.310411 0.365199 0.334560 0.000236 0.303578 0.362838 0.329946 0.000255 0.459825 0.456026 0.458149 0.000122 0.482826 0.477502 0.482148 0.000118 0.362706 0.396988 0.377816 0.000107 0.366315 0.402971 0.383217 0.000113 962.420000 973.730000 968.760433 326.295821 1093.040000 1080.810000 1085.705700 352.638830 7944.540000 7945.460000 7945.533867 605.953570
510 0.307353 0.364335 0.332217 0.000104 0.472235 0.467143 0.470131 0.000060 0.365062 0.400318 0.380487 0.000048 0.311410 0.367426 0.334563 0.000237 0.303296 0.361244 0.329871 0.000257 0.459489 0.454454 0.458196 0.000121 0.484982 0.479832 0.482067 0.000119 0.363237 0.397886 0.377834 0.000108 0.366886 0.402750 0.383139 0.000114 961.570000 971.240000 968.861100 321.642926 1092.400000 1074.480000 1085.546500 348.722098 7946.030000 7954.280000 7945.592400 598.833873
511 0.306581 0.364890 0.332333 0.000104 0.472199 0.466430 0.470048 0.000060 0.364548 0.400429 0.380533 0.000048 0.309652 0.367461 0.334703 0.000235 0.303511 0.362318 0.329962 0.000256 0.460707 0.454368 0.458120 0.000122 0.483692 0.478491 0.481975 0.000119 0.362521 0.397879 0.377899 0.000107 0.366574 0.402979 0.383167 0.000114 964.270000 973.750000 968.919833 320.089250 1092.340000 1077.900000 1085.431367 345.708814 7943.390000 7948.350000 7945.648800 594.470651
512 0.307069 0.364728 0.332333 0.000104 0.471254 0.468601 0.470118 0.000059 0.364534 0.401084 0.380558 0.000048 0.310145 0.365491 0.334679 0.000236 0.303992 0.363966 0.329986 0.000258 0.458292 0.456437 0.458216 0.000120 0.484216 0.480766 0.482021 0.000119 0.361997 0.397322 0.377917 0.000106 0.367071 0.404846 0.383198 0.000116 964.580000 979.050000 968.944300 319.859027 1089.880000 1075.330000 1085.255233 346.884278 7945.540000 7945.620000 7945.800467 585.977209
513 0.306557 0.364789 0.332478 0.000107 0.471960 0.468381 0.470070 0.000060 0.364448 0.401046 0.380635 0.000049 0.308497 0.365620 0.334843 0.000237 0.304617 0.363957 0.330112 0.000256 0.461322 0.455887 0.458198 0.000119 0.482599 0.480874 0.481942 0.000120 0.361985 0.397214 0.378017 0.000107 0.366911 0.404878 0.383253 0.000114 962.940000 975.160000 968.640200 317.794691 1093.700000 1075.880000 1085.219400 347.184227 7943.360000 7948.960000 7946.140400 584.698625
514 0.306539 0.365948 0.332429 0.000108 0.470648 0.469912 0.470062 0.000060 0.363977 0.402335 0.380601 0.000050 0.308816 0.365432 0.334737 0.000238 0.304262 0.366463 0.330121 0.000257 0.459797 0.458852 0.458249 0.000121 0.481498 0.480972 0.481876 0.000122 0.361660 0.398129 0.377966 0.000108 0.366295 0.406541 0.383235 0.000116 964.670000 973.650000 968.379700 315.261806 1093.050000 1075.260000 1085.110633 345.595483 7942.280000 7951.090000 7946.509667 585.627082
515 0.306473 0.365365 0.332247 0.000109 0.471806 0.469254 0.470092 0.000060 0.364339 0.401726 0.380493 0.000050 0.308946 0.365769 0.334477 0.000240 0.303999 0.364962 0.330017 0.000256 0.460496 0.457601 0.458468 0.000116 0.483115 0.480907 0.481716 0.000124 0.361988 0.397910 0.377874 0.000108 0.366690 0.405542 0.383112 0.000115 963.050000 975.690000 968.286567 313.713720 1092.370000 1071.050000 1085.045400 340.498774 7944.580000 7953.260000 7946.668033 578.780196
516 0.306193 0.365213 0.332128 0.000110 0.471846 0.467944 0.469940 0.000059 0.364172 0.401169 0.380362 0.000050 0.310402 0.365611 0.334325 0.000238 0.301984 0.364815 0.329931 0.000262 0.459407 0.454833 0.458300 0.000117 0.484284 0.481056 0.481580 0.000123 0.362554 0.396839 0.377716 0.000107 0.365789 0.405499 0.383008 0.000117 963.020000 975.340000 968.208533 314.290961 1093.390000 1071.160000 1085.060600 338.738505 7943.590000 7953.500000 7946.730867 578.316527
517 0.306020 0.365134 0.331909 0.000110 0.471797 0.468677 0.470064 0.000061 0.364042 0.401374 0.380264 0.000050 0.309573 0.363577 0.334159 0.000237 0.302467 0.366691 0.329659 0.000265 0.460131 0.456873 0.458390 0.000117 0.483463 0.480480 0.481739 0.000126 0.362268 0.396230 0.377640 0.000107 0.365815 0.406517 0.382887 0.000117 962.660000 975.620000 968.029100 318.386074 1094.010000 1073.010000 1085.261567 337.651574 7943.330000 7951.370000 7946.709333 578.194719
518 0.305797 0.364823 0.331828 0.000108 0.471282 0.466259 0.469991 0.000061 0.363717 0.400326 0.380185 0.000049 0.309808 0.364597 0.334131 0.000236 0.301786 0.365050 0.329525 0.000262 0.459733 0.455192 0.458411 0.000118 0.482832 0.477325 0.481571 0.000125 0.362282 0.396305 0.377629 0.000107 0.365153 0.404346 0.382741 0.000118 962.750000 974.330000 967.759200 317.565200 1093.870000 1072.460000 1085.330900 336.946251 7943.380000 7953.210000 7946.909900 564.227236
519 0.306394 0.364173 0.331799 0.000108 0.472574 0.465963 0.470024 0.000060 0.364557 0.399800 0.380178 0.000050 0.310325 0.363759 0.334173 0.000234 0.302463 0.364588 0.329425 0.000258 0.461878 0.453701 0.458437 0.000117 0.483270 0.478226 0.481610 0.000124 0.363368 0.395238 0.377666 0.000106 0.365745 0.404361 0.382690 0.000116 962.750000 974.510000 967.624133 323.268149 1093.180000 1075.120000 1085.431100 331.259118 7944.070000 7950.370000 7946.944767 560.638511
520 0.305981 0.365040 0.331716 0.000109 0.471628 0.466164 0.469936 0.000060 0.363957 0.400433 0.380093 0.000050 0.310302 0.366686 0.334248 0.000232 0.301659 0.363394 0.329185 0.000258 0.458702 0.453429 0.458330 0.000119 0.484554 0.478900 0.481541 0.000124 0.362242 0.397046 0.377677 0.000106 0.365672 0.403821 0.382509 0.000116 965.330000 977.240000 967.444200 322.803468 1095.720000 1074.590000 1085.640400 330.711333 7938.950000 7948.170000 7946.915400 561.196979
521 0.305740 0.364721 0.331605 0.000109 0.473130 0.466602 0.469890 0.000060 0.364327 0.400379 0.380005 0.000050 0.310105 0.364333 0.334246 0.000231 0.301376 0.365108 0.328963 0.000259 0.461387 0.455335 0.458300 0.000118 0.484873 0.477868 0.481480 0.000125 0.363054 0.396184 0.377665 0.000105 0.365600 0.404574 0.382344 0.000117 967.380000 970.550000 967.241133 323.739398 1092.960000 1075.790000 1085.833900 323.388593 7939.660000 7953.660000 7946.924967 561.009084
522 0.305976 0.363329 0.331335 0.000108 0.472805 0.468111 0.469891 0.000061 0.364366 0.400003 0.379830 0.000050 0.310894 0.364461 0.334136 0.000231 0.301057 0.362196 0.328534 0.000253 0.460794 0.456698 0.458343 0.000118 0.484816 0.479525 0.481438 0.000125 0.363359 0.396744 0.377608 0.000106 0.365373 0.403261 0.382051 0.000114 963.370000 973.590000 967.180067 325.309191 1094.370000 1077.410000 1086.044033 324.035803 7942.260000 7949.000000 7946.775900 565.610776
523 0.305817 0.363880 0.331255 0.000108 0.472041 0.465201 0.469859 0.000060 0.363995 0.399342 0.379766 0.000050 0.309676 0.365425 0.334182 0.000228 0.301957 0.362334 0.328327 0.000255 0.460822 0.454797 0.458283 0.000118 0.483260 0.475606 0.481436 0.000126 0.362577 0.396705 0.377617 0.000104 0.365413 0.401979 0.381915 0.000114 966.070000 975.290000 967.181533 322.038701 1093.440000 1075.900000 1086.212100 324.836719 7940.490000 7948.810000 7946.606367 571.353017
524 0.305802 0.363639 0.331105 0.000107 0.472337 0.466427 0.469801 0.000059 0.364089 0.399615 0.379648 0.000049 0.310994 0.363467 0.334098 0.000225 0.300609 0.363812 0.328112 0.000251 0.459664 0.456680 0.458213 0.000117 0.485010 0.476174 0.481388 0.000124 0.363029 0.396092 0.377538 0.000103 0.365150 0.403139 0.381758 0.000113 963.630000 972.690000 967.077067 318.194694 1092.370000 1077.010000 1086.130500 325.740157 7944.000000 7950.300000 7946.792433 574.956380
525 0.305298 0.364282 0.331054 0.000107 0.471724 0.466628 0.469843 0.000061 0.363547 0.400103 0.379630 0.000049 0.310488 0.367386 0.334135 0.000227 0.300108 0.361178 0.327974 0.000251 0.460746 0.455342 0.458156 0.000119 0.482702 0.477914 0.481530 0.000125 0.363078 0.398170 0.377542 0.000103 0.364016 0.402036 0.381719 0.000113 964.540000 975.640000 967.244367 326.755374 1093.770000 1072.000000 1086.122133 327.669723 7941.690000 7952.360000 7946.633500 592.544997
526 0.305270 0.363610 0.331148 0.000107 0.472318 0.467269 0.469827 0.000060 0.363737 0.399891 0.379685 0.000049 0.310024 0.367843 0.334319 0.000228 0.300516 0.359377 0.327976 0.000251 0.461133 0.457467 0.458124 0.000118 0.483503 0.477071 0.481531 0.000123 0.362912 0.399212 0.377651 0.000104 0.364561 0.400570 0.381720 0.000112 962.500000 976.900000 967.556800 326.517152 1094.210000 1076.520000 1085.978833 329.452151 7943.290000 7946.580000 7946.464367 598.888233
527 0.304615 0.363606 0.330882 0.000108 0.472050 0.467538 0.469969 0.000060 0.363217 0.399982 0.379562 0.000050 0.310063 0.363693 0.334141 0.000224 0.299168 0.363519 0.327623 0.000249 0.459720 0.454376 0.458124 0.000119 0.484380 0.480701 0.481813 0.000122 0.362443 0.395432 0.377535 0.000102 0.363992 0.404533 0.381589 0.000112 962.900000 973.560000 967.969333 324.273163 1092.150000 1075.400000 1085.910300 335.868445 7944.950000 7951.040000 7946.120367 611.985818
528 0.304508 0.363402 0.330739 0.000108 0.472353 0.467071 0.469891 0.000062 0.363254 0.399687 0.379442 0.000049 0.308973 0.362525 0.334064 0.000223 0.300044 0.364280 0.327414 0.000248 0.461247 0.455522 0.457999 0.000121 0.483458 0.478621 0.481782 0.000123 0.362269 0.395074 0.377441 0.000102 0.364239 0.404299 0.381443 0.000112 962.930000 978.130000 968.100800 325.089201 1093.790000 1070.050000 1085.887333 341.158984 7943.280000 7951.820000 7946.011867 615.167918
529 0.305253 0.362745 0.330632 0.000108 0.471062 0.466890 0.469982 0.000061 0.363286 0.399196 0.379404 0.000049 0.310242 0.362588 0.333961 0.000223 0.300264 0.362902 0.327302 0.000245 0.459090 0.454831 0.458135 0.000119 0.483034 0.478948 0.481828 0.000124 0.362339 0.394873 0.377422 0.000102 0.364233 0.403518 0.381387 0.000110 963.630000 974.360000 968.036233 318.271368 1097.670000 1074.130000 1085.825567 344.672933 7938.700000 7951.510000 7946.138200 613.564273
530 0.305136 0.363676 0.330532 0.000109 0.472037 0.468308 0.469998 0.000061 0.363551 0.400297 0.379345 0.000050 0.309096 0.364725 0.333903 0.000227 0.301176 0.362627 0.327162 0.000243 0.460704 0.456354 0.458220 0.000120 0.483370 0.480262 0.481776 0.000123 0.362158 0.396795 0.377414 0.000104 0.364944 0.403799 0.381277 0.000110 964.630000 974.180000 968.016133 322.280559 1094.290000 1075.140000 1086.044400 355.057882 7941.080000 7950.680000 7945.939467 627.830329
531 0.305058 0.363718 0.330526 0.000109 0.472813 0.468230 0.469998 0.000060 0.363772 0.400297 0.379341 0.000050 0.307698 0.367298 0.333906 0.000232 0.302417 0.360137 0.327146 0.000239 0.462078 0.454867 0.458172 0.000120 0.483548 0.481592 0.481824 0.000120 0.361731 0.397947 0.377399 0.000106 0.365813 0.402647 0.381283 0.000108 966.270000 976.830000 968.356900 321.448603 1094.490000 1072.910000 1086.229467 362.946284 7939.240000 7950.260000 7945.413633 637.774045
532 0.304942 0.363228 0.330411 0.000107 0.471917 0.467940 0.470050 0.000061 0.363383 0.399877 0.379284 0.000049 0.308652 0.365306 0.333683 0.000232 0.301232 0.361151 0.327138 0.000238 0.461404 0.455080 0.458175 0.000122 0.482429 0.480800 0.481926 0.000122 0.362115 0.396727 0.377255 0.000105 0.364651 0.403028 0.381314 0.000108 963.910000 971.560000 968.347900 315.877767 1093.520000 1072.480000 1086.371067 371.200984 7942.570000 7955.960000 7945.281033 651.773816
533 0.305116 0.362930 0.330457 0.000108 0.471079 0.466693 0.470055 0.000061 0.363203 0.399247 0.379316 0.000049 0.308199 0.366027 0.333718 0.000233 0.302033 0.359832 0.327196 0.000237 0.458564 0.454318 0.458255 0.000121 0.483594 0.479068 0.481854 0.000124 0.360827 0.396929 0.377306 0.000106 0.365579 0.401564 0.381326 0.000107 964.850000 968.410000 968.561600 315.770881 1093.160000 1075.140000 1086.521567 372.963989 7941.990000 7956.450000 7944.916833 651.721407
534 0.305240 0.362319 0.330425 0.000106 0.470917 0.468769 0.469955 0.000062 0.363227 0.399577 0.379260 0.000049 0.308678 0.364654 0.333584 0.000230 0.301802 0.359985 0.327265 0.000235 0.457596 0.456905 0.458183 0.000121 0.484238 0.480632 0.481728 0.000124 0.360800 0.396942 0.377193 0.000105 0.365654 0.402211 0.381327 0.000107 965.040000 971.970000 968.403500 315.281384 1096.890000 1071.180000 1086.747933 377.040857 7938.070000 7956.850000 7944.848567 653.079036
535 0.305196 0.362959 0.330385 0.000109 0.471768 0.466955 0.469987 0.000062 0.363496 0.399358 0.379246 0.000050 0.310020 0.365840 0.333555 0.000234 0.300372 0.360078 0.327214 0.000240 0.461340 0.455374 0.458337 0.000123 0.482196 0.478536 0.481638 0.000125 0.362982 0.397177 0.377228 0.000106 0.364010 0.401538 0.381263 0.000110 963.140000 975.290000 968.237933 315.878025 1093.900000 1074.150000 1086.732200 380.694173 7942.960000 7950.560000 7945.029867 649.226662
536 0.305005 0.363185 0.330164 0.000107 0.471244 0.467590 0.469952 0.000061 0.363188 0.399727 0.379090 0.000049 0.308933 0.363582 0.333337 0.000231 0.301076 0.362789 0.326990 0.000240 0.458804 0.456329 0.458312 0.000120 0.483684 0.478851 0.481592 0.000126 0.361388 0.396043 0.377078 0.000105 0.364989 0.403411 0.381101 0.000110 962.870000 978.340000 968.243200 316.355329 1093.590000 1072.210000 1086.800167 381.581145 7943.540000 7949.450000 7944.956633 650.467909
537 0.304655 0.361848 0.330177 0.000106 0.471638 0.467264 0.469921 0.000062 0.363099 0.398743 0.379088 0.000049 0.306926 0.365954 0.333345 0.000228 0.302384 0.357741 0.327009 0.000240 0.458583 0.456432 0.458353 0.000123 0.484694 0.478096 0.481489 0.000126 0.360006 0.397621 0.377098 0.000105 0.366193 0.399865 0.381077 0.000109 963.560000 972.420000 968.034233 313.323280 1092.000000 1079.280000 1086.605167 379.143467 7944.440000 7948.300000 7945.360600 653.360388
538 0.304621 0.362798 0.330109 0.000106 0.471994 0.466990 0.469851 0.000062 0.363201 0.399265 0.379019 0.000049 0.309001 0.367435 0.333355 0.000227 0.300241 0.358160 0.326863 0.000241 0.461339 0.454252 0.458280 0.000121 0.482649 0.479728 0.481423 0.000127 0.362319 0.397821 0.377079 0.000104 0.364084 0.400709 0.380959 0.000110 965.370000 975.590000 968.027933 311.883275 1091.410000 1072.740000 1086.462500 381.881416 7943.220000 7951.670000 7945.509567 648.554452
539 0.305112 0.362857 0.330009 0.000105 0.471339 0.468718 0.469865 0.000062 0.363292 0.399908 0.378959 0.000049 0.308555 0.366324 0.333391 0.000227 0.301670 0.359390 0.326626 0.000235 0.458809 0.456301 0.458360 0.000123 0.483868 0.481136 0.481371 0.000127 0.361144 0.397816 0.377130 0.000104 0.365439 0.402001 0.380787 0.000108 962.620000 975.140000 967.914033 315.364836 1092.020000 1073.270000 1086.231633 379.707896 7945.360000 7951.590000 7945.854333 640.082930
540 0.304574 0.362977 0.330063 0.000105 0.471350 0.468317 0.469807 0.000062 0.362945 0.399846 0.378973 0.000049 0.307182 0.363309 0.333272 0.000227 0.301965 0.362644 0.326853 0.000235 0.459686 0.457246 0.458370 0.000121 0.483013 0.479388 0.481245 0.000126 0.360559 0.396187 0.377056 0.000104 0.365332 0.403505 0.380890 0.000108 961.460000 973.770000 967.622467 310.758644 1094.820000 1076.010000 1086.077867 372.094215 7943.720000 7950.220000 7946.299667 623.301260
541 0.305255 0.362202 0.329979 0.000105 0.471784 0.466904 0.469828 0.000062 0.363540 0.398848 0.378926 0.000049 0.308513 0.365740 0.333133 0.000227 0.301998 0.358664 0.326824 0.000238 0.460819 0.455895 0.458411 0.000123 0.482749 0.477913 0.481245 0.000127 0.361820 0.397294 0.376981 0.000105 0.365261 0.400401 0.380872 0.000110 963.220000 972.410000 967.462367 313.928866 1092.790000 1074.110000 1085.757067 365.447485 7943.990000 7953.480000 7946.780567 610.913329
542 0.304230 0.361832 0.329962 0.000104 0.471519 0.469089 0.469829 0.000063 0.362781 0.399372 0.378915 0.000049 0.306539 0.363190 0.333150 0.000226 0.301922 0.360473 0.326773 0.000235 0.460232 0.458177 0.458385 0.000126 0.482806 0.480002 0.481273 0.000126 0.360332 0.396435 0.376982 0.000105 0.365231 0.402308 0.380848 0.000108 962.270000 978.530000 967.453067 314.731187 1093.270000 1072.570000 1085.677367 367.027201 7944.460000 7948.900000 7946.869567 607.846908
543 0.304697 0.361987 0.330115 0.000106 0.471558 0.468601 0.469754 0.000063 0.363098 0.399302 0.378989 0.000049 0.308828 0.364497 0.333258 0.000230 0.300566 0.359476 0.326973 0.000240 0.459599 0.457448 0.458373 0.000127 0.483516 0.479754 0.481134 0.000127 0.361598 0.397030 0.377048 0.000107 0.364599 0.401573 0.380929 0.000109 962.560000 976.510000 967.348700 319.720002 1093.180000 1073.840000 1085.378000 367.195603 7944.260000 7949.650000 7947.273300 617.126386
544 0.304852 0.363011 0.330114 0.000107 0.471553 0.468129 0.469756 0.000064 0.363198 0.399802 0.378989 0.000049 0.307787 0.365552 0.333110 0.000235 0.301918 0.360470 0.327118 0.000238 0.460411 0.456968 0.458353 0.000127 0.482696 0.479290 0.481160 0.000131 0.361205 0.397547 0.376945 0.000108 0.365190 0.402057 0.381033 0.000108 963.410000 972.090000 967.435733 321.385898 1094.380000 1077.320000 1085.367333 368.695818 7942.210000 7950.590000 7947.196933 624.287073
545 0.304925 0.363219 0.330130 0.000109 0.472112 0.467799 0.469647 0.000063 0.363440 0.399822 0.378961 0.000050 0.308093 0.363533 0.332887 0.000237 0.301756 0.362905 0.327374 0.000244 0.459840 0.455710 0.458186 0.000127 0.484384 0.479887 0.481109 0.000129 0.361205 0.395795 0.376742 0.000109 0.365676 0.403849 0.381181 0.000110 964.370000 974.730000 967.623033 321.040766 1092.810000 1073.680000 1085.079600 373.128543 7942.820000 7951.590000 7947.297367 628.904851
546 0.304399 0.362213 0.329978 0.000109 0.471785 0.467651 0.469766 0.000063 0.362985 0.399116 0.378903 0.000050 0.307856 0.365887 0.332866 0.000239 0.300943 0.358539 0.327089 0.000243 0.459342 0.457722 0.458328 0.000123 0.484229 0.477579 0.481203 0.000129 0.360876 0.398029 0.376777 0.000110 0.365093 0.400203 0.381029 0.000110 964.150000 979.550000 967.577667 324.331904 1093.450000 1075.850000 1084.911767 371.422095 7942.400000 7944.600000 7947.510567 631.454956
547 0.304573 0.362146 0.329823 0.000108 0.471554 0.468908 0.469732 0.000062 0.363017 0.399513 0.378791 0.000050 0.308998 0.362341 0.332711 0.000233 0.300148 0.361952 0.326936 0.000244 0.460656 0.458468 0.458346 0.000122 0.482452 0.479348 0.481118 0.000127 0.362079 0.395985 0.376683 0.000107 0.363954 0.403041 0.380899 0.000110 963.150000 975.200000 967.651133 320.488499 1092.760000 1074.660000 1084.716433 375.195665 7944.090000 7950.140000 7947.632433 632.287082
548 0.304496 0.362991 0.329733 0.000107 0.471499 0.467016 0.469781 0.000061 0.362947 0.399400 0.378750 0.000049 0.307281 0.366398 0.332697 0.000231 0.301710 0.359584 0.326768 0.000240 0.459725 0.455924 0.458379 0.000123 0.483273 0.478108 0.481184 0.000126 0.360636 0.397732 0.376686 0.000106 0.365257 0.401067 0.380814 0.000108 961.820000 976.590000 967.642000 318.927421 1093.310000 1075.290000 1084.624767 376.730817 7944.870000 7948.120000 7947.733233 631.096605
549 0.304005 0.362212 0.329738 0.000105 0.470801 0.467009 0.469693 0.000062 0.362384 0.398891 0.378722 0.000049 0.306914 0.364565 0.332678 0.000227 0.301096 0.359859 0.326798 0.000238 0.459266 0.455056 0.458302 0.000122 0.482336 0.478962 0.481084 0.000127 0.360237 0.396237 0.376646 0.000105 0.364530 0.401545 0.380798 0.000107 964.030000 972.970000 967.624533 317.815627 1092.130000 1075.150000 1084.605767 377.822718 7943.840000 7951.880000 7947.769700 632.258931
550 0.304271 0.362445 0.329757 0.000105 0.472070 0.465475 0.469630 0.000062 0.363001 0.398506 0.378713 0.000048 0.308739 0.364633 0.332753 0.000227 0.299804 0.360257 0.326761 0.000240 0.460567 0.454077 0.458144 0.000123 0.483573 0.476874 0.481116 0.000127 0.361879 0.395938 0.376640 0.000105 0.364123 0.401073 0.380785 0.000108 964.580000 975.860000 967.679333 323.481832 1093.210000 1074.570000 1084.428833 377.630481 7942.210000 7949.570000 7947.891833 634.127342
551 0.304360 0.362672 0.329733 0.000107 0.471555 0.466267 0.469644 0.000061 0.362878 0.398930 0.378702 0.000049 0.308678 0.364969 0.332788 0.000228 0.300042 0.360375 0.326678 0.000243 0.459725 0.454749 0.458214 0.000122 0.483385 0.477786 0.481075 0.000128 0.361545 0.396392 0.376687 0.000106 0.364212 0.401468 0.380717 0.000109 964.060000 973.800000 967.548633 328.284148 1090.530000 1072.270000 1084.277100 368.103627 7945.410000 7953.930000 7948.174267 631.355039
552 0.304911 0.362077 0.329727 0.000105 0.472016 0.465769 0.469621 0.000062 0.363398 0.398369 0.378690 0.000049 0.308120 0.364667 0.332752 0.000227 0.301702 0.359488 0.326702 0.000242 0.459859 0.454725 0.458146 0.000125 0.484172 0.476812 0.481096 0.000125 0.361229 0.396187 0.376640 0.000105 0.365566 0.400551 0.380740 0.000109 966.460000 975.040000 967.716300 325.011127 1091.340000 1071.100000 1084.373033 356.962581 7942.200000 7953.860000 7947.910667 629.757452
553 0.304288 0.362654 0.329779 0.000106 0.471002 0.467249 0.469520 0.000063 0.362638 0.399262 0.378688 0.000049 0.306931 0.364181 0.332795 0.000226 0.301645 0.361127 0.326764 0.000242 0.459393 0.457194 0.457980 0.000124 0.482611 0.477304 0.481059 0.000129 0.360293 0.396736 0.376610 0.000105 0.364983 0.401789 0.380767 0.000108 964.170000 974.270000 967.675100 322.800086 1090.470000 1071.190000 1084.308833 353.519037 7945.360000 7954.540000 7948.016067 623.595740
554 0.304251 0.362871 0.329820 0.000105 0.471156 0.467088 0.469603 0.000062 0.362668 0.399347 0.378744 0.000049 0.306365 0.366574 0.332834 0.000225 0.302137 0.359168 0.326806 0.000242 0.459393 0.455251 0.457993 0.000124 0.482920 0.478926 0.481213 0.000127 0.359925 0.397611 0.376640 0.000104 0.365411 0.401083 0.380849 0.000108 964.220000 976.230000 967.805100 324.298968 1092.410000 1074.800000 1084.175267 350.415603 7943.370000 7948.970000 7948.019633 626.683655
555 0.304624 0.362866 0.329925 0.000105 0.472159 0.466490 0.469590 0.000062 0.363261 0.399135 0.378808 0.000048 0.308226 0.365003 0.332873 0.000228 0.301021 0.360730 0.326976 0.000240 0.461563 0.456118 0.458046 0.000122 0.482754 0.476862 0.481134 0.000126 0.361894 0.396893 0.376684 0.000104 0.364628 0.401376 0.380931 0.000107 965.380000 972.450000 967.872067 326.496285 1092.040000 1078.080000 1084.108300 349.671323 7942.580000 7949.470000 7948.019633 629.121560
556 0.304505 0.363128 0.330031 0.000104 0.473402 0.467628 0.469675 0.000062 0.363619 0.399703 0.378906 0.000048 0.308067 0.365716 0.332904 0.000228 0.300944 0.360539 0.327157 0.000241 0.460245 0.456015 0.458152 0.000122 0.486559 0.479241 0.481197 0.000125 0.361329 0.397321 0.376741 0.000105 0.365909 0.402085 0.381071 0.000108 964.930000 971.840000 968.220000 324.794427 1092.880000 1071.540000 1083.997300 349.585491 7942.190000 7956.620000 7947.782700 624.338515
557 0.304560 0.363305 0.330111 0.000105 0.473422 0.466062 0.469700 0.000062 0.363662 0.399270 0.378968 0.000048 0.309321 0.368383 0.333019 0.000230 0.299799 0.358228 0.327204 0.000241 0.461456 0.455716 0.458126 0.000121 0.485388 0.476409 0.481274 0.000127 0.362568 0.398949 0.376806 0.000105 0.364755 0.399591 0.381129 0.000108 964.940000 974.150000 968.445867 322.318073 1092.460000 1073.640000 1083.933767 349.643755 7942.600000 7952.210000 7947.620367 621.722602
558 0.305038 0.362145 0.330237 0.000104 0.470725 0.467585 0.469732 0.000062 0.363029 0.399049 0.379060 0.000048 0.309719 0.363520 0.333093 0.000227 0.300358 0.360770 0.327381 0.000239 0.458659 0.456210 0.458241 0.000121 0.482792 0.478960 0.481223 0.000127 0.361848 0.395962 0.376895 0.000104 0.364210 0.402136 0.381226 0.000108 964.710000 977.050000 968.762267 321.895153 1092.710000 1072.490000 1083.918300 346.906220 7942.580000 7950.460000 7947.319433 620.506361
559 0.305083 0.362096 0.330313 0.000105 0.470775 0.468153 0.469691 0.000062 0.363075 0.399216 0.379095 0.000048 0.307627 0.364807 0.333130 0.000227 0.302539 0.359386 0.327496 0.000242 0.459407 0.456818 0.458079 0.000123 0.482143 0.479488 0.481302 0.000126 0.360750 0.397011 0.376862 0.000103 0.365401 0.401422 0.381328 0.000109 966.920000 974.230000 969.069100 324.014169 1090.580000 1072.710000 1083.720533 348.215833 7942.500000 7953.060000 7947.210367 631.860142
560 0.305346 0.361782 0.330456 0.000106 0.471088 0.466746 0.469625 0.000062 0.363356 0.398519 0.379165 0.000049 0.308092 0.365527 0.333328 0.000232 0.302599 0.358036 0.327585 0.000241 0.459393 0.454765 0.458016 0.000123 0.482784 0.478726 0.481234 0.000124 0.361047 0.396761 0.376969 0.000105 0.365664 0.400278 0.381362 0.000109 968.220000 974.470000 969.313700 324.402883 1091.690000 1076.430000 1083.582533 347.382050 7940.090000 7949.100000 7947.103767 629.064871
561 0.305165 0.363683 0.330382 0.000106 0.471241 0.467624 0.469771 0.000062 0.363292 0.400063 0.379168 0.000049 0.309476 0.366764 0.333304 0.000233 0.300854 0.360603 0.327459 0.000238 0.459583 0.457142 0.458178 0.000123 0.482898 0.478106 0.481363 0.000126 0.362014 0.398396 0.377010 0.000106 0.364569 0.401729 0.381326 0.000108 966.140000 973.020000 969.417367 319.572574 1094.320000 1073.960000 1083.501900 344.973509 7939.540000 7953.020000 7947.080733 624.278505
562 0.305411 0.363189 0.330442 0.000107 0.471255 0.465959 0.469697 0.000062 0.363457 0.399159 0.379181 0.000050 0.307936 0.366333 0.333237 0.000235 0.302887 0.360046 0.327646 0.000242 0.459911 0.454231 0.458109 0.000124 0.482598 0.477687 0.481286 0.000125 0.361127 0.397097 0.376942 0.000107 0.365786 0.401220 0.381420 0.000109 967.890000 973.170000 969.697500 318.181766 1090.390000 1074.380000 1083.415400 343.473822 7941.720000 7952.450000 7946.887100 618.989005
563 0.305435 0.363872 0.330406 0.000105 0.472287 0.466554 0.469634 0.000063 0.363833 0.399811 0.379136 0.000049 0.308090 0.366964 0.333111 0.000234 0.302780 0.360781 0.327700 0.000237 0.461013 0.455497 0.458074 0.000125 0.483561 0.477611 0.481193 0.000126 0.361613 0.397950 0.376848 0.000106 0.366053 0.401671 0.381423 0.000108 966.910000 974.210000 970.109033 322.902511 1092.430000 1074.770000 1083.312933 350.948935 7940.660000 7951.020000 7946.578033 631.996227
564 0.305291 0.363522 0.330432 0.000105 0.471311 0.467417 0.469664 0.000063 0.363398 0.399885 0.379163 0.000048 0.307960 0.363534 0.333076 0.000233 0.302622 0.363511 0.327787 0.000242 0.459770 0.455661 0.457982 0.000125 0.482852 0.479173 0.481346 0.000126 0.361094 0.395778 0.376793 0.000105 0.365703 0.403993 0.381533 0.000110 968.600000 973.900000 970.443967 325.764100 1092.110000 1072.740000 1083.193467 356.654025 7939.290000 7953.360000 7946.362567 631.153201
565 0.305401 0.363004 0.330409 0.000104 0.472404 0.467222 0.469755 0.000063 0.363852 0.399481 0.379180 0.000048 0.308221 0.364005 0.333034 0.000234 0.302581 0.362004 0.327784 0.000241 0.461293 0.455192 0.458072 0.000123 0.483515 0.479253 0.481438 0.000128 0.361796 0.395920 0.376797 0.000106 0.365908 0.403041 0.381563 0.000110 966.340000 975.190000 970.634700 323.538417 1088.380000 1065.810000 1082.967767 353.333972 7945.280000 7959.000000 7946.397533 622.824749
566 0.305355 0.361968 0.330471 0.000103 0.472162 0.467109 0.469748 0.000063 0.363738 0.398767 0.379218 0.000047 0.308766 0.364789 0.333203 0.000234 0.301944 0.359146 0.327740 0.000242 0.461018 0.455863 0.458144 0.000124 0.483306 0.478354 0.481351 0.000126 0.362054 0.396665 0.376932 0.000106 0.365421 0.400869 0.381504 0.000110 967.670000 976.100000 970.729367 325.091131 1092.190000 1074.040000 1083.019933 356.887399 7940.140000 7949.860000 7946.250700 623.287402
567 0.305140 0.362993 0.330529 0.000104 0.472518 0.467914 0.469793 0.000062 0.363722 0.399716 0.379271 0.000048 0.309280 0.361639 0.333191 0.000233 0.301001 0.364348 0.327866 0.000247 0.460472 0.457396 0.458126 0.000124 0.484565 0.478433 0.481460 0.000126 0.362197 0.395154 0.376919 0.000105 0.365248 0.404278 0.381624 0.000112 965.950000 972.520000 970.658733 327.728440 1090.920000 1071.420000 1082.793900 356.848009 7943.130000 7956.060000 7946.547367 615.972804
568 0.305136 0.362394 0.330577 0.000102 0.472559 0.465308 0.469821 0.000063 0.363734 0.398414 0.379312 0.000048 0.309796 0.366748 0.333341 0.000232 0.300475 0.358041 0.327812 0.000245 0.459963 0.453497 0.458177 0.000124 0.485156 0.477119 0.481465 0.000126 0.362355 0.397110 0.377034 0.000106 0.365114 0.399718 0.381591 0.000111 965.150000 975.360000 970.725400 336.132574 1090.210000 1069.650000 1082.656600 364.257333 7944.640000 7954.990000 7946.618000 629.127715
569 0.305206 0.362697 0.330611 0.000105 0.471116 0.466666 0.469785 0.000063 0.363274 0.399086 0.379322 0.000049 0.308875 0.363669 0.333308 0.000232 0.301536 0.361724 0.327914 0.000247 0.459842 0.455949 0.458221 0.000124 0.482390 0.477384 0.481349 0.000126 0.361713 0.395967 0.377027 0.000105 0.364835 0.402205 0.381616 0.000113 964.900000 974.550000 970.569600 344.976122 1088.980000 1074.600000 1082.713900 371.471132 7946.120000 7950.850000 7946.716500 644.069194
570 0.305405 0.363177 0.330722 0.000106 0.471800 0.468136 0.469740 0.000063 0.363644 0.399912 0.379378 0.000050 0.310078 0.362909 0.333509 0.000232 0.300733 0.363444 0.327934 0.000250 0.459948 0.458612 0.458146 0.000125 0.483652 0.477659 0.481334 0.000126 0.362532 0.396405 0.377132 0.000106 0.364755 0.403420 0.381624 0.000114 966.410000 974.500000 970.418133 351.937533 1089.870000 1072.930000 1082.510167 371.585029 7943.720000 7952.570000 7947.071700 646.458460
571 0.304509 0.363332 0.330784 0.000106 0.471952 0.468134 0.469814 0.000064 0.363114 0.400013 0.379445 0.000050 0.306939 0.363569 0.333612 0.000230 0.302079 0.363095 0.327957 0.000252 0.461437 0.458437 0.458250 0.000124 0.482467 0.477830 0.481379 0.000127 0.361014 0.396773 0.377235 0.000105 0.365215 0.403252 0.381655 0.000116 966.850000 976.520000 970.282233 354.644601 1090.490000 1068.750000 1082.272000 373.291421 7942.660000 7954.730000 7947.445767 644.191874
572 0.305167 0.363636 0.330744 0.000106 0.471249 0.467862 0.469787 0.000064 0.363296 0.400115 0.379409 0.000049 0.309258 0.364096 0.333615 0.000227 0.301076 0.363175 0.327874 0.000244 0.460062 0.456040 0.458243 0.000124 0.482437 0.479683 0.481330 0.000126 0.362040 0.396277 0.377235 0.000105 0.364552 0.403953 0.381584 0.000112 964.870000 973.750000 970.210400 359.695006 1090.390000 1070.150000 1082.172100 390.574422 7944.740000 7956.100000 7947.617500 661.772425
573 0.305102 0.363168 0.330659 0.000106 0.470895 0.468299 0.469749 0.000065 0.363129 0.399964 0.379341 0.000050 0.309178 0.363399 0.333632 0.000224 0.301026 0.362937 0.327686 0.000245 0.460867 0.457232 0.458187 0.000125 0.480922 0.479366 0.481311 0.000126 0.362269 0.396241 0.377226 0.000103 0.363989 0.403687 0.381455 0.000113 966.280000 976.160000 970.508200 365.560329 1090.690000 1071.090000 1082.106867 388.517405 7943.030000 7952.750000 7947.384933 662.046123
574 0.304926 0.362448 0.330596 0.000106 0.473449 0.467179 0.469825 0.000065 0.363909 0.399104 0.379326 0.000050 0.310111 0.366848 0.333714 0.000228 0.299740 0.358049 0.327478 0.000241 0.462362 0.455678 0.458305 0.000124 0.484536 0.478681 0.481346 0.000127 0.363399 0.397938 0.377321 0.000105 0.364419 0.400270 0.381332 0.000111 968.870000 975.450000 970.444133 357.720724 1090.250000 1069.900000 1082.061367 387.793975 7940.880000 7954.650000 7947.494500 657.910289
575 0.305226 0.363351 0.330644 0.000106 0.471424 0.466125 0.469904 0.000065 0.363395 0.399322 0.379385 0.000049 0.309218 0.368706 0.333899 0.000229 0.301234 0.357997 0.327390 0.000240 0.459849 0.454386 0.458436 0.000124 0.482998 0.477864 0.481372 0.000129 0.361939 0.398694 0.377487 0.000105 0.364852 0.399951 0.381284 0.000111 968.920000 976.400000 970.400367 358.608459 1086.380000 1068.650000 1081.772800 388.998148 7944.700000 7954.950000 7947.826833 661.658300
576 0.304878 0.362848 0.330634 0.000107 0.472420 0.465499 0.469844 0.000065 0.363518 0.398776 0.379358 0.000049 0.308001 0.364267 0.333755 0.000226 0.301754 0.361430 0.327513 0.000241 0.461530 0.455092 0.458353 0.000125 0.483310 0.475906 0.481336 0.000128 0.361736 0.396055 0.377364 0.000103 0.365299 0.401496 0.381351 0.000111 968.410000 976.680000 970.340367 353.662478 1089.200000 1072.880000 1081.564200 391.255853 7942.390000 7950.440000 7948.095433 656.602097
577 0.305249 0.363292 0.330522 0.000106 0.472973 0.467812 0.469868 0.000065 0.363953 0.399874 0.379293 0.000049 0.308659 0.365329 0.333654 0.000224 0.301840 0.361256 0.327390 0.000244 0.461162 0.456350 0.458369 0.000126 0.484784 0.479275 0.481367 0.000129 0.362035 0.397186 0.377304 0.000102 0.365870 0.402563 0.381282 0.000113 969.520000 980.490000 970.330700 349.834614 1086.360000 1070.310000 1081.337033 388.962683 7944.120000 7949.200000 7948.332267 654.909834
578 0.304692 0.363879 0.330480 0.000107 0.472030 0.466525 0.469885 0.000065 0.363260 0.399805 0.379272 0.000050 0.309963 0.365827 0.333529 0.000229 0.299421 0.361932 0.327430 0.000240 0.459973 0.455617 0.458418 0.000125 0.484088 0.477432 0.481353 0.000131 0.362466 0.397253 0.377240 0.000104 0.364054 0.402357 0.381303 0.000112 970.470000 975.490000 970.350867 351.266949 1089.570000 1070.140000 1081.187333 388.329730 7939.960000 7954.370000 7948.461800 658.977482
579 0.305014 0.363139 0.330478 0.000106 0.471016 0.467404 0.469866 0.000065 0.363115 0.399631 0.379264 0.000050 0.309042 0.364892 0.333540 0.000228 0.300985 0.361385 0.327415 0.000243 0.458576 0.456201 0.458529 0.000125 0.483457 0.478606 0.481204 0.000130 0.361379 0.396850 0.377286 0.000104 0.364850 0.402412 0.381241 0.000112 968.620000 976.530000 970.337233 350.561214 1086.870000 1071.480000 1081.143433 387.704178 7944.510000 7951.990000 7948.519333 659.952614
580 0.304533 0.362521 0.330394 0.000105 0.472018 0.468040 0.469914 0.000066 0.363153 0.399453 0.379226 0.000049 0.307106 0.364886 0.333371 0.000230 0.301960 0.360157 0.327417 0.000243 0.460385 0.457449 0.458518 0.000128 0.483651 0.478632 0.481310 0.000130 0.360753 0.397283 0.377173 0.000105 0.365552 0.401623 0.381280 0.000112 968.710000 976.670000 970.438600 348.320234 1089.960000 1072.030000 1081.136900 389.359054 7941.330000 7951.300000 7948.424500 662.984146
581 0.304883 0.363075 0.330305 0.000107 0.471682 0.466979 0.469888 0.000065 0.363263 0.399441 0.379159 0.000050 0.309434 0.364596 0.333370 0.000236 0.300332 0.361553 0.327239 0.000239 0.460842 0.455901 0.458476 0.000127 0.482522 0.478057 0.481299 0.000130 0.362427 0.396553 0.377157 0.000108 0.364099 0.402330 0.381160 0.000110 966.610000 977.240000 970.572533 349.138322 1088.240000 1070.140000 1081.200300 384.640240 7945.150000 7952.620000 7948.227167 658.628030
582 0.305292 0.363550 0.330374 0.000109 0.472772 0.468416 0.469884 0.000065 0.363910 0.400253 0.379203 0.000051 0.308886 0.364992 0.333246 0.000242 0.301697 0.362107 0.327502 0.000241 0.461110 0.457662 0.458431 0.000128 0.484434 0.479171 0.481337 0.000131 0.362164 0.397427 0.377061 0.000111 0.365655 0.403079 0.381344 0.000110 967.640000 975.350000 970.467467 353.676732 1089.580000 1070.880000 1081.070433 389.079309 7942.780000 7953.770000 7948.462100 666.650603
583 0.305121 0.363454 0.330400 0.000107 0.472481 0.468121 0.469760 0.000065 0.363697 0.400088 0.379176 0.000050 0.310074 0.366081 0.332966 0.000237 0.300168 0.360828 0.327834 0.000243 0.460234 0.455436 0.458293 0.000128 0.484728 0.480807 0.481227 0.000131 0.362630 0.397355 0.376830 0.000108 0.364764 0.402821 0.381522 0.000112 967.630000 977.320000 970.545367 357.459690 1089.850000 1067.000000 1081.092033 393.166334 7942.520000 7955.680000 7948.362600 667.132547
584 0.305290 0.362781 0.330373 0.000106 0.472247 0.468172 0.469758 0.000065 0.363725 0.399668 0.379158 0.000049 0.309138 0.367486 0.332935 0.000239 0.301442 0.358075 0.327811 0.000240 0.460161 0.455087 0.458284 0.000128 0.484333 0.481258 0.481231 0.000131 0.361996 0.398146 0.376807 0.000110 0.365454 0.401189 0.381508 0.000110 966.470000 979.320000 970.756800 367.720393 1087.090000 1071.480000 1081.105333 387.418401 7946.440000 7949.200000 7948.137867 667.948358
585 0.304841 0.362623 0.330413 0.000107 0.471340 0.467529 0.469727 0.000065 0.363115 0.399340 0.379173 0.000050 0.307817 0.363986 0.332895 0.000238 0.301864 0.361261 0.327930 0.000244 0.460008 0.455871 0.458283 0.000126 0.482672 0.479187 0.481171 0.000134 0.361084 0.396146 0.376781 0.000109 0.365147 0.402535 0.381565 0.000113 968.960000 973.080000 970.725667 366.954355 1089.180000 1068.390000 1081.038100 385.495546 7941.860000 7958.530000 7948.236233 663.788957
586 0.304938 0.362532 0.330450 0.000107 0.471636 0.466954 0.469680 0.000066 0.363282 0.399079 0.379181 0.000049 0.308592 0.363888 0.332896 0.000241 0.301285 0.361175 0.328004 0.000246 0.461027 0.457472 0.458192 0.000127 0.482244 0.476435 0.481168 0.000134 0.361944 0.396642 0.376750 0.000110 0.364621 0.401516 0.381611 0.000112 967.250000 978.740000 970.803500 365.794782 1089.280000 1071.030000 1081.115000 377.516239 7943.470000 7950.230000 7948.081500 660.427996
587 0.305203 0.363562 0.330455 0.000108 0.471095 0.467886 0.469681 0.000065 0.363265 0.400075 0.379184 0.000050 0.306767 0.363710 0.332817 0.000238 0.303639 0.363413 0.328093 0.000250 0.459737 0.457319 0.458187 0.000126 0.482453 0.478453 0.481175 0.000136 0.360307 0.396473 0.376696 0.000108 0.366224 0.403677 0.381671 0.000114 965.870000 974.700000 970.921633 361.451887 1089.430000 1071.390000 1081.168500 381.457730 7944.700000 7953.910000 7947.909867 658.291435
588 0.304786 0.363161 0.330522 0.000106 0.471572 0.468838 0.469716 0.000066 0.363161 0.400148 0.379240 0.000050 0.308058 0.365520 0.332888 0.000234 0.301513 0.360801 0.328155 0.000250 0.459510 0.458105 0.458178 0.000127 0.483635 0.479570 0.481254 0.000132 0.361066 0.397925 0.376740 0.000108 0.365256 0.402370 0.381740 0.000114 966.190000 975.450000 970.981133 358.295272 1087.240000 1067.490000 1081.117267 384.561850 7946.570000 7957.060000 7947.901600 660.382832
589 0.305049 0.362978 0.330507 0.000107 0.472256 0.468928 0.469673 0.000067 0.363571 0.400060 0.379215 0.000050 0.307806 0.365019 0.332852 0.000236 0.302292 0.360936 0.328162 0.000248 0.459888 0.457056 0.458145 0.000131 0.484624 0.480799 0.481201 0.000134 0.361035 0.397232 0.376704 0.000108 0.366108 0.402888 0.381725 0.000114 965.940000 975.890000 971.121200 347.132636 1087.310000 1071.700000 1081.152333 377.436548 7946.750000 7952.410000 7947.726467 656.334883
590 0.305115 0.362854 0.330570 0.000106 0.471549 0.467496 0.469541 0.000067 0.363367 0.399479 0.379210 0.000050 0.308851 0.364460 0.332959 0.000237 0.301378 0.361248 0.328181 0.000249 0.460274 0.456874 0.457990 0.000131 0.482825 0.478117 0.481093 0.000136 0.361849 0.396805 0.376720 0.000108 0.364884 0.402152 0.381700 0.000113 963.730000 977.840000 971.196033 341.225531 1088.970000 1072.520000 1081.096600 373.021591 7947.300000 7949.640000 7947.707367 651.735666
591 0.304983 0.363404 0.330700 0.000106 0.473275 0.466385 0.469599 0.000066 0.363885 0.399447 0.379314 0.000049 0.308338 0.363155 0.333008 0.000239 0.301629 0.363653 0.328391 0.000250 0.461504 0.455289 0.458144 0.000128 0.485047 0.477480 0.481054 0.000138 0.361946 0.395402 0.376805 0.000108 0.365825 0.403492 0.381823 0.000114 965.940000 978.580000 971.465500 340.987644 1089.710000 1072.150000 1080.848867 376.065607 7944.350000 7949.270000 7947.685633 645.799388
592 0.305040 0.363589 0.330738 0.000106 0.471552 0.466617 0.469576 0.000067 0.363319 0.399649 0.379331 0.000049 0.307277 0.365225 0.332929 0.000238 0.302804 0.361953 0.328547 0.000250 0.460438 0.455329 0.457938 0.000130 0.482665 0.477906 0.481215 0.000135 0.360883 0.396761 0.376682 0.000107 0.365756 0.402537 0.381981 0.000113 965.040000 976.600000 971.283933 334.911220 1088.020000 1069.640000 1080.673367 381.638589 7946.940000 7953.760000 7948.042700 639.677455
593 0.304836 0.363543 0.330734 0.000107 0.472035 0.466433 0.469670 0.000066 0.363356 0.399555 0.379362 0.000050 0.307709 0.365179 0.332953 0.000240 0.301962 0.361908 0.328516 0.000253 0.460063 0.455748 0.458059 0.000128 0.484007 0.477118 0.481281 0.000135 0.361033 0.396878 0.376740 0.000108 0.365678 0.402232 0.381984 0.000115 963.630000 974.370000 971.193467 331.495160 1088.510000 1068.610000 1080.527567 371.675004 7947.860000 7957.020000 7948.278967 623.413203
594 0.305338 0.363097 0.330672 0.000105 0.471196 0.467678 0.469669 0.000066 0.363388 0.399701 0.379321 0.000049 0.308969 0.364043 0.332922 0.000236 0.301706 0.362152 0.328423 0.000253 0.459481 0.454694 0.458141 0.000127 0.482910 0.480663 0.481197 0.000136 0.361648 0.395771 0.376748 0.000107 0.365127 0.403631 0.381894 0.000115 966.650000 979.970000 971.034467 331.698993 1087.730000 1069.770000 1080.544700 367.195823 7945.620000 7950.260000 7948.420833 615.006999
595 0.305061 0.364014 0.330608 0.000107 0.471750 0.466698 0.469721 0.000064 0.363402 0.399953 0.379297 0.000049 0.308461 0.365780 0.332909 0.000239 0.301660 0.362248 0.328306 0.000254 0.461176 0.454446 0.458198 0.000128 0.482324 0.478950 0.481245 0.000131 0.361912 0.396813 0.376760 0.000108 0.364892 0.403093 0.381834 0.000115 966.630000 978.570000 970.919200 326.598760 1083.820000 1069.550000 1080.355600 366.825114 7949.550000 7951.880000 7948.725200 606.010909
596 0.305574 0.362983 0.330683 0.000106 0.472344 0.466207 0.469820 0.000064 0.363944 0.399111 0.379381 0.000048 0.307157 0.363888 0.333060 0.000239 0.303991 0.362077 0.328306 0.000256 0.461597 0.452579 0.458201 0.000127 0.483091 0.479836 0.481438 0.000130 0.361211 0.394930 0.376859 0.000107 0.366676 0.403293 0.381902 0.000115 964.390000 977.830000 970.844067 324.625393 1086.540000 1068.840000 1080.022633 362.857814 7949.070000 7953.330000 7949.133300 596.331307
597 0.305113 0.363559 0.330624 0.000107 0.471405 0.467276 0.469906 0.000064 0.363315 0.399860 0.379372 0.000049 0.308439 0.362243 0.333081 0.000242 0.301787 0.364875 0.328166 0.000252 0.459657 0.455007 0.458358 0.000126 0.483153 0.479545 0.481453 0.000131 0.361365 0.394711 0.376928 0.000108 0.365265 0.405010 0.381817 0.000113 968.610000 980.320000 970.844300 327.390717 1086.630000 1066.440000 1079.716367 362.297279 7944.760000 7953.240000 7949.439333 594.037344
598 0.305311 0.364070 0.330568 0.000107 0.472306 0.467148 0.470029 0.000064 0.363759 0.400147 0.379379 0.000049 0.309576 0.364274 0.333097 0.000241 0.301045 0.363867 0.328039 0.000250 0.459688 0.456492 0.458401 0.000125 0.484925 0.477803 0.481656 0.000127 0.362115 0.396550 0.376954 0.000108 0.365403 0.403745 0.381805 0.000113 969.500000 977.330000 970.864600 326.462798 1087.870000 1068.450000 1079.386733 362.889712 7942.630000 7954.220000 7949.748667 599.120666
599 0.304839 0.363602 0.330427 0.000107 0.471425 0.467766 0.470051 0.000063 0.363144 0.400060 0.379295 0.000049 0.309413 0.367604 0.333012 0.000240 0.300265 0.359600 0.327842 0.000250 0.460250 0.456732 0.458452 0.000124 0.482601 0.478800 0.481649 0.000126 0.362206 0.398799 0.376916 0.000108 0.364083 0.401320 0.381674 0.000113 969.000000 974.330000 971.047167 324.207428 1091.000000 1070.890000 1079.139800 360.194035 7940.000000 7954.780000 7949.813033 587.017134
600 0.304919 0.362029 0.330332 0.000105 0.470831 0.466635 0.470132 0.000063 0.362988 0.398641 0.379262 0.000048 0.308014 0.364744 0.332925 0.000235 0.301824 0.359313 0.327739 0.000248 0.457708 0.453956 0.458467 0.000124 0.483955 0.479314 0.481796 0.000127 0.360407 0.395969 0.376865 0.000106 0.365570 0.401313 0.381659 0.000112 966.070000 976.130000 971.168667 325.191125 1087.660000 1071.850000 1079.027800 357.741588 7946.270000 7952.020000 7949.803533 583.696691
601 0.305168 0.363234 0.330412 0.000106 0.471982 0.466368 0.470043 0.000063 0.363553 0.399331 0.379283 0.000049 0.308564 0.368189 0.333011 0.000236 0.301772 0.358279 0.327813 0.000247 0.459218 0.453321 0.458343 0.000125 0.484746 0.479415 0.481743 0.000126 0.361293 0.397985 0.376877 0.000107 0.365813 0.400677 0.381689 0.000112 968.670000 974.260000 971.340833 325.208513 1086.160000 1066.920000 1078.984833 357.051160 7945.170000 7958.820000 7949.674333 580.750813
602 0.305186 0.362671 0.330414 0.000104 0.471900 0.467417 0.470076 0.000063 0.363536 0.399332 0.379296 0.000049 0.306578 0.365128 0.333040 0.000235 0.303794 0.360214 0.327788 0.000242 0.461388 0.455912 0.458400 0.000124 0.482411 0.478923 0.481752 0.000125 0.360762 0.396903 0.376916 0.000106 0.366310 0.401762 0.381675 0.000110 969.100000 975.610000 971.436300 325.064627 1088.490000 1068.770000 1079.079167 353.586130 7942.410000 7955.620000 7949.484533 577.497055
603 0.305289 0.363290 0.330614 0.000105 0.471874 0.466403 0.470062 0.000063 0.363594 0.399380 0.379421 0.000049 0.308753 0.365329 0.333077 0.000234 0.301824 0.361251 0.328152 0.000245 0.461219 0.455287 0.458347 0.000126 0.482530 0.477518 0.481776 0.000124 0.362116 0.396815 0.376921 0.000106 0.365071 0.401945 0.381920 0.000111 966.590000 975.090000 971.555067 333.892667 1091.480000 1068.900000 1079.046367 358.985048 7941.930000 7956.010000 7949.398567 592.838206
604 0.305339 0.363675 0.330714 0.000106 0.472504 0.467744 0.470079 0.000063 0.363847 0.400099 0.379492 0.000048 0.309125 0.364433 0.333228 0.000233 0.301553 0.362918 0.328200 0.000249 0.459910 0.456132 0.458321 0.000125 0.485098 0.479355 0.481837 0.000125 0.361900 0.396528 0.377011 0.000105 0.365793 0.403671 0.381973 0.000112 967.940000 978.630000 971.658300 336.923424 1089.800000 1066.650000 1079.052367 366.026013 7942.260000 7954.720000 7949.289333 600.395653
605 0.305576 0.363653 0.330796 0.000105 0.470530 0.467880 0.470065 0.000063 0.363310 0.400132 0.379540 0.000048 0.308433 0.364199 0.333317 0.000232 0.302719 0.363106 0.328275 0.000245 0.458944 0.455767 0.458314 0.000126 0.482116 0.479992 0.481816 0.000125 0.361112 0.396248 0.377066 0.000104 0.365508 0.404016 0.382014 0.000111 966.010000 975.900000 971.609567 335.619709 1085.730000 1068.760000 1079.063367 368.274187 7948.260000 7955.340000 7949.327067 598.314197
606 0.305387 0.363914 0.330895 0.000105 0.472853 0.468169 0.470070 0.000062 0.364000 0.400403 0.379606 0.000048 0.308027 0.365250 0.333383 0.000235 0.302748 0.362577 0.328408 0.000246 0.461608 0.456586 0.458208 0.000126 0.484099 0.479751 0.481932 0.000125 0.361780 0.397218 0.377072 0.000106 0.366221 0.403588 0.382141 0.000111 970.300000 979.400000 971.460667 335.636189 1090.320000 1069.310000 1078.997933 372.076590 7939.380000 7951.290000 7949.541400 600.711295
607 0.305142 0.363735 0.330892 0.000105 0.472557 0.467644 0.470113 0.000062 0.363737 0.400103 0.379619 0.000048 0.308745 0.366350 0.333355 0.000237 0.301540 0.361120 0.328429 0.000246 0.460633 0.454744 0.458283 0.000125 0.484481 0.480543 0.481943 0.000124 0.361906 0.397288 0.377080 0.000106 0.365569 0.402918 0.382159 0.000111 965.500000 978.510000 971.325033 337.910564 1087.130000 1065.500000 1079.012867 376.727580 7947.370000 7955.990000 7949.662100 603.565404
608 0.305167 0.363067 0.331048 0.000106 0.472416 0.466719 0.470065 0.000061 0.363704 0.399345 0.379704 0.000048 0.309482 0.363818 0.333493 0.000240 0.300852 0.362316 0.328604 0.000247 0.460570 0.454170 0.458250 0.000125 0.484262 0.479268 0.481879 0.000124 0.362362 0.395441 0.377158 0.000107 0.365046 0.403250 0.382250 0.000111 966.400000 977.160000 971.249967 342.272171 1090.630000 1069.210000 1078.936667 390.609224 7942.970000 7953.630000 7949.813367 624.558480
609 0.305601 0.364370 0.331105 0.000108 0.472082 0.467093 0.470137 0.000061 0.363869 0.400323 0.379766 0.000049 0.310161 0.366214 0.333490 0.000241 0.301041 0.362526 0.328720 0.000254 0.460389 0.454412 0.458392 0.000123 0.483774 0.479775 0.481882 0.000123 0.362741 0.397084 0.377206 0.000108 0.364998 0.403563 0.382327 0.000114 967.030000 978.230000 971.356000 342.234629 1088.230000 1067.440000 1078.888967 394.230021 7944.740000 7954.330000 7949.755033 631.974398
610 0.305676 0.364621 0.331116 0.000107 0.471739 0.467806 0.470077 0.000061 0.363798 0.400736 0.379752 0.000049 0.309364 0.365320 0.333585 0.000240 0.301988 0.363922 0.328647 0.000255 0.461591 0.455107 0.458330 0.000124 0.481886 0.480505 0.481824 0.000124 0.362644 0.396745 0.377246 0.000107 0.364952 0.404726 0.382259 0.000116 967.640000 978.760000 971.229733 332.854389 1085.610000 1070.900000 1079.100800 396.791136 7946.750000 7950.340000 7949.669467 629.134081
611 0.305329 0.364203 0.331076 0.000109 0.472228 0.467586 0.470050 0.000062 0.363744 0.400387 0.379717 0.000050 0.309636 0.365885 0.333494 0.000240 0.301022 0.362520 0.328657 0.000259 0.461656 0.456655 0.458475 0.000124 0.482801 0.478518 0.481626 0.000126 0.362843 0.397654 0.377238 0.000109 0.364644 0.403120 0.382196 0.000118 968.570000 978.150000 971.235967 334.207514 1088.560000 1068.050000 1079.025867 402.523176 7942.870000 7953.800000 7949.738167 638.144560
612 0.305060 0.364879 0.330990 0.000110 0.472414 0.465715 0.470080 0.000061 0.363634 0.400171 0.379672 0.000050 0.307832 0.366283 0.333442 0.000242 0.302289 0.363475 0.328538 0.000261 0.460001 0.454914 0.458510 0.000122 0.484827 0.476516 0.481651 0.000125 0.361091 0.397304 0.377216 0.000109 0.366177 0.403039 0.382128 0.000119 967.090000 978.080000 971.335300 329.708857 1089.240000 1067.970000 1078.840700 404.640642 7943.670000 7953.950000 7949.824000 639.076277
613 0.305307 0.363256 0.330846 0.000109 0.471977 0.467080 0.469993 0.000062 0.363642 0.399594 0.379547 0.000050 0.308009 0.365030 0.333259 0.000238 0.302606 0.361483 0.328432 0.000257 0.461834 0.455587 0.458431 0.000121 0.482120 0.478572 0.481555 0.000127 0.361848 0.396725 0.377070 0.000107 0.365436 0.402464 0.382025 0.000116 966.420000 977.190000 971.350667 323.053935 1088.860000 1068.470000 1078.967167 404.814125 7944.720000 7954.340000 7949.682167 642.986667
614 0.304753 0.363914 0.330673 0.000109 0.472604 0.467037 0.470004 0.000061 0.363501 0.400007 0.379439 0.000050 0.308180 0.366529 0.333103 0.000238 0.301327 0.361298 0.328244 0.000258 0.460494 0.455714 0.458552 0.000121 0.484713 0.478359 0.481456 0.000124 0.361490 0.397744 0.377010 0.000107 0.365512 0.402270 0.381868 0.000117 968.920000 976.190000 971.317267 316.215114 1088.170000 1070.690000 1078.855467 395.683810 7942.910000 7953.120000 7949.827267 633.378002
615 0.305227 0.363561 0.330669 0.000108 0.471295 0.468015 0.470073 0.000062 0.363351 0.400120 0.379460 0.000050 0.307794 0.366751 0.333219 0.000240 0.302660 0.360370 0.328118 0.000254 0.460836 0.456094 0.458683 0.000121 0.481754 0.479935 0.481464 0.000124 0.361359 0.398021 0.377132 0.000109 0.365343 0.402218 0.381789 0.000116 968.580000 975.640000 971.319033 310.525132 1089.420000 1070.320000 1079.036667 387.541974 7942.000000 7954.040000 7949.644300 633.326365
616 0.305179 0.362742 0.330568 0.000108 0.471939 0.467544 0.470036 0.000062 0.363545 0.399423 0.379382 0.000050 0.308295 0.362942 0.332935 0.000237 0.302062 0.362542 0.328201 0.000255 0.460020 0.455943 0.458624 0.000121 0.483858 0.479144 0.481448 0.000124 0.361399 0.395492 0.376926 0.000107 0.365691 0.403353 0.381837 0.000117 967.140000 976.790000 971.352400 311.767727 1090.100000 1071.630000 1079.110633 375.979723 7942.760000 7951.580000 7949.536967 633.622473
617 0.305119 0.362894 0.330587 0.000107 0.473549 0.466615 0.470070 0.000061 0.364070 0.399196 0.379406 0.000049 0.308480 0.364831 0.332996 0.000236 0.301759 0.360957 0.328179 0.000252 0.461542 0.455600 0.458630 0.000120 0.485555 0.477630 0.481511 0.000122 0.362052 0.396600 0.376967 0.000106 0.366088 0.401792 0.381845 0.000115 967.980000 975.280000 971.517967 310.005378 1087.670000 1068.790000 1079.154233 374.438616 7944.350000 7955.930000 7949.327800 634.746523
618 0.304789 0.363809 0.330532 0.000110 0.471718 0.468511 0.470063 0.000062 0.363214 0.400454 0.379368 0.000050 0.308158 0.366069 0.333000 0.000237 0.301420 0.361548 0.328064 0.000255 0.460717 0.457519 0.458674 0.000121 0.482720 0.479503 0.481452 0.000124 0.361554 0.398077 0.376986 0.000106 0.364875 0.402832 0.381750 0.000117 968.490000 972.670000 971.616667 311.026663 1091.240000 1071.250000 1079.043767 374.174505 7940.270000 7956.080000 7949.339567 645.415145
619 0.304839 0.363884 0.330427 0.000107 0.472799 0.467095 0.470212 0.000061 0.363625 0.400008 0.379352 0.000049 0.307126 0.365542 0.332942 0.000238 0.302552 0.362226 0.327913 0.000248 0.461223 0.454681 0.458878 0.000119 0.484375 0.479508 0.481546 0.000123 0.361060 0.396741 0.377019 0.000107 0.366190 0.403275 0.381685 0.000114 967.080000 975.690000 971.863600 308.934228 1091.760000 1071.090000 1079.146833 375.129739 7941.160000 7953.220000 7948.989567 640.621174
620 0.305405 0.362991 0.330448 0.000106 0.472278 0.467024 0.470134 0.000062 0.363811 0.399402 0.379338 0.000049 0.309919 0.364106 0.333006 0.000230 0.300891 0.361875 0.327889 0.000249 0.460974 0.456208 0.458830 0.000121 0.483582 0.477839 0.481439 0.000124 0.362788 0.396342 0.377044 0.000104 0.364833 0.402463 0.381632 0.000113 969.940000 974.900000 972.146400 310.259584 1091.540000 1067.500000 1079.110267 381.759482 7938.520000 7957.600000 7948.743333 645.509470
621 0.305352 0.363654 0.330496 0.000107 0.471237 0.467788 0.470061 0.000061 0.363412 0.400101 0.379344 0.000049 0.308427 0.364709 0.333230 0.000233 0.302278 0.362599 0.327763 0.000247 0.459688 0.455660 0.458748 0.000118 0.482786 0.479916 0.481375 0.000125 0.361368 0.396542 0.377161 0.000106 0.365456 0.403660 0.381527 0.000113 969.560000 975.420000 972.477800 308.308189 1088.850000 1067.050000 1079.076000 377.803678 7941.590000 7957.530000 7948.446200 643.592308
622 0.304843 0.363869 0.330600 0.000108 0.471191 0.468245 0.470115 0.000061 0.363065 0.400401 0.379430 0.000049 0.308786 0.365659 0.333358 0.000230 0.300899 0.362080 0.327842 0.000250 0.459463 0.455726 0.458820 0.000121 0.482920 0.480764 0.481410 0.000126 0.361523 0.397183 0.377270 0.000104 0.364606 0.403619 0.381591 0.000114 966.990000 977.350000 972.650400 306.805785 1087.820000 1068.240000 1079.169567 380.624502 7945.190000 7954.410000 7948.180033 644.792466
623 0.305167 0.364410 0.330484 0.000110 0.471868 0.468028 0.470192 0.000061 0.363512 0.400676 0.379382 0.000051 0.309061 0.366813 0.333158 0.000230 0.301273 0.362006 0.327810 0.000253 0.460725 0.456740 0.458951 0.000119 0.483012 0.479317 0.481433 0.000126 0.362143 0.398288 0.377186 0.000106 0.364881 0.403065 0.381578 0.000117 969.250000 977.270000 972.849400 310.333683 1089.610000 1064.420000 1079.255333 385.908732 7941.140000 7958.310000 7947.895267 659.197347
624 0.304308 0.363803 0.330386 0.000110 0.471572 0.467207 0.470208 0.000062 0.362850 0.399995 0.379324 0.000050 0.308140 0.362363 0.333231 0.000232 0.300476 0.365243 0.327541 0.000254 0.460555 0.455523 0.458903 0.000119 0.482589 0.478892 0.481513 0.000125 0.361485 0.394969 0.377216 0.000106 0.364215 0.405020 0.381431 0.000117 967.890000 979.030000 973.182367 311.896821 1086.620000 1067.980000 1079.739533 387.815398 7945.490000 7952.990000 7947.078100 670.935565
625 0.304302 0.363378 0.330163 0.000108 0.472968 0.467391 0.470245 0.000062 0.363335 0.399783 0.379192 0.000050 0.308211 0.363202 0.333083 0.000231 0.300393 0.363553 0.327244 0.000250 0.461878 0.455935 0.459027 0.000120 0.484059 0.478848 0.481463 0.000126 0.361994 0.395659 0.377163 0.000106 0.364676 0.403906 0.381220 0.000114 969.190000 977.780000 973.436467 316.475207 1090.880000 1070.520000 1080.070900 389.269003 7939.930000 7951.700000 7946.492633 662.339287
626 0.304594 0.363038 0.330078 0.000108 0.471866 0.466218 0.470116 0.000061 0.363139 0.399151 0.379091 0.000049 0.308179 0.363530 0.332880 0.000232 0.301010 0.362545 0.327276 0.000250 0.460501 0.455958 0.458891 0.000116 0.483230 0.476479 0.481342 0.000126 0.361491 0.395880 0.376984 0.000106 0.364787 0.402422 0.381199 0.000114 971.970000 975.420000 973.468333 320.842004 1089.030000 1065.330000 1080.427300 386.698411 7939.000000 7959.250000 7946.104367 666.953991
627 0.303834 0.363324 0.329881 0.000108 0.471582 0.466607 0.470096 0.000061 0.362546 0.399473 0.378956 0.000050 0.308303 0.364782 0.332706 0.000230 0.299365 0.361867 0.327056 0.000249 0.459971 0.455457 0.458813 0.000116 0.483194 0.477757 0.481378 0.000129 0.361387 0.396518 0.376844 0.000106 0.363705 0.402428 0.381069 0.000115 968.130000 979.190000 973.637733 325.956485 1090.690000 1070.170000 1080.617333 383.271673 7941.180000 7950.640000 7945.744933 665.918260
628 0.304280 0.362247 0.329821 0.000108 0.471282 0.466626 0.470075 0.000060 0.362731 0.398780 0.378910 0.000049 0.308224 0.365520 0.332717 0.000234 0.300336 0.358974 0.326925 0.000248 0.458779 0.455069 0.458864 0.000118 0.483785 0.478182 0.481286 0.000125 0.360918 0.396862 0.376868 0.000107 0.364543 0.400697 0.380951 0.000112 970.750000 977.010000 973.629167 330.438250 1087.980000 1069.940000 1080.898333 378.648040 7941.270000 7953.050000 7945.472500 665.596669
629 0.303924 0.362238 0.329823 0.000108 0.470676 0.467263 0.470080 0.000061 0.362287 0.398997 0.378913 0.000050 0.308644 0.364643 0.332814 0.000236 0.299205 0.359833 0.326831 0.000244 0.458470 0.455699 0.458851 0.000118 0.482882 0.478827 0.481308 0.000127 0.361083 0.396513 0.376927 0.000108 0.363492 0.401481 0.380898 0.000112 968.850000 977.580000 973.862967 333.302230 1086.810000 1065.630000 1080.732133 382.668814 7944.340000 7956.790000 7945.404900 681.499049
630 0.304201 0.362763 0.329815 0.000107 0.471740 0.466547 0.470004 0.000061 0.362840 0.399088 0.378881 0.000050 0.307781 0.365537 0.332765 0.000234 0.300621 0.359990 0.326864 0.000243 0.460209 0.455397 0.458737 0.000120 0.483271 0.477698 0.481270 0.000127 0.361131 0.396988 0.376855 0.000108 0.364549 0.401188 0.380906 0.000112 970.370000 978.900000 973.946267 333.981978 1088.120000 1065.890000 1080.730833 377.459357 7941.510000 7955.210000 7945.322900 681.902945
631 0.303978 0.362090 0.329871 0.000108 0.472326 0.468131 0.469883 0.000061 0.362900 0.399204 0.378875 0.000050 0.308110 0.362523 0.332682 0.000231 0.299846 0.361656 0.327059 0.000247 0.461851 0.457850 0.458639 0.000119 0.482801 0.478411 0.481127 0.000127 0.361919 0.395888 0.376767 0.000106 0.363881 0.402520 0.380983 0.000113 971.440000 981.090000 974.301500 326.851212 1086.660000 1069.990000 1080.542233 376.409584 7941.900000 7948.920000 7945.156267 680.654502
632 0.304381 0.362141 0.329716 0.000108 0.471812 0.467580 0.469928 0.000061 0.362982 0.399045 0.378790 0.000050 0.307662 0.363698 0.332368 0.000231 0.301099 0.360585 0.327064 0.000244 0.460868 0.456400 0.458705 0.000118 0.482756 0.478760 0.481150 0.000129 0.361284 0.396144 0.376586 0.000105 0.364679 0.401946 0.380994 0.000112 970.350000 977.950000 974.486033 324.366057 1086.620000 1071.250000 1080.360800 377.076960 7943.030000 7950.800000 7945.153167 684.860262
633 0.304371 0.362219 0.329663 0.000108 0.472201 0.468439 0.469900 0.000062 0.363112 0.399396 0.378746 0.000050 0.307400 0.362081 0.332460 0.000232 0.301343 0.362356 0.326867 0.000242 0.461269 0.458220 0.458705 0.000120 0.483134 0.478659 0.481095 0.000130 0.361254 0.395730 0.376646 0.000105 0.364970 0.403062 0.380847 0.000111 970.320000 981.830000 974.781133 320.587729 1087.510000 1070.180000 1080.522867 369.588687 7942.170000 7947.990000 7944.696000 671.672516
634 0.304387 0.362141 0.329596 0.000107 0.471414 0.468230 0.469903 0.000062 0.362847 0.399272 0.378703 0.000049 0.308339 0.362648 0.332339 0.000230 0.300435 0.361634 0.326853 0.000243 0.458834 0.455932 0.458695 0.000120 0.483995 0.480528 0.481110 0.000130 0.361012 0.395297 0.376563 0.000105 0.364681 0.403247 0.380843 0.000110 970.130000 978.770000 974.993733 321.885794 1086.360000 1070.380000 1080.158300 365.428867 7943.510000 7950.850000 7944.847967 670.872955
635 0.304418 0.362744 0.329450 0.000106 0.472865 0.466684 0.469905 0.000062 0.363374 0.399123 0.378609 0.000048 0.307747 0.363794 0.332130 0.000227 0.301089 0.361693 0.326771 0.000241 0.461596 0.455779 0.458666 0.000120 0.484133 0.477590 0.481144 0.000128 0.361594 0.395989 0.376417 0.000103 0.365154 0.402257 0.380801 0.000109 972.570000 978.390000 975.397167 330.313373 1086.000000 1070.580000 1080.071200 361.206928 7941.430000 7951.030000 7944.531633 673.248074
636 0.304341 0.362769 0.329460 0.000106 0.472072 0.466128 0.469884 0.000063 0.363047 0.398945 0.378609 0.000048 0.307144 0.365386 0.332145 0.000229 0.301538 0.360153 0.326775 0.000243 0.461845 0.456133 0.458700 0.000120 0.482299 0.476123 0.481069 0.000131 0.361289 0.397148 0.376439 0.000103 0.364805 0.400743 0.380778 0.000110 970.310000 978.940000 975.527400 329.569357 1087.890000 1068.600000 1079.989133 350.969503 7941.800000 7952.460000 7944.483467 657.241836
637 0.304519 0.361220 0.329552 0.000105 0.472183 0.468382 0.470026 0.000062 0.363201 0.398727 0.378718 0.000048 0.307978 0.361168 0.332153 0.000222 0.301060 0.361272 0.326951 0.000243 0.460519 0.457603 0.458932 0.000116 0.483847 0.479161 0.481121 0.000130 0.361367 0.394921 0.376526 0.000101 0.365035 0.402533 0.380910 0.000110 972.100000 979.670000 975.667300 332.956894 1087.970000 1067.620000 1079.731067 353.459585 7939.930000 7952.710000 7944.601633 661.372283
638 0.303921 0.362034 0.329629 0.000107 0.472140 0.466920 0.470083 0.000062 0.362798 0.398744 0.378788 0.000048 0.307657 0.364789 0.332422 0.000226 0.300185 0.359280 0.326836 0.000243 0.460089 0.454728 0.458925 0.000115 0.484191 0.479112 0.481241 0.000130 0.361008 0.396267 0.376698 0.000102 0.364587 0.401221 0.380877 0.000110 972.020000 980.930000 975.727033 340.282732 1088.920000 1068.150000 1079.555633 352.760862 7939.060000 7950.920000 7944.717333 664.481640
639 0.304349 0.362730 0.329704 0.000107 0.471836 0.466612 0.470033 0.000061 0.362969 0.399089 0.378819 0.000049 0.306777 0.363761 0.332480 0.000229 0.301921 0.361699 0.326928 0.000245 0.462106 0.455167 0.458904 0.000117 0.481565 0.478057 0.481162 0.000127 0.361142 0.395753 0.376728 0.000103 0.364797 0.402425 0.380910 0.000111 972.830000 980.760000 975.928833 340.692323 1090.530000 1070.630000 1079.746033 358.836894 7936.640000 7948.610000 7944.325133 667.776653
640 0.304328 0.361797 0.329693 0.000105 0.472271 0.469180 0.470169 0.000060 0.363108 0.399381 0.378860 0.000048 0.307051 0.363517 0.332377 0.000227 0.301605 0.360077 0.327010 0.000243 0.461886 0.459022 0.458966 0.000115 0.482655 0.479338 0.481373 0.000127 0.361243 0.396944 0.376683 0.000103 0.364973 0.401818 0.381037 0.000110 970.920000 974.660000 976.137133 339.084814 1088.520000 1066.590000 1079.715467 364.165048 7940.560000 7958.750000 7944.147400 674.771718
641 0.303723 0.362288 0.329619 0.000107 0.472243 0.469920 0.470105 0.000061 0.362705 0.399959 0.378789 0.000049 0.306397 0.362508 0.332314 0.000231 0.301049 0.362068 0.326925 0.000243 0.461906 0.459313 0.458944 0.000116 0.482580 0.480527 0.481267 0.000129 0.360825 0.396390 0.376634 0.000103 0.364585 0.403529 0.380945 0.000111 971.740000 981.470000 976.087633 336.771732 1087.540000 1064.480000 1079.749600 367.353192 7940.720000 7954.050000 7944.162767 675.917271
642 0.304085 0.361507 0.329518 0.000106 0.472762 0.468392 0.470234 0.000061 0.363122 0.398917 0.378769 0.000048 0.306739 0.362441 0.332197 0.000231 0.301432 0.360573 0.326840 0.000240 0.460896 0.458549 0.459116 0.000115 0.484628 0.478234 0.481352 0.000127 0.360694 0.396079 0.376619 0.000104 0.365550 0.401755 0.380919 0.000109 972.550000 980.570000 976.065800 333.084787 1087.380000 1066.920000 1079.697000 372.795282 7940.070000 7952.510000 7944.237200 679.226736
643 0.304240 0.362533 0.329502 0.000108 0.472420 0.467181 0.470347 0.000060 0.363103 0.399160 0.378798 0.000049 0.306534 0.366097 0.332118 0.000233 0.301946 0.358969 0.326887 0.000241 0.460650 0.456406 0.459170 0.000115 0.484189 0.477955 0.481524 0.000126 0.360474 0.397705 0.376586 0.000106 0.365731 0.400614 0.381010 0.000109 969.770000 979.820000 975.818700 332.308560 1088.450000 1071.310000 1079.683300 377.384799 7941.780000 7948.870000 7944.498000 690.002020
644 0.304060 0.361663 0.329553 0.000106 0.472783 0.468447 0.470323 0.000060 0.363113 0.399037 0.378822 0.000049 0.307290 0.363588 0.332142 0.000230 0.300830 0.359739 0.326964 0.000238 0.459795 0.458267 0.459211 0.000116 0.485771 0.478626 0.481434 0.000127 0.360667 0.396725 0.376616 0.000104 0.365560 0.401349 0.381028 0.000109 970.350000 984.490000 975.873833 333.846709 1086.330000 1070.380000 1079.395633 385.017944 7943.320000 7945.130000 7944.730533 698.324938
645 0.304383 0.362556 0.329500 0.000106 0.472237 0.468351 0.470339 0.000061 0.363132 0.399584 0.378794 0.000049 0.306347 0.365360 0.332191 0.000231 0.302419 0.359752 0.326809 0.000242 0.461235 0.457219 0.459180 0.000116 0.483239 0.479483 0.481497 0.000126 0.360558 0.397511 0.376638 0.000105 0.365706 0.401658 0.380950 0.000111 970.980000 982.610000 975.803267 331.673733 1086.670000 1072.590000 1079.104900 397.593790 7942.350000 7944.800000 7945.091833 713.176438
646 0.304350 0.362079 0.329506 0.000106 0.471924 0.467629 0.470307 0.000060 0.363001 0.399021 0.378787 0.000049 0.307437 0.363371 0.332219 0.000230 0.301262 0.360787 0.326794 0.000246 0.461358 0.456471 0.459179 0.000115 0.482489 0.478786 0.481436 0.000126 0.361310 0.395956 0.376655 0.000105 0.364692 0.402086 0.380919 0.000113 973.600000 980.820000 975.678467 327.173427 1085.680000 1070.910000 1078.939767 395.091593 7940.720000 7948.270000 7945.381767 704.747624
647 0.304498 0.361844 0.329445 0.000106 0.471299 0.468185 0.470247 0.000060 0.362878 0.399063 0.378726 0.000049 0.309302 0.364424 0.332145 0.000227 0.299693 0.359264 0.326745 0.000250 0.459947 0.456679 0.459067 0.000117 0.482651 0.479691 0.481426 0.000124 0.362027 0.396713 0.376568 0.000104 0.363728 0.401413 0.380884 0.000115 973.140000 979.000000 975.430567 328.090308 1085.340000 1068.080000 1079.009833 396.493148 7941.520000 7952.920000 7945.559600 701.724822
648 0.303868 0.361675 0.329572 0.000106 0.471986 0.467982 0.470178 0.000060 0.362709 0.398883 0.378784 0.000049 0.307517 0.362057 0.332387 0.000230 0.300218 0.361293 0.326758 0.000251 0.461306 0.455470 0.459035 0.000118 0.482666 0.480494 0.481322 0.000124 0.361343 0.394751 0.376714 0.000105 0.364075 0.403014 0.380855 0.000115 973.720000 983.540000 975.662167 333.769449 1085.000000 1071.820000 1078.973133 397.172692 7941.280000 7944.640000 7945.364700 711.840524
649 0.303854 0.362533 0.329488 0.000107 0.473701 0.467740 0.470198 0.000059 0.363300 0.399356 0.378736 0.000049 0.309310 0.364058 0.332375 0.000231 0.298398 0.361008 0.326600 0.000251 0.461802 0.456547 0.459037 0.000116 0.485599 0.478933 0.481359 0.000125 0.362682 0.396430 0.376707 0.000105 0.363918 0.402282 0.380766 0.000114 975.050000 983.460000 975.857800 332.448528 1085.210000 1066.770000 1078.728433 393.118025 7939.740000 7949.770000 7945.413767 710.404684
650 0.303905 0.361600 0.329590 0.000106 0.472371 0.467234 0.470172 0.000060 0.362868 0.398572 0.378794 0.000048 0.307730 0.365912 0.332420 0.000233 0.300081 0.357287 0.326760 0.000253 0.461147 0.456139 0.459020 0.000114 0.483594 0.478329 0.481323 0.000127 0.361426 0.397492 0.376730 0.000106 0.364310 0.399652 0.380857 0.000115 973.300000 981.740000 976.015200 326.272335 1083.140000 1065.490000 1078.500633 398.623658 7943.560000 7952.770000 7945.484167 704.612572
651 0.303643 0.361500 0.329421 0.000108 0.473102 0.468101 0.470152 0.000060 0.362954 0.398810 0.378677 0.000049 0.307384 0.360446 0.332237 0.000235 0.299902 0.362554 0.326605 0.000254 0.461589 0.458860 0.458948 0.000114 0.484616 0.477342 0.481356 0.000125 0.361356 0.394891 0.376586 0.000107 0.364552 0.402730 0.380768 0.000114 972.930000 977.580000 976.020067 327.632327 1084.420000 1068.880000 1078.272367 395.145779 7942.650000 7953.540000 7945.707567 706.618068
652 0.303860 0.361913 0.329277 0.000109 0.472033 0.468974 0.470239 0.000060 0.362720 0.399384 0.378613 0.000049 0.307204 0.362455 0.332155 0.000234 0.300515 0.361370 0.326398 0.000253 0.459766 0.457574 0.459072 0.000115 0.484300 0.480373 0.481405 0.000127 0.360601 0.395747 0.376576 0.000107 0.364840 0.403021 0.380651 0.000114 972.290000 981.840000 976.045133 329.765280 1082.200000 1067.870000 1078.287633 381.858131 7945.510000 7950.290000 7945.667233 688.932244
653 0.303517 0.362020 0.329256 0.000108 0.472086 0.466224 0.470184 0.000060 0.362516 0.398492 0.378581 0.000049 0.306971 0.365684 0.332173 0.000236 0.300063 0.358357 0.326339 0.000255 0.461861 0.456356 0.458977 0.000116 0.482311 0.476091 0.481391 0.000126 0.361183 0.397419 0.376555 0.000107 0.363850 0.399564 0.380607 0.000115 974.680000 980.820000 976.235433 328.833309 1082.520000 1070.260000 1078.060433 374.772962 7942.800000 7948.920000 7945.704133 677.985648
654 0.303674 0.361222 0.329052 0.000108 0.471971 0.468417 0.470279 0.000060 0.362578 0.398740 0.378481 0.000049 0.306230 0.363440 0.332014 0.000233 0.301118 0.359004 0.326089 0.000252 0.459845 0.458256 0.459098 0.000115 0.484096 0.478577 0.481459 0.000126 0.359995 0.396626 0.376494 0.000107 0.365161 0.400855 0.380469 0.000114 970.990000 979.280000 976.349833 330.458058 1085.050000 1070.370000 1077.603233 370.407284 7943.960000 7950.350000 7946.046933 684.532115
655 0.303724 0.361831 0.328966 0.000106 0.470919 0.469046 0.470268 0.000059 0.362242 0.399356 0.378422 0.000049 0.307830 0.364472 0.332009 0.000235 0.299618 0.359190 0.325923 0.000250 0.459542 0.457801 0.459059 0.000113 0.482297 0.480292 0.481478 0.000124 0.360929 0.397137 0.376476 0.000107 0.363555 0.401576 0.380367 0.000114 971.760000 980.600000 976.526000 328.326579 1084.260000 1071.310000 1077.302333 373.268461 7943.980000 7948.090000 7946.171667 679.251045
656 0.303268 0.361653 0.328978 0.000107 0.472689 0.467367 0.470171 0.000060 0.362566 0.398653 0.378396 0.000049 0.306485 0.362762 0.332170 0.000235 0.300052 0.360545 0.325786 0.000247 0.460163 0.456687 0.458997 0.000114 0.485215 0.478048 0.481345 0.000126 0.360272 0.395636 0.376560 0.000107 0.364859 0.401671 0.380232 0.000113 976.190000 985.280000 976.750800 329.020974 1086.830000 1066.970000 1076.978267 378.293538 7936.980000 7947.750000 7946.270933 692.821280
657 0.303620 0.361890 0.328870 0.000108 0.471970 0.467279 0.470232 0.000059 0.362543 0.398776 0.378347 0.000050 0.305929 0.362287 0.331920 0.000241 0.301310 0.361493 0.325820 0.000245 0.460072 0.457804 0.459044 0.000114 0.483869 0.476754 0.481421 0.000125 0.359879 0.395718 0.376413 0.000109 0.365206 0.401834 0.380281 0.000112 975.430000 985.170000 976.874567 331.309890 1085.980000 1064.440000 1076.872467 382.227336 7938.590000 7950.390000 7946.252967 695.412905
658 0.303690 0.361552 0.328928 0.000107 0.472145 0.467679 0.470185 0.000061 0.362649 0.398696 0.378368 0.000050 0.306591 0.363804 0.331804 0.000242 0.300789 0.359299 0.326053 0.000242 0.461770 0.456862 0.459072 0.000115 0.482519 0.478495 0.481299 0.000128 0.360904 0.396375 0.376348 0.000109 0.364394 0.401018 0.380389 0.000111 974.490000 982.420000 976.923600 335.883426 1085.050000 1064.840000 1076.965333 385.872340 7940.460000 7952.740000 7946.111067 707.940449
659 0.303566 0.361398 0.328832 0.000107 0.471422 0.468101 0.470059 0.000061 0.362315 0.398744 0.378262 0.000049 0.306764 0.362696 0.331554 0.000240 0.300367 0.360099 0.326111 0.000246 0.459206 0.456681 0.458928 0.000117 0.483637 0.479520 0.481189 0.000131 0.360119 0.395591 0.376135 0.000109 0.364512 0.401897 0.380389 0.000113 975.580000 984.110000 977.158433 332.397876 1085.340000 1062.760000 1077.023700 391.370583 7939.080000 7953.130000 7945.817867 716.146589
660 0.303666 0.361455 0.328780 0.000107 0.472704 0.470001 0.470028 0.000062 0.362829 0.399446 0.378217 0.000050 0.306168 0.362052 0.331461 0.000240 0.301164 0.360857 0.326099 0.000245 0.461841 0.459108 0.458920 0.000117 0.483567 0.480894 0.481136 0.000129 0.360653 0.396022 0.376071 0.000109 0.365005 0.402870 0.380362 0.000113 973.790000 984.980000 977.208767 330.722747 1081.750000 1064.750000 1076.936967 391.108914 7944.460000 7950.270000 7945.854267 718.909851
661 0.303482 0.361539 0.328693 0.000107 0.470829 0.467371 0.469943 0.000061 0.362054 0.398580 0.378131 0.000049 0.306083 0.364157 0.331288 0.000243 0.300882 0.358922 0.326098 0.000251 0.459014 0.456517 0.458870 0.000116 0.482644 0.478225 0.481016 0.000128 0.359609 0.396483 0.375942 0.000110 0.364498 0.400678 0.380320 0.000114 974.480000 983.090000 977.342333 331.720195 1083.670000 1066.830000 1077.106500 382.539254 7941.850000 7950.080000 7945.551167 716.027849
662 0.303209 0.361580 0.328628 0.000108 0.472679 0.466665 0.470008 0.000061 0.362524 0.398360 0.378111 0.000050 0.307033 0.362474 0.331323 0.000242 0.299386 0.360687 0.325933 0.000250 0.461648 0.455120 0.458865 0.000116 0.483709 0.478211 0.481151 0.000128 0.361148 0.394900 0.375963 0.000109 0.363899 0.401820 0.380259 0.000114 972.680000 986.200000 977.548833 334.128537 1083.890000 1069.000000 1077.051567 377.571319 7943.430000 7944.800000 7945.399600 712.459563
663 0.303102 0.361934 0.328470 0.000109 0.471718 0.467688 0.470066 0.000061 0.362117 0.398948 0.378028 0.000050 0.306169 0.364085 0.331049 0.000243 0.300035 0.359783 0.325890 0.000247 0.460964 0.457587 0.458927 0.000116 0.482472 0.477789 0.481204 0.000128 0.360347 0.396811 0.375807 0.000109 0.363888 0.401085 0.380250 0.000112 970.030000 982.030000 977.649567 338.709784 1085.370000 1064.100000 1077.017867 374.598680 7944.600000 7953.870000 7945.332567 709.528344
664 0.303112 0.361670 0.328344 0.000105 0.472595 0.466924 0.470065 0.000061 0.362431 0.398509 0.377946 0.000048 0.306184 0.363876 0.330798 0.000238 0.300041 0.359465 0.325889 0.000245 0.461088 0.455561 0.458897 0.000117 0.484103 0.478288 0.481234 0.000126 0.360400 0.395966 0.375633 0.000108 0.364463 0.401053 0.380260 0.000111 971.100000 983.480000 977.737000 343.819743 1083.610000 1065.990000 1076.994900 372.201992 7945.290000 7950.530000 7945.268100 710.491722
665 0.303422 0.360642 0.328538 0.000104 0.470876 0.467750 0.470096 0.000060 0.362031 0.398130 0.378083 0.000048 0.307145 0.360453 0.330968 0.000233 0.299698 0.360831 0.326108 0.000244 0.458207 0.457451 0.458770 0.000118 0.483545 0.478049 0.481422 0.000125 0.360017 0.394402 0.375699 0.000106 0.364045 0.401858 0.380468 0.000111 973.810000 982.930000 977.714200 338.899474 1083.230000 1070.810000 1076.869633 372.910788 7942.960000 7946.260000 7945.416167 695.253890
666 0.303083 0.361391 0.328589 0.000107 0.472569 0.466705 0.470112 0.000062 0.362403 0.398251 0.378122 0.000048 0.305647 0.361328 0.331074 0.000239 0.300518 0.361453 0.326103 0.000246 0.461359 0.455182 0.458767 0.000120 0.483780 0.478229 0.481458 0.000125 0.360146 0.394177 0.375767 0.000108 0.364659 0.402325 0.380478 0.000111 974.120000 982.090000 977.671700 339.578642 1085.120000 1068.200000 1076.708633 386.440718 7940.760000 7949.710000 7945.619667 689.683533
667 0.303183 0.361725 0.328564 0.000108 0.472873 0.467494 0.470169 0.000061 0.362574 0.398745 0.378126 0.000049 0.305198 0.363423 0.331006 0.000238 0.301168 0.360028 0.326121 0.000245 0.462122 0.456849 0.458811 0.000119 0.483625 0.478139 0.481527 0.000123 0.360121 0.396122 0.375738 0.000108 0.365028 0.401367 0.380513 0.000111 973.910000 979.220000 977.702467 336.295832 1084.060000 1066.880000 1076.670200 384.313053 7942.030000 7953.900000 7945.627333 678.799477
668 0.303163 0.361779 0.328544 0.000107 0.472315 0.466690 0.470125 0.000061 0.362366 0.398498 0.378097 0.000049 0.307001 0.362829 0.330969 0.000238 0.299326 0.360728 0.326119 0.000245 0.460098 0.456663 0.458749 0.000119 0.484532 0.476718 0.481500 0.000122 0.360585 0.395671 0.375692 0.000108 0.364148 0.401325 0.380502 0.000110 972.680000 985.570000 977.672133 336.414575 1083.020000 1066.870000 1076.667633 385.412563 7944.300000 7947.560000 7945.660233 669.429000
669 0.303371 0.360519 0.328501 0.000107 0.472760 0.467899 0.470231 0.000060 0.362657 0.398102 0.378106 0.000049 0.307002 0.362236 0.330934 0.000237 0.299739 0.358801 0.326067 0.000242 0.460737 0.454719 0.458812 0.000118 0.484783 0.481080 0.481651 0.000124 0.360810 0.394605 0.375691 0.000107 0.364505 0.401598 0.380521 0.000110 973.170000 983.090000 977.679500 339.308966 1080.760000 1066.270000 1076.480500 382.143108 7946.070000 7950.640000 7945.840000 663.718241
670 0.303301 0.361515 0.328428 0.000107 0.472592 0.467644 0.470156 0.000059 0.362553 0.398660 0.378033 0.000049 0.304936 0.364150 0.330827 0.000234 0.301666 0.358880 0.326029 0.000241 0.460038 0.457635 0.458639 0.000118 0.485145 0.477652 0.481673 0.000120 0.359222 0.396870 0.375561 0.000107 0.365884 0.400450 0.380504 0.000109 972.590000 982.860000 977.797633 333.557404 1083.340000 1071.050000 1076.339533 365.506260 7944.070000 7946.090000 7945.862833 626.768647
671 0.303341 0.360725 0.328374 0.000107 0.472659 0.468560 0.470122 0.000060 0.362602 0.398467 0.377986 0.000049 0.306734 0.362585 0.330755 0.000232 0.299949 0.358865 0.325994 0.000243 0.460218 0.457701 0.458494 0.000119 0.485100 0.479419 0.481749 0.000122 0.360453 0.395876 0.375463 0.000106 0.364752 0.401059 0.380508 0.000109 975.190000 982.250000 977.854933 337.056125 1081.640000 1067.220000 1076.038833 361.116624 7943.170000 7950.530000 7946.106233 620.133067
672 0.303070 0.361101 0.328577 0.000107 0.472554 0.468239 0.470104 0.000060 0.362390 0.398600 0.378111 0.000049 0.306429 0.363106 0.331046 0.000231 0.299712 0.359096 0.326107 0.000243 0.459518 0.456467 0.458420 0.000118 0.485590 0.480011 0.481787 0.000120 0.360010 0.395783 0.375627 0.000106 0.364769 0.401416 0.380595 0.000109 972.250000 984.240000 978.058467 340.453992 1082.130000 1066.950000 1075.628833 353.949267 7945.620000 7948.810000 7946.312700 609.851752
673 0.302861 0.361391 0.328585 0.000104 0.473029 0.468080 0.470068 0.000061 0.362420 0.398732 0.378104 0.000048 0.306278 0.363323 0.331024 0.000227 0.299444 0.359460 0.326146 0.000240 0.460189 0.455616 0.458437 0.000120 0.485868 0.480544 0.481699 0.000122 0.360147 0.395625 0.375619 0.000104 0.364693 0.401839 0.380590 0.000109 975.260000 982.790000 977.918133 339.011566 1082.890000 1066.110000 1075.467833 355.791968 7941.850000 7951.100000 7946.614033 602.923428
674 0.303048 0.361260 0.328632 0.000106 0.473141 0.467486 0.470206 0.000061 0.362581 0.398439 0.378183 0.000049 0.308407 0.364573 0.331249 0.000228 0.297689 0.357946 0.326015 0.000242 0.460193 0.457535 0.458490 0.000122 0.486089 0.477436 0.481922 0.000120 0.361532 0.397110 0.375783 0.000104 0.363629 0.399768 0.380582 0.000110 972.260000 986.120000 977.721500 339.878274 1081.800000 1068.610000 1075.043367 355.400237 7945.940000 7945.270000 7947.235133 606.242826
675 0.303592 0.361095 0.328661 0.000105 0.472239 0.467986 0.470166 0.000060 0.362618 0.398507 0.378188 0.000048 0.306995 0.364274 0.331348 0.000226 0.300188 0.357917 0.325975 0.000245 0.461458 0.455126 0.458428 0.000122 0.483019 0.480846 0.481905 0.000119 0.361058 0.396072 0.375826 0.000103 0.364179 0.400942 0.380550 0.000111 972.170000 984.740000 977.710967 348.665661 1083.200000 1068.760000 1074.569567 353.670303 7944.630000 7946.500000 7947.719467 604.936647
676 0.302758 0.360640 0.328619 0.000106 0.470737 0.468865 0.470113 0.000062 0.361551 0.398519 0.378142 0.000049 0.305998 0.361646 0.331470 0.000224 0.299518 0.359635 0.325768 0.000249 0.457250 0.457061 0.458412 0.000123 0.484223 0.480669 0.481815 0.000124 0.358937 0.395041 0.375900 0.000102 0.364165 0.401997 0.380384 0.000112 973.760000 982.580000 977.477433 345.672444 1082.210000 1066.130000 1074.284667 359.222622 7944.030000 7951.290000 7948.237900 610.334005
677 0.303246 0.361313 0.328519 0.000108 0.472431 0.468366 0.470098 0.000061 0.362461 0.398781 0.378072 0.000050 0.307739 0.363625 0.331521 0.000225 0.298753 0.359000 0.325517 0.000247 0.461025 0.456803 0.458334 0.000118 0.483837 0.479930 0.481862 0.000125 0.361389 0.396237 0.375905 0.000103 0.363532 0.401326 0.380238 0.000112 972.340000 986.200000 977.463433 347.548868 1082.750000 1064.030000 1074.193433 355.894800 7944.910000 7949.770000 7948.343133 615.109923
678 0.302881 0.361454 0.328384 0.000108 0.472096 0.468072 0.470054 0.000061 0.362106 0.398770 0.377969 0.000050 0.306515 0.362290 0.331445 0.000226 0.299246 0.360617 0.325324 0.000249 0.461374 0.456414 0.458280 0.000120 0.482817 0.479731 0.481828 0.000123 0.360716 0.395233 0.375837 0.000103 0.363496 0.402307 0.380100 0.000112 974.870000 980.980000 977.637600 351.502460 1082.620000 1063.840000 1074.196167 349.602578 7942.510000 7955.180000 7948.166233 611.219925
679 0.303415 0.361508 0.328402 0.000106 0.471021 0.467404 0.470084 0.000061 0.362077 0.398571 0.377991 0.000049 0.306355 0.362271 0.331657 0.000226 0.300474 0.360745 0.325146 0.000244 0.459656 0.456779 0.458261 0.000120 0.482386 0.478029 0.481907 0.000121 0.360010 0.395349 0.375969 0.000103 0.364144 0.401794 0.380013 0.000111 975.210000 980.370000 977.690467 354.613795 1081.400000 1066.840000 1074.108500 348.956638 7943.390000 7952.790000 7948.201033 620.289087
680 0.302832 0.360956 0.328468 0.000105 0.472031 0.466804 0.470064 0.000061 0.362052 0.398003 0.378027 0.000049 0.308430 0.361501 0.331787 0.000227 0.297235 0.360410 0.325149 0.000238 0.461431 0.455102 0.458325 0.000121 0.482631 0.478507 0.481804 0.000122 0.361980 0.394261 0.376075 0.000103 0.362123 0.401744 0.379978 0.000109 971.940000 985.540000 977.800400 356.289654 1082.000000 1063.180000 1073.870800 348.424463 7946.060000 7951.280000 7948.328800 615.696496
681 0.303229 0.361631 0.328532 0.000105 0.472058 0.467208 0.470070 0.000062 0.362319 0.398583 0.378070 0.000049 0.305110 0.364648 0.331793 0.000227 0.301348 0.358613 0.325271 0.000239 0.459825 0.454828 0.458245 0.000121 0.484290 0.479588 0.481895 0.000123 0.359260 0.396211 0.376051 0.000104 0.365378 0.400954 0.380090 0.000110 973.530000 984.330000 977.782400 363.790018 1082.820000 1064.480000 1073.865300 354.095389 7943.650000 7951.190000 7948.352300 629.399231
682 0.302872 0.361630 0.328491 0.000106 0.472343 0.467977 0.470055 0.000060 0.362187 0.398852 0.378038 0.000049 0.306791 0.364251 0.331655 0.000229 0.298954 0.359010 0.325327 0.000243 0.459920 0.456346 0.458162 0.000121 0.484767 0.479607 0.481949 0.000120 0.360386 0.396484 0.375932 0.000104 0.363988 0.401219 0.380144 0.000110 974.940000 986.190000 977.828867 361.958853 1083.600000 1062.030000 1073.673533 352.583577 7941.460000 7951.780000 7948.497600 627.889741
683 0.302586 0.361086 0.328470 0.000107 0.471801 0.466617 0.470060 0.000061 0.361811 0.398022 0.378026 0.000049 0.306225 0.363360 0.331667 0.000230 0.298947 0.358812 0.325272 0.000244 0.460969 0.455122 0.458210 0.000123 0.482632 0.478111 0.481910 0.000121 0.360385 0.395477 0.375957 0.000104 0.363237 0.400567 0.380095 0.000111 973.550000 984.280000 977.886000 362.754188 1081.790000 1065.480000 1073.786933 349.334906 7944.660000 7950.240000 7948.327067 631.501607
684 0.302331 0.360366 0.328399 0.000107 0.472503 0.468338 0.470095 0.000061 0.361891 0.398156 0.377992 0.000049 0.305633 0.360688 0.331645 0.000232 0.299029 0.360044 0.325153 0.000244 0.460508 0.457569 0.458340 0.000123 0.484499 0.479107 0.481850 0.000121 0.359839 0.394596 0.375988 0.000106 0.363944 0.401716 0.379997 0.000111 976.270000 983.000000 977.905100 355.449642 1084.560000 1063.510000 1073.845467 352.306577 7939.170000 7953.490000 7948.249433 628.901337
685 0.302857 0.361595 0.328409 0.000109 0.472356 0.468836 0.470087 0.000061 0.362182 0.399130 0.377996 0.000049 0.306942 0.363891 0.331733 0.000233 0.298772 0.359300 0.325084 0.000249 0.459561 0.457523 0.458203 0.000123 0.485152 0.480148 0.481972 0.000121 0.360359 0.396662 0.375997 0.000106 0.364005 0.401597 0.379995 0.000112 972.290000 984.710000 978.070500 357.175757 1083.480000 1062.890000 1073.787867 353.975483 7944.230000 7952.400000 7948.141633 644.985174
686 0.302417 0.361375 0.328309 0.000110 0.472062 0.466886 0.470163 0.000061 0.361793 0.398304 0.377958 0.000050 0.306826 0.364460 0.331656 0.000235 0.298007 0.358289 0.324961 0.000249 0.460061 0.454609 0.458232 0.000123 0.484063 0.479163 0.482094 0.000120 0.360459 0.396012 0.375957 0.000106 0.363127 0.400595 0.379958 0.000113 970.460000 982.980000 977.919033 357.077977 1085.020000 1059.750000 1074.017400 361.537288 7944.520000 7957.270000 7948.063567 654.202737
687 0.302472 0.361279 0.328145 0.000110 0.473493 0.467366 0.470218 0.000060 0.362329 0.398410 0.377871 0.000050 0.307533 0.363451 0.331435 0.000231 0.297411 0.359107 0.324855 0.000248 0.461800 0.455256 0.458205 0.000125 0.485187 0.479476 0.482231 0.000120 0.361526 0.395583 0.375805 0.000105 0.363132 0.401236 0.379936 0.000111 973.210000 980.100000 977.706167 361.510359 1084.970000 1060.800000 1074.465800 368.433116 7941.820000 7959.100000 7947.828033 676.447553
688 0.302087 0.361563 0.328114 0.000110 0.472371 0.467033 0.470204 0.000061 0.361687 0.398477 0.377846 0.000050 0.305234 0.364147 0.331463 0.000230 0.298941 0.358979 0.324766 0.000248 0.461508 0.455624 0.458246 0.000122 0.483234 0.478441 0.482163 0.000120 0.359930 0.396164 0.375837 0.000104 0.363444 0.400791 0.379855 0.000111 972.640000 986.510000 977.462500 358.714412 1084.420000 1067.740000 1074.730900 373.471377 7942.940000 7945.750000 7947.806600 670.623436
689 0.302299 0.360611 0.327984 0.000110 0.472741 0.467707 0.470248 0.000060 0.361954 0.398095 0.377776 0.000050 0.306251 0.362708 0.331387 0.000229 0.298347 0.358515 0.324581 0.000248 0.460705 0.456272 0.458336 0.000119 0.484777 0.479142 0.482160 0.000121 0.360310 0.395455 0.375819 0.000103 0.363597 0.400734 0.379734 0.000112 971.090000 983.940000 977.137867 353.399577 1084.220000 1066.510000 1075.108700 378.762810 7944.690000 7949.550000 7947.753433 674.673776
690 0.301995 0.361155 0.327836 0.000109 0.471891 0.467030 0.470323 0.000060 0.361459 0.398212 0.377706 0.000050 0.305229 0.365955 0.331288 0.000228 0.298761 0.356356 0.324384 0.000245 0.460364 0.455861 0.458395 0.000121 0.483419 0.478200 0.482250 0.000120 0.359526 0.397422 0.375775 0.000104 0.363391 0.399001 0.379637 0.000111 974.640000 986.630000 976.926700 348.085212 1084.410000 1060.780000 1075.555700 366.078291 7940.950000 7952.590000 7947.517600 660.432558
691 0.302080 0.360922 0.327766 0.000109 0.473168 0.466855 0.470314 0.000060 0.361961 0.397999 0.377658 0.000050 0.306496 0.362665 0.331149 0.000226 0.297664 0.359180 0.324384 0.000246 0.460508 0.455962 0.458336 0.000120 0.485828 0.477747 0.482292 0.000119 0.360400 0.395319 0.375664 0.000103 0.363521 0.400678 0.379652 0.000110 973.350000 981.700000 976.608300 345.974019 1085.380000 1064.370000 1075.842167 359.750984 7941.270000 7953.930000 7947.549533 654.744509
692 0.302075 0.359966 0.327588 0.000108 0.471709 0.467985 0.470290 0.000059 0.361447 0.397773 0.377533 0.000049 0.306540 0.360708 0.330958 0.000227 0.297610 0.359224 0.324217 0.000242 0.459013 0.455051 0.458357 0.000122 0.484404 0.480920 0.482223 0.000118 0.359906 0.393728 0.375548 0.000104 0.362988 0.401817 0.379519 0.000109 972.410000 983.310000 976.529533 337.226706 1083.820000 1061.420000 1075.978567 360.215551 7943.770000 7955.270000 7947.491900 650.051937
693 0.301855 0.360190 0.327511 0.000109 0.472637 0.468613 0.470333 0.000061 0.361629 0.398138 0.377499 0.000050 0.307593 0.361651 0.330809 0.000224 0.296118 0.358730 0.324214 0.000244 0.461239 0.456137 0.458326 0.000123 0.484036 0.481088 0.482341 0.000121 0.361369 0.394721 0.375440 0.000102 0.361889 0.401555 0.379558 0.000111 971.530000 986.510000 976.559667 331.210984 1085.780000 1066.550000 1075.912767 357.633168 7942.690000 7946.940000 7947.527567 641.626688
694 0.301559 0.360094 0.327517 0.000107 0.473195 0.467055 0.470242 0.000060 0.361631 0.397531 0.377471 0.000049 0.304924 0.360842 0.330885 0.000224 0.298193 0.359347 0.324150 0.000245 0.461226 0.455386 0.458203 0.000122 0.485164 0.478724 0.482282 0.000118 0.359630 0.393932 0.375446 0.000101 0.363633 0.401129 0.379496 0.000111 971.560000 982.760000 976.487533 324.545695 1082.950000 1062.450000 1075.916933 350.472198 7945.490000 7954.790000 7947.595533 632.256570
695 0.302270 0.360204 0.327509 0.000106 0.471531 0.467334 0.470238 0.000061 0.361511 0.397699 0.377464 0.000049 0.306142 0.362913 0.330950 0.000227 0.298397 0.357494 0.324067 0.000243 0.459005 0.455745 0.458292 0.000120 0.484058 0.478922 0.482184 0.000119 0.359644 0.395404 0.375520 0.000103 0.363378 0.399994 0.379408 0.000110 972.270000 981.360000 976.672533 321.474835 1081.850000 1065.660000 1075.921200 344.079267 7945.880000 7952.980000 7947.406267 620.649101
696 0.302363 0.360250 0.327530 0.000106 0.473277 0.468571 0.470345 0.000060 0.362183 0.398162 0.377515 0.000048 0.305863 0.362593 0.330936 0.000226 0.298864 0.357907 0.324125 0.000243 0.460620 0.456527 0.458408 0.000120 0.485935 0.480615 0.482283 0.000118 0.360028 0.395470 0.375551 0.000103 0.364339 0.400855 0.379480 0.000109 972.890000 983.460000 976.656633 319.230732 1083.680000 1061.800000 1075.643900 339.955825 7943.430000 7954.740000 7947.699467 620.658911
697 0.302503 0.359722 0.327486 0.000106 0.472719 0.469942 0.470452 0.000060 0.362079 0.398299 0.377524 0.000048 0.306340 0.361995 0.330928 0.000224 0.298667 0.357448 0.324044 0.000241 0.460428 0.457341 0.458517 0.000118 0.485010 0.482543 0.482387 0.000118 0.360271 0.395366 0.375584 0.000102 0.363887 0.401231 0.379464 0.000109 974.210000 983.200000 976.640400 317.314492 1083.110000 1063.840000 1075.601533 341.285030 7942.680000 7952.960000 7947.758067 610.933037
698 0.302428 0.360350 0.327633 0.000108 0.471623 0.466934 0.470430 0.000059 0.361646 0.397655 0.377612 0.000049 0.305803 0.361505 0.331077 0.000225 0.299053 0.359195 0.324188 0.000248 0.460069 0.455452 0.458583 0.000119 0.483176 0.478417 0.482277 0.000118 0.359796 0.394386 0.375704 0.000103 0.363496 0.400923 0.379519 0.000111 970.820000 982.840000 976.578700 319.191415 1079.820000 1066.870000 1075.444633 345.063364 7949.360000 7950.290000 7947.976667 617.392917
699 0.301712 0.360268 0.327697 0.000108 0.472432 0.468799 0.470475 0.000061 0.361464 0.398254 0.377669 0.000049 0.305932 0.361233 0.331226 0.000228 0.297491 0.359304 0.324167 0.000248 0.460848 0.457106 0.458567 0.000119 0.484015 0.480492 0.482384 0.000120 0.360153 0.394789 0.375795 0.000104 0.362775 0.401719 0.379543 0.000111 973.050000 985.070000 976.369000 320.278662 1079.950000 1063.810000 1075.369233 346.204332 7947.000000 7951.120000 7948.261767 616.211772
700 0.302447 0.360628 0.327658 0.000106 0.473114 0.469134 0.470552 0.000061 0.362181 0.398605 0.377671 0.000048 0.306817 0.362326 0.331191 0.000229 0.298077 0.358931 0.324125 0.000240 0.461229 0.457793 0.458619 0.000120 0.484999 0.480474 0.482486 0.000120 0.360861 0.395740 0.375791 0.000104 0.363500 0.401471 0.379551 0.000108 970.900000 985.340000 976.142033 322.535072 1081.230000 1065.580000 1075.342667 349.088925 7947.870000 7949.080000 7948.515300 613.549264
701 0.302887 0.361259 0.327730 0.000106 0.473169 0.466256 0.470516 0.000059 0.362485 0.398008 0.377705 0.000048 0.308292 0.364149 0.331310 0.000231 0.297481 0.358369 0.324150 0.000240 0.460017 0.454617 0.458606 0.000119 0.486321 0.477894 0.482426 0.000118 0.361396 0.395813 0.375864 0.000105 0.363575 0.400203 0.379547 0.000107 971.420000 984.790000 975.884100 322.593402 1082.760000 1068.080000 1075.304300 358.221467 7945.820000 7947.130000 7948.811600 621.716013
702 0.302618 0.360099 0.327695 0.000104 0.472558 0.469092 0.470529 0.000060 0.362097 0.398247 0.377687 0.000047 0.308044 0.363635 0.331178 0.000232 0.297193 0.356563 0.324211 0.000239 0.460118 0.456913 0.458591 0.000120 0.484998 0.481271 0.482467 0.000118 0.361270 0.396282 0.375773 0.000106 0.362925 0.400211 0.379601 0.000106 969.220000 982.370000 975.616500 325.158418 1082.800000 1066.130000 1075.237033 362.144920 7947.980000 7951.500000 7949.146467 620.816072
703 0.302968 0.360616 0.327851 0.000104 0.472035 0.467963 0.470547 0.000059 0.362141 0.398188 0.377795 0.000047 0.306995 0.364928 0.331327 0.000235 0.298941 0.356304 0.324376 0.000239 0.460135 0.455878 0.458652 0.000117 0.483935 0.480048 0.482443 0.000117 0.360594 0.396761 0.375890 0.000107 0.363689 0.399615 0.379699 0.000107 968.520000 979.980000 975.531333 325.858741 1080.390000 1063.850000 1075.091433 360.443404 7951.090000 7956.170000 7949.377233 614.732012
704 0.302901 0.361006 0.327986 0.000102 0.472289 0.467966 0.470636 0.000058 0.362186 0.398442 0.377914 0.000047 0.306419 0.363281 0.331432 0.000236 0.299382 0.358731 0.324540 0.000239 0.459832 0.455893 0.458736 0.000117 0.484745 0.480039 0.482536 0.000115 0.360114 0.395695 0.375989 0.000108 0.364259 0.401188 0.379839 0.000107 973.400000 986.010000 975.285533 328.334584 1079.380000 1063.280000 1074.845367 357.039371 7947.220000 7950.710000 7949.869100 613.981782
705 0.303411 0.360408 0.328204 0.000102 0.473341 0.468447 0.470581 0.000058 0.362887 0.398222 0.378036 0.000047 0.307480 0.364465 0.331580 0.000236 0.299343 0.356352 0.324828 0.000242 0.461808 0.456561 0.458610 0.000117 0.484874 0.480333 0.482552 0.000113 0.361495 0.396699 0.376041 0.000108 0.364279 0.399745 0.380032 0.000108 972.090000 980.770000 975.041667 334.778526 1082.460000 1065.740000 1074.491100 355.750864 7945.450000 7953.490000 7950.467233 614.264603
706 0.303402 0.360584 0.328375 0.000104 0.471122 0.467938 0.470643 0.000058 0.362104 0.398158 0.378169 0.000048 0.307023 0.363231 0.331703 0.000235 0.299781 0.357938 0.325046 0.000250 0.458567 0.454799 0.458640 0.000119 0.483678 0.481076 0.482646 0.000113 0.360063 0.395280 0.376131 0.000108 0.364145 0.401037 0.380206 0.000112 970.540000 984.660000 974.932667 340.961111 1081.190000 1062.790000 1074.083033 354.235736 7948.270000 7952.550000 7950.984300 605.448273
707 0.303012 0.360301 0.328406 0.000104 0.471160 0.467021 0.470572 0.000058 0.361863 0.397653 0.378164 0.000048 0.307242 0.363218 0.331689 0.000233 0.298781 0.357384 0.325124 0.000248 0.459758 0.455792 0.458649 0.000118 0.482562 0.478251 0.482494 0.000114 0.360623 0.395619 0.376125 0.000107 0.363104 0.399687 0.380204 0.000111 973.980000 984.790000 974.737267 342.959991 1082.070000 1061.240000 1073.806100 351.689453 7943.950000 7953.970000 7951.456633 608.772328
708 0.303260 0.360982 0.328560 0.000105 0.472147 0.468930 0.470576 0.000058 0.362370 0.398764 0.378265 0.000048 0.307054 0.362904 0.331744 0.000233 0.299465 0.359060 0.325375 0.000247 0.460475 0.457224 0.458623 0.000118 0.483819 0.480636 0.482529 0.000115 0.360751 0.395916 0.376152 0.000107 0.363989 0.401612 0.380379 0.000111 972.290000 983.680000 974.710733 346.954703 1080.150000 1063.580000 1073.563467 348.899940 7947.560000 7952.740000 7951.725800 608.816475
709 0.303080 0.360912 0.328523 0.000105 0.471561 0.468107 0.470499 0.000059 0.362048 0.398430 0.378215 0.000049 0.306586 0.362409 0.331737 0.000236 0.299573 0.359415 0.325310 0.000243 0.459610 0.455945 0.458487 0.000119 0.483512 0.480269 0.482512 0.000115 0.360145 0.395146 0.376099 0.000108 0.363952 0.401714 0.380331 0.000109 971.510000 985.200000 974.861667 346.167610 1080.780000 1065.090000 1073.318600 348.656819 7947.710000 7949.710000 7951.819733 602.850300
710 0.303214 0.360982 0.328549 0.000104 0.471637 0.469730 0.470392 0.000060 0.362162 0.399044 0.378194 0.000049 0.306664 0.361407 0.331829 0.000235 0.299765 0.360558 0.325269 0.000241 0.459151 0.457592 0.458401 0.000122 0.484124 0.481868 0.482383 0.000117 0.360034 0.395072 0.376129 0.000108 0.364290 0.403016 0.380259 0.000110 975.190000 981.030000 975.151800 350.245700 1080.680000 1062.710000 1073.074900 346.650352 7944.130000 7956.260000 7951.773300 596.853276
711 0.302860 0.360762 0.328651 0.000106 0.471484 0.468574 0.470393 0.000060 0.361878 0.398496 0.378261 0.000050 0.307618 0.361767 0.331908 0.000239 0.298102 0.359756 0.325393 0.000245 0.458092 0.456461 0.458368 0.000121 0.484876 0.480687 0.482418 0.000117 0.360284 0.394910 0.376169 0.000110 0.363473 0.402082 0.380352 0.000111 971.320000 981.710000 975.315667 352.556828 1081.560000 1064.010000 1073.022167 351.416622 7947.120000 7954.280000 7951.662167 606.976180
712 0.302985 0.360734 0.328636 0.000107 0.472139 0.467641 0.470255 0.000060 0.362189 0.398151 0.378202 0.000050 0.306167 0.363552 0.331765 0.000237 0.299803 0.357916 0.325506 0.000246 0.460214 0.456600 0.458230 0.000121 0.484064 0.478683 0.482281 0.000119 0.360083 0.396119 0.376027 0.000109 0.364295 0.400184 0.380377 0.000112 971.190000 985.370000 975.205300 350.948510 1080.660000 1062.500000 1072.953000 356.970784 7948.150000 7952.130000 7951.841700 611.156923
713 0.302578 0.361390 0.328574 0.000110 0.472179 0.467702 0.470213 0.000060 0.361938 0.398599 0.378148 0.000050 0.305739 0.361544 0.331652 0.000241 0.299416 0.361236 0.325497 0.000250 0.460872 0.455795 0.458141 0.000122 0.483486 0.479609 0.482285 0.000117 0.360036 0.394532 0.375923 0.000109 0.363840 0.402666 0.380373 0.000112 972.450000 984.260000 975.335233 353.916814 1079.220000 1059.910000 1072.606700 364.822498 7948.330000 7955.830000 7952.058067 629.609489
714 0.302520 0.362055 0.328473 0.000109 0.472640 0.468584 0.470128 0.000061 0.362062 0.399340 0.378052 0.000051 0.305937 0.364610 0.331480 0.000241 0.299102 0.359501 0.325466 0.000247 0.460451 0.458117 0.458068 0.000122 0.484829 0.479052 0.482187 0.000122 0.360017 0.397337 0.375786 0.000110 0.364106 0.401343 0.380319 0.000112 971.930000 982.990000 975.431100 359.521288 1080.620000 1065.160000 1072.568467 358.738957 7947.450000 7951.850000 7952.000433 643.502512
715 0.302789 0.360288 0.328337 0.000108 0.472457 0.467031 0.470064 0.000062 0.362172 0.397648 0.377941 0.000050 0.307110 0.361978 0.331255 0.000239 0.298467 0.358599 0.325419 0.000246 0.460455 0.453898 0.457980 0.000125 0.484458 0.480165 0.482147 0.000123 0.360780 0.394150 0.375609 0.000109 0.363564 0.401147 0.380274 0.000111 971.670000 976.970000 975.230233 357.286787 1081.940000 1063.020000 1072.565633 354.304434 7946.390000 7960.010000 7952.204133 640.753355
716 0.302927 0.360936 0.328345 0.000109 0.471205 0.467043 0.470073 0.000061 0.361824 0.398073 0.377949 0.000050 0.305211 0.360403 0.331256 0.000240 0.300643 0.361469 0.325433 0.000246 0.458698 0.454534 0.457941 0.000123 0.483711 0.479553 0.482204 0.000121 0.358931 0.393349 0.375596 0.000109 0.364717 0.402798 0.380303 0.000111 975.690000 981.090000 975.508967 362.184960 1079.020000 1061.960000 1072.442667 354.516089 7945.290000 7956.950000 7952.048367 653.372867
717 0.303039 0.361069 0.328134 0.000108 0.471628 0.466540 0.470041 0.000060 0.362045 0.397984 0.377801 0.000050 0.306973 0.364316 0.330971 0.000238 0.299106 0.357822 0.325297 0.000246 0.458419 0.454498 0.458010 0.000121 0.484837 0.478582 0.482071 0.000123 0.359979 0.395880 0.375435 0.000108 0.364112 0.400088 0.380168 0.000112 974.450000 986.740000 975.483200 360.490113 1081.480000 1063.580000 1072.572000 354.532416 7944.070000 7949.680000 7951.944800 655.033397
718 0.303092 0.360915 0.327997 0.000109 0.472383 0.466734 0.470088 0.000060 0.362344 0.397952 0.377729 0.000050 0.306672 0.361847 0.330921 0.000236 0.299512 0.359984 0.325073 0.000247 0.459900 0.455964 0.458096 0.000118 0.484867 0.477504 0.482079 0.000124 0.360302 0.394788 0.375433 0.000108 0.364386 0.401116 0.380025 0.000112 972.410000 983.300000 975.670500 364.928928 1081.760000 1058.780000 1072.856467 356.584945 7945.830000 7957.920000 7951.473033 656.104040
719 0.302701 0.360944 0.327928 0.000107 0.472402 0.469410 0.469993 0.000060 0.362097 0.398907 0.377650 0.000049 0.306954 0.362070 0.330814 0.000235 0.298449 0.359818 0.325042 0.000244 0.461483 0.457949 0.457951 0.000121 0.483322 0.480871 0.482034 0.000122 0.361039 0.395628 0.375312 0.000108 0.363155 0.402186 0.379989 0.000111 975.790000 978.690000 975.848900 368.922652 1079.240000 1060.830000 1072.942900 357.286495 7944.970000 7960.480000 7951.208200 670.168604
720 0.302302 0.360961 0.327889 0.000107 0.470595 0.467291 0.469948 0.000062 0.361205 0.398177 0.377610 0.000049 0.306531 0.362638 0.330799 0.000232 0.298073 0.359284 0.324979 0.000244 0.458929 0.455012 0.457865 0.000122 0.482262 0.479569 0.482032 0.000124 0.359870 0.394969 0.375272 0.000106 0.362539 0.401384 0.379948 0.000111 973.850000 986.190000 976.028867 369.761241 1080.470000 1059.030000 1073.020067 353.158132 7945.680000 7954.780000 7950.951067 665.081197
721 0.302089 0.360574 0.328017 0.000107 0.471763 0.468077 0.469961 0.000060 0.361475 0.398200 0.377697 0.000049 0.306158 0.361299 0.330881 0.000229 0.298019 0.359849 0.325153 0.000246 0.458476 0.455182 0.457901 0.000122 0.485050 0.480972 0.482021 0.000124 0.359469 0.394158 0.375338 0.000105 0.363480 0.402242 0.380057 0.000112 973.990000 981.140000 976.282600 369.282550 1082.760000 1066.120000 1073.072600 350.672540 7943.250000 7952.740000 7950.644800 658.513190
722 0.302448 0.360697 0.327947 0.000106 0.472244 0.466782 0.469914 0.000061 0.361877 0.397826 0.377635 0.000049 0.307008 0.361472 0.330894 0.000229 0.297889 0.359922 0.325001 0.000242 0.459429 0.454300 0.457833 0.000123 0.485059 0.479263 0.481995 0.000122 0.360355 0.393962 0.375322 0.000106 0.363398 0.401691 0.379949 0.000110 971.600000 983.550000 976.479500 370.565038 1079.980000 1062.640000 1072.793500 355.667026 7948.420000 7953.810000 7950.727000 659.390340
723 0.302154 0.360481 0.327934 0.000106 0.472399 0.468292 0.469936 0.000061 0.361740 0.398215 0.377635 0.000049 0.305263 0.362746 0.330979 0.000232 0.299044 0.358215 0.324890 0.000242 0.459444 0.455934 0.457844 0.000121 0.485354 0.480650 0.482029 0.000121 0.359227 0.395362 0.375382 0.000107 0.364253 0.401067 0.379888 0.000109 972.910000 979.570000 976.737467 374.405137 1078.560000 1059.280000 1072.690300 357.283362 7948.530000 7961.150000 7950.572233 658.953496
724 0.301838 0.360803 0.327906 0.000109 0.472524 0.466830 0.469848 0.000060 0.361578 0.397913 0.377586 0.000050 0.304180 0.362769 0.330851 0.000234 0.299496 0.358838 0.324961 0.000246 0.460233 0.455009 0.457788 0.000123 0.484815 0.478652 0.481907 0.000120 0.358799 0.395053 0.375279 0.000108 0.364358 0.400773 0.379892 0.000112 972.890000 978.550000 976.841867 373.452991 1079.250000 1063.450000 1072.466400 355.291934 7947.860000 7958.000000 7950.691733 646.015793
725 0.302163 0.361435 0.327942 0.000109 0.470969 0.468561 0.469839 0.000062 0.361245 0.398929 0.377606 0.000050 0.305592 0.361910 0.330791 0.000235 0.298733 0.360959 0.325094 0.000246 0.457582 0.457915 0.457801 0.000125 0.484355 0.479207 0.481877 0.000122 0.358789 0.395512 0.375244 0.000109 0.363701 0.402346 0.379968 0.000111 973.250000 979.440000 977.007933 372.472766 1080.010000 1063.410000 1072.151933 361.658929 7946.740000 7957.150000 7950.840133 640.102471
726 0.302095 0.360816 0.327811 0.000109 0.471138 0.467373 0.469717 0.000062 0.361260 0.398111 0.377478 0.000051 0.305195 0.359986 0.330505 0.000237 0.298995 0.361645 0.325117 0.000246 0.460045 0.454898 0.457667 0.000124 0.482232 0.479847 0.481768 0.000121 0.359393 0.393205 0.375012 0.000109 0.363128 0.403016 0.379945 0.000111 974.540000 984.230000 977.148867 365.121798 1077.100000 1062.490000 1071.755700 355.572387 7948.360000 7953.280000 7951.095433 630.412768
727 0.302380 0.360302 0.327873 0.000108 0.470511 0.467358 0.469702 0.000062 0.361226 0.397771 0.377513 0.000050 0.304900 0.362543 0.330533 0.000234 0.299861 0.358061 0.325213 0.000244 0.459401 0.455240 0.457641 0.000127 0.481620 0.479477 0.481762 0.000121 0.358975 0.394987 0.375021 0.000108 0.363477 0.400556 0.380005 0.000110 974.080000 986.620000 977.448567 354.804126 1078.260000 1063.290000 1071.377900 350.174394 7947.660000 7950.090000 7951.173533 615.209286
728 0.302181 0.360562 0.327962 0.000109 0.470763 0.467947 0.469612 0.000063 0.361185 0.398147 0.377540 0.000051 0.304374 0.362028 0.330580 0.000236 0.299988 0.359096 0.325344 0.000247 0.460238 0.455238 0.457507 0.000126 0.481288 0.480657 0.481717 0.000123 0.358926 0.394651 0.375005 0.000109 0.363443 0.401642 0.380075 0.000113 974.350000 983.490000 977.639500 344.460203 1078.030000 1058.640000 1071.415067 357.488796 7947.620000 7957.870000 7950.945433 616.858655
729 0.302422 0.360937 0.327974 0.000107 0.469702 0.467896 0.469533 0.000063 0.360970 0.398373 0.377519 0.000050 0.305076 0.365278 0.330626 0.000233 0.299768 0.356596 0.325322 0.000249 0.457279 0.457061 0.457409 0.000126 0.482124 0.478731 0.481657 0.000123 0.358347 0.397402 0.375000 0.000108 0.363593 0.399343 0.380039 0.000112 974.490000 980.930000 977.701467 334.652701 1076.740000 1056.680000 1071.290067 355.713165 7948.770000 7962.390000 7951.008467 601.002053
730 0.302218 0.359561 0.327971 0.000106 0.471921 0.468190 0.469410 0.000063 0.361614 0.397581 0.377475 0.000050 0.304868 0.365084 0.330634 0.000232 0.299568 0.354038 0.325308 0.000244 0.459397 0.456271 0.457348 0.000126 0.484445 0.480109 0.481473 0.000125 0.358953 0.397000 0.374984 0.000107 0.364275 0.398163 0.379966 0.000111 972.850000 981.190000 977.776700 323.826433 1079.070000 1060.570000 1071.023567 359.031230 7948.080000 7958.240000 7951.199733 591.778385
731 0.302233 0.360094 0.327906 0.000107 0.470599 0.467452 0.469376 0.000064 0.361161 0.397670 0.377421 0.000050 0.304947 0.360313 0.330569 0.000234 0.299519 0.359875 0.325242 0.000243 0.459340 0.454220 0.457243 0.000128 0.481857 0.480685 0.481510 0.000125 0.358984 0.393180 0.374905 0.000108 0.363337 0.402159 0.379936 0.000110 972.990000 981.830000 978.036233 316.692718 1079.270000 1061.450000 1070.805433 357.946001 7947.740000 7956.720000 7951.158333 586.089951
732 0.302306 0.360919 0.328032 0.000109 0.471262 0.466772 0.469259 0.000064 0.361441 0.397967 0.377462 0.000050 0.304971 0.361658 0.330660 0.000235 0.299641 0.360179 0.325404 0.000246 0.460153 0.454364 0.457168 0.000129 0.482371 0.479179 0.481351 0.000126 0.359285 0.394105 0.374938 0.000108 0.363597 0.401829 0.379986 0.000111 975.320000 986.950000 978.104533 309.610228 1079.560000 1060.320000 1070.689700 353.883141 7945.120000 7952.730000 7951.205767 577.322597
733 0.302804 0.359931 0.328017 0.000108 0.472802 0.467647 0.469436 0.000063 0.362304 0.397631 0.377514 0.000050 0.306399 0.360304 0.330653 0.000230 0.299210 0.359557 0.325382 0.000245 0.460895 0.455331 0.457420 0.000124 0.484709 0.479964 0.481453 0.000125 0.360473 0.393563 0.375021 0.000105 0.364134 0.401699 0.380007 0.000111 973.380000 987.200000 978.259000 308.068124 1079.590000 1060.790000 1070.390800 353.017347 7947.030000 7952.010000 7951.350200 566.244608
734 0.302828 0.360787 0.327963 0.000108 0.471660 0.468807 0.469399 0.000063 0.361919 0.398594 0.377465 0.000049 0.305460 0.361129 0.330627 0.000234 0.300197 0.360446 0.325298 0.000250 0.461278 0.458092 0.457510 0.000125 0.482042 0.479522 0.481287 0.000126 0.359996 0.395066 0.375036 0.000106 0.363843 0.402122 0.379894 0.000112 975.800000 985.780000 978.307333 307.045383 1076.630000 1062.150000 1070.246233 350.992204 7947.570000 7952.070000 7951.446433 557.509215
735 0.302112 0.359955 0.327941 0.000107 0.471243 0.466708 0.469365 0.000062 0.361308 0.397319 0.377439 0.000049 0.306695 0.359225 0.330635 0.000235 0.297528 0.360686 0.325247 0.000250 0.459139 0.455366 0.457473 0.000124 0.483347 0.478050 0.481258 0.000126 0.360050 0.392874 0.375028 0.000107 0.362565 0.401764 0.379851 0.000113 974.660000 983.800000 978.253200 301.550489 1074.280000 1059.640000 1070.165033 353.296026 7951.060000 7956.560000 7951.581767 548.703561
736 0.303032 0.361210 0.327975 0.000106 0.471747 0.467419 0.469391 0.000061 0.362082 0.398383 0.377471 0.000049 0.305514 0.363270 0.330721 0.000237 0.300551 0.359151 0.325229 0.000245 0.460436 0.454536 0.457396 0.000121 0.483058 0.480302 0.481386 0.000125 0.359737 0.395213 0.375058 0.000107 0.364429 0.401554 0.379884 0.000111 974.500000 985.440000 978.316767 301.069183 1077.710000 1060.710000 1069.890633 354.764730 7947.790000 7953.850000 7951.792600 546.262440
737 0.302689 0.360617 0.327981 0.000106 0.471158 0.467240 0.469347 0.000062 0.361653 0.397935 0.377459 0.000049 0.307025 0.361039 0.330773 0.000233 0.298353 0.360196 0.325189 0.000243 0.459145 0.454748 0.457431 0.000122 0.483171 0.479732 0.481264 0.000126 0.360267 0.393837 0.375103 0.000105 0.363040 0.402033 0.379815 0.000111 973.370000 985.420000 978.480267 302.059899 1078.580000 1057.660000 1069.721067 359.968514 7948.050000 7956.920000 7951.798667 541.682140
738 0.302808 0.360393 0.327947 0.000106 0.471400 0.467538 0.469418 0.000062 0.361815 0.397894 0.377462 0.000048 0.307040 0.361343 0.330716 0.000232 0.298575 0.359443 0.325178 0.000243 0.460123 0.455736 0.457575 0.000121 0.482676 0.479340 0.481260 0.000127 0.360619 0.394381 0.375117 0.000104 0.363011 0.401407 0.379807 0.000110 974.050000 982.230000 978.403400 304.729685 1078.390000 1058.020000 1069.483467 360.101915 7947.560000 7959.750000 7952.113133 540.760332
739 0.302295 0.361002 0.327976 0.000107 0.471795 0.468679 0.469416 0.000062 0.361620 0.398689 0.377480 0.000049 0.305184 0.359518 0.330666 0.000234 0.299406 0.362485 0.325286 0.000248 0.460564 0.458040 0.457689 0.000122 0.483026 0.479318 0.481142 0.000127 0.359567 0.394001 0.375124 0.000105 0.363673 0.403377 0.379836 0.000112 974.450000 983.380000 978.485800 306.541796 1077.450000 1058.910000 1069.338067 362.212432 7948.100000 7957.710000 7952.176133 541.815037
740 0.302862 0.360530 0.327860 0.000105 0.470587 0.468256 0.469489 0.000062 0.361565 0.398234 0.377430 0.000048 0.307217 0.363082 0.330564 0.000230 0.298506 0.357979 0.325157 0.000245 0.458717 0.456424 0.457754 0.000123 0.482456 0.480088 0.481223 0.000125 0.360242 0.395752 0.375081 0.000103 0.362889 0.400717 0.379780 0.000110 974.810000 984.520000 978.534867 304.270012 1075.040000 1059.780000 1069.308733 361.524781 7950.150000 7955.700000 7952.156400 544.010930
741 0.302957 0.360444 0.327968 0.000105 0.472171 0.467837 0.469524 0.000061 0.362181 0.398031 0.377513 0.000048 0.305383 0.361391 0.330658 0.000231 0.300530 0.359497 0.325278 0.000248 0.460211 0.456187 0.457845 0.000120 0.484131 0.479486 0.481203 0.000127 0.359573 0.394569 0.375173 0.000103 0.364790 0.401493 0.379852 0.000111 974.730000 986.090000 978.558600 307.181649 1075.610000 1057.740000 1069.162533 352.958841 7949.660000 7956.170000 7952.278867 543.944529
742 0.302916 0.360160 0.328030 0.000104 0.471369 0.468789 0.469598 0.000061 0.361874 0.398180 0.377579 0.000048 0.305770 0.360190 0.330795 0.000229 0.300061 0.360131 0.325265 0.000247 0.458282 0.458053 0.457944 0.000117 0.484456 0.479525 0.481253 0.000127 0.359149 0.394442 0.375297 0.000102 0.364599 0.401919 0.379861 0.000111 975.660000 984.780000 978.598433 309.579926 1079.070000 1057.960000 1069.065000 354.899547 7945.270000 7957.260000 7952.336567 547.526363
743 0.302781 0.360558 0.328140 0.000104 0.471121 0.466888 0.469645 0.000061 0.361700 0.397774 0.377667 0.000048 0.305473 0.362966 0.330906 0.000229 0.300090 0.358150 0.325374 0.000243 0.460245 0.454416 0.457987 0.000120 0.481997 0.479360 0.481303 0.000126 0.359643 0.394973 0.375384 0.000103 0.363758 0.400574 0.379950 0.000110 974.680000 985.520000 978.546100 310.764674 1077.220000 1058.900000 1068.989967 356.891762 7948.100000 7955.580000 7952.463933 555.581623
744 0.302861 0.360109 0.328215 0.000104 0.471123 0.466135 0.469616 0.000062 0.361752 0.397218 0.377705 0.000048 0.306237 0.361031 0.330928 0.000232 0.299485 0.359187 0.325502 0.000242 0.458666 0.455565 0.457914 0.000120 0.483580 0.476706 0.481318 0.000126 0.359587 0.394118 0.375373 0.000104 0.363918 0.400319 0.380038 0.000109 974.020000 985.160000 978.495867 311.211855 1077.580000 1060.710000 1068.826300 357.517673 7948.400000 7954.130000 7952.677833 569.687678
745 0.303170 0.360114 0.328275 0.000106 0.472236 0.467891 0.469602 0.000062 0.362343 0.397836 0.377739 0.000049 0.306539 0.363466 0.330932 0.000235 0.299801 0.356762 0.325618 0.000244 0.459681 0.456706 0.457819 0.000122 0.484792 0.479077 0.481384 0.000125 0.360138 0.396100 0.375342 0.000105 0.364548 0.399572 0.380136 0.000109 976.660000 980.410000 978.318267 308.724912 1076.470000 1060.990000 1069.001833 358.086406 7946.870000 7958.600000 7952.679900 583.479344
746 0.302909 0.361193 0.328317 0.000106 0.471924 0.467074 0.469622 0.000062 0.362064 0.398251 0.377774 0.000049 0.306549 0.362110 0.331035 0.000233 0.299268 0.360275 0.325600 0.000248 0.460302 0.456804 0.457805 0.000121 0.483544 0.477344 0.481439 0.000126 0.360363 0.395253 0.375404 0.000105 0.363765 0.401249 0.380144 0.000111 975.100000 983.790000 978.300033 308.165453 1078.740000 1060.120000 1069.247933 356.184708 7946.160000 7956.090000 7952.452033 592.233642
747 0.303161 0.361008 0.328304 0.000107 0.471457 0.467543 0.469642 0.000063 0.362065 0.398295 0.377772 0.000049 0.306410 0.360077 0.331108 0.000236 0.299913 0.361940 0.325499 0.000253 0.459126 0.455988 0.457727 0.000124 0.483788 0.479098 0.481557 0.000126 0.359861 0.393646 0.375425 0.000107 0.364269 0.402945 0.380120 0.000113 973.700000 983.770000 978.315567 309.243288 1077.810000 1063.120000 1069.351400 355.209938 7948.490000 7953.110000 7952.333033 592.660819
748 0.303268 0.360497 0.328310 0.000106 0.472713 0.467941 0.469624 0.000063 0.362573 0.398103 0.377770 0.000049 0.306944 0.362481 0.331162 0.000239 0.299591 0.358514 0.325458 0.000252 0.461259 0.457057 0.457768 0.000125 0.484166 0.478825 0.481480 0.000127 0.360954 0.395582 0.375475 0.000108 0.364192 0.400623 0.380065 0.000114 976.170000 982.830000 978.237567 312.108295 1078.230000 1060.830000 1069.460600 360.352211 7945.600000 7956.340000 7952.301833 601.113814
749 0.303460 0.361360 0.328355 0.000106 0.472182 0.467495 0.469622 0.000063 0.362513 0.398507 0.377799 0.000049 0.307102 0.361660 0.331140 0.000239 0.299818 0.361060 0.325570 0.000249 0.460808 0.456527 0.457755 0.000127 0.483557 0.478464 0.481489 0.000125 0.360899 0.394863 0.375455 0.000109 0.364127 0.402151 0.380142 0.000113 975.890000 983.680000 978.372800 319.271897 1077.720000 1056.110000 1069.252733 360.274017 7946.390000 7960.210000 7952.374467 609.023909
750 0.303179 0.361379 0.328437 0.000104 0.471974 0.468087 0.469681 0.000063 0.362257 0.398727 0.377873 0.000048 0.305250 0.363065 0.331254 0.000238 0.301107 0.359693 0.325621 0.000250 0.460635 0.457510 0.457857 0.000124 0.483313 0.478663 0.481505 0.000127 0.359635 0.396121 0.375565 0.000107 0.364879 0.401333 0.380180 0.000113 975.420000 985.060000 978.436600 325.263647 1074.880000 1061.610000 1069.184367 363.873943 7949.700000 7953.330000 7952.379033 619.121560
751 0.303292 0.361294 0.328511 0.000106 0.471912 0.469200 0.469652 0.000063 0.362309 0.399061 0.377911 0.000049 0.305924 0.362668 0.331231 0.000241 0.300661 0.359920 0.325791 0.000252 0.460684 0.457592 0.457796 0.000125 0.483140 0.480807 0.481509 0.000125 0.360090 0.395891 0.375529 0.000108 0.364528 0.402231 0.380292 0.000115 976.420000 984.610000 978.674633 330.488570 1074.370000 1055.790000 1069.001133 353.516742 7949.210000 7959.600000 7952.324233 617.891457
752 0.303543 0.360799 0.328445 0.000104 0.471396 0.468062 0.469591 0.000064 0.362292 0.398341 0.377846 0.000049 0.306445 0.362300 0.331258 0.000236 0.300641 0.359297 0.325631 0.000252 0.459422 0.454033 0.457714 0.000129 0.483371 0.482091 0.481467 0.000125 0.359987 0.394407 0.375518 0.000107 0.364596 0.402275 0.380174 0.000115 976.260000 986.470000 978.717800 332.734809 1077.190000 1059.740000 1069.063233 349.206888 7946.550000 7953.790000 7952.218967 615.418476
753 0.302975 0.361469 0.328457 0.000104 0.472084 0.466335 0.469402 0.000064 0.362163 0.398172 0.377787 0.000049 0.305348 0.362985 0.331237 0.000239 0.300602 0.359953 0.325676 0.000248 0.458780 0.454493 0.457611 0.000130 0.485388 0.478176 0.481193 0.000127 0.359049 0.395012 0.375468 0.000108 0.365277 0.401331 0.380107 0.000112 974.770000 982.720000 979.017800 338.909069 1077.560000 1057.130000 1069.051000 345.640731 7947.670000 7960.150000 7951.931200 610.895429
754 0.302834 0.360991 0.328576 0.000106 0.470849 0.467147 0.469550 0.000063 0.361639 0.398146 0.377917 0.000049 0.306791 0.363939 0.331293 0.000244 0.298877 0.358043 0.325859 0.000248 0.459262 0.455139 0.457899 0.000127 0.482436 0.479155 0.481201 0.000127 0.360156 0.395859 0.375605 0.000111 0.363123 0.400432 0.380229 0.000113 972.040000 983.400000 979.243033 347.308908 1074.970000 1054.790000 1069.014867 341.020491 7952.990000 7961.810000 7951.742100 608.371008
755 0.303109 0.360568 0.328624 0.000107 0.471801 0.467010 0.469476 0.000065 0.362151 0.397823 0.377922 0.000050 0.307117 0.360826 0.331375 0.000243 0.299101 0.360310 0.325873 0.000251 0.460301 0.455627 0.457872 0.000129 0.483301 0.478393 0.481080 0.000131 0.360731 0.394007 0.375649 0.000111 0.363571 0.401639 0.380195 0.000114 975.240000 981.590000 979.142833 353.397224 1074.870000 1059.940000 1068.947933 348.489964 7949.890000 7958.470000 7951.909233 622.520235
756 0.302956 0.361132 0.328587 0.000108 0.470486 0.466324 0.469460 0.000065 0.361591 0.397949 0.377893 0.000051 0.307734 0.362626 0.331331 0.000243 0.298177 0.359638 0.325844 0.000251 0.458831 0.456459 0.457830 0.000128 0.482140 0.476189 0.481089 0.000129 0.360618 0.395468 0.375605 0.000111 0.362564 0.400431 0.380180 0.000113 975.810000 986.760000 979.507467 356.140416 1074.080000 1056.490000 1069.020300 349.523326 7950.110000 7956.750000 7951.472233 620.102672
757 0.303013 0.360946 0.328480 0.000107 0.470242 0.467139 0.469524 0.000064 0.361543 0.398113 0.377846 0.000050 0.306035 0.362901 0.331302 0.000237 0.299992 0.358990 0.325659 0.000249 0.458254 0.454684 0.457870 0.000127 0.482230 0.479595 0.481178 0.000127 0.359312 0.395025 0.375601 0.000108 0.363775 0.401202 0.380090 0.000112 974.510000 982.860000 979.444733 359.122986 1075.170000 1057.830000 1068.925367 349.675807 7950.320000 7959.310000 7951.629900 613.049350
758 0.302488 0.360805 0.328579 0.000108 0.471331 0.468024 0.469465 0.000063 0.361583 0.398332 0.377889 0.000050 0.306308 0.360367 0.331390 0.000238 0.298667 0.361244 0.325768 0.000255 0.458691 0.456989 0.457781 0.000126 0.483971 0.479060 0.481150 0.000128 0.359642 0.394184 0.375627 0.000108 0.363523 0.402480 0.380152 0.000115 975.110000 983.970000 979.325267 357.426218 1076.130000 1056.380000 1068.862667 343.470041 7948.760000 7959.650000 7951.812067 605.538383
759 0.302786 0.361434 0.328453 0.000108 0.472230 0.467305 0.469406 0.000064 0.362092 0.398489 0.377787 0.000050 0.305669 0.362083 0.331284 0.000235 0.299904 0.360785 0.325622 0.000253 0.461795 0.457146 0.457764 0.000129 0.482664 0.477464 0.481047 0.000128 0.360313 0.395355 0.375552 0.000107 0.363870 0.401622 0.380021 0.000115 974.010000 983.950000 979.454500 347.206859 1075.460000 1058.170000 1068.712767 337.110518 7950.530000 7957.880000 7951.832733 588.144821
760 0.302397 0.361404 0.328451 0.000109 0.472712 0.466133 0.469399 0.000064 0.362007 0.398059 0.377782 0.000050 0.305075 0.362886 0.331321 0.000234 0.299719 0.359923 0.325581 0.000253 0.462052 0.454304 0.457857 0.000127 0.483372 0.477962 0.480941 0.000130 0.360017 0.394882 0.375608 0.000105 0.363997 0.401236 0.379957 0.000115 973.450000 988.730000 979.272533 346.493763 1074.670000 1058.020000 1068.622367 341.148598 7951.880000 7953.250000 7952.105100 598.890123
761 0.302859 0.360975 0.328524 0.000108 0.469986 0.467477 0.469409 0.000064 0.361353 0.398251 0.377834 0.000050 0.305481 0.361245 0.331337 0.000237 0.300236 0.360704 0.325711 0.000252 0.459555 0.456505 0.457885 0.000127 0.480417 0.478449 0.480932 0.000128 0.359407 0.394586 0.375629 0.000108 0.363299 0.401915 0.380038 0.000114 973.190000 988.490000 979.336267 339.221073 1076.900000 1057.240000 1068.515133 340.041806 7949.910000 7954.270000 7952.148600 599.417342
762 0.302516 0.361380 0.328446 0.000109 0.470147 0.466489 0.469441 0.000064 0.361187 0.398168 0.377794 0.000051 0.306693 0.361457 0.331286 0.000240 0.298338 0.361302 0.325605 0.000253 0.458946 0.456609 0.457855 0.000129 0.481348 0.476369 0.481027 0.000127 0.359982 0.394761 0.375585 0.000108 0.362391 0.401576 0.380003 0.000115 972.300000 983.310000 979.215100 338.247744 1075.450000 1057.850000 1068.294700 336.599930 7952.250000 7958.840000 7952.490200 599.181500
763 0.303283 0.361633 0.328405 0.000109 0.471370 0.468669 0.469431 0.000065 0.362114 0.399096 0.377764 0.000050 0.307551 0.364273 0.331332 0.000238 0.299016 0.358993 0.325477 0.000246 0.460308 0.457908 0.457874 0.000130 0.482433 0.479429 0.480989 0.000127 0.361016 0.397045 0.375622 0.000108 0.363212 0.401146 0.379906 0.000112 972.910000 982.210000 979.077500 338.395449 1074.730000 1057.910000 1067.949000 337.401797 7952.360000 7959.880000 7952.973500 610.639392
764 0.302516 0.360745 0.328301 0.000107 0.472039 0.467616 0.469466 0.000064 0.361849 0.398149 0.377709 0.000050 0.307066 0.363608 0.331156 0.000235 0.297966 0.357881 0.325447 0.000245 0.461544 0.456853 0.457892 0.000130 0.482534 0.478378 0.481040 0.000128 0.361133 0.396244 0.375514 0.000107 0.362565 0.400055 0.379904 0.000111 974.750000 988.250000 978.870500 336.689492 1069.250000 1056.780000 1067.554900 340.108681 7956.000000 7954.970000 7953.574600 618.253984
765 0.303146 0.361287 0.328313 0.000107 0.471391 0.466814 0.469403 0.000065 0.362032 0.398221 0.377694 0.000050 0.306306 0.364438 0.331118 0.000237 0.299987 0.358136 0.325508 0.000246 0.460129 0.455418 0.457771 0.000130 0.482653 0.478210 0.481034 0.000128 0.360144 0.396281 0.375446 0.000107 0.363920 0.400162 0.379942 0.000111 975.510000 985.690000 978.788533 323.479322 1070.760000 1057.140000 1067.243733 338.858786 7953.730000 7957.170000 7953.967733 614.123351
766 0.303055 0.361221 0.328340 0.000106 0.472550 0.467296 0.469417 0.000064 0.362378 0.398347 0.377717 0.000049 0.306713 0.362215 0.331214 0.000236 0.299397 0.360226 0.325466 0.000248 0.459473 0.456750 0.457787 0.000131 0.485626 0.477843 0.481047 0.000128 0.360179 0.395303 0.375514 0.000106 0.364577 0.401392 0.379919 0.000112 976.120000 985.280000 978.710767 321.860895 1072.560000 1057.700000 1066.871500 339.934507 7951.320000 7957.020000 7954.417733 621.114121
767 0.302762 0.361134 0.328429 0.000106 0.472133 0.467069 0.469422 0.000064 0.362042 0.398211 0.377777 0.000049 0.306705 0.363523 0.331352 0.000234 0.298820 0.358745 0.325507 0.000249 0.460991 0.455751 0.457811 0.000130 0.483274 0.478386 0.481032 0.000129 0.360705 0.395803 0.375613 0.000106 0.363379 0.400619 0.379941 0.000112 976.380000 985.600000 978.849833 313.757137 1071.370000 1054.280000 1066.215000 347.243094 7952.250000 7960.120000 7954.935167 624.565177
768 0.302725 0.361194 0.328499 0.000107 0.471690 0.467158 0.469349 0.000066 0.361863 0.398281 0.377797 0.000049 0.306608 0.363748 0.331502 0.000237 0.298843 0.358640 0.325496 0.000249 0.460184 0.454695 0.457758 0.000130 0.483197 0.479620 0.480940 0.000130 0.360360 0.395579 0.375692 0.000107 0.363367 0.400983 0.379902 0.000113 974.170000 987.500000 978.895333 314.731381 1074.460000 1057.660000 1065.637367 350.273598 7951.370000 7954.840000 7955.467300 625.349802
769 0.302278 0.361262 0.328419 0.000107 0.471265 0.468522 0.469457 0.000065 0.361423 0.398803 0.377782 0.000049 0.306414 0.364766 0.331493 0.000233 0.298142 0.357759 0.325346 0.000252 0.458841 0.456392 0.457819 0.000128 0.483689 0.480652 0.481094 0.000131 0.359764 0.396835 0.375707 0.000105 0.363083 0.400771 0.379858 0.000113 973.980000 988.780000 978.734700 313.555810 1073.540000 1056.090000 1065.246933 356.190481 7952.480000 7955.130000 7956.018367 632.505906
770 0.302717 0.360878 0.328322 0.000108 0.472034 0.468505 0.469576 0.000064 0.361978 0.398548 0.377761 0.000049 0.306047 0.362519 0.331466 0.000237 0.299387 0.359236 0.325178 0.000249 0.460387 0.457612 0.457951 0.000128 0.483681 0.479398 0.481202 0.000130 0.360066 0.395802 0.375736 0.000107 0.363890 0.401293 0.379786 0.000112 972.640000 986.130000 978.622600 317.879001 1074.560000 1058.710000 1065.003500 352.955451 7952.800000 7955.160000 7956.373900 628.229569
771 0.302364 0.361993 0.328355 0.000108 0.471883 0.467669 0.469664 0.000062 0.361696 0.398980 0.377813 0.000049 0.306013 0.365488 0.331583 0.000239 0.298715 0.358499 0.325127 0.000251 0.459059 0.455677 0.458040 0.000124 0.484707 0.479660 0.481288 0.000129 0.359579 0.397054 0.375843 0.000107 0.363812 0.400905 0.379783 0.000112 973.990000 985.260000 978.616333 319.492615 1073.260000 1057.710000 1064.715100 353.072468 7952.750000 7957.030000 7956.668567 636.133804
772 0.302604 0.360737 0.328224 0.000109 0.471609 0.466252 0.469656 0.000064 0.361756 0.397667 0.377725 0.000049 0.305927 0.363819 0.331469 0.000245 0.299281 0.357654 0.324979 0.000250 0.460983 0.454566 0.458038 0.000124 0.482236 0.477938 0.481274 0.000129 0.360197 0.395580 0.375768 0.000109 0.363315 0.399754 0.379682 0.000113 973.970000 985.330000 978.483167 320.262749 1073.840000 1054.240000 1064.500400 358.634539 7952.190000 7960.430000 7957.016433 636.324488
773 0.302821 0.360386 0.328180 0.000106 0.472194 0.466035 0.469791 0.000063 0.362102 0.397363 0.377744 0.000049 0.305422 0.362447 0.331339 0.000241 0.300221 0.358325 0.325020 0.000251 0.459355 0.455312 0.458208 0.000123 0.485032 0.476758 0.481373 0.000128 0.359298 0.394950 0.375743 0.000108 0.364905 0.399777 0.379744 0.000114 970.420000 986.960000 978.342667 317.993953 1070.680000 1056.020000 1064.373867 365.862118 7958.900000 7957.020000 7957.283467 635.647006
774 0.302589 0.360242 0.328251 0.000108 0.472440 0.466495 0.469741 0.000062 0.362036 0.397431 0.377772 0.000049 0.306440 0.362161 0.331480 0.000249 0.298737 0.358323 0.325021 0.000249 0.461518 0.455312 0.458093 0.000123 0.483361 0.477678 0.481388 0.000127 0.360717 0.394764 0.375795 0.000111 0.363356 0.400098 0.379750 0.000113 970.440000 987.920000 978.095500 315.097609 1070.760000 1052.060000 1064.278533 367.366875 7958.800000 7960.020000 7957.625967 629.052114
775 0.302295 0.360801 0.328139 0.000108 0.472110 0.467696 0.469761 0.000062 0.361730 0.398214 0.377707 0.000049 0.306866 0.363302 0.331255 0.000248 0.297723 0.358300 0.325022 0.000246 0.460322 0.457844 0.458075 0.000124 0.483899 0.477549 0.481448 0.000127 0.360576 0.396392 0.375642 0.000112 0.362885 0.400037 0.379771 0.000113 970.270000 985.800000 977.887900 312.041836 1072.680000 1052.270000 1064.295567 371.947754 7957.050000 7961.930000 7957.816533 629.508393
776 0.302889 0.360231 0.328129 0.000106 0.471939 0.466317 0.469780 0.000062 0.362056 0.397361 0.377707 0.000049 0.306984 0.362243 0.331117 0.000243 0.298793 0.358218 0.325141 0.000246 0.461118 0.454604 0.458136 0.000123 0.482759 0.478030 0.481425 0.000127 0.360931 0.394570 0.375573 0.000110 0.363181 0.400152 0.379840 0.000113 969.860000 982.110000 977.795000 310.482372 1069.570000 1054.760000 1064.451667 365.839705 7960.570000 7963.130000 7957.753333 625.535219
777 0.302492 0.361148 0.328123 0.000107 0.471909 0.466954 0.469838 0.000063 0.361788 0.398180 0.377723 0.000049 0.306247 0.361852 0.331081 0.000242 0.298736 0.360443 0.325164 0.000247 0.461243 0.453589 0.458202 0.000123 0.482575 0.480319 0.481475 0.000126 0.360495 0.393960 0.375573 0.000109 0.363080 0.402400 0.379873 0.000114 972.520000 985.130000 977.500000 309.398661 1068.620000 1053.950000 1064.278933 366.488533 7958.860000 7960.920000 7958.221067 624.131065
778 0.301828 0.360585 0.328085 0.000107 0.472122 0.468299 0.469821 0.000062 0.361431 0.398285 0.377692 0.000049 0.305322 0.364662 0.331001 0.000244 0.298335 0.356507 0.325168 0.000244 0.461112 0.455687 0.458150 0.000123 0.483133 0.480910 0.481492 0.000124 0.359848 0.396521 0.375503 0.000110 0.363014 0.400048 0.379882 0.000112 970.250000 983.920000 977.099700 303.765771 1068.620000 1053.290000 1064.256933 360.531657 7961.130000 7962.790000 7958.643367 619.625509
779 0.301885 0.361177 0.328050 0.000107 0.472226 0.468491 0.469867 0.000061 0.361504 0.398737 0.377686 0.000049 0.304712 0.362571 0.330941 0.000247 0.299057 0.359784 0.325159 0.000250 0.459815 0.455579 0.458296 0.000120 0.484636 0.481403 0.481438 0.000125 0.358998 0.395124 0.375515 0.000112 0.364010 0.402351 0.379857 0.000115 968.690000 983.600000 976.694767 299.498053 1070.320000 1055.730000 1064.094433 368.302222 7960.990000 7960.670000 7959.210800 620.370832
780 0.302440 0.361460 0.328038 0.000108 0.473578 0.466696 0.469797 0.000063 0.362339 0.398292 0.377654 0.000049 0.305523 0.365412 0.330842 0.000245 0.299357 0.357507 0.325235 0.000256 0.461960 0.456682 0.458171 0.000121 0.485196 0.476711 0.481422 0.000127 0.360276 0.397357 0.375407 0.000110 0.364401 0.399228 0.379900 0.000116 969.950000 982.740000 976.404567 296.264976 1073.320000 1053.810000 1063.812200 369.369824 7956.730000 7963.450000 7959.783233 622.721475
781 0.302201 0.360936 0.327945 0.000110 0.473395 0.467072 0.469958 0.000062 0.362119 0.398084 0.377649 0.000050 0.307603 0.363025 0.330780 0.000241 0.296798 0.358847 0.325109 0.000258 0.462162 0.455438 0.458332 0.000121 0.484629 0.478707 0.481584 0.000123 0.361699 0.395369 0.375424 0.000108 0.362539 0.400798 0.379875 0.000117 972.860000 985.090000 976.277933 292.323475 1070.080000 1052.890000 1063.807600 366.620300 7957.060000 7962.020000 7959.914467 616.904890
782 0.302177 0.360950 0.327901 0.000109 0.472312 0.466226 0.469977 0.000061 0.361724 0.397796 0.377628 0.000050 0.305292 0.362737 0.330924 0.000240 0.299062 0.359163 0.324879 0.000256 0.461004 0.454705 0.458223 0.000120 0.483620 0.477747 0.481731 0.000125 0.359791 0.394926 0.375479 0.000109 0.363657 0.400667 0.379777 0.000117 971.460000 985.900000 976.051467 291.196834 1070.350000 1056.530000 1063.755933 363.835828 7958.190000 7957.570000 7960.192600 611.557450
783 0.302240 0.361371 0.327779 0.000108 0.471279 0.468927 0.470048 0.000060 0.361403 0.399016 0.377573 0.000049 0.307484 0.362335 0.330935 0.000242 0.296995 0.360406 0.324622 0.000255 0.459792 0.458200 0.458290 0.000117 0.482766 0.479655 0.481805 0.000124 0.360792 0.395888 0.375509 0.000109 0.362015 0.402143 0.379636 0.000116 972.160000 983.050000 975.959367 285.010227 1072.860000 1050.930000 1063.583233 356.321365 7954.980000 7966.020000 7960.457400 598.811071
784 0.301757 0.360137 0.327715 0.000107 0.472321 0.468527 0.470048 0.000061 0.361455 0.398074 0.377532 0.000048 0.306907 0.362860 0.330837 0.000242 0.296607 0.357415 0.324592 0.000258 0.460244 0.457273 0.458350 0.000118 0.484399 0.479781 0.481747 0.000124 0.360575 0.395904 0.375467 0.000109 0.362335 0.400243 0.379596 0.000116 970.980000 981.990000 975.885600 285.267245 1070.460000 1053.850000 1063.571867 355.233869 7958.560000 7964.160000 7960.542533 596.003122
785 0.302251 0.360495 0.327748 0.000107 0.472507 0.466571 0.470114 0.000060 0.361840 0.397622 0.377576 0.000049 0.306792 0.365185 0.330978 0.000242 0.297710 0.355805 0.324517 0.000259 0.460446 0.453281 0.458368 0.000119 0.484567 0.479861 0.481860 0.000124 0.360571 0.396019 0.375565 0.000110 0.363110 0.399225 0.379587 0.000117 970.800000 980.370000 975.926600 288.009764 1068.730000 1050.530000 1063.308533 358.371535 7960.470000 7969.100000 7960.764867 598.798569
786 0.301910 0.360395 0.327860 0.000108 0.473197 0.465876 0.470172 0.000062 0.361861 0.397313 0.377669 0.000049 0.306152 0.363910 0.331195 0.000247 0.297668 0.356879 0.324525 0.000260 0.460164 0.453384 0.458453 0.000119 0.486230 0.478368 0.481892 0.000126 0.360056 0.395226 0.375735 0.000112 0.363665 0.399400 0.379603 0.000117 969.800000 976.820000 976.009933 295.128694 1069.780000 1054.940000 1062.907867 358.086304 7960.420000 7968.240000 7961.082200 599.277994
787 0.302386 0.360493 0.327948 0.000108 0.473010 0.466628 0.470046 0.000062 0.362104 0.397640 0.377682 0.000049 0.305852 0.362335 0.331192 0.000245 0.298919 0.358650 0.324703 0.000261 0.461955 0.454489 0.458318 0.000120 0.484064 0.478767 0.481775 0.000127 0.360488 0.394589 0.375686 0.000111 0.363720 0.400691 0.379678 0.000118 971.950000 982.950000 976.168533 300.731341 1070.710000 1053.850000 1062.683467 358.778961 7957.340000 7963.200000 7961.148000 598.617282
788 0.301815 0.360274 0.327842 0.000108 0.472666 0.467082 0.470061 0.000061 0.361613 0.397657 0.377618 0.000049 0.306512 0.363141 0.331043 0.000242 0.297117 0.357407 0.324641 0.000261 0.461819 0.453725 0.458336 0.000119 0.483513 0.480440 0.481785 0.000126 0.360870 0.394845 0.375595 0.000110 0.362356 0.400468 0.379641 0.000118 971.860000 981.060000 976.216533 306.827518 1069.650000 1050.560000 1062.525100 357.242858 7958.490000 7968.380000 7961.258367 606.917545
789 0.302266 0.360584 0.327755 0.000107 0.472304 0.466814 0.470112 0.000061 0.361779 0.397765 0.377580 0.000049 0.306631 0.365068 0.330995 0.000243 0.297901 0.356100 0.324514 0.000256 0.460235 0.452701 0.458368 0.000120 0.484374 0.480926 0.481855 0.000124 0.360392 0.395740 0.375576 0.000110 0.363166 0.399789 0.379584 0.000115 971.590000 981.390000 976.203233 312.446206 1071.410000 1055.890000 1062.437300 357.129048 7957.000000 7962.720000 7961.359467 605.288211
790 0.302369 0.360830 0.327750 0.000109 0.471784 0.467600 0.470033 0.000062 0.361664 0.398199 0.377549 0.000051 0.307775 0.363647 0.331058 0.000242 0.296963 0.358013 0.324442 0.000259 0.460254 0.455112 0.458181 0.000121 0.483313 0.480089 0.481885 0.000124 0.361142 0.395659 0.375551 0.000110 0.362186 0.400739 0.379547 0.000118 970.290000 980.950000 976.267800 316.215541 1070.510000 1053.690000 1062.395400 359.932657 7959.200000 7965.360000 7961.336800 608.545836
791 0.302338 0.359948 0.327702 0.000107 0.472029 0.467237 0.469997 0.000061 0.361730 0.397499 0.377505 0.000050 0.307419 0.360868 0.331038 0.000234 0.297257 0.359027 0.324366 0.000255 0.459912 0.456862 0.458251 0.000119 0.484145 0.477611 0.481744 0.000124 0.360792 0.394466 0.375562 0.000108 0.362668 0.400532 0.379448 0.000116 971.540000 981.910000 976.441267 317.885732 1069.600000 1052.190000 1062.603867 363.916853 7958.860000 7965.900000 7960.954867 607.793884
792 0.302486 0.361014 0.327672 0.000107 0.470463 0.469525 0.470050 0.000062 0.361278 0.398993 0.377504 0.000050 0.307386 0.363171 0.331194 0.000235 0.297586 0.358857 0.324149 0.000255 0.458392 0.457915 0.458268 0.000120 0.482533 0.481134 0.481831 0.000124 0.360238 0.396331 0.375670 0.000108 0.362318 0.401654 0.379338 0.000116 972.000000 987.320000 976.476867 314.127879 1070.790000 1049.660000 1062.518667 363.386880 7957.210000 7963.020000 7961.004467 599.164653
793 0.302693 0.360333 0.327709 0.000107 0.472018 0.467784 0.469900 0.000061 0.361957 0.397941 0.377476 0.000049 0.307629 0.363379 0.331301 0.000237 0.297758 0.357286 0.324118 0.000257 0.459993 0.455494 0.458092 0.000120 0.484044 0.480074 0.481708 0.000123 0.360956 0.395619 0.375677 0.000108 0.362958 0.400262 0.379275 0.000117 972.920000 984.160000 976.546733 308.049149 1069.770000 1051.410000 1062.423900 362.447748 7957.310000 7964.430000 7961.029367 595.104715
794 0.302784 0.361086 0.327821 0.000107 0.471749 0.466772 0.469811 0.000062 0.361922 0.398076 0.377518 0.000049 0.308287 0.361238 0.331532 0.000236 0.297280 0.360935 0.324110 0.000254 0.459035 0.457720 0.457976 0.000122 0.484464 0.475824 0.481647 0.000126 0.361049 0.395007 0.375788 0.000108 0.362794 0.401146 0.379248 0.000115 973.550000 982.780000 976.732067 306.497793 1069.200000 1052.920000 1062.323133 360.935688 7957.250000 7964.300000 7960.944800 592.048890
795 0.303014 0.360247 0.328019 0.000105 0.471320 0.468447 0.469810 0.000060 0.361921 0.398117 0.377645 0.000049 0.308650 0.361268 0.331714 0.000237 0.297377 0.359226 0.324324 0.000250 0.458741 0.457168 0.458003 0.000121 0.483898 0.479725 0.481616 0.000124 0.361182 0.394833 0.375915 0.000108 0.362660 0.401401 0.379376 0.000113 972.770000 983.020000 976.811133 303.036528 1070.360000 1049.810000 1062.285967 360.837681 7956.870000 7967.170000 7960.902900 583.858011
796 0.302921 0.361722 0.328179 0.000105 0.471209 0.467785 0.469828 0.000062 0.361822 0.398844 0.377757 0.000048 0.308574 0.364709 0.331863 0.000235 0.297268 0.358735 0.324496 0.000251 0.458162 0.455382 0.458047 0.000122 0.484256 0.480188 0.481610 0.000125 0.360930 0.396444 0.376027 0.000106 0.362713 0.401243 0.379486 0.000113 973.970000 982.210000 976.671767 304.331638 1067.680000 1048.980000 1062.173933 365.972762 7958.350000 7968.810000 7961.154300 588.048369
797 0.303035 0.361156 0.328250 0.000105 0.470644 0.467703 0.469867 0.000062 0.361698 0.398447 0.377816 0.000049 0.307789 0.361635 0.331964 0.000233 0.298281 0.360677 0.324535 0.000250 0.459367 0.456669 0.458009 0.000121 0.481922 0.478737 0.481726 0.000127 0.360841 0.394897 0.376080 0.000105 0.362556 0.401998 0.379552 0.000115 973.400000 982.550000 976.677300 304.370400 1073.430000 1055.280000 1062.125333 367.519536 7953.170000 7962.170000 7961.197367 592.192744
798 0.303001 0.360824 0.328446 0.000106 0.471495 0.468212 0.469847 0.000063 0.361974 0.398410 0.377937 0.000049 0.308114 0.363716 0.332199 0.000235 0.297888 0.357931 0.324694 0.000250 0.458111 0.456746 0.458049 0.000123 0.484880 0.479678 0.481645 0.000129 0.360613 0.396277 0.376246 0.000107 0.363335 0.400542 0.379627 0.000115 974.560000 982.550000 976.850633 302.856574 1069.380000 1050.890000 1061.946467 364.519131 7956.060000 7966.560000 7961.202900 587.945560
799 0.302652 0.360852 0.328449 0.000107 0.471397 0.468818 0.469796 0.000063 0.361713 0.398640 0.377920 0.000050 0.306734 0.364664 0.332176 0.000232 0.298571 0.357040 0.324721 0.000255 0.458531 0.456488 0.457996 0.000123 0.484263 0.481149 0.481596 0.000128 0.359863 0.396802 0.376213 0.000106 0.363563 0.400478 0.379627 0.000116 972.650000 985.440000 977.108233 309.509628 1071.840000 1048.710000 1061.883467 372.676314 7955.510000 7965.850000 7961.008300 598.707244
800 0.302532 0.361280 0.328389 0.000109 0.470931 0.467670 0.469717 0.000064 0.361472 0.398516 0.377854 0.000050 0.307851 0.364483 0.332174 0.000233 0.297214 0.358076 0.324603 0.000260 0.459442 0.456693 0.457842 0.000126 0.482420 0.478646 0.481593 0.000128 0.360908 0.396757 0.376158 0.000106 0.362036 0.400276 0.379550 0.000118 973.300000 975.820000 977.268967 312.228996 1071.870000 1050.230000 1061.999033 375.170435 7954.830000 7973.950000 7960.732000 611.169814
801 0.303295 0.360634 0.328333 0.000107 0.470330 0.465841 0.469727 0.000063 0.361757 0.397457 0.377821 0.000049 0.309366 0.360019 0.332150 0.000227 0.297223 0.361250 0.324516 0.000261 0.458095 0.453118 0.457852 0.000124 0.482566 0.478565 0.481602 0.000128 0.361421 0.392604 0.376146 0.000103 0.362093 0.402310 0.379496 0.000117 971.230000 980.700000 977.415467 314.175834 1071.330000 1050.180000 1062.062033 369.597485 7957.440000 7969.120000 7960.522500 608.987653
802 0.303145 0.360705 0.328458 0.000108 0.472174 0.466666 0.469687 0.000063 0.362305 0.397792 0.377888 0.000049 0.309676 0.363300 0.332520 0.000226 0.296614 0.358111 0.324397 0.000262 0.460052 0.453396 0.457803 0.000124 0.484297 0.479937 0.481572 0.000128 0.362307 0.394833 0.376369 0.000103 0.362303 0.400750 0.379408 0.000117 975.370000 980.630000 977.539333 317.474532 1069.350000 1052.690000 1062.032500 372.862777 7955.280000 7966.680000 7960.428167 610.224587
803 0.303132 0.360893 0.328535 0.000107 0.473024 0.466993 0.469750 0.000063 0.362594 0.398028 0.377960 0.000049 0.309465 0.363290 0.332773 0.000229 0.296798 0.358496 0.324297 0.000258 0.461770 0.455837 0.457916 0.000122 0.484278 0.478149 0.481585 0.000127 0.362772 0.395681 0.376573 0.000104 0.362416 0.400375 0.379348 0.000115 973.010000 977.940000 977.517567 320.113237 1070.590000 1052.140000 1061.925300 374.034342 7956.400000 7969.920000 7960.557133 614.188528
804 0.303192 0.361468 0.328473 0.000106 0.470345 0.465339 0.469801 0.000062 0.361696 0.397823 0.377938 0.000049 0.309928 0.365142 0.332805 0.000229 0.296456 0.357795 0.324141 0.000256 0.458656 0.453384 0.457922 0.000122 0.482034 0.477295 0.481680 0.000125 0.361983 0.396026 0.376596 0.000104 0.361409 0.399620 0.379279 0.000115 975.260000 982.820000 977.869467 322.553489 1069.770000 1050.190000 1061.908633 378.639716 7954.970000 7966.990000 7960.221900 619.029486
805 0.302938 0.362713 0.328577 0.000108 0.471932 0.466776 0.469692 0.000062 0.362086 0.399135 0.377967 0.000050 0.308526 0.365757 0.332975 0.000231 0.297349 0.359668 0.324178 0.000257 0.460155 0.454962 0.457867 0.000122 0.483709 0.478591 0.481516 0.000124 0.361596 0.396979 0.376687 0.000105 0.362575 0.401291 0.379246 0.000116 973.320000 983.040000 978.135100 329.074743 1069.360000 1050.280000 1062.147867 383.372031 7957.320000 7966.680000 7959.717033 630.439663
806 0.302416 0.361271 0.328577 0.000109 0.471010 0.467244 0.469622 0.000061 0.361424 0.398361 0.377942 0.000050 0.309061 0.364425 0.333100 0.000234 0.295770 0.358116 0.324054 0.000253 0.459945 0.455338 0.457800 0.000122 0.482076 0.479150 0.481443 0.000122 0.361871 0.396245 0.376745 0.000107 0.360977 0.400478 0.379140 0.000114 974.220000 985.890000 978.240800 333.537764 1068.800000 1052.680000 1062.127200 386.192941 7956.980000 7961.430000 7959.632000 633.304759
807 0.302802 0.361886 0.328470 0.000109 0.471218 0.466074 0.469714 0.000062 0.361748 0.398352 0.377905 0.000050 0.309854 0.363457 0.333088 0.000235 0.295750 0.360315 0.323852 0.000255 0.458938 0.454118 0.457848 0.000125 0.483499 0.478031 0.481580 0.000123 0.362033 0.395189 0.376754 0.000108 0.361462 0.401515 0.379056 0.000115 974.220000 981.620000 978.496300 332.517337 1070.990000 1049.910000 1062.254333 386.836000 7954.790000 7968.470000 7959.249367 636.792932
808 0.302778 0.361859 0.328582 0.000109 0.471224 0.467329 0.469613 0.000063 0.361734 0.398774 0.377943 0.000050 0.309224 0.366458 0.333287 0.000235 0.296333 0.357261 0.323878 0.000257 0.458649 0.455581 0.457716 0.000124 0.483799 0.479077 0.481509 0.000125 0.361523 0.397651 0.376837 0.000107 0.361946 0.399896 0.379049 0.000116 974.100000 982.090000 978.713000 338.052236 1072.530000 1050.570000 1062.344300 395.236585 7953.370000 7967.340000 7958.942700 638.245060
809 0.303076 0.361471 0.328387 0.000110 0.470389 0.466435 0.469621 0.000063 0.361636 0.398209 0.377819 0.000051 0.308791 0.364257 0.333061 0.000232 0.297361 0.358686 0.323712 0.000259 0.459610 0.454958 0.457745 0.000127 0.481169 0.477911 0.481498 0.000125 0.361577 0.396003 0.376700 0.000107 0.361694 0.400415 0.378937 0.000117 973.600000 985.090000 978.749633 337.507313 1070.870000 1048.360000 1062.286300 389.181718 7955.530000 7966.550000 7958.964067 636.263782
810 0.302164 0.362008 0.328296 0.000110 0.471409 0.467065 0.469477 0.000064 0.361400 0.398778 0.377709 0.000051 0.306638 0.365629 0.333085 0.000237 0.297691 0.358386 0.323507 0.000263 0.458625 0.454881 0.457469 0.000128 0.484194 0.479249 0.481485 0.000126 0.359833 0.396867 0.376619 0.000108 0.362967 0.400688 0.378799 0.000119 972.070000 987.420000 978.745300 335.429745 1069.360000 1047.570000 1062.312667 379.139102 7958.570000 7965.010000 7958.942033 628.371426
811 0.302321 0.362374 0.328147 0.000110 0.472168 0.466244 0.469559 0.000063 0.361767 0.398729 0.377641 0.000051 0.307086 0.365375 0.332999 0.000236 0.297556 0.359374 0.323295 0.000264 0.459670 0.454043 0.457526 0.000129 0.484665 0.478445 0.481592 0.000124 0.360491 0.396409 0.376584 0.000108 0.363044 0.401049 0.378699 0.000119 972.130000 987.290000 978.626233 337.532800 1068.810000 1050.100000 1062.353333 371.980579 7959.060000 7962.610000 7959.020433 621.184057
812 0.302480 0.361562 0.328043 0.000109 0.471040 0.468764 0.469446 0.000064 0.361476 0.399082 0.377534 0.000051 0.308621 0.366508 0.332930 0.000237 0.296339 0.356615 0.323156 0.000262 0.456806 0.457921 0.457351 0.000131 0.485274 0.479608 0.481540 0.000126 0.360485 0.398503 0.376477 0.000109 0.362466 0.399662 0.378591 0.000119 972.220000 985.140000 978.612267 336.314887 1069.900000 1049.230000 1062.159900 373.841637 7957.880000 7965.630000 7959.227833 620.233858
813 0.302886 0.361203 0.327969 0.000108 0.471999 0.466691 0.469490 0.000064 0.362075 0.398124 0.377501 0.000050 0.309196 0.364767 0.333103 0.000237 0.296575 0.357638 0.322835 0.000260 0.458865 0.456184 0.457286 0.000130 0.485133 0.477198 0.481693 0.000124 0.361580 0.396763 0.376567 0.000108 0.362570 0.399484 0.378435 0.000118 972.900000 983.730000 978.541633 338.401979 1073.290000 1052.420000 1062.153900 365.981545 7953.810000 7963.850000 7959.304467 608.879119
814 0.302529 0.361232 0.327873 0.000106 0.471633 0.465617 0.469478 0.000063 0.361715 0.397767 0.377435 0.000049 0.308017 0.365371 0.333058 0.000238 0.297041 0.357093 0.322688 0.000255 0.460098 0.452826 0.457183 0.000130 0.483167 0.478409 0.481773 0.000124 0.361245 0.395980 0.376502 0.000108 0.362185 0.399553 0.378368 0.000116 972.350000 986.520000 978.647900 336.427144 1072.110000 1051.890000 1062.160833 358.959153 7955.540000 7961.590000 7959.191267 603.764609
815 0.302518 0.360046 0.327880 0.000105 0.471663 0.467557 0.469448 0.000064 0.361719 0.397675 0.377429 0.000049 0.309608 0.364429 0.333131 0.000238 0.295429 0.355663 0.322630 0.000249 0.458358 0.453810 0.457201 0.000132 0.484968 0.481305 0.481694 0.000124 0.361670 0.395712 0.376555 0.000109 0.361768 0.399638 0.378302 0.000113 974.600000 986.220000 978.729333 335.914977 1068.110000 1049.320000 1062.110267 357.157416 7957.290000 7964.460000 7959.160400 600.974363
816 0.302820 0.360692 0.327996 0.000108 0.472068 0.465758 0.469461 0.000064 0.362057 0.397465 0.377509 0.000050 0.309601 0.366312 0.333275 0.000240 0.296040 0.355071 0.322718 0.000255 0.459529 0.452086 0.457180 0.000132 0.484608 0.479430 0.481742 0.000123 0.362075 0.396333 0.376642 0.000110 0.362039 0.398597 0.378376 0.000115 973.230000 986.250000 978.761900 341.647564 1069.870000 1047.660000 1062.052000 354.005680 7956.900000 7966.090000 7959.186100 606.313259
817 0.302343 0.360013 0.327996 0.000107 0.471059 0.467065 0.469507 0.000064 0.361393 0.397481 0.377525 0.000049 0.307599 0.364935 0.333240 0.000241 0.297087 0.355091 0.322752 0.000254 0.459561 0.455509 0.457141 0.000132 0.482556 0.478621 0.481872 0.000123 0.360786 0.396636 0.376605 0.000110 0.362001 0.398327 0.378444 0.000115 976.200000 984.270000 978.502167 350.220808 1069.280000 1049.270000 1062.127200 352.131296 7954.520000 7966.460000 7959.370633 626.473454
818 0.302749 0.360698 0.327912 0.000106 0.471754 0.466406 0.469453 0.000064 0.361901 0.397695 0.377451 0.000049 0.309533 0.364228 0.333040 0.000241 0.295965 0.357168 0.322784 0.000252 0.460431 0.455033 0.457117 0.000133 0.483077 0.477778 0.481789 0.000124 0.362347 0.396010 0.376467 0.000110 0.361454 0.399381 0.378436 0.000113 976.030000 985.890000 978.420067 355.485054 1073.410000 1050.570000 1062.325967 354.580711 7950.560000 7963.540000 7959.253967 641.361247
819 0.302870 0.360206 0.328015 0.000105 0.473364 0.468780 0.469654 0.000065 0.362543 0.398207 0.377589 0.000049 0.309612 0.364619 0.333160 0.000241 0.296129 0.355792 0.322870 0.000252 0.461307 0.456712 0.457340 0.000133 0.485420 0.480848 0.481968 0.000125 0.362705 0.396851 0.376623 0.000110 0.362381 0.399562 0.378554 0.000113 976.030000 988.670000 978.412367 354.957624 1069.010000 1052.730000 1062.403667 360.522236 7954.960000 7958.600000 7959.183967 652.933124
820 0.302413 0.360885 0.328167 0.000106 0.471170 0.467525 0.469624 0.000065 0.361478 0.398209 0.377677 0.000049 0.307356 0.367028 0.333341 0.000240 0.297471 0.354742 0.322994 0.000254 0.459322 0.454747 0.457299 0.000132 0.483018 0.480303 0.481948 0.000123 0.360544 0.397730 0.376727 0.000110 0.362412 0.398688 0.378628 0.000113 974.750000 985.220000 978.363167 348.135558 1070.400000 1049.930000 1062.155600 363.277377 7954.850000 7964.850000 7959.481233 653.103828
821 0.302569 0.360417 0.328219 0.000108 0.472508 0.466482 0.469650 0.000065 0.362048 0.397540 0.377720 0.000049 0.308066 0.366047 0.333413 0.000242 0.297073 0.354787 0.323025 0.000258 0.460677 0.453240 0.457374 0.000130 0.484340 0.479725 0.481926 0.000125 0.361479 0.396565 0.376799 0.000110 0.362616 0.398515 0.378640 0.000115 975.450000 988.760000 978.648200 346.328641 1065.260000 1048.250000 1061.858567 365.930032 7959.290000 7962.990000 7959.493233 649.680695
822 0.302055 0.360373 0.328176 0.000107 0.472995 0.467841 0.469676 0.000064 0.361884 0.397987 0.377701 0.000049 0.308217 0.364999 0.333291 0.000241 0.295893 0.355747 0.323060 0.000257 0.461691 0.455730 0.457401 0.000129 0.484300 0.479953 0.481952 0.000124 0.361933 0.396755 0.376729 0.000109 0.361835 0.399219 0.378672 0.000115 980.030000 983.790000 979.035867 340.985674 1066.420000 1049.090000 1061.640133 365.057765 7953.550000 7967.120000 7959.324000 635.914615
823 0.302703 0.361144 0.328078 0.000107 0.470393 0.466195 0.469606 0.000064 0.361394 0.397912 0.377613 0.000049 0.309997 0.363746 0.333290 0.000240 0.295408 0.358543 0.322865 0.000255 0.458940 0.454271 0.457343 0.000131 0.481845 0.478120 0.481870 0.000123 0.362127 0.395429 0.376708 0.000110 0.360661 0.400395 0.378517 0.000114 974.240000 985.880000 979.047500 339.994396 1067.560000 1050.150000 1061.305333 364.430816 7958.200000 7963.970000 7959.647167 624.343840
824 0.302032 0.359614 0.328017 0.000109 0.471676 0.469168 0.469685 0.000064 0.361407 0.397958 0.377601 0.000050 0.307457 0.360911 0.333158 0.000241 0.296608 0.358317 0.322876 0.000256 0.459971 0.456777 0.457609 0.000130 0.483381 0.481560 0.481762 0.000124 0.360837 0.394464 0.376716 0.000110 0.361978 0.401452 0.378486 0.000114 975.740000 987.330000 979.210633 336.927348 1068.690000 1045.620000 1061.175033 365.024461 7955.570000 7967.050000 7959.614333 618.721576
825 0.302201 0.360824 0.327814 0.000109 0.471906 0.466562 0.469688 0.000063 0.361598 0.397832 0.377470 0.000050 0.306540 0.364713 0.332812 0.000244 0.297862 0.356936 0.322815 0.000254 0.460460 0.453053 0.457482 0.000127 0.483352 0.480070 0.481893 0.000122 0.360412 0.395632 0.376447 0.000110 0.362783 0.400033 0.378493 0.000113 974.570000 983.150000 978.982800 335.216546 1067.810000 1052.730000 1061.176100 365.002014 7957.620000 7964.120000 7959.841100 621.470977
826 0.302218 0.361115 0.327796 0.000110 0.472108 0.466532 0.469757 0.000062 0.361680 0.398011 0.377482 0.000050 0.307544 0.364120 0.332803 0.000246 0.296893 0.358109 0.322790 0.000253 0.460743 0.454003 0.457671 0.000127 0.483473 0.479061 0.481844 0.000120 0.361163 0.395579 0.376506 0.000112 0.362196 0.400443 0.378459 0.000114 976.040000 983.200000 979.037233 324.689842 1069.690000 1050.200000 1061.153400 366.146163 7954.270000 7966.600000 7959.809367 620.279956
827 0.302261 0.360828 0.327788 0.000110 0.473657 0.467138 0.469900 0.000062 0.362250 0.398037 0.377527 0.000050 0.306921 0.366406 0.332774 0.000247 0.297601 0.355250 0.322803 0.000255 0.463117 0.454119 0.457891 0.000125 0.484198 0.480156 0.481910 0.000120 0.361590 0.397106 0.376565 0.000111 0.362910 0.398967 0.378490 0.000115 978.260000 983.990000 979.133833 318.109070 1065.340000 1050.870000 1061.142800 371.864131 7956.400000 7965.140000 7959.723367 623.879425
828 0.302067 0.361140 0.327736 0.000110 0.471895 0.466543 0.469833 0.000062 0.361507 0.398031 0.377470 0.000050 0.307978 0.366684 0.332629 0.000245 0.296155 0.355596 0.322842 0.000255 0.460702 0.455412 0.457944 0.000125 0.483088 0.477673 0.481722 0.000121 0.361431 0.397739 0.376490 0.000110 0.361582 0.398323 0.378450 0.000114 974.880000 986.090000 979.299800 319.297218 1068.570000 1049.470000 1061.120600 375.198889 7956.550000 7964.440000 7959.579600 631.175984
829 0.302208 0.360905 0.327586 0.000107 0.471291 0.466317 0.469870 0.000062 0.361387 0.397799 0.377385 0.000049 0.308529 0.367866 0.332380 0.000240 0.295888 0.353944 0.322791 0.000254 0.459987 0.453986 0.458004 0.000125 0.482594 0.478648 0.481735 0.000121 0.361539 0.398008 0.376349 0.000109 0.361235 0.397591 0.378421 0.000114 975.310000 984.320000 979.455300 319.178765 1069.010000 1054.080000 1060.999400 380.411300 7955.680000 7961.600000 7959.545300 634.712520
830 0.302056 0.360472 0.327611 0.000108 0.470678 0.467541 0.469970 0.000061 0.361074 0.397946 0.377437 0.000049 0.306690 0.362899 0.332497 0.000240 0.297422 0.358046 0.322725 0.000252 0.460292 0.454862 0.458104 0.000123 0.481065 0.480221 0.481836 0.000122 0.360451 0.395086 0.376460 0.000109 0.361697 0.400807 0.378414 0.000113 974.780000 985.240000 979.680800 324.362968 1070.220000 1054.860000 1060.986200 381.339956 7955.000000 7959.900000 7959.333000 654.592850
831 0.302745 0.360902 0.327589 0.000107 0.472054 0.467105 0.470054 0.000061 0.362003 0.398073 0.377452 0.000049 0.308099 0.364070 0.332617 0.000243 0.297391 0.357735 0.322561 0.000246 0.460769 0.456545 0.458246 0.000120 0.483339 0.477664 0.481861 0.000122 0.361534 0.396436 0.376587 0.000110 0.362473 0.399710 0.378316 0.000111 973.230000 983.270000 979.822933 323.960187 1068.440000 1050.320000 1060.935767 377.659421 7958.330000 7966.410000 7959.241300 648.714178
832 0.302287 0.360723 0.327584 0.000107 0.470772 0.465995 0.469987 0.000061 0.361257 0.397568 0.377425 0.000049 0.306046 0.365000 0.332588 0.000242 0.298528 0.356445 0.322580 0.000244 0.459174 0.453725 0.458217 0.000122 0.482371 0.478265 0.481757 0.000122 0.359641 0.396054 0.376558 0.000111 0.362873 0.399082 0.378292 0.000110 974.760000 987.800000 979.774400 328.608260 1066.200000 1046.690000 1060.806167 373.194167 7959.040000 7965.510000 7959.419433 643.096062
833 0.301711 0.361011 0.327743 0.000108 0.471174 0.466453 0.469928 0.000061 0.361023 0.397916 0.377508 0.000050 0.307655 0.366535 0.332625 0.000243 0.295767 0.355486 0.322861 0.000243 0.461057 0.454919 0.458219 0.000123 0.481292 0.477987 0.481637 0.000123 0.361346 0.397469 0.376583 0.000111 0.360700 0.398362 0.378432 0.000110 972.960000 989.570000 979.951500 329.269435 1066.980000 1044.930000 1060.560667 371.272332 7960.060000 7965.500000 7959.487833 647.980305
834 0.301491 0.361319 0.327801 0.000109 0.471804 0.468378 0.469891 0.000061 0.361101 0.398789 0.377532 0.000050 0.306850 0.363716 0.332399 0.000242 0.296132 0.358921 0.323203 0.000247 0.460020 0.457274 0.458121 0.000124 0.483587 0.479483 0.481660 0.000121 0.360460 0.396461 0.376402 0.000110 0.361742 0.401118 0.378663 0.000112 973.530000 988.100000 979.629067 329.220943 1069.880000 1045.930000 1060.334900 371.120686 7956.590000 7965.970000 7960.036033 652.808416
835 0.302015 0.360802 0.327667 0.000109 0.470427 0.467948 0.469875 0.000062 0.360959 0.398303 0.377440 0.000050 0.306786 0.365614 0.332205 0.000244 0.297245 0.355989 0.323128 0.000248 0.457813 0.455409 0.458111 0.000124 0.483042 0.480486 0.481639 0.000122 0.359646 0.397043 0.376272 0.000111 0.362273 0.399563 0.378607 0.000113 974.720000 984.390000 979.539333 327.574227 1066.240000 1052.310000 1060.278867 373.658415 7959.040000 7963.300000 7960.181800 663.734218
836 0.301625 0.359550 0.327629 0.000109 0.471809 0.466845 0.469795 0.000062 0.361189 0.397103 0.377387 0.000050 0.307099 0.365055 0.332013 0.000240 0.296150 0.354045 0.323245 0.000253 0.458869 0.454341 0.458071 0.000127 0.484750 0.479349 0.481518 0.000122 0.360218 0.396305 0.376134 0.000110 0.362160 0.397901 0.378640 0.000114 976.260000 985.400000 979.502167 318.121022 1066.180000 1050.320000 1060.081067 378.508123 7957.560000 7964.280000 7960.416767 669.906278
837 0.301617 0.360345 0.327550 0.000110 0.472362 0.467374 0.469777 0.000062 0.361378 0.397805 0.377329 0.000051 0.307683 0.363723 0.331888 0.000243 0.295551 0.356968 0.323212 0.000251 0.460497 0.454067 0.458011 0.000126 0.484227 0.480682 0.481544 0.000123 0.361168 0.395344 0.376031 0.000111 0.361588 0.400267 0.378628 0.000113 975.360000 987.640000 979.458000 319.845673 1065.450000 1048.790000 1059.867667 387.069611 7959.190000 7963.570000 7960.674333 674.195043
838 0.301519 0.360444 0.327373 0.000110 0.471617 0.466649 0.469883 0.000062 0.361053 0.397616 0.377252 0.000051 0.306007 0.365634 0.331617 0.000244 0.297031 0.355254 0.323129 0.000253 0.460852 0.456848 0.458180 0.000125 0.482381 0.476450 0.481587 0.000124 0.360203 0.397559 0.375914 0.000110 0.361904 0.397672 0.378589 0.000114 976.400000 989.230000 979.485333 320.070067 1065.830000 1054.280000 1059.650167 383.523225 7957.770000 7956.490000 7960.864500 671.104421
839 0.301318 0.361012 0.327261 0.000110 0.472036 0.468870 0.469802 0.000062 0.361069 0.398762 0.377151 0.000051 0.307117 0.361351 0.331517 0.000245 0.295520 0.360674 0.323006 0.000258 0.459885 0.458662 0.458076 0.000125 0.484186 0.479077 0.481528 0.000128 0.360586 0.395410 0.375812 0.000111 0.361553 0.402115 0.378489 0.000117 973.450000 986.330000 979.467633 321.869097 1067.440000 1049.290000 1059.539600 391.864910 7959.110000 7964.380000 7960.992767 676.280996
840 0.301111 0.360517 0.327134 0.000109 0.471978 0.467222 0.469798 0.000062 0.360914 0.397864 0.377067 0.000051 0.305144 0.362797 0.331338 0.000244 0.297077 0.358237 0.322931 0.000254 0.460700 0.454656 0.458002 0.000123 0.483257 0.479788 0.481595 0.000126 0.359589 0.394948 0.375670 0.000111 0.362240 0.400780 0.378463 0.000115 975.170000 987.700000 979.271067 320.327312 1069.550000 1051.380000 1059.573400 396.899750 7955.280000 7960.920000 7961.155533 672.827359
841 0.301400 0.360847 0.327054 0.000110 0.471584 0.466672 0.469766 0.000063 0.360965 0.397886 0.377003 0.000050 0.306620 0.364879 0.331366 0.000243 0.296181 0.356814 0.322743 0.000252 0.459804 0.454476 0.458006 0.000124 0.483363 0.478868 0.481525 0.000128 0.360234 0.396238 0.375690 0.000110 0.361695 0.399533 0.378317 0.000114 974.270000 986.820000 979.305333 313.606145 1065.080000 1048.660000 1059.436700 393.485102 7960.650000 7964.520000 7961.257967 659.183877
842 0.300873 0.359908 0.326957 0.000111 0.471265 0.467485 0.469749 0.000064 0.360510 0.397560 0.376934 0.000051 0.304353 0.362107 0.331278 0.000245 0.297393 0.357709 0.322636 0.000253 0.461349 0.455991 0.458035 0.000123 0.481181 0.478978 0.481464 0.000128 0.359302 0.394966 0.375643 0.000111 0.361719 0.400153 0.378226 0.000115 975.860000 989.770000 979.144667 310.949890 1064.290000 1048.820000 1059.236233 389.045516 7959.850000 7961.410000 7961.619100 641.006618
843 0.300747 0.360585 0.326822 0.000110 0.471115 0.467373 0.469779 0.000063 0.360375 0.397961 0.376857 0.000050 0.306328 0.364109 0.331091 0.000243 0.295165 0.357060 0.322552 0.000253 0.460169 0.454813 0.458007 0.000123 0.482061 0.479934 0.481551 0.000129 0.360172 0.395856 0.375512 0.000109 0.360578 0.400066 0.378202 0.000115 974.370000 986.350000 979.354467 303.140150 1067.240000 1045.300000 1059.201800 382.804965 7958.390000 7968.350000 7961.443733 616.892021
844 0.300910 0.359545 0.326755 0.000111 0.472560 0.465982 0.469748 0.000063 0.360988 0.396797 0.376803 0.000050 0.305614 0.362328 0.331049 0.000242 0.296206 0.356761 0.322462 0.000251 0.460256 0.455340 0.458027 0.000120 0.484864 0.476623 0.481469 0.000129 0.359739 0.394883 0.375491 0.000108 0.362236 0.398712 0.378115 0.000114 974.910000 986.170000 979.509033 294.415366 1067.200000 1047.160000 1059.094800 390.478832 7957.890000 7966.670000 7961.396167 612.253863
845 0.300215 0.358853 0.326538 0.000109 0.471219 0.468173 0.469881 0.000063 0.360066 0.397115 0.376708 0.000050 0.305582 0.361856 0.330831 0.000240 0.294848 0.355849 0.322244 0.000249 0.459745 0.455018 0.458178 0.000120 0.482693 0.481329 0.481585 0.000128 0.359539 0.394463 0.375403 0.000108 0.360594 0.399767 0.378013 0.000113 974.530000 985.930000 979.504633 294.554244 1065.950000 1049.320000 1059.126767 387.604658 7959.520000 7964.750000 7961.368600 605.553539
846 0.301128 0.359199 0.326560 0.000106 0.471757 0.467635 0.469928 0.000062 0.360848 0.397151 0.376739 0.000048 0.305907 0.361054 0.330776 0.000236 0.296349 0.357344 0.322344 0.000247 0.459912 0.455616 0.458195 0.000117 0.483601 0.479654 0.481661 0.000126 0.359809 0.394151 0.375373 0.000106 0.361887 0.400152 0.378105 0.000112 975.910000 985.190000 979.705233 292.787018 1067.380000 1048.360000 1059.077833 383.370075 7956.710000 7966.450000 7961.216933 601.465521
847 0.301222 0.359072 0.326703 0.000107 0.470574 0.466711 0.469937 0.000061 0.360495 0.396745 0.376835 0.000049 0.306934 0.363005 0.330902 0.000236 0.295510 0.355138 0.322504 0.000250 0.458249 0.454869 0.458216 0.000118 0.482899 0.478552 0.481658 0.000125 0.359894 0.395157 0.375462 0.000107 0.361096 0.398333 0.378208 0.000113 972.660000 986.470000 979.818733 288.737308 1068.060000 1047.400000 1058.893867 389.200786 7959.280000 7966.130000 7961.287400 599.202332
848 0.301183 0.359679 0.326709 0.000108 0.471952 0.467369 0.469989 0.000061 0.360952 0.397370 0.376857 0.000049 0.306229 0.365117 0.330960 0.000237 0.296137 0.354240 0.322457 0.000252 0.459303 0.457456 0.458324 0.000117 0.484600 0.477282 0.481654 0.000124 0.359805 0.397436 0.375538 0.000107 0.362099 0.397305 0.378176 0.000113 973.170000 985.700000 979.596700 285.225976 1070.090000 1045.110000 1058.903367 391.383753 7956.740000 7969.190000 7961.499933 598.418979
849 0.301048 0.359755 0.326641 0.000109 0.471484 0.466366 0.469870 0.000062 0.360701 0.397069 0.376771 0.000050 0.305866 0.361880 0.330961 0.000239 0.296231 0.357630 0.322321 0.000253 0.459239 0.454373 0.458082 0.000121 0.483729 0.478360 0.481657 0.000124 0.359547 0.394253 0.375453 0.000109 0.361855 0.399886 0.378089 0.000114 975.350000 987.040000 979.526833 282.143404 1067.390000 1047.150000 1058.943067 394.262025 7957.260000 7965.810000 7961.530100 595.040230
850 0.300890 0.359861 0.326631 0.000110 0.472141 0.467707 0.469924 0.000060 0.360828 0.397607 0.376784 0.000051 0.306451 0.361852 0.330913 0.000240 0.295329 0.357869 0.322349 0.000254 0.460264 0.456251 0.458135 0.000119 0.484018 0.479164 0.481714 0.000124 0.360286 0.394892 0.375441 0.000110 0.361370 0.400323 0.378127 0.000115 970.800000 987.660000 979.614333 287.690216 1067.270000 1044.240000 1059.039633 394.140959 7961.930000 7968.100000 7961.346033 594.732391
851 0.300859 0.360084 0.326555 0.000110 0.471906 0.467904 0.469938 0.000060 0.360725 0.397821 0.376739 0.000051 0.304983 0.362244 0.330872 0.000237 0.296735 0.357924 0.322238 0.000255 0.460434 0.457560 0.458173 0.000119 0.483378 0.478249 0.481702 0.000124 0.359391 0.395605 0.375428 0.000109 0.362060 0.400038 0.378051 0.000116 972.650000 984.930000 979.490300 292.550760 1067.860000 1048.560000 1059.144633 395.812629 7959.490000 7966.510000 7961.365067 605.577790
852 0.300770 0.358790 0.326589 0.000107 0.472820 0.466922 0.469864 0.000061 0.360987 0.396636 0.376735 0.000050 0.307437 0.363899 0.331004 0.000236 0.294102 0.353680 0.322174 0.000249 0.461367 0.455867 0.458047 0.000121 0.484273 0.477977 0.481681 0.000126 0.361313 0.396088 0.375469 0.000108 0.360661 0.397184 0.378001 0.000113 975.620000 985.290000 979.406533 294.394080 1065.550000 1049.580000 1059.170833 395.873782 7958.830000 7965.130000 7961.422633 612.574304
853 0.301201 0.359212 0.326600 0.000105 0.471263 0.467092 0.469839 0.000061 0.360723 0.396970 0.376734 0.000049 0.305463 0.363750 0.330970 0.000236 0.296939 0.354675 0.322231 0.000247 0.459315 0.455582 0.457980 0.000121 0.483211 0.478603 0.481698 0.000124 0.359311 0.395891 0.375424 0.000107 0.362134 0.398050 0.378044 0.000112 975.000000 986.590000 979.351700 299.678043 1065.890000 1045.100000 1059.230867 392.027860 7959.110000 7968.310000 7961.417433 622.575286
854 0.300978 0.358504 0.326810 0.000106 0.472200 0.467712 0.469751 0.000062 0.360906 0.396727 0.376839 0.000048 0.305638 0.360444 0.331176 0.000236 0.296318 0.356564 0.322443 0.000250 0.460660 0.457057 0.457866 0.000123 0.483740 0.478368 0.481636 0.000126 0.359896 0.394259 0.375518 0.000107 0.361916 0.399196 0.378161 0.000112 975.190000 987.740000 979.576533 306.850040 1065.370000 1049.510000 1059.147900 385.479242 7959.440000 7962.750000 7961.275567 620.439405
855 0.301270 0.359327 0.326725 0.000106 0.471902 0.467159 0.469822 0.000062 0.360991 0.397069 0.376809 0.000049 0.306413 0.362287 0.330916 0.000236 0.296127 0.356368 0.322534 0.000250 0.460484 0.455266 0.457910 0.000121 0.483320 0.479052 0.481735 0.000125 0.360338 0.394829 0.375364 0.000106 0.361645 0.399308 0.378254 0.000114 976.810000 987.810000 979.406833 302.059139 1064.940000 1050.360000 1059.078033 385.623066 7958.250000 7961.830000 7961.515133 622.552611
856 0.301246 0.359342 0.326740 0.000107 0.471012 0.467189 0.469691 0.000061 0.360664 0.397088 0.376773 0.000049 0.306429 0.364131 0.330952 0.000239 0.296062 0.354553 0.322528 0.000250 0.459626 0.455203 0.457844 0.000121 0.482398 0.479174 0.481537 0.000127 0.360048 0.396006 0.375364 0.000108 0.361279 0.398170 0.378181 0.000113 975.230000 989.720000 979.272800 295.888340 1065.190000 1047.600000 1059.044767 377.253030 7959.580000 7962.680000 7961.682433 612.689511
857 0.300930 0.359822 0.326698 0.000107 0.472727 0.467813 0.469676 0.000061 0.361059 0.397619 0.376740 0.000049 0.305214 0.364622 0.330979 0.000238 0.296645 0.355022 0.322417 0.000249 0.462031 0.455883 0.457784 0.000122 0.483422 0.479743 0.481568 0.000125 0.360100 0.396563 0.375360 0.000107 0.362017 0.398674 0.378120 0.000113 978.020000 984.330000 979.053267 289.521796 1064.470000 1048.270000 1059.022600 374.632938 7957.510000 7967.400000 7961.924133 611.096522
[truncated: 66,640 more chars]
