# Supplementary material for: A linear reciprocal relationship between robustness and plasticity in homeostatic biological networks
Source: PLoS One. 2023 Jan 26;18(1):e0277181. doi: 10.1371/journal.pone.0277181 (PMC9879506; doi:10.1371/journal.pone.0277181)
Supplement: S2 Data — (ZIP) [file pone.0277181.s002.zip › data/Fig2CD/fitness_80_avg.data]

0 0.436170 0.481189 0.462280 0.000062 0.463079 0.459118 0.462113 0.000264 0.441551 0.476775 0.462247 0.000048 0.433244 0.477035 0.458554 0.000119 0.439095 0.485343 0.466006 0.000127 0.454019 0.446734 0.450973 0.000509 0.472138 0.471501 0.473253 0.000558 0.437399 0.470975 0.457038 0.000093 0.445704 0.482574 0.467455 0.000100 985.710000 1011.180000 1000.096533 882.086399 1031.560000 984.460000 1000.158833 888.816860 7982.730000 8004.360000 7999.744633 1562.653871
1 0.434372 0.480271 0.460264 0.000069 0.464285 0.461473 0.462199 0.000261 0.440354 0.476512 0.460651 0.000053 0.431948 0.476843 0.456650 0.000135 0.436796 0.483699 0.463878 0.000140 0.452601 0.448921 0.450997 0.000505 0.475969 0.474025 0.473402 0.000552 0.436078 0.471259 0.455519 0.000103 0.444630 0.481765 0.465783 0.000107 998.040000 1015.720000 1008.724500 877.763260 1041.670000 993.730000 1012.213900 899.631830 7960.290000 7990.550000 7979.061600 1563.856890
2 0.432768 0.479374 0.458008 0.000076 0.464995 0.460671 0.462412 0.000259 0.439213 0.475633 0.458889 0.000057 0.430334 0.475253 0.454475 0.000149 0.435202 0.483494 0.461541 0.000155 0.452448 0.449921 0.451125 0.000502 0.477542 0.471420 0.473698 0.000541 0.434757 0.470187 0.453805 0.000112 0.443670 0.481080 0.463973 0.000116 993.290000 1016.260000 1007.248267 886.547047 1039.350000 1002.890000 1015.181633 918.440238 7967.360000 7980.850000 7977.570100 1587.923785
3 0.430974 0.478240 0.455577 0.000082 0.463075 0.462695 0.462657 0.000255 0.437394 0.475131 0.456993 0.000061 0.429228 0.474626 0.452015 0.000163 0.432720 0.481853 0.459139 0.000166 0.451451 0.453437 0.451452 0.000486 0.474700 0.471953 0.473862 0.000532 0.433672 0.470388 0.451902 0.000120 0.441116 0.479873 0.462084 0.000123 992.420000 1008.960000 1005.002033 906.528985 1039.550000 997.930000 1018.610133 941.042894 7968.030000 7993.110000 7976.387833 1611.341761
4 0.429286 0.476811 0.453091 0.000087 0.465862 0.463031 0.462959 0.000243 0.436601 0.474055 0.455065 0.000063 0.426610 0.473187 0.449500 0.000175 0.431963 0.480435 0.456682 0.000178 0.456207 0.450529 0.451795 0.000469 0.475518 0.475533 0.474124 0.000511 0.432529 0.468655 0.449959 0.000126 0.440674 0.479454 0.460171 0.000130 993.490000 1012.460000 1003.044900 902.184680 1042.010000 1004.030000 1021.937267 927.666921 7964.500000 7983.510000 7975.017833 1610.016751
5 0.428416 0.475481 0.450601 0.000085 0.465655 0.462266 0.463226 0.000232 0.435864 0.472838 0.453126 0.000061 0.425769 0.471707 0.447103 0.000175 0.431062 0.479255 0.454099 0.000183 0.454698 0.449882 0.452004 0.000447 0.476612 0.474650 0.474448 0.000495 0.431555 0.467342 0.448084 0.000124 0.440172 0.478334 0.458169 0.000133 995.860000 1010.970000 1000.979733 865.127755 1041.480000 1002.000000 1025.284100 911.587945 7962.660000 7987.030000 7973.736167 1601.031652
6 0.426428 0.473478 0.448267 0.000078 0.464827 0.462701 0.463494 0.000223 0.434108 0.471322 0.451313 0.000057 0.424162 0.469163 0.444831 0.000171 0.428694 0.477792 0.451704 0.000176 0.453691 0.451630 0.452398 0.000428 0.475963 0.473772 0.474590 0.000467 0.430068 0.465657 0.446344 0.000121 0.438147 0.476988 0.456281 0.000128 990.440000 1011.960000 999.746233 828.040545 1044.470000 1001.350000 1028.353333 865.313534 7965.090000 7986.690000 7971.900433 1540.350640
7 0.425480 0.471703 0.446282 0.000071 0.465482 0.459300 0.463604 0.000208 0.433480 0.469223 0.449747 0.000052 0.423043 0.466725 0.442864 0.000163 0.427917 0.476682 0.449700 0.000170 0.456631 0.446917 0.452560 0.000407 0.474332 0.471683 0.474649 0.000449 0.429760 0.462764 0.444804 0.000115 0.437200 0.475682 0.454690 0.000122 995.000000 1014.890000 998.635600 784.087408 1043.630000 1005.050000 1030.761133 804.282823 7961.370000 7980.060000 7970.603267 1470.776811
8 0.424298 0.469949 0.444660 0.000066 0.466552 0.462697 0.463811 0.000201 0.432748 0.468499 0.448490 0.000048 0.422498 0.464677 0.441308 0.000155 0.426097 0.475222 0.448013 0.000166 0.455703 0.451845 0.452942 0.000392 0.477402 0.473549 0.474679 0.000430 0.429139 0.462111 0.443635 0.000110 0.436358 0.474887 0.453346 0.000119 997.720000 1010.780000 997.831067 754.299383 1043.120000 1006.260000 1032.945167 738.146752 7959.160000 7982.960000 7969.223767 1406.547043
9 0.423235 0.467564 0.443353 0.000061 0.465624 0.459683 0.463750 0.000195 0.431712 0.465988 0.447432 0.000045 0.421505 0.463797 0.440154 0.000151 0.424964 0.471331 0.446551 0.000161 0.453637 0.450260 0.452696 0.000385 0.477612 0.469106 0.474805 0.000415 0.427931 0.461089 0.442662 0.000107 0.435494 0.470886 0.452202 0.000115 992.650000 1011.860000 997.135233 720.708646 1043.880000 1008.100000 1034.553433 689.391937 7963.470000 7980.040000 7968.311333 1360.350674
10 0.422336 0.465328 0.442121 0.000058 0.464982 0.462584 0.463980 0.000186 0.430866 0.464779 0.446493 0.000043 0.420428 0.461480 0.438932 0.000148 0.424245 0.469175 0.445311 0.000158 0.453065 0.453518 0.452994 0.000374 0.476899 0.471650 0.474966 0.000399 0.426955 0.459888 0.441744 0.000104 0.434776 0.469670 0.451242 0.000113 996.410000 1008.040000 996.396267 689.069839 1042.320000 1014.280000 1036.013233 646.260622 7961.270000 7977.680000 7967.590500 1307.889405
11 0.421286 0.463788 0.441153 0.000057 0.466183 0.460590 0.464046 0.000181 0.430265 0.463149 0.445731 0.000042 0.418432 0.458303 0.438056 0.000146 0.424139 0.469274 0.444250 0.000155 0.455009 0.451553 0.452981 0.000357 0.477358 0.469627 0.475110 0.000389 0.425748 0.456953 0.441041 0.000102 0.434783 0.469345 0.450422 0.000110 994.610000 1005.210000 996.075467 659.492354 1044.580000 1016.200000 1037.035933 606.979108 7960.810000 7978.590000 7966.888600 1242.417925
12 0.420476 0.462478 0.440149 0.000056 0.467456 0.460503 0.464100 0.000177 0.429872 0.462083 0.444939 0.000041 0.418883 0.459666 0.437080 0.000142 0.422069 0.465291 0.443217 0.000155 0.456375 0.452383 0.453034 0.000355 0.478537 0.468623 0.475167 0.000380 0.426382 0.458209 0.440271 0.000100 0.433362 0.465957 0.449607 0.000110 993.590000 1000.590000 995.814000 632.640754 1045.550000 1022.160000 1038.105533 580.933513 7960.860000 7977.250000 7966.080467 1195.803128
13 0.419498 0.461187 0.439227 0.000055 0.464103 0.462228 0.464068 0.000173 0.428419 0.461395 0.444196 0.000041 0.416884 0.456919 0.436368 0.000143 0.422112 0.465455 0.442087 0.000151 0.451117 0.451347 0.453089 0.000346 0.477088 0.473109 0.475047 0.000373 0.423731 0.455805 0.439712 0.000100 0.433107 0.466986 0.448679 0.000107 991.420000 1005.470000 995.818467 620.264478 1044.920000 1027.020000 1038.916633 553.275881 7963.660000 7967.510000 7965.264900 1162.632945
14 0.418510 0.460437 0.438372 0.000055 0.466087 0.463962 0.464254 0.000171 0.428025 0.461142 0.443548 0.000041 0.416124 0.456070 0.435649 0.000142 0.420895 0.464804 0.441094 0.000151 0.452674 0.453400 0.453249 0.000346 0.479501 0.474524 0.475260 0.000367 0.423434 0.455536 0.439169 0.000100 0.432616 0.466748 0.447927 0.000107 992.140000 1004.800000 995.605467 594.417541 1045.790000 1026.740000 1039.775400 538.562222 7962.070000 7968.460000 7964.619133 1123.089519
15 0.417711 0.459364 0.437501 0.000055 0.465394 0.463049 0.464255 0.000173 0.427248 0.460101 0.442851 0.000041 0.417347 0.456662 0.434766 0.000141 0.418076 0.462066 0.440235 0.000150 0.452957 0.449152 0.453038 0.000345 0.477830 0.476946 0.475471 0.000367 0.424469 0.455160 0.438421 0.000100 0.430027 0.465042 0.447282 0.000105 993.100000 998.150000 995.486067 573.470650 1049.880000 1030.300000 1040.404700 525.406601 7957.020000 7971.550000 7964.109233 1088.173409
16 0.416636 0.458703 0.436662 0.000054 0.467009 0.459503 0.464318 0.000169 0.426710 0.458863 0.442193 0.000040 0.415215 0.454361 0.433960 0.000139 0.418056 0.463046 0.439365 0.000146 0.454553 0.448844 0.453064 0.000339 0.479465 0.470163 0.475572 0.000361 0.423083 0.453258 0.437781 0.000099 0.430338 0.464469 0.446606 0.000103 990.910000 1004.080000 995.090300 559.504325 1046.230000 1029.710000 1040.975233 517.473648 7962.860000 7966.210000 7963.934467 1062.937197
17 0.415908 0.458008 0.435921 0.000055 0.467106 0.465137 0.464509 0.000168 0.426147 0.459434 0.441638 0.000040 0.417515 0.454668 0.433313 0.000141 0.414300 0.461348 0.438529 0.000148 0.454341 0.453547 0.453131 0.000336 0.479871 0.476727 0.475886 0.000347 0.424880 0.454444 0.437276 0.000100 0.427414 0.464424 0.446000 0.000103 988.510000 1006.220000 994.927433 548.406754 1048.370000 1032.220000 1041.715233 507.806241 7963.120000 7961.560000 7963.357333 1038.836964
18 0.414980 0.457203 0.435195 0.000057 0.467016 0.463038 0.464630 0.000165 0.425387 0.458370 0.441082 0.000041 0.414198 0.453788 0.432634 0.000140 0.415762 0.460618 0.437756 0.000150 0.450827 0.452175 0.453108 0.000329 0.483205 0.473901 0.476153 0.000340 0.421524 0.453466 0.436729 0.000099 0.429250 0.463274 0.445435 0.000104 991.200000 999.220000 994.644967 537.455942 1048.020000 1035.920000 1042.092033 500.653166 7960.780000 7964.860000 7963.263000 998.515493
19 0.414238 0.456810 0.434329 0.000057 0.464882 0.462431 0.464668 0.000161 0.424367 0.457934 0.440397 0.000041 0.414698 0.452171 0.431844 0.000140 0.413778 0.461449 0.436813 0.000152 0.451165 0.449322 0.453130 0.000325 0.478599 0.475540 0.476206 0.000336 0.421992 0.451601 0.436101 0.000099 0.426742 0.464267 0.444692 0.000105 988.770000 1001.990000 994.223467 519.548366 1049.810000 1035.520000 1042.739800 486.453105 7961.420000 7962.490000 7963.036733 950.114697
20 0.413104 0.456313 0.433527 0.000058 0.465281 0.462216 0.464715 0.000164 0.423540 0.457494 0.439764 0.000042 0.413810 0.452500 0.431088 0.000137 0.412398 0.460127 0.435966 0.000154 0.452027 0.450615 0.452958 0.000327 0.478536 0.473817 0.476472 0.000338 0.421454 0.452123 0.435462 0.000097 0.425625 0.462865 0.444067 0.000107 989.990000 1005.040000 993.910433 503.373530 1050.640000 1033.220000 1043.180467 470.238911 7959.370000 7961.740000 7962.909100 904.202909
21 0.412570 0.455160 0.432669 0.000059 0.466716 0.463073 0.464784 0.000159 0.423399 0.456743 0.439092 0.000042 0.412123 0.449174 0.430263 0.000138 0.413016 0.461146 0.435074 0.000155 0.452115 0.454013 0.452937 0.000325 0.481317 0.472134 0.476630 0.000326 0.420122 0.450142 0.434798 0.000097 0.426676 0.463344 0.443386 0.000107 987.150000 999.740000 993.516533 485.031972 1052.230000 1039.180000 1043.721400 467.304875 7960.620000 7961.080000 7962.762067 876.670516
22 0.411684 0.454858 0.431803 0.000060 0.468404 0.460722 0.464967 0.000157 0.423028 0.456031 0.438436 0.000043 0.410898 0.451263 0.429653 0.000139 0.412471 0.458453 0.433952 0.000155 0.455032 0.450483 0.452968 0.000318 0.481775 0.470962 0.476965 0.000321 0.419725 0.451107 0.434316 0.000097 0.426332 0.460955 0.442555 0.000106 988.720000 998.960000 993.260633 483.656390 1051.600000 1039.120000 1044.519167 466.011722 7959.680000 7961.920000 7962.220200 853.180506
23 0.410669 0.453377 0.430912 0.000059 0.467550 0.463264 0.465013 0.000157 0.422045 0.455354 0.437732 0.000042 0.408656 0.450474 0.428858 0.000138 0.412682 0.456279 0.432966 0.000155 0.453880 0.451512 0.452984 0.000321 0.481220 0.475016 0.477042 0.000324 0.417701 0.450682 0.433683 0.000097 0.426389 0.460026 0.441781 0.000106 985.500000 1002.270000 992.687233 478.120762 1053.240000 1030.150000 1044.898033 463.627696 7961.260000 7967.580000 7962.414733 846.364142
24 0.410112 0.452552 0.430067 0.000059 0.466449 0.463339 0.465163 0.000156 0.421379 0.454709 0.437086 0.000042 0.409476 0.449869 0.428200 0.000135 0.410747 0.455235 0.431934 0.000156 0.452025 0.451459 0.453078 0.000317 0.480873 0.475218 0.477248 0.000319 0.417986 0.450187 0.433176 0.000095 0.424772 0.459232 0.440997 0.000107 987.700000 997.460000 992.328600 470.664736 1051.430000 1035.490000 1045.384600 464.254138 7960.870000 7967.050000 7962.286800 839.753296
25 0.409229 0.452180 0.429206 0.000059 0.468059 0.465262 0.465143 0.000156 0.420995 0.454796 0.436393 0.000043 0.408671 0.449987 0.427534 0.000136 0.409787 0.454373 0.430877 0.000155 0.456113 0.452810 0.452915 0.000323 0.480005 0.477714 0.477370 0.000313 0.418160 0.450552 0.432610 0.000096 0.423831 0.459041 0.440176 0.000106 989.760000 1001.190000 991.942600 462.986033 1053.590000 1040.530000 1046.042200 462.839963 7956.650000 7958.280000 7962.015200 818.946337
26 0.408437 0.451560 0.428512 0.000059 0.468110 0.465640 0.465057 0.000156 0.420372 0.454376 0.435821 0.000042 0.409173 0.449596 0.426964 0.000136 0.407701 0.453525 0.430060 0.000155 0.454092 0.452528 0.452710 0.000319 0.482129 0.478752 0.477405 0.000317 0.418157 0.450183 0.432114 0.000095 0.422587 0.458570 0.439529 0.000106 987.080000 1002.400000 991.466333 458.463122 1053.850000 1035.110000 1046.652700 462.395263 7959.070000 7962.490000 7961.880967 808.729312
27 0.407816 0.451052 0.427806 0.000058 0.465918 0.465362 0.465262 0.000156 0.419437 0.453914 0.435297 0.000041 0.407548 0.448123 0.426380 0.000134 0.408084 0.453982 0.429233 0.000153 0.454337 0.451447 0.452855 0.000316 0.477500 0.479276 0.477669 0.000321 0.416906 0.448788 0.431675 0.000093 0.421967 0.459041 0.438920 0.000104 988.030000 996.270000 991.108900 454.935950 1053.730000 1035.400000 1047.131567 462.518890 7958.240000 7968.330000 7961.759533 810.421863
28 0.407004 0.450419 0.427207 0.000059 0.466243 0.462692 0.465354 0.000157 0.418852 0.452873 0.434836 0.000042 0.406407 0.448448 0.425870 0.000134 0.407601 0.452390 0.428545 0.000153 0.453635 0.451353 0.452762 0.000319 0.478851 0.474030 0.477945 0.000315 0.415852 0.449029 0.431248 0.000094 0.421851 0.456718 0.438425 0.000105 988.580000 997.410000 990.782300 458.083872 1057.150000 1039.720000 1047.850700 454.170238 7954.270000 7962.870000 7961.367000 812.171602
29 0.406016 0.449785 0.426514 0.000059 0.467418 0.462747 0.465364 0.000155 0.418296 0.452378 0.434284 0.000042 0.405628 0.447305 0.425286 0.000137 0.406404 0.452265 0.427743 0.000150 0.456624 0.451768 0.452845 0.000315 0.478212 0.473726 0.477882 0.000310 0.415827 0.448198 0.430797 0.000095 0.420766 0.456558 0.437770 0.000103 986.480000 998.530000 990.590367 456.153446 1059.910000 1035.800000 1048.334733 455.140710 7953.610000 7965.670000 7961.074900 804.824920
30 0.405836 0.448735 0.425877 0.000059 0.467865 0.463591 0.465533 0.000155 0.418242 0.451707 0.433808 0.000042 0.405994 0.448362 0.424672 0.000135 0.405678 0.449109 0.427082 0.000148 0.454925 0.451222 0.452915 0.000317 0.480806 0.475960 0.478150 0.000307 0.415780 0.448934 0.430321 0.000094 0.420704 0.454479 0.437296 0.000102 984.930000 997.190000 990.400633 454.343235 1058.510000 1039.340000 1048.836000 453.986997 7956.560000 7963.470000 7960.763367 808.536879
31 0.405097 0.448261 0.425237 0.000058 0.467947 0.459133 0.465693 0.000155 0.417667 0.450435 0.433328 0.000041 0.404767 0.444797 0.424060 0.000133 0.405427 0.451725 0.426413 0.000146 0.455310 0.450410 0.452936 0.000314 0.480584 0.467856 0.478451 0.000304 0.414875 0.445919 0.429835 0.000093 0.420459 0.454951 0.436821 0.000102 988.190000 997.710000 990.208200 459.898471 1054.790000 1034.240000 1049.432700 454.740149 7957.020000 7968.050000 7960.359100 815.077762
32 0.403976 0.447586 0.424611 0.000059 0.466968 0.463400 0.465797 0.000153 0.416574 0.450749 0.432848 0.000042 0.403443 0.444440 0.423580 0.000134 0.404508 0.450732 0.425642 0.000148 0.455715 0.452129 0.452934 0.000311 0.478222 0.474671 0.478660 0.000300 0.413898 0.445978 0.429451 0.000093 0.419251 0.455520 0.436246 0.000102 988.040000 998.660000 990.065600 455.768301 1055.610000 1042.280000 1049.839200 442.568630 7956.350000 7959.060000 7960.095200 807.992576
33 0.403342 0.448026 0.424000 0.000061 0.468281 0.460924 0.465885 0.000152 0.416330 0.450606 0.432377 0.000043 0.403653 0.445423 0.423030 0.000135 0.403032 0.450629 0.424971 0.000147 0.456633 0.450702 0.453168 0.000306 0.479929 0.471146 0.478602 0.000301 0.414249 0.446479 0.429057 0.000093 0.418411 0.454732 0.435697 0.000102 985.470000 994.500000 989.722933 447.477937 1055.950000 1044.570000 1050.556733 437.343637 7958.580000 7960.930000 7959.720333 796.304811
34 0.403104 0.446306 0.423301 0.000061 0.466658 0.463471 0.466068 0.000150 0.415815 0.449739 0.431854 0.000043 0.402722 0.443249 0.422375 0.000136 0.403486 0.449364 0.424226 0.000148 0.455672 0.453940 0.453388 0.000305 0.477644 0.473001 0.478747 0.000300 0.413312 0.445387 0.428578 0.000094 0.418318 0.454091 0.435130 0.000104 988.670000 995.170000 989.350933 440.340591 1057.780000 1044.890000 1051.210967 434.629066 7953.550000 7959.940000 7959.438100 786.053573
35 0.402654 0.445801 0.422721 0.000061 0.466479 0.462472 0.465975 0.000148 0.415419 0.449136 0.431372 0.000043 0.403459 0.444312 0.421908 0.000137 0.401849 0.447291 0.423534 0.000147 0.453494 0.452119 0.453370 0.000302 0.479464 0.472826 0.478580 0.000300 0.413466 0.445873 0.428200 0.000094 0.417372 0.452398 0.434543 0.000103 985.210000 994.940000 989.324000 437.295568 1058.410000 1045.440000 1051.759200 432.860230 7956.380000 7959.620000 7958.916800 781.562532
36 0.401950 0.444502 0.422017 0.000060 0.466696 0.464193 0.466117 0.000148 0.414899 0.448440 0.430837 0.000043 0.401906 0.444172 0.421228 0.000136 0.401993 0.444832 0.422805 0.000147 0.456238 0.450621 0.453522 0.000294 0.477154 0.477765 0.478713 0.000300 0.412772 0.445462 0.427687 0.000094 0.417025 0.451419 0.433986 0.000104 986.820000 995.590000 989.125600 432.378891 1055.290000 1043.210000 1052.275400 438.303631 7957.890000 7961.200000 7958.599000 782.171024
37 0.401599 0.445225 0.421490 0.000061 0.467534 0.465327 0.466203 0.000148 0.414786 0.449245 0.430432 0.000043 0.401342 0.442202 0.420649 0.000137 0.401856 0.448248 0.422331 0.000145 0.454697 0.452096 0.453832 0.000292 0.480371 0.478557 0.478573 0.000305 0.412013 0.444180 0.427285 0.000094 0.417559 0.454310 0.433579 0.000102 987.120000 995.560000 988.929533 429.853373 1059.790000 1042.220000 1052.582767 432.163964 7953.090000 7962.220000 7958.487700 783.045709
38 0.400435 0.443837 0.420805 0.000060 0.469228 0.463492 0.466070 0.000143 0.414194 0.447768 0.429858 0.000042 0.399968 0.439162 0.419944 0.000136 0.400902 0.448512 0.421666 0.000143 0.458422 0.450882 0.453896 0.000282 0.480035 0.476101 0.478244 0.000303 0.411659 0.441506 0.426735 0.000093 0.416729 0.454030 0.432982 0.000101 984.140000 993.090000 988.958867 416.904997 1057.790000 1046.220000 1053.216467 434.205546 7958.070000 7960.690000 7957.824667 764.119963
39 0.400390 0.443607 0.420229 0.000059 0.467488 0.463771 0.466189 0.000147 0.413810 0.447640 0.429421 0.000042 0.399737 0.441312 0.419273 0.000137 0.401044 0.445902 0.421184 0.000141 0.455348 0.455195 0.454085 0.000285 0.479628 0.472347 0.478293 0.000308 0.410859 0.444088 0.426235 0.000094 0.416760 0.451191 0.432606 0.000100 983.310000 986.930000 988.687867 419.306632 1061.950000 1044.250000 1053.659700 432.536261 7954.740000 7968.820000 7957.652433 763.657326
40 0.399125 0.443210 0.419658 0.000059 0.468030 0.464696 0.466228 0.000145 0.412906 0.447507 0.428972 0.000042 0.398472 0.441591 0.418659 0.000136 0.399778 0.444828 0.420657 0.000142 0.456379 0.451125 0.454066 0.000283 0.479681 0.478267 0.478391 0.000307 0.410053 0.443498 0.425740 0.000094 0.415759 0.451516 0.432204 0.000100 985.450000 990.180000 988.504900 415.533192 1060.660000 1044.830000 1054.142433 433.233510 7953.890000 7964.990000 7957.352667 775.419159
41 0.398797 0.442765 0.419199 0.000060 0.467358 0.466224 0.466291 0.000145 0.412509 0.447457 0.428618 0.000043 0.397006 0.441864 0.418203 0.000138 0.400588 0.443666 0.420196 0.000141 0.456097 0.453651 0.454143 0.000285 0.478618 0.478796 0.478439 0.000308 0.408824 0.444221 0.425391 0.000095 0.416194 0.450692 0.431844 0.000100 986.830000 992.130000 988.214800 414.305231 1058.030000 1046.930000 1054.471333 439.256046 7955.140000 7960.940000 7957.313867 785.317386
42 0.398478 0.442478 0.418568 0.000061 0.467342 0.467137 0.466332 0.000148 0.412251 0.447410 0.428121 0.000043 0.396691 0.441926 0.417539 0.000141 0.400265 0.443030 0.419596 0.000141 0.454743 0.455278 0.454277 0.000282 0.479941 0.478996 0.478387 0.000313 0.408301 0.444596 0.424887 0.000097 0.416200 0.450223 0.431354 0.000100 983.040000 990.960000 988.132500 406.865186 1062.720000 1044.020000 1054.982100 439.863581 7954.240000 7965.020000 7956.885400 778.431861
43 0.397521 0.441933 0.418003 0.000061 0.467919 0.463010 0.466352 0.000147 0.411601 0.446149 0.427673 0.000043 0.395058 0.440276 0.416912 0.000139 0.399984 0.443590 0.419093 0.000143 0.454706 0.449730 0.454323 0.000279 0.481133 0.476290 0.478381 0.000316 0.406988 0.442167 0.424394 0.000096 0.416214 0.450130 0.430951 0.000101 985.210000 992.850000 987.874600 398.193189 1068.190000 1048.950000 1055.164900 446.967856 7946.600000 7958.200000 7956.960500 771.231810
44 0.397128 0.441385 0.417405 0.000061 0.466442 0.464095 0.466492 0.000147 0.410991 0.445927 0.427222 0.000043 0.394891 0.439397 0.416163 0.000140 0.399365 0.443373 0.418647 0.000141 0.455561 0.451457 0.454535 0.000283 0.477322 0.476734 0.478448 0.000304 0.407025 0.441809 0.423837 0.000096 0.414957 0.450045 0.430607 0.000100 983.460000 991.430000 987.538433 394.082949 1065.320000 1048.750000 1055.690433 451.515056 7951.220000 7959.820000 7956.771133 765.398153
45 0.396848 0.441191 0.416946 0.000061 0.468888 0.464033 0.466577 0.000145 0.411256 0.445759 0.426873 0.000043 0.394294 0.439776 0.415631 0.000140 0.399402 0.442605 0.418262 0.000140 0.456522 0.453349 0.454649 0.000276 0.481254 0.474717 0.478505 0.000307 0.406739 0.442490 0.423435 0.000096 0.415772 0.449028 0.430311 0.000100 986.350000 989.550000 987.455067 394.410296 1063.320000 1049.980000 1056.152733 458.366137 7950.330000 7960.470000 7956.392200 763.327639
46 0.396484 0.439622 0.416468 0.000061 0.470747 0.468003 0.466638 0.000145 0.411336 0.445298 0.426502 0.000043 0.395001 0.438752 0.415186 0.000140 0.397966 0.440492 0.417750 0.000139 0.459258 0.457005 0.454677 0.000275 0.482236 0.479001 0.478598 0.000307 0.407853 0.442402 0.423085 0.000096 0.414820 0.448194 0.429920 0.000098 984.140000 994.000000 987.070900 394.738933 1063.750000 1043.980000 1056.761333 463.029890 7952.110000 7962.020000 7956.167767 759.623010
47 0.395043 0.439943 0.415914 0.000061 0.469040 0.465658 0.466657 0.000144 0.409843 0.445086 0.426063 0.000043 0.394159 0.438948 0.414533 0.000142 0.395927 0.440938 0.417294 0.000140 0.457541 0.453937 0.454775 0.000275 0.480538 0.477379 0.478539 0.000306 0.406836 0.441946 0.422582 0.000098 0.412849 0.448226 0.429543 0.000099 984.870000 989.430000 986.997667 393.741085 1067.220000 1047.850000 1057.330600 468.087756 7947.910000 7962.720000 7955.671733 750.123951
48 0.395091 0.438522 0.415360 0.000062 0.468578 0.463192 0.466695 0.000143 0.409788 0.443456 0.425627 0.000044 0.393817 0.437314 0.413877 0.000143 0.396364 0.439729 0.416842 0.000140 0.457252 0.450125 0.454846 0.000272 0.479905 0.476259 0.478544 0.000306 0.406504 0.439877 0.422071 0.000098 0.413072 0.447035 0.429183 0.000098 985.460000 992.770000 986.912033 401.121558 1066.770000 1048.130000 1058.127300 470.457402 7947.770000 7959.100000 7954.960667 750.784814
49 0.394381 0.438472 0.414868 0.000063 0.468597 0.463538 0.466698 0.000143 0.409225 0.443486 0.425234 0.000044 0.392547 0.435747 0.413315 0.000142 0.396216 0.441198 0.416422 0.000144 0.458438 0.450935 0.454885 0.000271 0.478757 0.476140 0.478512 0.000305 0.405725 0.438784 0.421629 0.000098 0.412724 0.448187 0.428840 0.000100 982.340000 986.350000 986.538067 401.434079 1067.840000 1047.870000 1058.593333 472.228353 7949.820000 7965.780000 7954.868600 749.806102
50 0.394352 0.438698 0.414290 0.000064 0.470268 0.464960 0.466726 0.000141 0.409535 0.443950 0.424778 0.000044 0.392923 0.435251 0.412784 0.000143 0.395781 0.442145 0.415796 0.000144 0.457469 0.452982 0.454968 0.000266 0.483066 0.476938 0.478484 0.000305 0.405832 0.438797 0.421221 0.000098 0.413238 0.449103 0.428334 0.000099 984.100000 990.230000 986.392833 401.531744 1065.800000 1051.790000 1059.394533 462.046692 7950.100000 7957.980000 7954.212633 745.543224
51 0.393764 0.437528 0.413741 0.000063 0.469828 0.465567 0.466856 0.000140 0.408977 0.443136 0.424364 0.000044 0.391875 0.436459 0.412261 0.000142 0.395654 0.438598 0.415221 0.000142 0.457366 0.453970 0.455099 0.000266 0.482290 0.477164 0.478613 0.000300 0.404973 0.439961 0.420828 0.000098 0.412981 0.446311 0.427899 0.000098 982.820000 992.310000 986.256600 396.323941 1067.380000 1050.040000 1060.045767 449.722594 7949.800000 7957.650000 7953.697633 729.816630
52 0.392538 0.437850 0.413307 0.000063 0.469715 0.465815 0.466882 0.000139 0.407973 0.443443 0.424022 0.000044 0.391618 0.436947 0.411802 0.000143 0.393458 0.438754 0.414813 0.000143 0.457387 0.454357 0.455151 0.000264 0.482043 0.477272 0.478613 0.000297 0.404771 0.440429 0.420472 0.000098 0.411175 0.446457 0.427573 0.000099 984.680000 990.380000 986.018900 400.493942 1068.600000 1048.280000 1060.591933 441.456723 7946.720000 7961.340000 7953.389167 726.045376
53 0.392538 0.436818 0.412800 0.000063 0.469116 0.466128 0.466806 0.000142 0.407854 0.442680 0.423601 0.000044 0.390874 0.436254 0.411202 0.000141 0.394202 0.437382 0.414398 0.000144 0.457787 0.453823 0.455111 0.000265 0.480446 0.478433 0.478502 0.000309 0.404257 0.439768 0.419984 0.000097 0.411451 0.445592 0.427219 0.000099 983.370000 990.810000 985.713400 401.813288 1070.640000 1048.610000 1061.038333 437.108777 7945.990000 7960.580000 7953.248267 727.313349
54 0.391894 0.435894 0.412288 0.000062 0.470743 0.464125 0.466962 0.000141 0.407664 0.441540 0.423223 0.000044 0.390548 0.433167 0.410650 0.000142 0.393241 0.438621 0.413927 0.000143 0.459897 0.451124 0.455403 0.000263 0.481589 0.477126 0.478521 0.000310 0.404417 0.436759 0.419600 0.000097 0.410911 0.446322 0.426845 0.000099 982.490000 992.280000 985.743367 402.236077 1070.280000 1053.120000 1061.331633 421.525033 7947.230000 7954.600000 7952.925000 719.558711
55 0.391637 0.435805 0.411814 0.000063 0.468900 0.460348 0.466887 0.000141 0.407090 0.440714 0.422828 0.000044 0.389959 0.435369 0.410067 0.000141 0.393315 0.436242 0.413560 0.000143 0.457355 0.451506 0.455217 0.000264 0.480446 0.469190 0.478558 0.000308 0.403438 0.438596 0.419097 0.000096 0.410741 0.442831 0.426560 0.000100 980.870000 992.070000 985.605433 404.575824 1069.670000 1055.760000 1061.818167 410.205400 7949.460000 7952.170000 7952.576400 711.491225
56 0.391235 0.435537 0.411351 0.000062 0.470903 0.464345 0.466989 0.000142 0.407168 0.441298 0.422479 0.000044 0.390654 0.433533 0.409564 0.000140 0.391815 0.437541 0.413138 0.000143 0.459679 0.451530 0.455435 0.000263 0.482127 0.477160 0.478543 0.000311 0.404459 0.437132 0.418738 0.000095 0.409878 0.445465 0.426219 0.000100 981.380000 986.570000 985.673833 404.682793 1068.990000 1054.730000 1062.067433 400.117702 7949.630000 7958.700000 7952.258733 705.706577
57 0.390375 0.435797 0.410860 0.000063 0.470775 0.467129 0.466933 0.000143 0.406455 0.442064 0.422074 0.000044 0.388806 0.433188 0.409072 0.000141 0.391944 0.438407 0.412647 0.000144 0.458079 0.454293 0.455364 0.000264 0.483472 0.479965 0.478502 0.000311 0.402661 0.437409 0.418330 0.000096 0.410249 0.446718 0.425818 0.000101 981.550000 988.050000 985.590900 404.804355 1071.680000 1054.480000 1062.409967 396.334594 7946.770000 7957.470000 7951.999133 707.214246
58 0.389709 0.435007 0.410434 0.000063 0.469162 0.463757 0.466969 0.000142 0.405600 0.440757 0.421741 0.000044 0.387800 0.432313 0.408611 0.000140 0.391618 0.437701 0.412258 0.000146 0.457087 0.451710 0.455324 0.000266 0.481238 0.475805 0.478615 0.000304 0.401658 0.436193 0.417954 0.000096 0.409542 0.445321 0.425529 0.000101 982.480000 987.290000 985.489900 406.641291 1073.320000 1056.100000 1062.782333 402.540714 7944.200000 7956.610000 7951.727767 703.790162
59 0.389210 0.433382 0.409938 0.000063 0.469251 0.463749 0.467185 0.000139 0.405218 0.439456 0.421388 0.000044 0.386314 0.430616 0.408189 0.000140 0.392106 0.436149 0.411688 0.000143 0.459484 0.455212 0.455506 0.000269 0.479018 0.472286 0.478863 0.000296 0.400948 0.435535 0.417653 0.000096 0.409488 0.443377 0.425123 0.000100 983.840000 993.400000 985.379833 407.699865 1068.360000 1051.250000 1063.132467 402.664365 7947.800000 7955.350000 7951.487700 707.601328
60 0.388742 0.433196 0.409389 0.000062 0.467839 0.464369 0.467143 0.000140 0.404562 0.439430 0.420940 0.000044 0.386565 0.431208 0.407642 0.000141 0.390920 0.435184 0.411135 0.000141 0.457216 0.453050 0.455615 0.000265 0.478463 0.475687 0.478672 0.000296 0.400695 0.435576 0.417237 0.000097 0.408428 0.443285 0.424642 0.000099 983.280000 992.420000 985.296700 411.297357 1068.290000 1054.040000 1063.530600 402.064331 7948.430000 7953.540000 7951.172700 708.291845
61 0.388286 0.433397 0.408930 0.000064 0.469810 0.466655 0.467119 0.000138 0.404591 0.440048 0.420568 0.000045 0.386358 0.432123 0.407147 0.000141 0.390215 0.434671 0.410713 0.000141 0.458667 0.455407 0.455561 0.000263 0.480953 0.477903 0.478676 0.000296 0.400820 0.436779 0.416830 0.000098 0.408362 0.443318 0.424306 0.000099 980.940000 993.000000 985.230733 403.711262 1070.860000 1049.870000 1063.884533 399.323381 7948.200000 7957.130000 7950.884733 707.138569
62 0.387919 0.433113 0.408507 0.000064 0.469213 0.465998 0.467280 0.000137 0.404178 0.439690 0.420261 0.000045 0.386176 0.429091 0.406593 0.000139 0.389662 0.437136 0.410420 0.000142 0.458201 0.455835 0.455737 0.000262 0.480224 0.476162 0.478824 0.000293 0.400581 0.434440 0.416422 0.000095 0.407774 0.444941 0.424101 0.000099 980.510000 995.770000 985.045967 404.599558 1071.140000 1056.980000 1064.102167 399.767939 7948.350000 7947.250000 7950.851867 702.235245
63 0.387058 0.432022 0.408004 0.000064 0.468388 0.467269 0.467293 0.000137 0.403324 0.439071 0.419862 0.000044 0.384908 0.427927 0.406042 0.000139 0.389208 0.436117 0.409966 0.000142 0.456473 0.455883 0.455799 0.000263 0.480303 0.478654 0.478788 0.000294 0.399221 0.433518 0.415993 0.000095 0.407427 0.444624 0.423730 0.000099 980.220000 992.760000 984.694733 407.129369 1072.780000 1047.950000 1064.268133 403.171065 7947.000000 7959.290000 7951.037133 705.851516
64 0.386627 0.431839 0.407538 0.000064 0.470063 0.465751 0.467287 0.000134 0.403314 0.438621 0.419488 0.000044 0.385016 0.429012 0.405607 0.000138 0.388238 0.434665 0.409469 0.000143 0.456348 0.454111 0.455925 0.000255 0.483779 0.477392 0.478649 0.000293 0.399282 0.434032 0.415671 0.000094 0.407346 0.443210 0.423305 0.000100 981.010000 989.780000 984.543167 406.767899 1074.260000 1057.460000 1064.576233 402.681630 7944.730000 7952.760000 7950.880600 712.448229
65 0.386456 0.431308 0.407092 0.000064 0.467926 0.463631 0.467236 0.000136 0.402750 0.437772 0.419121 0.000044 0.383875 0.428056 0.405242 0.000138 0.389037 0.434560 0.408943 0.000143 0.454594 0.454595 0.455867 0.000255 0.481257 0.472667 0.478605 0.000299 0.398019 0.433363 0.415367 0.000095 0.407481 0.442181 0.422875 0.000099 982.030000 990.790000 984.163033 410.167909 1073.340000 1056.050000 1064.795733 401.898392 7944.630000 7953.160000 7951.041233 716.813420
66 0.386041 0.430584 0.406618 0.000064 0.469037 0.464491 0.467332 0.000133 0.402640 0.437365 0.418760 0.000044 0.384607 0.427225 0.404662 0.000139 0.387474 0.433943 0.408573 0.000143 0.457107 0.452330 0.455916 0.000253 0.480967 0.476651 0.478749 0.000295 0.399107 0.432246 0.414913 0.000096 0.406172 0.442484 0.422608 0.000100 979.870000 991.530000 984.072667 409.975371 1071.690000 1056.340000 1064.926000 401.111866 7948.440000 7952.130000 7951.001333 724.291489
67 0.385878 0.430573 0.406270 0.000064 0.468697 0.465367 0.467297 0.000136 0.402442 0.437532 0.418476 0.000044 0.384646 0.426900 0.404387 0.000140 0.387111 0.434247 0.408154 0.000143 0.457709 0.453615 0.455948 0.000257 0.479686 0.477120 0.478646 0.000291 0.399258 0.432243 0.414699 0.000097 0.405626 0.442821 0.422252 0.000099 979.090000 989.520000 983.891267 411.840587 1072.900000 1055.700000 1065.327533 403.104851 7948.010000 7954.780000 7950.781200 730.175831
68 0.384986 0.429573 0.405860 0.000064 0.468716 0.463524 0.467333 0.000134 0.401732 0.436363 0.418154 0.000045 0.384000 0.427319 0.404051 0.000144 0.385971 0.431827 0.407669 0.000144 0.457897 0.453511 0.455839 0.000262 0.479535 0.473537 0.478826 0.000287 0.398779 0.432558 0.414408 0.000099 0.404684 0.440169 0.421901 0.000100 980.740000 989.060000 983.597467 416.448062 1075.560000 1053.760000 1065.841133 406.508573 7943.700000 7957.180000 7950.561400 739.305891
69 0.384864 0.430363 0.405471 0.000065 0.470165 0.465561 0.467364 0.000133 0.401924 0.437402 0.417850 0.000045 0.382192 0.426970 0.403756 0.000144 0.387536 0.433756 0.407187 0.000145 0.458463 0.456696 0.456044 0.000255 0.481868 0.474426 0.478685 0.000287 0.397446 0.432915 0.414213 0.000099 0.406403 0.441890 0.421486 0.000101 979.330000 985.820000 983.230933 411.579793 1074.390000 1054.820000 1066.411000 410.215759 7946.280000 7959.360000 7950.358067 742.382998
70 0.384464 0.429215 0.405014 0.000064 0.468614 0.463849 0.467290 0.000136 0.401294 0.436141 0.417469 0.000044 0.382061 0.427426 0.403295 0.000144 0.386867 0.431003 0.406732 0.000143 0.458749 0.451552 0.455877 0.000258 0.478479 0.476146 0.478703 0.000290 0.397399 0.432251 0.413811 0.000099 0.405189 0.440032 0.421126 0.000100 978.790000 988.320000 983.017467 414.437715 1072.660000 1059.740000 1066.905400 417.232563 7948.550000 7951.940000 7950.077133 750.222177
71 0.383923 0.429734 0.404662 0.000064 0.468499 0.464118 0.467326 0.000135 0.400838 0.436611 0.417195 0.000045 0.381973 0.428822 0.402926 0.000145 0.385874 0.430646 0.406399 0.000143 0.457675 0.451754 0.455828 0.000263 0.479323 0.476482 0.478823 0.000290 0.397113 0.433408 0.413506 0.000100 0.404564 0.439813 0.420883 0.000099 979.830000 992.460000 982.575167 417.635470 1073.760000 1055.760000 1067.225267 424.215806 7946.410000 7951.780000 7950.199567 752.328525
72 0.383383 0.429254 0.404366 0.000064 0.471058 0.465188 0.467337 0.000136 0.400918 0.436441 0.416960 0.000045 0.381674 0.427213 0.402498 0.000147 0.385092 0.431296 0.406233 0.000144 0.460669 0.454698 0.455910 0.000263 0.481448 0.475677 0.478763 0.000291 0.397473 0.432710 0.413181 0.000101 0.404363 0.440172 0.420739 0.000100 977.080000 990.150000 982.347267 420.391045 1073.100000 1052.980000 1067.352367 427.845272 7949.820000 7956.870000 7950.300367 761.021779
73 0.383295 0.429117 0.404053 0.000065 0.468680 0.466285 0.467559 0.000136 0.400372 0.436550 0.416754 0.000045 0.381755 0.425651 0.402109 0.000147 0.384835 0.432582 0.405998 0.000143 0.456541 0.456514 0.456104 0.000259 0.480818 0.476057 0.479014 0.000290 0.396713 0.431824 0.412908 0.000101 0.404031 0.441277 0.420601 0.000099 980.210000 987.570000 981.961300 416.818808 1073.210000 1056.150000 1067.739500 430.476037 7946.580000 7956.280000 7950.299200 754.363516
74 0.382715 0.428737 0.403705 0.000065 0.469718 0.463995 0.467603 0.000134 0.400115 0.435789 0.416485 0.000045 0.380899 0.426655 0.401708 0.000144 0.384530 0.430819 0.405703 0.000144 0.458723 0.452683 0.456174 0.000256 0.480713 0.475308 0.479031 0.000291 0.396464 0.431860 0.412601 0.000099 0.403767 0.439717 0.420369 0.000101 978.290000 990.180000 981.828400 417.909827 1076.060000 1059.670000 1067.932533 435.987012 7945.650000 7950.150000 7950.239067 755.701446
75 0.382635 0.428451 0.403210 0.000066 0.468204 0.464171 0.467470 0.000138 0.399749 0.435594 0.416062 0.000046 0.381405 0.426540 0.401194 0.000143 0.383866 0.430361 0.405226 0.000148 0.456599 0.451933 0.455971 0.000261 0.479810 0.476408 0.478968 0.000294 0.396444 0.431618 0.412150 0.000098 0.403054 0.439571 0.419974 0.000103 979.100000 987.170000 981.506167 415.444068 1073.850000 1057.740000 1068.388933 434.979069 7947.050000 7955.090000 7950.104900 748.648727
76 0.382497 0.427199 0.402836 0.000065 0.469043 0.467053 0.467457 0.000136 0.399806 0.435170 0.415760 0.000046 0.381081 0.425188 0.400822 0.000143 0.383913 0.429209 0.404849 0.000147 0.457530 0.455415 0.455956 0.000257 0.480556 0.478691 0.478959 0.000295 0.396371 0.431234 0.411848 0.000097 0.403241 0.439105 0.419671 0.000103 978.560000 985.990000 981.247833 420.343969 1073.390000 1057.460000 1068.407433 440.929012 7948.050000 7956.550000 7950.344733 763.052387
77 0.382081 0.426964 0.402413 0.000066 0.468917 0.464289 0.467582 0.000134 0.399448 0.434429 0.415446 0.000046 0.379855 0.424396 0.400411 0.000143 0.384307 0.429532 0.404415 0.000146 0.456955 0.453471 0.456136 0.000253 0.480879 0.475106 0.479027 0.000287 0.395275 0.430211 0.411556 0.000097 0.403622 0.438647 0.419337 0.000102 976.570000 987.580000 981.113700 420.995883 1074.240000 1055.000000 1068.738600 430.954135 7949.190000 7957.420000 7950.147700 741.244742
78 0.381529 0.426889 0.401963 0.000065 0.470005 0.466145 0.467618 0.000133 0.399224 0.434740 0.415094 0.000045 0.379492 0.425909 0.400021 0.000143 0.383565 0.427870 0.403906 0.000146 0.459177 0.451639 0.456294 0.000251 0.480833 0.480651 0.478942 0.000286 0.395429 0.431055 0.411275 0.000096 0.403019 0.438426 0.418913 0.000102 976.090000 981.040000 980.916633 416.803585 1072.730000 1057.110000 1069.005167 419.226791 7951.180000 7961.850000 7950.078200 721.360447
79 0.381260 0.426748 0.401635 0.000064 0.469900 0.466126 0.467574 0.000135 0.398988 0.434624 0.414823 0.000045 0.378444 0.423642 0.399631 0.000140 0.384076 0.429854 0.403639 0.000146 0.458632 0.452627 0.456267 0.000255 0.481168 0.479625 0.478882 0.000288 0.394482 0.429439 0.410958 0.000096 0.403494 0.439808 0.418687 0.000101 977.060000 984.050000 980.811867 418.022667 1074.770000 1058.500000 1069.175333 410.629219 7948.170000 7957.450000 7950.012800 700.628084
80 0.380939 0.426405 0.401401 0.000064 0.471538 0.466451 0.467550 0.000134 0.399059 0.434414 0.414631 0.000045 0.379567 0.423357 0.399460 0.000140 0.382311 0.429453 0.403342 0.000145 0.459943 0.455818 0.456215 0.000257 0.483134 0.477083 0.478885 0.000283 0.395642 0.429850 0.410811 0.000096 0.402476 0.438979 0.418451 0.000100 978.480000 984.210000 980.429033 418.609023 1075.000000 1058.940000 1069.203000 408.612948 7946.520000 7956.850000 7950.367967 691.058473
81 0.380692 0.425606 0.401091 0.000063 0.468060 0.465871 0.467663 0.000136 0.398166 0.433659 0.414405 0.000044 0.378087 0.422455 0.399271 0.000141 0.383297 0.428758 0.402911 0.000142 0.455925 0.453837 0.456326 0.000251 0.480195 0.477905 0.479000 0.000289 0.393655 0.428731 0.410682 0.000097 0.402677 0.438587 0.418129 0.000098 976.020000 983.100000 980.519067 412.898972 1076.420000 1060.080000 1069.252633 409.471990 7947.560000 7956.820000 7950.228300 681.500141
82 0.380258 0.425521 0.400852 0.000064 0.470703 0.465343 0.467574 0.000135 0.398347 0.433486 0.414196 0.000045 0.378112 0.423035 0.398930 0.000142 0.382403 0.428008 0.402774 0.000143 0.460670 0.453855 0.456295 0.000256 0.480736 0.476830 0.478853 0.000290 0.394623 0.429199 0.410403 0.000098 0.402070 0.437772 0.417990 0.000097 975.290000 989.010000 980.431867 413.363444 1075.790000 1056.150000 1069.479767 408.745684 7948.920000 7954.840000 7950.088367 675.001951
83 0.380000 0.425073 0.400508 0.000064 0.471690 0.466173 0.467570 0.000137 0.398338 0.433293 0.413921 0.000044 0.378995 0.421786 0.398518 0.000142 0.381004 0.428360 0.402499 0.000143 0.460130 0.453486 0.456238 0.000260 0.483249 0.478860 0.478901 0.000291 0.395222 0.428126 0.410062 0.000097 0.401453 0.438460 0.417780 0.000097 978.480000 984.300000 980.288700 415.799940 1076.120000 1060.850000 1069.754067 405.980495 7945.400000 7954.850000 7949.957233 680.304037
84 0.379962 0.424774 0.400229 0.000065 0.471766 0.465781 0.467592 0.000138 0.398323 0.432975 0.413702 0.000045 0.377879 0.420161 0.398221 0.000143 0.382045 0.429387 0.402238 0.000144 0.459727 0.454845 0.456166 0.000260 0.483806 0.476717 0.479018 0.000292 0.394249 0.427098 0.409810 0.000098 0.402398 0.438853 0.417594 0.000098 977.170000 989.220000 980.193300 415.405920 1078.560000 1062.960000 1070.144633 410.900259 7944.270000 7947.820000 7949.662067 687.376691
85 0.379209 0.424659 0.399882 0.000065 0.469748 0.466840 0.467640 0.000138 0.397317 0.433095 0.413434 0.000045 0.377287 0.420650 0.397791 0.000147 0.381131 0.428667 0.401973 0.000144 0.458293 0.455740 0.456220 0.000261 0.481202 0.477940 0.479061 0.000286 0.393488 0.427668 0.409477 0.000100 0.401145 0.438522 0.417390 0.000098 975.170000 986.240000 979.958167 414.548392 1078.680000 1060.140000 1070.708933 417.275990 7946.150000 7953.620000 7949.332900 705.216447
86 0.379444 0.424679 0.399539 0.000064 0.470939 0.467379 0.467809 0.000135 0.397743 0.433219 0.413193 0.000045 0.376400 0.422410 0.397419 0.000147 0.382489 0.426947 0.401660 0.000144 0.460239 0.456274 0.456211 0.000258 0.481639 0.478485 0.479408 0.000282 0.393168 0.429183 0.409177 0.000099 0.402319 0.437255 0.417209 0.000097 976.320000 986.660000 979.538767 413.466508 1077.450000 1060.840000 1071.089267 426.806654 7946.230000 7952.500000 7949.371967 720.482580
87 0.379028 0.424436 0.399272 0.000065 0.468673 0.466671 0.467771 0.000135 0.396957 0.432883 0.412972 0.000045 0.376404 0.421273 0.396993 0.000146 0.381652 0.427599 0.401552 0.000146 0.458564 0.453816 0.456243 0.000259 0.478783 0.479526 0.479298 0.000282 0.392836 0.427782 0.408843 0.000099 0.401078 0.437984 0.417101 0.000098 976.790000 987.430000 979.388833 422.946114 1078.680000 1065.290000 1071.403900 432.712468 7944.530000 7947.280000 7949.207267 735.075200
88 0.378598 0.423908 0.399006 0.000065 0.469279 0.465859 0.467841 0.000134 0.396734 0.432298 0.412773 0.000045 0.376365 0.420288 0.396744 0.000147 0.380831 0.427528 0.401269 0.000146 0.459209 0.454578 0.456269 0.000257 0.479350 0.477139 0.479413 0.000279 0.392933 0.427146 0.408649 0.000099 0.400535 0.437450 0.416897 0.000099 975.280000 983.700000 979.397967 423.651046 1078.050000 1059.620000 1071.695500 435.897788 7946.670000 7956.680000 7948.906533 744.142573
89 0.377745 0.423852 0.398722 0.000065 0.472114 0.462374 0.468077 0.000132 0.396619 0.431556 0.412593 0.000045 0.374571 0.421248 0.396426 0.000147 0.380920 0.426457 0.401018 0.000148 0.461314 0.451742 0.456420 0.000253 0.482915 0.473006 0.479734 0.000277 0.391919 0.427346 0.408425 0.000100 0.401319 0.435766 0.416761 0.000100 974.720000 980.440000 979.141067 420.188318 1081.840000 1063.290000 1072.050900 435.844647 7943.440000 7956.270000 7948.808033 742.864511
90 0.377666 0.423681 0.398435 0.000066 0.470307 0.466764 0.468111 0.000131 0.396194 0.432298 0.412370 0.000045 0.375146 0.420955 0.396118 0.000148 0.380185 0.426408 0.400752 0.000149 0.459401 0.454315 0.456593 0.000249 0.481213 0.479213 0.479629 0.000275 0.391997 0.427627 0.408213 0.000101 0.400391 0.436969 0.416527 0.000100 979.350000 987.380000 978.709000 431.396708 1080.470000 1060.510000 1072.560300 437.999748 7940.180000 7952.110000 7948.730700 759.397343
91 0.377029 0.423566 0.398036 0.000066 0.470556 0.467153 0.468194 0.000131 0.395734 0.432283 0.412067 0.000045 0.374278 0.420709 0.395822 0.000146 0.379779 0.426423 0.400250 0.000150 0.457795 0.454378 0.456646 0.000244 0.483316 0.479929 0.479741 0.000275 0.390981 0.427443 0.407987 0.000098 0.400487 0.437124 0.416148 0.000101 975.340000 988.420000 978.363400 440.140962 1083.590000 1059.740000 1072.796433 433.308353 7941.070000 7951.840000 7948.840167 763.187350
92 0.376856 0.422897 0.397761 0.000066 0.469701 0.464889 0.468226 0.000133 0.395425 0.431295 0.411854 0.000045 0.374392 0.420665 0.395494 0.000146 0.379319 0.425129 0.400027 0.000146 0.455035 0.453792 0.456664 0.000251 0.484368 0.475986 0.479788 0.000274 0.390520 0.427291 0.407728 0.000099 0.400329 0.435300 0.415979 0.000098 977.960000 987.020000 978.121833 443.662781 1081.800000 1060.910000 1073.107267 433.086774 7940.240000 7952.070000 7948.770900 766.028383
93 0.376195 0.422773 0.397473 0.000066 0.469112 0.466040 0.468354 0.000131 0.394779 0.431426 0.411650 0.000045 0.374211 0.419184 0.395087 0.000146 0.378179 0.426362 0.399860 0.000148 0.457416 0.456026 0.456858 0.000248 0.480808 0.476054 0.479851 0.000274 0.390852 0.426552 0.407441 0.000099 0.398705 0.436300 0.415858 0.000100 977.260000 987.380000 977.935300 447.866593 1082.880000 1063.050000 1073.333967 435.864552 7939.860000 7949.570000 7948.730733 778.873458
94 0.375891 0.422036 0.397203 0.000066 0.469682 0.464000 0.468437 0.000130 0.394650 0.430428 0.411449 0.000045 0.374337 0.419231 0.394786 0.000145 0.377446 0.424840 0.399619 0.000145 0.457921 0.453156 0.456901 0.000245 0.481442 0.474843 0.479973 0.000275 0.391054 0.426016 0.407209 0.000098 0.398245 0.434841 0.415690 0.000098 976.710000 985.220000 977.802933 440.486890 1084.120000 1065.330000 1073.699600 435.775340 7939.170000 7949.450000 7948.497467 782.523984
95 0.376057 0.422043 0.396948 0.000066 0.471067 0.466520 0.468367 0.000126 0.395059 0.430938 0.411232 0.000045 0.373510 0.419032 0.394519 0.000144 0.378603 0.425054 0.399377 0.000146 0.461175 0.455206 0.456785 0.000244 0.480958 0.477834 0.479949 0.000267 0.391043 0.426267 0.406972 0.000098 0.399074 0.435610 0.415491 0.000099 976.540000 982.300000 977.815733 438.506897 1084.940000 1063.370000 1074.261467 438.217239 7938.520000 7954.330000 7947.922800 798.005340
96 0.375968 0.422164 0.396612 0.000068 0.470676 0.464673 0.468483 0.000129 0.394910 0.430666 0.410986 0.000046 0.373679 0.421134 0.394112 0.000147 0.378258 0.423194 0.399111 0.000148 0.460780 0.453015 0.457013 0.000240 0.480572 0.476331 0.479952 0.000274 0.391099 0.427510 0.406692 0.000100 0.398720 0.433821 0.415279 0.000100 974.020000 983.430000 978.000667 438.654897 1083.170000 1066.940000 1074.522767 442.014632 7942.810000 7949.630000 7947.476567 801.399764
97 0.375600 0.421520 0.396251 0.000067 0.471027 0.466580 0.468486 0.000125 0.394685 0.430532 0.410698 0.000045 0.374009 0.419838 0.393742 0.000145 0.377192 0.423202 0.398761 0.000146 0.459730 0.454842 0.456943 0.000238 0.482323 0.478319 0.480029 0.000267 0.391153 0.426839 0.406382 0.000098 0.398218 0.434226 0.415015 0.000099 974.020000 983.700000 977.976400 442.607548 1087.160000 1066.220000 1075.071267 451.986401 7938.820000 7950.080000 7946.952333 818.245061
98 0.375142 0.420876 0.395931 0.000066 0.470231 0.466873 0.468504 0.000125 0.394160 0.430075 0.410445 0.000045 0.373228 0.419250 0.393390 0.000143 0.377057 0.422501 0.398471 0.000148 0.456536 0.456880 0.457034 0.000234 0.483927 0.476865 0.479975 0.000264 0.389889 0.426776 0.406119 0.000097 0.398431 0.433374 0.414771 0.000101 974.260000 982.770000 978.218000 432.886419 1084.220000 1063.040000 1075.751433 442.737869 7941.520000 7954.190000 7946.030567 796.786259
99 0.375136 0.421479 0.395707 0.000067 0.469992 0.465626 0.468438 0.000126 0.394107 0.430308 0.410253 0.000046 0.373450 0.419844 0.393154 0.000143 0.376820 0.423114 0.398260 0.000150 0.458850 0.453303 0.457151 0.000235 0.481134 0.477950 0.479724 0.000267 0.390530 0.426536 0.405953 0.000097 0.397683 0.434081 0.414553 0.000101 976.770000 983.730000 978.395967 434.142317 1085.930000 1066.360000 1076.353567 435.772761 7937.300000 7949.910000 7945.250467 791.149687
100 0.374545 0.420638 0.395362 0.000066 0.470500 0.468308 0.468506 0.000122 0.393736 0.430172 0.409991 0.000045 0.372088 0.417183 0.392852 0.000140 0.377002 0.424092 0.397872 0.000150 0.459058 0.456581 0.457135 0.000230 0.481941 0.480034 0.479877 0.000262 0.389482 0.425063 0.405708 0.000096 0.397990 0.435281 0.414273 0.000101 973.150000 981.490000 978.212600 430.916352 1087.650000 1062.170000 1077.012100 430.728479 7939.200000 7956.340000 7944.775300 778.690886
101 0.373872 0.420312 0.394982 0.000067 0.470082 0.465158 0.468602 0.000121 0.393114 0.429282 0.409706 0.000045 0.372396 0.416694 0.392519 0.000140 0.375348 0.423931 0.397445 0.000151 0.459150 0.451652 0.457239 0.000229 0.481015 0.478664 0.479964 0.000259 0.389747 0.423686 0.405463 0.000096 0.396482 0.434877 0.413949 0.000102 973.480000 979.060000 977.986933 417.557235 1086.530000 1066.000000 1077.686067 418.061883 7939.990000 7954.940000 7944.327000 740.222167
102 0.374117 0.420014 0.394686 0.000067 0.468672 0.464833 0.468630 0.000122 0.393028 0.428978 0.409475 0.000046 0.372963 0.416817 0.392303 0.000140 0.375270 0.423211 0.397068 0.000153 0.457273 0.452582 0.457202 0.000230 0.480072 0.477084 0.480057 0.000260 0.389825 0.423970 0.405283 0.000096 0.396231 0.433986 0.413666 0.000104 972.990000 984.180000 977.772433 402.100686 1087.040000 1065.060000 1078.329900 408.635063 7939.970000 7950.760000 7943.897667 724.911085
103 0.373593 0.419611 0.394434 0.000067 0.470040 0.465739 0.468514 0.000121 0.392882 0.428837 0.409250 0.000046 0.371671 0.417431 0.392081 0.000142 0.375514 0.421792 0.396786 0.000149 0.459255 0.454575 0.457217 0.000226 0.480826 0.476904 0.479810 0.000260 0.389188 0.424860 0.405108 0.000097 0.396577 0.432814 0.413391 0.000102 974.010000 983.540000 977.581633 391.483662 1089.630000 1064.860000 1078.973700 401.536116 7936.360000 7951.600000 7943.444667 717.975376
104 0.373252 0.419409 0.394217 0.000067 0.468967 0.465856 0.468384 0.000123 0.392395 0.428698 0.409050 0.000046 0.371274 0.415785 0.391886 0.000140 0.375231 0.423034 0.396548 0.000152 0.457754 0.456262 0.457045 0.000229 0.480180 0.475450 0.479722 0.000263 0.388570 0.423880 0.404918 0.000096 0.396221 0.433517 0.413183 0.000104 974.640000 986.070000 977.545533 384.924439 1088.930000 1067.250000 1079.340833 399.621587 7936.430000 7946.680000 7943.113633 713.065214
105 0.373639 0.419256 0.394092 0.000066 0.469052 0.465402 0.468382 0.000121 0.392722 0.428485 0.408950 0.000045 0.371479 0.415307 0.391714 0.000141 0.375800 0.423205 0.396470 0.000150 0.457444 0.456234 0.456941 0.000223 0.480660 0.474570 0.479822 0.000266 0.388672 0.423492 0.404760 0.000096 0.396772 0.433478 0.413140 0.000103 973.660000 984.860000 977.512533 381.205834 1087.640000 1073.590000 1079.675900 397.974695 7938.700000 7941.550000 7942.811567 709.493267
106 0.373217 0.418867 0.393937 0.000066 0.471104 0.466189 0.468323 0.000121 0.392794 0.428332 0.408814 0.000046 0.370299 0.416485 0.391600 0.000142 0.376135 0.421250 0.396275 0.000151 0.458459 0.456180 0.456923 0.000227 0.483749 0.476199 0.479722 0.000264 0.387931 0.424424 0.404665 0.000098 0.397657 0.432240 0.412964 0.000104 972.520000 985.100000 977.417567 379.170132 1087.850000 1067.150000 1079.857600 395.881866 7939.630000 7947.750000 7942.724833 709.650552
107 0.373514 0.418495 0.393710 0.000065 0.469943 0.464684 0.468308 0.000122 0.392800 0.427733 0.408629 0.000045 0.373391 0.415877 0.391481 0.000142 0.373637 0.421114 0.395938 0.000148 0.457562 0.452984 0.456947 0.000228 0.482323 0.476385 0.479668 0.000267 0.390225 0.423298 0.404574 0.000097 0.395375 0.432168 0.412684 0.000102 972.950000 981.150000 977.326767 377.071492 1086.090000 1066.040000 1080.158033 394.703190 7940.960000 7952.810000 7942.515200 709.823546
108 0.372981 0.418864 0.393528 0.000066 0.468924 0.467951 0.468359 0.000124 0.392170 0.428682 0.408494 0.000046 0.371829 0.416005 0.391368 0.000143 0.374134 0.421724 0.395688 0.000152 0.455981 0.456759 0.457039 0.000231 0.481867 0.479143 0.479678 0.000267 0.388659 0.424156 0.404502 0.000098 0.395681 0.433207 0.412486 0.000104 975.030000 982.060000 977.134400 380.208052 1088.270000 1066.360000 1080.300400 395.559299 7936.700000 7951.580000 7942.565200 713.386137
109 0.372687 0.418602 0.393308 0.000067 0.470313 0.467988 0.468267 0.000125 0.392212 0.428480 0.408300 0.000046 0.370462 0.413793 0.391195 0.000144 0.374913 0.423412 0.395421 0.000152 0.457410 0.456798 0.456726 0.000229 0.483216 0.479178 0.479809 0.000275 0.387851 0.422394 0.404301 0.000099 0.396573 0.434565 0.412298 0.000104 975.350000 982.830000 977.087733 386.043131 1087.970000 1068.620000 1080.634700 398.436769 7936.680000 7948.550000 7942.277567 716.486149
110 0.372265 0.418319 0.393151 0.000067 0.470535 0.468452 0.468255 0.000123 0.391919 0.428346 0.408172 0.000046 0.371414 0.414832 0.391037 0.000144 0.373116 0.421807 0.395265 0.000150 0.458191 0.457722 0.456744 0.000230 0.482879 0.479182 0.479767 0.000270 0.388769 0.423410 0.404178 0.000099 0.395069 0.433282 0.412165 0.000103 973.210000 983.400000 976.833400 389.710768 1088.660000 1070.290000 1081.085433 401.115658 7938.130000 7946.310000 7942.081167 725.517940
111 0.372297 0.418332 0.392941 0.000067 0.468492 0.467318 0.468112 0.000122 0.391536 0.428129 0.407975 0.000046 0.370834 0.415506 0.390832 0.000146 0.373759 0.421158 0.395049 0.000150 0.457506 0.456620 0.456549 0.000233 0.479479 0.478016 0.479676 0.000266 0.388168 0.423729 0.403976 0.000100 0.394903 0.432530 0.411974 0.000103 972.190000 983.700000 976.692533 397.290981 1083.570000 1073.650000 1081.315933 400.647745 7944.240000 7942.650000 7941.991533 731.788994
112 0.371914 0.417887 0.392721 0.000067 0.469653 0.463721 0.468240 0.000124 0.391462 0.427054 0.407825 0.000046 0.369912 0.414883 0.390575 0.000146 0.373915 0.420891 0.394866 0.000150 0.457438 0.453613 0.456708 0.000234 0.481868 0.473829 0.479771 0.000269 0.387418 0.422629 0.403802 0.000100 0.395506 0.431479 0.411847 0.000102 972.260000 982.120000 976.713600 405.516348 1089.080000 1068.890000 1081.609600 402.849636 7938.660000 7948.990000 7941.676800 741.264598
113 0.371769 0.417444 0.392464 0.000066 0.469711 0.462893 0.468176 0.000124 0.391357 0.426534 0.407606 0.000045 0.369565 0.413388 0.390323 0.000144 0.373972 0.421499 0.394605 0.000150 0.456371 0.451343 0.456652 0.000233 0.483051 0.474442 0.479701 0.000272 0.386926 0.420979 0.403589 0.000099 0.395788 0.432088 0.411624 0.000102 973.370000 984.460000 976.471267 406.096028 1085.670000 1073.260000 1081.731133 404.892223 7940.960000 7942.280000 7941.797600 752.760523
114 0.371047 0.417454 0.392220 0.000067 0.470714 0.465685 0.468184 0.000125 0.390981 0.427100 0.407413 0.000046 0.368346 0.415233 0.390040 0.000145 0.373748 0.419674 0.394400 0.000150 0.460822 0.455982 0.456639 0.000237 0.480607 0.475389 0.479730 0.000271 0.386841 0.423383 0.403360 0.000100 0.395120 0.430817 0.411466 0.000103 971.760000 982.830000 976.270000 408.329430 1086.970000 1069.880000 1081.755200 409.780375 7941.270000 7947.290000 7941.974800 765.121021
115 0.370972 0.417348 0.391953 0.000066 0.469652 0.465439 0.468030 0.000125 0.390708 0.426966 0.407169 0.000046 0.370014 0.414849 0.389837 0.000144 0.371929 0.419847 0.394070 0.000149 0.459196 0.455022 0.456403 0.000239 0.480107 0.475855 0.479658 0.000269 0.387851 0.422884 0.403150 0.000100 0.393565 0.431049 0.411187 0.000102 972.920000 982.920000 976.148967 411.693262 1088.860000 1073.780000 1081.838800 403.233035 7938.220000 7943.300000 7942.012233 768.444231
116 0.370970 0.416748 0.391824 0.000065 0.471377 0.463973 0.468112 0.000126 0.391052 0.426193 0.407081 0.000046 0.368184 0.413143 0.389727 0.000143 0.373757 0.420352 0.393920 0.000148 0.458703 0.450869 0.456317 0.000245 0.484052 0.477077 0.479907 0.000268 0.386288 0.420688 0.403045 0.000098 0.395816 0.431697 0.411117 0.000102 971.810000 977.490000 975.990067 411.565900 1087.730000 1075.410000 1081.560500 402.135737 7940.460000 7947.100000 7942.449433 764.801759
117 0.370920 0.417711 0.391671 0.000068 0.469886 0.464090 0.467916 0.000128 0.390713 0.426986 0.406920 0.000047 0.368655 0.415666 0.389561 0.000145 0.373185 0.419755 0.393781 0.000150 0.458656 0.451720 0.456197 0.000249 0.481116 0.476461 0.479635 0.000272 0.386656 0.422877 0.402889 0.000099 0.394771 0.431096 0.410952 0.000104 969.260000 974.580000 975.619867 411.757136 1088.280000 1068.830000 1081.622667 397.208926 7942.460000 7956.590000 7942.757467 769.715646
118 0.370470 0.416954 0.391384 0.000067 0.470817 0.467120 0.468113 0.000128 0.390540 0.426988 0.406730 0.000046 0.368980 0.414376 0.389346 0.000144 0.371961 0.419533 0.393423 0.000150 0.458092 0.453777 0.456353 0.000248 0.483543 0.480463 0.479872 0.000266 0.386802 0.422256 0.402747 0.000098 0.394277 0.431719 0.410713 0.000103 970.310000 978.850000 975.462500 416.799573 1088.280000 1073.010000 1081.691000 398.250886 7941.410000 7948.140000 7942.846500 778.244328
119 0.369805 0.417060 0.391119 0.000069 0.470077 0.465252 0.467947 0.000132 0.389859 0.426698 0.406485 0.000048 0.368144 0.413918 0.389089 0.000147 0.371465 0.420202 0.393149 0.000153 0.457677 0.454463 0.456218 0.000253 0.482477 0.476042 0.479676 0.000273 0.386051 0.422027 0.402515 0.000100 0.393667 0.431370 0.410455 0.000105 972.820000 980.740000 975.174633 417.012752 1086.590000 1073.880000 1081.587400 406.675489 7940.590000 7945.380000 7943.237967 788.625053
120 0.369684 0.416665 0.390870 0.000070 0.468405 0.464312 0.468027 0.000130 0.389428 0.426194 0.406302 0.000048 0.367645 0.414334 0.388791 0.000146 0.371724 0.418996 0.392949 0.000157 0.456309 0.450684 0.456387 0.000249 0.480501 0.477940 0.479668 0.000267 0.385377 0.421604 0.402310 0.000100 0.393479 0.430785 0.410293 0.000107 973.610000 985.690000 975.064933 421.913098 1086.740000 1074.860000 1081.550200 412.344717 7939.650000 7939.450000 7943.384867 789.522506
121 0.369420 0.415800 0.390505 0.000069 0.469157 0.467382 0.468071 0.000132 0.389367 0.426116 0.406018 0.000048 0.368325 0.413843 0.388432 0.000143 0.370515 0.417756 0.392578 0.000156 0.457766 0.456509 0.456519 0.000250 0.480547 0.478255 0.479623 0.000274 0.386213 0.422376 0.402049 0.000099 0.392521 0.429856 0.409987 0.000107 971.880000 986.410000 975.036933 418.412450 1088.830000 1074.840000 1081.843633 409.692408 7939.290000 7938.750000 7943.119433 768.638558
122 0.369181 0.415031 0.390281 0.000068 0.467669 0.468020 0.467978 0.000132 0.388879 0.425629 0.405821 0.000048 0.368272 0.410781 0.388288 0.000143 0.370090 0.419282 0.392274 0.000158 0.455838 0.457727 0.456469 0.000252 0.479501 0.478314 0.479488 0.000271 0.385786 0.420170 0.401924 0.000099 0.391972 0.431088 0.409717 0.000108 971.370000 986.750000 974.662433 411.720814 1089.110000 1069.810000 1081.769100 412.064706 7939.520000 7943.440000 7943.568467 763.248722
123 0.369070 0.416125 0.390092 0.000070 0.468341 0.465083 0.468021 0.000130 0.388924 0.425917 0.405678 0.000048 0.368766 0.409908 0.388159 0.000143 0.369374 0.422342 0.392025 0.000159 0.456955 0.454024 0.456503 0.000247 0.479727 0.476143 0.479539 0.000271 0.386404 0.418732 0.401828 0.000099 0.391445 0.433102 0.409528 0.000108 974.080000 984.070000 974.765800 411.462580 1087.200000 1076.030000 1081.763833 412.391171 7938.720000 7939.900000 7943.470367 760.400901
124 0.368848 0.415384 0.389869 0.000069 0.470318 0.467853 0.467960 0.000130 0.389142 0.425878 0.405487 0.000048 0.367046 0.411268 0.388019 0.000145 0.370650 0.419500 0.391718 0.000158 0.459602 0.456230 0.456401 0.000247 0.481033 0.479476 0.479519 0.000276 0.385557 0.420261 0.401696 0.000099 0.392726 0.431496 0.409278 0.000109 972.300000 982.750000 974.715033 407.017906 1085.340000 1073.240000 1082.077067 413.341343 7942.360000 7944.010000 7943.207900 748.010423
125 0.368562 0.414985 0.389662 0.000069 0.468107 0.465827 0.467944 0.000132 0.388471 0.425153 0.405318 0.000048 0.367021 0.412559 0.387875 0.000146 0.370104 0.417410 0.391448 0.000156 0.458039 0.454135 0.456476 0.000250 0.478174 0.477520 0.479412 0.000279 0.385224 0.420874 0.401595 0.000100 0.391718 0.429432 0.409041 0.000107 973.160000 981.970000 974.791533 406.759442 1088.010000 1071.320000 1082.292067 419.176300 7938.830000 7946.710000 7942.916400 756.407257
126 0.368983 0.415034 0.389457 0.000068 0.468562 0.465400 0.467848 0.000131 0.388899 0.425107 0.405136 0.000047 0.368789 0.412758 0.387701 0.000145 0.369178 0.417309 0.391214 0.000155 0.455134 0.455578 0.456380 0.000249 0.481990 0.475222 0.479317 0.000279 0.386058 0.421322 0.401436 0.000100 0.391740 0.428892 0.408835 0.000106 970.710000 978.010000 974.657167 408.875574 1090.530000 1072.780000 1082.550700 426.138722 7938.760000 7949.210000 7942.792133 768.317772
127 0.368345 0.414036 0.389253 0.000067 0.470135 0.466462 0.467811 0.000134 0.388703 0.424521 0.404965 0.000047 0.368273 0.411278 0.387592 0.000145 0.368418 0.416794 0.390914 0.000155 0.459050 0.456297 0.456455 0.000249 0.481220 0.476627 0.479168 0.000285 0.386428 0.420282 0.401365 0.000100 0.390979 0.428761 0.408565 0.000107 971.480000 982.860000 974.619533 411.521841 1088.190000 1072.370000 1082.553667 425.984561 7940.330000 7944.770000 7942.826800 769.625865
128 0.368325 0.414063 0.389044 0.000068 0.468176 0.466697 0.467819 0.000135 0.388295 0.424589 0.404799 0.000047 0.368006 0.411012 0.387436 0.000146 0.368645 0.417113 0.390652 0.000156 0.456077 0.454402 0.456396 0.000256 0.480275 0.478991 0.479241 0.000281 0.385620 0.419690 0.401228 0.000101 0.390971 0.429489 0.408370 0.000107 971.980000 980.890000 974.463133 412.447363 1090.860000 1069.100000 1082.732367 419.563673 7937.160000 7950.010000 7942.804500 766.148685
129 0.368137 0.414062 0.388896 0.000067 0.470498 0.464967 0.467708 0.000136 0.388609 0.424243 0.404658 0.000047 0.366646 0.411557 0.387266 0.000146 0.369627 0.416566 0.390525 0.000159 0.458588 0.454965 0.456242 0.000255 0.482409 0.474969 0.479173 0.000286 0.385035 0.420239 0.401061 0.000101 0.392184 0.428247 0.408255 0.000110 972.730000 982.570000 974.378200 414.284065 1092.040000 1073.470000 1082.885600 430.971772 7935.230000 7943.960000 7942.736200 768.716050
130 0.368364 0.414183 0.388778 0.000067 0.470915 0.465714 0.467713 0.000137 0.388874 0.424489 0.404565 0.000047 0.368049 0.412159 0.387239 0.000148 0.368678 0.416207 0.390317 0.000160 0.457463 0.456849 0.456165 0.000261 0.484367 0.474578 0.479261 0.000282 0.385932 0.421097 0.401024 0.000102 0.391816 0.427881 0.408106 0.000110 969.750000 978.000000 974.371100 411.156154 1090.660000 1076.400000 1083.032600 431.658042 7939.590000 7945.600000 7942.596300 761.605735
131 0.367581 0.414370 0.388654 0.000068 0.469545 0.464749 0.467618 0.000138 0.387974 0.424446 0.404447 0.000047 0.367408 0.413427 0.387194 0.000147 0.367753 0.415314 0.390114 0.000162 0.458393 0.453842 0.456044 0.000265 0.480698 0.475656 0.479192 0.000283 0.385605 0.421510 0.400964 0.000102 0.390342 0.427382 0.407930 0.000112 970.140000 980.740000 974.264200 402.891862 1091.390000 1077.140000 1083.303800 436.767572 7938.470000 7942.120000 7942.432000 756.219445
132 0.367837 0.414472 0.388458 0.000067 0.468925 0.465534 0.467740 0.000138 0.388054 0.424685 0.404315 0.000047 0.368161 0.412798 0.387124 0.000145 0.367512 0.416147 0.389793 0.000163 0.457515 0.453749 0.456092 0.000264 0.480334 0.477319 0.479388 0.000284 0.386032 0.420988 0.400918 0.000100 0.390077 0.428381 0.407712 0.000112 969.510000 979.070000 974.268767 409.807014 1091.890000 1076.210000 1083.509167 448.755500 7938.600000 7944.720000 7942.222067 766.459023
133 0.367837 0.414322 0.388381 0.000067 0.469871 0.466402 0.467757 0.000136 0.388244 0.424738 0.404257 0.000046 0.366755 0.411899 0.387184 0.000145 0.368919 0.416745 0.389579 0.000163 0.458468 0.452862 0.456190 0.000261 0.481273 0.479941 0.479324 0.000281 0.385098 0.420092 0.400985 0.000100 0.391390 0.429385 0.407528 0.000112 971.290000 982.510000 974.298067 409.412182 1094.020000 1075.330000 1083.624900 454.879544 7934.690000 7942.160000 7942.077033 767.202569
134 0.367116 0.414138 0.388307 0.000068 0.469946 0.465410 0.467763 0.000139 0.387682 0.424392 0.404198 0.000047 0.365585 0.411533 0.387145 0.000148 0.368648 0.416742 0.389469 0.000163 0.458764 0.455154 0.456150 0.000269 0.481128 0.475665 0.479376 0.000282 0.384220 0.420257 0.400946 0.000102 0.391144 0.428527 0.407450 0.000111 972.070000 980.270000 974.388733 404.504295 1095.160000 1070.380000 1083.743400 459.690988 7932.770000 7949.350000 7941.867867 758.090249
135 0.367377 0.412959 0.388196 0.000067 0.468483 0.463080 0.467864 0.000138 0.387598 0.422983 0.404130 0.000047 0.367743 0.410587 0.387110 0.000148 0.367011 0.415330 0.389282 0.000161 0.457314 0.454048 0.456228 0.000267 0.479653 0.472113 0.479500 0.000279 0.385657 0.419279 0.400934 0.000103 0.389539 0.426687 0.407326 0.000110 968.840000 978.250000 974.474700 407.590980 1092.960000 1075.310000 1084.137767 467.646174 7938.200000 7946.440000 7941.387533 762.321110
136 0.367092 0.413278 0.388029 0.000067 0.468838 0.466862 0.467835 0.000137 0.387441 0.423995 0.403990 0.000047 0.367612 0.411578 0.387051 0.000150 0.366571 0.414978 0.389006 0.000161 0.456919 0.457242 0.455996 0.000270 0.480756 0.476483 0.479674 0.000274 0.385474 0.420711 0.400840 0.000104 0.389408 0.427279 0.407140 0.000110 970.130000 980.580000 974.439700 415.723278 1092.630000 1071.310000 1084.440567 473.871184 7937.240000 7948.110000 7941.119733 772.806623
137 0.366673 0.413213 0.387835 0.000067 0.471215 0.467280 0.467887 0.000139 0.387581 0.424026 0.403845 0.000047 0.367595 0.410326 0.386862 0.000152 0.365751 0.416100 0.388808 0.000160 0.461571 0.453442 0.455939 0.000271 0.480860 0.481117 0.479836 0.000278 0.386390 0.418949 0.400677 0.000105 0.388773 0.429104 0.407014 0.000110 972.430000 983.130000 974.140833 415.372000 1091.500000 1071.670000 1084.755500 475.912986 7936.070000 7945.200000 7941.103667 774.129113
138 0.366400 0.412752 0.387652 0.000068 0.471258 0.464882 0.467857 0.000139 0.387372 0.423178 0.403693 0.000047 0.366407 0.410345 0.386591 0.000152 0.366394 0.415160 0.388714 0.000162 0.459585 0.452789 0.456093 0.000271 0.482931 0.476975 0.479621 0.000284 0.385042 0.418833 0.400491 0.000104 0.389701 0.427523 0.406896 0.000111 968.340000 985.380000 973.743567 416.698239 1093.950000 1072.410000 1085.033633 485.660263 7937.710000 7942.210000 7941.222800 782.646438
139 0.366398 0.413028 0.387500 0.000069 0.469638 0.466116 0.467865 0.000141 0.387046 0.423646 0.403573 0.000047 0.366211 0.411346 0.386402 0.000152 0.366585 0.414710 0.388599 0.000164 0.456407 0.450059 0.456113 0.000273 0.482868 0.482173 0.479617 0.000285 0.384251 0.419089 0.400344 0.000103 0.389841 0.428202 0.406802 0.000112 971.910000 981.260000 973.507067 418.360423 1089.890000 1078.950000 1085.448100 484.496856 7938.200000 7939.790000 7941.044833 791.903367
140 0.365817 0.412735 0.387283 0.000069 0.469858 0.465025 0.467822 0.000141 0.386625 0.423193 0.403391 0.000048 0.365313 0.409861 0.386172 0.000153 0.366321 0.415609 0.388395 0.000165 0.458741 0.453936 0.456197 0.000269 0.480976 0.476114 0.479446 0.000290 0.383999 0.418676 0.400177 0.000103 0.389252 0.427710 0.406605 0.000113 968.160000 979.210000 973.213700 422.936564 1091.950000 1074.410000 1085.689733 486.297461 7939.890000 7946.380000 7941.096567 793.687860
141 0.366145 0.412574 0.387123 0.000068 0.469077 0.464950 0.467754 0.000142 0.386732 0.423049 0.403249 0.000047 0.366658 0.411250 0.386064 0.000154 0.365633 0.413897 0.388182 0.000163 0.457322 0.453142 0.456020 0.000274 0.480832 0.476757 0.479488 0.000284 0.384791 0.419629 0.400055 0.000104 0.388673 0.426469 0.406443 0.000111 970.770000 979.670000 973.307267 423.441200 1092.460000 1072.290000 1085.783667 484.237918 7936.770000 7948.040000 7940.909067 786.570458
142 0.365913 0.412803 0.386965 0.000069 0.469337 0.464427 0.467866 0.000138 0.386598 0.423127 0.403146 0.000048 0.365265 0.411524 0.385992 0.000153 0.366560 0.414081 0.387939 0.000165 0.458604 0.450667 0.456111 0.000271 0.480069 0.478188 0.479622 0.000280 0.383933 0.419353 0.400016 0.000103 0.389262 0.426902 0.406276 0.000112 970.100000 981.500000 973.277767 433.609226 1095.400000 1075.290000 1086.112267 483.035896 7934.500000 7943.210000 7940.609967 799.618110
143 0.365482 0.412107 0.386809 0.000069 0.469959 0.464569 0.467949 0.000139 0.386378 0.422599 0.403037 0.000048 0.365580 0.411463 0.385877 0.000154 0.365385 0.412751 0.387742 0.000164 0.457624 0.453856 0.456321 0.000267 0.482294 0.475281 0.479577 0.000287 0.383988 0.419942 0.399966 0.000104 0.388767 0.425257 0.406109 0.000113 968.000000 979.860000 973.184700 436.284603 1093.610000 1077.010000 1086.088233 484.598325 7938.390000 7943.130000 7940.727067 807.273880
144 0.365322 0.412058 0.386630 0.000070 0.468024 0.464463 0.467932 0.000139 0.385862 0.422539 0.402891 0.000049 0.363585 0.408638 0.385682 0.000158 0.367059 0.415478 0.387579 0.000163 0.455154 0.453544 0.456353 0.000270 0.480895 0.475382 0.479511 0.000285 0.381898 0.417619 0.399816 0.000107 0.389826 0.427459 0.405965 0.000113 971.100000 982.290000 972.986833 441.338963 1095.830000 1076.200000 1086.184567 484.918073 7933.070000 7941.510000 7940.828600 816.007677
145 0.364686 0.412074 0.386328 0.000070 0.469542 0.465694 0.467905 0.000142 0.385657 0.422798 0.402644 0.000049 0.364764 0.406334 0.385269 0.000155 0.364607 0.417813 0.387388 0.000162 0.456320 0.452981 0.456254 0.000271 0.482763 0.478407 0.479556 0.000286 0.383076 0.415664 0.399466 0.000105 0.388239 0.429932 0.405821 0.000112 970.730000 980.770000 972.933000 431.634578 1093.770000 1076.760000 1086.452333 480.159799 7935.500000 7942.470000 7940.614667 815.547547
146 0.364329 0.411477 0.386150 0.000071 0.469886 0.467585 0.467958 0.000143 0.385440 0.422699 0.402512 0.000049 0.364070 0.409299 0.385150 0.000156 0.364587 0.413656 0.387150 0.000162 0.458408 0.455194 0.456382 0.000275 0.481364 0.479977 0.479534 0.000283 0.382938 0.418478 0.399396 0.000106 0.387943 0.426920 0.405627 0.000110 971.460000 983.470000 973.076900 439.843321 1095.670000 1076.400000 1086.718633 465.710501 7932.870000 7940.130000 7940.204467 824.803540
147 0.364150 0.411931 0.385804 0.000070 0.469396 0.465822 0.467862 0.000139 0.385199 0.422709 0.402216 0.000049 0.362535 0.410154 0.384696 0.000156 0.365766 0.413708 0.386912 0.000162 0.459318 0.454550 0.456196 0.000273 0.479474 0.477094 0.479529 0.000278 0.381891 0.419033 0.398996 0.000106 0.388507 0.426385 0.405436 0.000111 969.810000 980.620000 973.036533 444.458122 1094.690000 1075.520000 1086.904933 460.689757 7935.500000 7943.860000 7940.058533 831.907924
148 0.364025 0.411376 0.385511 0.000070 0.468024 0.467439 0.467989 0.000141 0.384825 0.422588 0.402007 0.000048 0.364241 0.409198 0.384399 0.000155 0.363809 0.413553 0.386623 0.000161 0.455871 0.456803 0.456386 0.000271 0.480177 0.478074 0.479592 0.000282 0.382567 0.418719 0.398796 0.000106 0.387083 0.426458 0.405217 0.000110 968.320000 978.340000 973.125867 445.535066 1094.900000 1076.430000 1087.056600 453.167825 7936.780000 7945.230000 7939.817533 828.003218
149 0.363931 0.411585 0.385235 0.000071 0.470610 0.466129 0.467970 0.000137 0.385266 0.422494 0.401782 0.000048 0.363393 0.411176 0.384111 0.000151 0.364468 0.411993 0.386360 0.000163 0.460910 0.453967 0.456367 0.000265 0.480309 0.478292 0.479573 0.000278 0.382897 0.419734 0.398562 0.000104 0.387636 0.425253 0.405002 0.000110 971.890000 977.620000 972.895033 448.198938 1092.820000 1075.250000 1087.218767 452.102139 7935.290000 7947.130000 7939.886200 836.204401
150 0.363588 0.411063 0.385056 0.000072 0.468966 0.466581 0.467963 0.000137 0.384663 0.422167 0.401637 0.000050 0.362738 0.408528 0.383945 0.000154 0.364438 0.413598 0.386167 0.000166 0.457950 0.453278 0.456361 0.000268 0.479982 0.479884 0.479565 0.000276 0.381780 0.417478 0.398428 0.000106 0.387547 0.426855 0.404847 0.000113 969.540000 977.980000 972.887700 452.184866 1092.770000 1078.020000 1087.352600 445.302059 7937.690000 7944.000000 7939.759700 828.098074
151 0.363474 0.411282 0.384901 0.000072 0.470876 0.466190 0.467951 0.000137 0.384955 0.422263 0.401511 0.000050 0.363651 0.409202 0.383813 0.000156 0.363298 0.413361 0.385990 0.000165 0.459273 0.452874 0.456382 0.000264 0.482478 0.479506 0.479519 0.000279 0.382775 0.417937 0.398327 0.000106 0.387134 0.426590 0.404695 0.000113 968.860000 982.200000 972.843800 449.991698 1095.290000 1072.980000 1087.533300 438.575140 7935.850000 7944.820000 7939.622900 813.979413
152 0.363342 0.411141 0.384684 0.000072 0.470925 0.463643 0.468090 0.000135 0.384858 0.421641 0.401365 0.000049 0.362080 0.409884 0.383605 0.000156 0.364603 0.412398 0.385764 0.000163 0.459921 0.451444 0.456616 0.000262 0.481929 0.475842 0.479564 0.000279 0.381649 0.418196 0.398207 0.000106 0.388068 0.425087 0.404524 0.000110 967.970000 980.570000 972.831067 446.813002 1094.850000 1077.540000 1087.650400 443.062311 7937.180000 7941.890000 7939.518533 812.262873
153 0.363202 0.410716 0.384398 0.000072 0.472458 0.465428 0.468227 0.000135 0.385053 0.421658 0.401164 0.000049 0.362366 0.407438 0.383298 0.000155 0.364038 0.413994 0.385499 0.000161 0.460875 0.453760 0.456609 0.000257 0.484041 0.477095 0.479844 0.000278 0.382068 0.416702 0.397960 0.000106 0.388038 0.426615 0.404368 0.000109 968.710000 981.590000 972.723967 437.132108 1095.950000 1078.110000 1087.832400 438.358839 7935.340000 7940.300000 7939.443633 804.739290
154 0.362936 0.410471 0.384212 0.000071 0.470671 0.465090 0.468285 0.000133 0.384483 0.421395 0.401027 0.000048 0.362938 0.409077 0.383140 0.000154 0.362933 0.411864 0.385285 0.000160 0.457508 0.452322 0.456544 0.000254 0.483835 0.477859 0.480026 0.000272 0.381852 0.417726 0.397821 0.000105 0.387114 0.425063 0.404233 0.000108 967.190000 984.700000 972.391333 432.162889 1097.720000 1073.270000 1087.763367 426.083872 7935.090000 7942.030000 7939.845300 792.255273
155 0.362756 0.410383 0.384061 0.000071 0.470026 0.467349 0.468283 0.000132 0.384210 0.421776 0.400905 0.000048 0.362743 0.408812 0.382927 0.000154 0.362770 0.411953 0.385195 0.000159 0.457932 0.456294 0.456552 0.000250 0.482120 0.478405 0.480013 0.000271 0.381781 0.418309 0.397652 0.000105 0.386640 0.425244 0.404158 0.000108 969.910000 983.340000 972.220467 422.161405 1096.860000 1079.400000 1087.840433 423.437369 7933.230000 7937.260000 7939.939100 789.832141
156 0.362741 0.409740 0.383943 0.000071 0.469136 0.465467 0.468297 0.000133 0.384020 0.420886 0.400814 0.000049 0.362621 0.408985 0.382727 0.000153 0.362860 0.410495 0.385159 0.000160 0.460023 0.454661 0.456688 0.000256 0.478249 0.476273 0.479906 0.000266 0.382102 0.418121 0.397519 0.000105 0.385938 0.423651 0.404108 0.000108 969.510000 982.020000 972.279900 424.954421 1097.620000 1075.640000 1087.889900 422.551926 7932.870000 7942.340000 7939.830200 789.929264
157 0.362812 0.409177 0.383788 0.000070 0.470638 0.464139 0.468338 0.000132 0.384377 0.420169 0.400698 0.000048 0.361581 0.407668 0.382556 0.000151 0.364043 0.410686 0.385020 0.000161 0.458628 0.451760 0.456618 0.000252 0.482648 0.476517 0.480058 0.000266 0.380991 0.416486 0.397369 0.000103 0.387764 0.423852 0.404027 0.000109 971.040000 979.570000 972.316033 420.730188 1098.250000 1080.250000 1088.199800 418.372146 7930.710000 7940.180000 7939.484167 789.585618
158 0.362489 0.409934 0.383607 0.000069 0.470511 0.464843 0.468316 0.000132 0.384094 0.420916 0.400549 0.000048 0.360969 0.408210 0.382321 0.000153 0.364009 0.411659 0.384894 0.000162 0.458825 0.453225 0.456760 0.000254 0.482197 0.476462 0.479871 0.000262 0.380541 0.417213 0.397209 0.000104 0.387646 0.424620 0.403889 0.000110 968.430000 978.680000 972.297167 418.649066 1095.180000 1076.590000 1088.238800 413.307662 7936.390000 7944.730000 7939.464033 781.752782
159 0.362515 0.409642 0.383525 0.000069 0.470796 0.461751 0.468553 0.000129 0.384171 0.420064 0.400530 0.000047 0.361142 0.406482 0.382262 0.000151 0.363887 0.412801 0.384787 0.000164 0.459423 0.449232 0.456908 0.000248 0.482169 0.474270 0.480198 0.000262 0.380798 0.415032 0.397191 0.000102 0.387543 0.425095 0.403870 0.000111 967.850000 974.330000 972.247867 422.253927 1097.700000 1082.580000 1088.496933 410.804528 7934.450000 7943.090000 7939.255200 778.284310
160 0.362475 0.408851 0.383401 0.000069 0.471598 0.464944 0.468430 0.000128 0.384299 0.420070 0.400407 0.000047 0.361338 0.405990 0.382078 0.000151 0.363612 0.411712 0.384724 0.000164 0.460612 0.451768 0.456857 0.000251 0.482584 0.478120 0.480003 0.000258 0.381193 0.415146 0.397034 0.000103 0.387406 0.424993 0.403780 0.000110 972.080000 977.650000 972.354233 419.083271 1097.400000 1081.120000 1088.656200 415.058203 7930.520000 7941.230000 7938.989567 779.268293
161 0.362688 0.409320 0.383395 0.000069 0.469696 0.466260 0.468448 0.000129 0.384090 0.420708 0.400406 0.000048 0.362058 0.405620 0.382075 0.000151 0.363319 0.413019 0.384716 0.000164 0.458153 0.452761 0.456900 0.000246 0.481238 0.479759 0.479996 0.000264 0.381277 0.415049 0.397040 0.000103 0.386903 0.426367 0.403772 0.000110 970.160000 978.220000 972.285100 430.392531 1097.410000 1081.170000 1088.695567 417.803054 7932.430000 7940.610000 7939.019333 797.922251
162 0.361937 0.409235 0.383387 0.000070 0.470303 0.464412 0.468405 0.000131 0.383610 0.420270 0.400391 0.000048 0.361565 0.407242 0.382097 0.000154 0.362308 0.411228 0.384677 0.000164 0.459387 0.452089 0.456849 0.000249 0.481218 0.476736 0.479961 0.000263 0.381130 0.416211 0.397048 0.000105 0.386090 0.424330 0.403734 0.000111 972.160000 977.880000 972.259000 431.432171 1097.150000 1081.090000 1088.953700 418.460891 7930.690000 7941.030000 7938.787300 802.002306
163 0.362597 0.408636 0.383278 0.000070 0.469477 0.466054 0.468395 0.000130 0.383973 0.420120 0.400301 0.000048 0.362030 0.407525 0.382148 0.000153 0.363164 0.409747 0.384408 0.000163 0.458165 0.456902 0.456919 0.000246 0.480788 0.475206 0.479871 0.000268 0.381257 0.417401 0.397102 0.000105 0.386688 0.422839 0.403501 0.000111 967.800000 978.140000 972.337400 433.152595 1098.720000 1078.610000 1089.098667 421.273411 7933.480000 7943.250000 7938.563933 807.985191
164 0.361986 0.409299 0.383140 0.000071 0.469323 0.464057 0.468271 0.000130 0.383454 0.420251 0.400166 0.000049 0.361255 0.407292 0.381980 0.000155 0.362717 0.411306 0.384301 0.000166 0.459034 0.452032 0.456795 0.000247 0.479612 0.476083 0.479746 0.000272 0.380811 0.416240 0.396943 0.000104 0.386096 0.424261 0.403390 0.000113 970.410000 980.020000 972.453533 435.669449 1096.770000 1076.740000 1089.279600 420.759422 7932.820000 7943.240000 7938.266867 797.196110
165 0.361914 0.409381 0.382976 0.000071 0.469794 0.465426 0.468249 0.000129 0.383490 0.420590 0.400030 0.000049 0.361099 0.407303 0.381796 0.000157 0.362729 0.411460 0.384156 0.000166 0.458311 0.453684 0.456963 0.000241 0.481277 0.477168 0.479534 0.000276 0.380541 0.416579 0.396830 0.000106 0.386439 0.424601 0.403231 0.000113 970.210000 979.170000 972.364533 438.317081 1098.120000 1076.290000 1089.762967 414.880934 7931.670000 7944.540000 7937.872500 787.194412
166 0.361575 0.408776 0.382841 0.000071 0.469354 0.464819 0.468183 0.000131 0.383131 0.419985 0.399909 0.000049 0.361288 0.406190 0.381589 0.000158 0.361861 0.411363 0.384093 0.000166 0.459156 0.454332 0.456879 0.000244 0.479552 0.475305 0.479486 0.000279 0.380862 0.415818 0.396647 0.000106 0.385399 0.424152 0.403171 0.000113 970.520000 981.890000 972.366833 437.960442 1096.380000 1074.350000 1090.172133 404.611161 7933.100000 7943.760000 7937.461033 769.841266
167 0.361606 0.409088 0.382650 0.000070 0.470075 0.465231 0.468180 0.000130 0.383300 0.420316 0.399756 0.000049 0.360914 0.406632 0.381487 0.000155 0.362297 0.411543 0.383812 0.000164 0.460175 0.452747 0.456973 0.000243 0.479975 0.477715 0.479387 0.000279 0.380766 0.415855 0.396584 0.000104 0.385833 0.424778 0.402927 0.000111 966.420000 977.460000 972.429667 434.023344 1099.160000 1078.820000 1090.331033 401.154063 7934.420000 7943.720000 7937.239300 752.361226
168 0.361108 0.408432 0.382497 0.000070 0.470238 0.466224 0.468170 0.000131 0.382934 0.419990 0.399632 0.000048 0.361314 0.406875 0.381357 0.000154 0.360903 0.409989 0.383637 0.000165 0.461203 0.453982 0.456980 0.000244 0.479273 0.478465 0.479360 0.000281 0.381291 0.416296 0.396481 0.000104 0.384577 0.423684 0.402782 0.000112 967.360000 975.400000 972.559900 435.107311 1100.290000 1080.270000 1090.425567 403.907614 7932.350000 7944.330000 7937.014533 752.296138
169 0.361458 0.408464 0.382377 0.000069 0.468342 0.468667 0.468165 0.000130 0.382835 0.420505 0.399534 0.000048 0.362124 0.408182 0.381325 0.000151 0.360793 0.408747 0.383428 0.000164 0.458426 0.457553 0.457062 0.000240 0.478258 0.479780 0.479269 0.000280 0.381384 0.418056 0.396473 0.000102 0.384286 0.422954 0.402596 0.000113 967.870000 975.570000 972.625633 427.009092 1099.920000 1083.250000 1090.539800 407.410461 7932.210000 7941.180000 7936.834567 755.657195
170 0.360611 0.407954 0.382183 0.000069 0.470798 0.464513 0.468242 0.000129 0.382648 0.419266 0.399395 0.000048 0.361520 0.406461 0.381168 0.000149 0.359702 0.409448 0.383197 0.000167 0.460919 0.455207 0.457288 0.000241 0.480676 0.473819 0.479195 0.000277 0.381400 0.416210 0.396392 0.000101 0.383896 0.422322 0.402397 0.000113 966.400000 980.130000 972.543233 433.042146 1102.180000 1083.570000 1090.811767 407.814572 7931.420000 7936.300000 7936.645000 769.310742
171 0.360659 0.408181 0.382087 0.000071 0.470480 0.465104 0.468238 0.000127 0.382623 0.419565 0.399317 0.000048 0.361210 0.405729 0.381105 0.000153 0.360108 0.410632 0.383070 0.000170 0.458884 0.455852 0.457302 0.000240 0.482076 0.474357 0.479173 0.000272 0.380745 0.415754 0.396344 0.000103 0.384501 0.423377 0.402290 0.000115 971.210000 981.260000 972.659133 427.792683 1097.660000 1078.150000 1090.952100 408.309316 7931.130000 7940.590000 7936.388767 765.448972
172 0.360167 0.408660 0.382062 0.000071 0.471355 0.464928 0.468269 0.000127 0.382405 0.419914 0.399303 0.000049 0.360824 0.404530 0.381093 0.000154 0.359510 0.412791 0.383030 0.000168 0.461065 0.454147 0.457346 0.000241 0.481645 0.475709 0.479192 0.000273 0.380872 0.414453 0.396344 0.000103 0.383937 0.425375 0.402262 0.000114 967.410000 976.830000 972.676033 419.972869 1098.380000 1082.030000 1091.000300 406.325404 7934.210000 7941.140000 7936.323667 763.373795
173 0.360578 0.407720 0.381891 0.000071 0.470226 0.464678 0.468307 0.000128 0.382507 0.419111 0.399174 0.000049 0.359380 0.405745 0.380957 0.000154 0.361775 0.409695 0.382824 0.000168 0.459591 0.454738 0.457504 0.000242 0.480862 0.474618 0.479110 0.000276 0.379422 0.415543 0.396266 0.000103 0.385593 0.422679 0.402081 0.000114 969.740000 978.300000 972.598033 410.437592 1098.900000 1082.790000 1091.054467 406.535996 7931.360000 7938.910000 7936.347500 760.934166
174 0.360329 0.407419 0.381717 0.000072 0.472233 0.466232 0.468370 0.000128 0.382710 0.419182 0.399048 0.000049 0.358852 0.406577 0.380820 0.000155 0.361805 0.408262 0.382614 0.000167 0.462781 0.456552 0.457468 0.000237 0.481685 0.475911 0.479271 0.000277 0.379638 0.416572 0.396150 0.000104 0.385781 0.421792 0.401945 0.000114 968.250000 978.350000 972.449467 394.542308 1097.250000 1082.810000 1091.154267 410.204933 7934.500000 7938.840000 7936.396267 758.200865
175 0.360339 0.406638 0.381510 0.000072 0.469887 0.464745 0.468376 0.000126 0.382249 0.418260 0.398883 0.000049 0.360342 0.403764 0.380643 0.000153 0.360336 0.409513 0.382377 0.000169 0.457986 0.454450 0.457573 0.000237 0.481788 0.475040 0.479180 0.000275 0.379871 0.413901 0.396029 0.000103 0.384626 0.422618 0.401737 0.000114 968.650000 975.980000 972.325033 381.753506 1098.060000 1080.370000 1091.028867 413.919309 7933.290000 7943.650000 7936.646100 747.321917
176 0.360431 0.407258 0.381351 0.000072 0.468933 0.466650 0.468413 0.000126 0.382132 0.419136 0.398763 0.000049 0.360444 0.404939 0.380525 0.000153 0.360418 0.409576 0.382177 0.000171 0.458879 0.457114 0.457510 0.000234 0.478987 0.476187 0.479317 0.000274 0.380131 0.415374 0.395922 0.000102 0.384132 0.422898 0.401605 0.000115 971.140000 983.590000 972.186233 385.695808 1099.240000 1077.150000 1091.097867 414.274207 7929.620000 7939.260000 7936.715900 746.991252
177 0.360254 0.407498 0.381154 0.000072 0.468995 0.464475 0.468556 0.000127 0.382003 0.418894 0.398635 0.000049 0.359819 0.404724 0.380324 0.000156 0.360690 0.410272 0.381985 0.000169 0.459056 0.456575 0.457702 0.000234 0.478935 0.472375 0.479411 0.000272 0.379666 0.415094 0.395800 0.000105 0.384339 0.422693 0.401470 0.000114 967.630000 977.490000 972.169233 381.681347 1097.820000 1077.680000 1091.071133 419.871070 7934.550000 7944.830000 7936.759633 743.572496
178 0.359916 0.407658 0.381021 0.000070 0.471909 0.467247 0.468592 0.000126 0.382315 0.419576 0.398535 0.000048 0.359095 0.404360 0.380156 0.000154 0.360738 0.410956 0.381885 0.000170 0.460384 0.453616 0.457704 0.000231 0.483434 0.480878 0.479480 0.000273 0.379353 0.414211 0.395666 0.000103 0.385277 0.424940 0.401404 0.000115 968.650000 981.100000 971.996933 373.474966 1098.100000 1082.240000 1091.146333 420.702183 7933.250000 7936.660000 7936.856733 738.593423
179 0.359576 0.406329 0.380981 0.000070 0.469732 0.467091 0.468605 0.000126 0.381607 0.418482 0.398506 0.000048 0.359606 0.403412 0.380107 0.000154 0.359546 0.409247 0.381854 0.000171 0.457818 0.457012 0.457751 0.000230 0.481646 0.477170 0.479459 0.000274 0.379249 0.414132 0.395636 0.000103 0.383966 0.422831 0.401375 0.000115 971.450000 979.920000 971.911967 371.613197 1098.340000 1079.590000 1091.124733 417.314922 7930.210000 7940.490000 7936.963300 720.430757
180 0.359417 0.406940 0.380874 0.000070 0.471972 0.464717 0.468583 0.000128 0.381928 0.418496 0.398416 0.000048 0.359684 0.404371 0.380172 0.000154 0.359150 0.409510 0.381576 0.000169 0.460018 0.454039 0.457796 0.000233 0.483926 0.475395 0.479370 0.000274 0.379751 0.414304 0.395697 0.000102 0.384105 0.422687 0.401135 0.000114 970.130000 976.560000 971.841300 380.891845 1097.240000 1081.810000 1091.375900 420.273186 7932.630000 7941.630000 7936.782800 725.070951
181 0.359273 0.407101 0.380829 0.000071 0.470969 0.466533 0.468465 0.000126 0.381612 0.418987 0.398356 0.000049 0.357733 0.405064 0.380096 0.000157 0.360812 0.409137 0.381562 0.000170 0.460177 0.455381 0.457529 0.000233 0.481761 0.477686 0.479402 0.000270 0.378222 0.415128 0.395582 0.000104 0.385002 0.422847 0.401130 0.000115 968.010000 978.020000 971.798633 381.218956 1100.830000 1080.190000 1091.145267 430.279721 7931.160000 7941.790000 7937.056100 731.429831
182 0.358979 0.406656 0.380770 0.000072 0.470080 0.465849 0.468603 0.000127 0.381199 0.418495 0.398336 0.000050 0.358362 0.405751 0.380093 0.000160 0.359596 0.407561 0.381446 0.000171 0.458925 0.452016 0.457792 0.000234 0.481235 0.479682 0.479415 0.000272 0.378474 0.415004 0.395633 0.000106 0.383924 0.421985 0.401040 0.000115 963.100000 978.120000 971.774033 385.975728 1102.560000 1078.910000 1091.307700 434.725286 7934.340000 7942.970000 7936.918267 737.221530
183 0.359018 0.407066 0.380560 0.000073 0.468161 0.465784 0.468448 0.000125 0.380847 0.418810 0.398138 0.000050 0.358764 0.404286 0.379820 0.000159 0.359273 0.409846 0.381300 0.000170 0.456309 0.452686 0.457650 0.000234 0.480014 0.478883 0.479247 0.000273 0.378273 0.413966 0.395386 0.000107 0.383421 0.423654 0.400890 0.000114 967.490000 975.560000 971.558000 389.353472 1104.740000 1077.210000 1091.511833 434.339086 7927.770000 7947.230000 7936.930167 737.571498
184 0.359076 0.406397 0.380412 0.000072 0.470459 0.464236 0.468485 0.000125 0.381353 0.417965 0.398026 0.000049 0.358177 0.402322 0.379649 0.000160 0.359975 0.410471 0.381175 0.000170 0.458209 0.452352 0.457700 0.000234 0.482709 0.476120 0.479269 0.000274 0.378184 0.412328 0.395259 0.000107 0.384522 0.423601 0.400794 0.000114 965.850000 976.300000 971.577200 389.878033 1101.720000 1078.930000 1091.745767 441.316163 7932.430000 7944.770000 7936.677033 733.881277
185 0.358383 0.406845 0.380179 0.000072 0.469480 0.467071 0.468459 0.000125 0.380602 0.418890 0.397835 0.000050 0.357784 0.404073 0.379362 0.000159 0.358981 0.409616 0.380997 0.000172 0.458371 0.456562 0.457502 0.000239 0.480589 0.477580 0.479416 0.000265 0.377902 0.414571 0.394990 0.000107 0.383302 0.423209 0.400680 0.000116 968.470000 980.760000 971.536700 390.112114 1102.770000 1075.590000 1092.016933 441.791307 7928.760000 7943.650000 7936.446367 727.189851
186 0.358678 0.406781 0.380007 0.000072 0.469230 0.467718 0.468368 0.000128 0.380788 0.418969 0.397679 0.000050 0.359506 0.404987 0.379241 0.000159 0.357849 0.408576 0.380773 0.000169 0.455594 0.456778 0.457252 0.000245 0.482866 0.478658 0.479485 0.000269 0.378724 0.415345 0.394843 0.000107 0.382853 0.422593 0.400515 0.000115 968.470000 976.460000 971.558100 394.652289 1102.120000 1080.330000 1092.522667 447.291926 7929.410000 7943.210000 7935.919233 731.276925
187 0.358714 0.406711 0.379914 0.000072 0.469629 0.462400 0.468278 0.000128 0.380897 0.417849 0.397587 0.000049 0.359671 0.403066 0.379214 0.000157 0.357756 0.410356 0.380614 0.000172 0.459222 0.449645 0.457195 0.000254 0.480036 0.475155 0.479361 0.000270 0.379581 0.412382 0.394810 0.000105 0.382212 0.423316 0.400363 0.000116 968.170000 980.040000 971.516033 397.814708 1101.470000 1079.550000 1092.864400 448.545031 7930.360000 7940.410000 7935.619567 737.489537
188 0.358356 0.405579 0.379640 0.000072 0.469746 0.467220 0.468377 0.000127 0.380634 0.417907 0.397387 0.000050 0.359058 0.401438 0.378964 0.000157 0.357653 0.409720 0.380316 0.000168 0.457734 0.455668 0.457103 0.000251 0.481757 0.478772 0.479651 0.000261 0.378793 0.412284 0.394592 0.000107 0.382474 0.423531 0.400183 0.000113 968.650000 978.110000 971.353200 395.516429 1101.050000 1077.020000 1093.296800 453.962519 7930.300000 7944.870000 7935.350000 734.352857
189 0.358372 0.406065 0.379422 0.000070 0.471821 0.467023 0.468407 0.000127 0.381062 0.418257 0.397219 0.000048 0.359166 0.405472 0.378739 0.000156 0.357579 0.406658 0.380105 0.000165 0.459827 0.454498 0.457059 0.000252 0.483815 0.479548 0.479755 0.000258 0.379298 0.415277 0.394403 0.000106 0.382826 0.421236 0.400035 0.000111 967.180000 978.650000 971.070500 389.239162 1097.290000 1081.610000 1093.639833 442.216675 7935.530000 7939.740000 7935.289667 725.762485
190 0.358229 0.405271 0.379422 0.000070 0.470579 0.465521 0.468339 0.000130 0.380699 0.417321 0.397205 0.000048 0.358337 0.404380 0.378826 0.000154 0.358122 0.406163 0.380018 0.000165 0.456896 0.453312 0.456811 0.000255 0.484261 0.477730 0.479867 0.000261 0.378049 0.414166 0.394423 0.000105 0.383350 0.420476 0.399988 0.000111 967.550000 981.480000 971.090567 394.770863 1100.430000 1082.880000 1093.736433 442.579181 7932.020000 7935.640000 7935.173000 736.299657
191 0.357923 0.405746 0.379306 0.000073 0.470977 0.465709 0.468266 0.000128 0.380534 0.417739 0.397098 0.000050 0.357936 0.403358 0.378730 0.000157 0.357910 0.408134 0.379882 0.000168 0.459391 0.456384 0.456754 0.000250 0.482564 0.475035 0.479779 0.000264 0.378227 0.413963 0.394335 0.000107 0.382841 0.421514 0.399861 0.000113 967.070000 980.160000 970.793367 395.327173 1098.450000 1083.540000 1093.833433 428.653164 7934.480000 7936.300000 7935.373200 726.291884
192 0.357245 0.405556 0.379222 0.000073 0.471173 0.467100 0.468300 0.000128 0.380031 0.417865 0.397038 0.000050 0.357077 0.404011 0.378562 0.000157 0.357413 0.407101 0.379882 0.000170 0.456738 0.456125 0.456786 0.000245 0.485607 0.478074 0.479813 0.000266 0.377010 0.414434 0.394207 0.000107 0.383052 0.421296 0.399868 0.000115 965.820000 978.040000 970.371367 396.200362 1099.610000 1082.220000 1093.779067 425.684046 7934.570000 7939.740000 7935.849567 728.490924
193 0.357481 0.406142 0.379135 0.000074 0.468789 0.468220 0.468323 0.000130 0.379743 0.418558 0.396972 0.000050 0.357709 0.407252 0.378476 0.000159 0.357254 0.405032 0.379793 0.000169 0.457037 0.456044 0.456738 0.000251 0.480540 0.480396 0.479908 0.000270 0.377575 0.417011 0.394128 0.000107 0.381911 0.420104 0.399816 0.000114 967.680000 973.970000 970.364133 402.435369 1101.800000 1082.300000 1093.870733 421.689274 7930.520000 7943.730000 7935.765133 730.663239
194 0.357631 0.405159 0.378923 0.000073 0.470146 0.466938 0.468325 0.000130 0.380134 0.417515 0.396803 0.000050 0.357779 0.403136 0.378262 0.000160 0.357483 0.407183 0.379584 0.000168 0.456955 0.456179 0.456659 0.000249 0.483336 0.477697 0.479991 0.000264 0.377614 0.413744 0.393941 0.000108 0.382653 0.421286 0.399665 0.000113 967.510000 974.100000 970.359500 400.332761 1102.690000 1086.350000 1093.798400 414.663710 7929.800000 7939.550000 7935.842100 733.377929
195 0.356829 0.405566 0.378793 0.000074 0.469204 0.465972 0.468296 0.000130 0.379304 0.417647 0.396694 0.000050 0.356762 0.405789 0.378102 0.000159 0.356895 0.405344 0.379485 0.000169 0.458400 0.455820 0.456606 0.000249 0.480008 0.476125 0.479986 0.000270 0.377090 0.415795 0.393803 0.000107 0.381518 0.419500 0.399585 0.000113 969.630000 975.620000 970.270467 399.828943 1101.630000 1079.570000 1093.610667 411.727335 7928.740000 7944.810000 7936.118867 739.738991
196 0.356706 0.404758 0.378582 0.000073 0.469919 0.465700 0.468363 0.000127 0.379349 0.416946 0.396538 0.000050 0.356838 0.401990 0.377835 0.000160 0.356573 0.407525 0.379329 0.000167 0.457220 0.454060 0.456512 0.000247 0.482619 0.477339 0.480215 0.000261 0.376915 0.412404 0.393570 0.000108 0.381782 0.421488 0.399506 0.000112 968.550000 974.820000 970.320200 399.647504 1098.980000 1084.520000 1093.446067 412.809446 7932.470000 7940.660000 7936.233733 732.238561
197 0.356339 0.404643 0.378447 0.000074 0.472834 0.465264 0.468333 0.000127 0.379639 0.416768 0.396424 0.000050 0.356544 0.402366 0.377665 0.000161 0.356135 0.406920 0.379228 0.000168 0.459435 0.455326 0.456492 0.000250 0.486234 0.475203 0.480174 0.000258 0.377122 0.412958 0.393430 0.000109 0.382155 0.420577 0.399418 0.000113 968.230000 975.310000 970.164067 399.545918 1103.180000 1084.530000 1093.405800 411.000811 7928.590000 7940.160000 7936.430133 730.786274
198 0.356490 0.404863 0.378278 0.000074 0.469283 0.466338 0.468464 0.000125 0.379049 0.417158 0.396315 0.000051 0.356705 0.405369 0.377513 0.000161 0.356275 0.404358 0.379042 0.000169 0.457995 0.454079 0.456556 0.000247 0.480571 0.478597 0.480371 0.000257 0.376963 0.415111 0.393322 0.000109 0.381134 0.419206 0.399308 0.000114 968.590000 974.070000 970.264533 405.345817 1100.710000 1086.850000 1093.492333 407.640996 7930.700000 7939.080000 7936.243133 731.321882
199 0.356360 0.404681 0.378079 0.000074 0.471029 0.465432 0.468371 0.000125 0.379294 0.416831 0.396137 0.000050 0.356697 0.404158 0.377363 0.000159 0.356022 0.405203 0.378794 0.000168 0.458247 0.453324 0.456401 0.000243 0.483812 0.477540 0.480342 0.000260 0.377007 0.413991 0.393171 0.000108 0.381580 0.419671 0.399104 0.000112 967.270000 977.330000 970.277300 401.871626 1100.560000 1082.460000 1093.682800 405.653820 7932.170000 7940.210000 7936.039900 728.478585
200 0.356377 0.404076 0.377930 0.000073 0.471969 0.465990 0.468394 0.000127 0.379495 0.416459 0.396023 0.000050 0.356981 0.403663 0.377283 0.000159 0.355772 0.404489 0.378577 0.000165 0.459357 0.454564 0.456446 0.000248 0.484580 0.477416 0.480342 0.000258 0.377456 0.413843 0.393116 0.000109 0.381534 0.419075 0.398930 0.000111 966.090000 972.420000 970.625367 397.217916 1101.520000 1085.210000 1093.826900 399.237642 7932.390000 7942.370000 7935.547733 724.497241
201 0.355919 0.404203 0.377785 0.000074 0.471626 0.464962 0.468410 0.000126 0.379061 0.416355 0.395910 0.000050 0.356914 0.403981 0.377150 0.000158 0.354925 0.404425 0.378419 0.000166 0.459208 0.454379 0.456285 0.000250 0.484044 0.475545 0.480535 0.000257 0.377373 0.414061 0.392977 0.000108 0.380749 0.418649 0.398843 0.000110 962.260000 975.790000 970.913467 396.477287 1100.980000 1083.390000 1094.060167 399.002298 7936.760000 7940.820000 7935.026367 725.470154
202 0.356075 0.403228 0.377706 0.000073 0.471913 0.468182 0.468545 0.000126 0.379243 0.416219 0.395874 0.000050 0.357596 0.401746 0.377077 0.000156 0.354554 0.404711 0.378334 0.000169 0.459601 0.456450 0.456365 0.000247 0.484225 0.479913 0.480725 0.000253 0.377997 0.412687 0.392935 0.000106 0.380488 0.419751 0.398812 0.000112 962.990000 977.950000 971.188967 401.298011 1102.350000 1081.770000 1094.260167 391.292812 7934.660000 7940.280000 7934.550867 727.883680
203 0.355796 0.403060 0.377543 0.000073 0.469362 0.466118 0.468504 0.000125 0.378509 0.415671 0.395735 0.000050 0.355382 0.400382 0.376978 0.000157 0.356209 0.405737 0.378107 0.000168 0.456220 0.455239 0.456299 0.000247 0.482505 0.476997 0.480710 0.000250 0.375549 0.411354 0.392842 0.000108 0.381468 0.419989 0.398628 0.000112 965.040000 979.230000 971.272667 403.260262 1104.020000 1085.250000 1094.470833 384.332638 7930.940000 7935.520000 7934.256500 725.389872
204 0.356070 0.403218 0.377477 0.000073 0.470407 0.467107 0.468632 0.000123 0.378938 0.415996 0.395708 0.000050 0.356344 0.402259 0.376941 0.000156 0.355797 0.404177 0.378013 0.000167 0.459681 0.454597 0.456326 0.000249 0.481133 0.479616 0.480939 0.000247 0.377011 0.412726 0.392818 0.000107 0.380864 0.419265 0.398598 0.000111 966.350000 978.880000 971.281067 406.973429 1101.790000 1085.650000 1094.524833 384.810978 7931.860000 7935.470000 7934.194100 725.206574
205 0.355563 0.404459 0.377364 0.000074 0.471155 0.465901 0.468649 0.000123 0.378682 0.416748 0.395621 0.000051 0.356852 0.403317 0.376907 0.000159 0.354274 0.405603 0.377821 0.000168 0.456389 0.454419 0.456308 0.000249 0.485922 0.477384 0.480989 0.000244 0.376759 0.413537 0.392787 0.000108 0.380604 0.419959 0.398455 0.000113 968.290000 981.130000 971.476167 416.105782 1104.720000 1082.040000 1094.655967 389.046106 7926.990000 7936.830000 7933.867867 733.559970
206 0.355387 0.404030 0.377145 0.000073 0.469975 0.465772 0.468587 0.000123 0.378304 0.416378 0.395433 0.000050 0.354687 0.402765 0.376656 0.000160 0.356086 0.405294 0.377634 0.000166 0.456894 0.455442 0.456161 0.000255 0.483056 0.476101 0.481012 0.000240 0.375128 0.413301 0.392557 0.000108 0.381480 0.419456 0.398309 0.000111 967.460000 976.170000 971.291900 417.480552 1104.880000 1087.540000 1094.965100 386.036433 7927.660000 7936.290000 7933.743000 728.496076
207 0.355577 0.402963 0.376999 0.000073 0.469355 0.464996 0.468504 0.000123 0.378333 0.415370 0.395300 0.000050 0.355947 0.401440 0.376454 0.000158 0.355207 0.404486 0.377544 0.000164 0.456199 0.454283 0.456079 0.000253 0.482511 0.475710 0.480930 0.000237 0.375998 0.412009 0.392379 0.000108 0.380668 0.418731 0.398221 0.000110 965.160000 978.540000 971.075400 416.152459 1104.440000 1083.380000 1095.124033 387.362688 7930.400000 7938.080000 7933.800567 725.163415
208 0.354899 0.403068 0.376757 0.000074 0.469189 0.464599 0.468548 0.000120 0.377757 0.415374 0.395115 0.000050 0.354764 0.401758 0.376220 0.000160 0.355034 0.404377 0.377294 0.000166 0.457361 0.453168 0.456135 0.000253 0.481017 0.476031 0.480961 0.000231 0.375283 0.412040 0.392203 0.000108 0.380231 0.418708 0.398027 0.000111 963.950000 979.200000 970.835467 408.933307 1106.960000 1084.500000 1095.398767 382.813013 7929.090000 7936.300000 7933.765767 722.928778
209 0.354977 0.403216 0.376669 0.000074 0.470321 0.468340 0.468485 0.000120 0.378046 0.416241 0.395032 0.000050 0.355849 0.402182 0.376162 0.000159 0.354105 0.404249 0.377175 0.000165 0.457990 0.456642 0.456204 0.000251 0.482652 0.480039 0.480766 0.000232 0.376277 0.413074 0.392171 0.000108 0.379814 0.419407 0.397893 0.000110 963.530000 977.930000 970.641900 399.638770 1106.180000 1084.530000 1095.493167 377.881225 7930.290000 7937.540000 7933.864933 720.058515
210 0.354811 0.403422 0.376552 0.000075 0.469145 0.465891 0.468426 0.000123 0.377677 0.415916 0.394927 0.000051 0.354537 0.402055 0.375913 0.000161 0.355084 0.404790 0.377191 0.000166 0.455960 0.453047 0.456146 0.000254 0.482330 0.478735 0.480705 0.000237 0.374822 0.412253 0.391960 0.000110 0.380533 0.419579 0.397894 0.000110 964.030000 976.510000 970.538067 386.754786 1106.830000 1086.140000 1095.700733 381.857284 7929.140000 7937.350000 7933.761200 712.432493
211 0.354696 0.403075 0.376288 0.000074 0.469953 0.462844 0.468342 0.000122 0.377747 0.415029 0.394699 0.000051 0.356065 0.402876 0.375698 0.000162 0.353326 0.403274 0.376877 0.000163 0.457605 0.448501 0.455880 0.000252 0.482301 0.477187 0.480804 0.000242 0.376373 0.412001 0.391734 0.000110 0.379121 0.418057 0.397663 0.000110 963.640000 975.310000 970.300900 383.039767 1104.620000 1083.820000 1095.919600 386.108121 7931.740000 7940.870000 7933.779500 711.765411
212 0.354440 0.402465 0.376202 0.000074 0.470619 0.467024 0.468353 0.000121 0.377676 0.415377 0.394632 0.000051 0.353853 0.400860 0.375555 0.000162 0.355027 0.404071 0.376848 0.000167 0.458105 0.454113 0.455913 0.000252 0.483132 0.479936 0.480793 0.000238 0.374703 0.411510 0.391627 0.000110 0.380648 0.419244 0.397637 0.000112 965.260000 979.830000 970.121967 378.349972 1106.470000 1089.150000 1096.343133 381.667378 7928.270000 7931.020000 7933.534900 709.916942
213 0.354313 0.402724 0.375999 0.000075 0.471256 0.467262 0.468155 0.000122 0.377701 0.415631 0.394431 0.000051 0.354768 0.402771 0.375383 0.000163 0.353858 0.402677 0.376616 0.000168 0.459093 0.457086 0.455733 0.000249 0.483419 0.477438 0.480577 0.000245 0.375633 0.413634 0.391453 0.000111 0.379770 0.417629 0.397408 0.000112 964.820000 975.560000 970.029633 370.126317 1107.180000 1086.700000 1096.668700 375.063335 7928.000000 7937.740000 7933.301667 693.021332
214 0.354067 0.402461 0.375736 0.000075 0.470299 0.467388 0.468279 0.000121 0.377313 0.415446 0.394245 0.000052 0.354961 0.401685 0.375080 0.000160 0.353172 0.403236 0.376392 0.000171 0.455751 0.453941 0.455716 0.000249 0.484847 0.480835 0.480842 0.000240 0.375119 0.412136 0.391207 0.000109 0.379507 0.418756 0.397282 0.000115 965.140000 975.400000 969.941067 357.515386 1106.750000 1083.480000 1096.912400 372.425920 7928.110000 7941.120000 7933.146533 680.564375
215 0.354667 0.402008 0.375651 0.000073 0.471980 0.467497 0.468188 0.000124 0.378130 0.415105 0.394158 0.000050 0.354173 0.400428 0.374996 0.000163 0.355162 0.403587 0.376305 0.000168 0.459908 0.456523 0.455681 0.000255 0.484052 0.478472 0.480694 0.000244 0.375320 0.411647 0.391133 0.000110 0.380940 0.418564 0.397183 0.000113 967.980000 975.590000 969.877033 356.901468 1105.820000 1085.740000 1097.252967 369.123206 7926.200000 7938.670000 7932.870000 681.878703
216 0.354546 0.401848 0.375572 0.000073 0.470983 0.468422 0.468113 0.000124 0.377833 0.415162 0.394080 0.000050 0.354496 0.400341 0.374978 0.000163 0.354596 0.403354 0.376166 0.000167 0.459031 0.458193 0.455729 0.000254 0.482934 0.478651 0.480496 0.000246 0.375403 0.411911 0.391128 0.000110 0.380264 0.418414 0.397032 0.000113 965.570000 973.540000 969.687533 356.844021 1107.080000 1083.720000 1097.343200 369.669928 7927.350000 7942.740000 7932.969267 674.202253
217 0.354376 0.402392 0.375407 0.000072 0.471271 0.468437 0.468085 0.000123 0.377755 0.415600 0.393943 0.000049 0.354055 0.400311 0.374746 0.000162 0.354697 0.404472 0.376068 0.000168 0.459927 0.456140 0.455701 0.000252 0.482616 0.480733 0.480469 0.000246 0.375229 0.411477 0.390937 0.000110 0.380281 0.419724 0.396948 0.000113 968.040000 974.480000 969.584300 355.982134 1104.650000 1084.830000 1097.558167 367.951865 7927.310000 7940.690000 7932.857533 667.847903
218 0.354101 0.402148 0.375328 0.000070 0.469596 0.466018 0.468078 0.000122 0.377200 0.414922 0.393878 0.000048 0.353542 0.401722 0.374714 0.000160 0.354661 0.402574 0.375942 0.000168 0.457670 0.454966 0.455742 0.000253 0.481522 0.477069 0.480414 0.000242 0.374367 0.412371 0.390919 0.000108 0.380034 0.417473 0.396837 0.000112 966.020000 974.010000 969.604467 356.333211 1104.280000 1085.050000 1097.814400 373.409790 7929.700000 7940.940000 7932.581133 672.280399
219 0.354442 0.401961 0.375304 0.000071 0.469854 0.464464 0.468136 0.000122 0.377524 0.414461 0.393870 0.000048 0.354371 0.402304 0.374701 0.000163 0.354513 0.401617 0.375907 0.000169 0.459278 0.452760 0.455888 0.000252 0.480429 0.476167 0.480385 0.000241 0.375352 0.412395 0.390939 0.000110 0.379696 0.416527 0.396802 0.000113 967.290000 976.050000 969.575833 351.427038 1105.050000 1084.830000 1097.858933 368.194913 7927.660000 7939.120000 7932.565233 665.719848
220 0.354315 0.401258 0.375292 0.000070 0.469138 0.464684 0.468259 0.000123 0.377280 0.413943 0.393885 0.000048 0.353524 0.401152 0.374649 0.000163 0.355107 0.401364 0.375935 0.000169 0.458785 0.452128 0.456068 0.000255 0.479490 0.477241 0.480451 0.000245 0.374576 0.411347 0.390932 0.000109 0.379983 0.416540 0.396838 0.000114 970.510000 978.540000 969.561700 358.718621 1105.090000 1086.500000 1098.076867 360.027289 7924.400000 7934.960000 7932.361433 673.802069
221 0.354395 0.400957 0.375247 0.000070 0.470161 0.467683 0.468186 0.000123 0.377548 0.414302 0.393835 0.000048 0.353464 0.400283 0.374590 0.000164 0.355326 0.401631 0.375904 0.000169 0.458117 0.455166 0.456058 0.000249 0.482205 0.480201 0.480315 0.000250 0.374394 0.411259 0.390883 0.000111 0.380702 0.417345 0.396786 0.000113 967.750000 969.740000 969.541133 357.890184 1104.300000 1087.310000 1098.152333 365.278739 7927.950000 7942.950000 7932.306533 684.343470
222 0.353669 0.401283 0.375160 0.000071 0.469464 0.466122 0.468219 0.000124 0.376828 0.414250 0.393772 0.000048 0.352839 0.401515 0.374589 0.000166 0.354498 0.401050 0.375731 0.000170 0.455966 0.455601 0.456046 0.000251 0.482961 0.476642 0.480392 0.000252 0.373465 0.412332 0.390880 0.000112 0.380191 0.416168 0.396663 0.000114 966.650000 973.630000 969.598400 360.744705 1104.160000 1087.330000 1098.225000 376.857597 7929.190000 7939.040000 7932.176600 698.860691
223 0.353710 0.401349 0.375089 0.000072 0.469249 0.464054 0.468265 0.000124 0.376818 0.413890 0.393724 0.000049 0.353372 0.400771 0.374406 0.000169 0.354048 0.401927 0.375772 0.000169 0.456927 0.450934 0.456160 0.000251 0.481571 0.477174 0.480369 0.000251 0.374083 0.410804 0.390757 0.000115 0.379553 0.416977 0.396691 0.000113 964.950000 975.470000 969.768433 366.504415 1106.540000 1089.150000 1098.334267 381.172817 7928.510000 7935.380000 7931.897300 702.334406
224 0.353111 0.401632 0.375015 0.000073 0.469664 0.466058 0.468373 0.000127 0.376421 0.414517 0.393687 0.000050 0.351994 0.400770 0.374325 0.000171 0.354228 0.402495 0.375705 0.000167 0.456944 0.454507 0.456177 0.000259 0.482385 0.477608 0.480569 0.000255 0.372984 0.411517 0.390695 0.000116 0.379859 0.417517 0.396678 0.000112 964.600000 974.570000 969.849000 373.171509 1106.010000 1090.740000 1098.395333 382.686582 7929.390000 7934.690000 7931.755667 714.800544
225 0.353372 0.402060 0.374975 0.000074 0.470343 0.465379 0.468406 0.000127 0.376767 0.414724 0.393661 0.000051 0.351868 0.401308 0.374064 0.000170 0.354877 0.402812 0.375886 0.000170 0.457257 0.455251 0.456186 0.000258 0.483430 0.475508 0.480626 0.000247 0.372946 0.412096 0.390489 0.000116 0.380587 0.417351 0.396834 0.000114 966.200000 972.850000 970.044400 378.781741 1105.050000 1084.990000 1098.536233 390.154261 7928.750000 7942.160000 7931.419367 722.841660
226 0.353536 0.401858 0.374830 0.000074 0.470385 0.465927 0.468338 0.000126 0.376906 0.414672 0.393531 0.000051 0.351394 0.399507 0.373819 0.000168 0.355678 0.404210 0.375840 0.000167 0.456923 0.453499 0.455994 0.000256 0.483848 0.478356 0.480682 0.000243 0.372500 0.410305 0.390254 0.000115 0.381312 0.419039 0.396809 0.000112 968.120000 975.910000 970.035067 375.451486 1107.420000 1088.860000 1098.473833 399.832465 7924.460000 7935.230000 7931.491100 725.377339
227 0.353000 0.401247 0.374665 0.000073 0.470608 0.467458 0.468404 0.000123 0.376522 0.414490 0.393412 0.000051 0.351401 0.398699 0.373621 0.000169 0.354600 0.403796 0.375708 0.000167 0.459187 0.454783 0.456084 0.000252 0.482029 0.480134 0.480724 0.000245 0.372958 0.409916 0.390114 0.000115 0.380085 0.419063 0.396711 0.000113 966.760000 975.410000 970.012100 373.765343 1107.040000 1084.020000 1098.521333 402.557581 7926.200000 7940.570000 7931.466567 722.473099
228 0.353079 0.401706 0.374596 0.000074 0.468929 0.467503 0.468327 0.000127 0.376249 0.414865 0.393343 0.000052 0.351347 0.400114 0.373527 0.000171 0.354812 0.403298 0.375666 0.000168 0.457561 0.455729 0.456051 0.000258 0.480296 0.479278 0.480603 0.000250 0.372590 0.411237 0.390032 0.000117 0.379908 0.418494 0.396653 0.000113 963.060000 975.830000 969.907233 379.490848 1106.790000 1085.550000 1098.456433 406.873575 7930.150000 7938.620000 7931.636333 728.739889
229 0.353521 0.401596 0.374442 0.000073 0.468604 0.465369 0.468200 0.000130 0.376538 0.414351 0.393194 0.000051 0.352663 0.400435 0.373213 0.000168 0.354379 0.402758 0.375671 0.000168 0.455747 0.452183 0.455796 0.000267 0.481461 0.478554 0.480604 0.000255 0.373280 0.410784 0.389730 0.000116 0.379796 0.417917 0.396658 0.000113 965.040000 974.300000 969.856633 379.382162 1105.010000 1085.780000 1098.429267 414.381016 7929.950000 7939.920000 7931.714100 732.563544
230 0.353066 0.401209 0.374299 0.000072 0.470261 0.468039 0.468095 0.000129 0.376505 0.414575 0.393058 0.000050 0.351929 0.399736 0.373062 0.000170 0.354203 0.402682 0.375536 0.000167 0.458282 0.457557 0.455701 0.000267 0.482240 0.478521 0.480489 0.000251 0.373200 0.411300 0.389590 0.000117 0.379810 0.417850 0.396527 0.000112 963.060000 975.820000 969.689233 384.205008 1106.660000 1089.390000 1098.386667 414.865965 7930.280000 7934.790000 7931.924100 731.062152
231 0.352776 0.400953 0.374209 0.000073 0.467679 0.467513 0.468181 0.000129 0.375757 0.414265 0.393004 0.000051 0.352224 0.398551 0.373035 0.000168 0.353328 0.403354 0.375383 0.000167 0.455294 0.454946 0.455768 0.000267 0.480063 0.480079 0.480595 0.000248 0.372838 0.409830 0.389581 0.000115 0.378675 0.418699 0.396426 0.000113 963.310000 976.950000 969.599500 383.846449 1108.770000 1090.540000 1098.376033 412.150340 7927.920000 7932.510000 7932.024467 726.959537
232 0.352881 0.401165 0.374224 0.000073 0.467701 0.467717 0.467995 0.000129 0.375845 0.414475 0.392978 0.000051 0.352334 0.400033 0.373018 0.000165 0.353429 0.402296 0.375429 0.000171 0.455985 0.457811 0.455764 0.000265 0.479417 0.477623 0.480225 0.000248 0.373064 0.411589 0.389567 0.000114 0.378626 0.417361 0.396389 0.000115 962.480000 977.020000 969.529100 392.733110 1105.200000 1088.850000 1098.280800 412.357040 7932.320000 7934.130000 7932.190100 733.820775
233 0.352978 0.400187 0.374144 0.000072 0.471021 0.465934 0.468010 0.000131 0.376587 0.413336 0.392917 0.000050 0.352178 0.397466 0.372916 0.000166 0.353779 0.402908 0.375372 0.000171 0.460250 0.455081 0.455767 0.000265 0.481793 0.476786 0.480252 0.000254 0.373792 0.408989 0.389486 0.000114 0.379382 0.417684 0.396348 0.000115 963.370000 973.230000 969.250100 394.940530 1105.090000 1088.540000 1098.267100 416.927933 7931.540000 7938.230000 7932.482800 741.106465
234 0.352584 0.401204 0.374123 0.000073 0.469788 0.465822 0.467967 0.000130 0.376025 0.414127 0.392892 0.000051 0.351218 0.398685 0.372878 0.000168 0.353949 0.403722 0.375369 0.000175 0.456640 0.455284 0.455710 0.000265 0.482936 0.476359 0.480224 0.000248 0.372303 0.410005 0.389444 0.000114 0.379747 0.418250 0.396340 0.000118 963.520000 974.860000 969.278600 399.398348 1102.720000 1085.740000 1098.432100 418.625545 7933.760000 7939.400000 7932.289300 751.448457
235 0.352754 0.400887 0.374099 0.000073 0.469205 0.467313 0.467896 0.000127 0.376044 0.414172 0.392858 0.000051 0.351593 0.398023 0.372866 0.000168 0.353916 0.403752 0.375331 0.000174 0.457356 0.454680 0.455599 0.000261 0.481054 0.479945 0.480193 0.000248 0.372746 0.409354 0.389413 0.000113 0.379343 0.418990 0.396304 0.000118 963.380000 976.800000 969.206900 399.517765 1104.120000 1085.710000 1098.476300 424.200178 7932.500000 7937.490000 7932.316800 752.981017
236 0.352797 0.400391 0.374058 0.000073 0.469066 0.466522 0.467840 0.000131 0.376051 0.413617 0.392814 0.000051 0.351666 0.398594 0.372834 0.000168 0.353928 0.402187 0.375282 0.000176 0.456976 0.453843 0.455610 0.000265 0.481156 0.479202 0.480070 0.000253 0.372728 0.409644 0.389389 0.000114 0.379373 0.417590 0.396240 0.000118 963.620000 977.690000 969.189433 396.174462 1103.360000 1088.580000 1098.347800 433.487960 7933.020000 7933.730000 7932.462767 757.818458
237 0.352602 0.400774 0.373974 0.000073 0.470197 0.466631 0.467831 0.000130 0.376121 0.413945 0.392746 0.000051 0.350858 0.399939 0.372669 0.000167 0.354346 0.401609 0.375279 0.000177 0.458207 0.453612 0.455682 0.000262 0.482186 0.479649 0.479981 0.000253 0.372328 0.410674 0.389272 0.000113 0.379914 0.417217 0.396220 0.000119 962.670000 976.350000 968.666333 387.434712 1104.030000 1087.990000 1098.149167 428.076012 7933.300000 7935.660000 7933.184500 746.393693
238 0.352621 0.400435 0.373964 0.000072 0.469993 0.466013 0.467729 0.000131 0.376095 0.413550 0.392717 0.000050 0.351955 0.397539 0.372722 0.000165 0.353287 0.403331 0.375206 0.000176 0.456533 0.453963 0.455629 0.000265 0.483452 0.478062 0.479828 0.000253 0.372871 0.408824 0.389303 0.000112 0.379320 0.418277 0.396130 0.000118 963.180000 974.830000 968.486700 383.685698 1104.380000 1090.760000 1098.033567 431.065471 7932.440000 7934.410000 7933.479733 749.842591
239 0.352885 0.400044 0.373963 0.000073 0.469980 0.466088 0.467581 0.000131 0.376304 0.413253 0.392687 0.000051 0.352313 0.396850 0.372813 0.000165 0.353456 0.403238 0.375113 0.000176 0.457068 0.456104 0.455503 0.000264 0.482892 0.476071 0.479659 0.000257 0.373264 0.408701 0.389351 0.000113 0.379343 0.417805 0.396022 0.000119 961.860000 975.200000 968.457400 379.757522 1103.310000 1088.630000 1097.760267 432.605885 7934.830000 7936.170000 7933.782333 746.544645
240 0.352345 0.399973 0.373846 0.000072 0.470320 0.464993 0.467596 0.000132 0.375940 0.412977 0.392596 0.000049 0.352193 0.398755 0.372770 0.000162 0.352498 0.401190 0.374921 0.000176 0.458765 0.452586 0.455521 0.000265 0.481875 0.477400 0.479671 0.000262 0.373507 0.409521 0.389320 0.000110 0.378373 0.416432 0.395871 0.000119 960.250000 975.660000 968.278167 373.371837 1106.440000 1088.430000 1097.434833 430.020432 7933.310000 7935.910000 7934.287000 735.555435
241 0.352721 0.401234 0.373876 0.000073 0.470136 0.466751 0.467651 0.000132 0.376204 0.414337 0.392631 0.000050 0.353205 0.398593 0.372871 0.000164 0.352236 0.403875 0.374882 0.000177 0.457418 0.454088 0.455688 0.000260 0.482854 0.479413 0.479614 0.000262 0.374048 0.409692 0.389435 0.000110 0.378360 0.418983 0.395828 0.000118 963.150000 972.960000 968.187800 377.241766 1103.300000 1086.120000 1097.510267 437.718654 7933.550000 7940.920000 7934.301933 748.518171
242 0.351923 0.400067 0.373856 0.000071 0.471004 0.464137 0.467714 0.000132 0.375739 0.412881 0.392628 0.000049 0.351768 0.397773 0.372890 0.000163 0.352078 0.402361 0.374823 0.000174 0.459140 0.454417 0.455721 0.000254 0.482867 0.473856 0.479707 0.000265 0.373242 0.409102 0.389456 0.000110 0.378236 0.416660 0.395799 0.000117 961.640000 976.790000 968.138200 379.347875 1099.620000 1090.090000 1097.536900 446.255492 7938.740000 7933.120000 7934.324900 761.737473
243 0.352104 0.399942 0.373894 0.000072 0.469741 0.464244 0.467829 0.000132 0.375631 0.412802 0.392681 0.000049 0.351855 0.399265 0.373041 0.000167 0.352353 0.400618 0.374748 0.000173 0.457529 0.451860 0.455956 0.000253 0.481952 0.476629 0.479702 0.000269 0.372990 0.409784 0.389624 0.000112 0.378273 0.415820 0.395739 0.000116 963.990000 975.320000 967.955733 384.697243 1103.310000 1087.980000 1097.338867 448.362047 7932.700000 7936.700000 7934.705400 757.927571
244 0.352514 0.400389 0.373919 0.000073 0.472535 0.464943 0.467796 0.000130 0.376519 0.413300 0.392694 0.000049 0.351995 0.397526 0.373025 0.000169 0.353034 0.403251 0.374812 0.000176 0.458516 0.453865 0.455994 0.000249 0.486554 0.476022 0.479598 0.000270 0.373299 0.408794 0.389619 0.000113 0.379738 0.417805 0.395769 0.000117 965.840000 976.010000 967.940733 393.240593 1101.840000 1092.220000 1097.210633 449.001351 7932.320000 7931.770000 7934.848633 759.929719
245 0.351894 0.400100 0.373819 0.000075 0.470706 0.466338 0.467961 0.000130 0.375657 0.413347 0.392648 0.000050 0.351571 0.399538 0.372975 0.000170 0.352218 0.400661 0.374664 0.000177 0.458815 0.453748 0.456030 0.000245 0.482597 0.478927 0.479892 0.000269 0.373020 0.410380 0.389586 0.000114 0.378294 0.416314 0.395710 0.000118 962.260000 971.330000 967.970400 392.901198 1101.560000 1090.520000 1096.995933 451.034967 7936.180000 7938.150000 7935.033667 756.131497
246 0.352264 0.400723 0.373717 0.000075 0.470063 0.464451 0.467963 0.000129 0.375824 0.413469 0.392566 0.000050 0.352679 0.400060 0.372906 0.000171 0.351849 0.401387 0.374529 0.000179 0.458499 0.451600 0.455980 0.000246 0.481626 0.477301 0.479946 0.000269 0.373843 0.410368 0.389520 0.000114 0.377805 0.416570 0.395612 0.000120 966.030000 977.390000 967.946000 400.356686 1104.270000 1089.490000 1097.021033 446.521731 7929.700000 7933.120000 7935.032967 747.503267
247 0.352367 0.400717 0.373522 0.000074 0.471431 0.464530 0.468254 0.000127 0.376180 0.413480 0.392468 0.000050 0.351579 0.398354 0.372745 0.000169 0.353155 0.403079 0.374300 0.000177 0.460243 0.452852 0.456296 0.000239 0.482619 0.476208 0.480212 0.000271 0.373312 0.409254 0.389455 0.000114 0.379048 0.417705 0.395482 0.000118 962.770000 976.560000 967.876667 402.265672 1104.770000 1084.320000 1097.186267 442.658969 7932.460000 7939.120000 7934.937067 745.044057
248 0.351696 0.400580 0.373436 0.000074 0.470324 0.465918 0.468248 0.000125 0.375421 0.413647 0.392398 0.000050 0.351713 0.399135 0.372588 0.000167 0.351678 0.402024 0.374284 0.000177 0.458898 0.453898 0.456379 0.000233 0.481750 0.477938 0.480117 0.000265 0.373150 0.410087 0.389346 0.000112 0.377693 0.417207 0.395451 0.000118 963.200000 977.580000 967.719400 406.857456 1104.330000 1087.170000 1097.102067 441.277305 7932.470000 7935.250000 7935.178533 747.435775
249 0.351819 0.400319 0.373295 0.000074 0.470299 0.465498 0.468346 0.000124 0.375515 0.413355 0.392305 0.000050 0.351316 0.398835 0.372505 0.000166 0.352322 0.401804 0.374085 0.000178 0.458312 0.453025 0.456429 0.000232 0.482287 0.477970 0.480263 0.000265 0.372715 0.409673 0.389290 0.000111 0.378315 0.417037 0.395321 0.000119 961.380000 977.980000 967.681400 412.442754 1101.460000 1084.140000 1096.846300 441.434942 7937.160000 7937.880000 7935.472300 758.560531
250 0.351685 0.399315 0.373214 0.000073 0.470235 0.465470 0.468458 0.000123 0.375395 0.412546 0.392263 0.000049 0.351441 0.396881 0.372463 0.000164 0.351928 0.401748 0.373966 0.000177 0.456802 0.454694 0.456536 0.000232 0.483668 0.476247 0.480381 0.000259 0.372514 0.408444 0.389277 0.000110 0.378276 0.416648 0.395249 0.000119 960.770000 971.200000 967.825367 417.424199 1104.510000 1090.490000 1096.776767 436.281473 7934.720000 7938.310000 7935.397867 757.305895
251 0.351473 0.399769 0.373159 0.000073 0.472259 0.468270 0.468516 0.000121 0.375630 0.413469 0.392230 0.000050 0.351569 0.398166 0.372517 0.000166 0.351377 0.401372 0.373801 0.000175 0.458736 0.455396 0.456542 0.000231 0.485783 0.481144 0.480491 0.000257 0.373002 0.409612 0.389322 0.000111 0.378258 0.417326 0.395139 0.000118 965.930000 973.480000 967.756967 423.380650 1106.380000 1086.180000 1096.605700 435.579198 7927.690000 7940.340000 7935.637333 758.471689
252 0.351483 0.399991 0.373133 0.000073 0.471266 0.467153 0.468502 0.000123 0.375439 0.413423 0.392207 0.000050 0.350613 0.400037 0.372523 0.000167 0.352353 0.399945 0.373742 0.000173 0.458623 0.455934 0.456644 0.000234 0.483908 0.478371 0.480360 0.000262 0.372215 0.411217 0.389347 0.000112 0.378664 0.415630 0.395066 0.000117 963.180000 973.140000 967.677233 427.149336 1104.760000 1082.800000 1096.606567 441.134754 7932.060000 7944.060000 7935.716200 780.060425
253 0.351197 0.400133 0.373042 0.000073 0.470851 0.468499 0.468632 0.000123 0.375128 0.413806 0.392160 0.000050 0.349585 0.399861 0.372396 0.000168 0.352810 0.400406 0.373688 0.000173 0.461520 0.458117 0.456807 0.000234 0.480181 0.478880 0.480457 0.000264 0.371972 0.411512 0.389278 0.000112 0.378284 0.416101 0.395041 0.000117 960.550000 976.530000 967.664600 426.943657 1105.130000 1085.040000 1096.496033 432.604946 7934.320000 7938.430000 7935.839367 783.277877
254 0.350997 0.399636 0.372910 0.000074 0.471381 0.463800 0.468575 0.000122 0.375074 0.412469 0.392043 0.000050 0.350692 0.398848 0.372310 0.000169 0.351302 0.400423 0.373510 0.000173 0.460974 0.453925 0.456776 0.000234 0.481788 0.473675 0.480375 0.000262 0.372748 0.409864 0.389203 0.000113 0.377399 0.415074 0.394883 0.000117 964.470000 973.360000 967.635500 426.421653 1102.610000 1087.150000 1096.149333 440.945677 7932.920000 7939.490000 7936.215167 780.082589
255 0.351193 0.399341 0.372757 0.000076 0.471199 0.464345 0.468551 0.000122 0.375194 0.412342 0.391916 0.000051 0.350971 0.398377 0.372127 0.000173 0.351415 0.400304 0.373388 0.000173 0.459709 0.454304 0.456853 0.000233 0.482690 0.474386 0.480250 0.000265 0.372719 0.409563 0.389072 0.000115 0.377670 0.415121 0.394760 0.000118 960.700000 974.660000 967.457200 424.106405 1106.510000 1085.450000 1096.127300 436.732966 7932.790000 7939.890000 7936.415500 778.675805
256 0.351083 0.399378 0.372601 0.000074 0.470926 0.462199 0.468598 0.000123 0.375052 0.411942 0.391800 0.000050 0.350345 0.398328 0.371852 0.000172 0.351822 0.400427 0.373350 0.000172 0.459405 0.451776 0.456819 0.000236 0.482447 0.472622 0.480376 0.000265 0.372157 0.409017 0.388845 0.000114 0.377947 0.414866 0.394755 0.000117 964.110000 972.360000 967.284267 417.901716 1104.630000 1087.880000 1095.971133 435.058704 7931.260000 7939.760000 7936.744600 765.710132
257 0.350939 0.399748 0.372499 0.000075 0.468749 0.465646 0.468681 0.000125 0.374501 0.412927 0.391735 0.000050 0.349290 0.396819 0.371678 0.000171 0.352588 0.402677 0.373320 0.000171 0.457622 0.455567 0.456941 0.000236 0.479875 0.475724 0.480421 0.000266 0.370956 0.408569 0.388730 0.000114 0.378045 0.417286 0.394740 0.000117 963.540000 970.630000 967.058267 411.303696 1103.280000 1084.480000 1095.922633 426.725728 7933.180000 7944.890000 7937.019100 765.116090
258 0.350860 0.400044 0.372447 0.000074 0.469786 0.464101 0.468622 0.000125 0.374645 0.412855 0.391682 0.000050 0.351145 0.397990 0.371553 0.000172 0.350575 0.402098 0.373340 0.000174 0.458525 0.454083 0.457030 0.000235 0.481047 0.474119 0.480215 0.000268 0.372621 0.409208 0.388648 0.000114 0.376669 0.416502 0.394715 0.000119 962.640000 971.860000 967.108233 413.511296 1106.590000 1090.370000 1096.076567 432.474419 7930.770000 7937.770000 7936.815200 762.345390
259 0.350790 0.399122 0.372361 0.000073 0.469161 0.469461 0.468662 0.000124 0.374464 0.413190 0.391621 0.000050 0.349967 0.396427 0.371419 0.000170 0.351613 0.401818 0.373303 0.000172 0.457244 0.456976 0.457117 0.000236 0.481078 0.481945 0.480207 0.000264 0.371422 0.408536 0.388559 0.000113 0.377506 0.417844 0.394684 0.000118 964.050000 976.800000 967.310833 421.229970 1104.210000 1086.630000 1096.130900 436.332152 7931.740000 7936.570000 7936.558267 768.169098
260 0.350930 0.398788 0.372293 0.000072 0.469334 0.464706 0.468706 0.000125 0.374611 0.411972 0.391576 0.000049 0.349576 0.396770 0.371318 0.000169 0.352284 0.400806 0.373268 0.000173 0.457721 0.451933 0.457287 0.000237 0.480947 0.477480 0.480125 0.000264 0.371205 0.407802 0.388512 0.000113 0.378016 0.416141 0.394640 0.000119 962.340000 976.510000 967.052233 421.566470 1104.660000 1085.350000 1096.165267 441.251645 7933.000000 7938.140000 7936.782500 781.297583
261 0.350604 0.398777 0.372259 0.000074 0.471261 0.466636 0.468690 0.000126 0.374735 0.412349 0.391545 0.000050 0.348669 0.399009 0.371333 0.000171 0.352539 0.398546 0.373185 0.000176 0.460394 0.454024 0.457335 0.000238 0.482127 0.479247 0.480045 0.000267 0.371014 0.410012 0.388533 0.000114 0.378457 0.414686 0.394557 0.000119 960.710000 974.780000 966.835533 421.808278 1105.510000 1083.990000 1096.477733 431.847939 7933.780000 7941.230000 7936.686733 771.736986
262 0.350356 0.398823 0.372162 0.000074 0.471307 0.464979 0.468695 0.000127 0.374546 0.412054 0.391469 0.000050 0.349791 0.396772 0.371151 0.000170 0.350921 0.400874 0.373173 0.000176 0.458790 0.453575 0.457408 0.000239 0.483823 0.476383 0.479982 0.000270 0.371591 0.408133 0.388403 0.000113 0.377501 0.415976 0.394534 0.000120 958.390000 974.990000 966.692633 416.121522 1104.680000 1086.920000 1096.628600 426.257031 7936.930000 7938.090000 7936.678767 764.827236
263 0.350429 0.398376 0.372092 0.000073 0.471357 0.465884 0.468597 0.000126 0.374614 0.411878 0.391393 0.000050 0.349925 0.395690 0.371111 0.000168 0.350932 0.401062 0.373074 0.000175 0.460514 0.454117 0.457232 0.000241 0.482199 0.477652 0.479963 0.000265 0.372043 0.407375 0.388335 0.000113 0.377186 0.416380 0.394452 0.000119 959.730000 971.980000 966.569667 409.697422 1104.660000 1086.760000 1096.798900 418.468220 7935.610000 7941.260000 7936.631433 758.736194
264 0.350424 0.398772 0.372117 0.000074 0.472921 0.466098 0.468509 0.000126 0.374923 0.412237 0.391395 0.000051 0.348922 0.396600 0.370947 0.000171 0.351926 0.400944 0.373287 0.000175 0.462363 0.456688 0.457185 0.000240 0.483480 0.475507 0.479833 0.000263 0.371610 0.408617 0.388195 0.000114 0.378237 0.415856 0.394596 0.000118 962.020000 972.690000 966.263233 401.611437 1102.250000 1087.920000 1096.771133 422.450976 7935.730000 7939.390000 7936.965633 756.108437
265 0.350458 0.397980 0.372107 0.000074 0.469554 0.467569 0.468493 0.000128 0.374277 0.411898 0.391385 0.000050 0.349357 0.395895 0.370935 0.000169 0.351559 0.400065 0.373280 0.000176 0.458822 0.456961 0.457202 0.000240 0.480286 0.478177 0.479785 0.000266 0.371250 0.408108 0.388189 0.000113 0.377304 0.415688 0.394581 0.000119 960.800000 977.720000 966.217600 405.066976 1099.580000 1087.110000 1096.802867 421.388889 7939.620000 7935.170000 7936.979533 759.382816
266 0.350143 0.398513 0.372010 0.000074 0.470385 0.466615 0.468644 0.000126 0.374191 0.412133 0.391337 0.000050 0.348774 0.394714 0.370885 0.000171 0.351512 0.402312 0.373135 0.000177 0.460634 0.454954 0.457314 0.000239 0.480135 0.478276 0.479975 0.000264 0.371146 0.406762 0.388171 0.000113 0.377237 0.417505 0.394503 0.000120 963.370000 974.510000 966.213700 408.324403 1104.550000 1086.690000 1096.600333 425.236134 7932.080000 7938.800000 7937.185967 761.707473
267 0.350027 0.398985 0.372000 0.000075 0.471656 0.466186 0.468540 0.000125 0.374353 0.412425 0.391308 0.000051 0.349746 0.396869 0.370805 0.000173 0.350309 0.401102 0.373194 0.000179 0.460574 0.458265 0.457349 0.000237 0.482738 0.474106 0.479730 0.000262 0.371912 0.409148 0.388114 0.000115 0.376795 0.415703 0.394502 0.000120 961.260000 977.160000 966.193900 416.801677 1105.690000 1085.510000 1096.558967 424.676719 7933.050000 7937.330000 7937.247133 767.924935
268 0.349694 0.398145 0.371869 0.000075 0.471284 0.467306 0.468729 0.000125 0.374012 0.411977 0.391241 0.000051 0.348415 0.397573 0.370692 0.000172 0.350973 0.398716 0.373046 0.000180 0.460272 0.457076 0.457516 0.000239 0.482296 0.477536 0.479941 0.000263 0.370786 0.409474 0.388057 0.000114 0.377238 0.414480 0.394425 0.000122 959.450000 973.900000 966.237800 418.247225 1102.880000 1084.890000 1096.522733 418.637858 7937.670000 7941.210000 7937.239467 765.410689
269 0.349708 0.398750 0.371792 0.000075 0.470380 0.466347 0.468756 0.000124 0.373842 0.412269 0.391185 0.000051 0.347932 0.397451 0.370546 0.000173 0.351484 0.400048 0.373038 0.000183 0.459760 0.453538 0.457440 0.000231 0.481000 0.479157 0.480072 0.000263 0.370298 0.408669 0.387924 0.000115 0.377387 0.415870 0.394445 0.000124 958.690000 972.520000 965.942967 415.790867 1104.960000 1086.440000 1096.711233 421.359056 7936.350000 7941.040000 7937.345800 763.378152
270 0.350006 0.398596 0.371646 0.000074 0.470091 0.467659 0.468657 0.000124 0.374023 0.412409 0.391048 0.000050 0.348934 0.395352 0.370433 0.000170 0.351078 0.401840 0.372859 0.000181 0.460871 0.457376 0.457558 0.000233 0.479311 0.477941 0.479755 0.000262 0.371321 0.407757 0.387858 0.000114 0.376725 0.417060 0.394238 0.000123 961.890000 974.580000 965.813433 416.594967 1106.000000 1087.370000 1096.767367 424.880654 7932.110000 7938.050000 7937.419200 770.502380
271 0.349617 0.398751 0.371582 0.000076 0.470450 0.464707 0.468652 0.000124 0.373784 0.411942 0.390996 0.000051 0.348991 0.396960 0.370472 0.000172 0.350243 0.400542 0.372691 0.000179 0.459644 0.453619 0.457588 0.000233 0.481256 0.475795 0.479717 0.000265 0.371121 0.408292 0.387895 0.000115 0.376446 0.415592 0.394097 0.000122 958.930000 974.750000 965.797700 421.528559 1102.000000 1083.010000 1096.679567 427.864223 7939.070000 7942.240000 7937.522733 791.221519
272 0.349751 0.398493 0.371468 0.000075 0.471416 0.465864 0.468737 0.000125 0.374084 0.411967 0.390922 0.000051 0.348187 0.395220 0.370423 0.000171 0.351316 0.401765 0.372514 0.000180 0.459447 0.455665 0.457630 0.000234 0.483386 0.476063 0.479843 0.000262 0.370439 0.407309 0.387864 0.000114 0.377730 0.416625 0.393979 0.000121 960.230000 975.010000 965.468767 429.487606 1106.710000 1081.990000 1096.927433 433.293911 7933.060000 7943.000000 7937.603800 807.731574
273 0.349556 0.398333 0.371457 0.000074 0.471858 0.466495 0.468873 0.000123 0.374017 0.411966 0.390940 0.000051 0.347896 0.395618 0.370337 0.000169 0.351217 0.401049 0.372578 0.000177 0.461885 0.455505 0.457838 0.000230 0.481830 0.477484 0.479908 0.000261 0.370693 0.407596 0.387837 0.000113 0.377340 0.416336 0.394044 0.000120 958.220000 975.800000 965.460067 427.053853 1105.000000 1082.910000 1097.316600 424.237247 7936.780000 7941.290000 7937.223333 794.883517
274 0.349498 0.398526 0.371401 0.000075 0.470298 0.466514 0.468829 0.000119 0.373658 0.412123 0.390887 0.000050 0.348463 0.397708 0.370375 0.000169 0.350532 0.399344 0.372427 0.000176 0.459581 0.457346 0.457962 0.000225 0.481015 0.475682 0.479695 0.000257 0.370686 0.409635 0.387892 0.000113 0.376629 0.414611 0.393881 0.000118 959.170000 976.200000 965.454967 433.892861 1102.990000 1084.520000 1097.364667 422.798831 7937.840000 7939.280000 7937.180367 797.516378
275 0.349301 0.398164 0.371313 0.000075 0.471440 0.465172 0.468927 0.000121 0.373728 0.411565 0.390836 0.000051 0.347944 0.396704 0.370392 0.000170 0.350657 0.399624 0.372234 0.000172 0.460962 0.452506 0.458025 0.000228 0.481917 0.477837 0.479829 0.000257 0.370548 0.407864 0.387918 0.000114 0.376909 0.415267 0.393753 0.000116 962.920000 977.090000 965.223933 428.639902 1102.210000 1087.650000 1097.293300 416.099976 7934.870000 7935.260000 7937.482767 792.358505
276 0.349133 0.398523 0.371243 0.000076 0.469320 0.467179 0.468795 0.000121 0.373171 0.412254 0.390753 0.000051 0.349639 0.397775 0.370257 0.000169 0.348627 0.399271 0.372228 0.000174 0.459401 0.456456 0.457961 0.000226 0.479238 0.477902 0.479630 0.000257 0.371591 0.409511 0.387798 0.000113 0.374749 0.414997 0.393709 0.000118 963.010000 972.570000 965.049533 431.944115 1105.930000 1085.750000 1097.250267 413.804801 7931.060000 7941.680000 7937.700200 802.935114
277 0.349651 0.397836 0.371154 0.000074 0.469945 0.465970 0.468786 0.000120 0.373709 0.411463 0.390680 0.000050 0.348999 0.395801 0.370065 0.000165 0.350302 0.399871 0.372243 0.000171 0.460622 0.455294 0.457989 0.000226 0.479267 0.476647 0.479583 0.000254 0.371324 0.407700 0.387649 0.000111 0.376095 0.415226 0.393711 0.000116 960.150000 973.110000 964.830700 434.017723 1104.170000 1084.860000 1097.245067 411.172714 7935.680000 7942.030000 7937.924233 809.091774
278 0.349357 0.397581 0.371052 0.000074 0.469896 0.465596 0.468833 0.000122 0.373465 0.411184 0.390609 0.000051 0.349432 0.396884 0.369956 0.000164 0.349281 0.398278 0.372148 0.000173 0.459386 0.455160 0.458151 0.000225 0.480407 0.476032 0.479516 0.000259 0.371422 0.408539 0.387595 0.000110 0.375507 0.413828 0.393622 0.000117 962.990000 973.820000 964.782900 441.905730 1108.360000 1087.690000 1097.167100 409.030779 7928.650000 7938.490000 7938.050000 814.630578
279 0.348927 0.398194 0.370940 0.000076 0.469511 0.465631 0.468824 0.000123 0.373044 0.411681 0.390517 0.000052 0.348848 0.397207 0.369838 0.000167 0.349006 0.399182 0.372041 0.000174 0.459754 0.455481 0.458193 0.000221 0.479268 0.475780 0.479455 0.000266 0.371029 0.408862 0.387509 0.000111 0.375058 0.414501 0.393524 0.000117 963.010000 974.180000 964.896400 440.814065 1105.510000 1085.550000 1097.187100 413.744400 7931.480000 7940.270000 7937.916500 821.214568
280 0.348974 0.398008 0.370840 0.000076 0.469631 0.467643 0.469048 0.000119 0.373106 0.411935 0.390482 0.000051 0.347960 0.398588 0.369699 0.000165 0.349988 0.397427 0.371981 0.000175 0.458240 0.456784 0.458568 0.000217 0.481023 0.478502 0.479528 0.000258 0.370016 0.410227 0.387473 0.000111 0.376195 0.413642 0.393491 0.000117 962.390000 970.900000 964.985633 433.135003 1106.490000 1085.810000 1097.359500 414.572981 7931.120000 7943.290000 7937.654867 812.940378
281 0.349117 0.398087 0.370775 0.000075 0.470026 0.464806 0.468884 0.000119 0.373298 0.411431 0.390397 0.000051 0.349305 0.396501 0.369686 0.000162 0.348928 0.399673 0.371865 0.000177 0.460594 0.454023 0.458280 0.000216 0.479457 0.475590 0.479489 0.000260 0.371563 0.408006 0.387405 0.000109 0.375034 0.414857 0.393390 0.000118 961.090000 974.100000 965.219133 431.328304 1104.700000 1087.160000 1097.551667 407.299200 7934.210000 7938.740000 7937.229200 804.322550
282 0.348712 0.397699 0.370738 0.000075 0.470385 0.467327 0.468916 0.000119 0.373047 0.411625 0.390374 0.000051 0.349149 0.396235 0.369680 0.000163 0.348275 0.399163 0.371797 0.000176 0.460733 0.458142 0.458428 0.000219 0.480036 0.476512 0.479404 0.000261 0.371466 0.408616 0.387430 0.000110 0.374627 0.414633 0.393318 0.000118 961.910000 971.940000 965.292600 427.619088 1107.680000 1085.460000 1097.756200 405.341515 7930.410000 7942.600000 7936.951200 800.774560
283 0.349214 0.398046 0.370656 0.000074 0.468995 0.465300 0.468873 0.000120 0.373170 0.411497 0.390300 0.000050 0.349108 0.395678 0.369694 0.000161 0.349320 0.400414 0.371619 0.000176 0.458083 0.456228 0.458380 0.000222 0.479907 0.474371 0.479366 0.000262 0.370903 0.407788 0.387431 0.000108 0.375437 0.415206 0.393168 0.000117 965.140000 970.700000 965.366400 427.494918 1106.490000 1087.900000 1098.134567 398.862567 7928.370000 7941.400000 7936.499033 788.754593
284 0.349286 0.397646 0.370688 0.000074 0.470270 0.464123 0.468856 0.000122 0.373483 0.410941 0.390322 0.000050 0.348661 0.396319 0.369783 0.000160 0.349911 0.398973 0.371594 0.000175 0.459145 0.453662 0.458286 0.000228 0.481395 0.474585 0.479425 0.000264 0.370758 0.407787 0.387484 0.000108 0.376207 0.414095 0.393160 0.000117 964.330000 975.430000 965.681167 426.085585 1107.710000 1089.570000 1098.033900 400.117819 7927.960000 7935.000000 7936.284933 782.816703
285 0.349116 0.397908 0.370815 0.000074 0.470692 0.465169 0.468832 0.000123 0.373431 0.411360 0.390419 0.000050 0.348848 0.395334 0.369900 0.000161 0.349384 0.400482 0.371730 0.000174 0.460931 0.456613 0.458259 0.000228 0.480452 0.473725 0.479406 0.000264 0.371264 0.407590 0.387572 0.000108 0.375598 0.415130 0.393265 0.000117 964.530000 971.210000 965.733300 417.757623 1108.120000 1088.250000 1098.189167 400.513471 7927.350000 7940.540000 7936.077533 770.647895
286 0.349081 0.398033 0.370891 0.000073 0.470885 0.465095 0.468785 0.000122 0.373441 0.411445 0.390470 0.000050 0.349383 0.394351 0.369952 0.000162 0.348778 0.401714 0.371830 0.000173 0.460186 0.455335 0.458272 0.000233 0.481584 0.474855 0.479298 0.000263 0.371544 0.406548 0.387616 0.000109 0.375339 0.416343 0.393324 0.000116 964.040000 972.320000 965.848533 420.918922 1108.130000 1088.080000 1098.282267 397.155584 7927.830000 7939.600000 7935.869200 765.293472
287 0.349364 0.397721 0.370868 0.000074 0.471523 0.465589 0.468879 0.000122 0.373796 0.411294 0.390470 0.000050 0.349164 0.394293 0.369896 0.000164 0.349564 0.401148 0.371839 0.000172 0.461929 0.455567 0.458401 0.000227 0.481117 0.475612 0.479356 0.000263 0.371717 0.406548 0.387597 0.000109 0.375875 0.416041 0.393343 0.000116 964.810000 972.340000 965.997667 422.125400 1108.950000 1087.300000 1098.188000 397.061694 7926.240000 7940.360000 7935.814333 764.499034
288 0.348787 0.396558 0.370914 0.000074 0.471973 0.464726 0.468772 0.000120 0.373424 0.410191 0.390485 0.000050 0.349033 0.393146 0.369924 0.000165 0.348541 0.399970 0.371903 0.000173 0.460472 0.454136 0.458333 0.000226 0.483474 0.475317 0.479210 0.000262 0.371321 0.405344 0.387606 0.000109 0.375528 0.415039 0.393364 0.000116 964.080000 972.990000 966.180400 420.190964 1105.680000 1088.060000 1098.250333 404.772426 7930.240000 7938.950000 7935.569267 771.002741
289 0.348776 0.397375 0.371012 0.000076 0.470985 0.466858 0.468933 0.000119 0.373217 0.411271 0.390596 0.000051 0.348876 0.396204 0.370022 0.000166 0.348675 0.398545 0.372001 0.000172 0.459561 0.455406 0.458463 0.000226 0.482408 0.478310 0.479402 0.000260 0.371013 0.408045 0.387710 0.000110 0.375422 0.414498 0.393481 0.000116 965.750000 971.670000 966.366967 421.170275 1106.180000 1083.860000 1098.436233 408.652716 7928.070000 7944.470000 7935.196800 779.267473
290 0.348756 0.398201 0.370897 0.000076 0.470772 0.467865 0.468874 0.000117 0.373159 0.412134 0.390492 0.000052 0.348348 0.398248 0.369843 0.000167 0.349165 0.398154 0.371951 0.000173 0.460867 0.455895 0.458525 0.000220 0.480677 0.479834 0.479222 0.000255 0.370851 0.409777 0.387579 0.000110 0.375467 0.414490 0.393405 0.000117 965.740000 968.980000 966.590367 429.489090 1105.150000 1085.960000 1098.492467 412.455908 7929.110000 7945.060000 7934.917167 789.350893
291 0.349159 0.398085 0.370890 0.000077 0.468997 0.468304 0.468939 0.000115 0.373127 0.412129 0.390500 0.000052 0.349326 0.396720 0.369794 0.000166 0.348993 0.399451 0.371987 0.000176 0.459281 0.456220 0.458595 0.000219 0.478714 0.480389 0.479282 0.000256 0.371317 0.408620 0.387554 0.000110 0.374937 0.415638 0.393446 0.000119 967.910000 969.990000 966.859533 426.200701 1105.500000 1088.710000 1098.501933 415.225639 7926.590000 7941.300000 7934.638533 793.822635
292 0.348864 0.397722 0.370820 0.000075 0.470614 0.466384 0.468958 0.000115 0.373214 0.411455 0.390448 0.000051 0.349934 0.394210 0.369766 0.000164 0.347793 0.401234 0.371874 0.000176 0.459799 0.455939 0.458590 0.000218 0.481429 0.476830 0.479326 0.000254 0.371907 0.406556 0.387531 0.000109 0.374521 0.416353 0.393365 0.000118 965.960000 971.010000 967.137200 420.982643 1102.780000 1087.590000 1098.435567 426.558750 7931.260000 7941.400000 7934.427233 799.879264
293 0.348186 0.397753 0.370859 0.000077 0.470739 0.465976 0.468927 0.000116 0.372697 0.411398 0.390473 0.000052 0.349215 0.396404 0.369788 0.000166 0.347157 0.399102 0.371931 0.000179 0.460455 0.455207 0.458521 0.000220 0.481022 0.476744 0.479333 0.000252 0.371463 0.408165 0.387535 0.000111 0.373930 0.414631 0.393411 0.000121 965.210000 971.910000 967.410900 420.901553 1107.970000 1089.860000 1098.346133 433.173894 7926.820000 7938.230000 7934.242967 807.585650
294 0.348361 0.398006 0.370755 0.000079 0.469546 0.465157 0.468916 0.000115 0.372598 0.411436 0.390387 0.000053 0.347999 0.394952 0.369700 0.000166 0.348724 0.401059 0.371809 0.000182 0.456961 0.453892 0.458491 0.000217 0.482130 0.476422 0.479341 0.000250 0.369791 0.406740 0.387458 0.000110 0.375405 0.416132 0.393315 0.000121 969.190000 969.130000 967.674567 420.407581 1105.410000 1087.930000 1098.249733 425.022064 7925.400000 7942.940000 7934.075700 796.656828
295 0.348109 0.398059 0.370544 0.000078 0.470213 0.466857 0.469013 0.000114 0.372530 0.411818 0.390238 0.000052 0.348035 0.393710 0.369456 0.000165 0.348184 0.402407 0.371633 0.000184 0.458829 0.457649 0.458551 0.000215 0.481597 0.476065 0.479476 0.000249 0.370194 0.406498 0.387275 0.000109 0.374867 0.417138 0.393202 0.000122 966.090000 974.300000 967.984600 411.593200 1106.500000 1087.780000 1098.178367 418.559662 7927.410000 7937.920000 7933.837033 782.013625
296 0.347976 0.397873 0.370305 0.000079 0.471360 0.464249 0.469101 0.000115 0.372653 0.411148 0.390064 0.000053 0.345933 0.395325 0.369357 0.000165 0.350018 0.400420 0.371252 0.000184 0.460186 0.453318 0.458469 0.000214 0.482535 0.475180 0.479732 0.000251 0.368784 0.406924 0.387179 0.000109 0.376522 0.415372 0.392948 0.000122 965.160000 973.330000 968.108733 409.211164 1108.320000 1087.540000 1098.177533 419.789631 7926.520000 7939.130000 7933.713733 778.997252
297 0.347304 0.398378 0.370138 0.000080 0.470817 0.464893 0.469036 0.000114 0.372007 0.411681 0.389918 0.000053 0.346409 0.397299 0.369130 0.000166 0.348200 0.399457 0.371146 0.000186 0.460857 0.453599 0.458567 0.000212 0.480776 0.476188 0.479505 0.000252 0.369299 0.408558 0.387017 0.000111 0.374715 0.414803 0.392818 0.000123 967.170000 976.120000 968.316167 402.147227 1104.720000 1085.320000 1098.279500 425.447297 7928.110000 7938.560000 7933.404333 777.961803
298 0.347767 0.397808 0.370029 0.000079 0.471296 0.465594 0.469144 0.000114 0.372473 0.411365 0.389852 0.000052 0.347487 0.393190 0.369103 0.000167 0.348047 0.402426 0.370954 0.000182 0.460761 0.456669 0.458631 0.000211 0.481832 0.474519 0.479657 0.000255 0.370142 0.405886 0.387009 0.000112 0.374804 0.416845 0.392695 0.000121 966.100000 970.960000 968.563800 394.808150 1106.920000 1087.430000 1098.173833 429.861565 7926.980000 7941.610000 7933.262367 775.098111
299 0.347500 0.397508 0.369890 0.000079 0.470406 0.464432 0.469065 0.000114 0.372081 0.410893 0.389725 0.000053 0.347419 0.395341 0.369012 0.000171 0.347581 0.399675 0.370769 0.000177 0.459674 0.453716 0.458551 0.000213 0.481139 0.475147 0.479580 0.000252 0.369870 0.407016 0.386920 0.000114 0.374292 0.414770 0.392531 0.000119 970.610000 976.260000 968.842833 398.577097 1104.580000 1087.260000 1098.255233 433.015889 7924.810000 7936.480000 7932.901933 783.677216
300 0.347450 0.397574 0.369812 0.000080 0.470389 0.466121 0.469056 0.000116 0.372038 0.411283 0.389661 0.000053 0.346470 0.394500 0.368849 0.000176 0.348431 0.400648 0.370775 0.000179 0.460000 0.455704 0.458489 0.000215 0.480777 0.476538 0.479624 0.000253 0.369176 0.406741 0.386777 0.000118 0.374900 0.415826 0.392545 0.000119 965.700000 973.690000 969.182667 391.186512 1103.940000 1091.580000 1098.540500 423.841383 7930.360000 7934.730000 7932.276833 769.380013
301 0.347446 0.396113 0.369605 0.000077 0.470573 0.466509 0.468973 0.000116 0.372071 0.410193 0.389478 0.000051 0.346569 0.392295 0.368546 0.000173 0.348322 0.399932 0.370664 0.000176 0.459780 0.455973 0.458378 0.000215 0.481366 0.477045 0.479568 0.000253 0.369211 0.405030 0.386512 0.000115 0.374931 0.415355 0.392445 0.000118 965.740000 972.900000 969.385267 390.588168 1105.060000 1087.670000 1098.688667 420.289665 7929.200000 7939.430000 7931.926067 780.218039
302 0.347514 0.396085 0.369541 0.000077 0.470849 0.465285 0.469123 0.000114 0.372181 0.409925 0.389458 0.000051 0.347371 0.394333 0.368346 0.000175 0.347657 0.397837 0.370737 0.000178 0.459819 0.455178 0.458535 0.000210 0.481879 0.475392 0.479710 0.000253 0.369861 0.406502 0.386384 0.000116 0.374501 0.413348 0.392531 0.000119 967.210000 974.280000 969.575267 393.956160 1103.410000 1091.800000 1098.634467 414.340818 7929.380000 7933.920000 7931.790267 771.233983
303 0.347420 0.396989 0.369445 0.000076 0.471927 0.465511 0.469075 0.000115 0.372321 0.410694 0.389371 0.000051 0.347030 0.395851 0.368162 0.000177 0.347809 0.398127 0.370727 0.000178 0.459648 0.455321 0.458355 0.000217 0.484206 0.475702 0.479794 0.000247 0.369554 0.407745 0.386201 0.000118 0.375089 0.413642 0.392541 0.000120 966.890000 969.880000 969.673800 389.234697 1106.630000 1088.690000 1098.523767 408.556092 7926.480000 7941.430000 7931.802433 763.470319
304 0.347512 0.396416 0.369332 0.000075 0.470346 0.467336 0.469057 0.000115 0.372079 0.410600 0.389277 0.000051 0.346317 0.393843 0.367982 0.000174 0.348706 0.398988 0.370682 0.000177 0.459957 0.457467 0.458394 0.000221 0.480734 0.477205 0.479721 0.000245 0.369045 0.406568 0.386064 0.000117 0.375112 0.414632 0.392490 0.000119 966.280000 974.230000 969.965133 386.684867 1104.520000 1084.570000 1098.386433 395.130953 7929.200000 7941.200000 7931.648433 748.261032
305 0.347378 0.396927 0.369362 0.000075 0.469363 0.465997 0.468993 0.000115 0.371775 0.410741 0.389288 0.000051 0.345850 0.395881 0.367906 0.000173 0.348907 0.397974 0.370817 0.000181 0.458027 0.454773 0.458346 0.000220 0.480698 0.477221 0.479641 0.000252 0.368285 0.407660 0.385994 0.000116 0.375265 0.413823 0.392582 0.000121 965.650000 976.490000 970.125533 389.500848 1105.420000 1085.970000 1098.255267 392.627117 7928.930000 7937.540000 7931.619200 738.913591
306 0.347544 0.396992 0.369409 0.000075 0.472196 0.467384 0.468998 0.000117 0.372474 0.411070 0.389327 0.000051 0.346939 0.394899 0.367950 0.000175 0.348149 0.399085 0.370868 0.000181 0.461664 0.454731 0.458519 0.000219 0.482729 0.480036 0.479476 0.000252 0.369884 0.406865 0.386064 0.000118 0.375065 0.415275 0.392589 0.000121 968.990000 975.820000 970.156500 391.448400 1104.930000 1084.580000 1098.133267 387.784949 7926.080000 7939.600000 7931.710233 739.143237
307 0.347440 0.395941 0.369349 0.000075 0.471527 0.466567 0.468976 0.000116 0.372257 0.410066 0.389275 0.000051 0.346926 0.395285 0.367923 0.000175 0.347953 0.396597 0.370775 0.000182 0.461750 0.454676 0.458421 0.000223 0.481304 0.478459 0.479531 0.000254 0.369891 0.407163 0.386023 0.000118 0.374623 0.412969 0.392526 0.000123 966.050000 977.550000 970.345167 397.426089 1106.280000 1088.270000 1097.939233 390.235765 7927.670000 7934.180000 7931.715600 744.320876
308 0.347623 0.396480 0.369398 0.000076 0.470759 0.466716 0.468771 0.000115 0.372250 0.410527 0.389272 0.000051 0.347769 0.392611 0.367956 0.000176 0.347476 0.400349 0.370840 0.000182 0.459596 0.455811 0.458045 0.000224 0.481921 0.477621 0.479497 0.000253 0.370135 0.405251 0.385974 0.000118 0.374365 0.415803 0.392571 0.000121 967.600000 972.220000 970.727567 394.739556 1106.430000 1086.470000 1097.794567 391.512361 7925.970000 7941.310000 7931.477867 745.898035
309 0.347427 0.396236 0.369381 0.000075 0.470301 0.465684 0.468684 0.000119 0.372002 0.410125 0.389242 0.000051 0.347751 0.395406 0.367998 0.000173 0.347103 0.397065 0.370764 0.000181 0.459194 0.457032 0.457876 0.000231 0.481409 0.474336 0.479491 0.000256 0.370039 0.407731 0.385973 0.000116 0.373964 0.412519 0.392510 0.000120 967.180000 973.760000 970.948033 400.641957 1106.980000 1089.620000 1097.499267 395.007494 7925.840000 7936.620000 7931.552700 738.103942
310 0.347540 0.396401 0.369431 0.000075 0.471058 0.463951 0.468653 0.000120 0.372244 0.409911 0.389276 0.000051 0.345893 0.394311 0.368174 0.000173 0.349188 0.398490 0.370688 0.000180 0.459460 0.454692 0.457868 0.000234 0.482657 0.473210 0.479438 0.000255 0.368606 0.406388 0.386113 0.000117 0.375882 0.413434 0.392438 0.000120 965.010000 974.110000 970.952000 409.102947 1105.390000 1086.270000 1097.682433 395.371718 7929.600000 7939.620000 7931.365567 736.890867
311 0.347707 0.395774 0.369466 0.000076 0.470887 0.467394 0.468659 0.000120 0.372343 0.410098 0.389305 0.000051 0.347760 0.395596 0.368231 0.000174 0.347654 0.395951 0.370701 0.000182 0.459000 0.458716 0.457629 0.000236 0.482774 0.476071 0.479689 0.000256 0.370008 0.408220 0.386111 0.000118 0.374678 0.411975 0.392499 0.000122 967.280000 976.510000 971.130667 414.309895 1105.890000 1086.830000 1097.659233 401.696428 7926.830000 7936.660000 7931.210100 744.793123
312 0.347067 0.396741 0.369435 0.000077 0.470547 0.466931 0.468613 0.000122 0.371763 0.410779 0.389270 0.000052 0.347142 0.395779 0.368186 0.000175 0.346992 0.397703 0.370683 0.000184 0.456735 0.456100 0.457515 0.000240 0.484358 0.477762 0.479711 0.000255 0.369060 0.407843 0.386052 0.000118 0.374465 0.413715 0.392488 0.000123 966.790000 977.750000 971.298600 421.182348 1107.770000 1086.660000 1097.373500 408.225016 7925.440000 7935.590000 7931.327900 755.916632
313 0.347188 0.396665 0.369378 0.000078 0.471044 0.466637 0.468649 0.000124 0.371959 0.410659 0.389232 0.000053 0.346448 0.396624 0.368153 0.000176 0.347927 0.396705 0.370603 0.000184 0.459127 0.455568 0.457543 0.000247 0.482961 0.477705 0.479754 0.000258 0.368984 0.408413 0.386031 0.000120 0.374934 0.412905 0.392433 0.000123 967.190000 978.210000 971.496367 419.500645 1106.730000 1085.960000 1097.385733 411.520355 7926.080000 7935.830000 7931.117900 760.492204
314 0.346941 0.396379 0.369186 0.000078 0.469611 0.465577 0.468545 0.000124 0.371475 0.410219 0.389057 0.000052 0.347708 0.394870 0.368006 0.000175 0.346174 0.397889 0.370365 0.000185 0.457810 0.454924 0.457455 0.000245 0.481413 0.476230 0.479634 0.000261 0.369728 0.406881 0.385896 0.000119 0.373222 0.413557 0.392219 0.000122 967.250000 980.400000 971.532433 412.285578 1106.250000 1089.580000 1097.689400 414.636616 7926.500000 7930.020000 7930.778167 760.101401
315 0.347386 0.396844 0.369120 0.000077 0.469801 0.467677 0.468519 0.000122 0.371869 0.411010 0.389000 0.000052 0.347166 0.394596 0.367965 0.000173 0.347606 0.399092 0.370275 0.000183 0.457852 0.458801 0.457387 0.000245 0.481750 0.476553 0.479651 0.000259 0.369303 0.407437 0.385849 0.000117 0.374435 0.414584 0.392150 0.000122 969.740000 978.900000 971.445833 408.780629 1107.510000 1082.420000 1097.871433 417.290377 7922.750000 7938.680000 7930.682733 751.958691
316 0.347232 0.396450 0.369087 0.000076 0.469705 0.465834 0.468480 0.000126 0.371727 0.410327 0.388966 0.000052 0.347095 0.395287 0.367931 0.000174 0.347369 0.397614 0.370244 0.000183 0.460076 0.456621 0.457360 0.000249 0.479334 0.475047 0.479600 0.000259 0.369692 0.407554 0.385817 0.000118 0.373762 0.413100 0.392115 0.000122 968.350000 977.780000 971.410067 408.368545 1104.860000 1085.060000 1097.958200 427.873645 7926.790000 7937.160000 7930.631733 761.496844
317 0.347146 0.396383 0.369042 0.000076 0.471009 0.468293 0.468589 0.000124 0.371919 0.410765 0.388952 0.000052 0.346695 0.393426 0.367802 0.000172 0.347598 0.399339 0.370282 0.000183 0.461234 0.457870 0.457438 0.000242 0.480783 0.478716 0.479740 0.000263 0.369603 0.406315 0.385729 0.000116 0.374235 0.415214 0.392174 0.000123 965.460000 978.370000 971.346900 417.127203 1105.390000 1086.550000 1098.169000 435.540278 7929.150000 7935.080000 7930.484100 769.598803
318 0.347121 0.396359 0.368953 0.000076 0.472050 0.466413 0.468549 0.000124 0.372107 0.410370 0.388872 0.000051 0.346691 0.393400 0.367712 0.000172 0.347551 0.399317 0.370193 0.000180 0.459642 0.457898 0.457499 0.000240 0.484458 0.474928 0.479599 0.000267 0.369281 0.406300 0.385669 0.000117 0.374932 0.414440 0.392074 0.000120 965.140000 979.500000 971.080200 420.711025 1104.810000 1083.810000 1098.196367 440.090307 7930.050000 7936.690000 7930.723433 779.053546
319 0.347218 0.396182 0.369064 0.000076 0.470016 0.466438 0.468499 0.000128 0.371778 0.410233 0.388951 0.000052 0.347137 0.396206 0.367787 0.000171 0.347300 0.396158 0.370342 0.000185 0.459425 0.454411 0.457405 0.000242 0.480607 0.478465 0.479594 0.000270 0.369594 0.407847 0.385710 0.000116 0.373961 0.412619 0.392192 0.000124 969.350000 975.610000 971.149067 423.774915 1105.660000 1088.910000 1098.146267 439.711715 7924.990000 7935.480000 7930.704667 778.158987
320 0.347069 0.396694 0.368976 0.000076 0.469775 0.466378 0.468660 0.000125 0.371610 0.410631 0.388913 0.000052 0.347571 0.394981 0.367813 0.000175 0.346568 0.398406 0.370138 0.000188 0.456150 0.457254 0.457560 0.000242 0.483399 0.475503 0.479761 0.000265 0.369287 0.407436 0.385763 0.000119 0.373934 0.413826 0.392063 0.000125 968.380000 980.220000 971.233800 422.277731 1105.340000 1083.790000 1098.084100 447.835433 7926.280000 7935.990000 7930.682100 780.051175
321 0.346789 0.395942 0.368921 0.000077 0.469616 0.466781 0.468625 0.000122 0.371354 0.410110 0.388862 0.000052 0.346846 0.390362 0.367681 0.000174 0.346732 0.401523 0.370161 0.000191 0.459453 0.456907 0.457690 0.000237 0.479779 0.476654 0.479560 0.000265 0.369367 0.403671 0.385683 0.000119 0.373342 0.416550 0.392041 0.000128 966.510000 979.910000 971.201067 421.218631 1106.510000 1087.440000 1098.001667 446.949417 7926.980000 7932.650000 7930.797267 772.535049
322 0.346782 0.396326 0.368770 0.000077 0.471942 0.468345 0.468806 0.000123 0.371814 0.410730 0.388777 0.000052 0.345767 0.393596 0.367719 0.000177 0.347798 0.399056 0.369822 0.000186 0.461139 0.458638 0.457716 0.000234 0.482744 0.478053 0.479895 0.000263 0.368841 0.406604 0.385718 0.000119 0.374788 0.414855 0.391836 0.000125 967.120000 978.330000 970.963533 434.296849 1106.190000 1087.660000 1098.032400 449.694784 7926.690000 7934.010000 7931.004067 788.849774
323 0.346441 0.395229 0.368688 0.000077 0.472203 0.466869 0.468714 0.000122 0.371594 0.409557 0.388693 0.000053 0.347012 0.393691 0.367584 0.000179 0.345870 0.396766 0.369791 0.000185 0.463273 0.455593 0.457740 0.000235 0.481133 0.478144 0.479687 0.000264 0.370265 0.406072 0.385615 0.000121 0.372922 0.413042 0.391771 0.000125 968.640000 979.430000 970.873767 431.645173 1106.840000 1092.630000 1098.201633 449.663127 7924.520000 7927.940000 7930.924600 779.382977
324 0.346393 0.395236 0.368628 0.000076 0.469101 0.466990 0.468648 0.000124 0.370935 0.409587 0.388632 0.000052 0.345453 0.394374 0.367471 0.000178 0.347334 0.396099 0.369785 0.000184 0.460195 0.456865 0.457732 0.000233 0.478008 0.477116 0.479564 0.000265 0.368401 0.406872 0.385523 0.000119 0.373468 0.412302 0.391741 0.000124 969.370000 978.430000 970.822567 430.004248 1106.790000 1085.620000 1097.930067 459.295638 7923.840000 7935.950000 7931.247367 791.508792
325 0.346420 0.395860 0.368569 0.000077 0.469499 0.466959 0.468560 0.000123 0.371036 0.410080 0.388567 0.000053 0.346367 0.393600 0.367313 0.000175 0.346474 0.398120 0.369825 0.000185 0.459979 0.455415 0.457769 0.000230 0.479019 0.478503 0.479351 0.000269 0.369089 0.405963 0.385404 0.000118 0.372983 0.414196 0.391730 0.000126 967.080000 975.300000 970.865800 427.434226 1107.200000 1085.710000 1098.106533 452.099158 7925.720000 7938.990000 7931.027667 786.275154
326 0.346240 0.395296 0.368479 0.000078 0.470244 0.469088 0.468429 0.000125 0.371041 0.410055 0.388469 0.000053 0.345924 0.393414 0.367250 0.000173 0.346557 0.397178 0.369708 0.000187 0.458684 0.455655 0.457551 0.000233 0.481804 0.482520 0.479307 0.000272 0.368476 0.405862 0.385310 0.000117 0.373607 0.414247 0.391628 0.000127 969.010000 975.820000 970.940233 427.522993 1106.740000 1084.760000 1098.238933 453.552849 7924.250000 7939.420000 7930.820833 779.523698
327 0.346596 0.395750 0.368420 0.000077 0.470117 0.468954 0.468495 0.000126 0.371301 0.410391 0.388435 0.000053 0.346330 0.393734 0.367222 0.000172 0.346863 0.397766 0.369617 0.000184 0.461137 0.457782 0.457831 0.000233 0.479097 0.480126 0.479160 0.000279 0.369292 0.406543 0.385344 0.000115 0.373309 0.414238 0.391526 0.000125 968.190000 975.460000 971.064033 426.294888 1104.730000 1091.720000 1098.356567 442.901559 7927.080000 7932.820000 7930.579400 781.555540
328 0.346231 0.394611 0.368395 0.000076 0.469403 0.465952 0.468477 0.000126 0.370865 0.408879 0.388412 0.000052 0.344060 0.393854 0.367331 0.000170 0.348402 0.395369 0.369460 0.000182 0.457814 0.455109 0.457579 0.000234 0.480991 0.476795 0.479375 0.000277 0.366811 0.406105 0.385381 0.000115 0.374920 0.411654 0.391443 0.000123 968.340000 981.750000 971.294567 419.000275 1107.490000 1086.710000 1098.242067 434.014012 7924.170000 7931.540000 7930.463367 771.728821
329 0.345712 0.395971 0.368371 0.000077 0.471133 0.466794 0.468447 0.000127 0.370796 0.410135 0.388386 0.000053 0.345248 0.393852 0.367449 0.000171 0.346177 0.398090 0.369293 0.000182 0.460788 0.456335 0.457724 0.000231 0.481477 0.477252 0.479171 0.000277 0.368356 0.406349 0.385504 0.000115 0.373237 0.413922 0.391268 0.000123 964.590000 979.600000 971.345933 409.025867 1107.840000 1083.720000 1098.341400 425.823161 7927.570000 7936.680000 7930.312667 755.834291
330 0.346096 0.396581 0.368388 0.000078 0.470077 0.466802 0.468591 0.000126 0.370892 0.410625 0.388428 0.000053 0.345538 0.394499 0.367507 0.000170 0.346654 0.398663 0.369268 0.000185 0.459549 0.456255 0.457896 0.000233 0.480605 0.477350 0.479285 0.000276 0.368340 0.406850 0.385585 0.000114 0.373444 0.414400 0.391272 0.000125 968.040000 974.680000 971.276733 408.655666 1107.430000 1087.350000 1098.341067 416.900821 7924.530000 7937.970000 7930.382200 756.276903
331 0.346132 0.395484 0.368373 0.000078 0.470703 0.465492 0.468619 0.000127 0.371046 0.409486 0.388422 0.000053 0.344838 0.393233 0.367573 0.000170 0.347425 0.397736 0.369173 0.000185 0.460462 0.454804 0.457916 0.000231 0.480944 0.476180 0.479323 0.000279 0.367963 0.405547 0.385641 0.000114 0.374129 0.413425 0.391203 0.000125 966.110000 977.260000 971.630433 410.500229 1108.240000 1091.440000 1098.224967 417.999904 7925.650000 7931.300000 7930.144600 760.675876
332 0.346168 0.395787 0.368277 0.000078 0.470261 0.467196 0.468563 0.000126 0.370987 0.410068 0.388334 0.000054 0.345961 0.393023 0.367601 0.000170 0.346375 0.398550 0.368953 0.000181 0.459676 0.455634 0.457958 0.000229 0.480847 0.478758 0.479168 0.000279 0.368704 0.405545 0.385672 0.000114 0.373269 0.414592 0.390996 0.000122 968.250000 981.530000 971.576400 403.660176 1110.630000 1086.280000 1098.290767 414.626750 7921.120000 7932.190000 7930.132833 754.195272
333 0.346073 0.395641 0.368192 0.000079 0.471428 0.467513 0.468558 0.000128 0.371144 0.410016 0.388266 0.000054 0.345430 0.394003 0.367517 0.000169 0.346716 0.397279 0.368868 0.000183 0.459968 0.459202 0.457909 0.000231 0.482889 0.475824 0.479207 0.000280 0.368338 0.407043 0.385595 0.000114 0.373951 0.412988 0.390936 0.000124 971.660000 978.490000 971.469067 396.551842 1108.720000 1085.100000 1098.218833 411.730817 7919.620000 7936.410000 7930.312100 769.669742
334 0.346289 0.395676 0.368080 0.000078 0.470978 0.465374 0.468487 0.000127 0.371227 0.409615 0.388162 0.000053 0.346468 0.392975 0.367450 0.000170 0.346110 0.398377 0.368710 0.000181 0.460451 0.456325 0.457798 0.000232 0.481505 0.474423 0.479176 0.000278 0.369264 0.405645 0.385520 0.000113 0.373189 0.413586 0.390803 0.000123 969.690000 976.690000 971.466933 393.623880 1108.590000 1091.110000 1098.358000 407.892624 7921.720000 7932.200000 7930.175067 782.425064
335 0.346113 0.395674 0.368007 0.000077 0.471664 0.466189 0.468508 0.000127 0.371223 0.409777 0.388107 0.000052 0.346907 0.394730 0.367419 0.000169 0.345320 0.396619 0.368595 0.000182 0.460406 0.454348 0.457740 0.000232 0.482921 0.478029 0.479277 0.000278 0.369607 0.406654 0.385483 0.000113 0.372840 0.412901 0.390731 0.000123 970.500000 978.690000 971.481800 393.877899 1105.790000 1087.080000 1098.393167 408.422880 7923.710000 7934.230000 7930.125033 780.868168
336 0.345893 0.395377 0.367932 0.000077 0.471014 0.466645 0.468543 0.000127 0.370917 0.409630 0.388054 0.000052 0.346318 0.393669 0.367453 0.000169 0.345468 0.397084 0.368412 0.000180 0.460563 0.455204 0.457728 0.000234 0.481466 0.478085 0.479357 0.000274 0.369167 0.405976 0.385508 0.000114 0.372668 0.413284 0.390601 0.000121 969.090000 978.540000 971.630967 393.643410 1108.940000 1086.170000 1098.263967 414.591675 7921.970000 7935.290000 7930.105067 786.721374
337 0.346047 0.395659 0.367960 0.000077 0.469442 0.468278 0.468532 0.000127 0.370726 0.410183 0.388074 0.000053 0.347145 0.392832 0.367496 0.000168 0.344949 0.398486 0.368423 0.000179 0.458292 0.456714 0.457572 0.000240 0.480592 0.479843 0.479492 0.000271 0.369374 0.405608 0.385511 0.000113 0.372078 0.414758 0.390637 0.000120 969.040000 979.240000 971.727067 397.752428 1107.440000 1085.650000 1098.205133 414.940066 7923.520000 7935.110000 7930.067800 786.930340
338 0.345450 0.394926 0.367956 0.000078 0.468178 0.464294 0.468563 0.000127 0.369995 0.408800 0.388078 0.000052 0.345711 0.392764 0.367530 0.000169 0.345188 0.397089 0.368383 0.000180 0.455719 0.453447 0.457677 0.000236 0.480636 0.475140 0.479449 0.000270 0.367713 0.404900 0.385560 0.000113 0.372277 0.412699 0.390596 0.000121 967.050000 978.150000 972.031233 395.385900 1107.070000 1089.750000 1098.205000 414.796370 7925.880000 7932.100000 7929.763767 782.522342
339 0.345386 0.395335 0.367836 0.000079 0.467818 0.466036 0.468645 0.000126 0.369873 0.409475 0.387997 0.000053 0.346282 0.394056 0.367486 0.000170 0.344490 0.396614 0.368185 0.000183 0.457167 0.455546 0.457710 0.000236 0.478469 0.476526 0.479581 0.000268 0.368459 0.406354 0.385531 0.000114 0.371286 0.412596 0.390464 0.000122 969.250000 977.380000 972.248200 387.875601 1108.780000 1088.180000 1098.236800 412.192137 7921.970000 7934.440000 7929.515000 770.973741
340 0.345561 0.395089 0.367758 0.000078 0.469106 0.465490 0.468771 0.000123 0.370270 0.409169 0.387961 0.000053 0.346524 0.392568 0.367473 0.000166 0.344598 0.397610 0.368042 0.000181 0.457060 0.455707 0.457836 0.000234 0.481153 0.475273 0.479706 0.000262 0.368631 0.405196 0.385546 0.000113 0.371909 0.413143 0.390375 0.000121 967.220000 978.960000 972.510500 380.196814 1107.560000 1082.180000 1098.168633 413.765400 7925.220000 7938.860000 7929.320867 754.260176
341 0.345321 0.394462 0.367700 0.000078 0.469689 0.466183 0.468808 0.000123 0.370194 0.408806 0.387922 0.000053 0.345430 0.395157 0.367401 0.000167 0.345211 0.393766 0.367999 0.000182 0.456388 0.455975 0.457858 0.000232 0.482990 0.476390 0.479758 0.000264 0.367621 0.407321 0.385493 0.000114 0.372767 0.410291 0.390351 0.000122 967.990000 978.760000 972.710767 375.329977 1107.270000 1083.890000 1098.275900 411.920284 7924.740000 7937.350000 7929.013333 743.880343
342 0.345426 0.395045 0.367599 0.000079 0.470846 0.466653 0.468863 0.000123 0.370510 0.409366 0.387852 0.000053 0.346595 0.394556 0.367335 0.000168 0.344256 0.395534 0.367862 0.000184 0.457793 0.454432 0.457765 0.000232 0.483900 0.478875 0.479961 0.000263 0.368835 0.406531 0.385421 0.000115 0.372185 0.412202 0.390282 0.000123 967.310000 977.120000 972.764700 371.112824 1105.840000 1081.170000 1098.230767 411.877648 7926.850000 7941.710000 7929.004533 734.856783
343 0.345090 0.395271 0.367469 0.000079 0.469065 0.467491 0.468891 0.000121 0.369885 0.409715 0.387753 0.000053 0.345553 0.394524 0.367344 0.000170 0.344626 0.396018 0.367593 0.000184 0.456808 0.454725 0.457677 0.000225 0.481323 0.480258 0.480105 0.000257 0.367804 0.406564 0.385411 0.000116 0.371965 0.412866 0.390096 0.000123 968.380000 978.570000 972.560567 368.634525 1106.490000 1084.890000 1098.252833 407.473981 7925.130000 7936.540000 7929.186600 720.474161
344 0.345165 0.395153 0.367391 0.000079 0.470864 0.464885 0.468973 0.000119 0.370305 0.409100 0.387707 0.000053 0.346376 0.392443 0.367243 0.000168 0.343954 0.397864 0.367538 0.000186 0.457762 0.453035 0.457643 0.000222 0.483966 0.476735 0.480303 0.000258 0.368654 0.404561 0.385323 0.000115 0.371957 0.413638 0.390091 0.000125 971.250000 979.560000 972.529067 365.655308 1106.990000 1086.160000 1098.335967 402.907809 7921.760000 7934.280000 7929.134967 714.756275
345 0.345444 0.395357 0.367356 0.000078 0.467808 0.468211 0.468958 0.000119 0.369917 0.409928 0.387676 0.000053 0.345807 0.393738 0.367295 0.000169 0.345080 0.396977 0.367416 0.000183 0.455618 0.459133 0.457703 0.000223 0.479997 0.477289 0.480212 0.000252 0.367770 0.406817 0.385377 0.000115 0.372064 0.413039 0.389975 0.000123 965.180000 982.180000 972.647333 372.934219 1106.450000 1088.060000 1098.101867 391.956148 7928.370000 7929.760000 7929.250800 709.184773
346 0.345400 0.394590 0.367279 0.000075 0.470524 0.466135 0.469057 0.000119 0.370424 0.408899 0.387634 0.000051 0.347202 0.394126 0.367214 0.000165 0.343597 0.395054 0.367343 0.000178 0.458161 0.456400 0.457495 0.000231 0.482886 0.475871 0.480619 0.000246 0.369394 0.406580 0.385270 0.000113 0.371455 0.411217 0.389999 0.000120 970.700000 980.940000 972.387233 363.755373 1105.860000 1091.490000 1098.029867 387.487942 7923.440000 7927.570000 7929.582900 684.104000
347 0.345568 0.394347 0.367271 0.000076 0.471032 0.468221 0.469004 0.000120 0.370661 0.409122 0.387617 0.000053 0.346178 0.393245 0.367279 0.000168 0.344959 0.395449 0.367262 0.000178 0.460231 0.455696 0.457450 0.000228 0.481832 0.480746 0.480558 0.000251 0.368988 0.405735 0.385313 0.000115 0.372334 0.412508 0.389921 0.000121 969.470000 980.790000 972.172800 360.097524 1106.030000 1085.730000 1097.838967 395.320090 7924.500000 7933.480000 7929.988233 684.061733
348 0.345586 0.394750 0.367295 0.000075 0.470643 0.464852 0.468833 0.000119 0.370598 0.408771 0.387603 0.000052 0.345972 0.395095 0.367335 0.000168 0.345200 0.394405 0.367256 0.000175 0.458076 0.453196 0.457298 0.000231 0.483211 0.476509 0.480368 0.000252 0.368393 0.406715 0.385327 0.000115 0.372802 0.410826 0.389878 0.000120 967.010000 978.620000 972.055800 372.208141 1104.550000 1087.200000 1097.724133 402.501405 7928.440000 7934.180000 7930.220067 690.842555
349 0.345299 0.394336 0.367416 0.000075 0.469615 0.466399 0.468710 0.000122 0.370162 0.408748 0.387675 0.000052 0.346799 0.392981 0.367491 0.000167 0.343799 0.395690 0.367341 0.000176 0.456780 0.453576 0.457023 0.000235 0.482450 0.479221 0.480397 0.000256 0.368795 0.405100 0.385398 0.000114 0.371529 0.412396 0.389952 0.000120 967.080000 980.660000 971.764933 375.278749 1106.670000 1085.300000 1097.672167 414.716081 7926.250000 7934.040000 7930.562900 706.833825
350 0.345528 0.394905 0.367486 0.000076 0.469731 0.468162 0.468669 0.000124 0.370368 0.409556 0.387723 0.000052 0.345808 0.393771 0.367599 0.000164 0.345248 0.396038 0.367373 0.000177 0.457606 0.456544 0.456967 0.000237 0.481856 0.479780 0.480372 0.000257 0.368168 0.406325 0.385472 0.000112 0.372569 0.412787 0.389973 0.000121 968.630000 977.260000 971.848300 371.901592 1106.700000 1089.820000 1097.740900 421.361511 7924.670000 7932.920000 7930.410800 705.284401
351 0.345727 0.394924 0.367526 0.000077 0.470238 0.467302 0.468578 0.000122 0.370629 0.409400 0.387736 0.000053 0.346660 0.393427 0.367684 0.000168 0.344794 0.396422 0.367368 0.000178 0.458468 0.455654 0.456956 0.000235 0.482007 0.478950 0.480201 0.000256 0.369022 0.405873 0.385538 0.000115 0.372236 0.412927 0.389934 0.000121 965.030000 979.150000 971.995600 382.673337 1107.350000 1086.590000 1097.610867 431.979547 7927.620000 7934.260000 7930.393533 722.764774
352 0.345205 0.394309 0.367462 0.000077 0.471652 0.467288 0.468409 0.000123 0.370494 0.408905 0.387651 0.000052 0.344577 0.391756 0.367566 0.000167 0.345833 0.396862 0.367358 0.000179 0.459013 0.457135 0.456861 0.000239 0.484291 0.477441 0.479957 0.000255 0.367464 0.404832 0.385425 0.000114 0.373525 0.412978 0.389878 0.000121 967.090000 976.640000 971.971833 386.257899 1106.470000 1087.600000 1097.562733 440.469082 7926.440000 7935.760000 7930.465433 736.525085
353 0.345709 0.394487 0.367461 0.000077 0.470281 0.467305 0.468471 0.000123 0.370624 0.409051 0.387663 0.000053 0.345751 0.393490 0.367655 0.000170 0.345667 0.395485 0.367267 0.000177 0.459512 0.456246 0.456833 0.000237 0.481051 0.478364 0.480110 0.000258 0.368503 0.406041 0.385490 0.000116 0.372744 0.412061 0.389835 0.000120 968.260000 982.150000 972.010000 385.512798 1104.810000 1083.360000 1097.690800 436.040707 7926.930000 7934.490000 7930.299200 736.642603
354 0.345603 0.394765 0.367306 0.000076 0.470012 0.465642 0.468421 0.000124 0.370485 0.408940 0.387529 0.000052 0.346769 0.394398 0.367490 0.000169 0.344437 0.395131 0.367122 0.000174 0.458889 0.455769 0.456748 0.000238 0.481136 0.475514 0.480095 0.000260 0.369193 0.406673 0.385342 0.000114 0.371777 0.411208 0.389717 0.000117 969.890000 978.270000 971.992900 386.084263 1104.030000 1082.010000 1097.751833 424.260573 7926.080000 7939.720000 7930.255267 727.339999
355 0.345358 0.394350 0.367366 0.000076 0.469346 0.466388 0.468362 0.000124 0.370155 0.408757 0.387565 0.000052 0.345739 0.393796 0.367430 0.000166 0.344977 0.394903 0.367303 0.000175 0.455724 0.455248 0.456682 0.000234 0.482967 0.477528 0.480041 0.000257 0.367736 0.406086 0.385280 0.000113 0.372575 0.411428 0.389850 0.000117 969.210000 977.660000 971.841600 391.930126 1104.700000 1087.010000 1097.835167 413.990693 7926.090000 7935.330000 7930.323233 720.714291
356 0.345726 0.394534 0.367348 0.000075 0.468448 0.465589 0.468368 0.000124 0.370270 0.408745 0.387552 0.000051 0.347604 0.392982 0.367437 0.000165 0.343847 0.396085 0.367260 0.000173 0.455134 0.453063 0.456741 0.000231 0.481762 0.478114 0.479995 0.000261 0.369110 0.404998 0.385298 0.000112 0.371430 0.412491 0.389807 0.000116 968.810000 977.970000 971.883400 383.020664 1102.240000 1083.120000 1097.631733 410.480229 7928.950000 7938.910000 7930.484867 715.911543
357 0.345342 0.395593 0.367401 0.000077 0.470706 0.466749 0.468297 0.000126 0.370414 0.409824 0.387580 0.000053 0.345572 0.393581 0.367422 0.000165 0.345111 0.397606 0.367380 0.000175 0.458863 0.455827 0.456571 0.000239 0.482549 0.477670 0.480023 0.000262 0.368230 0.406030 0.385252 0.000111 0.372598 0.413619 0.389909 0.000118 967.670000 978.080000 972.186833 398.730403 1106.370000 1084.550000 1097.665033 406.146232 7925.960000 7937.370000 7930.148133 727.085860
358 0.345005 0.394081 0.367324 0.000075 0.470884 0.468229 0.468283 0.000127 0.370181 0.408911 0.387516 0.000051 0.344785 0.391128 0.367340 0.000163 0.345225 0.397034 0.367307 0.000171 0.459624 0.456689 0.456643 0.000239 0.482143 0.479770 0.479924 0.000262 0.367753 0.404240 0.385200 0.000110 0.372609 0.413581 0.389831 0.000116 969.390000 978.400000 972.210233 399.228347 1106.830000 1085.550000 1097.839633 397.194632 7923.780000 7936.050000 7929.950133 707.709714
359 0.345136 0.394767 0.367411 0.000077 0.469847 0.465394 0.468273 0.000127 0.370078 0.408892 0.387583 0.000053 0.344978 0.392381 0.367345 0.000166 0.345295 0.397154 0.367477 0.000174 0.457782 0.456476 0.456680 0.000242 0.481913 0.474311 0.479866 0.000266 0.367539 0.405200 0.385212 0.000112 0.372618 0.412585 0.389955 0.000117 970.230000 977.110000 972.363700 402.559759 1104.040000 1086.180000 1097.815400 398.777368 7925.730000 7936.710000 7929.820900 708.155514
360 0.345244 0.394324 0.367325 0.000077 0.469946 0.466341 0.468198 0.000125 0.370184 0.408727 0.387499 0.000052 0.344591 0.391829 0.367339 0.000167 0.345897 0.396818 0.367310 0.000175 0.459280 0.457414 0.456609 0.000240 0.480611 0.475268 0.479787 0.000263 0.367529 0.404946 0.385193 0.000112 0.372840 0.412508 0.389806 0.000117 969.060000 979.240000 972.313233 406.054388 1106.010000 1086.660000 1097.715500 400.492808 7924.930000 7934.100000 7929.971267 701.812393
361 0.345002 0.394963 0.367300 0.000077 0.470908 0.464567 0.468365 0.000123 0.370183 0.408884 0.387513 0.000052 0.346037 0.391689 0.367236 0.000169 0.343967 0.398238 0.367364 0.000176 0.458968 0.454532 0.456691 0.000236 0.482847 0.474602 0.480040 0.000253 0.368623 0.404257 0.385127 0.000114 0.371743 0.413511 0.389899 0.000118 967.450000 979.760000 972.207267 398.212919 1106.220000 1085.730000 1097.716900 404.453454 7926.330000 7934.510000 7930.075833 692.372547
362 0.345124 0.395091 0.367218 0.000078 0.470004 0.464998 0.468279 0.000124 0.370100 0.409072 0.387430 0.000053 0.345990 0.395377 0.367180 0.000170 0.344258 0.394805 0.367256 0.000174 0.456573 0.454124 0.456615 0.000239 0.483436 0.475872 0.479943 0.000260 0.368106 0.407126 0.385067 0.000115 0.372094 0.411018 0.389794 0.000117 970.810000 976.260000 972.304167 395.815554 1104.940000 1088.030000 1097.830433 405.271631 7924.250000 7935.710000 7929.865400 688.635665
363 0.345137 0.394803 0.367056 0.000078 0.470624 0.467036 0.468430 0.000124 0.370234 0.409250 0.387331 0.000053 0.345500 0.393524 0.367002 0.000171 0.344775 0.396082 0.367109 0.000173 0.458529 0.456252 0.456746 0.000243 0.482719 0.477821 0.480113 0.000255 0.368105 0.406070 0.384951 0.000115 0.372364 0.412430 0.389710 0.000116 966.660000 977.250000 972.321667 386.399521 1106.440000 1085.800000 1098.063800 402.442282 7926.900000 7936.950000 7929.614533 678.989456
364 0.344814 0.393793 0.367014 0.000077 0.471057 0.465254 0.468464 0.000124 0.370063 0.408085 0.387304 0.000052 0.343641 0.395348 0.366986 0.000170 0.345987 0.392237 0.367043 0.000171 0.460356 0.456721 0.456862 0.000241 0.481758 0.473788 0.480066 0.000258 0.366984 0.407623 0.384961 0.000114 0.373141 0.408547 0.389648 0.000114 966.660000 973.850000 972.321933 376.686548 1106.240000 1083.670000 1098.185567 403.459860 7927.100000 7942.480000 7929.492500 662.945188
365 0.345316 0.394184 0.367007 0.000076 0.471188 0.466825 0.468553 0.000124 0.370491 0.408712 0.387316 0.000052 0.345597 0.393167 0.366876 0.000170 0.345036 0.395201 0.367138 0.000173 0.459571 0.455620 0.456858 0.000238 0.482806 0.478030 0.480247 0.000257 0.368392 0.405657 0.384873 0.000114 0.372590 0.411767 0.389760 0.000116 966.240000 976.460000 972.370767 367.331422 1108.540000 1087.090000 1098.248567 394.798084 7925.220000 7936.450000 7929.380667 651.220093
366 0.345215 0.394933 0.366953 0.000077 0.470221 0.465953 0.468530 0.000121 0.370216 0.409137 0.387268 0.000052 0.344831 0.393498 0.366701 0.000169 0.345598 0.396368 0.367204 0.000176 0.459195 0.453098 0.456796 0.000234 0.481247 0.478807 0.480265 0.000251 0.367704 0.405418 0.384720 0.000113 0.372728 0.412856 0.389816 0.000119 968.330000 977.340000 972.530367 365.262514 1108.140000 1083.450000 1098.275600 388.772553 7923.530000 7939.210000 7929.194033 645.685464
367 0.345324 0.395483 0.366984 0.000076 0.471223 0.467060 0.468525 0.000123 0.370504 0.409798 0.387292 0.000052 0.345702 0.395338 0.366629 0.000170 0.344947 0.395628 0.367339 0.000176 0.459473 0.456097 0.456910 0.000234 0.482973 0.478023 0.480141 0.000257 0.368456 0.407489 0.384685 0.000113 0.372552 0.412107 0.389899 0.000119 971.280000 976.710000 972.682033 366.240125 1105.150000 1084.740000 1098.391867 385.290569 7923.570000 7938.550000 7928.926100 635.628810
368 0.345460 0.394078 0.367064 0.000075 0.469097 0.466463 0.468544 0.000125 0.370187 0.408555 0.387360 0.000051 0.345898 0.394299 0.366735 0.000171 0.345021 0.393857 0.367393 0.000174 0.456551 0.457189 0.456986 0.000238 0.481643 0.475737 0.480103 0.000259 0.368029 0.406877 0.384785 0.000114 0.372346 0.410233 0.389935 0.000116 970.300000 976.380000 972.819467 362.409115 1105.960000 1089.190000 1098.288100 378.372185 7923.740000 7934.430000 7928.892433 627.255784
369 0.345292 0.393834 0.367097 0.000075 0.469325 0.468057 0.468622 0.000124 0.370099 0.408679 0.387402 0.000050 0.344405 0.394219 0.366762 0.000171 0.346180 0.393450 0.367432 0.000175 0.457018 0.458639 0.457047 0.000243 0.481633 0.477475 0.480197 0.000255 0.366928 0.407103 0.384819 0.000114 0.373270 0.410255 0.389985 0.000117 969.030000 978.830000 972.858133 360.099352 1103.310000 1084.630000 1098.046167 377.972268 7927.660000 7936.540000 7929.095700 614.083506
370 0.345636 0.395334 0.367260 0.000076 0.470875 0.466071 0.468517 0.000122 0.370684 0.409481 0.387512 0.000051 0.345413 0.394704 0.366811 0.000171 0.345859 0.395964 0.367710 0.000175 0.458639 0.453320 0.457087 0.000235 0.483110 0.478823 0.479948 0.000255 0.368058 0.406427 0.384866 0.000114 0.373309 0.412536 0.390158 0.000117 969.380000 981.420000 972.741333 361.629996 1106.250000 1086.140000 1098.024533 377.639369 7924.370000 7932.440000 7929.234133 624.662271
371 0.345620 0.394635 0.367256 0.000075 0.471515 0.465621 0.468458 0.000122 0.370799 0.408833 0.387497 0.000051 0.346762 0.393674 0.366743 0.000170 0.344478 0.395597 0.367769 0.000176 0.460061 0.452469 0.457025 0.000233 0.482968 0.478773 0.479891 0.000255 0.369422 0.405433 0.384800 0.000114 0.372176 0.412232 0.390194 0.000119 967.530000 979.060000 972.567900 353.034432 1107.660000 1084.100000 1097.992400 380.048247 7924.810000 7936.840000 7929.439700 629.199269
372 0.345315 0.394634 0.367421 0.000075 0.469400 0.466612 0.468584 0.000123 0.370132 0.409030 0.387654 0.000051 0.345600 0.392366 0.366855 0.000167 0.345030 0.396902 0.367986 0.000177 0.457697 0.452788 0.457250 0.000234 0.481103 0.480436 0.479919 0.000258 0.368019 0.404451 0.384934 0.000112 0.372245 0.413609 0.390373 0.000118 968.870000 977.860000 972.672500 349.032938 1106.590000 1085.960000 1097.659400 382.634521 7924.540000 7936.180000 7929.668100 632.933242
373 0.345409 0.394680 0.367406 0.000075 0.468220 0.466614 0.468694 0.000124 0.369971 0.409067 0.387664 0.000051 0.346209 0.392937 0.366889 0.000167 0.344608 0.396424 0.367923 0.000178 0.457535 0.455085 0.457348 0.000238 0.478906 0.478142 0.480040 0.000260 0.368474 0.405366 0.384981 0.000112 0.371468 0.412768 0.390346 0.000119 968.610000 977.350000 972.649367 351.916113 1106.690000 1086.780000 1097.432933 388.881855 7924.700000 7935.870000 7929.917700 650.213534
374 0.345146 0.394397 0.367402 0.000076 0.470377 0.465900 0.468672 0.000124 0.370193 0.408698 0.387656 0.000051 0.346153 0.393507 0.366983 0.000165 0.344140 0.395288 0.367820 0.000178 0.460049 0.454751 0.457312 0.000242 0.480705 0.477048 0.480033 0.000258 0.368932 0.405756 0.385049 0.000111 0.371453 0.411640 0.390263 0.000118 967.020000 979.120000 972.899667 355.282856 1105.990000 1089.640000 1097.218267 399.242412 7926.990000 7931.240000 7929.882067 661.931991
375 0.345072 0.394355 0.367403 0.000077 0.471138 0.464554 0.468642 0.000121 0.370285 0.408395 0.387651 0.000051 0.345666 0.393029 0.367020 0.000165 0.344478 0.395681 0.367786 0.000182 0.459377 0.453538 0.457256 0.000238 0.482900 0.475570 0.480029 0.000255 0.368408 0.405131 0.385067 0.000110 0.372162 0.411659 0.390235 0.000121 966.980000 981.900000 973.043733 363.749764 1104.900000 1086.050000 1097.041267 402.438995 7928.120000 7932.050000 7929.915000 676.455482
376 0.344959 0.394676 0.367388 0.000078 0.468496 0.466974 0.468713 0.000123 0.369666 0.409135 0.387653 0.000053 0.344992 0.392389 0.367068 0.000166 0.344925 0.396963 0.367709 0.000179 0.456999 0.457111 0.457295 0.000241 0.479993 0.476837 0.480131 0.000257 0.367394 0.405333 0.385113 0.000111 0.371939 0.412938 0.390193 0.000119 968.210000 980.440000 973.100300 365.095173 1103.320000 1087.450000 1096.887367 401.060092 7928.470000 7932.110000 7930.012333 676.959474
377 0.345440 0.394233 0.367369 0.000078 0.469469 0.466654 0.468765 0.000121 0.370246 0.408717 0.387648 0.000053 0.346162 0.393569 0.367192 0.000167 0.344718 0.394897 0.367546 0.000180 0.457301 0.454992 0.457390 0.000239 0.481636 0.478316 0.480140 0.000254 0.368390 0.405854 0.385231 0.000112 0.372102 0.411581 0.390064 0.000121 967.900000 981.690000 973.161467 365.936986 1103.300000 1080.460000 1096.727833 407.380276 7928.800000 7937.850000 7930.110700 679.782148
378 0.344796 0.394476 0.367371 0.000080 0.469115 0.462678 0.468725 0.000122 0.369660 0.408117 0.387642 0.000054 0.344392 0.392295 0.367230 0.000171 0.345199 0.396658 0.367513 0.000181 0.457682 0.450792 0.457240 0.000246 0.480548 0.474563 0.480210 0.000254 0.367050 0.403994 0.385232 0.000114 0.372269 0.412239 0.390052 0.000121 967.330000 982.140000 973.316933 364.308997 1103.830000 1082.510000 1096.632600 410.801225 7928.840000 7935.350000 7930.050467 673.033933
379 0.344683 0.394850 0.367143 0.000080 0.470340 0.465996 0.468807 0.000121 0.369814 0.409079 0.387476 0.000054 0.344345 0.392787 0.367029 0.000172 0.345021 0.396913 0.367257 0.000179 0.459624 0.456583 0.457268 0.000240 0.481056 0.475408 0.480346 0.000251 0.367401 0.405546 0.385077 0.000115 0.372228 0.412612 0.389875 0.000120 965.990000 978.340000 973.265200 367.150462 1101.210000 1082.890000 1096.545000 410.679175 7932.800000 7938.770000 7930.189800 676.515378
380 0.344881 0.394550 0.366940 0.000079 0.469786 0.465111 0.468778 0.000121 0.369862 0.408662 0.387307 0.000053 0.344306 0.394201 0.366709 0.000171 0.345457 0.394899 0.367170 0.000177 0.458289 0.453217 0.457207 0.000238 0.481283 0.477005 0.480349 0.000253 0.367103 0.406005 0.384809 0.000115 0.372622 0.411320 0.389806 0.000119 969.140000 979.230000 973.307100 366.213245 1103.640000 1083.710000 1096.653233 410.664866 7927.220000 7937.060000 7930.039667 674.169668
381 0.344948 0.394932 0.366933 0.000078 0.469198 0.466137 0.468781 0.000121 0.369798 0.409173 0.387302 0.000053 0.345287 0.392656 0.366686 0.000172 0.344609 0.397208 0.367179 0.000175 0.456139 0.456532 0.457183 0.000238 0.482257 0.475742 0.480380 0.000251 0.367457 0.405431 0.384785 0.000116 0.372139 0.412915 0.389819 0.000118 971.240000 978.960000 973.401300 379.991031 1102.660000 1085.930000 1096.494067 410.594728 7926.100000 7935.110000 7930.104633 691.996235
382 0.344413 0.394355 0.366736 0.000077 0.471428 0.467075 0.468836 0.000123 0.369816 0.408899 0.387156 0.000052 0.345161 0.391491 0.366496 0.000173 0.343665 0.397219 0.366976 0.000175 0.458982 0.456558 0.457184 0.000238 0.483873 0.477592 0.480489 0.000259 0.367925 0.404504 0.384633 0.000116 0.371707 0.413294 0.389679 0.000118 966.840000 979.540000 973.166433 381.575798 1101.650000 1083.510000 1096.248867 412.068488 7931.510000 7936.950000 7930.584700 699.431708
383 0.344607 0.394676 0.366741 0.000078 0.469594 0.465608 0.468886 0.000123 0.369604 0.408862 0.387170 0.000053 0.344943 0.393790 0.366486 0.000172 0.344270 0.395562 0.366996 0.000178 0.459311 0.454255 0.457269 0.000239 0.479877 0.476961 0.480504 0.000256 0.367817 0.405883 0.384643 0.000116 0.371392 0.411842 0.389697 0.000119 969.120000 979.120000 973.059333 375.323723 1103.420000 1085.340000 1095.939867 410.458650 7927.460000 7935.540000 7931.000800 702.647755
384 0.344696 0.393889 0.366645 0.000076 0.470291 0.467348 0.468826 0.000123 0.369815 0.408581 0.387081 0.000052 0.345452 0.393404 0.366448 0.000171 0.343941 0.394374 0.366843 0.000179 0.456879 0.456267 0.457148 0.000240 0.483703 0.478429 0.480504 0.000257 0.367737 0.405977 0.384588 0.000116 0.371893 0.411185 0.389575 0.000120 968.420000 982.140000 973.183400 376.969907 1107.150000 1085.620000 1096.001567 411.647814 7924.430000 7932.240000 7930.815033 703.734031
385 0.344046 0.393832 0.366587 0.000076 0.468312 0.466218 0.468789 0.000122 0.368899 0.408309 0.387027 0.000052 0.343901 0.392061 0.366371 0.000169 0.344190 0.395602 0.366803 0.000178 0.456286 0.455423 0.457078 0.000242 0.480339 0.477012 0.480500 0.000256 0.366378 0.404734 0.384512 0.000115 0.371420 0.411884 0.389543 0.000120 965.940000 981.030000 973.181100 376.425081 1108.100000 1082.860000 1096.095867 414.646361 7925.960000 7936.110000 7930.723033 705.051268
386 0.344336 0.394154 0.366549 0.000076 0.469353 0.469040 0.468747 0.000122 0.369340 0.409131 0.386989 0.000052 0.344718 0.392183 0.366305 0.000168 0.343954 0.396124 0.366793 0.000180 0.456212 0.456501 0.457164 0.000241 0.482495 0.481580 0.480331 0.000255 0.367017 0.405047 0.384477 0.000115 0.371662 0.413215 0.389501 0.000121 969.110000 979.080000 973.014800 381.283980 1105.900000 1085.490000 1096.158833 409.101836 7924.990000 7935.430000 7930.826367 698.611326
387 0.344209 0.393465 0.366564 0.000077 0.469535 0.466981 0.468721 0.000122 0.369274 0.408168 0.386996 0.000053 0.345127 0.393548 0.366362 0.000172 0.343291 0.393382 0.366766 0.000180 0.457410 0.455850 0.457045 0.000241 0.481659 0.478112 0.480397 0.000256 0.367584 0.406008 0.384499 0.000117 0.370964 0.410328 0.389492 0.000121 968.020000 979.600000 972.931867 388.766311 1106.710000 1084.920000 1096.120367 406.196129 7925.270000 7935.480000 7930.947767 700.782099
388 0.344354 0.393236 0.366548 0.000077 0.472593 0.467472 0.468755 0.000120 0.370002 0.408083 0.386990 0.000053 0.343999 0.393892 0.366399 0.000170 0.344710 0.392581 0.366698 0.000181 0.461699 0.456310 0.457121 0.000242 0.483486 0.478634 0.480389 0.000247 0.367539 0.406376 0.384543 0.000116 0.372465 0.409791 0.389436 0.000121 969.400000 977.930000 972.843933 392.267423 1106.730000 1085.470000 1096.006867 408.160059 7923.870000 7936.600000 7931.149200 702.485392
389 0.344081 0.393891 0.366567 0.000079 0.469368 0.466440 0.468569 0.000122 0.369139 0.408401 0.386968 0.000055 0.343443 0.391614 0.366548 0.000174 0.344719 0.396168 0.366586 0.000183 0.457984 0.456035 0.456837 0.000245 0.480752 0.476845 0.480300 0.000249 0.366351 0.404498 0.384606 0.000118 0.371926 0.412304 0.389329 0.000123 967.920000 981.650000 972.887900 394.559079 1106.890000 1083.360000 1095.818767 406.341209 7925.190000 7934.990000 7931.293333 699.232769
390 0.343629 0.394100 0.366442 0.000081 0.470113 0.467699 0.468494 0.000123 0.368926 0.408820 0.386852 0.000055 0.344336 0.392238 0.366345 0.000173 0.342922 0.395962 0.366538 0.000183 0.458677 0.455451 0.456739 0.000242 0.481549 0.479947 0.480249 0.000254 0.367204 0.404881 0.384424 0.000117 0.370647 0.412759 0.389281 0.000124 965.910000 985.970000 972.695167 394.763305 1108.000000 1080.920000 1096.022767 407.412644 7926.090000 7933.110000 7931.282067 701.165582
391 0.343699 0.394180 0.366357 0.000080 0.470582 0.467734 0.468420 0.000125 0.369076 0.408891 0.386770 0.000055 0.345037 0.392964 0.366261 0.000171 0.342361 0.395397 0.366454 0.000183 0.457483 0.458288 0.456623 0.000247 0.483681 0.477179 0.480216 0.000258 0.367526 0.406029 0.384333 0.000116 0.370625 0.411754 0.389206 0.000123 966.930000 978.990000 972.355533 384.012526 1106.120000 1084.060000 1096.313767 394.782918 7926.950000 7936.950000 7931.330700 690.154568
392 0.343938 0.393893 0.366109 0.000079 0.468666 0.466856 0.468369 0.000123 0.368884 0.408486 0.386561 0.000054 0.345951 0.392410 0.366059 0.000171 0.341925 0.395376 0.366158 0.000180 0.456460 0.456020 0.456718 0.000243 0.480872 0.477692 0.480021 0.000259 0.368053 0.405132 0.384191 0.000115 0.369715 0.411839 0.388931 0.000121 968.800000 981.310000 972.309567 378.762714 1107.180000 1084.290000 1096.932467 387.345933 7924.020000 7934.400000 7930.757967 679.662542
393 0.343832 0.393502 0.366015 0.000079 0.469884 0.465413 0.468345 0.000126 0.369042 0.407884 0.386481 0.000054 0.344916 0.389432 0.365910 0.000171 0.342748 0.397572 0.366121 0.000184 0.457708 0.455150 0.456514 0.000247 0.482059 0.475676 0.480176 0.000261 0.367474 0.402576 0.384031 0.000116 0.370611 0.413192 0.388932 0.000123 966.350000 980.670000 972.357833 374.343933 1104.720000 1087.220000 1097.062567 378.999310 7928.930000 7932.110000 7930.579600 673.144073
394 0.343593 0.394405 0.365894 0.000078 0.469980 0.466399 0.468319 0.000125 0.368871 0.408804 0.386379 0.000053 0.345385 0.394077 0.365790 0.000170 0.341802 0.394733 0.365999 0.000181 0.457080 0.453843 0.456563 0.000246 0.482880 0.478954 0.480074 0.000259 0.367724 0.406031 0.383944 0.000115 0.370017 0.411577 0.388814 0.000122 969.010000 982.250000 972.592767 369.401334 1108.690000 1086.710000 1097.243267 374.082123 7922.300000 7931.040000 7930.163967 667.353611
395 0.343402 0.393825 0.365851 0.000078 0.469927 0.463232 0.468289 0.000125 0.368707 0.407706 0.386339 0.000053 0.344259 0.393043 0.365759 0.000172 0.342544 0.394606 0.365943 0.000181 0.459129 0.451067 0.456584 0.000243 0.480724 0.475397 0.479993 0.000260 0.367233 0.404648 0.383924 0.000116 0.370180 0.410764 0.388753 0.000122 967.910000 979.900000 972.784000 366.720316 1104.480000 1085.600000 1097.172767 374.188000 7927.610000 7934.500000 7930.043233 668.026139
396 0.343617 0.393716 0.365696 0.000079 0.469466 0.465946 0.468326 0.000124 0.368787 0.408162 0.386222 0.000053 0.344731 0.394669 0.365575 0.000174 0.342502 0.392762 0.365816 0.000183 0.459228 0.456175 0.456653 0.000241 0.479705 0.475718 0.479999 0.000263 0.367630 0.406971 0.383791 0.000116 0.369943 0.409353 0.388653 0.000122 968.080000 978.580000 972.579900 366.044428 1104.470000 1086.750000 1097.359967 375.450899 7927.450000 7934.670000 7930.060133 668.363899
397 0.343315 0.392562 0.365580 0.000078 0.469687 0.465470 0.468340 0.000123 0.368589 0.407144 0.386132 0.000053 0.343470 0.391346 0.365445 0.000172 0.343160 0.393778 0.365715 0.000178 0.455965 0.451222 0.456617 0.000238 0.483409 0.479717 0.480063 0.000257 0.365969 0.403322 0.383680 0.000116 0.371210 0.410966 0.388584 0.000119 968.270000 978.300000 972.470600 366.962716 1105.870000 1084.920000 1097.532567 366.968334 7925.860000 7936.780000 7929.996833 674.433498
398 0.343368 0.393056 0.365538 0.000079 0.471043 0.465441 0.468356 0.000123 0.368903 0.407533 0.386101 0.000053 0.344540 0.393369 0.365384 0.000172 0.342197 0.392744 0.365692 0.000180 0.457911 0.451624 0.456547 0.000238 0.484176 0.479258 0.480164 0.000257 0.367214 0.405020 0.383616 0.000116 0.370593 0.410046 0.388586 0.000120 966.860000 975.080000 972.364133 373.290857 1105.010000 1087.970000 1097.640700 364.971429 7928.130000 7936.950000 7929.995167 684.089211
399 0.343144 0.392901 0.365459 0.000079 0.471069 0.466285 0.468361 0.000123 0.368729 0.407578 0.386040 0.000053 0.343813 0.391482 0.365290 0.000172 0.342475 0.394319 0.365629 0.000180 0.458910 0.454667 0.456646 0.000237 0.483227 0.477903 0.480076 0.000257 0.366833 0.404119 0.383561 0.000116 0.370625 0.411036 0.388518 0.000120 965.310000 977.320000 972.604400 370.496808 1103.780000 1086.480000 1097.612000 357.799599 7930.910000 7936.200000 7929.783600 676.671038
400 0.343136 0.392295 0.365405 0.000078 0.471540 0.464859 0.468370 0.000123 0.368817 0.406808 0.385998 0.000052 0.344545 0.389816 0.365212 0.000171 0.341727 0.394774 0.365599 0.000179 0.459803 0.453067 0.456617 0.000243 0.483276 0.476652 0.480123 0.000254 0.367597 0.402466 0.383493 0.000115 0.370037 0.411149 0.388503 0.000118 964.820000 978.510000 972.485400 368.680870 1105.700000 1084.860000 1097.466300 351.270624 7929.480000 7936.630000 7930.048300 681.227190
401 0.343179 0.392885 0.365292 0.000079 0.472401 0.464128 0.468430 0.000126 0.369023 0.407134 0.385920 0.000053 0.343430 0.391746 0.365016 0.000172 0.342928 0.394025 0.365568 0.000181 0.461182 0.452864 0.456578 0.000247 0.483619 0.475392 0.480282 0.000256 0.366980 0.403969 0.383329 0.000116 0.371066 0.410299 0.388511 0.000119 966.280000 980.690000 972.477400 367.663305 1104.140000 1088.210000 1097.408900 349.101470 7929.580000 7931.100000 7930.113700 682.003411
402 0.343176 0.393518 0.365225 0.000078 0.471596 0.465075 0.468433 0.000124 0.368860 0.407829 0.385866 0.000052 0.342905 0.392679 0.364875 0.000169 0.343447 0.394357 0.365574 0.000180 0.459694 0.455161 0.456561 0.000248 0.483497 0.474988 0.480304 0.000247 0.366263 0.405176 0.383212 0.000114 0.371457 0.410483 0.388520 0.000119 965.860000 978.600000 972.210300 355.157935 1102.970000 1082.240000 1097.489700 349.699721 7931.170000 7939.160000 7930.300000 673.864199
403 0.343164 0.392416 0.365133 0.000078 0.471706 0.466792 0.468528 0.000124 0.368873 0.407291 0.385812 0.000053 0.343709 0.392791 0.364877 0.000168 0.342620 0.392040 0.365389 0.000179 0.458448 0.454552 0.456457 0.000244 0.484964 0.479031 0.480599 0.000245 0.366657 0.405143 0.383193 0.000114 0.371088 0.409438 0.388431 0.000119 968.780000 979.680000 972.046100 352.457291 1104.930000 1085.970000 1097.648200 355.333131 7926.290000 7934.350000 7930.305700 684.841187
404 0.342596 0.392462 0.365141 0.000078 0.471071 0.468252 0.468694 0.000124 0.368291 0.407620 0.385852 0.000052 0.342783 0.391168 0.364837 0.000166 0.342410 0.393757 0.365445 0.000180 0.459346 0.455650 0.456633 0.000247 0.482796 0.480854 0.480755 0.000241 0.366095 0.404065 0.383196 0.000111 0.370487 0.411176 0.388507 0.000119 968.040000 982.900000 972.028933 351.731494 1105.350000 1084.000000 1097.476867 353.286726 7926.610000 7933.100000 7930.494200 696.003490
405 0.342837 0.392026 0.365052 0.000078 0.472943 0.464003 0.468684 0.000124 0.368858 0.406421 0.385779 0.000052 0.343036 0.391918 0.364822 0.000168 0.342638 0.392133 0.365283 0.000179 0.460382 0.453166 0.456561 0.000249 0.485504 0.474839 0.480807 0.000240 0.366505 0.404168 0.383170 0.000113 0.371211 0.408674 0.388387 0.000117 967.000000 980.170000 971.910600 351.357099 1107.930000 1090.180000 1097.477300 355.496713 7925.070000 7929.650000 7930.612100 707.674904
406 0.342958 0.392359 0.365065 0.000077 0.471428 0.468174 0.468798 0.000124 0.368652 0.407522 0.385811 0.000052 0.343219 0.390360 0.364783 0.000169 0.342697 0.394357 0.365346 0.000178 0.459270 0.455536 0.456610 0.000250 0.483586 0.480812 0.480987 0.000239 0.366429 0.403395 0.383148 0.000113 0.370875 0.411648 0.388474 0.000117 965.270000 982.500000 971.870233 358.266626 1104.550000 1083.510000 1097.350633 354.195943 7930.180000 7933.990000 7930.779133 716.668014
407 0.342119 0.392253 0.364990 0.000079 0.471610 0.462453 0.468849 0.000122 0.368017 0.406293 0.385762 0.000053 0.340918 0.391021 0.364669 0.000172 0.343320 0.393485 0.365311 0.000178 0.459817 0.448269 0.456704 0.000249 0.483403 0.476637 0.480995 0.000236 0.364698 0.402470 0.383076 0.000115 0.371337 0.410115 0.388448 0.000117 967.540000 980.990000 971.951700 360.291422 1104.720000 1086.390000 1097.318967 351.996997 7927.740000 7932.620000 7930.729333 717.910290
408 0.342662 0.392379 0.364898 0.000081 0.470187 0.464926 0.468860 0.000123 0.368167 0.406888 0.385690 0.000053 0.341731 0.390936 0.364592 0.000175 0.343594 0.393822 0.365203 0.000178 0.457995 0.453092 0.456650 0.000247 0.482380 0.476759 0.481071 0.000234 0.364983 0.403367 0.383004 0.000116 0.371351 0.410410 0.388377 0.000117 965.010000 981.770000 971.971367 360.026300 1102.870000 1089.680000 1097.054533 356.457129 7932.120000 7928.550000 7930.974100 716.802778
409 0.342547 0.393313 0.364785 0.000080 0.471118 0.467312 0.468903 0.000123 0.368261 0.408113 0.385608 0.000053 0.341735 0.393584 0.364454 0.000175 0.343359 0.393042 0.365115 0.000176 0.459571 0.453548 0.456625 0.000248 0.482665 0.481077 0.481181 0.000236 0.365302 0.405577 0.382888 0.000116 0.371220 0.410649 0.388328 0.000116 968.690000 982.650000 971.793167 360.176751 1104.680000 1091.140000 1096.991767 361.878999 7926.630000 7926.210000 7931.215067 719.102070
410 0.342937 0.391927 0.364746 0.000079 0.471666 0.465852 0.468895 0.000122 0.368683 0.406712 0.385576 0.000053 0.343069 0.391876 0.364230 0.000172 0.342806 0.391978 0.365262 0.000176 0.459539 0.455278 0.456719 0.000247 0.483793 0.476426 0.481071 0.000237 0.366363 0.404556 0.382728 0.000114 0.371003 0.408867 0.388423 0.000117 966.720000 978.070000 971.691167 361.993500 1104.950000 1084.620000 1096.615933 367.315060 7928.330000 7937.310000 7931.692900 717.670792
411 0.342215 0.392316 0.364754 0.000079 0.469687 0.466193 0.468941 0.000123 0.367710 0.407091 0.385591 0.000053 0.341688 0.391544 0.364264 0.000174 0.342743 0.393087 0.365244 0.000178 0.459579 0.454277 0.456711 0.000245 0.479795 0.478109 0.481171 0.000239 0.365266 0.404091 0.382754 0.000115 0.370153 0.410092 0.388429 0.000119 967.920000 978.500000 971.820400 361.166034 1103.030000 1086.020000 1096.482767 362.904468 7929.050000 7935.480000 7931.696833 703.004151
412 0.342889 0.392826 0.364707 0.000079 0.470544 0.466146 0.468933 0.000121 0.368420 0.407490 0.385552 0.000053 0.342596 0.391198 0.364279 0.000172 0.343182 0.394454 0.365135 0.000179 0.458639 0.454060 0.456823 0.000245 0.482450 0.478233 0.481043 0.000234 0.365805 0.403770 0.382788 0.000115 0.371035 0.411210 0.388317 0.000119 969.500000 979.560000 971.915733 362.788821 1103.830000 1082.730000 1096.581000 356.176731 7926.670000 7937.710000 7931.503267 694.662652
413 0.343158 0.392257 0.364784 0.000079 0.471142 0.467121 0.468958 0.000120 0.368755 0.407230 0.385618 0.000053 0.342923 0.390230 0.364347 0.000171 0.343392 0.394284 0.365220 0.000179 0.461079 0.455468 0.456805 0.000241 0.481205 0.478775 0.481112 0.000234 0.366554 0.403277 0.382839 0.000113 0.370955 0.411182 0.388398 0.000121 969.370000 978.370000 971.977033 365.070272 1099.780000 1084.880000 1096.558567 354.242638 7930.850000 7936.750000 7931.464400 694.060697
414 0.342775 0.392676 0.364763 0.000079 0.470343 0.462871 0.469140 0.000120 0.368288 0.406715 0.385638 0.000053 0.342839 0.389560 0.364346 0.000170 0.342710 0.395792 0.365179 0.000179 0.460137 0.450034 0.457082 0.000238 0.480550 0.475708 0.481198 0.000234 0.366299 0.401655 0.382893 0.000114 0.370278 0.411775 0.388383 0.000120 968.880000 976.390000 972.021200 360.812427 1102.840000 1087.820000 1096.456000 351.778008 7928.280000 7935.790000 7931.522800 685.384251
415 0.342835 0.392428 0.364858 0.000078 0.471460 0.463360 0.469018 0.000120 0.368560 0.406614 0.385690 0.000052 0.343701 0.388568 0.364479 0.000170 0.341969 0.396287 0.365238 0.000178 0.460170 0.452045 0.457108 0.000233 0.482750 0.474674 0.480927 0.000239 0.366995 0.401264 0.383005 0.000113 0.370125 0.411965 0.388375 0.000120 970.420000 981.380000 972.052933 362.316260 1103.240000 1086.010000 1096.131367 351.944232 7926.340000 7932.610000 7931.815700 681.375118
416 0.343233 0.391559 0.364851 0.000078 0.470097 0.465413 0.469041 0.000119 0.368606 0.406330 0.385689 0.000052 0.343557 0.391066 0.364595 0.000172 0.342909 0.392052 0.365107 0.000176 0.459314 0.453940 0.457153 0.000233 0.480880 0.476885 0.480930 0.000237 0.366708 0.403641 0.383107 0.000115 0.370504 0.409019 0.388272 0.000118 969.160000 977.940000 971.878333 364.452622 1103.570000 1086.970000 1096.058767 353.108106 7927.270000 7935.090000 7932.062900 677.812183
417 0.342995 0.392082 0.364800 0.000077 0.470988 0.467104 0.468923 0.000120 0.368593 0.407086 0.385625 0.000052 0.343546 0.390322 0.364444 0.000171 0.342444 0.393841 0.365157 0.000178 0.459929 0.454531 0.456961 0.000233 0.482045 0.479677 0.480885 0.000243 0.366822 0.403164 0.382947 0.000113 0.370364 0.411008 0.388302 0.000119 971.050000 977.160000 971.976033 372.621955 1102.290000 1083.280000 1095.935200 353.331920 7926.660000 7939.560000 7932.088767 681.998545
418 0.342964 0.392049 0.364892 0.000076 0.471683 0.467010 0.468824 0.000125 0.368707 0.407041 0.385679 0.000052 0.341890 0.390572 0.364444 0.000168 0.344037 0.393527 0.365340 0.000178 0.459767 0.453555 0.456913 0.000243 0.483598 0.480465 0.480734 0.000251 0.365466 0.403168 0.382938 0.000112 0.371949 0.410914 0.388419 0.000120 969.230000 978.810000 972.073500 381.128880 1103.460000 1085.530000 1095.712067 350.723467 7927.310000 7935.660000 7932.214433 687.293370
419 0.343345 0.392150 0.364932 0.000077 0.469300 0.468502 0.468788 0.000127 0.368536 0.407421 0.385703 0.000052 0.342362 0.388565 0.364532 0.000170 0.344329 0.395736 0.365331 0.000182 0.459340 0.455781 0.456925 0.000243 0.479259 0.481223 0.480651 0.000251 0.365757 0.402008 0.383010 0.000113 0.371315 0.412833 0.388395 0.000122 969.690000 974.660000 972.111733 379.452415 1102.600000 1084.510000 1095.637633 353.634008 7927.710000 7940.830000 7932.250633 684.080384
420 0.342959 0.392287 0.364955 0.000077 0.471071 0.464792 0.468927 0.000125 0.368582 0.406788 0.385750 0.000052 0.342602 0.391174 0.364643 0.000171 0.343316 0.393400 0.365268 0.000180 0.460749 0.453932 0.457110 0.000239 0.481394 0.475653 0.480743 0.000250 0.366232 0.403725 0.383136 0.000114 0.370932 0.409851 0.388363 0.000120 969.520000 977.870000 972.249100 383.336715 1102.220000 1083.280000 1095.569233 360.697808 7928.260000 7938.850000 7932.181667 689.738701
421 0.343246 0.392250 0.365050 0.000077 0.472264 0.466288 0.468837 0.000127 0.369049 0.407057 0.385807 0.000052 0.344246 0.390029 0.364789 0.000175 0.342246 0.394470 0.365311 0.000179 0.460032 0.452289 0.456889 0.000241 0.484497 0.480288 0.480784 0.000253 0.367403 0.402481 0.383209 0.000116 0.370696 0.411633 0.388406 0.000120 968.680000 975.800000 972.504433 384.437624 1105.070000 1083.670000 1095.372033 367.718651 7926.250000 7940.530000 7932.123533 692.239188
422 0.342727 0.392185 0.365090 0.000078 0.472389 0.465111 0.468761 0.000125 0.368659 0.406770 0.385825 0.000052 0.342256 0.391299 0.364717 0.000176 0.343198 0.393071 0.365463 0.000178 0.459149 0.453832 0.456825 0.000242 0.485629 0.476391 0.480697 0.000253 0.365635 0.403805 0.383139 0.000116 0.371684 0.409735 0.388510 0.000118 972.510000 976.020000 972.769167 387.055334 1104.350000 1082.940000 1095.253800 377.848105 7923.140000 7941.040000 7931.977033 703.835948
423 0.342448 0.392445 0.364991 0.000079 0.469013 0.465189 0.468858 0.000126 0.367761 0.406993 0.385765 0.000053 0.343064 0.389886 0.364667 0.000179 0.341831 0.395003 0.365315 0.000178 0.457364 0.454209 0.456852 0.000243 0.480661 0.476169 0.480863 0.000250 0.365924 0.402751 0.383104 0.000118 0.369597 0.411236 0.388425 0.000118 970.380000 977.060000 972.900333 391.190367 1102.890000 1088.220000 1095.183233 375.762295 7926.730000 7934.720000 7931.916433 695.840777
424 0.342754 0.392241 0.364947 0.000079 0.471067 0.465946 0.468765 0.000124 0.368416 0.406982 0.385711 0.000053 0.343676 0.393562 0.364490 0.000178 0.341832 0.390919 0.365404 0.000178 0.457213 0.451381 0.456779 0.000243 0.484921 0.480510 0.480752 0.000253 0.366383 0.405126 0.382947 0.000118 0.370450 0.408837 0.388474 0.000119 969.680000 980.840000 973.115067 398.508506 1103.770000 1084.780000 1095.110667 373.751036 7926.550000 7934.380000 7931.774267 696.515831
425 0.342633 0.392193 0.364833 0.000078 0.471486 0.465083 0.468749 0.000124 0.368404 0.406771 0.385616 0.000053 0.342167 0.392894 0.364266 0.000177 0.343099 0.391492 0.365400 0.000181 0.458577 0.453977 0.456763 0.000240 0.484396 0.476189 0.480735 0.000251 0.365449 0.405111 0.382766 0.000118 0.371359 0.408432 0.388467 0.000120 967.330000 978.300000 973.152367 399.464764 1103.620000 1082.510000 1095.069267 378.749657 7929.050000 7939.190000 7931.778367 695.584713
426 0.342732 0.392456 0.364768 0.000079 0.470219 0.465296 0.468792 0.000126 0.368230 0.407024 0.385573 0.000053 0.343278 0.390886 0.364044 0.000174 0.342186 0.394026 0.365492 0.000182 0.457746 0.452277 0.456817 0.000240 0.482691 0.478315 0.480767 0.000254 0.366172 0.403164 0.382599 0.000116 0.370287 0.410884 0.388547 0.000121 969.090000 978.860000 973.181433 402.828738 1102.150000 1080.050000 1095.286133 376.530623 7928.760000 7941.090000 7931.532433 699.625616
427 0.342282 0.391854 0.364665 0.000078 0.470930 0.467162 0.468775 0.000127 0.368011 0.406915 0.385487 0.000052 0.341461 0.390125 0.363971 0.000172 0.343102 0.393582 0.365358 0.000181 0.459152 0.455171 0.456792 0.000245 0.482708 0.479153 0.480758 0.000253 0.365000 0.403134 0.382536 0.000115 0.371023 0.410696 0.388438 0.000120 969.180000 979.830000 973.310133 401.651294 1103.160000 1084.470000 1095.409767 376.126482 7927.660000 7935.700000 7931.280100 702.848500
428 0.342215 0.391934 0.364644 0.000079 0.471552 0.464996 0.468768 0.000124 0.368082 0.406547 0.385469 0.000053 0.342144 0.390177 0.363915 0.000173 0.342286 0.393691 0.365373 0.000181 0.457520 0.453760 0.456869 0.000241 0.485585 0.476233 0.480668 0.000255 0.365219 0.402893 0.382506 0.000116 0.370946 0.410200 0.388432 0.000120 969.380000 979.230000 973.247233 397.511506 1102.490000 1080.060000 1095.414533 372.326610 7928.130000 7940.710000 7931.338233 699.141092
429 0.342495 0.392206 0.364691 0.000079 0.470961 0.467362 0.468687 0.000122 0.368188 0.407237 0.385490 0.000054 0.341395 0.390243 0.363876 0.000172 0.343595 0.394169 0.365505 0.000183 0.458859 0.455036 0.456705 0.000239 0.483063 0.479689 0.480669 0.000251 0.364888 0.403202 0.382442 0.000114 0.371488 0.411273 0.388538 0.000121 969.340000 979.750000 973.209967 394.572088 1103.010000 1084.090000 1095.400600 371.724526 7927.650000 7936.160000 7931.389433 706.079156
430 0.342343 0.391572 0.364628 0.000079 0.470482 0.465080 0.468738 0.000124 0.367971 0.406274 0.385450 0.000053 0.342761 0.391317 0.363824 0.000173 0.341925 0.391828 0.365432 0.000182 0.458193 0.452690 0.456688 0.000238 0.482770 0.477471 0.480788 0.000254 0.365848 0.403591 0.382397 0.000114 0.370094 0.408957 0.388503 0.000121 969.100000 979.540000 973.500300 387.683626 1105.980000 1086.940000 1095.154000 369.532429 7924.920000 7933.520000 7931.345700 706.076001
431 0.342072 0.391837 0.364502 0.000080 0.469275 0.466861 0.468721 0.000121 0.367512 0.406842 0.385346 0.000054 0.341460 0.389816 0.363736 0.000172 0.342683 0.393858 0.365268 0.000184 0.457630 0.455109 0.456723 0.000237 0.480919 0.478612 0.480720 0.000246 0.364694 0.402875 0.382333 0.000114 0.370330 0.410809 0.388358 0.000122 968.140000 984.130000 973.464567 385.956999 1102.530000 1084.340000 1095.030800 372.004868 7929.330000 7931.530000 7931.504633 711.819003
432 0.342337 0.392480 0.364554 0.000080 0.471108 0.465006 0.468715 0.000120 0.368091 0.406985 0.385386 0.000054 0.341954 0.390177 0.363740 0.000175 0.342721 0.394783 0.365368 0.000181 0.455939 0.454420 0.456738 0.000231 0.486276 0.475591 0.480691 0.000253 0.364751 0.403026 0.382340 0.000115 0.371432 0.410944 0.388433 0.000120 967.790000 975.510000 973.518767 384.249266 1103.840000 1081.990000 1094.717567 376.262232 7928.370000 7942.500000 7931.763667 722.985170
433 0.342398 0.392800 0.364483 0.000079 0.469634 0.464760 0.468785 0.000119 0.367845 0.407192 0.385343 0.000053 0.342232 0.392688 0.363617 0.000173 0.342564 0.392913 0.365349 0.000184 0.458074 0.451688 0.456743 0.000228 0.481195 0.477832 0.480826 0.000251 0.365401 0.404488 0.382242 0.000113 0.370290 0.409897 0.388444 0.000122 967.310000 978.200000 973.721800 380.229629 1102.340000 1080.040000 1094.838200 376.751041 7930.350000 7941.760000 7931.440000 726.537382
434 0.342344 0.392174 0.364495 0.000079 0.470369 0.464664 0.468826 0.000118 0.367949 0.406672 0.385361 0.000052 0.343245 0.390924 0.363710 0.000172 0.341443 0.393425 0.365281 0.000183 0.458203 0.451252 0.456819 0.000228 0.482536 0.478077 0.480832 0.000247 0.366236 0.402989 0.382331 0.000113 0.369662 0.410356 0.388391 0.000121 966.110000 977.510000 973.653300 381.868157 1102.500000 1086.290000 1094.722100 385.187322 7931.390000 7936.200000 7931.624600 739.678552
435 0.342227 0.392740 0.364603 0.000079 0.471237 0.466134 0.468893 0.000118 0.368029 0.407419 0.385461 0.000053 0.341340 0.390703 0.363824 0.000172 0.343113 0.394777 0.365381 0.000185 0.460746 0.453625 0.456873 0.000220 0.481727 0.478643 0.480913 0.000252 0.365221 0.403287 0.382434 0.000114 0.370836 0.411551 0.388488 0.000123 973.480000 976.360000 973.809867 384.353928 1102.490000 1081.800000 1094.892800 389.037133 7924.030000 7941.840000 7931.297333 753.297544
436 0.341975 0.392119 0.364491 0.000078 0.470228 0.463994 0.468933 0.000116 0.367625 0.406494 0.385379 0.000052 0.342383 0.392533 0.363707 0.000174 0.341566 0.391705 0.365274 0.000183 0.457654 0.453045 0.456978 0.000219 0.482802 0.474944 0.480889 0.000252 0.365437 0.404635 0.382361 0.000115 0.369813 0.408353 0.388397 0.000121 970.590000 981.570000 973.959600 378.964485 1101.200000 1084.900000 1094.865533 387.793565 7928.210000 7933.530000 7931.174867 751.443314
437 0.341662 0.391793 0.364457 0.000079 0.472858 0.467893 0.469030 0.000115 0.367901 0.407013 0.385372 0.000053 0.341000 0.389541 0.363702 0.000173 0.342323 0.394045 0.365212 0.000184 0.460111 0.454596 0.457122 0.000217 0.485605 0.481190 0.480939 0.000248 0.364823 0.402552 0.382386 0.000115 0.370979 0.411474 0.388357 0.000122 971.630000 980.940000 974.015700 376.538445 1102.600000 1080.250000 1094.867800 391.586277 7925.770000 7938.810000 7931.116500 761.485703
438 0.341792 0.391785 0.364326 0.000079 0.470185 0.464734 0.468873 0.000116 0.367470 0.406375 0.385236 0.000053 0.342507 0.389930 0.363683 0.000176 0.341076 0.393640 0.364970 0.000184 0.457395 0.452296 0.456814 0.000217 0.482974 0.477172 0.480931 0.000247 0.365485 0.402403 0.382309 0.000117 0.369456 0.410346 0.388162 0.000121 969.550000 982.760000 974.334000 371.011934 1104.490000 1083.480000 1094.890567 385.438160 7925.960000 7933.760000 7930.775433 746.400296
439 0.341569 0.391218 0.364288 0.000080 0.470800 0.464733 0.468919 0.000116 0.367415 0.405921 0.385214 0.000054 0.342127 0.389467 0.363651 0.000176 0.341011 0.392970 0.364924 0.000185 0.459198 0.453131 0.456891 0.000220 0.482403 0.476336 0.480946 0.000247 0.365541 0.402200 0.382299 0.000117 0.369289 0.409643 0.388129 0.000121 970.110000 979.680000 974.524000 371.371072 1102.810000 1080.630000 1094.895367 381.559429 7927.080000 7939.690000 7930.580633 733.113679
440 0.341582 0.392306 0.364131 0.000080 0.470615 0.466090 0.469048 0.000116 0.367389 0.407063 0.385114 0.000053 0.341872 0.390748 0.363524 0.000177 0.341293 0.393864 0.364737 0.000182 0.456697 0.452775 0.456856 0.000226 0.484533 0.479405 0.481240 0.000240 0.364837 0.403153 0.382191 0.000117 0.369941 0.410973 0.388037 0.000119 971.210000 981.700000 974.433367 366.955127 1102.300000 1079.970000 1095.151400 377.930495 7926.490000 7938.330000 7930.415233 718.979245
441 0.341773 0.391637 0.364004 0.000079 0.471621 0.466212 0.469005 0.000114 0.367742 0.406552 0.385004 0.000054 0.341488 0.391443 0.363362 0.000173 0.342057 0.391830 0.364646 0.000180 0.459203 0.454358 0.456724 0.000222 0.484039 0.478066 0.481287 0.000234 0.365031 0.404026 0.382035 0.000116 0.370454 0.409077 0.387974 0.000119 970.610000 980.240000 974.412967 360.885136 1103.280000 1083.030000 1095.216133 371.569688 7926.110000 7936.730000 7930.370900 706.506553
442 0.341848 0.391982 0.363963 0.000078 0.472007 0.464157 0.468925 0.000114 0.367880 0.406417 0.384956 0.000052 0.340879 0.390230 0.363171 0.000171 0.342818 0.393735 0.364756 0.000177 0.458274 0.449891 0.456659 0.000223 0.485741 0.478423 0.481191 0.000232 0.364358 0.402162 0.381868 0.000113 0.371402 0.410672 0.388043 0.000117 970.310000 981.960000 974.307700 362.271936 1102.190000 1087.650000 1095.199733 363.871259 7927.500000 7930.390000 7930.492567 699.102919
443 0.342040 0.391571 0.364018 0.000076 0.470113 0.466770 0.468990 0.000114 0.367654 0.406610 0.385013 0.000051 0.342917 0.388819 0.363174 0.000167 0.341163 0.394322 0.364862 0.000177 0.456623 0.453004 0.456656 0.000223 0.483603 0.480536 0.481323 0.000234 0.365658 0.401656 0.381871 0.000111 0.369651 0.411565 0.388154 0.000117 968.020000 978.110000 974.348600 363.881973 1102.220000 1081.910000 1095.089033 363.741499 7929.760000 7939.980000 7930.562367 699.906997
444 0.342184 0.392008 0.364091 0.000077 0.472302 0.465949 0.468949 0.000114 0.368208 0.406796 0.385062 0.000051 0.340665 0.390836 0.363286 0.000168 0.343704 0.393179 0.364895 0.000180 0.460009 0.453327 0.456578 0.000221 0.484595 0.478570 0.481321 0.000235 0.364534 0.403335 0.381944 0.000111 0.371882 0.410257 0.388180 0.000118 969.820000 978.700000 974.348267 364.093098 1102.420000 1082.130000 1094.961333 360.314563 7927.760000 7939.170000 7930.690400 698.008510
445 0.341759 0.391297 0.364152 0.000077 0.471203 0.465251 0.468960 0.000115 0.367647 0.406088 0.385114 0.000051 0.340278 0.388917 0.363502 0.000168 0.343240 0.393677 0.364803 0.000180 0.458196 0.453873 0.456559 0.000228 0.484210 0.476628 0.481361 0.000233 0.363861 0.401908 0.382113 0.000112 0.371434 0.410267 0.388115 0.000118 967.830000 981.010000 974.541600 364.920324 1101.880000 1083.110000 1094.854733 355.828922 7930.290000 7935.880000 7930.603667 686.276845
446 0.341837 0.391259 0.364120 0.000077 0.473786 0.466116 0.468995 0.000116 0.368227 0.406231 0.385095 0.000051 0.341703 0.391030 0.363447 0.000169 0.341970 0.391489 0.364792 0.000178 0.461615 0.453343 0.456524 0.000229 0.485956 0.478889 0.481466 0.000233 0.365686 0.403492 0.382062 0.000112 0.370767 0.408969 0.388127 0.000117 968.880000 979.540000 974.444467 358.681857 1101.420000 1085.840000 1094.731800 354.320979 7929.700000 7934.620000 7930.823733 675.411701
447 0.341632 0.391458 0.364098 0.000079 0.471835 0.465979 0.468993 0.000116 0.367672 0.406362 0.385077 0.000052 0.341271 0.390239 0.363352 0.000169 0.341992 0.392676 0.364843 0.000179 0.458482 0.455530 0.456406 0.000237 0.485188 0.476427 0.481581 0.000229 0.364713 0.403297 0.381963 0.000112 0.370632 0.409426 0.388190 0.000118 968.470000 985.330000 974.401767 363.434615 1100.570000 1082.840000 1094.493133 361.216028 7930.960000 7931.830000 7931.105100 687.129480
448 0.341838 0.391803 0.364116 0.000077 0.471401 0.466622 0.468958 0.000116 0.367751 0.406767 0.385084 0.000051 0.340110 0.391197 0.363347 0.000170 0.343566 0.392410 0.364884 0.000181 0.457661 0.453698 0.456326 0.000238 0.485142 0.479545 0.481590 0.000230 0.363620 0.403697 0.381943 0.000113 0.371882 0.409837 0.388225 0.000118 968.210000 981.150000 974.184633 365.639433 1101.230000 1082.690000 1094.478700 362.791192 7930.560000 7936.160000 7931.336667 688.829009
449 0.341906 0.391738 0.364155 0.000078 0.469951 0.466001 0.469141 0.000117 0.367515 0.406590 0.385152 0.000052 0.341915 0.392338 0.363399 0.000170 0.341897 0.391137 0.364911 0.000182 0.455737 0.453475 0.456631 0.000240 0.484166 0.478527 0.481652 0.000229 0.364679 0.404565 0.382046 0.000114 0.370351 0.408615 0.388259 0.000119 967.430000 981.630000 974.211333 364.730284 1099.760000 1086.380000 1094.092067 357.192247 7932.810000 7931.990000 7931.696600 679.057431
450 0.341409 0.391700 0.364106 0.000079 0.472957 0.465341 0.469212 0.000116 0.367718 0.406429 0.385127 0.000053 0.341650 0.389893 0.363372 0.000173 0.341167 0.393508 0.364840 0.000180 0.459960 0.451808 0.456631 0.000238 0.485955 0.478874 0.481794 0.000227 0.365312 0.402276 0.382023 0.000116 0.370125 0.410581 0.388231 0.000117 967.060000 983.910000 974.027233 364.296123 1098.810000 1079.100000 1093.699267 357.265160 7934.130000 7936.990000 7932.273500 681.001679
451 0.341862 0.391562 0.364056 0.000081 0.472314 0.465399 0.469191 0.000119 0.367952 0.406329 0.385083 0.000054 0.341620 0.389943 0.363368 0.000176 0.342104 0.393181 0.364744 0.000181 0.459001 0.453704 0.456663 0.000245 0.485627 0.477093 0.481718 0.000232 0.365096 0.402695 0.382027 0.000118 0.370808 0.409963 0.388139 0.000118 969.130000 978.220000 973.768800 360.157944 1100.420000 1082.550000 1093.432700 354.186808 7930.450000 7939.230000 7932.798500 672.639290
452 0.341532 0.391130 0.363871 0.000080 0.472104 0.466290 0.469195 0.000117 0.367646 0.406162 0.384936 0.000053 0.342439 0.390060 0.363094 0.000176 0.340625 0.392199 0.364648 0.000182 0.459375 0.454253 0.456716 0.000242 0.484832 0.478328 0.481673 0.000226 0.365826 0.402899 0.381819 0.000118 0.369466 0.409425 0.388053 0.000118 966.720000 983.840000 973.646867 354.194299 1101.230000 1083.200000 1093.427233 355.021744 7932.050000 7932.960000 7932.925900 667.725527
453 0.341765 0.391383 0.363885 0.000079 0.471420 0.465754 0.469328 0.000116 0.367696 0.406257 0.384974 0.000053 0.341055 0.391313 0.363094 0.000176 0.342475 0.391453 0.364676 0.000180 0.458876 0.454442 0.456704 0.000241 0.483965 0.477066 0.481952 0.000219 0.364619 0.403939 0.381816 0.000117 0.370773 0.408576 0.388131 0.000118 971.080000 984.630000 973.577800 352.104030 1100.820000 1083.360000 1093.139900 354.745233 7928.100000 7932.010000 7933.282300 677.456111
454 0.341563 0.392144 0.363814 0.000080 0.471691 0.466427 0.469347 0.000115 0.367588 0.407000 0.384921 0.000053 0.340459 0.391571 0.363016 0.000175 0.342666 0.392717 0.364612 0.000181 0.458506 0.454275 0.456661 0.000240 0.484877 0.478578 0.482033 0.000219 0.364069 0.404112 0.381745 0.000117 0.371108 0.409889 0.388096 0.000117 968.800000 979.450000 973.664867 349.406879 1099.240000 1082.700000 1093.093267 358.877033 7931.960000 7937.850000 7933.241867 690.509831
455 0.342073 0.391064 0.363787 0.000078 0.471407 0.466799 0.469539 0.000113 0.367940 0.406211 0.384938 0.000051 0.341696 0.388476 0.362975 0.000172 0.342451 0.393651 0.364599 0.000180 0.458654 0.453314 0.456978 0.000237 0.484159 0.480284 0.482100 0.000217 0.365087 0.401443 0.381776 0.000115 0.370792 0.410978 0.388100 0.000116 965.100000 976.940000 973.519167 350.644980 1099.480000 1083.080000 1092.958967 353.775896 7935.420000 7939.980000 7933.521867 683.142712
456 0.341609 0.391773 0.363789 0.000077 0.469953 0.466008 0.469512 0.000114 0.367278 0.406620 0.384933 0.000052 0.341164 0.390343 0.362996 0.000175 0.342055 0.393202 0.364581 0.000179 0.459400 0.455583 0.456886 0.000240 0.480505 0.476433 0.482137 0.000218 0.364811 0.403391 0.381774 0.000117 0.369745 0.409849 0.388092 0.000117 969.200000 978.330000 973.417233 353.554406 1100.960000 1078.770000 1092.853867 361.226614 7929.840000 7942.900000 7933.728900 696.979225
457 0.341756 0.391503 0.363828 0.000077 0.470902 0.467180 0.469470 0.000113 0.367585 0.406639 0.384956 0.000051 0.342388 0.389105 0.362959 0.000175 0.341125 0.393902 0.364697 0.000179 0.457946 0.455570 0.456825 0.000236 0.483858 0.478790 0.482115 0.000217 0.365499 0.402398 0.381732 0.000116 0.369671 0.410879 0.388180 0.000117 966.270000 982.150000 973.194733 362.713016 1098.330000 1079.850000 1092.805933 365.106589 7935.400000 7938.000000 7933.999333 710.164188
458 0.342020 0.391110 0.363949 0.000077 0.469622 0.465447 0.469398 0.000116 0.367540 0.405978 0.385039 0.000051 0.341724 0.390143 0.362960 0.000174 0.342315 0.392078 0.364938 0.000181 0.457729 0.451478 0.456820 0.000238 0.481515 0.479416 0.481977 0.000223 0.364925 0.402410 0.381732 0.000116 0.370155 0.409546 0.388346 0.000119 969.360000 984.110000 973.014367 369.816150 1098.550000 1081.880000 1092.999900 375.100791 7932.090000 7934.010000 7933.985733 712.732624
459 0.342023 0.391788 0.363949 0.000077 0.471705 0.465729 0.469311 0.000115 0.367960 0.406576 0.385022 0.000052 0.342004 0.389591 0.363077 0.000173 0.342043 0.393986 0.364822 0.000183 0.458890 0.453165 0.456741 0.000235 0.484521 0.478293 0.481880 0.000223 0.365381 0.402306 0.381810 0.000116 0.370539 0.410847 0.388233 0.000121 969.280000 981.270000 972.826967 363.733621 1102.210000 1083.560000 1092.895900 380.152899 7928.510000 7935.170000 7934.277133 707.048989
460 0.342065 0.391338 0.363994 0.000077 0.470209 0.468060 0.469232 0.000118 0.367694 0.406682 0.385042 0.000052 0.342853 0.388807 0.363124 0.000176 0.341276 0.393869 0.364865 0.000183 0.456672 0.454493 0.456540 0.000242 0.483745 0.481627 0.481924 0.000228 0.365617 0.401944 0.381808 0.000119 0.369770 0.411420 0.388276 0.000121 971.400000 982.240000 972.723833 363.450654 1102.060000 1082.770000 1092.830967 384.397353 7926.540000 7934.990000 7934.445200 699.558482
461 0.341637 0.392054 0.364058 0.000078 0.471144 0.466631 0.469225 0.000118 0.367538 0.406970 0.385091 0.000053 0.342241 0.388786 0.363209 0.000175 0.341033 0.395323 0.364907 0.000185 0.459540 0.455810 0.456647 0.000239 0.482749 0.477452 0.481803 0.000228 0.365700 0.402191 0.381896 0.000118 0.369376 0.411748 0.388287 0.000122 970.240000 979.840000 972.595333 366.050594 1102.430000 1080.290000 1092.738967 389.608974 7927.330000 7939.870000 7934.665700 707.373353
462 0.341589 0.391392 0.364064 0.000078 0.470647 0.466112 0.469170 0.000119 0.367401 0.406336 0.385085 0.000053 0.342627 0.391123 0.363200 0.000175 0.340551 0.391660 0.364929 0.000186 0.456992 0.453141 0.456590 0.000241 0.484303 0.479083 0.481749 0.000227 0.365500 0.403527 0.381878 0.000118 0.369301 0.409145 0.388293 0.000122 968.900000 977.860000 972.517100 365.422350 1101.680000 1078.730000 1092.728300 387.239918 7929.420000 7943.410000 7934.754600 697.014523
463 0.341312 0.391301 0.364017 0.000078 0.471263 0.467885 0.469185 0.000118 0.367302 0.406618 0.385050 0.000053 0.342066 0.389541 0.363245 0.000175 0.340558 0.393061 0.364788 0.000186 0.459178 0.455815 0.456480 0.000239 0.483349 0.479954 0.481891 0.000226 0.365488 0.402796 0.381892 0.000118 0.369116 0.410439 0.388209 0.000122 968.100000 981.350000 972.551767 366.569821 1101.990000 1081.570000 1092.712667 385.101719 7929.910000 7937.080000 7934.735567 684.302333
464 0.341401 0.391576 0.363897 0.000080 0.471487 0.466411 0.469123 0.000118 0.367418 0.406543 0.384943 0.000054 0.341802 0.388510 0.363148 0.000177 0.341000 0.394642 0.364646 0.000190 0.457887 0.452531 0.456437 0.000239 0.485086 0.480291 0.481810 0.000227 0.365019 0.401314 0.381806 0.000119 0.369817 0.411772 0.388079 0.000124 969.530000 976.640000 972.527933 365.173223 1101.110000 1082.090000 1092.635833 374.639888 7929.360000 7941.270000 7934.836233 682.556993
465 0.341413 0.391578 0.363821 0.000080 0.472130 0.465639 0.469066 0.000120 0.367556 0.406391 0.384870 0.000054 0.341660 0.389593 0.363091 0.000177 0.341166 0.393564 0.364551 0.000191 0.457568 0.454271 0.456438 0.000243 0.486692 0.477006 0.481695 0.000229 0.364841 0.402529 0.381761 0.000119 0.370271 0.410252 0.387980 0.000125 968.220000 979.600000 972.808467 370.461182 1099.700000 1080.520000 1092.635400 373.405244 7932.080000 7939.880000 7934.556133 676.991013
466 0.341185 0.391799 0.363770 0.000081 0.472242 0.467342 0.469072 0.000119 0.367397 0.406907 0.384830 0.000054 0.340275 0.390688 0.362981 0.000181 0.342096 0.392910 0.364559 0.000191 0.459353 0.455574 0.456459 0.000242 0.485131 0.479109 0.481685 0.000229 0.364091 0.403665 0.381677 0.000120 0.370703 0.410150 0.387984 0.000125 967.730000 981.720000 972.811567 370.963633 1100.260000 1080.260000 1092.494833 370.853534 7932.010000 7938.020000 7934.693600 675.472432
467 0.341025 0.391761 0.363656 0.000082 0.472663 0.466865 0.469124 0.000117 0.367352 0.406782 0.384749 0.000055 0.340552 0.391654 0.362876 0.000181 0.341498 0.391867 0.364436 0.000190 0.458097 0.456361 0.456569 0.000234 0.487229 0.477369 0.481678 0.000229 0.364061 0.404596 0.381614 0.000119 0.370644 0.408967 0.387884 0.000125 969.380000 980.850000 972.900600 368.495317 1102.710000 1079.810000 1092.542967 368.012531 7927.910000 7939.340000 7934.556433 659.334508
468 0.341254 0.391703 0.363524 0.000081 0.471721 0.466864 0.469124 0.000115 0.367348 0.406736 0.384644 0.000054 0.341848 0.390516 0.362817 0.000180 0.340660 0.392890 0.364231 0.000187 0.459339 0.452992 0.456549 0.000236 0.484103 0.480737 0.481699 0.000228 0.365346 0.403011 0.381563 0.000118 0.369349 0.410460 0.387725 0.000123 967.080000 979.430000 972.824933 367.856287 1102.960000 1081.310000 1092.499967 369.399257 7929.960000 7939.260000 7934.675100 659.670978
469 0.341516 0.391596 0.363479 0.000080 0.470882 0.465244 0.469033 0.000118 0.367389 0.406326 0.384590 0.000053 0.342362 0.388940 0.362780 0.000178 0.340671 0.394252 0.364178 0.000187 0.457406 0.454771 0.456504 0.000239 0.484358 0.475718 0.481561 0.000234 0.365371 0.402106 0.381525 0.000117 0.369408 0.410545 0.387654 0.000122 969.280000 976.250000 972.844200 366.764521 1102.210000 1084.970000 1092.459467 369.720953 7928.510000 7938.780000 7934.696333 659.736377
470 0.340738 0.390732 0.363375 0.000080 0.471672 0.466411 0.469135 0.000119 0.366925 0.405867 0.384527 0.000053 0.340972 0.390931 0.362718 0.000177 0.340504 0.390532 0.364032 0.000185 0.458951 0.453110 0.456644 0.000238 0.484394 0.479712 0.481627 0.000236 0.364568 0.403367 0.381503 0.000117 0.369282 0.408368 0.387551 0.000122 968.140000 978.730000 972.794667 367.081630 1102.690000 1081.410000 1092.728167 365.694839 7929.170000 7939.860000 7934.477167 662.412692
471 0.341106 0.390998 0.363328 0.000080 0.471541 0.467500 0.469134 0.000118 0.367193 0.406298 0.384489 0.000053 0.342579 0.392015 0.362658 0.000175 0.339633 0.389981 0.363999 0.000186 0.458175 0.455408 0.456574 0.000239 0.484906 0.479592 0.481694 0.000237 0.365698 0.404693 0.381441 0.000116 0.368688 0.407903 0.387538 0.000122 970.120000 982.500000 972.866600 362.043654 1101.780000 1080.070000 1092.858067 360.457890 7928.100000 7937.430000 7934.275333 648.502548
472 0.340924 0.390554 0.363199 0.000079 0.470949 0.465119 0.469176 0.000118 0.366929 0.405467 0.384395 0.000053 0.342336 0.390350 0.362640 0.000174 0.339511 0.390758 0.363759 0.000182 0.456523 0.451592 0.456676 0.000240 0.485375 0.478646 0.481676 0.000236 0.365173 0.402599 0.381447 0.000115 0.368684 0.408336 0.387342 0.000119 966.460000 980.540000 973.110067 357.012829 1100.830000 1081.710000 1092.951667 356.513842 7932.710000 7937.750000 7933.938267 634.446463
473 0.340875 0.391375 0.363137 0.000080 0.470805 0.464399 0.469202 0.000118 0.366861 0.405980 0.384350 0.000054 0.342282 0.390332 0.362534 0.000173 0.339468 0.392418 0.363740 0.000185 0.458707 0.452269 0.456712 0.000239 0.482903 0.476529 0.481691 0.000233 0.365567 0.402719 0.381370 0.000115 0.368155 0.409240 0.387330 0.000121 968.130000 982.310000 973.479833 351.765201 1102.330000 1080.640000 1092.942167 352.466092 7929.540000 7937.050000 7933.578000 630.420784
474 0.340820 0.390388 0.363107 0.000079 0.471219 0.467748 0.469262 0.000117 0.366900 0.405860 0.384338 0.000053 0.342177 0.389631 0.362468 0.000170 0.339464 0.391145 0.363745 0.000185 0.458509 0.455820 0.456769 0.000240 0.483929 0.479677 0.481754 0.000234 0.365443 0.402869 0.381328 0.000112 0.368357 0.408851 0.387347 0.000121 970.420000 979.360000 973.601167 345.984271 1101.500000 1081.510000 1092.843767 354.703275 7928.080000 7939.130000 7933.555067 622.969245
475 0.340967 0.391134 0.363049 0.000078 0.470605 0.465345 0.469323 0.000117 0.366895 0.405977 0.384304 0.000052 0.342808 0.390006 0.362455 0.000169 0.339125 0.392262 0.363644 0.000183 0.458481 0.451430 0.456799 0.000239 0.482729 0.479260 0.481848 0.000231 0.365943 0.402291 0.381324 0.000112 0.367846 0.409662 0.387284 0.000120 970.530000 978.550000 973.759900 343.668622 1098.250000 1080.860000 1092.828433 353.263763 7931.220000 7940.590000 7933.411667 620.074962
476 0.340972 0.390857 0.363107 0.000077 0.471192 0.466696 0.469175 0.000119 0.367016 0.406025 0.384320 0.000052 0.342266 0.390656 0.362637 0.000168 0.339679 0.391057 0.363576 0.000186 0.456116 0.454161 0.456715 0.000236 0.486269 0.479232 0.481635 0.000234 0.365036 0.403357 0.381453 0.000112 0.368997 0.408692 0.387188 0.000122 969.330000 978.500000 973.912000 340.873916 1101.920000 1081.110000 1092.849867 351.806203 7928.750000 7940.390000 7933.238133 619.479705
477 0.341138 0.391093 0.363056 0.000077 0.471858 0.467361 0.469262 0.000116 0.367282 0.406346 0.384297 0.000052 0.343178 0.390652 0.362719 0.000167 0.339098 0.391533 0.363393 0.000185 0.458035 0.456434 0.456747 0.000235 0.485682 0.478287 0.481777 0.000232 0.366149 0.403809 0.381525 0.000112 0.368415 0.408884 0.387069 0.000122 968.670000 980.240000 974.099133 334.294070 1099.330000 1082.950000 1092.664367 353.008541 7932.000000 7936.810000 7933.236500 620.250472
478 0.340843 0.390031 0.363082 0.000077 0.471139 0.465711 0.469163 0.000117 0.366902 0.405167 0.384298 0.000051 0.341881 0.389045 0.362806 0.000164 0.339805 0.391017 0.363358 0.000186 0.458788 0.452302 0.456647 0.000239 0.483490 0.479120 0.481679 0.000229 0.365262 0.401697 0.381574 0.000109 0.368542 0.408637 0.387022 0.000122 969.160000 977.950000 974.302667 335.720924 1100.800000 1081.900000 1092.440700 356.452955 7930.040000 7940.150000 7933.256633 629.944891
479 0.340795 0.390086 0.363093 0.000077 0.470266 0.466452 0.469265 0.000116 0.366689 0.405360 0.384328 0.000052 0.341638 0.388237 0.362973 0.000170 0.339951 0.391935 0.363214 0.000184 0.458496 0.454326 0.456723 0.000236 0.482037 0.478579 0.481807 0.000229 0.365010 0.401455 0.381723 0.000114 0.368368 0.409264 0.386932 0.000122 971.360000 984.100000 974.324433 338.988842 1100.710000 1082.970000 1092.234667 363.324860 7927.930000 7932.930000 7933.440900 632.011505
480 0.340696 0.390088 0.363051 0.000078 0.470357 0.465953 0.469208 0.000116 0.366628 0.405261 0.384282 0.000053 0.341972 0.389750 0.363019 0.000172 0.339420 0.390426 0.363083 0.000184 0.457808 0.453191 0.456577 0.000239 0.482906 0.478714 0.481839 0.000228 0.365139 0.402438 0.381731 0.000116 0.368118 0.408084 0.386834 0.000123 970.890000 983.450000 974.491533 333.275722 1101.360000 1081.880000 1091.966800 360.780774 7927.750000 7934.670000 7933.541667 625.029658
481 0.341160 0.390518 0.363036 0.000078 0.468986 0.465029 0.469215 0.000115 0.366725 0.405420 0.384272 0.000053 0.340526 0.390413 0.362958 0.000173 0.341795 0.390622 0.363115 0.000183 0.455522 0.450979 0.456622 0.000237 0.482450 0.479078 0.481808 0.000228 0.363525 0.402526 0.381691 0.000117 0.369926 0.408314 0.386853 0.000121 967.710000 983.220000 974.491467 335.973302 1099.070000 1081.890000 1091.762700 369.167929 7933.220000 7934.890000 7933.745833 635.624432
482 0.340858 0.390332 0.363036 0.000078 0.470914 0.468105 0.469223 0.000116 0.366869 0.405886 0.384274 0.000053 0.339889 0.387692 0.362887 0.000173 0.341827 0.392972 0.363186 0.000185 0.457095 0.455812 0.456669 0.000239 0.484734 0.480398 0.481778 0.000228 0.363330 0.401316 0.381643 0.000117 0.370408 0.410457 0.386904 0.000124 972.110000 984.500000 974.658667 333.857115 1099.790000 1080.100000 1091.500200 380.128327 7928.100000 7935.400000 7933.841133 641.784382
483 0.341253 0.389708 0.363032 0.000077 0.469054 0.466730 0.469077 0.000117 0.366813 0.405112 0.384241 0.000052 0.340659 0.388966 0.362820 0.000171 0.341848 0.390450 0.363243 0.000183 0.456399 0.453842 0.456491 0.000242 0.481709 0.479618 0.481663 0.000229 0.363807 0.401941 0.381554 0.000116 0.369820 0.408284 0.386927 0.000122 968.900000 982.800000 974.622200 334.009122 1097.090000 1078.810000 1091.422733 380.656640 7934.010000 7938.390000 7933.955067 629.753491
484 0.341074 0.390234 0.363061 0.000077 0.470371 0.467191 0.469013 0.000121 0.366934 0.405625 0.384251 0.000052 0.341394 0.388335 0.362881 0.000171 0.340755 0.392132 0.363240 0.000185 0.458522 0.454385 0.456439 0.000247 0.482220 0.479997 0.481588 0.000237 0.364820 0.401545 0.381592 0.000116 0.369048 0.409705 0.386910 0.000123 969.940000 982.030000 974.611200 344.593904 1100.850000 1080.560000 1091.319033 389.481242 7929.210000 7937.410000 7934.069767 644.724860
485 0.341616 0.390458 0.363157 0.000077 0.470579 0.466009 0.468880 0.000122 0.367408 0.405568 0.384302 0.000053 0.340674 0.390873 0.363111 0.000171 0.342557 0.390043 0.363203 0.000182 0.459178 0.454844 0.456461 0.000248 0.481980 0.477174 0.481299 0.000241 0.364375 0.403667 0.381781 0.000116 0.370442 0.407469 0.386822 0.000121 971.960000 980.990000 974.787833 347.592857 1099.460000 1076.220000 1091.354100 397.684940 7928.580000 7942.790000 7933.858067 657.870117
486 0.341372 0.390506 0.363143 0.000077 0.469779 0.465027 0.468866 0.000120 0.367053 0.405410 0.384288 0.000052 0.341018 0.390915 0.363050 0.000174 0.341726 0.390098 0.363237 0.000180 0.456985 0.453187 0.456364 0.000244 0.482574 0.476867 0.481369 0.000240 0.364211 0.403369 0.381713 0.000118 0.369896 0.407452 0.386863 0.000120 968.840000 979.770000 974.997333 348.196355 1100.190000 1079.880000 1091.187767 401.009130 7930.970000 7940.350000 7933.814900 670.347289
487 0.341015 0.389963 0.363146 0.000077 0.473331 0.465981 0.468756 0.000120 0.367478 0.405166 0.384268 0.000052 0.341302 0.389247 0.363173 0.000172 0.340727 0.390679 0.363119 0.000178 0.459709 0.453400 0.456411 0.000246 0.486953 0.478562 0.481101 0.000240 0.364984 0.402077 0.381821 0.000117 0.369972 0.408255 0.386716 0.000119 972.820000 981.800000 975.031433 355.111724 1100.210000 1077.710000 1091.107200 408.569565 7926.970000 7940.490000 7933.861367 685.703532
488 0.341229 0.390597 0.363223 0.000077 0.471045 0.467023 0.468905 0.000120 0.367192 0.405882 0.384360 0.000052 0.340562 0.388890 0.363163 0.000172 0.341895 0.392304 0.363283 0.000177 0.456861 0.455420 0.456501 0.000243 0.485228 0.478625 0.481310 0.000239 0.363822 0.402196 0.381831 0.000117 0.370562 0.409568 0.386888 0.000119 972.820000 979.280000 975.253667 354.782748 1098.320000 1082.660000 1090.930467 415.926738 7928.860000 7938.060000 7933.815867 692.545228
489 0.341606 0.390112 0.363307 0.000077 0.469574 0.465786 0.468889 0.000118 0.367199 0.405247 0.384424 0.000051 0.341001 0.390262 0.363278 0.000173 0.342211 0.389961 0.363337 0.000177 0.458616 0.451386 0.456563 0.000238 0.480531 0.480186 0.481214 0.000236 0.364524 0.402487 0.381935 0.000117 0.369875 0.408006 0.386912 0.000119 971.040000 977.880000 975.290300 352.468698 1097.740000 1081.070000 1090.921067 421.649866 7931.220000 7941.050000 7933.788633 705.057210
490 0.340783 0.390700 0.363319 0.000077 0.469760 0.466624 0.468931 0.000120 0.366579 0.405885 0.384441 0.000052 0.339733 0.391059 0.363273 0.000174 0.341834 0.390341 0.363365 0.000174 0.458771 0.453214 0.456669 0.000239 0.480748 0.480034 0.481194 0.000241 0.363540 0.403490 0.381952 0.000117 0.369617 0.408280 0.386931 0.000118 976.190000 982.250000 975.527033 354.059483 1094.560000 1075.620000 1090.799567 423.018571 7929.250000 7942.130000 7933.673400 710.310975
491 0.341055 0.391051 0.363345 0.000078 0.472274 0.467566 0.468889 0.000120 0.367299 0.406354 0.384454 0.000053 0.340569 0.389095 0.363204 0.000175 0.341542 0.393006 0.363486 0.000179 0.460608 0.454091 0.456715 0.000237 0.483940 0.481042 0.481063 0.000245 0.364577 0.402094 0.381906 0.000117 0.370022 0.410613 0.387002 0.000121 974.170000 981.670000 975.737167 355.405768 1097.040000 1082.270000 1090.470033 417.162333 7928.790000 7936.060000 7933.792800 713.920407
492 0.341020 0.390712 0.363267 0.000079 0.471390 0.465290 0.468843 0.000122 0.367094 0.405628 0.384382 0.000053 0.340258 0.390876 0.363052 0.000176 0.341782 0.390548 0.363483 0.000178 0.460654 0.453198 0.456627 0.000237 0.482126 0.477381 0.481059 0.000249 0.364337 0.403341 0.381767 0.000118 0.369851 0.407914 0.386998 0.000120 976.430000 978.550000 976.028633 362.311682 1097.850000 1083.280000 1090.320800 421.684455 7925.720000 7938.170000 7933.650567 724.895167
493 0.341222 0.391024 0.363267 0.000079 0.470603 0.464650 0.468835 0.000119 0.367098 0.405750 0.384380 0.000053 0.339713 0.390062 0.362908 0.000178 0.342731 0.391987 0.363626 0.000177 0.458838 0.453188 0.456861 0.000230 0.482368 0.476112 0.480808 0.000248 0.363538 0.402687 0.381699 0.000119 0.370659 0.408812 0.387062 0.000120 972.610000 981.150000 976.345300 366.810794 1097.870000 1076.150000 1090.088567 424.002131 7929.520000 7942.700000 7933.566133 731.651382
494 0.341391 0.391125 0.363232 0.000079 0.471395 0.466252 0.468888 0.000120 0.367392 0.406150 0.384363 0.000053 0.341786 0.389475 0.362715 0.000177 0.340996 0.392774 0.363748 0.000177 0.459375 0.456489 0.456926 0.000231 0.483415 0.476016 0.480849 0.000250 0.365304 0.402878 0.381557 0.000118 0.369480 0.409422 0.387168 0.000119 975.190000 981.310000 976.643200 363.659858 1097.910000 1080.070000 1089.869033 432.407420 7926.900000 7938.620000 7933.487767 744.370725
495 0.341407 0.391319 0.363242 0.000079 0.470831 0.467566 0.468775 0.000121 0.367292 0.406569 0.384348 0.000053 0.340884 0.388164 0.362734 0.000177 0.341930 0.394475 0.363749 0.000176 0.458728 0.455555 0.456799 0.000232 0.482934 0.479576 0.480752 0.000252 0.364452 0.401642 0.381547 0.000118 0.370131 0.411495 0.387150 0.000119 974.820000 981.140000 976.991533 368.047101 1095.500000 1076.930000 1089.594367 444.711463 7929.680000 7941.930000 7933.414100 760.376213
496 0.341414 0.390010 0.363235 0.000078 0.469169 0.463744 0.468777 0.000118 0.366965 0.404757 0.384343 0.000053 0.340678 0.390652 0.362490 0.000178 0.342150 0.389367 0.363980 0.000176 0.456999 0.450465 0.456852 0.000230 0.481339 0.477024 0.480703 0.000251 0.363942 0.402615 0.381362 0.000119 0.369988 0.406899 0.387325 0.000118 972.110000 981.350000 977.407733 371.200342 1097.620000 1080.920000 1089.476700 452.882294 7930.270000 7937.730000 7933.115567 773.035865
497 0.341032 0.390496 0.363204 0.000077 0.470031 0.465413 0.468791 0.000120 0.366831 0.405479 0.384322 0.000052 0.339156 0.388000 0.362393 0.000173 0.342907 0.392991 0.364016 0.000175 0.457724 0.455073 0.456971 0.000231 0.482338 0.475753 0.480611 0.000252 0.362870 0.401415 0.381308 0.000116 0.370793 0.409543 0.387335 0.000117 974.980000 982.800000 977.785267 370.850711 1095.950000 1079.710000 1089.613867 466.663865 7929.070000 7937.490000 7932.600867 773.881286
498 0.341404 0.390705 0.363238 0.000078 0.469485 0.467169 0.468803 0.000118 0.367020 0.405998 0.384351 0.000053 0.340466 0.388861 0.362393 0.000175 0.342341 0.392550 0.364083 0.000176 0.455972 0.455122 0.456898 0.000233 0.482999 0.479216 0.480708 0.000245 0.363567 0.402113 0.381294 0.000117 0.370472 0.409883 0.387408 0.000118 974.950000 986.410000 978.320533 372.339478 1096.970000 1078.400000 1089.401233 460.835287 7928.080000 7935.190000 7932.278233 769.075032
499 0.341396 0.390563 0.363268 0.000077 0.470164 0.465278 0.468643 0.000120 0.367149 0.405506 0.384343 0.000052 0.341839 0.388339 0.362345 0.000173 0.340953 0.392787 0.364191 0.000177 0.457465 0.452302 0.456756 0.000235 0.482863 0.478255 0.480530 0.000244 0.364964 0.401131 0.381227 0.000116 0.369335 0.409880 0.387459 0.000118 977.140000 983.270000 978.521467 372.979368 1094.020000 1080.240000 1088.920167 458.200083 7928.840000 7936.490000 7932.558367 768.479379
500 0.341852 0.391208 0.363418 0.000078 0.470395 0.465654 0.468622 0.000120 0.367561 0.406097 0.384459 0.000053 0.341664 0.388383 0.362483 0.000176 0.342041 0.394034 0.364353 0.000178 0.459036 0.453469 0.456761 0.000239 0.481755 0.477839 0.480483 0.000247 0.365138 0.401400 0.381338 0.000119 0.369983 0.410795 0.387579 0.000119 976.420000 982.060000 978.772500 375.728949 1095.200000 1081.720000 1088.785600 459.040617 7928.380000 7936.220000 7932.441900 770.625540
501 0.341640 0.390631 0.363365 0.000077 0.470252 0.466350 0.468599 0.000118 0.367362 0.405775 0.384412 0.000052 0.341553 0.391661 0.362398 0.000175 0.341726 0.389600 0.364332 0.000180 0.458129 0.455953 0.456760 0.000234 0.482374 0.476748 0.480437 0.000243 0.364868 0.404519 0.381270 0.000118 0.369856 0.407030 0.387553 0.000120 975.850000 980.100000 978.761733 372.624457 1099.330000 1080.160000 1088.804933 454.551499 7924.820000 7939.740000 7932.433333 764.237230
502 0.341002 0.390549 0.363344 0.000078 0.469806 0.467052 0.468604 0.000121 0.366763 0.405849 0.384396 0.000053 0.340456 0.389666 0.362387 0.000177 0.341548 0.391432 0.364302 0.000182 0.457626 0.456648 0.456616 0.000240 0.481986 0.477455 0.480592 0.000251 0.363890 0.403062 0.381233 0.000119 0.369636 0.408637 0.387560 0.000122 974.910000 983.550000 978.752067 366.043160 1096.550000 1076.370000 1088.639733 452.664490 7928.540000 7940.080000 7932.608200 766.561936
503 0.341216 0.390544 0.363370 0.000077 0.469419 0.464736 0.468495 0.000119 0.366857 0.405382 0.384395 0.000052 0.340918 0.387934 0.362464 0.000176 0.341514 0.393153 0.364276 0.000181 0.457621 0.453637 0.456561 0.000234 0.481218 0.475836 0.480428 0.000241 0.364258 0.401075 0.381284 0.000118 0.369455 0.409690 0.387506 0.000121 976.730000 980.860000 979.225867 363.679959 1096.340000 1077.120000 1088.457067 451.114765 7926.930000 7942.020000 7932.317067 760.824057
504 0.341383 0.390363 0.363297 0.000077 0.471049 0.466146 0.468414 0.000122 0.367316 0.405520 0.384321 0.000053 0.340773 0.388485 0.362297 0.000175 0.341994 0.392241 0.364297 0.000183 0.458884 0.456561 0.456439 0.000241 0.483214 0.475731 0.480390 0.000241 0.364395 0.402101 0.381126 0.000118 0.370238 0.408939 0.387516 0.000122 977.100000 984.200000 979.554367 364.044486 1095.050000 1076.590000 1088.267667 444.859764 7927.850000 7939.210000 7932.177967 761.736454
505 0.340773 0.390888 0.363254 0.000078 0.469266 0.469044 0.468441 0.000124 0.366471 0.406519 0.384291 0.000053 0.340502 0.390623 0.362316 0.000178 0.341044 0.391153 0.364191 0.000184 0.457594 0.457654 0.456563 0.000246 0.480939 0.480433 0.480318 0.000244 0.363920 0.404029 0.381166 0.000120 0.369023 0.409009 0.387417 0.000123 978.280000 982.340000 979.676100 363.953972 1096.110000 1078.650000 1088.106800 441.082550 7925.610000 7939.010000 7932.217100 762.807047
506 0.340886 0.390567 0.363201 0.000078 0.469628 0.467490 0.468533 0.000121 0.366635 0.405952 0.384267 0.000053 0.340440 0.389512 0.362306 0.000177 0.341332 0.391622 0.364096 0.000184 0.458330 0.455529 0.456754 0.000238 0.480926 0.479450 0.480311 0.000240 0.364018 0.402716 0.381196 0.000118 0.369251 0.409187 0.387339 0.000123 975.370000 985.680000 979.997600 359.733654 1095.300000 1073.680000 1088.134900 439.091107 7929.330000 7940.640000 7931.867500 758.203603
507 0.340701 0.390828 0.363221 0.000079 0.471307 0.464864 0.468435 0.000121 0.366822 0.405635 0.384264 0.000054 0.340648 0.387704 0.362178 0.000179 0.340753 0.393951 0.364264 0.000186 0.458495 0.455985 0.456693 0.000236 0.484119 0.473744 0.480177 0.000243 0.364218 0.401360 0.381081 0.000119 0.369427 0.409910 0.387447 0.000124 977.160000 986.880000 980.112300 357.803132 1096.130000 1077.430000 1087.921367 430.162455 7926.710000 7935.690000 7931.966333 747.301249
508 0.341397 0.390909 0.363146 0.000079 0.470375 0.465427 0.468437 0.000120 0.367192 0.405813 0.384204 0.000053 0.340513 0.386362 0.362053 0.000177 0.342280 0.395456 0.364239 0.000187 0.458377 0.455201 0.456769 0.000236 0.482373 0.475654 0.480104 0.000243 0.364086 0.400130 0.380997 0.000118 0.370299 0.411496 0.387412 0.000125 973.280000 988.150000 980.105467 359.738297 1097.440000 1074.010000 1087.927900 422.547130 7929.280000 7937.840000 7931.966633 746.003836
509 0.341282 0.390496 0.363122 0.000079 0.470803 0.465011 0.468573 0.000122 0.367186 0.405399 0.384212 0.000053 0.340648 0.388173 0.362109 0.000176 0.341915 0.392818 0.364135 0.000185 0.458663 0.454752 0.456972 0.000237 0.482944 0.475270 0.480175 0.000245 0.364251 0.401489 0.381082 0.000117 0.370120 0.409308 0.387343 0.000124 975.120000 984.940000 980.058133 361.815325 1092.680000 1076.260000 1087.883900 420.060842 7932.200000 7938.800000 7932.057967 749.189752
510 0.341163 0.390817 0.363022 0.000079 0.471392 0.465346 0.468610 0.000119 0.367208 0.405723 0.384139 0.000053 0.340364 0.388428 0.362089 0.000178 0.341961 0.393206 0.363954 0.000180 0.459709 0.455304 0.456995 0.000232 0.483075 0.475389 0.480224 0.000245 0.364233 0.401803 0.381070 0.000119 0.370184 0.409643 0.387208 0.000120 976.570000 983.560000 980.136533 361.643386 1094.150000 1073.240000 1087.640000 419.226276 7929.280000 7943.200000 7932.223467 743.186091
511 0.341144 0.390587 0.362996 0.000078 0.470268 0.463805 0.468504 0.000122 0.366969 0.405231 0.384098 0.000052 0.340566 0.387857 0.362112 0.000178 0.341722 0.393317 0.363880 0.000179 0.459152 0.452782 0.456896 0.000235 0.481383 0.474827 0.480112 0.000249 0.364283 0.400842 0.381069 0.000119 0.369654 0.409619 0.387126 0.000120 978.500000 986.020000 980.184667 362.306090 1094.130000 1080.630000 1087.496100 420.298781 7927.370000 7933.350000 7932.319233 742.158367
512 0.340730 0.390660 0.363019 0.000077 0.471511 0.465798 0.468636 0.000122 0.366886 0.405687 0.384143 0.000052 0.339888 0.390183 0.361996 0.000175 0.341573 0.391137 0.364043 0.000182 0.460596 0.455372 0.457111 0.000233 0.482427 0.476223 0.480161 0.000250 0.364029 0.403220 0.381019 0.000118 0.369743 0.408154 0.387266 0.000122 975.490000 987.400000 980.202300 368.309884 1096.080000 1071.720000 1087.488500 418.730594 7928.430000 7940.880000 7932.309200 739.177185
513 0.341126 0.390960 0.363135 0.000077 0.472189 0.467026 0.468696 0.000122 0.367338 0.406173 0.384247 0.000052 0.340100 0.390443 0.362083 0.000174 0.342152 0.391476 0.364187 0.000184 0.460492 0.455056 0.457191 0.000235 0.483886 0.478995 0.480201 0.000251 0.364178 0.403366 0.381104 0.000116 0.370498 0.408980 0.387390 0.000122 975.370000 985.010000 980.306600 377.026838 1095.800000 1069.430000 1086.981567 420.725901 7928.830000 7945.560000 7932.711833 733.170526
514 0.340546 0.390509 0.363243 0.000078 0.470311 0.466248 0.468679 0.000119 0.366499 0.405657 0.384331 0.000052 0.340231 0.390368 0.362310 0.000174 0.340860 0.390651 0.364177 0.000187 0.458752 0.455704 0.457273 0.000229 0.481871 0.476792 0.480085 0.000249 0.363935 0.403435 0.381303 0.000117 0.369063 0.407879 0.387359 0.000124 976.090000 987.280000 980.396767 377.597726 1097.320000 1076.560000 1086.735567 416.264819 7926.590000 7936.160000 7932.867667 715.847638
515 0.340785 0.390715 0.363222 0.000078 0.473022 0.468743 0.468807 0.000120 0.367233 0.406321 0.384339 0.000052 0.339834 0.389288 0.362315 0.000171 0.341736 0.392143 0.364129 0.000188 0.461423 0.456761 0.457533 0.000229 0.484621 0.480725 0.480080 0.000253 0.364152 0.402783 0.381358 0.000115 0.370313 0.409859 0.387320 0.000125 976.100000 987.850000 980.266333 381.407135 1094.800000 1078.230000 1086.395100 419.114493 7929.100000 7933.920000 7933.338567 718.813759
516 0.340677 0.390760 0.363216 0.000078 0.471324 0.467431 0.468669 0.000119 0.366807 0.406094 0.384307 0.000053 0.340443 0.387325 0.362290 0.000173 0.340912 0.394195 0.364143 0.000187 0.460178 0.455410 0.457252 0.000228 0.482471 0.479452 0.480086 0.000246 0.364390 0.400942 0.381282 0.000116 0.369224 0.411247 0.387332 0.000124 977.640000 988.060000 980.189100 382.540104 1093.140000 1073.710000 1086.184800 419.265780 7929.220000 7938.230000 7933.626100 725.722733
517 0.341057 0.390867 0.363217 0.000078 0.470805 0.465777 0.468948 0.000120 0.367007 0.405849 0.384363 0.000052 0.341380 0.388756 0.362359 0.000173 0.340734 0.392978 0.364075 0.000188 0.459719 0.455847 0.457401 0.000232 0.481890 0.475706 0.480495 0.000247 0.365048 0.402175 0.381367 0.000116 0.368966 0.409524 0.387359 0.000125 976.600000 986.220000 980.158367 388.864282 1093.970000 1070.020000 1086.211533 417.855673 7929.430000 7943.760000 7933.630100 738.765343
518 0.341016 0.391178 0.363329 0.000079 0.471513 0.465739 0.468952 0.000119 0.367116 0.406090 0.384453 0.000052 0.339817 0.388983 0.362477 0.000177 0.342215 0.393373 0.364181 0.000187 0.457165 0.454517 0.457467 0.000229 0.485860 0.476961 0.480437 0.000242 0.363287 0.402090 0.381475 0.000117 0.370944 0.410090 0.387432 0.000124 976.560000 987.840000 980.324733 392.492108 1094.230000 1073.580000 1086.098867 408.629826 7929.210000 7938.580000 7933.576400 747.940728
519 0.340822 0.390571 0.363259 0.000079 0.471798 0.466333 0.469088 0.000116 0.367017 0.405724 0.384425 0.000052 0.340452 0.389816 0.362513 0.000177 0.341192 0.391326 0.364005 0.000186 0.460194 0.454784 0.457578 0.000229 0.483403 0.477882 0.480599 0.000238 0.364400 0.402810 0.381526 0.000118 0.369634 0.408637 0.387324 0.000124 974.370000 988.310000 980.595133 392.026663 1095.160000 1076.640000 1086.094900 406.499087 7930.470000 7935.050000 7933.309967 751.204570
520 0.340695 0.391125 0.363272 0.000080 0.470949 0.465665 0.469037 0.000117 0.366746 0.406033 0.384425 0.000053 0.339600 0.391280 0.362511 0.000178 0.341791 0.390970 0.364034 0.000186 0.460330 0.452787 0.457537 0.000230 0.481567 0.478542 0.480538 0.000240 0.363746 0.403581 0.381516 0.000118 0.369746 0.408484 0.387335 0.000124 974.980000 986.890000 980.677567 395.876016 1095.590000 1074.780000 1086.084267 402.162137 7929.430000 7938.330000 7933.238167 742.492014
521 0.341045 0.391024 0.363144 0.000080 0.471631 0.465911 0.469217 0.000116 0.367162 0.406002 0.384359 0.000053 0.340583 0.389056 0.362313 0.000175 0.341507 0.392992 0.363976 0.000186 0.460445 0.452648 0.457812 0.000225 0.482817 0.479174 0.480622 0.000246 0.364555 0.401775 0.381413 0.000116 0.369769 0.410229 0.387305 0.000124 977.210000 991.470000 980.737367 393.619718 1094.720000 1070.870000 1086.373867 398.926593 7928.070000 7937.660000 7932.888767 738.705751
522 0.340745 0.390179 0.362949 0.000079 0.471484 0.467596 0.469303 0.000116 0.366893 0.405662 0.384220 0.000053 0.339845 0.387815 0.361927 0.000177 0.341646 0.392543 0.363971 0.000182 0.460912 0.457150 0.457981 0.000222 0.482056 0.478041 0.480625 0.000244 0.364058 0.401682 0.381138 0.000117 0.369728 0.409643 0.387302 0.000122 975.080000 986.470000 980.634933 394.724034 1094.980000 1074.380000 1086.207833 390.199078 7929.940000 7939.150000 7933.157233 733.467821
523 0.340795 0.390621 0.362980 0.000080 0.472321 0.466710 0.469293 0.000118 0.367100 0.405839 0.384243 0.000053 0.338453 0.388721 0.361930 0.000178 0.343136 0.392521 0.364031 0.000181 0.462049 0.454972 0.458080 0.000221 0.482594 0.478447 0.480506 0.000249 0.363173 0.401972 0.381160 0.000117 0.371027 0.409706 0.387326 0.000122 975.180000 990.130000 980.697833 392.545662 1092.730000 1074.270000 1086.054100 386.861608 7932.090000 7935.600000 7933.248067 720.277454
524 0.341137 0.391007 0.362861 0.000079 0.472838 0.466339 0.469263 0.000117 0.367477 0.406073 0.384142 0.000053 0.339935 0.388769 0.361676 0.000178 0.342338 0.393244 0.364046 0.000179 0.462063 0.453673 0.458173 0.000219 0.483614 0.479006 0.480353 0.000250 0.364361 0.401750 0.380976 0.000117 0.370593 0.410397 0.387307 0.000120 977.160000 983.390000 980.595967 392.187461 1092.250000 1073.200000 1086.117767 385.798255 7930.590000 7943.410000 7933.286267 719.414986
525 0.340846 0.391241 0.362891 0.000078 0.471173 0.467369 0.469264 0.000120 0.366911 0.406467 0.384165 0.000053 0.340262 0.390414 0.361540 0.000177 0.341430 0.392069 0.364241 0.000181 0.458507 0.456345 0.458221 0.000218 0.483839 0.478394 0.480308 0.000257 0.363911 0.403600 0.380876 0.000117 0.369911 0.409334 0.387455 0.000121 977.770000 985.090000 980.776433 391.416728 1092.700000 1077.310000 1086.226200 380.787775 7929.530000 7937.600000 7932.997367 708.946558
526 0.340778 0.389687 0.362975 0.000077 0.471877 0.467618 0.469254 0.000118 0.366998 0.405273 0.384231 0.000052 0.338180 0.388471 0.361573 0.000177 0.343376 0.390903 0.364378 0.000180 0.460689 0.456505 0.458251 0.000218 0.483064 0.478730 0.480257 0.000259 0.362682 0.402078 0.380909 0.000116 0.371313 0.408469 0.387553 0.000120 976.900000 986.520000 981.039533 390.127851 1094.240000 1075.920000 1085.998467 381.664053 7928.860000 7937.560000 7932.962000 703.178632
527 0.341175 0.390525 0.362919 0.000077 0.469809 0.465966 0.469341 0.000120 0.366902 0.405614 0.384203 0.000052 0.339777 0.389949 0.361445 0.000176 0.342572 0.391102 0.364393 0.000180 0.458434 0.452168 0.458240 0.000219 0.481185 0.479764 0.480441 0.000257 0.363509 0.402393 0.380804 0.000117 0.370295 0.408834 0.387603 0.000121 977.540000 986.220000 981.208267 392.212452 1091.830000 1072.950000 1085.934733 387.055855 7930.630000 7940.830000 7932.857000 704.908394
528 0.340789 0.390774 0.362908 0.000078 0.472884 0.467614 0.469284 0.000121 0.367209 0.406142 0.384183 0.000053 0.339508 0.387647 0.361399 0.000176 0.342071 0.393902 0.364417 0.000182 0.461865 0.455878 0.458304 0.000220 0.483903 0.479349 0.480263 0.000261 0.363979 0.401293 0.380780 0.000116 0.370438 0.410991 0.387586 0.000121 978.820000 990.330000 981.155033 386.775035 1092.400000 1075.890000 1085.801667 389.250840 7928.780000 7933.780000 7933.043300 715.121869
529 0.340933 0.390371 0.362867 0.000079 0.472687 0.465457 0.469393 0.000120 0.367284 0.405388 0.384173 0.000053 0.340027 0.388612 0.361370 0.000176 0.341840 0.392130 0.364365 0.000184 0.461625 0.453349 0.458280 0.000221 0.483749 0.477566 0.480506 0.000259 0.364347 0.401560 0.380752 0.000116 0.370222 0.409217 0.387593 0.000123 978.830000 982.930000 981.362900 386.591851 1094.510000 1074.610000 1085.718133 394.985399 7926.660000 7942.460000 7932.918967 724.881153
530 0.340431 0.391193 0.362900 0.000079 0.471578 0.466538 0.469381 0.000122 0.366660 0.406262 0.384196 0.000053 0.340230 0.387529 0.361458 0.000178 0.340631 0.394858 0.364343 0.000183 0.459376 0.454697 0.458177 0.000224 0.483780 0.478380 0.480585 0.000260 0.364059 0.400963 0.380802 0.000117 0.369261 0.411562 0.387591 0.000121 978.480000 987.960000 981.409933 382.805048 1095.980000 1075.170000 1085.619500 394.139176 7925.540000 7936.870000 7932.970567 724.143680
531 0.340988 0.391144 0.362962 0.000079 0.473058 0.467126 0.469334 0.000122 0.367402 0.406341 0.384236 0.000053 0.340048 0.389149 0.361522 0.000175 0.341928 0.393140 0.364401 0.000187 0.462617 0.456095 0.458198 0.000221 0.483500 0.478158 0.480470 0.000260 0.364562 0.402538 0.380857 0.000117 0.370243 0.410144 0.387615 0.000124 976.970000 985.820000 981.471000 381.748941 1094.870000 1073.070000 1085.715800 397.745795 7928.160000 7941.110000 7932.813200 722.285935
532 0.341175 0.390371 0.362935 0.000078 0.471780 0.466960 0.469516 0.000119 0.367296 0.405689 0.384251 0.000052 0.340607 0.389736 0.361483 0.000175 0.341743 0.391007 0.364387 0.000188 0.459522 0.454704 0.458215 0.000219 0.484037 0.479216 0.480818 0.000255 0.364390 0.402730 0.380829 0.000116 0.370202 0.408649 0.387673 0.000124 977.380000 986.760000 981.410967 382.316629 1092.200000 1073.060000 1085.850767 401.351533 7930.420000 7940.180000 7932.738267 724.571595
533 0.341079 0.390114 0.363113 0.000078 0.470199 0.465462 0.469740 0.000118 0.366903 0.405183 0.384439 0.000051 0.341042 0.388474 0.361682 0.000173 0.341115 0.391753 0.364544 0.000185 0.459146 0.454425 0.458417 0.000221 0.481251 0.476498 0.481063 0.000248 0.364663 0.401664 0.381029 0.000115 0.369143 0.408702 0.387848 0.000123 978.740000 988.050000 981.676400 379.851355 1094.030000 1071.450000 1085.701233 407.615783 7927.230000 7940.500000 7932.622367 721.194006
534 0.341117 0.390424 0.363169 0.000077 0.471469 0.466172 0.469755 0.000116 0.367187 0.405573 0.384486 0.000051 0.338701 0.387167 0.361784 0.000172 0.343533 0.393680 0.364553 0.000185 0.459549 0.453881 0.458418 0.000217 0.483388 0.478463 0.481091 0.000243 0.362871 0.400510 0.381111 0.000114 0.371504 0.410637 0.387861 0.000123 977.040000 986.940000 981.603067 379.045036 1094.360000 1071.810000 1085.606267 414.028522 7928.600000 7941.250000 7932.790667 729.175178
535 0.340778 0.390327 0.363155 0.000078 0.471344 0.466327 0.469764 0.000116 0.366891 0.405527 0.384477 0.000052 0.339902 0.386970 0.361828 0.000174 0.341653 0.393683 0.364482 0.000185 0.461104 0.454984 0.458447 0.000217 0.481584 0.477669 0.481081 0.000245 0.364142 0.400573 0.381152 0.000116 0.369640 0.410481 0.387802 0.000123 978.680000 986.060000 981.637533 375.967447 1093.710000 1070.890000 1085.642467 415.899326 7927.610000 7943.050000 7932.720000 712.322284
536 0.340736 0.390055 0.363089 0.000078 0.471462 0.468194 0.469869 0.000113 0.366882 0.405683 0.384445 0.000052 0.340509 0.387355 0.361748 0.000171 0.340964 0.392755 0.364430 0.000185 0.459046 0.456872 0.458322 0.000215 0.483879 0.479517 0.481415 0.000238 0.364216 0.401258 0.381063 0.000114 0.369547 0.410107 0.387827 0.000123 976.580000 992.640000 981.765733 376.539175 1096.770000 1072.280000 1085.619733 420.482038 7926.650000 7935.080000 7932.614533 713.672110
537 0.340751 0.389895 0.363086 0.000077 0.471655 0.467825 0.469900 0.000115 0.366932 0.405481 0.384449 0.000052 0.340125 0.386041 0.361728 0.000172 0.341378 0.393748 0.364444 0.000184 0.458626 0.455304 0.458413 0.000220 0.484685 0.480347 0.481386 0.000240 0.363825 0.399894 0.381065 0.000115 0.370040 0.411068 0.387832 0.000122 975.930000 990.540000 981.903067 370.541130 1095.450000 1075.770000 1085.668500 424.144635 7928.620000 7933.690000 7932.428433 715.585740
538 0.340840 0.391172 0.363085 0.000079 0.472369 0.465048 0.469776 0.000116 0.367146 0.405948 0.384423 0.000053 0.339864 0.390352 0.361792 0.000172 0.341817 0.391993 0.364377 0.000185 0.461132 0.455433 0.458197 0.000220 0.483606 0.474663 0.481356 0.000239 0.364117 0.403369 0.381073 0.000114 0.370175 0.408527 0.387773 0.000123 977.400000 987.640000 981.865867 371.023972 1093.980000 1070.560000 1085.666067 422.422204 7928.620000 7941.800000 7932.468067 721.016163
539 0.341023 0.390812 0.363030 0.000078 0.470849 0.466976 0.470021 0.000115 0.366989 0.406045 0.384428 0.000053 0.340193 0.387449 0.361783 0.000172 0.341854 0.394176 0.364276 0.000185 0.458236 0.457518 0.458453 0.000221 0.483462 0.476434 0.481590 0.000235 0.363801 0.401463 0.381117 0.000114 0.370176 0.410627 0.387739 0.000123 976.800000 984.840000 981.990233 372.434411 1096.680000 1072.480000 1085.553500 425.992734 7926.520000 7942.680000 7932.456267 727.904822
540 0.341176 0.390862 0.363061 0.000079 0.472938 0.465902 0.469941 0.000114 0.367528 0.405870 0.384437 0.000053 0.341472 0.387209 0.361835 0.000173 0.340880 0.394514 0.364287 0.000185 0.460272 0.453699 0.458300 0.000223 0.485605 0.478106 0.481582 0.000233 0.365232 0.400507 0.381128 0.000116 0.369825 0.411233 0.387746 0.000123 977.490000 988.400000 981.657300 378.300096 1094.040000 1068.970000 1085.375967 419.862124 7928.470000 7942.630000 7932.966733 725.694883
541 0.341212 0.390757 0.363030 0.000078 0.472068 0.468353 0.469945 0.000113 0.367383 0.406276 0.384414 0.000053 0.339595 0.389124 0.361772 0.000173 0.342828 0.392390 0.364289 0.000183 0.460394 0.457020 0.458195 0.000223 0.483742 0.479686 0.481696 0.000226 0.363755 0.402703 0.381057 0.000115 0.371011 0.409849 0.387771 0.000122 978.660000 990.910000 981.536933 379.261361 1092.910000 1076.930000 1085.484967 414.244165 7928.430000 7932.160000 7932.978100 721.985538
542 0.341128 0.390217 0.363101 0.000077 0.470181 0.467502 0.469885 0.000116 0.366939 0.405674 0.384458 0.000052 0.339666 0.386607 0.361923 0.000172 0.342591 0.393827 0.364279 0.000182 0.458665 0.454892 0.458071 0.000224 0.481696 0.480112 0.481700 0.000235 0.363466 0.400264 0.381153 0.000114 0.370412 0.411084 0.387763 0.000121 975.650000 988.880000 981.258333 384.302731 1095.340000 1078.300000 1085.448767 404.051503 7929.010000 7932.820000 7933.292900 711.938131
543 0.340982 0.391123 0.363256 0.000078 0.471945 0.469618 0.469713 0.000115 0.367175 0.406822 0.384547 0.000053 0.338912 0.388252 0.362014 0.000173 0.343052 0.393994 0.364497 0.000183 0.461040 0.457315 0.458009 0.000224 0.482850 0.481920 0.481416 0.000234 0.363337 0.402065 0.381213 0.000115 0.371012 0.411579 0.387881 0.000122 974.440000 989.720000 981.248300 393.171688 1092.630000 1074.500000 1085.226367 404.166332 7932.930000 7935.780000 7933.525333 718.551511
544 0.341427 0.390732 0.363312 0.000077 0.471530 0.468477 0.469757 0.000115 0.367447 0.406281 0.384601 0.000053 0.339806 0.389477 0.362002 0.000172 0.343047 0.391988 0.364622 0.000178 0.458221 0.458383 0.458062 0.000225 0.484840 0.478571 0.481452 0.000233 0.363489 0.403258 0.381214 0.000115 0.371405 0.409304 0.387988 0.000119 977.420000 990.840000 981.306133 398.197147 1093.750000 1072.530000 1085.111133 403.269553 7928.830000 7936.630000 7933.582733 721.811073
545 0.340940 0.391343 0.363316 0.000078 0.472348 0.469832 0.469552 0.000115 0.367221 0.407041 0.384563 0.000053 0.339970 0.390037 0.362049 0.000172 0.341910 0.392649 0.364583 0.000180 0.461287 0.457979 0.457922 0.000227 0.483408 0.481685 0.481182 0.000234 0.364234 0.403626 0.381224 0.000115 0.370209 0.410456 0.387903 0.000120 976.230000 989.040000 981.312333 398.902548 1093.550000 1071.720000 1084.886367 401.242511 7930.220000 7939.240000 7933.801300 727.729772
546 0.341219 0.391359 0.363377 0.000080 0.471159 0.468846 0.469559 0.000116 0.367207 0.406857 0.384613 0.000054 0.339968 0.390079 0.362116 0.000176 0.342469 0.392640 0.364637 0.000182 0.459533 0.455360 0.457992 0.000225 0.482784 0.482331 0.481127 0.000236 0.363881 0.403135 0.381292 0.000117 0.370532 0.410578 0.387935 0.000122 976.920000 987.400000 981.240033 400.150484 1094.310000 1068.840000 1084.875867 401.272181 7928.770000 7943.760000 7933.884100 732.431091
547 0.341207 0.391185 0.363317 0.000080 0.471742 0.468855 0.469470 0.000116 0.367314 0.406719 0.384548 0.000054 0.341044 0.391323 0.361994 0.000177 0.341371 0.391046 0.364640 0.000182 0.460330 0.459984 0.457907 0.000222 0.483154 0.477727 0.481034 0.000240 0.364901 0.405055 0.381177 0.000118 0.369728 0.408382 0.387919 0.000122 978.760000 985.380000 981.565100 401.570752 1092.090000 1070.510000 1084.750433 404.905799 7929.150000 7944.110000 7933.684467 731.038025
548 0.340859 0.391099 0.363169 0.000079 0.472294 0.466864 0.469614 0.000115 0.367146 0.406252 0.384458 0.000053 0.339368 0.389639 0.361914 0.000176 0.342351 0.392558 0.364425 0.000184 0.461917 0.457273 0.457994 0.000224 0.482671 0.476455 0.481233 0.000239 0.363878 0.403166 0.381130 0.000117 0.370415 0.409338 0.387787 0.000122 978.420000 989.890000 981.539767 405.272082 1091.520000 1072.140000 1084.960233 408.920182 7930.060000 7937.970000 7933.500000 741.647889
549 0.340853 0.390561 0.363173 0.000079 0.473827 0.465399 0.469460 0.000118 0.367447 0.405529 0.384431 0.000053 0.340557 0.388854 0.361842 0.000175 0.341149 0.392268 0.364505 0.000181 0.462689 0.455144 0.457892 0.000225 0.484964 0.475653 0.481027 0.000241 0.364983 0.402112 0.381052 0.000117 0.369912 0.408945 0.387809 0.000121 978.660000 987.530000 981.668133 406.473532 1092.880000 1071.510000 1084.957267 405.118120 7928.460000 7940.960000 7933.374600 747.158753
550 0.340797 0.391190 0.363134 0.000078 0.471991 0.466481 0.469463 0.000119 0.367036 0.406248 0.384400 0.000053 0.340801 0.389510 0.361809 0.000173 0.340792 0.392871 0.364459 0.000182 0.461606 0.456606 0.457882 0.000228 0.482377 0.476356 0.481044 0.000244 0.364962 0.402929 0.381024 0.000116 0.369109 0.409568 0.387776 0.000121 980.360000 990.350000 981.752900 406.465553 1094.840000 1071.550000 1085.004467 403.040858 7924.800000 7938.100000 7933.242633 744.527248
551 0.340735 0.390613 0.363087 0.000079 0.471253 0.466469 0.469468 0.000120 0.366838 0.405784 0.384363 0.000053 0.340654 0.387023 0.361752 0.000173 0.340816 0.394203 0.364421 0.000185 0.459115 0.456216 0.457945 0.000226 0.483391 0.476721 0.480992 0.000245 0.364346 0.400862 0.380991 0.000116 0.369331 0.410707 0.387735 0.000122 977.850000 986.910000 981.927433 404.096720 1093.240000 1070.780000 1084.854167 402.410340 7928.910000 7942.310000 7933.218400 736.142657
552 0.341052 0.390306 0.363045 0.000078 0.470940 0.465394 0.469650 0.000118 0.367029 0.405324 0.384366 0.000052 0.340670 0.386226 0.361773 0.000172 0.341433 0.394386 0.364317 0.000184 0.459626 0.452522 0.458131 0.000222 0.482254 0.478266 0.481168 0.000242 0.364461 0.399485 0.381045 0.000115 0.369597 0.411162 0.387688 0.000122 979.220000 987.050000 982.111767 401.747266 1092.890000 1076.110000 1084.701767 402.554998 7927.890000 7936.840000 7933.186467 728.591827
553 0.341053 0.390945 0.363105 0.000079 0.470073 0.467846 0.469637 0.000117 0.366857 0.406325 0.384412 0.000053 0.340796 0.388337 0.361924 0.000175 0.341311 0.393554 0.364287 0.000185 0.458095 0.456084 0.458092 0.000220 0.482052 0.479607 0.481182 0.000237 0.364256 0.401886 0.381158 0.000116 0.369459 0.410764 0.387666 0.000123 978.420000 987.310000 982.040700 393.154841 1091.850000 1075.020000 1084.509267 402.979124 7929.730000 7937.670000 7933.450033 718.491572
554 0.341084 0.390021 0.363109 0.000078 0.471287 0.468766 0.469686 0.000116 0.367125 0.405770 0.384424 0.000052 0.341138 0.387924 0.362036 0.000174 0.341031 0.392118 0.364182 0.000184 0.460186 0.456650 0.458219 0.000215 0.482389 0.480882 0.481154 0.000243 0.364947 0.401669 0.381273 0.000115 0.369302 0.409871 0.387576 0.000122 977.530000 991.970000 982.302300 396.384589 1093.370000 1073.270000 1084.337300 402.528204 7929.100000 7934.760000 7933.360400 711.145567
555 0.341266 0.390591 0.363131 0.000078 0.472957 0.464761 0.469666 0.000117 0.367604 0.405425 0.384438 0.000052 0.340371 0.387168 0.362018 0.000173 0.342160 0.394014 0.364244 0.000181 0.460433 0.452194 0.458220 0.000221 0.485481 0.477329 0.481112 0.000244 0.364384 0.400173 0.381259 0.000114 0.370824 0.410677 0.387617 0.000120 978.360000 990.370000 982.553500 398.072521 1091.840000 1073.380000 1084.160333 414.339170 7929.800000 7936.250000 7933.286167 717.821492
556 0.340717 0.391087 0.363151 0.000078 0.471879 0.467022 0.469689 0.000117 0.366950 0.406274 0.384459 0.000053 0.340590 0.388187 0.362043 0.000173 0.340845 0.393988 0.364259 0.000181 0.460692 0.455372 0.458302 0.000220 0.483067 0.478671 0.481077 0.000245 0.364611 0.401624 0.381295 0.000114 0.369289 0.410924 0.387623 0.000121 978.490000 988.200000 982.646933 394.602491 1090.910000 1070.580000 1084.025500 418.146814 7930.600000 7941.220000 7933.327567 720.396149
557 0.341394 0.391211 0.363152 0.000078 0.471239 0.468084 0.469830 0.000117 0.367363 0.406585 0.384487 0.000052 0.341976 0.389677 0.362065 0.000172 0.340812 0.392744 0.364238 0.000180 0.457752 0.455607 0.458386 0.000220 0.484727 0.480562 0.481273 0.000242 0.365131 0.402863 0.381329 0.000114 0.369595 0.410308 0.387645 0.000120 979.740000 989.290000 982.358033 383.455124 1092.540000 1069.040000 1084.165933 406.592066 7927.720000 7941.670000 7933.476033 707.052130
558 0.341258 0.390723 0.363217 0.000078 0.471057 0.466613 0.469802 0.000116 0.367218 0.405901 0.384534 0.000052 0.341389 0.389907 0.362191 0.000175 0.341128 0.391540 0.364242 0.000181 0.461445 0.454449 0.458361 0.000218 0.480668 0.478776 0.481244 0.000240 0.365400 0.402816 0.381425 0.000116 0.369036 0.408987 0.387643 0.000121 979.930000 987.800000 982.399800 387.579817 1091.490000 1073.480000 1084.058800 411.173462 7928.580000 7938.720000 7933.541400 714.599746
559 0.340713 0.390091 0.363116 0.000077 0.471348 0.465817 0.469707 0.000114 0.366840 0.405237 0.384435 0.000052 0.340639 0.389034 0.362102 0.000175 0.340787 0.391149 0.364130 0.000182 0.460850 0.454425 0.458245 0.000220 0.481845 0.477209 0.481169 0.000236 0.364681 0.402112 0.381331 0.000116 0.368998 0.408361 0.387538 0.000122 977.780000 985.360000 982.261000 388.918688 1092.010000 1070.780000 1084.084533 415.213525 7930.210000 7943.860000 7933.654467 726.201146
560 0.341069 0.390465 0.363157 0.000078 0.471265 0.464632 0.469563 0.000117 0.367108 0.405299 0.384438 0.000053 0.340809 0.388244 0.362148 0.000172 0.341328 0.392686 0.364165 0.000182 0.459139 0.452325 0.458183 0.000222 0.483391 0.476939 0.480944 0.000241 0.364475 0.401061 0.381355 0.000115 0.369741 0.409537 0.387521 0.000122 976.820000 985.940000 982.514033 387.416833 1093.680000 1072.220000 1083.994533 419.185913 7929.500000 7941.840000 7933.491433 730.131249
561 0.340503 0.390270 0.363137 0.000078 0.472780 0.466655 0.469590 0.000116 0.366958 0.405547 0.384428 0.000053 0.340257 0.387781 0.362199 0.000174 0.340749 0.392758 0.364075 0.000182 0.461882 0.455748 0.458299 0.000216 0.483677 0.477562 0.480880 0.000245 0.364582 0.401374 0.381419 0.000115 0.369334 0.409719 0.387436 0.000122 978.050000 987.400000 982.445967 377.795402 1092.830000 1073.360000 1083.921267 418.855596 7929.120000 7939.240000 7933.632767 733.505856
562 0.340169 0.390074 0.363180 0.000080 0.473090 0.466498 0.469498 0.000113 0.366753 0.405359 0.384444 0.000054 0.340643 0.390210 0.362200 0.000176 0.339695 0.389938 0.364161 0.000184 0.461578 0.454721 0.458083 0.000219 0.484602 0.478275 0.480912 0.000237 0.364830 0.403112 0.381377 0.000117 0.368676 0.407605 0.387511 0.000122 978.160000 992.900000 982.363500 376.525234 1092.990000 1073.430000 1083.828367 420.703940 7928.850000 7933.670000 7933.808133 744.033662
563 0.340141 0.390803 0.363169 0.000081 0.470143 0.467678 0.469497 0.000115 0.366141 0.406178 0.384435 0.000054 0.339389 0.391978 0.362228 0.000174 0.340893 0.389627 0.364111 0.000182 0.458452 0.458293 0.458165 0.000218 0.481835 0.477064 0.480828 0.000240 0.363202 0.405241 0.381415 0.000115 0.369081 0.407115 0.387454 0.000122 976.700000 991.700000 982.508367 368.155488 1095.410000 1070.210000 1083.607933 421.114915 7927.890000 7938.090000 7933.883700 741.187950
564 0.340230 0.391772 0.363043 0.000081 0.472005 0.467849 0.469427 0.000117 0.366585 0.406988 0.384320 0.000055 0.340106 0.389231 0.362189 0.000173 0.340353 0.394313 0.363897 0.000183 0.461150 0.458648 0.458091 0.000224 0.482861 0.477050 0.480763 0.000245 0.364315 0.403115 0.381369 0.000115 0.368855 0.410861 0.387271 0.000122 980.970000 991.020000 982.588400 360.534463 1093.140000 1071.320000 1083.623267 418.095150 7925.890000 7937.660000 7933.788333 726.746785
565 0.340188 0.391416 0.362877 0.000082 0.471333 0.465674 0.469379 0.000117 0.366417 0.406268 0.384177 0.000054 0.340060 0.390833 0.361959 0.000173 0.340315 0.392000 0.363795 0.000184 0.460774 0.453578 0.458150 0.000225 0.481893 0.477770 0.480607 0.000246 0.364203 0.403382 0.381197 0.000115 0.368631 0.409154 0.387157 0.000122 979.470000 989.570000 982.614400 352.082157 1091.820000 1071.560000 1083.787000 402.067844 7928.710000 7938.870000 7933.598600 703.083317
566 0.340683 0.391178 0.362747 0.000080 0.470981 0.466507 0.469315 0.000119 0.366743 0.406244 0.384060 0.000054 0.341502 0.389802 0.361913 0.000168 0.339865 0.392554 0.363580 0.000183 0.458034 0.455630 0.458313 0.000224 0.483929 0.477384 0.480316 0.000248 0.364808 0.402968 0.381193 0.000112 0.368677 0.409520 0.386927 0.000122 975.980000 988.870000 982.567233 349.531090 1091.850000 1071.860000 1083.832167 399.828435 7932.170000 7939.270000 7933.600600 698.674378
567 0.340309 0.391215 0.362682 0.000081 0.471745 0.467152 0.469366 0.000117 0.366596 0.406402 0.384019 0.000054 0.341387 0.390404 0.361868 0.000167 0.339232 0.392027 0.363496 0.000186 0.459359 0.456050 0.458273 0.000220 0.484131 0.478254 0.480460 0.000250 0.364981 0.403533 0.381149 0.000112 0.368211 0.409272 0.386889 0.000124 979.190000 989.240000 982.738533 345.161863 1092.750000 1072.970000 1083.859500 389.536237 7928.060000 7937.790000 7933.401967 683.965591
568 0.340127 0.390959 0.362670 0.000080 0.472081 0.466572 0.469338 0.000116 0.366518 0.406081 0.384003 0.000053 0.340499 0.387242 0.361951 0.000164 0.339754 0.394676 0.363389 0.000185 0.461531 0.455711 0.458272 0.000226 0.482631 0.477433 0.480404 0.000247 0.364706 0.400936 0.381215 0.000111 0.368330 0.411227 0.386792 0.000124 979.300000 991.000000 982.499900 341.993728 1090.610000 1072.190000 1083.732600 381.963109 7930.090000 7936.810000 7933.767500 672.508515
569 0.339898 0.389787 0.362566 0.000079 0.470544 0.466573 0.469432 0.000116 0.366027 0.405144 0.383939 0.000053 0.340153 0.387425 0.361887 0.000164 0.339644 0.392149 0.363245 0.000182 0.460838 0.456717 0.458435 0.000224 0.480250 0.476430 0.480429 0.000245 0.364290 0.401284 0.381197 0.000111 0.367765 0.409005 0.386682 0.000121 980.580000 992.030000 982.669667 344.212471 1092.070000 1070.400000 1083.500633 372.396486 7927.350000 7937.570000 7933.829700 674.655589
570 0.340120 0.390605 0.362599 0.000080 0.471941 0.466816 0.469304 0.000116 0.366484 0.405847 0.383940 0.000054 0.339882 0.388693 0.362000 0.000168 0.340358 0.392517 0.363197 0.000185 0.459427 0.456898 0.458200 0.000226 0.484454 0.476734 0.480408 0.000244 0.363791 0.402334 0.381240 0.000113 0.369177 0.409360 0.386639 0.000123 980.460000 990.510000 982.803067 348.493095 1093.310000 1071.520000 1083.409333 367.259919 7926.230000 7937.970000 7933.787600 679.730892
571 0.339975 0.390358 0.362675 0.000079 0.471066 0.466667 0.469361 0.000118 0.366193 0.405620 0.384012 0.000053 0.340403 0.388874 0.362065 0.000166 0.339547 0.391842 0.363285 0.000181 0.458530 0.454652 0.458180 0.000229 0.483601 0.478682 0.480542 0.000247 0.364029 0.402030 0.381288 0.000112 0.368358 0.409210 0.386736 0.000121 980.400000 991.740000 982.821200 343.609289 1090.550000 1069.420000 1083.107033 360.235049 7929.050000 7938.840000 7934.071767 676.420172
572 0.340026 0.390802 0.362657 0.000078 0.470690 0.466246 0.469305 0.000120 0.366159 0.405891 0.383987 0.000053 0.340267 0.388017 0.362178 0.000164 0.339785 0.393586 0.363136 0.000181 0.459472 0.455136 0.458144 0.000237 0.481908 0.477357 0.480465 0.000249 0.364108 0.401441 0.381371 0.000111 0.368209 0.410340 0.386602 0.000120 983.250000 988.140000 982.935300 343.362642 1091.750000 1075.900000 1083.054100 357.528206 7925.000000 7935.960000 7934.010600 676.793668
573 0.339899 0.390369 0.362622 0.000078 0.473014 0.463500 0.469330 0.000119 0.366522 0.404995 0.383964 0.000052 0.340195 0.388035 0.362249 0.000165 0.339603 0.392703 0.362996 0.000178 0.462308 0.453208 0.458122 0.000233 0.483721 0.473793 0.480538 0.000244 0.364618 0.401069 0.381423 0.000111 0.368426 0.408921 0.386505 0.000119 981.330000 987.950000 983.286900 344.615581 1091.140000 1075.460000 1082.923933 365.872490 7927.530000 7936.590000 7933.789167 690.050523
574 0.340260 0.389348 0.362610 0.000078 0.471620 0.466417 0.469304 0.000121 0.366532 0.404762 0.383949 0.000052 0.339650 0.389394 0.362154 0.000168 0.340870 0.389302 0.363066 0.000175 0.460595 0.453180 0.458096 0.000234 0.482645 0.479655 0.480513 0.000250 0.363839 0.402151 0.381342 0.000112 0.369225 0.407373 0.386556 0.000117 984.930000 990.650000 983.336933 354.107858 1092.220000 1074.740000 1082.926800 370.742799 7922.850000 7934.610000 7933.736267 711.908809
575 0.340149 0.389571 0.362640 0.000078 0.471978 0.466802 0.469357 0.000120 0.366515 0.405017 0.383984 0.000052 0.340299 0.390941 0.362248 0.000169 0.339999 0.388201 0.363032 0.000174 0.459702 0.456248 0.458145 0.000232 0.484253 0.477356 0.480570 0.000250 0.364179 0.404002 0.381428 0.000112 0.368850 0.406032 0.386540 0.000117 981.580000 994.390000 983.769933 356.687641 1091.550000 1073.130000 1082.843800 378.604771 7926.870000 7932.480000 7933.386267 720.230381
576 0.340335 0.390007 0.362666 0.000079 0.471596 0.464106 0.469314 0.000121 0.366587 0.404827 0.383996 0.000052 0.340984 0.389623 0.362170 0.000170 0.339686 0.390391 0.363162 0.000174 0.460326 0.452739 0.458056 0.000236 0.482865 0.475472 0.480571 0.000249 0.364853 0.402246 0.381348 0.000113 0.368322 0.407407 0.386644 0.000116 983.990000 991.580000 983.883300 363.205232 1089.360000 1070.960000 1082.783500 378.883680 7926.650000 7937.460000 7933.333200 733.929124
577 0.340226 0.390046 0.362588 0.000079 0.471633 0.465111 0.469368 0.000120 0.366507 0.405059 0.383944 0.000053 0.340696 0.389260 0.362076 0.000170 0.339756 0.390831 0.363100 0.000175 0.462789 0.454186 0.458028 0.000232 0.480476 0.476035 0.480708 0.000248 0.365114 0.402245 0.381266 0.000113 0.367900 0.407872 0.386622 0.000116 978.280000 989.030000 984.243200 365.222303 1090.120000 1068.450000 1082.692133 376.803072 7931.600000 7942.520000 7933.064667 730.785942
578 0.340211 0.390264 0.362489 0.000079 0.470284 0.466214 0.469453 0.000119 0.366226 0.405454 0.383882 0.000052 0.340222 0.389303 0.361870 0.000168 0.340200 0.391226 0.363107 0.000174 0.459629 0.454790 0.458074 0.000233 0.480939 0.477637 0.480833 0.000243 0.364103 0.402400 0.381110 0.000112 0.368348 0.408508 0.386653 0.000116 980.620000 985.660000 984.377733 373.963775 1092.190000 1074.900000 1082.533667 376.630436 7927.190000 7939.440000 7933.088600 728.223921
579 0.340048 0.390366 0.362513 0.000079 0.470400 0.465533 0.469487 0.000117 0.366118 0.405399 0.383908 0.000052 0.341422 0.387820 0.361815 0.000169 0.338674 0.392911 0.363212 0.000176 0.459571 0.452914 0.458129 0.000226 0.481229 0.478151 0.480844 0.000240 0.365052 0.400839 0.381077 0.000112 0.367185 0.409959 0.386738 0.000117 981.210000 993.620000 984.570700 373.259258 1090.150000 1072.850000 1082.638600 379.148686 7928.640000 7933.530000 7932.790700 725.256826
580 0.340054 0.389555 0.362446 0.000077 0.472032 0.466595 0.469581 0.000116 0.366450 0.404963 0.383873 0.000052 0.340435 0.388768 0.361749 0.000166 0.339674 0.390343 0.363142 0.000175 0.460167 0.456032 0.458190 0.000226 0.483897 0.477158 0.480973 0.000239 0.364381 0.402221 0.381037 0.000111 0.368518 0.407706 0.386708 0.000117 982.420000 989.880000 985.028167 379.239526 1090.600000 1070.870000 1082.601233 387.647390 7926.980000 7939.250000 7932.370600 728.838449
581 0.339804 0.389877 0.362407 0.000078 0.472216 0.468027 0.469829 0.000114 0.366287 0.405507 0.383892 0.000052 0.339784 0.387181 0.361849 0.000168 0.339825 0.392574 0.362965 0.000175 0.461203 0.456753 0.458488 0.000219 0.483229 0.479300 0.481169 0.000237 0.364067 0.401095 0.381177 0.000112 0.368506 0.409919 0.386606 0.000116 981.080000 989.890000 985.432367 377.166810 1089.840000 1073.500000 1082.577900 390.140731 7929.080000 7936.610000 7931.989733 723.205204
582 0.340109 0.390513 0.362498 0.000080 0.471783 0.467745 0.469842 0.000113 0.366444 0.405959 0.383966 0.000053 0.339686 0.389971 0.361854 0.000168 0.340531 0.391056 0.363141 0.000180 0.460980 0.457433 0.458485 0.000215 0.482587 0.478056 0.481199 0.000234 0.363945 0.403463 0.381180 0.000111 0.368943 0.408456 0.386753 0.000119 983.160000 991.570000 985.677133 376.655626 1091.100000 1068.510000 1082.429933 394.788437 7925.740000 7939.920000 7931.892933 729.899910
583 0.340079 0.390418 0.362488 0.000080 0.470498 0.467374 0.469817 0.000113 0.366163 0.405809 0.383954 0.000053 0.340578 0.390510 0.361928 0.000167 0.339580 0.390325 0.363047 0.000180 0.459569 0.455304 0.458390 0.000217 0.481428 0.479444 0.481245 0.000234 0.364376 0.403469 0.381220 0.000110 0.367950 0.408149 0.386687 0.000120 981.190000 994.490000 985.802667 377.940507 1091.660000 1069.010000 1082.358233 399.181320 7927.150000 7936.500000 7931.839100 740.496961
584 0.340058 0.389482 0.362408 0.000080 0.473195 0.465370 0.469927 0.000111 0.366685 0.404660 0.383912 0.000053 0.340782 0.387678 0.361880 0.000167 0.339334 0.391286 0.362936 0.000181 0.462274 0.453986 0.458560 0.000214 0.484117 0.476754 0.481294 0.000230 0.365080 0.400939 0.381216 0.000110 0.368290 0.408380 0.386608 0.000120 979.360000 994.170000 985.836667 384.637692 1091.600000 1071.550000 1082.363900 401.319888 7929.040000 7934.280000 7931.799433 752.745258
585 0.339702 0.389948 0.362376 0.000080 0.472807 0.466889 0.469948 0.000111 0.366323 0.405337 0.383891 0.000053 0.340453 0.388362 0.361923 0.000166 0.338951 0.391534 0.362829 0.000182 0.461082 0.455055 0.458581 0.000214 0.484531 0.478723 0.481316 0.000233 0.364579 0.401701 0.381255 0.000110 0.368067 0.408972 0.386526 0.000120 982.560000 991.690000 985.800800 389.673698 1092.540000 1070.870000 1082.248333 395.322105 7924.900000 7937.440000 7931.950867 754.463305
586 0.339882 0.389796 0.362373 0.000081 0.472050 0.466796 0.469935 0.000111 0.366316 0.405196 0.383885 0.000053 0.341252 0.389013 0.361932 0.000167 0.338512 0.390578 0.362814 0.000179 0.460964 0.455124 0.458548 0.000214 0.483135 0.478468 0.481321 0.000231 0.365195 0.402236 0.381255 0.000110 0.367437 0.408156 0.386515 0.000119 979.130000 991.430000 985.914200 386.890862 1092.500000 1070.930000 1082.246833 394.184347 7928.370000 7937.640000 7931.838967 746.142650
587 0.339923 0.390178 0.362336 0.000080 0.472275 0.469184 0.469928 0.000110 0.366393 0.405979 0.383854 0.000053 0.339826 0.388487 0.361913 0.000166 0.340020 0.391868 0.362758 0.000178 0.462820 0.457519 0.458616 0.000212 0.481729 0.480848 0.481240 0.000231 0.364425 0.402293 0.381253 0.000110 0.368362 0.409664 0.386455 0.000119 981.790000 991.620000 985.980067 391.901743 1092.260000 1070.030000 1081.961567 394.804970 7925.950000 7938.350000 7932.058367 757.710097
588 0.339893 0.390496 0.362348 0.000080 0.472259 0.466765 0.470005 0.000112 0.366366 0.405750 0.383879 0.000054 0.339887 0.388907 0.361984 0.000167 0.339899 0.392085 0.362711 0.000179 0.459719 0.456609 0.458729 0.000211 0.484800 0.476921 0.481282 0.000233 0.363853 0.402447 0.381333 0.000111 0.368879 0.409052 0.386425 0.000120 979.680000 993.520000 986.156467 390.951778 1089.440000 1070.510000 1081.896733 392.662878 7930.880000 7935.970000 7931.946800 745.480309
589 0.340226 0.390580 0.362401 0.000079 0.471359 0.466178 0.469999 0.000111 0.366453 0.405699 0.383920 0.000053 0.340257 0.388814 0.362017 0.000166 0.340196 0.392345 0.362785 0.000180 0.461765 0.457193 0.458824 0.000206 0.480952 0.475164 0.481174 0.000235 0.364559 0.402490 0.381378 0.000111 0.368347 0.408909 0.386462 0.000120 980.580000 991.970000 986.246933 387.498462 1093.170000 1072.030000 1081.868500 391.681851 7926.250000 7936.000000 7931.884567 736.703474
590 0.339809 0.390798 0.362366 0.000080 0.473528 0.466881 0.470067 0.000110 0.366553 0.406014 0.383906 0.000054 0.338915 0.390639 0.361954 0.000168 0.340703 0.390957 0.362778 0.000180 0.461687 0.453908 0.458863 0.000203 0.485369 0.479853 0.481272 0.000237 0.363469 0.403292 0.381336 0.000112 0.369636 0.408736 0.386477 0.000120 983.080000 995.720000 986.307033 387.542503 1091.920000 1071.510000 1081.945300 390.191493 7925.000000 7932.770000 7931.747667 733.658893
591 0.339890 0.390453 0.362406 0.000080 0.473248 0.466603 0.470162 0.000109 0.366562 0.405683 0.383957 0.000054 0.340629 0.389509 0.362065 0.000167 0.339151 0.391397 0.362747 0.000180 0.459739 0.457016 0.458941 0.000201 0.486757 0.476190 0.481383 0.000232 0.364451 0.403010 0.381440 0.000112 0.368672 0.408355 0.386475 0.000119 981.900000 991.150000 986.216867 393.755686 1093.610000 1071.760000 1081.923667 391.158388 7924.490000 7937.090000 7931.859467 741.161131
592 0.339985 0.390062 0.362340 0.000080 0.471773 0.467425 0.470079 0.000110 0.366342 0.405534 0.383888 0.000054 0.339848 0.388168 0.362063 0.000167 0.340121 0.391955 0.362617 0.000180 0.460146 0.456689 0.458718 0.000200 0.483401 0.478160 0.481440 0.000236 0.363908 0.401872 0.381394 0.000112 0.368777 0.409196 0.386382 0.000120 981.250000 987.690000 986.112100 382.629972 1092.470000 1070.980000 1081.842333 386.859638 7926.280000 7941.330000 7932.045567 724.670416
593 0.340005 0.390252 0.362248 0.000081 0.473235 0.468026 0.470106 0.000108 0.366651 0.405807 0.383820 0.000054 0.341111 0.388794 0.362114 0.000168 0.338899 0.391710 0.362382 0.000179 0.459819 0.457212 0.458637 0.000200 0.486652 0.478839 0.481576 0.000229 0.364853 0.402478 0.381419 0.000113 0.368449 0.409136 0.386220 0.000120 983.440000 989.090000 986.081533 379.613825 1090.590000 1068.260000 1081.860367 391.661596 7925.970000 7942.650000 7932.058100 724.283406
594 0.339916 0.390210 0.362200 0.000081 0.471063 0.467561 0.470066 0.000110 0.366145 0.405680 0.383773 0.000054 0.339994 0.389882 0.362122 0.000171 0.339838 0.390539 0.362278 0.000178 0.458683 0.458028 0.458607 0.000207 0.483443 0.477095 0.481524 0.000230 0.363732 0.403511 0.381419 0.000114 0.368559 0.407850 0.386127 0.000118 982.280000 991.000000 986.160167 375.846754 1093.990000 1072.120000 1082.150133 387.484865 7923.730000 7936.880000 7931.689700 709.930692
595 0.339918 0.391064 0.362140 0.000081 0.473530 0.464901 0.470017 0.000111 0.366640 0.405831 0.383716 0.000054 0.339369 0.388850 0.361995 0.000172 0.340466 0.393277 0.362286 0.000178 0.462660 0.453740 0.458557 0.000209 0.484400 0.476061 0.481477 0.000233 0.364027 0.401828 0.381307 0.000115 0.369253 0.409834 0.386124 0.000118 982.300000 992.510000 986.064600 369.755553 1090.520000 1068.820000 1082.405333 390.650528 7927.180000 7938.670000 7931.530067 703.146003
596 0.339889 0.390177 0.362146 0.000079 0.470957 0.465766 0.470103 0.000111 0.366103 0.405295 0.383737 0.000052 0.340592 0.390247 0.361946 0.000173 0.339186 0.390108 0.362346 0.000174 0.458705 0.456232 0.458474 0.000209 0.483209 0.475301 0.481732 0.000233 0.364214 0.403444 0.381251 0.000116 0.367991 0.407146 0.386223 0.000116 985.070000 996.430000 986.292400 369.373377 1092.790000 1069.110000 1082.536500 390.737930 7922.140000 7934.460000 7931.171100 702.728872
597 0.339894 0.389424 0.362049 0.000078 0.470729 0.468450 0.470140 0.000108 0.366061 0.405229 0.383667 0.000052 0.339746 0.387951 0.361740 0.000170 0.340042 0.390898 0.362358 0.000176 0.459009 0.457183 0.458442 0.000206 0.482448 0.479718 0.481837 0.000228 0.363599 0.401797 0.381080 0.000114 0.368523 0.408662 0.386254 0.000117 986.610000 993.130000 986.365033 362.773473 1090.220000 1067.480000 1082.564333 389.346801 7923.170000 7939.390000 7931.070633 701.153183
598 0.340200 0.389628 0.362037 0.000078 0.471145 0.468064 0.470179 0.000110 0.366389 0.405315 0.383665 0.000052 0.338479 0.387996 0.361661 0.000170 0.341921 0.391259 0.362412 0.000180 0.460777 0.456446 0.458445 0.000211 0.481513 0.479682 0.481913 0.000227 0.362939 0.401686 0.381018 0.000113 0.369840 0.408943 0.386313 0.000119 984.030000 995.530000 986.577500 362.522203 1089.690000 1070.750000 1082.775400 384.018699 7926.280000 7933.720000 7930.647100 691.913626
599 0.340092 0.389804 0.361985 0.000078 0.470103 0.467146 0.470009 0.000112 0.366094 0.405272 0.383590 0.000052 0.341010 0.388681 0.361620 0.000170 0.339175 0.390927 0.362351 0.000178 0.458910 0.453916 0.458275 0.000214 0.481295 0.480375 0.481743 0.000231 0.364590 0.401728 0.380951 0.000113 0.367599 0.408817 0.386229 0.000119 985.830000 993.350000 986.770100 366.519951 1090.490000 1071.000000 1082.726167 380.494467 7923.680000 7935.650000 7930.503733 707.700120
600 0.340125 0.388684 0.362017 0.000076 0.471194 0.465797 0.470059 0.000112 0.366339 0.404107 0.383625 0.000051 0.339252 0.386433 0.361641 0.000171 0.340998 0.390934 0.362393 0.000179 0.459149 0.454712 0.458408 0.000215 0.483239 0.476883 0.481710 0.000235 0.363231 0.400089 0.380994 0.000113 0.369446 0.408124 0.386256 0.000120 983.630000 994.200000 986.934667 363.090723 1087.500000 1070.910000 1082.539933 368.582716 7928.870000 7934.890000 7930.525400 706.906173
601 0.340740 0.389384 0.362150 0.000076 0.471857 0.466729 0.469965 0.000112 0.366964 0.404853 0.383713 0.000051 0.340777 0.389576 0.361859 0.000173 0.340703 0.389193 0.362441 0.000177 0.460992 0.454850 0.458231 0.000216 0.482722 0.478607 0.481698 0.000233 0.364820 0.402631 0.381134 0.000115 0.369107 0.407076 0.386292 0.000119 984.740000 990.190000 987.442567 357.489048 1088.370000 1068.830000 1082.224833 363.566764 7926.890000 7940.980000 7930.332600 698.346041
602 0.340465 0.389376 0.362301 0.000075 0.471090 0.467868 0.469935 0.000112 0.366590 0.405074 0.383828 0.000051 0.341410 0.390702 0.361990 0.000173 0.339520 0.388049 0.362612 0.000177 0.457947 0.456830 0.458389 0.000215 0.484233 0.478907 0.481481 0.000235 0.364717 0.403928 0.381270 0.000115 0.368462 0.406221 0.386386 0.000119 982.790000 993.290000 987.637467 355.213256 1089.490000 1070.990000 1081.775233 360.071158 7927.720000 7935.720000 7930.587300 698.257559
603 0.340450 0.388959 0.362468 0.000075 0.471046 0.466862 0.470005 0.000113 0.366570 0.404539 0.383976 0.000051 0.339556 0.386702 0.362050 0.000172 0.341345 0.391215 0.362886 0.000177 0.458941 0.455800 0.458423 0.000215 0.483151 0.477924 0.481587 0.000236 0.363433 0.400522 0.381325 0.000114 0.369706 0.408557 0.386626 0.000118 984.460000 991.680000 988.113533 357.239104 1088.020000 1065.270000 1081.409633 361.391656 7927.520000 7943.050000 7930.476833 708.899642
604 0.340677 0.389839 0.362654 0.000076 0.469876 0.466209 0.470032 0.000115 0.366517 0.405113 0.384129 0.000051 0.340107 0.386586 0.362314 0.000171 0.341248 0.393092 0.362994 0.000182 0.457611 0.453379 0.458449 0.000212 0.482142 0.479039 0.481615 0.000239 0.363607 0.399945 0.381541 0.000113 0.369426 0.410281 0.386718 0.000121 987.830000 991.940000 988.378800 362.113853 1087.730000 1068.650000 1081.196633 362.787292 7924.440000 7939.410000 7930.424567 712.195865
605 0.340412 0.390389 0.362774 0.000077 0.473272 0.469130 0.470109 0.000111 0.366984 0.406137 0.384241 0.000052 0.341044 0.389575 0.362437 0.000176 0.339780 0.391203 0.363112 0.000181 0.462775 0.457085 0.458574 0.000206 0.483768 0.481174 0.481643 0.000239 0.365390 0.403077 0.381664 0.000116 0.368578 0.409197 0.386818 0.000120 986.250000 992.410000 988.679133 363.094047 1085.780000 1067.200000 1080.805333 365.480934 7927.970000 7940.390000 7930.515533 706.216791
606 0.341016 0.390948 0.362819 0.000078 0.473643 0.466391 0.469952 0.000112 0.367541 0.406037 0.384246 0.000052 0.342333 0.390796 0.362448 0.000175 0.339698 0.391100 0.363190 0.000180 0.462632 0.454858 0.458345 0.000206 0.484655 0.477925 0.481560 0.000240 0.366393 0.403608 0.381627 0.000116 0.368689 0.408465 0.386864 0.000119 984.390000 995.660000 988.981133 367.135751 1089.550000 1069.070000 1080.606167 366.759669 7926.060000 7935.270000 7930.412700 707.863215
607 0.340834 0.390159 0.362814 0.000076 0.471765 0.467754 0.470007 0.000112 0.367020 0.405678 0.384252 0.000051 0.341121 0.388547 0.362270 0.000174 0.340546 0.391772 0.363358 0.000181 0.460716 0.455778 0.458556 0.000205 0.482815 0.479730 0.481457 0.000241 0.365040 0.401993 0.381527 0.000115 0.369000 0.409364 0.386978 0.000120 983.520000 992.930000 989.159633 372.385886 1089.340000 1067.650000 1080.672367 362.441235 7927.140000 7939.420000 7930.168000 702.606660
608 0.340844 0.389407 0.362937 0.000077 0.471154 0.467977 0.469966 0.000112 0.366906 0.405121 0.384343 0.000052 0.340624 0.390223 0.362467 0.000175 0.341064 0.388591 0.363407 0.000185 0.459819 0.456742 0.458466 0.000206 0.482489 0.479213 0.481465 0.000237 0.364463 0.403527 0.381667 0.000116 0.369349 0.406716 0.387018 0.000121 984.890000 994.490000 989.262867 376.572699 1090.500000 1072.750000 1080.278567 360.521256 7924.610000 7932.760000 7930.458567 702.845649
609 0.340931 0.390332 0.362996 0.000077 0.472596 0.468605 0.470137 0.000110 0.367264 0.405986 0.384424 0.000052 0.340489 0.389022 0.362571 0.000174 0.341373 0.391642 0.363421 0.000183 0.461751 0.458846 0.458648 0.000204 0.483440 0.478363 0.481626 0.000237 0.364741 0.402986 0.381786 0.000115 0.369786 0.408986 0.387062 0.000121 984.810000 997.150000 989.193700 379.100480 1087.070000 1072.400000 1080.125600 359.117386 7928.120000 7930.450000 7930.680700 708.226943
610 0.340981 0.390526 0.363151 0.000078 0.473007 0.467284 0.470061 0.000109 0.367386 0.405877 0.384533 0.000052 0.341420 0.389055 0.362789 0.000174 0.340541 0.391996 0.363514 0.000184 0.461693 0.457364 0.458500 0.000201 0.484321 0.477204 0.481622 0.000237 0.365475 0.402717 0.381931 0.000115 0.369297 0.409038 0.387135 0.000122 984.280000 996.050000 989.280333 382.550181 1089.320000 1068.950000 1079.857333 365.922353 7926.400000 7935.000000 7930.862333 721.630673
611 0.340954 0.390699 0.363115 0.000079 0.471983 0.469719 0.470117 0.000109 0.367160 0.406503 0.384516 0.000052 0.340421 0.390207 0.362767 0.000174 0.341487 0.391191 0.363464 0.000184 0.461396 0.460778 0.458606 0.000203 0.482569 0.478659 0.481627 0.000233 0.364616 0.404321 0.381935 0.000115 0.369703 0.408685 0.387097 0.000122 985.850000 993.870000 989.210733 385.921167 1090.070000 1068.970000 1079.825667 366.804336 7924.080000 7937.160000 7930.963600 721.440670
612 0.340658 0.391612 0.363112 0.000081 0.474116 0.469252 0.470191 0.000110 0.367349 0.407140 0.384528 0.000054 0.340589 0.391020 0.362736 0.000177 0.340726 0.392204 0.363487 0.000187 0.462376 0.459138 0.458667 0.000205 0.485855 0.479366 0.481716 0.000235 0.364946 0.404644 0.381922 0.000117 0.369752 0.409637 0.387133 0.000123 985.600000 992.980000 989.099067 384.207677 1087.490000 1068.070000 1079.758200 369.572038 7926.910000 7938.950000 7931.142733 733.005937
613 0.340777 0.390888 0.362951 0.000080 0.472201 0.466576 0.470056 0.000111 0.367062 0.406025 0.384372 0.000054 0.341051 0.392635 0.362577 0.000176 0.340503 0.389140 0.363325 0.000186 0.461600 0.455361 0.458632 0.000209 0.482802 0.477792 0.481480 0.000237 0.365161 0.405181 0.381788 0.000116 0.368963 0.406870 0.386956 0.000123 984.310000 993.650000 989.082700 392.597248 1090.160000 1070.120000 1080.015033 375.403648 7925.530000 7936.230000 7930.902267 745.353063
614 0.340272 0.391150 0.362847 0.000080 0.472175 0.467552 0.470114 0.000112 0.366653 0.406430 0.384300 0.000054 0.341160 0.389888 0.362504 0.000178 0.339385 0.392411 0.363190 0.000185 0.460526 0.456909 0.458733 0.000211 0.483824 0.478196 0.481495 0.000237 0.365033 0.403292 0.381750 0.000118 0.368273 0.409568 0.386851 0.000122 981.080000 995.760000 989.037367 391.347519 1089.620000 1067.960000 1080.240200 379.138415 7929.300000 7936.280000 7930.722433 753.160747
615 0.340403 0.391253 0.362804 0.000081 0.472074 0.466347 0.470067 0.000115 0.366737 0.406272 0.384257 0.000053 0.340330 0.389465 0.362520 0.000179 0.340476 0.393041 0.363088 0.000184 0.460817 0.457640 0.458614 0.000213 0.483331 0.475054 0.481521 0.000241 0.364427 0.403100 0.381739 0.000118 0.369047 0.409443 0.386775 0.000121 984.320000 993.420000 988.745800 392.069077 1088.250000 1068.110000 1080.339067 383.067049 7927.430000 7938.470000 7930.915133 755.905447
616 0.340531 0.390633 0.362592 0.000080 0.472633 0.466278 0.470023 0.000113 0.366952 0.405762 0.384078 0.000054 0.340328 0.388362 0.362187 0.000178 0.340734 0.392903 0.362997 0.000182 0.460871 0.456836 0.458593 0.000213 0.484395 0.475720 0.481453 0.000235 0.364437 0.402057 0.381469 0.000118 0.369466 0.409467 0.386688 0.000120 980.120000 997.330000 988.562000 393.897497 1089.060000 1063.670000 1080.355433 390.528646 7930.820000 7939.000000 7931.082567 772.676241
617 0.340363 0.390696 0.362592 0.000080 0.471043 0.466229 0.470035 0.000113 0.366499 0.405802 0.384080 0.000054 0.339586 0.389342 0.361997 0.000178 0.341140 0.392050 0.363186 0.000182 0.460554 0.456999 0.458562 0.000209 0.481533 0.475458 0.481508 0.000237 0.363779 0.402873 0.381310 0.000118 0.369219 0.408731 0.386851 0.000121 982.420000 995.620000 988.565733 383.951702 1089.430000 1069.850000 1080.292800 387.400138 7928.150000 7934.530000 7931.141467 762.109650
618 0.340296 0.390635 0.362475 0.000080 0.472124 0.466478 0.469986 0.000113 0.366661 0.405803 0.383977 0.000054 0.340605 0.390603 0.361868 0.000181 0.339986 0.390666 0.363081 0.000185 0.460157 0.456778 0.458502 0.000212 0.484092 0.476177 0.481470 0.000236 0.364515 0.403838 0.381195 0.000120 0.368808 0.407769 0.386759 0.000122 982.900000 996.160000 988.355333 382.607010 1087.910000 1069.540000 1079.933767 396.555579 7929.190000 7934.300000 7931.710900 766.350018
619 0.340096 0.390692 0.362437 0.000079 0.470380 0.468531 0.470065 0.000114 0.366153 0.406260 0.383962 0.000054 0.340267 0.390380 0.361784 0.000178 0.339925 0.391005 0.363089 0.000183 0.456795 0.456665 0.458520 0.000218 0.483965 0.480397 0.481609 0.000231 0.363573 0.403637 0.381131 0.000118 0.368733 0.408883 0.386793 0.000122 983.260000 995.690000 988.217067 385.167280 1090.640000 1068.410000 1079.899967 400.707393 7926.100000 7935.900000 7931.882967 770.480645
620 0.339898 0.390375 0.362416 0.000078 0.472532 0.468261 0.469900 0.000113 0.366425 0.405952 0.383913 0.000053 0.339873 0.389925 0.361707 0.000176 0.339924 0.390824 0.363125 0.000187 0.461005 0.459715 0.458322 0.000218 0.484060 0.476807 0.481479 0.000234 0.364099 0.403883 0.381030 0.000117 0.368751 0.408021 0.386796 0.000125 984.370000 995.210000 988.051567 379.779522 1090.120000 1068.460000 1079.715067 396.868199 7925.510000 7936.330000 7932.233367 757.707542
621 0.340224 0.390077 0.362399 0.000080 0.471430 0.466009 0.469821 0.000112 0.366465 0.405263 0.383884 0.000054 0.340920 0.389077 0.361768 0.000174 0.339527 0.391077 0.363030 0.000186 0.460191 0.453599 0.458210 0.000216 0.482669 0.478418 0.481433 0.000236 0.364774 0.401982 0.381057 0.000115 0.368155 0.408545 0.386710 0.000124 984.160000 997.160000 987.923433 378.706239 1089.400000 1069.600000 1079.693833 395.527161 7926.440000 7933.240000 7932.382733 754.252241
622 0.340376 0.390559 0.362401 0.000080 0.471548 0.468542 0.469821 0.000113 0.366610 0.406155 0.383885 0.000054 0.342203 0.386217 0.361804 0.000174 0.338548 0.394900 0.362999 0.000189 0.458643 0.454854 0.458135 0.000220 0.484452 0.482230 0.481506 0.000238 0.365491 0.399944 0.381070 0.000116 0.367729 0.412366 0.386700 0.000127 981.240000 994.450000 987.829167 379.018214 1085.780000 1068.640000 1079.465300 398.289828 7932.980000 7936.910000 7932.705533 753.255779
623 0.340289 0.390146 0.362347 0.000080 0.472205 0.468065 0.469889 0.000111 0.366672 0.405729 0.383855 0.000055 0.341180 0.387167 0.361838 0.000175 0.339398 0.393124 0.362856 0.000188 0.461030 0.456190 0.458168 0.000217 0.483380 0.479939 0.481609 0.000234 0.365150 0.400971 0.381104 0.000116 0.368195 0.410487 0.386607 0.000127 982.820000 994.290000 987.606933 374.015919 1091.020000 1064.160000 1079.496367 398.477360 7926.160000 7941.550000 7932.896700 748.581321
624 0.340349 0.389926 0.362356 0.000079 0.471889 0.466441 0.469743 0.000112 0.366657 0.405229 0.383833 0.000053 0.339938 0.389827 0.361913 0.000176 0.340760 0.390025 0.362799 0.000185 0.458824 0.457341 0.457905 0.000217 0.484954 0.475541 0.481580 0.000237 0.363715 0.403330 0.381111 0.000117 0.369599 0.407128 0.386555 0.000124 981.950000 996.560000 987.306167 376.558596 1086.490000 1068.650000 1079.380000 398.349977 7931.560000 7934.790000 7933.313833 745.083796
625 0.340345 0.390235 0.362253 0.000077 0.472846 0.468128 0.469681 0.000113 0.366845 0.405814 0.383739 0.000052 0.340642 0.388411 0.361841 0.000175 0.340048 0.392059 0.362665 0.000182 0.460959 0.455340 0.457878 0.000221 0.484733 0.480916 0.481483 0.000237 0.364705 0.401797 0.381049 0.000116 0.368985 0.409830 0.386428 0.000122 980.440000 996.740000 987.160900 373.647288 1089.970000 1067.820000 1079.192333 399.724132 7929.590000 7935.440000 7933.646767 737.950558
626 0.340826 0.389529 0.362309 0.000078 0.472809 0.469788 0.469597 0.000114 0.367223 0.405581 0.383766 0.000053 0.340647 0.388962 0.361918 0.000174 0.341006 0.390096 0.362700 0.000184 0.460937 0.459353 0.457670 0.000219 0.484680 0.480224 0.481523 0.000241 0.364705 0.403040 0.381068 0.000116 0.369740 0.408122 0.386464 0.000124 982.720000 995.630000 987.199767 376.104765 1089.160000 1064.470000 1079.177133 395.837761 7928.120000 7939.900000 7933.623100 740.560221
627 0.340188 0.389624 0.362265 0.000077 0.469313 0.468320 0.469449 0.000117 0.366013 0.405363 0.383702 0.000052 0.341430 0.389259 0.361789 0.000173 0.338946 0.389989 0.362740 0.000184 0.456734 0.455311 0.457595 0.000221 0.481892 0.481330 0.481303 0.000247 0.364490 0.402469 0.380950 0.000115 0.367535 0.408257 0.386453 0.000125 984.170000 996.860000 987.290500 371.849092 1087.020000 1068.640000 1079.215633 394.873524 7928.810000 7934.500000 7933.493867 728.944885
628 0.339962 0.389914 0.362340 0.000076 0.472372 0.468495 0.469418 0.000117 0.366444 0.405630 0.383755 0.000052 0.341280 0.387743 0.361856 0.000170 0.338643 0.392086 0.362824 0.000186 0.460770 0.456891 0.457694 0.000221 0.483975 0.480099 0.481142 0.000251 0.365178 0.401572 0.381023 0.000113 0.367709 0.409688 0.386487 0.000125 982.230000 992.400000 987.344967 369.881806 1087.040000 1065.810000 1079.099867 398.438346 7930.730000 7941.790000 7933.555167 736.005324
629 0.340135 0.389637 0.362545 0.000078 0.471195 0.468516 0.469444 0.000118 0.366347 0.405412 0.383925 0.000053 0.340972 0.390576 0.362149 0.000173 0.339298 0.388697 0.362941 0.000189 0.458623 0.453986 0.457772 0.000219 0.483767 0.483046 0.481117 0.000253 0.364502 0.403258 0.381273 0.000116 0.368192 0.407567 0.386576 0.000127 983.770000 999.230000 987.371600 372.935387 1084.950000 1065.190000 1079.094733 407.088814 7931.280000 7935.580000 7933.533667 751.282818
630 0.340460 0.389834 0.362558 0.000079 0.470566 0.468019 0.469392 0.000118 0.366481 0.405471 0.383925 0.000053 0.341637 0.389973 0.362238 0.000172 0.339283 0.389696 0.362878 0.000188 0.458712 0.457466 0.457628 0.000222 0.482421 0.478572 0.481156 0.000250 0.365052 0.403471 0.381316 0.000115 0.367911 0.407471 0.386534 0.000126 983.510000 994.780000 987.537667 381.772796 1086.640000 1068.530000 1079.043233 416.151083 7929.850000 7936.690000 7933.419100 774.538920
631 0.340492 0.390115 0.362573 0.000079 0.471176 0.467444 0.469289 0.000120 0.366629 0.405580 0.383916 0.000053 0.340696 0.388821 0.362274 0.000172 0.340288 0.391408 0.362872 0.000189 0.460122 0.455824 0.457424 0.000225 0.482230 0.479065 0.481154 0.000253 0.364581 0.402222 0.381304 0.000115 0.368676 0.408939 0.386528 0.000126 983.090000 994.360000 987.751267 379.848554 1087.690000 1069.210000 1079.226667 414.689517 7929.220000 7936.430000 7933.022067 777.761868
632 0.340475 0.389697 0.362485 0.000078 0.469580 0.467633 0.469310 0.000121 0.366296 0.405284 0.383850 0.000053 0.341578 0.387510 0.362153 0.000169 0.339371 0.391884 0.362817 0.000187 0.458849 0.457873 0.457511 0.000229 0.480311 0.477393 0.481109 0.000251 0.365032 0.401582 0.381224 0.000114 0.367559 0.408986 0.386476 0.000125 985.930000 992.190000 987.963800 376.925693 1086.790000 1064.500000 1079.191933 416.326129 7927.280000 7943.310000 7932.844267 775.492051
633 0.340398 0.389687 0.362452 0.000078 0.470483 0.469718 0.469236 0.000120 0.366415 0.405693 0.383808 0.000053 0.340064 0.389980 0.362235 0.000169 0.340732 0.389394 0.362669 0.000181 0.458010 0.455693 0.457448 0.000230 0.482955 0.483744 0.481024 0.000248 0.363653 0.403122 0.381277 0.000114 0.369176 0.408264 0.386340 0.000121 983.110000 993.830000 987.959367 375.800812 1086.900000 1065.390000 1079.395233 414.018103 7929.990000 7940.780000 7932.645400 763.361282
634 0.340426 0.389393 0.362463 0.000077 0.472421 0.468518 0.469261 0.000120 0.366825 0.405218 0.383823 0.000052 0.341002 0.388983 0.362287 0.000170 0.339849 0.389803 0.362640 0.000180 0.460321 0.456149 0.457379 0.000228 0.484522 0.480887 0.481144 0.000246 0.364866 0.402416 0.381305 0.000114 0.368784 0.408020 0.386341 0.000120 985.700000 992.710000 988.207567 378.322633 1089.300000 1072.410000 1079.416400 417.942496 7925.000000 7934.880000 7932.376033 760.859013
635 0.340843 0.390361 0.362450 0.000077 0.471013 0.467070 0.469329 0.000118 0.366877 0.405703 0.383826 0.000051 0.341190 0.391262 0.362328 0.000170 0.340495 0.389460 0.362572 0.000178 0.458291 0.457446 0.457385 0.000226 0.483734 0.476693 0.481272 0.000240 0.364610 0.404499 0.381340 0.000113 0.369143 0.406906 0.386312 0.000119 985.210000 992.860000 988.282767 384.715937 1090.520000 1067.200000 1079.178367 412.519631 7924.270000 7939.940000 7932.538867 773.136095
636 0.340653 0.390234 0.362605 0.000077 0.471135 0.467110 0.469388 0.000116 0.366749 0.405609 0.383962 0.000052 0.341556 0.390613 0.362490 0.000170 0.339749 0.389854 0.362720 0.000178 0.458328 0.456361 0.457513 0.000223 0.483943 0.477859 0.481264 0.000237 0.364911 0.403763 0.381495 0.000114 0.368588 0.407455 0.386429 0.000119 982.310000 994.440000 988.596167 389.935647 1088.090000 1068.530000 1078.895667 418.482009 7929.600000 7937.030000 7932.508167 782.422578
637 0.340469 0.389460 0.362713 0.000076 0.472268 0.467760 0.469409 0.000116 0.366829 0.405120 0.384052 0.000051 0.341225 0.389099 0.362458 0.000167 0.339714 0.389821 0.362967 0.000178 0.462784 0.455937 0.457591 0.000223 0.481753 0.479584 0.481227 0.000237 0.365537 0.402467 0.381485 0.000112 0.368122 0.407773 0.386619 0.000119 984.300000 995.880000 988.859800 389.313382 1086.960000 1067.200000 1078.689100 423.010917 7928.740000 7936.920000 7932.451100 784.892514
638 0.340636 0.389954 0.362796 0.000077 0.472698 0.467625 0.469366 0.000118 0.367048 0.405488 0.384110 0.000052 0.342249 0.388897 0.362510 0.000167 0.339023 0.391011 0.363081 0.000183 0.460400 0.454735 0.457455 0.000225 0.484996 0.480515 0.481277 0.000246 0.365879 0.402064 0.381499 0.000111 0.368217 0.408912 0.386721 0.000122 985.980000 994.790000 989.041867 395.424183 1087.970000 1067.730000 1078.624233 421.161548 7926.050000 7937.480000 7932.333900 790.403824
639 0.340904 0.390048 0.362827 0.000078 0.471428 0.466102 0.469228 0.000117 0.367009 0.405259 0.384107 0.000052 0.340730 0.391563 0.362513 0.000169 0.341079 0.388534 0.363141 0.000181 0.461250 0.455755 0.457500 0.000226 0.481606 0.476448 0.480956 0.000240 0.364834 0.404401 0.381510 0.000112 0.369184 0.406117 0.386704 0.000121 986.410000 992.220000 989.204867 397.845191 1087.770000 1068.130000 1078.653567 424.132535 7925.820000 7939.650000 7932.141567 797.167773
640 0.340931 0.389633 0.362900 0.000076 0.472284 0.466824 0.469262 0.000117 0.367202 0.405071 0.384173 0.000052 0.341304 0.388946 0.362520 0.000168 0.340559 0.390320 0.363280 0.000180 0.460474 0.454755 0.457485 0.000224 0.484095 0.478893 0.481040 0.000241 0.365138 0.402108 0.381513 0.000112 0.369266 0.408035 0.386832 0.000120 987.500000 994.810000 989.350500 392.710993 1087.210000 1067.370000 1078.407300 425.822836 7925.290000 7937.820000 7932.242200 798.433806
641 0.340333 0.390043 0.362878 0.000078 0.470720 0.465675 0.469180 0.000118 0.366410 0.405169 0.384139 0.000053 0.340815 0.389737 0.362635 0.000170 0.339851 0.390348 0.363121 0.000184 0.460244 0.453159 0.457495 0.000223 0.481195 0.478191 0.480865 0.000245 0.364701 0.402421 0.381607 0.000113 0.368120 0.407917 0.386670 0.000122 985.650000 998.450000 989.499700 395.686614 1082.620000 1068.730000 1078.508767 422.077401 7931.730000 7932.820000 7931.991533 794.857074
642 0.340559 0.390181 0.362828 0.000079 0.472207 0.465161 0.469162 0.000117 0.366889 0.405177 0.384095 0.000053 0.340728 0.388778 0.362628 0.000172 0.340390 0.391584 0.363028 0.000185 0.462135 0.454529 0.457518 0.000223 0.482279 0.475792 0.480807 0.000244 0.365010 0.401928 0.381606 0.000114 0.368768 0.408426 0.386584 0.000123 985.230000 998.760000 989.374067 390.210556 1085.040000 1067.440000 1078.522233 414.327644 7929.730000 7933.800000 7932.103700 777.104540
643 0.340644 0.390969 0.362813 0.000079 0.473076 0.466275 0.469299 0.000117 0.367131 0.406030 0.384110 0.000053 0.340852 0.388365 0.362707 0.000175 0.340436 0.393573 0.362919 0.000185 0.461720 0.453253 0.457640 0.000223 0.484433 0.479298 0.480958 0.000241 0.365026 0.401343 0.381694 0.000116 0.369235 0.410718 0.386526 0.000122 986.860000 994.560000 989.557300 383.783846 1083.660000 1063.550000 1078.100100 410.871644 7929.480000 7941.890000 7932.342600 763.625275
644 0.340471 0.389977 0.362821 0.000078 0.472734 0.465183 0.469261 0.000118 0.366923 0.405018 0.384109 0.000052 0.341037 0.389262 0.362704 0.000176 0.339905 0.390692 0.362937 0.000184 0.461551 0.453957 0.457772 0.000222 0.483917 0.476409 0.480751 0.000246 0.365139 0.402201 0.381718 0.000117 0.368707 0.407836 0.386500 0.000122 988.440000 991.880000 989.599267 382.908973 1086.300000 1065.820000 1077.716667 405.158584 7925.260000 7942.300000 7932.684067 748.957783
645 0.340496 0.390506 0.362788 0.000078 0.471227 0.466453 0.469391 0.000117 0.366642 0.405696 0.384108 0.000053 0.341048 0.389614 0.362570 0.000176 0.339944 0.391399 0.363005 0.000183 0.458543 0.455982 0.457860 0.000224 0.483912 0.476925 0.480923 0.000246 0.364547 0.402887 0.381628 0.000117 0.368738 0.408504 0.386588 0.000121 987.260000 993.310000 989.763967 380.497167 1084.280000 1067.370000 1077.412133 405.468209 7928.460000 7939.320000 7932.823900 746.111932
646 0.340975 0.390360 0.362725 0.000078 0.470568 0.468209 0.469283 0.000117 0.366894 0.405930 0.384037 0.000052 0.341019 0.386796 0.362507 0.000175 0.340931 0.393925 0.362942 0.000182 0.459140 0.457136 0.457822 0.000219 0.481995 0.479282 0.480745 0.000248 0.364644 0.400864 0.381570 0.000116 0.369144 0.410996 0.386503 0.000120 984.180000 994.990000 990.055367 371.758668 1083.820000 1064.960000 1076.941233 396.977944 7932.000000 7940.050000 7933.003400 712.692107
647 0.340644 0.390430 0.362677 0.000079 0.472573 0.465443 0.469332 0.000119 0.367030 0.405432 0.384008 0.000052 0.340891 0.387999 0.362404 0.000173 0.340397 0.392861 0.362949 0.000180 0.461603 0.454520 0.457961 0.000220 0.483544 0.476366 0.480702 0.000253 0.365034 0.401303 0.381516 0.000115 0.369026 0.409562 0.386499 0.000119 987.380000 994.880000 990.435333 368.275282 1084.460000 1068.060000 1076.577533 390.232744 7928.160000 7937.060000 7932.987133 717.969996
648 0.340358 0.389803 0.362729 0.000078 0.471674 0.466215 0.469476 0.000116 0.366621 0.405085 0.384079 0.000052 0.341139 0.387400 0.362397 0.000172 0.339577 0.392206 0.363062 0.000180 0.460778 0.454769 0.458060 0.000216 0.482571 0.477662 0.480891 0.000246 0.365067 0.400873 0.381530 0.000114 0.368176 0.409297 0.386627 0.000119 988.600000 993.350000 990.582067 370.066824 1085.060000 1071.330000 1076.245333 384.005542 7926.340000 7935.320000 7933.172600 713.897941
649 0.340341 0.389942 0.362649 0.000078 0.472200 0.465301 0.469607 0.000115 0.366713 0.405014 0.384041 0.000052 0.340942 0.391040 0.362399 0.000172 0.339740 0.388844 0.362899 0.000178 0.460508 0.451046 0.458197 0.000219 0.483891 0.479557 0.481016 0.000241 0.364855 0.403041 0.381558 0.000113 0.368570 0.406986 0.386523 0.000118 987.360000 994.410000 990.664467 364.893764 1084.740000 1067.110000 1075.918933 382.060328 7927.900000 7938.480000 7933.416600 710.854966
650 0.340652 0.390146 0.362738 0.000078 0.470217 0.468541 0.469698 0.000115 0.366565 0.405825 0.384130 0.000052 0.342060 0.387678 0.362474 0.000171 0.339243 0.392613 0.363002 0.000179 0.460670 0.454643 0.458324 0.000218 0.479764 0.482440 0.481072 0.000243 0.365782 0.401071 0.381644 0.000114 0.367347 0.410578 0.386616 0.000120 984.820000 993.990000 990.681300 371.616925 1085.800000 1067.420000 1075.511167 376.168528 7929.380000 7938.590000 7933.807533 711.309734
651 0.340385 0.389453 0.362711 0.000078 0.471702 0.467821 0.469643 0.000113 0.366649 0.405127 0.384097 0.000052 0.341648 0.391416 0.362583 0.000170 0.339123 0.387490 0.362838 0.000181 0.460767 0.456798 0.458283 0.000214 0.482636 0.478843 0.481003 0.000243 0.365472 0.404493 0.381723 0.000112 0.367825 0.405761 0.386471 0.000120 984.420000 992.150000 990.744633 373.498281 1082.940000 1067.120000 1075.208800 378.803327 7932.640000 7940.730000 7934.046567 719.452892
652 0.340325 0.390823 0.362682 0.000079 0.471738 0.468126 0.469779 0.000114 0.366607 0.406283 0.384101 0.000053 0.341358 0.391001 0.362548 0.000171 0.339291 0.390645 0.362817 0.000182 0.459695 0.456014 0.458478 0.000216 0.483781 0.480238 0.481079 0.000244 0.365026 0.404004 0.381734 0.000113 0.368189 0.408563 0.386469 0.000120 984.430000 998.010000 990.794333 373.396605 1084.830000 1063.330000 1075.145567 380.283062 7930.740000 7938.660000 7934.060100 722.606696
653 0.340051 0.390661 0.362680 0.000080 0.472831 0.466189 0.469764 0.000114 0.366607 0.405767 0.384097 0.000053 0.340866 0.390663 0.362519 0.000169 0.339236 0.390660 0.362841 0.000185 0.461514 0.456805 0.458341 0.000214 0.484147 0.475574 0.481187 0.000245 0.364996 0.403891 0.381684 0.000113 0.368219 0.407642 0.386510 0.000122 985.800000 999.480000 990.817067 376.932168 1085.260000 1063.800000 1075.282533 384.191992 7928.940000 7936.720000 7933.900400 728.455026
654 0.340013 0.390682 0.362556 0.000078 0.473464 0.464800 0.469891 0.000112 0.366703 0.405506 0.384023 0.000052 0.341435 0.390241 0.362477 0.000165 0.338591 0.391124 0.362634 0.000183 0.461116 0.455961 0.458511 0.000211 0.485811 0.473640 0.481270 0.000244 0.365371 0.403385 0.381684 0.000109 0.368035 0.407627 0.386361 0.000121 987.040000 994.660000 990.638933 381.061495 1082.890000 1066.000000 1075.319567 389.657943 7930.070000 7939.340000 7934.041500 734.445587
655 0.340025 0.390003 0.362527 0.000077 0.472496 0.467008 0.469881 0.000112 0.366519 0.405404 0.383998 0.000051 0.340972 0.389198 0.362531 0.000165 0.339079 0.390809 0.362523 0.000179 0.460573 0.455374 0.458433 0.000213 0.484419 0.478643 0.481329 0.000244 0.364892 0.402433 0.381711 0.000110 0.368147 0.408376 0.386285 0.000118 984.700000 998.380000 990.438900 380.994927 1082.490000 1063.360000 1075.414467 394.921962 7932.810000 7938.260000 7934.146633 735.279101
656 0.340338 0.389318 0.362498 0.000078 0.472564 0.467565 0.469858 0.000112 0.366783 0.404968 0.383970 0.000052 0.341159 0.387709 0.362554 0.000166 0.339516 0.390928 0.362441 0.000182 0.460704 0.456161 0.458410 0.000214 0.484423 0.478969 0.481307 0.000241 0.365068 0.401399 0.381725 0.000111 0.368498 0.408536 0.386214 0.000121 987.870000 996.060000 990.501400 376.289506 1083.380000 1063.330000 1075.503333 393.950754 7928.750000 7940.610000 7933.995267 737.538941
657 0.339743 0.390571 0.362478 0.000079 0.473434 0.466309 0.470046 0.000110 0.366481 0.405718 0.383991 0.000053 0.340918 0.388032 0.362651 0.000165 0.338567 0.393110 0.362305 0.000182 0.460552 0.455405 0.458539 0.000212 0.486315 0.477214 0.481554 0.000239 0.364845 0.401507 0.381828 0.000110 0.368117 0.409930 0.386154 0.000120 987.920000 998.490000 990.412533 377.272416 1082.300000 1063.880000 1075.419833 394.282334 7929.780000 7937.630000 7934.167633 733.658101
658 0.339942 0.389669 0.362522 0.000080 0.470689 0.466894 0.470024 0.000111 0.366091 0.405114 0.384022 0.000053 0.341384 0.387954 0.362797 0.000169 0.338500 0.391385 0.362247 0.000184 0.460202 0.453805 0.458449 0.000216 0.481176 0.479984 0.481598 0.000236 0.365147 0.401124 0.381927 0.000112 0.367035 0.409105 0.386117 0.000122 986.900000 997.500000 990.512633 379.118555 1084.620000 1062.230000 1075.455200 393.637646 7928.480000 7940.270000 7934.032167 730.457755
659 0.339873 0.390053 0.362484 0.000080 0.471010 0.466045 0.470009 0.000114 0.366101 0.405251 0.383989 0.000053 0.340942 0.390949 0.362715 0.000169 0.338805 0.389158 0.362253 0.000187 0.460483 0.453739 0.458345 0.000216 0.481536 0.478350 0.481674 0.000243 0.364850 0.403507 0.381841 0.000112 0.367351 0.406996 0.386137 0.000124 986.350000 998.890000 990.490267 386.472950 1084.490000 1059.490000 1075.438800 387.463870 7929.160000 7941.620000 7934.070933 719.457464
660 0.340047 0.389732 0.362405 0.000080 0.472571 0.465106 0.469964 0.000113 0.366552 0.404807 0.383917 0.000054 0.341580 0.390384 0.362775 0.000171 0.338514 0.389081 0.362036 0.000187 0.459982 0.453217 0.458407 0.000214 0.485160 0.476995 0.481521 0.000243 0.365260 0.402950 0.381901 0.000114 0.367844 0.406664 0.385933 0.000124 986.680000 997.880000 990.422200 386.181285 1083.930000 1063.020000 1075.492100 379.249824 7929.390000 7939.100000 7934.085700 705.682306
661 0.339588 0.390315 0.362312 0.000081 0.472441 0.465955 0.469894 0.000111 0.366158 0.405443 0.383828 0.000054 0.341292 0.388006 0.362731 0.000173 0.337883 0.392623 0.361892 0.000186 0.460911 0.453510 0.458299 0.000208 0.483970 0.478401 0.481490 0.000240 0.365216 0.401107 0.381845 0.000114 0.367100 0.409779 0.385812 0.000124 984.050000 998.860000 990.218700 392.651392 1082.360000 1063.390000 1075.381600 375.090111 7933.590000 7937.750000 7934.399700 705.179152
662 0.339878 0.389914 0.362199 0.000080 0.473001 0.468543 0.469978 0.000112 0.366503 0.405640 0.383755 0.000054 0.341378 0.388921 0.362638 0.000170 0.338379 0.390908 0.361761 0.000185 0.461205 0.456306 0.458369 0.000211 0.484797 0.480779 0.481588 0.000242 0.365343 0.402398 0.381784 0.000113 0.367663 0.408882 0.385727 0.000124 986.110000 999.900000 990.186400 385.538874 1083.660000 1066.190000 1075.192200 378.215586 7930.230000 7933.910000 7934.621400 703.768403
663 0.339775 0.389342 0.362044 0.000080 0.471331 0.466864 0.469914 0.000114 0.366086 0.404847 0.383618 0.000053 0.341862 0.387749 0.362610 0.000170 0.337688 0.390936 0.361477 0.000186 0.459736 0.454771 0.458365 0.000212 0.482926 0.478957 0.481462 0.000242 0.365437 0.401153 0.381761 0.000113 0.366736 0.408540 0.385474 0.000124 985.860000 996.930000 990.154100 380.640097 1086.070000 1062.880000 1074.913567 381.927909 7928.070000 7940.190000 7934.932333 704.270151
664 0.339783 0.389383 0.361967 0.000079 0.471746 0.466945 0.469890 0.000113 0.366176 0.404895 0.383551 0.000053 0.341147 0.390237 0.362617 0.000172 0.338420 0.388529 0.361317 0.000183 0.459925 0.456232 0.458292 0.000211 0.483566 0.477658 0.481487 0.000241 0.364903 0.403436 0.381752 0.000114 0.367449 0.406355 0.385351 0.000122 986.410000 999.440000 989.997000 377.186483 1082.330000 1063.250000 1074.837133 390.160361 7931.260000 7937.310000 7935.165867 711.856026
665 0.339911 0.389915 0.362076 0.000079 0.472890 0.468496 0.469947 0.000110 0.366507 0.405631 0.383650 0.000053 0.341654 0.389565 0.362738 0.000171 0.338168 0.390265 0.361415 0.000186 0.459682 0.455796 0.458293 0.000211 0.486099 0.481195 0.481600 0.000238 0.365260 0.402811 0.381849 0.000114 0.367754 0.408451 0.385452 0.000124 983.490000 999.540000 990.093267 373.179076 1083.580000 1062.170000 1074.584533 392.904162 7932.930000 7938.290000 7935.322200 705.714792
666 0.340029 0.389845 0.362090 0.000079 0.472099 0.468636 0.470038 0.000111 0.366443 0.405603 0.383679 0.000053 0.341047 0.389882 0.362714 0.000170 0.339012 0.389807 0.361465 0.000187 0.460078 0.458346 0.458378 0.000211 0.484120 0.478926 0.481697 0.000238 0.364853 0.403575 0.381847 0.000114 0.368033 0.407631 0.385512 0.000123 984.820000 996.080000 990.266300 368.997378 1082.840000 1061.740000 1074.410567 391.834702 7932.340000 7942.180000 7935.323133 702.850126
667 0.339806 0.389781 0.362026 0.000079 0.471655 0.468683 0.470168 0.000110 0.366176 0.405562 0.383654 0.000053 0.341896 0.388865 0.362684 0.000170 0.337716 0.390698 0.361367 0.000188 0.458893 0.458961 0.458495 0.000207 0.484417 0.478405 0.481840 0.000237 0.365296 0.402884 0.381847 0.000114 0.367056 0.408239 0.385462 0.000123 985.160000 999.560000 990.221033 365.825886 1082.930000 1060.560000 1074.543633 386.974893 7931.910000 7939.880000 7935.235333 705.368969
668 0.339765 0.389157 0.361972 0.000078 0.473284 0.466766 0.470179 0.000111 0.366469 0.404679 0.383613 0.000052 0.341729 0.388065 0.362667 0.000168 0.337801 0.390249 0.361276 0.000186 0.461019 0.454383 0.458420 0.000208 0.485549 0.479150 0.481937 0.000234 0.365587 0.401328 0.381818 0.000112 0.367351 0.408029 0.385408 0.000123 986.800000 998.840000 990.187800 363.337397 1084.610000 1063.520000 1074.509167 382.456509 7928.590000 7937.640000 7935.303033 694.608916
669 0.339625 0.389374 0.362029 0.000078 0.473488 0.467588 0.470233 0.000111 0.366398 0.405017 0.383669 0.000052 0.341148 0.386940 0.362698 0.000168 0.338103 0.391809 0.361359 0.000185 0.461320 0.456489 0.458417 0.000207 0.485655 0.478687 0.482049 0.000236 0.365182 0.400850 0.381842 0.000112 0.367614 0.409184 0.385497 0.000122 988.230000 999.520000 990.335833 363.782529 1080.400000 1061.930000 1074.328467 383.368805 7931.370000 7938.550000 7935.335700 687.156057
670 0.339885 0.389530 0.362014 0.000078 0.472092 0.468337 0.470246 0.000110 0.366326 0.405291 0.383660 0.000052 0.341467 0.389187 0.362819 0.000170 0.338304 0.389872 0.361209 0.000180 0.460549 0.455622 0.458294 0.000209 0.483635 0.481052 0.482198 0.000231 0.365283 0.402474 0.381914 0.000114 0.367370 0.408108 0.385407 0.000118 983.860000 998.410000 990.208267 362.286902 1080.090000 1060.750000 1074.151767 370.979062 7936.050000 7940.840000 7935.639967 674.880462
671 0.339962 0.389352 0.362038 0.000078 0.473842 0.468567 0.470251 0.000110 0.366738 0.405195 0.383680 0.000052 0.341036 0.389093 0.362793 0.000169 0.338888 0.389611 0.361283 0.000178 0.462926 0.455706 0.458347 0.000205 0.484757 0.481427 0.482156 0.000233 0.365414 0.402416 0.381904 0.000112 0.368062 0.407974 0.385457 0.000118 986.520000 995.950000 990.271533 360.330326 1080.990000 1060.270000 1073.946533 369.165797 7932.490000 7943.780000 7935.781933 667.471945
672 0.340024 0.389275 0.362238 0.000078 0.473174 0.468611 0.470235 0.000109 0.366654 0.405142 0.383838 0.000052 0.340849 0.388215 0.362971 0.000169 0.339200 0.390335 0.361506 0.000177 0.460732 0.457368 0.458328 0.000205 0.485616 0.479854 0.482142 0.000233 0.364826 0.402046 0.382042 0.000113 0.368483 0.408239 0.385633 0.000116 987.160000 1001.070000 990.157867 361.163813 1078.750000 1057.010000 1073.629167 374.908394 7934.090000 7941.920000 7936.212967 664.522573
673 0.340079 0.389199 0.362216 0.000078 0.472684 0.466552 0.470322 0.000110 0.366600 0.404670 0.383837 0.000052 0.339996 0.389374 0.362917 0.000172 0.340163 0.389024 0.361515 0.000174 0.460304 0.454599 0.458541 0.000207 0.485065 0.478504 0.482103 0.000231 0.364057 0.402419 0.382042 0.000114 0.369143 0.406920 0.385633 0.000115 984.810000 998.650000 990.164733 358.256118 1079.240000 1064.410000 1073.549833 374.584793 7935.950000 7936.940000 7936.285433 658.555215
674 0.340017 0.389764 0.362257 0.000079 0.472797 0.468098 0.470325 0.000109 0.366573 0.405431 0.383871 0.000053 0.340664 0.388634 0.362919 0.000171 0.339370 0.390894 0.361595 0.000178 0.460322 0.455130 0.458551 0.000206 0.485271 0.481066 0.482100 0.000233 0.364596 0.401933 0.382046 0.000114 0.368550 0.408929 0.385696 0.000118 985.450000 999.810000 990.230267 356.809958 1081.090000 1063.170000 1073.309167 377.630027 7933.460000 7937.020000 7936.460567 664.286602
675 0.340074 0.389930 0.362228 0.000078 0.471922 0.467780 0.470223 0.000108 0.366443 0.405500 0.383827 0.000052 0.340630 0.389857 0.362840 0.000172 0.339517 0.390003 0.361616 0.000178 0.459109 0.455099 0.458318 0.000209 0.484735 0.480461 0.482128 0.000227 0.364326 0.402906 0.381936 0.000115 0.368561 0.408094 0.385719 0.000118 983.090000 995.680000 990.338100 352.032255 1082.270000 1062.270000 1072.975633 371.786012 7934.640000 7942.050000 7936.686267 640.685817
676 0.340024 0.389914 0.362293 0.000078 0.471191 0.467346 0.470124 0.000111 0.366257 0.405400 0.383859 0.000052 0.339980 0.388375 0.362913 0.000170 0.340068 0.391453 0.361673 0.000178 0.459799 0.455849 0.458182 0.000214 0.482583 0.478843 0.482066 0.000226 0.363944 0.401870 0.381967 0.000114 0.368571 0.408931 0.385752 0.000118 985.630000 994.750000 990.422500 356.473145 1082.640000 1060.110000 1072.589033 370.163676 7931.730000 7945.140000 7936.988467 640.830302
677 0.339720 0.389706 0.362318 0.000079 0.472512 0.466180 0.470055 0.000111 0.366279 0.405001 0.383866 0.000053 0.340770 0.388534 0.363004 0.000172 0.338670 0.390878 0.361633 0.000177 0.460382 0.452906 0.458037 0.000217 0.484641 0.479454 0.482073 0.000228 0.364693 0.401408 0.382010 0.000115 0.367864 0.408593 0.385721 0.000117 985.130000 997.430000 990.409100 365.055110 1081.670000 1059.790000 1072.367200 371.183656 7933.200000 7942.780000 7937.223700 637.050824
678 0.339389 0.390318 0.362280 0.000080 0.472541 0.467646 0.470106 0.000112 0.366020 0.405783 0.383845 0.000053 0.340307 0.388773 0.362936 0.000171 0.338471 0.391863 0.361625 0.000179 0.459897 0.452487 0.458124 0.000217 0.485185 0.482806 0.482087 0.000226 0.364225 0.401515 0.381973 0.000114 0.367814 0.410051 0.385717 0.000119 983.390000 994.190000 990.164533 368.024413 1082.000000 1062.990000 1072.110300 375.975746 7934.610000 7942.820000 7937.725167 632.066955
679 0.339674 0.389494 0.362221 0.000080 0.472892 0.469149 0.470088 0.000112 0.366317 0.405425 0.383794 0.000053 0.341134 0.388834 0.362882 0.000172 0.338214 0.390154 0.361559 0.000180 0.460209 0.456270 0.458039 0.000217 0.485575 0.482028 0.482137 0.000224 0.364949 0.402321 0.381913 0.000115 0.367686 0.408529 0.385675 0.000120 983.280000 995.220000 990.173667 369.210326 1083.330000 1060.130000 1071.920833 378.456533 7933.390000 7944.650000 7937.905500 616.392128
680 0.340028 0.389026 0.362179 0.000080 0.471105 0.467232 0.470086 0.000110 0.366243 0.404667 0.383761 0.000054 0.341665 0.388993 0.362855 0.000172 0.338391 0.389058 0.361503 0.000181 0.459739 0.455028 0.458109 0.000214 0.482471 0.479436 0.482063 0.000223 0.365280 0.402200 0.381906 0.000115 0.367207 0.407133 0.385615 0.000121 983.100000 998.570000 990.259233 375.379634 1081.000000 1061.550000 1071.686033 381.147033 7935.900000 7939.880000 7938.054733 623.520512
681 0.339965 0.389859 0.362187 0.000080 0.472422 0.465917 0.470151 0.000108 0.366456 0.405071 0.383780 0.000054 0.340634 0.390206 0.362920 0.000173 0.339296 0.389512 0.361455 0.000178 0.460558 0.452816 0.458144 0.000213 0.484285 0.479018 0.482158 0.000223 0.364618 0.402728 0.381965 0.000116 0.368294 0.407413 0.385595 0.000120 987.970000 1000.440000 990.008067 380.987350 1079.230000 1059.050000 1071.696667 384.141697 7932.800000 7940.510000 7938.295267 632.814957
682 0.339574 0.389480 0.362037 0.000079 0.472109 0.470269 0.470173 0.000108 0.366081 0.405637 0.383664 0.000053 0.339583 0.388653 0.362720 0.000171 0.339564 0.390306 0.361354 0.000179 0.461045 0.458853 0.458098 0.000211 0.483174 0.481684 0.482248 0.000220 0.363876 0.402693 0.381796 0.000114 0.368286 0.408582 0.385533 0.000120 985.530000 994.490000 989.898900 386.208933 1080.160000 1056.730000 1071.733700 394.963944 7934.310000 7948.780000 7938.367400 638.745752
683 0.339752 0.389745 0.362016 0.000079 0.471398 0.467954 0.470216 0.000109 0.366081 0.405387 0.383656 0.000053 0.341034 0.388703 0.362695 0.000172 0.338469 0.390786 0.361337 0.000183 0.458365 0.456363 0.458093 0.000214 0.484430 0.479545 0.482338 0.000221 0.364501 0.402235 0.381775 0.000115 0.367662 0.408538 0.385537 0.000122 988.220000 999.320000 990.004633 383.722308 1080.130000 1059.560000 1071.743733 395.836829 7931.650000 7941.120000 7938.251633 639.480043
684 0.339650 0.389320 0.361900 0.000079 0.470453 0.468835 0.470202 0.000107 0.365811 0.405223 0.383560 0.000053 0.341560 0.385961 0.362551 0.000170 0.337741 0.392679 0.361248 0.000186 0.459041 0.457555 0.458233 0.000213 0.481865 0.480114 0.482171 0.000220 0.365056 0.400279 0.381687 0.000114 0.366566 0.410166 0.385433 0.000124 985.840000 992.180000 989.909833 384.820672 1084.070000 1060.150000 1071.845667 395.224213 7930.090000 7947.670000 7938.244500 644.327925
685 0.339906 0.389624 0.361958 0.000079 0.471312 0.468038 0.470092 0.000109 0.366187 0.405307 0.383585 0.000053 0.341559 0.387564 0.362638 0.000170 0.338252 0.391685 0.361277 0.000187 0.458540 0.455868 0.458113 0.000212 0.484084 0.480208 0.482071 0.000222 0.364955 0.401224 0.381733 0.000113 0.367418 0.409389 0.385436 0.000125 985.310000 996.630000 989.902633 387.046760 1080.180000 1057.590000 1071.705133 391.246765 7934.510000 7945.780000 7938.392233 638.462922
686 0.339883 0.390052 0.362034 0.000079 0.472580 0.467943 0.469992 0.000109 0.366422 0.405630 0.383625 0.000053 0.341807 0.389075 0.362695 0.000170 0.337958 0.391029 0.361373 0.000188 0.460346 0.455628 0.458113 0.000210 0.484815 0.480258 0.481872 0.000225 0.365515 0.402386 0.381778 0.000113 0.367330 0.408875 0.385472 0.000125 984.240000 993.760000 989.932967 383.692830 1081.290000 1060.740000 1071.611167 397.406724 7934.470000 7945.500000 7938.455867 639.979097
687 0.339754 0.388943 0.361990 0.000079 0.472580 0.469095 0.470082 0.000110 0.366319 0.404973 0.383608 0.000052 0.340989 0.389900 0.362771 0.000170 0.338519 0.387985 0.361209 0.000186 0.460774 0.456713 0.458258 0.000213 0.484386 0.481477 0.481905 0.000224 0.364946 0.403263 0.381869 0.000112 0.367692 0.406683 0.385348 0.000123 985.030000 996.050000 989.848800 385.749968 1077.810000 1057.220000 1071.613767 398.710523 7937.160000 7946.730000 7938.537433 640.679512
688 0.339481 0.389546 0.361991 0.000081 0.473411 0.467297 0.469990 0.000112 0.366267 0.405096 0.383591 0.000054 0.340366 0.392832 0.362893 0.000173 0.338596 0.386261 0.361089 0.000187 0.461298 0.454159 0.458221 0.000216 0.485524 0.480436 0.481759 0.000228 0.364553 0.405097 0.381959 0.000115 0.367982 0.405096 0.385223 0.000124 985.160000 996.930000 989.909833 387.551590 1079.840000 1058.210000 1071.481433 392.856688 7935.000000 7944.860000 7938.608733 647.169582
689 0.339292 0.389892 0.361871 0.000081 0.472629 0.468474 0.470005 0.000111 0.365960 0.405608 0.383498 0.000055 0.341200 0.388870 0.362907 0.000170 0.337385 0.390914 0.360835 0.000189 0.460734 0.456891 0.458232 0.000212 0.484524 0.480057 0.481778 0.000226 0.365107 0.402474 0.381972 0.000112 0.366812 0.408742 0.385024 0.000125 982.730000 995.200000 990.071900 382.119830 1080.970000 1060.440000 1071.549300 389.406101 7936.300000 7944.360000 7938.378800 645.925115
690 0.339402 0.389489 0.361868 0.000080 0.471402 0.466219 0.469948 0.000112 0.365802 0.404835 0.383484 0.000054 0.341109 0.389819 0.362854 0.000173 0.337696 0.389159 0.360883 0.000185 0.460065 0.452718 0.458279 0.000210 0.482739 0.479720 0.481617 0.000234 0.364900 0.402399 0.381939 0.000114 0.366704 0.407271 0.385030 0.000124 982.900000 996.520000 990.134933 378.839616 1079.590000 1059.300000 1071.670700 386.410959 7937.510000 7944.180000 7938.194367 650.618205
691 0.339619 0.389840 0.361757 0.000080 0.473753 0.465012 0.469973 0.000113 0.366446 0.404875 0.383400 0.000053 0.340572 0.388946 0.362894 0.000171 0.338666 0.390735 0.360621 0.000186 0.460758 0.454273 0.458275 0.000210 0.486747 0.475751 0.481671 0.000232 0.364609 0.402011 0.381970 0.000113 0.368282 0.407738 0.384831 0.000123 983.620000 997.740000 990.238800 377.424649 1081.000000 1060.100000 1071.667933 384.098641 7935.380000 7942.160000 7938.093267 651.468474
692 0.339773 0.389526 0.361761 0.000079 0.472795 0.464542 0.470066 0.000113 0.366377 0.404529 0.383422 0.000052 0.341948 0.389609 0.362862 0.000175 0.337597 0.389442 0.360660 0.000181 0.461233 0.453117 0.458515 0.000211 0.484358 0.475967 0.481617 0.000234 0.365805 0.402311 0.381993 0.000115 0.366950 0.406747 0.384852 0.000121 984.460000 996.010000 990.191500 380.691730 1081.190000 1055.280000 1071.530800 387.259359 7934.350000 7948.710000 7938.277700 668.165213
693 0.339198 0.389308 0.361783 0.000079 0.472927 0.467079 0.470207 0.000112 0.365944 0.404862 0.383468 0.000053 0.341655 0.388581 0.362779 0.000175 0.336741 0.390035 0.360788 0.000181 0.461645 0.455109 0.458649 0.000207 0.484209 0.479049 0.481765 0.000237 0.365653 0.401887 0.381953 0.000115 0.366234 0.407838 0.384983 0.000121 983.960000 998.080000 990.188133 386.468878 1080.020000 1059.080000 1071.574933 394.005812 7936.020000 7942.840000 7938.236933 676.066994
694 0.339479 0.389215 0.361845 0.000078 0.471100 0.468558 0.470101 0.000114 0.365803 0.405083 0.383496 0.000052 0.341421 0.388190 0.362770 0.000173 0.337537 0.390239 0.360920 0.000184 0.460375 0.456963 0.458592 0.000212 0.481825 0.480153 0.481610 0.000236 0.365212 0.401945 0.381934 0.000115 0.366394 0.408222 0.385058 0.000122 986.140000 994.470000 990.100233 382.027247 1081.740000 1059.470000 1071.583733 391.848338 7932.120000 7946.060000 7938.316033 671.080006
695 0.339746 0.389162 0.361826 0.000079 0.472584 0.468310 0.470147 0.000111 0.366314 0.404992 0.383490 0.000053 0.341734 0.390328 0.362784 0.000174 0.337758 0.387996 0.360868 0.000181 0.462326 0.457981 0.458757 0.000204 0.482841 0.478639 0.481537 0.000236 0.365853 0.403859 0.381978 0.000115 0.366775 0.406125 0.385001 0.000120 984.610000 996.400000 990.102200 378.507957 1080.580000 1060.510000 1071.666233 396.104030 7934.810000 7943.090000 7938.231567 691.687081
696 0.339542 0.389361 0.361860 0.000079 0.473561 0.468936 0.470067 0.000113 0.366346 0.405276 0.383502 0.000053 0.341221 0.390150 0.362732 0.000174 0.337863 0.388572 0.360988 0.000183 0.462357 0.458673 0.458665 0.000206 0.484765 0.479199 0.481469 0.000242 0.365448 0.403855 0.381919 0.000115 0.367243 0.406698 0.385084 0.000121 984.310000 1001.080000 990.212633 375.283113 1081.450000 1058.030000 1071.593033 397.800888 7934.240000 7940.890000 7938.194333 700.825235
697 0.339310 0.389760 0.361862 0.000079 0.472084 0.468145 0.470122 0.000115 0.365865 0.405437 0.383514 0.000053 0.340854 0.390460 0.362731 0.000176 0.337766 0.389059 0.360993 0.000184 0.460489 0.455446 0.458691 0.000207 0.483679 0.480844 0.481553 0.000243 0.364781 0.403457 0.381923 0.000116 0.366949 0.407416 0.385105 0.000122 983.690000 993.420000 990.242467 373.217034 1077.550000 1059.450000 1071.633133 398.171174 7938.760000 7947.130000 7938.124400 707.348575
698 0.339700 0.389350 0.361897 0.000080 0.471085 0.468506 0.469915 0.000115 0.365977 0.405181 0.383500 0.000054 0.340838 0.390100 0.362700 0.000172 0.338563 0.388600 0.361093 0.000184 0.459841 0.455396 0.458337 0.000213 0.482328 0.481615 0.481493 0.000239 0.364639 0.403159 0.381827 0.000115 0.367316 0.407203 0.385173 0.000122 986.180000 995.860000 990.407600 369.453023 1083.700000 1057.400000 1071.758067 399.161252 7930.120000 7946.740000 7937.834333 717.256349
699 0.339127 0.389894 0.361880 0.000080 0.471226 0.465594 0.469950 0.000114 0.365547 0.405034 0.383494 0.000054 0.339946 0.390234 0.362658 0.000174 0.338309 0.389554 0.361102 0.000183 0.459428 0.454670 0.458350 0.000211 0.483024 0.476519 0.481550 0.000241 0.363842 0.403121 0.381797 0.000116 0.367252 0.406947 0.385191 0.000120 985.540000 998.860000 990.416733 364.538120 1079.570000 1063.430000 1071.845633 398.069568 7934.890000 7937.710000 7937.737633 713.879142
700 0.339158 0.389419 0.361749 0.000080 0.470836 0.468100 0.470020 0.000114 0.365494 0.405156 0.383403 0.000054 0.339480 0.390625 0.362495 0.000174 0.338836 0.388213 0.361002 0.000182 0.458621 0.456851 0.458302 0.000210 0.483052 0.479349 0.481738 0.000238 0.363308 0.403870 0.381656 0.000115 0.367679 0.406441 0.385149 0.000121 985.750000 998.360000 990.526500 363.296916 1079.290000 1058.990000 1071.648767 394.262685 7934.960000 7942.650000 7937.824733 717.833847
701 0.339093 0.389518 0.361663 0.000081 0.473193 0.467864 0.469984 0.000113 0.365913 0.405188 0.383327 0.000054 0.339573 0.391124 0.362399 0.000172 0.338613 0.387912 0.360927 0.000184 0.461077 0.455801 0.458295 0.000212 0.485309 0.479928 0.481673 0.000236 0.363874 0.404060 0.381578 0.000113 0.367952 0.406316 0.385076 0.000122 986.910000 999.560000 990.676233 364.154413 1077.270000 1057.090000 1071.911967 391.522552 7935.820000 7943.350000 7937.411800 712.860958
702 0.338906 0.388941 0.361553 0.000080 0.471660 0.467639 0.469969 0.000111 0.365457 0.404681 0.383236 0.000054 0.340460 0.388963 0.362370 0.000173 0.337351 0.388919 0.360736 0.000181 0.459644 0.453615 0.458248 0.000211 0.483676 0.481662 0.481689 0.000234 0.364297 0.401894 0.381546 0.000115 0.366616 0.407468 0.384926 0.000120 986.590000 996.010000 990.800633 358.863246 1080.620000 1057.970000 1072.037000 385.080290 7932.790000 7946.020000 7937.162367 706.727448
703 0.339454 0.389806 0.361502 0.000079 0.471432 0.466035 0.469943 0.000110 0.365849 0.405052 0.383190 0.000053 0.339500 0.388486 0.362238 0.000171 0.339408 0.391127 0.360766 0.000182 0.460448 0.457050 0.458263 0.000204 0.482416 0.475019 0.481622 0.000234 0.363689 0.402199 0.381443 0.000113 0.368010 0.407905 0.384937 0.000121 987.200000 996.350000 990.836267 349.037301 1079.310000 1055.250000 1071.997967 393.281846 7933.490000 7948.400000 7937.165767 709.417898
704 0.339504 0.389729 0.361560 0.000079 0.470828 0.466497 0.469955 0.000110 0.365769 0.405083 0.383239 0.000053 0.339391 0.388962 0.362329 0.000173 0.339617 0.390497 0.360791 0.000179 0.458646 0.455075 0.458175 0.000205 0.483011 0.477918 0.481735 0.000235 0.363242 0.402184 0.381499 0.000116 0.368296 0.407981 0.384979 0.000119 985.300000 999.630000 990.925600 343.534386 1077.750000 1059.210000 1071.915100 390.469862 7936.950000 7941.160000 7937.159300 695.448499
705 0.339765 0.389246 0.361615 0.000078 0.471734 0.467372 0.469835 0.000109 0.366159 0.404871 0.383259 0.000053 0.339593 0.388919 0.362305 0.000174 0.339937 0.389573 0.360925 0.000177 0.458584 0.457107 0.458226 0.000206 0.484883 0.477637 0.481443 0.000235 0.363391 0.402557 0.381489 0.000116 0.368926 0.407186 0.385029 0.000118 985.300000 996.600000 990.974733 344.831867 1079.870000 1060.530000 1071.833467 390.546364 7934.830000 7942.870000 7937.191800 691.639478
706 0.340147 0.388931 0.361691 0.000078 0.472036 0.468568 0.469823 0.000112 0.366525 0.404859 0.383318 0.000053 0.342498 0.390510 0.362404 0.000169 0.337797 0.387353 0.360979 0.000177 0.459384 0.455286 0.458129 0.000212 0.484689 0.481850 0.481517 0.000240 0.365875 0.403465 0.381549 0.000113 0.367175 0.406252 0.385087 0.000118 988.310000 999.460000 990.973967 348.175687 1079.770000 1059.390000 1071.428767 390.988698 7931.920000 7941.150000 7937.597267 685.862395
707 0.340047 0.389196 0.361765 0.000078 0.471988 0.468451 0.469832 0.000111 0.366435 0.405047 0.383379 0.000052 0.340303 0.390524 0.362487 0.000169 0.339791 0.387867 0.361044 0.000177 0.459647 0.456228 0.458299 0.000208 0.484329 0.480673 0.481365 0.000241 0.364172 0.403665 0.381649 0.000113 0.368699 0.406428 0.385108 0.000117 986.200000 999.030000 990.809400 356.283046 1078.750000 1059.810000 1071.098300 389.197923 7935.050000 7941.160000 7938.092300 691.470970
708 0.339877 0.389138 0.361888 0.000077 0.472057 0.468683 0.469781 0.000111 0.366313 0.405047 0.383466 0.000052 0.340986 0.390308 0.362645 0.000170 0.338768 0.387968 0.361131 0.000175 0.460792 0.457500 0.458159 0.000210 0.483321 0.479867 0.481402 0.000239 0.364947 0.403746 0.381748 0.000113 0.367679 0.406348 0.385185 0.000116 986.060000 1000.680000 990.614633 358.952203 1078.470000 1059.640000 1070.734733 386.888625 7935.470000 7939.680000 7938.650633 688.075839
709 0.339785 0.389093 0.361917 0.000077 0.470864 0.467134 0.469791 0.000112 0.366000 0.404702 0.383492 0.000052 0.340508 0.390010 0.362774 0.000171 0.339061 0.388177 0.361059 0.000175 0.460227 0.455012 0.458171 0.000211 0.481502 0.479257 0.481412 0.000239 0.364451 0.403010 0.381854 0.000114 0.367549 0.406393 0.385130 0.000117 986.160000 997.650000 990.726133 357.630501 1076.680000 1056.820000 1070.535367 384.501835 7937.160000 7945.530000 7938.738500 684.797583
710 0.339860 0.389488 0.362011 0.000077 0.471986 0.467687 0.469736 0.000112 0.366286 0.405128 0.383556 0.000052 0.341115 0.388303 0.362881 0.000173 0.338606 0.390673 0.361140 0.000175 0.460145 0.458617 0.458003 0.000216 0.483827 0.476758 0.481469 0.000235 0.364921 0.402366 0.381905 0.000116 0.367651 0.407890 0.385206 0.000117 985.650000 1000.620000 990.783967 363.526961 1076.220000 1061.740000 1070.245567 381.341649 7938.130000 7937.640000 7938.970467 681.227575
711 0.340105 0.389936 0.362104 0.000078 0.471955 0.468991 0.469787 0.000111 0.366475 0.405747 0.383640 0.000052 0.341856 0.392752 0.362928 0.000174 0.338353 0.387119 0.361280 0.000175 0.460465 0.454507 0.458137 0.000212 0.483445 0.483476 0.481436 0.000237 0.365578 0.405103 0.381970 0.000116 0.367372 0.406390 0.385311 0.000117 989.240000 995.300000 990.848800 366.114093 1074.500000 1056.660000 1070.072267 384.456074 7936.260000 7948.040000 7939.078933 686.652860
712 0.340209 0.389637 0.362057 0.000077 0.472447 0.467640 0.469759 0.000113 0.366657 0.405238 0.383598 0.000051 0.341025 0.390368 0.362866 0.000170 0.339393 0.388906 0.361248 0.000177 0.461067 0.454857 0.458158 0.000215 0.483827 0.480422 0.481360 0.000241 0.365034 0.403266 0.381925 0.000113 0.368280 0.407209 0.385270 0.000117 986.260000 993.740000 991.230033 375.025556 1073.880000 1058.890000 1069.690733 383.588429 7939.860000 7947.370000 7939.079233 693.010197
713 0.340087 0.389682 0.362162 0.000078 0.471203 0.467226 0.469840 0.000111 0.366310 0.405191 0.383698 0.000052 0.341148 0.390934 0.363071 0.000171 0.339025 0.388431 0.361253 0.000176 0.459836 0.454099 0.458131 0.000212 0.482570 0.480354 0.481549 0.000240 0.364886 0.403567 0.382083 0.000113 0.367734 0.406815 0.385313 0.000117 985.830000 997.430000 991.582100 380.307182 1079.270000 1056.430000 1069.480967 389.069591 7934.900000 7946.140000 7938.936933 702.178837
714 0.340047 0.389402 0.362171 0.000078 0.470866 0.468244 0.469744 0.000113 0.366211 0.405171 0.383685 0.000052 0.341003 0.389547 0.362987 0.000174 0.339092 0.389257 0.361355 0.000177 0.459830 0.457621 0.458004 0.000217 0.481901 0.478867 0.481484 0.000240 0.364769 0.403162 0.381990 0.000116 0.367653 0.407179 0.385380 0.000118 986.520000 998.570000 991.921533 393.915367 1078.160000 1055.010000 1069.500133 400.086715 7935.320000 7946.420000 7938.578333 714.833693
715 0.339830 0.389296 0.362167 0.000078 0.472449 0.467420 0.469800 0.000113 0.366353 0.404921 0.383694 0.000052 0.341423 0.389336 0.362887 0.000171 0.338236 0.389255 0.361447 0.000176 0.461475 0.455603 0.458043 0.000220 0.483423 0.479238 0.481556 0.000237 0.365433 0.402590 0.381918 0.000114 0.367274 0.407251 0.385469 0.000117 986.490000 998.080000 992.190033 401.339603 1078.210000 1061.950000 1069.248733 405.326372 7935.300000 7939.970000 7938.561233 719.256770
716 0.340049 0.390085 0.362219 0.000079 0.471744 0.467604 0.469775 0.000112 0.366388 0.405589 0.383730 0.000052 0.341440 0.388534 0.362875 0.000171 0.338658 0.391637 0.361563 0.000178 0.460921 0.457858 0.458186 0.000215 0.482567 0.477350 0.481364 0.000244 0.365336 0.402398 0.381937 0.000113 0.367440 0.408780 0.385524 0.000118 984.640000 1002.410000 992.394667 405.203047 1079.260000 1060.520000 1069.166567 409.113756 7936.100000 7937.070000 7938.438767 727.477373
717 0.340229 0.389454 0.362120 0.000078 0.471525 0.467369 0.469875 0.000110 0.366488 0.405037 0.383671 0.000052 0.340996 0.387877 0.362628 0.000171 0.339462 0.391032 0.361611 0.000179 0.460325 0.456777 0.458354 0.000207 0.482725 0.477961 0.481395 0.000239 0.364862 0.401656 0.381773 0.000113 0.368115 0.408418 0.385568 0.000119 987.980000 1000.160000 992.677867 407.538316 1077.880000 1057.310000 1069.249567 420.236655 7934.140000 7942.530000 7938.072567 742.575261
718 0.340129 0.390564 0.362082 0.000079 0.471444 0.466017 0.469936 0.000112 0.366392 0.405655 0.383653 0.000053 0.341241 0.389079 0.362669 0.000172 0.339018 0.392049 0.361495 0.000180 0.460324 0.456537 0.458448 0.000211 0.482564 0.475497 0.481424 0.000243 0.365057 0.402571 0.381824 0.000114 0.367727 0.408739 0.385481 0.000120 987.530000 998.040000 992.546133 406.078532 1078.010000 1055.080000 1069.314667 418.194354 7934.460000 7946.880000 7938.139200 736.862224
719 0.340279 0.389878 0.362073 0.000079 0.473230 0.465640 0.469868 0.000111 0.366869 0.405031 0.383632 0.000052 0.342281 0.389754 0.362609 0.000176 0.338278 0.390003 0.361537 0.000181 0.461237 0.456802 0.458402 0.000209 0.485223 0.474477 0.481335 0.000240 0.366072 0.403163 0.381768 0.000116 0.367667 0.406898 0.385497 0.000119 985.880000 999.160000 992.497433 404.148255 1080.010000 1054.850000 1069.480333 418.041371 7934.110000 7945.990000 7938.022233 724.683179
720 0.339861 0.390116 0.362052 0.000079 0.472405 0.465405 0.469935 0.000112 0.366369 0.405173 0.383629 0.000053 0.341384 0.391054 0.362597 0.000175 0.338337 0.389177 0.361507 0.000180 0.460865 0.455094 0.458407 0.000208 0.483945 0.475717 0.481463 0.000241 0.365280 0.403862 0.381759 0.000115 0.367459 0.406485 0.385498 0.000119 987.080000 1002.230000 992.293133 404.099953 1074.790000 1055.210000 1069.676500 413.269316 7938.130000 7942.560000 7938.030367 736.022660
721 0.339616 0.389960 0.362100 0.000080 0.470779 0.464538 0.469958 0.000111 0.365848 0.404876 0.383672 0.000053 0.340418 0.389318 0.362622 0.000174 0.338814 0.390603 0.361578 0.000181 0.459247 0.455377 0.458537 0.000212 0.482310 0.473698 0.481380 0.000237 0.364184 0.402529 0.381805 0.000116 0.367513 0.407222 0.385539 0.000120 985.150000 1002.260000 992.315933 407.232246 1075.430000 1053.720000 1069.718900 416.324524 7939.420000 7944.020000 7937.965167 742.446518
722 0.339738 0.389145 0.361954 0.000078 0.472439 0.466517 0.469951 0.000110 0.366278 0.404619 0.383553 0.000052 0.340682 0.388450 0.362512 0.000173 0.338794 0.389840 0.361395 0.000179 0.461963 0.456984 0.458373 0.000209 0.482916 0.476049 0.481529 0.000238 0.364938 0.402156 0.381684 0.000116 0.367619 0.407082 0.385422 0.000119 986.810000 999.450000 992.306367 402.556106 1078.280000 1056.970000 1069.743067 413.675737 7934.910000 7943.580000 7937.950567 735.547832
723 0.339412 0.390002 0.362018 0.000079 0.472294 0.463811 0.469917 0.000112 0.365989 0.404764 0.383597 0.000053 0.340079 0.389264 0.362596 0.000175 0.338746 0.390740 0.361439 0.000180 0.460508 0.451785 0.458435 0.000207 0.484080 0.475838 0.481399 0.000237 0.364164 0.401768 0.381764 0.000117 0.367813 0.407759 0.385431 0.000119 983.820000 1000.900000 992.181900 405.135100 1075.630000 1059.390000 1069.740400 405.614298 7940.550000 7939.710000 7938.077700 716.046651
724 0.339725 0.389646 0.362009 0.000080 0.473653 0.466468 0.469719 0.000112 0.366511 0.405010 0.383551 0.000053 0.341005 0.390575 0.362442 0.000176 0.338446 0.388717 0.361577 0.000181 0.462316 0.454747 0.458192 0.000208 0.484989 0.478188 0.481246 0.000240 0.365267 0.403409 0.381592 0.000117 0.367754 0.406611 0.385510 0.000120 986.000000 999.280000 992.288833 413.157011 1076.800000 1059.920000 1069.560800 407.887593 7937.200000 7940.800000 7938.150367 720.016648
725 0.339493 0.390010 0.361972 0.000080 0.469483 0.467736 0.469900 0.000112 0.365491 0.405555 0.383557 0.000053 0.340049 0.388966 0.362401 0.000173 0.338937 0.391053 0.361542 0.000182 0.457151 0.458231 0.458364 0.000212 0.481816 0.477242 0.481436 0.000238 0.363469 0.402819 0.381594 0.000115 0.367513 0.408291 0.385521 0.000121 986.920000 1001.910000 992.343700 413.983912 1076.510000 1060.290000 1069.645833 409.074265 7936.570000 7937.800000 7938.010467 725.572715
726 0.339408 0.389192 0.361828 0.000079 0.470358 0.467600 0.469814 0.000113 0.365598 0.404874 0.383425 0.000053 0.339943 0.388479 0.362279 0.000173 0.338873 0.389906 0.361377 0.000183 0.458105 0.455934 0.458295 0.000209 0.482610 0.479266 0.481333 0.000242 0.363576 0.401970 0.381482 0.000116 0.367620 0.407778 0.385369 0.000121 988.930000 1000.070000 992.058900 421.886599 1077.450000 1056.950000 1069.483833 409.243049 7933.620000 7942.980000 7938.457267 735.368090
727 0.339760 0.389765 0.361934 0.000078 0.470954 0.467710 0.469774 0.000111 0.365999 0.405354 0.383502 0.000052 0.341041 0.389288 0.362442 0.000172 0.338479 0.390243 0.361426 0.000182 0.458373 0.456119 0.458186 0.000209 0.483534 0.479302 0.481362 0.000238 0.364507 0.402654 0.381591 0.000114 0.367490 0.408055 0.385413 0.000121 985.880000 999.390000 992.044667 428.066956 1074.990000 1058.600000 1069.264167 410.772019 7939.130000 7942.010000 7938.691167 746.097157
728 0.340110 0.389338 0.361985 0.000078 0.472761 0.465888 0.469664 0.000113 0.366640 0.404648 0.383521 0.000052 0.342910 0.388875 0.362408 0.000171 0.337310 0.389801 0.361562 0.000180 0.461782 0.455006 0.458197 0.000213 0.483740 0.476769 0.481131 0.000246 0.366685 0.402101 0.381566 0.000113 0.366596 0.407195 0.385476 0.000120 986.210000 999.930000 992.006533 428.934276 1079.550000 1056.910000 1069.328633 408.790821 7934.240000 7943.160000 7938.664833 753.981531
729 0.339738 0.389898 0.362074 0.000077 0.471220 0.468590 0.469699 0.000115 0.366034 0.405636 0.383599 0.000052 0.341808 0.390086 0.362488 0.000170 0.337669 0.389710 0.361660 0.000180 0.460989 0.455267 0.458219 0.000216 0.481450 0.481914 0.481179 0.000247 0.365644 0.403122 0.381634 0.000113 0.366425 0.408151 0.385564 0.000121 986.040000 1003.780000 992.188900 434.174660 1078.940000 1058.630000 1069.226567 403.837618 7935.020000 7937.590000 7938.584533 753.690533
730 0.339934 0.389829 0.362141 0.000077 0.470712 0.466405 0.469598 0.000116 0.366090 0.405144 0.383632 0.000052 0.341123 0.389794 0.362576 0.000170 0.338745 0.389864 0.361706 0.000179 0.460283 0.455594 0.458150 0.000217 0.481141 0.477216 0.481047 0.000247 0.364955 0.402954 0.381691 0.000113 0.367224 0.407334 0.385574 0.000119 987.850000 1000.330000 992.395167 431.635015 1077.980000 1058.550000 1069.089733 400.668106 7934.170000 7941.120000 7938.515100 752.322016
731 0.340398 0.389311 0.362202 0.000078 0.470925 0.465176 0.469662 0.000114 0.366503 0.404484 0.383694 0.000052 0.341579 0.389040 0.362639 0.000169 0.339216 0.389582 0.361765 0.000181 0.458535 0.454276 0.458228 0.000219 0.483316 0.476076 0.481097 0.000241 0.364970 0.402087 0.381757 0.000112 0.368036 0.406881 0.385631 0.000121 988.830000 1000.110000 992.501167 426.535286 1075.650000 1057.700000 1068.904233 399.227837 7935.520000 7942.190000 7938.594600 747.435398
732 0.339961 0.389735 0.362294 0.000076 0.471994 0.467007 0.469552 0.000113 0.366368 0.405189 0.383746 0.000052 0.341002 0.389357 0.362678 0.000167 0.338921 0.390113 0.361911 0.000182 0.461155 0.455771 0.458115 0.000218 0.482833 0.478242 0.480989 0.000240 0.365032 0.402640 0.381765 0.000112 0.367704 0.407739 0.385726 0.000121 986.790000 1001.190000 992.557267 430.016226 1076.450000 1055.110000 1068.683633 401.382280 7936.760000 7943.700000 7938.759100 750.273058
733 0.340288 0.390103 0.362469 0.000077 0.471239 0.465644 0.469511 0.000116 0.366478 0.405211 0.383877 0.000052 0.343221 0.391568 0.362947 0.000167 0.337354 0.388638 0.361990 0.000182 0.459488 0.454655 0.458072 0.000223 0.482990 0.476633 0.480950 0.000243 0.366475 0.404185 0.381972 0.000111 0.366482 0.406237 0.385782 0.000122 989.480000 998.680000 992.784333 431.567205 1073.440000 1058.240000 1068.430800 404.417911 7937.080000 7943.080000 7938.784867 753.701321
734 0.340389 0.390130 0.362544 0.000076 0.470254 0.467476 0.469541 0.000113 0.366362 0.405599 0.383944 0.000052 0.342060 0.390190 0.363024 0.000168 0.338718 0.390069 0.362065 0.000182 0.457882 0.455638 0.458285 0.000218 0.482625 0.479313 0.480798 0.000242 0.365224 0.403280 0.382076 0.000112 0.367499 0.407918 0.385812 0.000122 989.600000 998.430000 992.621100 435.834574 1075.270000 1053.300000 1068.288967 409.559391 7935.130000 7948.270000 7939.089933 757.286746
735 0.340509 0.390572 0.362633 0.000077 0.471844 0.468046 0.469472 0.000115 0.366776 0.406067 0.384001 0.000052 0.341891 0.389766 0.363115 0.000167 0.339127 0.391378 0.362152 0.000184 0.459379 0.458199 0.458098 0.000221 0.484310 0.477893 0.480847 0.000241 0.365388 0.403452 0.382112 0.000112 0.368163 0.408681 0.385891 0.000123 988.240000 998.060000 992.715200 437.619931 1075.250000 1054.950000 1068.164533 413.112653 7936.510000 7946.990000 7939.120267 770.054203
736 0.340453 0.390024 0.362717 0.000077 0.470931 0.466177 0.469357 0.000114 0.366548 0.405255 0.384045 0.000052 0.342316 0.389305 0.363335 0.000168 0.338590 0.390744 0.362098 0.000184 0.459453 0.453835 0.457966 0.000221 0.482408 0.478520 0.480749 0.000240 0.365743 0.402211 0.382261 0.000113 0.367354 0.408299 0.385829 0.000122 990.700000 998.400000 992.810067 436.270236 1075.690000 1057.690000 1068.315100 415.228117 7933.610000 7943.910000 7938.874833 763.117801
737 0.340741 0.390264 0.362818 0.000078 0.471008 0.467808 0.469307 0.000115 0.366795 0.405773 0.384116 0.000053 0.342610 0.387404 0.363383 0.000169 0.338873 0.393124 0.362253 0.000187 0.459290 0.457485 0.457859 0.000223 0.482725 0.478132 0.480755 0.000243 0.365946 0.401420 0.382278 0.000114 0.367643 0.410126 0.385954 0.000124 989.600000 1004.910000 993.042700 433.427680 1078.250000 1056.390000 1068.090933 413.948224 7932.150000 7938.700000 7938.866367 752.156863
738 0.340910 0.390448 0.362804 0.000078 0.470804 0.465946 0.469356 0.000115 0.366888 0.405548 0.384115 0.000053 0.342126 0.389838 0.363368 0.000169 0.339693 0.391059 0.362240 0.000184 0.460725 0.453922 0.457941 0.000223 0.480883 0.477970 0.480770 0.000241 0.365846 0.402654 0.382283 0.000114 0.367931 0.408441 0.385946 0.000122 987.860000 997.330000 992.974933 421.520287 1075.250000 1056.920000 1067.836533 422.901375 7936.890000 7945.750000 7939.188533 752.303029
739 0.340862 0.391163 0.362857 0.000079 0.470948 0.466697 0.469331 0.000116 0.366879 0.406270 0.384151 0.000053 0.341750 0.391220 0.363503 0.000174 0.339973 0.391106 0.362210 0.000183 0.460974 0.456792 0.457938 0.000223 0.480922 0.476602 0.480724 0.000242 0.365595 0.404334 0.382390 0.000116 0.368163 0.408205 0.385913 0.000121 992.190000 999.820000 993.053800 423.248539 1075.630000 1054.140000 1068.009333 429.717668 7932.180000 7946.040000 7938.936867 746.312266
740 0.340503 0.390854 0.362788 0.000079 0.470879 0.465793 0.469287 0.000115 0.366578 0.405842 0.384088 0.000053 0.340568 0.390046 0.363376 0.000174 0.340438 0.391662 0.362200 0.000184 0.460355 0.455895 0.457861 0.000223 0.481404 0.475692 0.480713 0.000238 0.364525 0.403216 0.382273 0.000116 0.368631 0.408468 0.385903 0.000122 989.770000 1000.570000 993.161067 416.851120 1075.380000 1057.310000 1067.941567 429.968682 7934.850000 7942.120000 7938.897367 741.885854
741 0.340407 0.390076 0.362827 0.000079 0.470262 0.467077 0.469275 0.000115 0.366378 0.405476 0.384117 0.000053 0.342284 0.390468 0.363512 0.000174 0.338531 0.389685 0.362141 0.000186 0.458520 0.456490 0.457863 0.000224 0.482004 0.477665 0.480688 0.000239 0.365531 0.403672 0.382382 0.000116 0.367226 0.407281 0.385851 0.000123 987.440000 1002.770000 993.267633 414.180333 1076.820000 1056.080000 1067.775900 435.895345 7935.740000 7941.150000 7938.956467 746.757812
742 0.340356 0.390025 0.362768 0.000079 0.471547 0.467894 0.469308 0.000114 0.366594 0.405598 0.384076 0.000053 0.341996 0.389181 0.363473 0.000174 0.338715 0.390869 0.362064 0.000184 0.460274 0.458154 0.457936 0.000221 0.482820 0.477633 0.480680 0.000241 0.365652 0.402975 0.382366 0.000115 0.367536 0.408221 0.385787 0.000122 986.690000 999.610000 993.245233 407.221707 1077.180000 1055.030000 1067.894067 442.129525 7936.130000 7945.360000 7938.860700 746.147146
743 0.340700 0.390581 0.362773 0.000081 0.469974 0.465144 0.469246 0.000116 0.366555 0.405493 0.384067 0.000054 0.342394 0.391103 0.363552 0.000175 0.339006 0.390058 0.361993 0.000187 0.456715 0.455002 0.457794 0.000225 0.483233 0.475287 0.480698 0.000241 0.365258 0.403883 0.382401 0.000117 0.367852 0.407104 0.385734 0.000123 986.410000 999.320000 993.256067 402.679143 1073.120000 1056.810000 1067.704400 444.039501 7940.470000 7943.870000 7939.039533 741.915770
744 0.340718 0.390397 0.362672 0.000080 0.468681 0.465326 0.469210 0.000114 0.366310 0.405383 0.383980 0.000054 0.342695 0.391585 0.363319 0.000173 0.338740 0.389210 0.362026 0.000184 0.457411 0.452918 0.457862 0.000222 0.479951 0.477733 0.480559 0.000240 0.365639 0.403852 0.382228 0.000116 0.366982 0.406914 0.385733 0.000122 986.790000 1001.740000 992.951033 390.101069 1076.270000 1053.830000 1067.600100 445.954123 7936.940000 7944.430000 7939.448867 740.554279
745 0.340609 0.390262 0.362646 0.000078 0.470412 0.465962 0.469091 0.000116 0.366570 0.405401 0.383935 0.000053 0.342616 0.389402 0.363331 0.000170 0.338602 0.391121 0.361961 0.000184 0.457387 0.455564 0.457639 0.000221 0.483437 0.476359 0.480543 0.000243 0.365570 0.402634 0.382192 0.000114 0.367569 0.408169 0.385677 0.000122 986.640000 999.150000 992.785400 387.428672 1079.150000 1052.140000 1067.432767 445.997578 7934.210000 7948.710000 7939.781833 737.368395
746 0.340700 0.390404 0.362671 0.000078 0.470398 0.465843 0.469065 0.000118 0.366639 0.405492 0.383950 0.000052 0.342425 0.390589 0.363402 0.000169 0.338974 0.390219 0.361939 0.000185 0.458395 0.453868 0.457549 0.000224 0.482401 0.477819 0.480581 0.000245 0.365619 0.403245 0.382231 0.000113 0.367659 0.407739 0.385668 0.000123 983.740000 997.960000 992.425600 381.420616 1077.360000 1057.520000 1067.295500 445.643952 7938.900000 7944.520000 7940.278900 732.398534
747 0.340483 0.390375 0.362744 0.000078 0.470543 0.466466 0.468972 0.000120 0.366495 0.405593 0.383989 0.000053 0.342308 0.389935 0.363493 0.000168 0.338659 0.390816 0.361995 0.000187 0.456895 0.457843 0.457441 0.000229 0.484190 0.475089 0.480502 0.000250 0.365226 0.403516 0.382282 0.000113 0.367765 0.407670 0.385696 0.000124 986.740000 1004.340000 992.226167 374.470267 1076.920000 1057.730000 1067.154400 445.961044 7936.340000 7937.930000 7940.619433 719.194269
748 0.340799 0.390569 0.362774 0.000078 0.470440 0.467509 0.468783 0.000119 0.366727 0.405957 0.383976 0.000053 0.342496 0.392093 0.363554 0.000167 0.339103 0.389044 0.361994 0.000185 0.456790 0.456189 0.457261 0.000230 0.484090 0.478830 0.480305 0.000245 0.365355 0.404913 0.382296 0.000113 0.368100 0.407002 0.385656 0.000123 986.330000 1000.570000 992.208000 363.727390 1077.200000 1053.760000 1067.042267 438.242874 7936.470000 7945.670000 7940.749733 710.883318
749 0.340681 0.390264 0.362786 0.000079 0.470707 0.465007 0.468685 0.000122 0.366686 0.405213 0.383966 0.000053 0.342071 0.390624 0.363568 0.000169 0.339290 0.389904 0.362004 0.000182 0.458729 0.451682 0.456999 0.000239 0.482684 0.478333 0.480371 0.000247 0.365402 0.402836 0.382254 0.000115 0.367969 0.407590 0.385677 0.000121 985.890000 1001.040000 991.863267 362.230780 1073.690000 1052.160000 1067.116300 427.709810 7940.420000 7946.800000 7941.020433 698.991750
750 0.340144 0.390112 0.362827 0.000079 0.471539 0.467640 0.468723 0.000122 0.366423 0.405618 0.384006 0.000053 0.341172 0.388947 0.363539 0.000168 0.339116 0.391278 0.362115 0.000182 0.460300 0.457471 0.456994 0.000238 0.482778 0.477809 0.480452 0.000247 0.364998 0.402652 0.382230 0.000114 0.367849 0.408584 0.385782 0.000120 983.860000 997.150000 992.027000 365.659349 1075.900000 1054.780000 1067.049967 425.951601 7940.240000 7948.070000 7940.923033 700.942473
751 0.340260 0.390336 0.362830 0.000080 0.470448 0.466086 0.468683 0.000120 0.366298 0.405486 0.384001 0.000054 0.341743 0.389898 0.363550 0.000170 0.338778 0.390773 0.362109 0.000182 0.457835 0.455090 0.456905 0.000237 0.483060 0.477082 0.480462 0.000243 0.364961 0.402937 0.382221 0.000115 0.367635 0.408035 0.385780 0.000120 984.480000 999.460000 991.952333 363.615669 1075.100000 1055.450000 1067.034967 418.484366 7940.420000 7945.090000 7941.012700 696.771941
752 0.340106 0.390063 0.362773 0.000079 0.471746 0.466394 0.468749 0.000120 0.366434 0.405329 0.383968 0.000053 0.342512 0.392472 0.363521 0.000169 0.337700 0.387655 0.362025 0.000182 0.459898 0.454152 0.456835 0.000239 0.483593 0.478635 0.480663 0.000243 0.365989 0.404808 0.382184 0.000115 0.366878 0.405851 0.385752 0.000120 986.220000 1003.620000 991.565867 365.779058 1076.010000 1059.750000 1067.262600 417.710272 7937.770000 7936.630000 7941.171533 699.164711
753 0.339879 0.390626 0.362734 0.000081 0.471373 0.465644 0.468552 0.000120 0.366178 0.405629 0.383898 0.000054 0.342477 0.389397 0.363325 0.000171 0.337281 0.391855 0.362143 0.000182 0.457380 0.454168 0.456691 0.000236 0.485366 0.477120 0.480413 0.000244 0.365458 0.402351 0.381999 0.000115 0.366898 0.408908 0.385797 0.000119 986.160000 1000.470000 991.207500 367.729116 1072.270000 1053.750000 1067.327433 423.619189 7941.570000 7945.780000 7941.465067 706.070740
754 0.339846 0.389603 0.362707 0.000081 0.472517 0.464581 0.468724 0.000117 0.366380 0.404599 0.383910 0.000054 0.341970 0.389531 0.363290 0.000172 0.337721 0.389676 0.362124 0.000182 0.461454 0.453686 0.456779 0.000235 0.483580 0.475477 0.480669 0.000239 0.365867 0.402361 0.381988 0.000117 0.366893 0.406836 0.385833 0.000120 986.420000 1002.470000 990.892933 355.168700 1072.610000 1056.900000 1067.353600 424.662345 7940.970000 7940.630000 7941.753467 695.530689
755 0.339797 0.390522 0.362634 0.000082 0.471497 0.465854 0.468723 0.000120 0.366137 0.405588 0.383852 0.000055 0.342054 0.389422 0.363257 0.000173 0.337540 0.391621 0.362011 0.000184 0.458132 0.454570 0.456794 0.000240 0.484863 0.477138 0.480652 0.000244 0.365270 0.402452 0.381964 0.000117 0.367005 0.408724 0.385740 0.000122 986.690000 996.640000 990.834400 356.526089 1073.460000 1055.600000 1067.086433 425.212908 7939.850000 7947.760000 7942.079167 704.990094
756 0.340278 0.389676 0.362572 0.000080 0.471824 0.466032 0.468739 0.000118 0.366587 0.404947 0.383805 0.000053 0.341760 0.388763 0.363173 0.000172 0.338796 0.390589 0.361971 0.000181 0.459074 0.453465 0.456754 0.000236 0.484575 0.478598 0.480724 0.000239 0.365223 0.401703 0.381889 0.000116 0.367951 0.408191 0.385722 0.000120 986.350000 998.360000 990.668833 355.840929 1072.430000 1056.430000 1067.178367 418.145649 7941.220000 7945.210000 7942.152800 694.272736
757 0.340133 0.389900 0.362476 0.000079 0.471431 0.463966 0.468630 0.000120 0.366392 0.404713 0.383707 0.000053 0.340652 0.389432 0.363014 0.000168 0.339614 0.390367 0.361937 0.000179 0.459373 0.454118 0.456671 0.000238 0.483488 0.473814 0.480589 0.000242 0.364396 0.402369 0.381745 0.000113 0.368388 0.407057 0.385668 0.000119 984.580000 999.340000 990.802133 359.101399 1074.450000 1053.870000 1067.077600 409.085904 7940.970000 7946.790000 7942.120267 688.196055
758 0.340152 0.389446 0.362531 0.000079 0.471243 0.467841 0.468593 0.000120 0.366370 0.405125 0.383743 0.000053 0.342238 0.388045 0.363048 0.000166 0.338067 0.390846 0.362013 0.000180 0.458283 0.456883 0.456693 0.000236 0.484203 0.478800 0.480494 0.000244 0.365447 0.401812 0.381777 0.000113 0.367294 0.408437 0.385709 0.000120 985.300000 999.490000 990.707967 356.318879 1074.390000 1052.440000 1066.955633 418.409898 7940.310000 7948.070000 7942.336400 701.855097
759 0.340220 0.390198 0.362513 0.000079 0.471198 0.466666 0.468650 0.000119 0.366415 0.405492 0.383740 0.000053 0.342144 0.388556 0.363112 0.000165 0.338295 0.391841 0.361914 0.000184 0.458857 0.455079 0.456687 0.000239 0.483539 0.478254 0.480614 0.000241 0.365487 0.401860 0.381827 0.000112 0.367344 0.409123 0.385654 0.000121 984.910000 999.170000 990.844533 351.496698 1074.140000 1055.460000 1066.557467 414.089597 7940.950000 7945.370000 7942.598000 693.675325
760 0.340372 0.389504 0.362551 0.000078 0.470056 0.466191 0.468712 0.000120 0.366309 0.404841 0.383783 0.000052 0.342881 0.387972 0.363260 0.000163 0.337862 0.391036 0.361842 0.000185 0.456949 0.456136 0.456916 0.000240 0.483162 0.476247 0.480508 0.000247 0.365695 0.401605 0.381991 0.000110 0.366922 0.408078 0.385575 0.000122 988.040000 996.400000 990.816933 352.999979 1073.620000 1052.860000 1066.287300 408.974937 7938.340000 7950.740000 7942.895767 689.865291
761 0.340220 0.389682 0.362671 0.000078 0.470139 0.464358 0.468724 0.000119 0.366204 0.404617 0.383882 0.000052 0.342441 0.388985 0.363451 0.000164 0.337999 0.390379 0.361892 0.000186 0.457437 0.452214 0.456865 0.000237 0.482840 0.476501 0.480583 0.000245 0.365440 0.401631 0.382134 0.000111 0.366967 0.407603 0.385630 0.000122 985.640000 997.010000 990.993267 352.765282 1071.180000 1050.440000 1065.939133 408.358847 7943.180000 7952.550000 7943.067600 684.079856
762 0.340261 0.390031 0.362773 0.000079 0.471438 0.465172 0.468863 0.000118 0.366496 0.405059 0.383991 0.000053 0.342749 0.391098 0.363592 0.000169 0.337773 0.388964 0.361955 0.000189 0.458832 0.454200 0.457024 0.000236 0.484044 0.476144 0.480701 0.000243 0.365965 0.403719 0.382279 0.000114 0.367027 0.406400 0.385704 0.000124 985.290000 999.460000 990.792433 353.744216 1074.010000 1052.830000 1065.592567 403.296534 7940.700000 7947.710000 7943.615000 681.072694
763 0.340370 0.390275 0.362838 0.000079 0.469731 0.466169 0.468930 0.000117 0.366242 0.405454 0.384056 0.000053 0.343789 0.390669 0.363731 0.000169 0.336950 0.389880 0.361944 0.000188 0.457794 0.456500 0.457094 0.000236 0.481668 0.475837 0.480766 0.000243 0.366590 0.403835 0.382404 0.000115 0.365894 0.407072 0.385709 0.000123 987.250000 999.670000 990.665267 354.020345 1073.620000 1052.270000 1065.354600 403.810964 7939.130000 7948.060000 7943.980133 688.704813
764 0.340596 0.390410 0.362801 0.000078 0.470158 0.466413 0.468921 0.000115 0.366508 0.405611 0.384025 0.000052 0.342038 0.390693 0.363690 0.000169 0.339153 0.390128 0.361912 0.000187 0.456117 0.456258 0.456938 0.000230 0.484198 0.476569 0.480905 0.000244 0.364854 0.403806 0.382340 0.000114 0.368162 0.407416 0.385711 0.000123 983.550000 1000.720000 990.351133 356.404426 1073.200000 1053.850000 1065.230333 400.828401 7943.250000 7945.430000 7944.418533 696.231548
765 0.340713 0.391076 0.362872 0.000079 0.471293 0.468185 0.468885 0.000118 0.366829 0.406498 0.384074 0.000053 0.342987 0.389905 0.363829 0.000169 0.338439 0.392247 0.361914 0.000188 0.458366 0.456368 0.456818 0.000240 0.484220 0.480002 0.480951 0.000243 0.366063 0.403198 0.382427 0.000115 0.367595 0.409798 0.385721 0.000123 983.140000 996.080000 990.264533 357.447029 1075.550000 1056.080000 1065.097533 397.703191 7941.310000 7947.840000 7944.637933 695.803265
766 0.340324 0.390509 0.362919 0.000080 0.471706 0.465896 0.469037 0.000117 0.366601 0.405586 0.384142 0.000053 0.341431 0.388609 0.364047 0.000173 0.339217 0.392409 0.361790 0.000190 0.458511 0.454731 0.456828 0.000239 0.484901 0.477061 0.481245 0.000238 0.364847 0.401833 0.382604 0.000116 0.368354 0.409339 0.385681 0.000124 986.510000 996.450000 990.278167 366.373937 1073.100000 1055.720000 1064.746333 406.751970 7940.390000 7947.830000 7944.975500 714.591085
767 0.340793 0.389879 0.362932 0.000079 0.472070 0.465127 0.469019 0.000117 0.367048 0.404929 0.384149 0.000053 0.341910 0.390659 0.364077 0.000173 0.339676 0.389099 0.361786 0.000188 0.459360 0.453637 0.456791 0.000240 0.484780 0.476616 0.481246 0.000235 0.365400 0.403255 0.382620 0.000116 0.368696 0.406603 0.385678 0.000123 984.080000 995.850000 990.537367 357.115092 1073.430000 1053.890000 1064.374600 409.899769 7942.490000 7950.260000 7945.088033 701.698135
768 0.340531 0.390847 0.362944 0.000080 0.469435 0.465717 0.468998 0.000119 0.366312 0.405821 0.384155 0.000053 0.341417 0.388792 0.364155 0.000170 0.339645 0.392903 0.361732 0.000188 0.457824 0.452657 0.456849 0.000240 0.481046 0.478778 0.481148 0.000239 0.364698 0.401565 0.382694 0.000115 0.367925 0.410078 0.385615 0.000123 985.970000 998.590000 990.426567 356.627380 1070.800000 1051.840000 1063.965600 407.847725 7943.230000 7949.570000 7945.607833 704.500353
769 0.340345 0.390470 0.362894 0.000079 0.470702 0.465410 0.469061 0.000120 0.366416 0.405458 0.384128 0.000053 0.342001 0.390189 0.364262 0.000170 0.338690 0.390750 0.361526 0.000186 0.456362 0.452151 0.456860 0.000239 0.485041 0.478669 0.481262 0.000238 0.364873 0.402581 0.382782 0.000116 0.367960 0.408334 0.385473 0.000122 986.790000 996.900000 990.310633 355.822640 1071.910000 1056.310000 1063.873567 409.903952 7941.300000 7946.790000 7945.815800 702.519183
770 0.340696 0.390244 0.362871 0.000079 0.470431 0.467115 0.469017 0.000119 0.366643 0.405618 0.384100 0.000053 0.344007 0.389660 0.364339 0.000171 0.337386 0.390828 0.361402 0.000187 0.458073 0.456193 0.456720 0.000241 0.482789 0.478037 0.481314 0.000239 0.366820 0.402966 0.382815 0.000115 0.366466 0.408270 0.385384 0.000123 984.090000 997.490000 990.154967 359.518865 1070.620000 1053.850000 1063.767833 404.654110 7945.290000 7948.660000 7946.077200 699.190434
771 0.341119 0.389996 0.362968 0.000078 0.470269 0.467015 0.469012 0.000120 0.366949 0.405400 0.384177 0.000053 0.343424 0.388882 0.364526 0.000173 0.338815 0.391111 0.361411 0.000186 0.457142 0.456319 0.456741 0.000239 0.483396 0.477710 0.481284 0.000239 0.366167 0.402369 0.382969 0.000116 0.367731 0.408431 0.385385 0.000123 985.520000 998.260000 990.401667 362.300362 1070.280000 1050.480000 1063.809600 400.352510 7944.200000 7951.260000 7945.788733 700.957758
772 0.341084 0.390415 0.363005 0.000077 0.470411 0.465832 0.468937 0.000122 0.366949 0.405498 0.384191 0.000052 0.342403 0.390253 0.364521 0.000174 0.339764 0.390576 0.361490 0.000185 0.456930 0.453649 0.456761 0.000241 0.483893 0.478015 0.481113 0.000243 0.365309 0.402932 0.382969 0.000116 0.368590 0.408064 0.385414 0.000121 986.090000 993.210000 990.435500 371.736131 1071.250000 1047.540000 1063.589433 397.964546 7942.660000 7959.250000 7945.975067 710.420861
773 0.341223 0.390454 0.363097 0.000076 0.470695 0.468598 0.468940 0.000121 0.367118 0.406083 0.384266 0.000052 0.342903 0.388566 0.364579 0.000174 0.339544 0.392342 0.361616 0.000186 0.457782 0.457716 0.456680 0.000242 0.483609 0.479481 0.481200 0.000239 0.365879 0.402396 0.382999 0.000116 0.368357 0.409770 0.385533 0.000123 987.460000 993.310000 990.511700 374.266963 1068.900000 1053.670000 1063.533300 396.788285 7943.640000 7953.020000 7945.955000 706.452095
774 0.341213 0.390500 0.363228 0.000079 0.471640 0.465728 0.468906 0.000118 0.367298 0.405545 0.384364 0.000053 0.342143 0.391070 0.364647 0.000177 0.340283 0.389930 0.361809 0.000186 0.458807 0.452800 0.456717 0.000236 0.484472 0.478656 0.481095 0.000240 0.365476 0.403416 0.383061 0.000118 0.369121 0.407675 0.385666 0.000123 988.470000 998.300000 990.570800 375.222629 1068.770000 1054.930000 1063.174733 395.659532 7942.760000 7946.770000 7946.254467 705.038649
775 0.341152 0.391379 0.363187 0.000078 0.471516 0.468410 0.469013 0.000121 0.367225 0.406785 0.384353 0.000053 0.342881 0.392462 0.364576 0.000177 0.339423 0.390295 0.361799 0.000186 0.457049 0.457471 0.456766 0.000241 0.485984 0.479350 0.481261 0.000243 0.365715 0.405464 0.383014 0.000118 0.368735 0.408106 0.385691 0.000124 987.230000 997.800000 990.567400 382.483548 1066.120000 1057.270000 1062.848133 398.046391 7946.650000 7944.930000 7946.584467 714.840482
776 0.341352 0.390656 0.363213 0.000077 0.471492 0.467155 0.468933 0.000119 0.367380 0.405956 0.384357 0.000051 0.344152 0.391896 0.364596 0.000176 0.338553 0.389416 0.361830 0.000184 0.460781 0.454671 0.456784 0.000238 0.482204 0.479639 0.481083 0.000241 0.367478 0.404451 0.383034 0.000117 0.367283 0.407461 0.385681 0.000122 989.310000 996.550000 990.995467 384.562140 1067.610000 1052.800000 1062.405867 405.175969 7943.080000 7950.650000 7946.598667 725.300823
777 0.341023 0.390750 0.363274 0.000077 0.472233 0.466459 0.469020 0.000121 0.367265 0.405891 0.384423 0.000052 0.343641 0.390696 0.364670 0.000176 0.338405 0.390803 0.361878 0.000183 0.460256 0.455702 0.456834 0.000242 0.484210 0.477215 0.481207 0.000243 0.366964 0.403697 0.383103 0.000117 0.367566 0.408086 0.385744 0.000121 989.780000 999.960000 991.265167 396.288931 1069.330000 1055.450000 1061.899200 404.107655 7940.890000 7944.590000 7946.835633 739.661442
778 0.341360 0.390250 0.363227 0.000077 0.470514 0.465676 0.468996 0.000123 0.367191 0.405335 0.384381 0.000051 0.343972 0.391403 0.364596 0.000177 0.338748 0.389096 0.361857 0.000185 0.458002 0.454653 0.456752 0.000244 0.483027 0.476699 0.481240 0.000242 0.366778 0.404053 0.383028 0.000118 0.367604 0.406616 0.385734 0.000123 985.490000 998.500000 991.272533 406.645457 1067.860000 1055.260000 1061.508033 414.060579 7946.650000 7946.240000 7947.219433 756.648201
779 0.340797 0.390231 0.363287 0.000076 0.471214 0.467627 0.469164 0.000120 0.366880 0.405710 0.384463 0.000051 0.343505 0.390391 0.364673 0.000175 0.338089 0.390071 0.361901 0.000185 0.458314 0.456690 0.456916 0.000242 0.484114 0.478564 0.481413 0.000233 0.366467 0.403651 0.383122 0.000116 0.367294 0.407770 0.385803 0.000122 989.090000 1000.060000 991.532367 404.477772 1069.290000 1051.640000 1061.066800 415.616130 7941.620000 7948.300000 7947.400833 755.931681
780 0.340751 0.390712 0.363358 0.000078 0.472133 0.463424 0.469090 0.000122 0.367027 0.405255 0.384504 0.000052 0.343055 0.393009 0.364679 0.000177 0.338447 0.388416 0.362036 0.000187 0.460302 0.452615 0.456827 0.000242 0.483964 0.474233 0.481353 0.000240 0.366505 0.404930 0.383109 0.000118 0.367550 0.405579 0.385900 0.000123 986.420000 1000.240000 991.711600 398.200765 1066.970000 1051.420000 1060.507967 418.643480 7946.610000 7948.340000 7947.780433 745.409584
781 0.340960 0.391051 0.363354 0.000080 0.471266 0.466328 0.469246 0.000121 0.367022 0.406107 0.384532 0.000054 0.342676 0.389263 0.364692 0.000178 0.339245 0.392840 0.362015 0.000189 0.458881 0.454765 0.457002 0.000242 0.483652 0.477891 0.481489 0.000237 0.365917 0.402364 0.383154 0.000119 0.368126 0.409850 0.385910 0.000125 988.390000 999.220000 991.953633 393.406314 1070.560000 1051.660000 1060.266567 424.882224 7941.050000 7949.120000 7947.779800 744.281487
782 0.341064 0.391375 0.363269 0.000081 0.471028 0.466740 0.469209 0.000120 0.367057 0.406448 0.384457 0.000054 0.342243 0.390244 0.364585 0.000176 0.339886 0.392507 0.361953 0.000189 0.460055 0.454332 0.456856 0.000242 0.482000 0.479147 0.481562 0.000236 0.365805 0.403061 0.383039 0.000117 0.368309 0.409835 0.385875 0.000124 987.820000 1000.060000 991.981900 390.550705 1067.870000 1051.500000 1059.883167 436.504748 7944.310000 7948.440000 7948.134933 751.108240
783 0.340449 0.390614 0.363091 0.000080 0.470420 0.466581 0.469346 0.000119 0.366443 0.405808 0.384342 0.000054 0.342195 0.390654 0.364416 0.000176 0.338702 0.390575 0.361765 0.000189 0.459671 0.455589 0.457006 0.000242 0.481168 0.477573 0.481687 0.000236 0.365691 0.403641 0.382934 0.000117 0.367195 0.407974 0.385750 0.000124 987.900000 994.140000 992.118867 386.516755 1068.730000 1050.970000 1059.600700 431.431643 7943.370000 7954.890000 7948.280433 733.015392
784 0.340327 0.390646 0.362946 0.000079 0.470074 0.465518 0.469247 0.000117 0.366277 0.405620 0.384206 0.000053 0.342099 0.389527 0.364136 0.000175 0.338555 0.391764 0.361756 0.000185 0.456939 0.453737 0.457067 0.000239 0.483210 0.477300 0.481428 0.000229 0.365067 0.402369 0.382722 0.000117 0.367486 0.408871 0.385690 0.000122 987.550000 996.360000 992.204833 381.358091 1065.000000 1044.960000 1059.362567 425.791577 7947.450000 7958.680000 7948.432600 711.424463
785 0.340349 0.390561 0.362904 0.000079 0.472719 0.465725 0.469332 0.000117 0.366823 0.405593 0.384189 0.000053 0.342519 0.393347 0.364079 0.000174 0.338178 0.387774 0.361728 0.000187 0.460421 0.451540 0.457133 0.000236 0.485017 0.479910 0.481532 0.000228 0.366099 0.404985 0.382690 0.000116 0.367546 0.406202 0.385689 0.000123 989.900000 996.200000 992.233667 381.466764 1064.530000 1042.730000 1059.362367 420.658752 7945.570000 7961.070000 7948.403967 712.402689
786 0.340436 0.390611 0.362867 0.000079 0.471661 0.464813 0.469439 0.000117 0.366681 0.405452 0.384181 0.000053 0.341708 0.388986 0.364010 0.000175 0.339164 0.392236 0.361723 0.000185 0.460454 0.454840 0.457252 0.000238 0.482868 0.474786 0.481627 0.000224 0.365457 0.402157 0.382658 0.000116 0.367904 0.408746 0.385704 0.000122 987.350000 998.470000 992.416167 384.519204 1068.300000 1048.070000 1059.111633 421.945442 7944.350000 7953.460000 7948.472200 718.893264
787 0.340738 0.390537 0.362888 0.000079 0.471473 0.466574 0.469228 0.000118 0.366885 0.405744 0.384156 0.000053 0.342470 0.390279 0.364066 0.000175 0.339006 0.390794 0.361710 0.000183 0.459369 0.452168 0.457015 0.000240 0.483577 0.480979 0.481441 0.000230 0.365849 0.402657 0.382656 0.000116 0.367920 0.408831 0.385656 0.000121 989.750000 996.280000 992.222467 385.134203 1064.810000 1049.840000 1058.935267 413.694726 7945.440000 7953.880000 7948.842267 710.335827
788 0.340642 0.390891 0.362862 0.000079 0.470588 0.466380 0.469220 0.000117 0.366632 0.405989 0.384134 0.000053 0.341666 0.389308 0.363922 0.000173 0.339619 0.392474 0.361802 0.000184 0.459890 0.453868 0.457053 0.000238 0.481286 0.478892 0.481388 0.000228 0.365311 0.402220 0.382549 0.000115 0.367952 0.409757 0.385720 0.000121 988.070000 997.450000 992.344133 386.776317 1063.870000 1050.450000 1058.775867 410.295231 7948.060000 7952.100000 7948.880000 713.274323
789 0.340367 0.390307 0.362706 0.000079 0.471725 0.467095 0.469285 0.000115 0.366638 0.405665 0.384022 0.000053 0.340990 0.390538 0.363699 0.000173 0.339743 0.390075 0.361713 0.000178 0.458568 0.455255 0.457135 0.000235 0.484882 0.478935 0.481435 0.000228 0.364506 0.403482 0.382386 0.000116 0.368771 0.407847 0.385658 0.000117 987.040000 996.020000 992.678200 390.037232 1063.600000 1052.820000 1058.420233 409.125197 7949.360000 7951.160000 7948.901567 711.809731
790 0.340004 0.390154 0.362713 0.000079 0.471470 0.466895 0.469169 0.000118 0.366297 0.405502 0.384004 0.000053 0.341143 0.391007 0.363591 0.000173 0.338864 0.389300 0.361834 0.000179 0.459950 0.456220 0.456863 0.000237 0.482989 0.477570 0.481476 0.000230 0.364905 0.404050 0.382245 0.000115 0.367689 0.406954 0.385763 0.000117 985.090000 995.930000 992.807100 393.263397 1064.960000 1051.600000 1058.274567 408.130704 7949.950000 7952.470000 7948.918333 714.374472
791 0.340214 0.389957 0.362578 0.000079 0.470715 0.466631 0.469362 0.000117 0.366314 0.405292 0.383935 0.000053 0.341310 0.389546 0.363358 0.000171 0.339119 0.390368 0.361798 0.000179 0.458779 0.455251 0.457144 0.000237 0.482650 0.478010 0.481581 0.000230 0.364804 0.402687 0.382115 0.000114 0.367825 0.407896 0.385755 0.000118 988.090000 998.450000 993.159767 400.682432 1066.200000 1047.650000 1058.004667 402.765406 7945.710000 7953.900000 7948.835567 710.597204
792 0.340186 0.391103 0.362550 0.000079 0.470358 0.468598 0.469433 0.000117 0.366221 0.406602 0.383927 0.000053 0.341309 0.390457 0.363351 0.000174 0.339063 0.391749 0.361749 0.000179 0.456446 0.457775 0.457111 0.000241 0.484270 0.479421 0.481756 0.000227 0.364337 0.403921 0.382103 0.000116 0.368105 0.409284 0.385750 0.000118 985.070000 998.170000 993.250500 397.642223 1064.020000 1047.850000 1057.768800 399.717764 7950.910000 7953.980000 7948.980700 723.876775
793 0.340101 0.390345 0.362511 0.000079 0.470453 0.466855 0.469299 0.000117 0.366171 0.405647 0.383868 0.000053 0.340995 0.391694 0.363222 0.000175 0.339208 0.388996 0.361800 0.000178 0.459161 0.454206 0.456999 0.000237 0.481744 0.479503 0.481600 0.000229 0.364628 0.404196 0.381977 0.000116 0.367715 0.407097 0.385760 0.000118 987.450000 998.180000 993.245333 396.466729 1064.740000 1043.980000 1057.542800 398.286998 7947.810000 7957.840000 7949.211867 732.011915
794 0.340400 0.390257 0.362516 0.000080 0.471934 0.466461 0.469349 0.000117 0.366707 0.405498 0.383883 0.000053 0.341156 0.391387 0.363006 0.000176 0.339644 0.389128 0.362027 0.000180 0.459981 0.453526 0.457141 0.000238 0.483888 0.479397 0.481557 0.000230 0.364921 0.403815 0.381833 0.000116 0.368493 0.407182 0.385933 0.000119 985.900000 997.430000 993.261167 406.712791 1063.040000 1052.220000 1057.243500 386.099982 7951.060000 7950.350000 7949.495333 726.538396
795 0.340232 0.390803 0.362576 0.000079 0.471601 0.467005 0.469339 0.000117 0.366506 0.406043 0.383929 0.000053 0.341139 0.391599 0.362866 0.000173 0.339324 0.390006 0.362287 0.000180 0.460456 0.456121 0.457235 0.000241 0.482747 0.477889 0.481443 0.000227 0.365003 0.404504 0.381740 0.000115 0.368009 0.407583 0.386118 0.000119 987.030000 998.520000 993.270067 414.665039 1063.190000 1048.890000 1056.971233 391.998979 7949.780000 7952.590000 7949.758700 739.435952
796 0.340494 0.391115 0.362675 0.000079 0.472629 0.467103 0.469448 0.000117 0.366921 0.406312 0.384030 0.000052 0.341742 0.390617 0.362868 0.000173 0.339246 0.391612 0.362482 0.000181 0.460402 0.456525 0.457549 0.000234 0.484857 0.477681 0.481347 0.000232 0.365474 0.403799 0.381804 0.000114 0.368368 0.408826 0.386255 0.000119 990.460000 999.350000 993.152500 418.507457 1064.410000 1047.220000 1056.662333 399.120409 7945.130000 7953.430000 7950.185167 754.599633
797 0.340375 0.390933 0.362658 0.000079 0.473290 0.466544 0.469476 0.000117 0.366958 0.406055 0.384022 0.000053 0.342174 0.390276 0.362838 0.000174 0.338576 0.391589 0.362478 0.000184 0.459930 0.453866 0.457605 0.000233 0.486651 0.479223 0.481347 0.000231 0.365725 0.402994 0.381791 0.000114 0.368191 0.409116 0.386252 0.000121 989.330000 1000.280000 993.150300 427.439601 1062.740000 1045.030000 1056.013033 402.241728 7947.930000 7954.690000 7950.836667 763.979051
798 0.340499 0.390087 0.362690 0.000078 0.472569 0.466945 0.469613 0.000118 0.366913 0.405458 0.384075 0.000052 0.342358 0.388233 0.362943 0.000173 0.338641 0.391941 0.362438 0.000186 0.459866 0.454776 0.457807 0.000233 0.485272 0.479115 0.481419 0.000235 0.365859 0.401541 0.381916 0.000114 0.367967 0.409375 0.386234 0.000122 983.570000 997.950000 993.147200 425.248982 1062.810000 1045.600000 1055.752000 409.997863 7953.620000 7956.450000 7951.100800 780.752037
799 0.340416 0.389793 0.362644 0.000078 0.472943 0.466784 0.469535 0.000119 0.366922 0.405191 0.384022 0.000052 0.342430 0.390292 0.362967 0.000173 0.338403 0.389294 0.362321 0.000185 0.459048 0.455985 0.457746 0.000237 0.486838 0.477582 0.481324 0.000236 0.365753 0.403431 0.381923 0.000115 0.368090 0.406952 0.386121 0.000120 986.170000 1003.000000 992.957933 431.770808 1061.860000 1042.970000 1055.611367 409.684727 7951.970000 7954.030000 7951.430700 788.731368
800 0.340171 0.389667 0.362478 0.000079 0.472383 0.467425 0.469677 0.000116 0.366613 0.405219 0.383918 0.000053 0.342732 0.389142 0.362726 0.000172 0.337610 0.390193 0.362230 0.000186 0.460846 0.455320 0.457952 0.000229 0.483921 0.479529 0.481403 0.000231 0.366355 0.402378 0.381771 0.000114 0.366872 0.408060 0.386065 0.000121 986.600000 998.670000 992.841500 434.579936 1066.590000 1046.530000 1055.692700 419.498146 7946.810000 7954.800000 7951.465800 808.472253
801 0.339926 0.390613 0.362424 0.000081 0.471279 0.465389 0.469744 0.000115 0.366197 0.405568 0.383888 0.000053 0.342795 0.391036 0.362656 0.000170 0.337058 0.390190 0.362192 0.000187 0.458866 0.454931 0.457904 0.000226 0.483691 0.475848 0.481583 0.000235 0.366009 0.403815 0.381705 0.000114 0.366385 0.407322 0.386070 0.000121 984.230000 998.080000 992.459233 436.708624 1063.870000 1044.120000 1055.561367 413.754923 7951.900000 7957.800000 7951.979400 800.305700
802 0.340514 0.389720 0.362440 0.000080 0.471691 0.465864 0.469625 0.000118 0.366750 0.404949 0.383877 0.000053 0.340978 0.387387 0.362736 0.000168 0.340050 0.392053 0.362144 0.000186 0.459351 0.457426 0.457768 0.000234 0.484030 0.474302 0.481482 0.000238 0.364653 0.401395 0.381743 0.000112 0.368846 0.408502 0.386012 0.000121 984.510000 1001.580000 992.261567 436.565641 1062.950000 1043.510000 1055.504033 411.225202 7952.540000 7954.910000 7952.234400 810.665667
803 0.340576 0.390601 0.362460 0.000078 0.471906 0.466466 0.469716 0.000117 0.366842 0.405774 0.383911 0.000052 0.342404 0.388131 0.362756 0.000166 0.338748 0.393072 0.362164 0.000183 0.459903 0.455668 0.457921 0.000229 0.483908 0.477264 0.481512 0.000235 0.365904 0.401638 0.381789 0.000111 0.367780 0.409910 0.386033 0.000120 988.720000 1003.410000 992.003333 439.617445 1063.490000 1045.200000 1054.949900 420.764370 7947.790000 7951.390000 7953.046767 813.372158
804 0.341058 0.390153 0.362450 0.000077 0.472351 0.465140 0.469815 0.000116 0.367316 0.405150 0.383923 0.000052 0.341517 0.388765 0.362860 0.000162 0.340598 0.391541 0.362040 0.000183 0.458280 0.454725 0.457792 0.000232 0.486422 0.475555 0.481839 0.000231 0.364870 0.401957 0.381847 0.000110 0.369763 0.408344 0.385999 0.000120 984.460000 997.050000 991.774700 444.255091 1061.120000 1046.160000 1054.887767 422.917799 7954.420000 7956.790000 7953.337533 814.519809
805 0.340810 0.390753 0.362449 0.000078 0.471118 0.466544 0.469641 0.000116 0.366871 0.405911 0.383887 0.000052 0.342583 0.389994 0.362920 0.000163 0.339037 0.391511 0.361977 0.000181 0.457457 0.455735 0.457723 0.000232 0.484779 0.477352 0.481559 0.000230 0.365557 0.403143 0.381880 0.000111 0.368185 0.408679 0.385894 0.000120 987.540000 1000.050000 991.894800 441.110060 1062.880000 1048.440000 1054.662800 431.147426 7949.580000 7951.510000 7953.442400 815.316147
806 0.340566 0.390716 0.362522 0.000078 0.473758 0.466006 0.469670 0.000115 0.367204 0.405774 0.383952 0.000052 0.341358 0.391068 0.363028 0.000166 0.339774 0.390363 0.362016 0.000178 0.461524 0.454579 0.457740 0.000232 0.485992 0.477433 0.481601 0.000228 0.365391 0.403770 0.381970 0.000112 0.369017 0.407777 0.385933 0.000117 987.180000 1001.950000 991.927667 433.446260 1063.430000 1043.430000 1054.580433 428.431531 7949.390000 7954.620000 7953.491900 795.136665
807 0.340335 0.390436 0.362512 0.000078 0.471692 0.466929 0.469704 0.000116 0.366606 0.405735 0.383950 0.000052 0.341711 0.389086 0.362950 0.000164 0.338958 0.391787 0.362074 0.000181 0.460203 0.455157 0.457813 0.000233 0.483180 0.478701 0.481594 0.000232 0.365409 0.402300 0.381922 0.000111 0.367803 0.409170 0.385978 0.000120 985.440000 999.540000 992.134767 433.990651 1062.760000 1046.250000 1054.542900 429.899567 7951.800000 7954.210000 7953.322333 786.106951
808 0.340250 0.390591 0.362632 0.000077 0.471893 0.466759 0.469628 0.000116 0.366579 0.405824 0.384031 0.000052 0.341484 0.391269 0.363237 0.000167 0.339017 0.389913 0.362027 0.000180 0.461807 0.454880 0.457576 0.000232 0.481979 0.478638 0.481680 0.000230 0.365548 0.403991 0.382104 0.000113 0.367609 0.407658 0.385958 0.000120 989.950000 1001.510000 992.162433 428.700559 1064.740000 1044.900000 1054.385067 432.086414 7945.310000 7953.590000 7953.452500 766.771436
809 0.340333 0.390385 0.362691 0.000079 0.471816 0.467061 0.469711 0.000117 0.366629 0.405720 0.384095 0.000053 0.341162 0.390285 0.363298 0.000169 0.339504 0.390485 0.362084 0.000182 0.459830 0.454305 0.457779 0.000237 0.483802 0.479817 0.481644 0.000228 0.364895 0.403089 0.382194 0.000114 0.368363 0.408351 0.385996 0.000121 987.570000 1002.450000 992.164600 426.844775 1064.220000 1042.750000 1054.069567 436.490530 7948.210000 7954.800000 7953.765833 762.448473
810 0.339789 0.390560 0.362599 0.000079 0.470964 0.465190 0.469684 0.000116 0.366024 0.405486 0.384016 0.000053 0.341094 0.387575 0.363082 0.000169 0.338483 0.393545 0.362116 0.000184 0.456226 0.452288 0.457685 0.000233 0.485702 0.478092 0.481682 0.000228 0.364121 0.400518 0.382003 0.000114 0.367927 0.410454 0.386030 0.000122 990.640000 997.400000 992.134700 430.393508 1064.160000 1041.790000 1054.277967 434.302822 7945.200000 7960.810000 7953.587333 748.927431
811 0.340272 0.389822 0.362632 0.000079 0.471122 0.467177 0.469672 0.000116 0.366442 0.405293 0.384040 0.000053 0.341056 0.389093 0.363158 0.000172 0.339488 0.390552 0.362105 0.000183 0.458976 0.455033 0.457675 0.000237 0.483267 0.479322 0.481669 0.000228 0.364640 0.402281 0.382061 0.000116 0.368244 0.408306 0.386018 0.000121 990.470000 995.720000 992.151533 430.474270 1060.500000 1049.380000 1053.983533 438.892681 7949.030000 7954.900000 7953.864933 745.362511
812 0.339732 0.390707 0.362656 0.000079 0.471641 0.467526 0.469576 0.000118 0.366114 0.406070 0.384040 0.000054 0.341125 0.391073 0.363177 0.000173 0.338339 0.390340 0.362136 0.000181 0.460233 0.457152 0.457619 0.000240 0.483050 0.477900 0.481533 0.000232 0.364946 0.404289 0.382065 0.000117 0.367281 0.407852 0.386015 0.000120 987.990000 998.970000 992.080933 431.546417 1066.690000 1046.040000 1053.691500 446.052239 7945.320000 7954.990000 7954.227567 740.738887
813 0.339915 0.390788 0.362550 0.000081 0.472656 0.467847 0.469541 0.000118 0.366463 0.406200 0.383948 0.000054 0.342480 0.389838 0.363132 0.000176 0.337349 0.391738 0.361968 0.000181 0.460404 0.457627 0.457566 0.000235 0.484909 0.478067 0.481515 0.000233 0.366065 0.403396 0.382019 0.000119 0.366861 0.409004 0.385877 0.000120 990.320000 1000.370000 992.101767 433.826948 1062.790000 1042.610000 1053.618800 455.013326 7946.890000 7957.020000 7954.279433 742.681048
814 0.339339 0.389880 0.362445 0.000081 0.470442 0.469243 0.469616 0.000116 0.365560 0.405753 0.383880 0.000054 0.342094 0.390162 0.362985 0.000172 0.336584 0.389598 0.361906 0.000182 0.457060 0.457450 0.457473 0.000232 0.483824 0.481035 0.481759 0.000226 0.365088 0.403620 0.381883 0.000117 0.366032 0.407885 0.385877 0.000121 989.080000 997.600000 992.287200 431.331459 1066.950000 1042.240000 1053.488133 458.415261 7943.970000 7960.160000 7954.224667 740.466783
815 0.339873 0.389812 0.362396 0.000081 0.470291 0.469021 0.469748 0.000118 0.365956 0.405654 0.383866 0.000055 0.342216 0.388691 0.362800 0.000174 0.337529 0.390933 0.361992 0.000183 0.456738 0.458735 0.457778 0.000236 0.483844 0.479308 0.481717 0.000228 0.365120 0.402700 0.381796 0.000118 0.366792 0.408608 0.385937 0.000122 987.690000 1000.350000 992.589900 428.802215 1063.990000 1041.790000 1053.539367 464.093232 7948.320000 7957.860000 7953.870733 741.937588
816 0.339774 0.390382 0.362342 0.000082 0.471660 0.468130 0.469666 0.000119 0.366151 0.405932 0.383806 0.000055 0.341619 0.391191 0.362848 0.000176 0.337928 0.389573 0.361836 0.000183 0.457826 0.453988 0.457617 0.000237 0.485494 0.482273 0.481714 0.000227 0.364861 0.403751 0.381802 0.000119 0.367441 0.408113 0.385811 0.000121 994.160000 1003.550000 993.090967 417.533596 1062.000000 1039.450000 1053.575233 457.403887 7943.840000 7957.000000 7953.333800 733.925301
817 0.339416 0.390044 0.362247 0.000082 0.472282 0.464333 0.469691 0.000119 0.365989 0.404902 0.383735 0.000055 0.340889 0.387860 0.362645 0.000177 0.337943 0.392228 0.361848 0.000183 0.458524 0.452060 0.457593 0.000234 0.486040 0.476606 0.481788 0.000232 0.364416 0.400700 0.381635 0.000119 0.367562 0.409103 0.385836 0.000121 991.980000 1000.600000 993.413633 408.694791 1062.460000 1040.990000 1053.397300 454.156585 7945.560000 7958.410000 7953.189067 730.660225
818 0.339489 0.390078 0.362036 0.000081 0.471351 0.466527 0.469663 0.000117 0.365861 0.405368 0.383561 0.000054 0.341478 0.388569 0.362361 0.000175 0.337500 0.391587 0.361710 0.000184 0.458039 0.455565 0.457489 0.000231 0.484663 0.477489 0.481837 0.000230 0.364790 0.401968 0.381387 0.000117 0.366932 0.408768 0.385736 0.000121 993.260000 998.380000 993.573300 401.104773 1061.100000 1041.200000 1053.750167 443.230709 7945.640000 7960.420000 7952.676533 712.526635
819 0.339538 0.389822 0.362006 0.000080 0.472119 0.468434 0.469683 0.000119 0.366054 0.405544 0.383542 0.000054 0.340435 0.388811 0.362380 0.000174 0.338640 0.390832 0.361632 0.000185 0.460491 0.458856 0.457634 0.000236 0.483746 0.478011 0.481732 0.000230 0.364446 0.402820 0.381431 0.000117 0.367661 0.408268 0.385652 0.000122 990.820000 994.730000 993.710967 387.687977 1063.100000 1039.210000 1053.659833 443.787189 7946.080000 7966.060000 7952.629200 696.447951
820 0.339508 0.389807 0.361989 0.000080 0.471516 0.469338 0.469619 0.000115 0.365909 0.405714 0.383515 0.000054 0.340674 0.390985 0.362503 0.000173 0.338342 0.388630 0.361475 0.000182 0.457216 0.456705 0.457403 0.000234 0.485815 0.481971 0.481836 0.000224 0.363982 0.404129 0.381483 0.000117 0.367837 0.407298 0.385547 0.000120 989.480000 996.880000 993.761667 387.860861 1062.670000 1038.970000 1053.727900 446.513919 7947.850000 7964.150000 7952.510433 707.607990
821 0.339312 0.389969 0.361995 0.000079 0.470184 0.466705 0.469556 0.000117 0.365486 0.405316 0.383507 0.000053 0.340884 0.389391 0.362464 0.000173 0.337740 0.390547 0.361525 0.000182 0.457515 0.455900 0.457317 0.000235 0.482852 0.477510 0.481795 0.000223 0.364210 0.402693 0.381434 0.000116 0.366763 0.407940 0.385579 0.000120 991.420000 999.690000 993.979067 385.873695 1065.590000 1039.450000 1053.817333 443.758728 7942.990000 7960.860000 7952.203600 695.680758
822 0.339679 0.389769 0.362053 0.000078 0.471765 0.467918 0.469459 0.000117 0.366096 0.405399 0.383534 0.000053 0.342166 0.389532 0.362692 0.000173 0.337192 0.390007 0.361415 0.000180 0.459873 0.458120 0.457158 0.000239 0.483658 0.477716 0.481761 0.000220 0.365708 0.403250 0.381585 0.000116 0.366485 0.407549 0.385484 0.000119 992.740000 1003.490000 994.278367 380.918625 1061.800000 1044.860000 1054.000600 441.511656 7945.460000 7951.650000 7951.721033 700.810073
823 0.339271 0.390434 0.362088 0.000080 0.470866 0.466742 0.469307 0.000118 0.365590 0.405695 0.383532 0.000054 0.340873 0.388834 0.362720 0.000174 0.337669 0.392034 0.361456 0.000181 0.457071 0.454108 0.456929 0.000242 0.484662 0.479375 0.481685 0.000225 0.364113 0.401888 0.381562 0.000116 0.367067 0.409502 0.385502 0.000120 993.230000 998.810000 994.606933 386.224371 1065.140000 1042.980000 1053.947867 445.004086 7941.630000 7958.210000 7951.445200 710.403493
824 0.339502 0.388952 0.362046 0.000080 0.470015 0.469224 0.469272 0.000119 0.365604 0.405007 0.383491 0.000054 0.338511 0.389762 0.362633 0.000171 0.340493 0.388143 0.361458 0.000183 0.458408 0.456758 0.457013 0.000242 0.481622 0.481690 0.481531 0.000228 0.362491 0.403161 0.381509 0.000115 0.368718 0.406852 0.385473 0.000121 990.590000 1000.260000 995.000567 390.128479 1062.500000 1043.300000 1053.942600 431.764107 7946.910000 7956.440000 7951.056833 703.129116
825 0.339454 0.389455 0.361941 0.000080 0.471504 0.465640 0.469214 0.000118 0.365864 0.404692 0.383396 0.000054 0.338832 0.388724 0.362415 0.000170 0.340075 0.390186 0.361467 0.000184 0.459216 0.453182 0.456839 0.000241 0.483793 0.478099 0.481589 0.000229 0.362909 0.401616 0.381300 0.000115 0.368819 0.407769 0.385492 0.000122 993.860000 999.840000 995.298800 382.386953 1062.640000 1041.480000 1053.963433 433.502755 7943.500000 7958.680000 7950.737767 701.133447
826 0.339780 0.389011 0.361894 0.000079 0.469957 0.469690 0.469209 0.000118 0.365815 0.405147 0.383357 0.000053 0.338844 0.389654 0.362401 0.000172 0.340716 0.388368 0.361387 0.000182 0.458919 0.456762 0.456768 0.000243 0.480995 0.482617 0.481649 0.000227 0.362859 0.403075 0.381275 0.000115 0.368772 0.407218 0.385439 0.000120 992.070000 995.450000 995.651967 377.493121 1062.750000 1039.580000 1054.072233 437.352213 7945.180000 7964.970000 7950.275800 703.382640
827 0.340076 0.390072 0.362047 0.000079 0.470987 0.466890 0.469279 0.000120 0.366259 0.405436 0.383493 0.000053 0.341314 0.390305 0.362620 0.000173 0.338838 0.389840 0.361473 0.000181 0.457686 0.453656 0.456879 0.000243 0.484289 0.480124 0.481679 0.000232 0.364589 0.402975 0.381472 0.000117 0.367928 0.407897 0.385514 0.000120 993.680000 1001.890000 996.069133 372.065865 1061.690000 1042.090000 1053.757833 436.880395 7944.630000 7956.020000 7950.173033 706.853889
828 0.339962 0.390203 0.362046 0.000079 0.470273 0.465691 0.469136 0.000121 0.366024 0.405301 0.383464 0.000053 0.339792 0.390675 0.362543 0.000175 0.340132 0.389731 0.361550 0.000180 0.457975 0.453684 0.456897 0.000248 0.482571 0.477697 0.481375 0.000232 0.363429 0.403277 0.381414 0.000117 0.368620 0.407324 0.385515 0.000119 992.910000 1002.400000 996.201133 369.090039 1060.430000 1043.360000 1053.528167 436.255446 7946.660000 7954.240000 7950.270700 699.228738
829 0.339898 0.389693 0.362018 0.000078 0.470701 0.466872 0.469231 0.000121 0.366059 0.405129 0.383460 0.000053 0.339561 0.386793 0.362381 0.000174 0.340235 0.392594 0.361654 0.000178 0.458037 0.454499 0.456976 0.000246 0.483365 0.479246 0.481487 0.000233 0.363256 0.400334 0.381300 0.000116 0.368861 0.409924 0.385621 0.000117 994.420000 1002.450000 996.369533 364.556457 1060.730000 1043.490000 1053.219333 436.723276 7944.850000 7954.060000 7950.411133 708.160046
830 0.340331 0.389035 0.362111 0.000078 0.470547 0.466284 0.469213 0.000119 0.366375 0.404485 0.383532 0.000053 0.340823 0.387704 0.362427 0.000176 0.339840 0.390367 0.361796 0.000175 0.458645 0.452845 0.456988 0.000243 0.482450 0.479723 0.481439 0.000232 0.364387 0.400732 0.381339 0.000118 0.368362 0.408238 0.385724 0.000116 994.490000 998.790000 996.470367 360.376762 1060.510000 1042.630000 1053.003067 430.330794 7945.000000 7958.580000 7950.526567 699.872076
831 0.340141 0.389751 0.362114 0.000079 0.471220 0.467764 0.469271 0.000119 0.366356 0.405353 0.383545 0.000053 0.340649 0.389272 0.362346 0.000178 0.339632 0.390229 0.361881 0.000178 0.459501 0.456784 0.457053 0.000241 0.482939 0.478745 0.481490 0.000234 0.364419 0.402775 0.381287 0.000119 0.368294 0.407932 0.385803 0.000118 994.940000 1002.940000 996.763833 362.860108 1058.260000 1040.820000 1052.748400 431.722601 7946.800000 7956.240000 7950.487767 708.834116
832 0.340024 0.389711 0.362184 0.000079 0.470230 0.466920 0.469133 0.000123 0.366065 0.405152 0.383573 0.000053 0.340484 0.391017 0.362299 0.000178 0.339565 0.388404 0.362069 0.000180 0.458487 0.454519 0.457030 0.000244 0.481973 0.479321 0.481235 0.000243 0.364085 0.403717 0.381245 0.000119 0.368046 0.406588 0.385902 0.000120 991.560000 1002.160000 996.975867 363.796850 1058.940000 1045.820000 1052.378533 431.493595 7949.500000 7952.020000 7950.645600 703.473338
833 0.339896 0.389972 0.362355 0.000078 0.471652 0.468233 0.469079 0.000119 0.366247 0.405625 0.383699 0.000053 0.341066 0.388104 0.362496 0.000177 0.338726 0.391840 0.362213 0.000180 0.459283 0.455495 0.456861 0.000238 0.484022 0.480971 0.481296 0.000241 0.364709 0.401582 0.381369 0.000118 0.367785 0.409667 0.386030 0.000121 992.610000 1007.920000 997.247400 369.613714 1061.730000 1042.880000 1052.135633 432.975216 7945.660000 7949.200000 7950.616967 709.276272
834 0.340101 0.391153 0.362457 0.000080 0.472637 0.466544 0.469157 0.000119 0.366608 0.406231 0.383797 0.000054 0.340224 0.390279 0.362550 0.000178 0.339979 0.392027 0.362364 0.000181 0.461434 0.455700 0.456955 0.000241 0.483841 0.477387 0.481359 0.000237 0.364466 0.403363 0.381431 0.000119 0.368751 0.409099 0.386163 0.000121 994.180000 1003.800000 997.699000 374.611336 1058.740000 1038.740000 1051.897900 424.170918 7947.080000 7957.460000 7950.403100 711.002482
835 0.340057 0.390169 0.362393 0.000080 0.471655 0.465806 0.469081 0.000118 0.366377 0.405296 0.383730 0.000054 0.340214 0.389149 0.362459 0.000177 0.339900 0.391189 0.362326 0.000179 0.459940 0.454300 0.456864 0.000243 0.483370 0.477312 0.481297 0.000234 0.364159 0.402179 0.381340 0.000119 0.368594 0.408413 0.386120 0.000119 993.200000 1003.910000 997.993567 371.102628 1061.190000 1042.080000 1051.805200 411.628998 7945.610000 7954.010000 7950.201233 707.646290
836 0.340242 0.389997 0.362354 0.000080 0.471282 0.466470 0.469037 0.000120 0.366450 0.405292 0.383691 0.000054 0.340388 0.389611 0.362327 0.000176 0.340095 0.390383 0.362382 0.000179 0.460255 0.454422 0.456939 0.000241 0.482309 0.478517 0.481136 0.000239 0.364361 0.402573 0.381249 0.000119 0.368538 0.408010 0.386133 0.000120 991.710000 1005.800000 998.507200 366.438752 1060.570000 1040.650000 1051.561833 414.099746 7947.720000 7953.550000 7949.930967 718.635532
837 0.340249 0.390571 0.362308 0.000080 0.471376 0.465111 0.469060 0.000119 0.366474 0.405479 0.383658 0.000054 0.340238 0.391869 0.362248 0.000174 0.340260 0.389272 0.362368 0.000177 0.458425 0.453468 0.456931 0.000240 0.484327 0.476755 0.481188 0.000234 0.363875 0.404189 0.381185 0.000117 0.369073 0.406769 0.386132 0.000118 996.990000 1004.440000 998.871800 368.281769 1059.790000 1040.450000 1051.329967 415.054582 7943.220000 7955.110000 7949.798233 721.880550
838 0.339912 0.389233 0.362304 0.000079 0.470846 0.466876 0.469119 0.000117 0.366099 0.404762 0.383667 0.000053 0.339633 0.390480 0.362147 0.000173 0.340192 0.387986 0.362461 0.000175 0.459076 0.458323 0.456868 0.000240 0.482616 0.475429 0.481370 0.000230 0.363521 0.404048 0.381091 0.000116 0.368676 0.405475 0.386243 0.000117 993.820000 1006.900000 999.447367 374.869068 1057.830000 1043.670000 1051.123067 415.264643 7948.350000 7949.430000 7949.429567 733.549681
839 0.340207 0.390434 0.362252 0.000080 0.471362 0.464934 0.469084 0.000118 0.366438 0.405334 0.383619 0.000054 0.340863 0.389579 0.362098 0.000173 0.339552 0.391289 0.362407 0.000176 0.459310 0.451078 0.456801 0.000246 0.483414 0.478790 0.481367 0.000231 0.364552 0.401879 0.381039 0.000115 0.368324 0.408790 0.386199 0.000117 997.030000 1006.230000 999.644833 373.487689 1058.190000 1041.780000 1050.977867 420.662327 7944.780000 7951.990000 7949.377300 750.019264
840 0.340260 0.389554 0.362265 0.000078 0.469372 0.467163 0.469061 0.000119 0.366083 0.405076 0.383624 0.000053 0.340883 0.389605 0.361948 0.000170 0.339638 0.389504 0.362582 0.000175 0.458255 0.454874 0.456830 0.000246 0.480490 0.479452 0.481293 0.000229 0.364357 0.402658 0.380925 0.000114 0.367808 0.407494 0.386324 0.000117 995.450000 1009.310000 999.894133 370.345066 1059.300000 1039.160000 1050.652733 421.051007 7945.250000 7951.530000 7949.453133 748.662292
841 0.340707 0.390107 0.362368 0.000079 0.471418 0.465486 0.469011 0.000120 0.366849 0.405182 0.383696 0.000053 0.341661 0.388870 0.362036 0.000171 0.339753 0.391343 0.362699 0.000176 0.459259 0.453694 0.456825 0.000248 0.483577 0.477278 0.481197 0.000234 0.365181 0.401835 0.380994 0.000115 0.368518 0.408530 0.386399 0.000117 996.360000 1007.280000 1000.059533 372.457266 1059.970000 1040.370000 1050.517933 421.236327 7943.670000 7952.350000 7949.422533 745.295785
842 0.340480 0.390573 0.362374 0.000081 0.470955 0.467055 0.468984 0.000119 0.366575 0.405869 0.383696 0.000054 0.341344 0.387035 0.361990 0.000173 0.339616 0.394111 0.362758 0.000181 0.459804 0.454814 0.456826 0.000251 0.482107 0.479297 0.481142 0.000234 0.365036 0.400591 0.380957 0.000115 0.368114 0.411148 0.386434 0.000120 993.680000 1004.030000 1000.227700 373.057068 1056.810000 1035.870000 1050.594367 425.440741 7949.510000 7960.100000 7949.177933 739.635974
843 0.339899 0.390174 0.362358 0.000080 0.472274 0.467610 0.468979 0.000122 0.366374 0.405661 0.383682 0.000054 0.340808 0.387162 0.361967 0.000171 0.338989 0.393186 0.362749 0.000182 0.460567 0.456450 0.456882 0.000254 0.483981 0.478770 0.481077 0.000234 0.364760 0.401020 0.380950 0.000114 0.367988 0.410303 0.386415 0.000121 996.530000 1005.040000 1000.225733 366.218513 1058.660000 1034.860000 1050.381600 429.024792 7944.810000 7960.100000 7949.392667 733.260561
844 0.340655 0.390522 0.362394 0.000080 0.471561 0.466634 0.468917 0.000122 0.366836 0.405745 0.383699 0.000054 0.341016 0.389862 0.362023 0.000173 0.340295 0.391183 0.362765 0.000181 0.460603 0.456503 0.456858 0.000250 0.482518 0.476764 0.480977 0.000234 0.364933 0.403190 0.380990 0.000115 0.368739 0.408299 0.386407 0.000120 995.790000 1011.540000 1000.311267 360.453513 1058.330000 1036.820000 1050.552200 427.742241 7945.880000 7951.640000 7949.136533 727.122425
845 0.339874 0.389777 0.362289 0.000078 0.470840 0.465249 0.469056 0.000119 0.366067 0.404871 0.383642 0.000053 0.340444 0.388660 0.361923 0.000173 0.339304 0.390894 0.362654 0.000179 0.458973 0.454131 0.457060 0.000249 0.482707 0.476367 0.481052 0.000233 0.364150 0.401754 0.380951 0.000115 0.367985 0.407988 0.386333 0.000120 994.160000 1009.440000 1000.200967 360.877684 1056.760000 1041.220000 1050.500100 422.206079 7949.080000 7949.340000 7949.298933 724.140078
846 0.340216 0.389499 0.362424 0.000078 0.469015 0.468589 0.468909 0.000121 0.365976 0.405317 0.383721 0.000053 0.341112 0.385638 0.362038 0.000174 0.339321 0.393360 0.362810 0.000181 0.458814 0.456029 0.456918 0.000250 0.479216 0.481148 0.480899 0.000238 0.364653 0.399716 0.381014 0.000116 0.367300 0.410918 0.386428 0.000121 993.070000 1011.370000 1000.167600 366.119990 1056.950000 1038.760000 1050.385733 416.827964 7949.980000 7949.870000 7949.446667 721.499023
847 0.340088 0.390181 0.362479 0.000079 0.470545 0.465763 0.468959 0.000120 0.366179 0.405298 0.383775 0.000053 0.341508 0.389232 0.362104 0.000173 0.338668 0.391131 0.362854 0.000183 0.458975 0.453014 0.457037 0.000250 0.482116 0.478513 0.480881 0.000237 0.365001 0.401988 0.381091 0.000115 0.367357 0.408608 0.386459 0.000122 994.690000 1008.200000 999.898467 378.243725 1059.850000 1041.930000 1050.270000 415.512047 7945.460000 7949.870000 7949.831533 738.832680
848 0.340401 0.389296 0.362506 0.000080 0.471556 0.466272 0.469056 0.000118 0.366632 0.404691 0.383816 0.000053 0.340812 0.385730 0.362058 0.000171 0.339990 0.392862 0.362955 0.000186 0.460540 0.455106 0.457204 0.000243 0.482572 0.477438 0.480908 0.000232 0.364757 0.399605 0.381087 0.000114 0.368506 0.409778 0.386546 0.000123 997.400000 1002.430000 999.900033 381.251814 1056.810000 1037.000000 1050.184533 419.961309 7945.790000 7960.570000 7949.915433 741.096112
849 0.339994 0.389794 0.362407 0.000080 0.471585 0.465962 0.469102 0.000117 0.366312 0.405027 0.383746 0.000054 0.339730 0.389519 0.362157 0.000172 0.340258 0.390069 0.362657 0.000184 0.459130 0.455847 0.457214 0.000241 0.484039 0.476077 0.480990 0.000229 0.363610 0.402785 0.381168 0.000115 0.369014 0.407270 0.386324 0.000122 996.680000 1008.840000 999.833533 386.253380 1058.480000 1034.150000 1050.094133 416.172791 7944.840000 7957.010000 7950.072333 737.820328
850 0.340231 0.390140 0.362423 0.000081 0.469689 0.466305 0.469032 0.000117 0.366123 0.405373 0.383745 0.000054 0.340966 0.390136 0.362179 0.000174 0.339495 0.390145 0.362667 0.000186 0.458916 0.453049 0.457171 0.000242 0.480463 0.479562 0.480893 0.000231 0.364556 0.402718 0.381177 0.000117 0.367689 0.408028 0.386312 0.000123 994.910000 1008.240000 999.983967 387.070462 1055.460000 1037.950000 1050.111733 410.998393 7949.630000 7953.810000 7949.904300 737.204853
851 0.340259 0.391346 0.362340 0.000081 0.469433 0.464944 0.469040 0.000117 0.366094 0.406066 0.383680 0.000055 0.342092 0.391043 0.362085 0.000178 0.338427 0.391649 0.362594 0.000184 0.457825 0.452595 0.457272 0.000238 0.481041 0.477293 0.480808 0.000234 0.365239 0.403354 0.381123 0.000119 0.366950 0.408778 0.386237 0.000123 994.550000 1008.830000 999.792133 392.928905 1060.900000 1037.750000 1049.961233 406.897713 7944.550000 7953.420000 7950.246633 742.171022
852 0.340306 0.390743 0.362343 0.000079 0.471537 0.466561 0.468983 0.000117 0.366552 0.405907 0.383671 0.000053 0.343138 0.388580 0.362077 0.000172 0.337474 0.392907 0.362609 0.000185 0.459165 0.455662 0.457331 0.000237 0.483909 0.477461 0.480635 0.000237 0.366344 0.401996 0.381128 0.000115 0.366761 0.409817 0.386214 0.000123 997.220000 1004.940000 999.729400 397.297865 1057.230000 1041.570000 1050.012867 404.096813 7945.550000 7953.490000 7950.257733 739.514029
853 0.340352 0.389865 0.362369 0.000078 0.472282 0.467274 0.469106 0.000115 0.366738 0.405347 0.383717 0.000052 0.341253 0.391114 0.362112 0.000171 0.339452 0.388617 0.362627 0.000182 0.460377 0.454265 0.457400 0.000229 0.484188 0.480283 0.480813 0.000234 0.365078 0.403744 0.381169 0.000113 0.368399 0.406950 0.386265 0.000121 996.140000 1007.320000 999.755767 399.141535 1057.930000 1040.470000 1050.039733 417.408612 7945.930000 7952.210000 7950.204500 753.121442
854 0.340622 0.390044 0.362535 0.000078 0.471280 0.466291 0.469004 0.000117 0.366754 0.405294 0.383829 0.000052 0.341149 0.389866 0.362326 0.000170 0.340096 0.390223 0.362744 0.000185 0.458958 0.452509 0.457304 0.000234 0.483603 0.480073 0.480704 0.000238 0.364711 0.402395 0.381322 0.000113 0.368797 0.408193 0.386336 0.000123 999.540000 1006.450000 1000.040667 409.241347 1057.120000 1039.510000 1049.854367 418.418231 7943.340000 7954.040000 7950.104967 750.957295
855 0.340229 0.390020 0.362515 0.000077 0.470056 0.466394 0.469142 0.000115 0.366195 0.405295 0.383840 0.000052 0.339408 0.388634 0.362337 0.000170 0.341050 0.391406 0.362693 0.000183 0.458299 0.456390 0.457402 0.000231 0.481813 0.476397 0.480881 0.000235 0.363187 0.402185 0.381350 0.000112 0.369203 0.408404 0.386331 0.000121 997.190000 1006.500000 1000.088267 405.239315 1059.690000 1039.110000 1049.704900 420.024592 7943.120000 7954.390000 7950.206833 743.312807
856 0.340755 0.389562 0.362658 0.000077 0.470452 0.465585 0.468980 0.000115 0.366695 0.404767 0.383923 0.000051 0.340842 0.389611 0.362482 0.000169 0.340669 0.389513 0.362835 0.000183 0.457958 0.455275 0.457289 0.000228 0.482946 0.475895 0.480671 0.000236 0.364265 0.402744 0.381443 0.000112 0.369125 0.406790 0.386402 0.000122 997.950000 1007.200000 1000.314833 407.048492 1057.920000 1034.700000 1049.690900 425.060510 7944.130000 7958.100000 7949.994267 741.942290
857 0.340271 0.390125 0.362670 0.000076 0.470119 0.466509 0.469047 0.000115 0.366241 0.405402 0.383945 0.000051 0.339961 0.388116 0.362538 0.000172 0.340581 0.392134 0.362801 0.000180 0.458673 0.452744 0.457330 0.000229 0.481565 0.480274 0.480763 0.000232 0.363703 0.401041 0.381496 0.000114 0.368778 0.409762 0.386394 0.000120 997.880000 1006.020000 1000.497633 406.108944 1058.810000 1037.190000 1049.696067 424.105271 7943.310000 7956.790000 7949.806300 732.111005
[truncated: 67,025 more chars]
