# Supplementary material for: A linear reciprocal relationship between robustness and plasticity in homeostatic biological networks
Source: PLoS One. 2023 Jan 26;18(1):e0277181. doi: 10.1371/journal.pone.0277181 (PMC9879506; doi:10.1371/journal.pone.0277181)
Supplement: S2 Data — (ZIP) [file pone.0277181.s002.zip › data/Fig2CD/fitness_50_avg.data]

0 0.427740 0.485125 0.462365 0.000101 0.463566 0.461883 0.462128 0.000102 0.445653 0.473504 0.462247 0.000048 0.427737 0.481849 0.460092 0.000198 0.427743 0.488401 0.464638 0.000206 0.456328 0.451665 0.453983 0.000196 0.470804 0.472102 0.470273 0.000212 0.442033 0.466757 0.457038 0.000093 0.449273 0.480252 0.467455 0.000100 985.810000 1003.660000 1000.096533 882.086399 1023.350000 988.780000 1000.158833 888.816860 7990.840000 8007.560000 7999.744633 1562.653871
1 0.424190 0.483930 0.458883 0.000123 0.461250 0.462733 0.462200 0.000102 0.442720 0.473331 0.460541 0.000054 0.422866 0.481196 0.456729 0.000243 0.425515 0.486665 0.461037 0.000250 0.453678 0.455419 0.454084 0.000195 0.468822 0.470047 0.470316 0.000212 0.438272 0.468307 0.455406 0.000104 0.447168 0.478356 0.465676 0.000109 997.670000 1013.140000 1008.355767 891.944246 1036.600000 998.600000 1012.588067 904.004102 7965.730000 7988.260000 7979.056167 1558.808203
2 0.422074 0.482193 0.454611 0.000143 0.463369 0.460915 0.462473 0.000099 0.442721 0.471554 0.458542 0.000058 0.418715 0.478722 0.452603 0.000283 0.425433 0.485664 0.456619 0.000293 0.455613 0.451979 0.454358 0.000191 0.471124 0.469850 0.470588 0.000207 0.437164 0.465350 0.453481 0.000112 0.448278 0.477757 0.463603 0.000119 998.590000 1019.150000 1006.494600 911.939030 1033.740000 1004.770000 1015.538867 930.308140 7967.670000 7976.080000 7977.966533 1589.784030
3 0.419303 0.480877 0.449886 0.000154 0.464038 0.461103 0.462709 0.000096 0.441671 0.470990 0.456297 0.000060 0.416379 0.479186 0.448060 0.000319 0.422228 0.482569 0.451712 0.000326 0.456486 0.455677 0.454683 0.000183 0.471591 0.466530 0.470735 0.000202 0.436432 0.467432 0.451371 0.000119 0.446909 0.474549 0.461223 0.000125 994.140000 1016.440000 1004.954667 916.076832 1033.300000 1005.300000 1018.630700 954.571926 7972.560000 7978.260000 7976.414633 1630.987188
4 0.416613 0.478391 0.445297 0.000148 0.463176 0.462172 0.462855 0.000094 0.439895 0.470282 0.454076 0.000058 0.414829 0.476064 0.443385 0.000338 0.418398 0.480719 0.447208 0.000333 0.456270 0.453437 0.454944 0.000179 0.470082 0.470906 0.470766 0.000195 0.435550 0.464751 0.449165 0.000122 0.444240 0.475812 0.458987 0.000126 991.810000 1015.010000 1003.209233 894.366623 1032.140000 1004.610000 1022.065067 936.490273 7976.050000 7980.380000 7974.725700 1606.286431
5 0.414319 0.475039 0.441364 0.000129 0.462974 0.462516 0.462976 0.000089 0.438646 0.468778 0.452170 0.000053 0.412571 0.472846 0.439417 0.000324 0.416066 0.477232 0.443311 0.000319 0.456351 0.453775 0.455194 0.000169 0.469596 0.471258 0.470757 0.000185 0.434461 0.463310 0.447305 0.000116 0.442831 0.474245 0.457034 0.000121 993.350000 1010.330000 1001.384633 834.556318 1033.980000 1004.790000 1024.469400 903.390369 7972.670000 7984.880000 7974.145967 1557.164903
6 0.412258 0.471399 0.438235 0.000112 0.463273 0.464894 0.463024 0.000085 0.437765 0.468147 0.450629 0.000049 0.410851 0.469022 0.436313 0.000306 0.413665 0.473777 0.440157 0.000305 0.456800 0.457561 0.455203 0.000164 0.469746 0.472226 0.470845 0.000176 0.433825 0.463292 0.445758 0.000110 0.441705 0.473001 0.455501 0.000115 992.160000 1013.490000 999.652267 770.762647 1036.580000 1003.930000 1026.910200 849.325706 7971.260000 7982.580000 7973.437533 1476.246309
7 0.410252 0.467345 0.435718 0.000100 0.463827 0.462202 0.463007 0.000082 0.437039 0.464773 0.449362 0.000044 0.410287 0.464059 0.433923 0.000285 0.410217 0.470630 0.437514 0.000293 0.457051 0.453687 0.455257 0.000160 0.470603 0.470717 0.470756 0.000169 0.433669 0.458873 0.444590 0.000102 0.440410 0.470674 0.454135 0.000111 990.340000 1011.550000 998.328167 707.667549 1037.910000 1012.600000 1028.480100 778.084962 7971.750000 7975.850000 7973.191733 1373.722291
8 0.408154 0.463918 0.433803 0.000094 0.464043 0.462557 0.462968 0.000081 0.436098 0.463237 0.448386 0.000042 0.406276 0.462208 0.432068 0.000275 0.410032 0.465629 0.435539 0.000283 0.456152 0.454652 0.455274 0.000155 0.471934 0.470461 0.470662 0.000164 0.431214 0.458430 0.443671 0.000098 0.440983 0.468045 0.453100 0.000107 990.920000 1007.940000 996.935233 671.352771 1039.480000 1012.820000 1029.927333 727.607194 7969.600000 7979.240000 7973.137433 1303.945823
9 0.406689 0.461707 0.432079 0.000091 0.463539 0.463194 0.463020 0.000078 0.435114 0.462451 0.447550 0.000041 0.406343 0.458947 0.430343 0.000265 0.407035 0.464467 0.433815 0.000281 0.456115 0.456918 0.455328 0.000152 0.470962 0.469470 0.470712 0.000164 0.431229 0.457932 0.442835 0.000094 0.438999 0.466969 0.452264 0.000106 989.890000 1012.000000 996.043833 638.922754 1038.910000 1014.260000 1031.165433 684.570539 7971.200000 7973.740000 7972.790733 1236.856400
10 0.405209 0.459969 0.430358 0.000092 0.463344 0.460689 0.463012 0.000077 0.434276 0.460329 0.446685 0.000040 0.404154 0.458526 0.428737 0.000261 0.406263 0.461411 0.431979 0.000281 0.454509 0.454870 0.455301 0.000147 0.472178 0.466508 0.470723 0.000161 0.429331 0.456698 0.442019 0.000092 0.439221 0.463960 0.451351 0.000104 987.400000 1009.110000 995.019967 596.862136 1037.610000 1025.690000 1032.205467 653.193044 7974.990000 7965.200000 7972.774567 1179.866084
11 0.403913 0.456904 0.428834 0.000092 0.463948 0.461332 0.462939 0.000074 0.433930 0.459118 0.445886 0.000040 0.405110 0.456680 0.427375 0.000264 0.402716 0.457127 0.430293 0.000277 0.454241 0.453295 0.455215 0.000144 0.473654 0.469369 0.470662 0.000157 0.429675 0.454988 0.441295 0.000091 0.438185 0.463248 0.450478 0.000102 989.730000 1000.870000 994.308100 570.813980 1036.860000 1022.320000 1032.842767 630.795227 7973.410000 7976.810000 7972.849133 1129.160340
12 0.401940 0.455855 0.427265 0.000094 0.465620 0.461585 0.463008 0.000072 0.433780 0.458720 0.445137 0.000040 0.402222 0.452929 0.425801 0.000261 0.401658 0.458782 0.428730 0.000271 0.457855 0.454158 0.455268 0.000140 0.473384 0.469011 0.470747 0.000154 0.430039 0.453544 0.440535 0.000091 0.437521 0.463897 0.449739 0.000098 987.650000 1000.970000 993.489900 551.375935 1035.300000 1026.250000 1033.653200 597.452902 7977.050000 7972.780000 7972.856900 1090.015823
13 0.400647 0.454496 0.425652 0.000093 0.463797 0.461460 0.463056 0.000071 0.432222 0.457978 0.444354 0.000038 0.399578 0.452172 0.424267 0.000258 0.401715 0.456820 0.427038 0.000268 0.456570 0.452518 0.455257 0.000138 0.471023 0.470402 0.470855 0.000150 0.428074 0.452345 0.439762 0.000090 0.436369 0.463611 0.448946 0.000094 986.470000 1001.400000 992.636167 525.308312 1036.940000 1026.760000 1034.346433 567.182590 7976.590000 7971.840000 7973.017400 1034.746435
14 0.398996 0.454331 0.424211 0.000094 0.464979 0.461209 0.463220 0.000069 0.431987 0.457770 0.443715 0.000038 0.395676 0.453425 0.422910 0.000258 0.402316 0.455238 0.425513 0.000263 0.456431 0.453228 0.455467 0.000134 0.473526 0.469189 0.470972 0.000149 0.426053 0.453326 0.439188 0.000089 0.437921 0.462213 0.448242 0.000093 987.980000 1000.130000 992.162900 510.508335 1037.520000 1030.060000 1034.890700 538.729892 7974.500000 7969.810000 7972.946400 993.292443
15 0.397855 0.452166 0.422819 0.000093 0.464088 0.461129 0.463276 0.000068 0.430972 0.456647 0.443047 0.000037 0.396159 0.450512 0.421641 0.000254 0.399552 0.453820 0.423998 0.000260 0.455578 0.454632 0.455282 0.000133 0.472599 0.467627 0.471269 0.000144 0.425869 0.452572 0.438461 0.000087 0.436075 0.460723 0.447633 0.000091 984.940000 995.960000 991.544500 505.635936 1040.370000 1031.530000 1035.403467 514.676938 7974.690000 7972.510000 7973.052033 962.685545
16 0.396207 0.450530 0.421362 0.000092 0.464625 0.460698 0.463462 0.000068 0.430416 0.455614 0.442412 0.000037 0.395018 0.449368 0.420275 0.000249 0.397396 0.451692 0.422450 0.000254 0.456035 0.453676 0.455504 0.000134 0.473215 0.467719 0.471421 0.000142 0.425527 0.451522 0.437889 0.000086 0.435305 0.459705 0.446935 0.000089 985.510000 1000.050000 990.851033 474.670241 1038.170000 1032.490000 1035.942067 489.524756 7976.320000 7967.460000 7973.206900 902.040544
17 0.395099 0.449763 0.420057 0.000093 0.465218 0.459841 0.463525 0.000067 0.430158 0.454802 0.441791 0.000037 0.394584 0.447231 0.418899 0.000245 0.395614 0.452294 0.421215 0.000249 0.457140 0.452815 0.455552 0.000130 0.473297 0.466868 0.471498 0.000145 0.425862 0.450023 0.437225 0.000085 0.434455 0.459581 0.446357 0.000090 985.210000 1001.740000 990.318900 457.963398 1042.710000 1034.750000 1036.480133 472.021189 7972.080000 7963.510000 7973.200967 857.771292
18 0.393251 0.448261 0.418808 0.000095 0.465120 0.462161 0.463659 0.000067 0.429185 0.455211 0.441234 0.000038 0.394024 0.444992 0.417741 0.000238 0.392477 0.451529 0.419875 0.000252 0.456314 0.455534 0.455679 0.000129 0.473926 0.468788 0.471639 0.000144 0.425169 0.450263 0.436710 0.000083 0.433201 0.460159 0.445757 0.000091 987.570000 999.830000 989.872167 445.293809 1042.540000 1028.670000 1036.735533 460.209972 7969.890000 7971.500000 7973.392300 834.257203
19 0.392155 0.447131 0.417400 0.000097 0.464062 0.461562 0.463806 0.000066 0.428108 0.454347 0.440603 0.000038 0.392073 0.443967 0.416388 0.000239 0.392237 0.450295 0.418411 0.000255 0.456041 0.452845 0.455773 0.000127 0.472082 0.470280 0.471840 0.000139 0.424057 0.448406 0.436081 0.000084 0.432160 0.460288 0.445125 0.000090 988.720000 994.390000 989.576167 433.133778 1040.180000 1034.330000 1036.998800 451.096423 7971.100000 7971.280000 7973.425033 810.516187
20 0.390443 0.446372 0.416152 0.000099 0.464890 0.464323 0.463859 0.000067 0.427667 0.455347 0.440005 0.000039 0.390118 0.444750 0.415119 0.000241 0.390768 0.447993 0.417184 0.000252 0.457385 0.456098 0.455746 0.000127 0.472396 0.472547 0.471973 0.000139 0.423751 0.450424 0.435432 0.000084 0.431582 0.460270 0.444578 0.000090 984.520000 995.290000 989.248400 415.613242 1041.420000 1031.180000 1037.726367 436.646373 7974.060000 7973.530000 7973.025233 766.421612
21 0.389606 0.444964 0.414698 0.000098 0.465466 0.462577 0.464022 0.000066 0.427536 0.453770 0.439360 0.000038 0.388123 0.443321 0.413667 0.000239 0.391088 0.446607 0.415730 0.000250 0.457038 0.453276 0.455985 0.000126 0.473895 0.471877 0.472060 0.000138 0.422581 0.448298 0.434826 0.000084 0.432491 0.459242 0.443895 0.000089 984.120000 998.830000 989.038467 407.037717 1045.920000 1030.830000 1038.211867 430.664001 7969.960000 7970.340000 7972.749667 749.378854
22 0.387777 0.444369 0.413378 0.000097 0.464798 0.462748 0.464181 0.000065 0.426287 0.453559 0.438780 0.000038 0.387140 0.442817 0.412416 0.000240 0.388413 0.445921 0.414340 0.000244 0.456704 0.454014 0.456095 0.000122 0.472892 0.471483 0.472267 0.000135 0.421922 0.448416 0.434256 0.000084 0.430653 0.458702 0.443303 0.000087 982.820000 993.770000 988.845600 405.258621 1046.180000 1032.040000 1038.653900 424.559433 7971.000000 7974.190000 7972.500500 752.650333
23 0.386478 0.442291 0.412071 0.000096 0.464396 0.463166 0.464327 0.000065 0.425437 0.452728 0.438199 0.000037 0.384698 0.440114 0.411115 0.000240 0.388258 0.444468 0.413026 0.000242 0.456652 0.455310 0.456216 0.000124 0.472140 0.471023 0.472437 0.000134 0.420675 0.447712 0.433666 0.000084 0.430199 0.457745 0.442732 0.000086 985.410000 994.270000 988.574900 395.723712 1045.450000 1031.840000 1039.162767 420.755054 7969.140000 7973.890000 7972.262333 737.341940
24 0.385003 0.440749 0.410782 0.000098 0.467048 0.462246 0.464391 0.000064 0.426025 0.451498 0.437586 0.000038 0.383398 0.440905 0.409761 0.000242 0.386608 0.440594 0.411802 0.000246 0.458808 0.454550 0.456235 0.000123 0.475288 0.469942 0.472546 0.000131 0.421103 0.447728 0.432998 0.000084 0.430948 0.455268 0.442174 0.000085 985.370000 993.110000 988.359500 391.196711 1044.590000 1036.430000 1039.873000 417.543917 7970.040000 7970.460000 7971.767500 736.668529
25 0.384335 0.439132 0.409380 0.000098 0.465171 0.463877 0.464423 0.000064 0.424753 0.451504 0.436901 0.000038 0.382710 0.439349 0.408397 0.000243 0.385959 0.438914 0.410363 0.000246 0.458310 0.456110 0.456187 0.000123 0.472033 0.471644 0.472659 0.000129 0.420510 0.447729 0.432292 0.000086 0.428996 0.455279 0.441511 0.000085 985.990000 992.550000 988.151400 382.269681 1046.900000 1032.720000 1040.338667 413.378039 7967.110000 7974.730000 7971.509933 726.706173
26 0.382613 0.438720 0.408199 0.000099 0.466374 0.463141 0.464511 0.000065 0.424494 0.450931 0.436355 0.000038 0.381279 0.437985 0.407132 0.000246 0.383947 0.439454 0.409266 0.000240 0.458772 0.455574 0.456310 0.000122 0.473977 0.470709 0.472712 0.000130 0.420025 0.446780 0.431721 0.000087 0.428962 0.455082 0.440989 0.000084 985.090000 988.440000 987.761933 379.195300 1045.400000 1034.270000 1041.075900 410.339331 7969.510000 7977.290000 7971.162167 723.074197
27 0.381564 0.437684 0.406959 0.000100 0.465868 0.462661 0.464630 0.000064 0.423716 0.450173 0.435794 0.000038 0.380114 0.436356 0.405874 0.000246 0.383013 0.439013 0.408043 0.000242 0.456677 0.453433 0.456405 0.000122 0.475060 0.471888 0.472855 0.000130 0.418395 0.444894 0.431140 0.000088 0.429037 0.455451 0.440449 0.000084 982.720000 993.670000 987.668967 371.556410 1045.430000 1033.050000 1041.418367 398.886869 7971.850000 7973.280000 7970.912667 702.818827
28 0.380714 0.437043 0.405821 0.000099 0.465288 0.463737 0.464797 0.000063 0.423001 0.450390 0.435309 0.000037 0.378546 0.435577 0.404627 0.000246 0.382883 0.438510 0.407014 0.000238 0.457243 0.455535 0.456526 0.000120 0.473334 0.471938 0.473067 0.000128 0.417894 0.445556 0.430577 0.000086 0.428108 0.455224 0.440041 0.000083 984.020000 987.960000 987.492233 367.294890 1047.130000 1036.330000 1041.875400 390.691689 7968.850000 7975.710000 7970.632367 681.574702
29 0.379349 0.435161 0.404687 0.000099 0.464569 0.462529 0.464771 0.000062 0.421959 0.448845 0.434729 0.000038 0.377734 0.431685 0.403278 0.000246 0.380964 0.438638 0.406096 0.000239 0.456758 0.455406 0.456531 0.000119 0.472380 0.469651 0.473011 0.000125 0.417246 0.443546 0.429905 0.000088 0.426672 0.454144 0.439553 0.000083 983.430000 990.430000 987.316100 365.275464 1047.110000 1033.650000 1042.402867 387.458984 7969.460000 7975.920000 7970.281033 678.919364
30 0.378557 0.433660 0.403627 0.000097 0.465967 0.460595 0.464883 0.000062 0.422262 0.447128 0.434255 0.000037 0.376430 0.432804 0.402142 0.000245 0.380684 0.434517 0.405112 0.000239 0.457869 0.453507 0.456570 0.000118 0.474064 0.467683 0.473197 0.000129 0.417149 0.443156 0.429356 0.000087 0.427374 0.451100 0.439154 0.000083 983.620000 989.640000 986.998033 357.311156 1045.440000 1034.980000 1042.865967 382.694988 7970.940000 7975.380000 7970.136000 662.465041
31 0.377451 0.433450 0.402587 0.000097 0.465140 0.464040 0.464921 0.000062 0.421295 0.448745 0.433754 0.000038 0.376788 0.429780 0.401034 0.000239 0.378113 0.437119 0.404140 0.000244 0.456953 0.458059 0.456690 0.000116 0.473326 0.470021 0.473151 0.000126 0.416871 0.443920 0.428862 0.000086 0.425720 0.453570 0.438646 0.000083 984.020000 990.950000 986.940167 353.464283 1046.280000 1033.290000 1043.211167 374.288922 7969.700000 7975.760000 7969.848667 652.514362
32 0.376864 0.432125 0.401566 0.000096 0.465593 0.461739 0.464906 0.000062 0.421228 0.446932 0.433236 0.000037 0.376655 0.430411 0.400163 0.000241 0.377073 0.433839 0.402968 0.000242 0.456855 0.453741 0.456646 0.000117 0.474331 0.469738 0.473165 0.000129 0.416755 0.442076 0.428405 0.000086 0.425702 0.451788 0.438067 0.000083 981.640000 991.340000 986.623267 357.458075 1050.700000 1036.620000 1043.748400 375.987990 7967.660000 7972.040000 7969.628333 655.161607
33 0.375200 0.432521 0.400592 0.000100 0.465616 0.462924 0.464863 0.000063 0.420408 0.447723 0.432727 0.000038 0.375705 0.430449 0.399203 0.000242 0.374696 0.434594 0.401981 0.000247 0.458031 0.455756 0.456676 0.000116 0.473201 0.470091 0.473050 0.000131 0.416868 0.443103 0.427940 0.000085 0.423948 0.452343 0.437515 0.000086 984.400000 989.100000 986.303633 355.235125 1047.640000 1037.170000 1044.181100 380.838015 7967.960000 7973.730000 7969.515267 654.645400
34 0.374354 0.430305 0.399498 0.000099 0.465339 0.465343 0.464978 0.000062 0.419847 0.447824 0.432238 0.000038 0.374429 0.428004 0.398000 0.000237 0.374280 0.432606 0.400996 0.000245 0.457728 0.457497 0.456698 0.000116 0.472950 0.473189 0.473258 0.000128 0.416078 0.442750 0.427349 0.000084 0.423615 0.452897 0.437127 0.000085 983.820000 989.740000 985.808633 349.862703 1049.550000 1034.700000 1044.440500 378.408199 7966.630000 7975.560000 7969.750867 642.727396
35 0.373902 0.429839 0.398663 0.000099 0.465107 0.464424 0.464992 0.000062 0.419505 0.447132 0.431828 0.000038 0.372176 0.428183 0.397269 0.000236 0.375629 0.431496 0.400057 0.000246 0.456690 0.456515 0.456658 0.000114 0.473525 0.472333 0.473327 0.000128 0.414433 0.442349 0.426963 0.000083 0.424577 0.451915 0.436692 0.000085 983.190000 992.110000 985.678433 350.152231 1050.050000 1034.260000 1044.948100 389.462213 7966.760000 7973.630000 7969.373467 642.580562
36 0.372659 0.428319 0.397641 0.000097 0.465578 0.463592 0.464947 0.000061 0.419119 0.445956 0.431294 0.000037 0.371391 0.426774 0.396212 0.000236 0.373928 0.429864 0.399070 0.000244 0.456978 0.455990 0.456673 0.000114 0.474179 0.471194 0.473222 0.000126 0.414184 0.441382 0.426442 0.000082 0.424054 0.450529 0.436146 0.000085 982.140000 990.530000 985.501467 349.251424 1052.740000 1037.100000 1045.382833 388.799502 7965.120000 7972.370000 7969.115700 639.828572
37 0.371520 0.428527 0.396839 0.000098 0.466836 0.462278 0.465006 0.000061 0.419178 0.445403 0.430922 0.000037 0.370226 0.427489 0.395342 0.000240 0.372815 0.429566 0.398336 0.000246 0.457105 0.455188 0.456716 0.000113 0.476567 0.469368 0.473295 0.000127 0.413665 0.441339 0.426029 0.000083 0.424691 0.449467 0.435816 0.000084 981.570000 989.970000 985.287933 354.584050 1051.410000 1044.410000 1045.841133 394.740421 7967.020000 7965.620000 7968.870933 647.713659
38 0.370638 0.425790 0.395889 0.000096 0.466117 0.463168 0.464980 0.000060 0.418377 0.444479 0.430434 0.000037 0.370048 0.422899 0.394395 0.000238 0.371228 0.428681 0.397383 0.000246 0.456965 0.455005 0.456599 0.000113 0.475268 0.471331 0.473360 0.000124 0.413506 0.438952 0.425497 0.000083 0.423248 0.450006 0.435371 0.000084 981.500000 989.160000 985.084533 363.283553 1052.770000 1038.370000 1046.351733 399.832650 7965.730000 7972.470000 7968.563733 670.779058
39 0.369970 0.426164 0.395058 0.000097 0.467891 0.462840 0.465024 0.000061 0.418931 0.444502 0.430041 0.000037 0.366841 0.425108 0.393439 0.000242 0.373099 0.427221 0.396678 0.000247 0.458503 0.454304 0.456539 0.000114 0.477280 0.471376 0.473508 0.000125 0.412672 0.439706 0.424989 0.000084 0.425189 0.449299 0.435093 0.000084 982.680000 986.470000 984.858067 363.153655 1055.780000 1041.140000 1046.647733 396.782204 7961.540000 7972.390000 7968.494200 661.947961
40 0.368803 0.425160 0.394173 0.000099 0.467389 0.462414 0.465062 0.000061 0.418096 0.443787 0.429617 0.000037 0.367738 0.423756 0.392512 0.000237 0.369868 0.426563 0.395833 0.000249 0.458891 0.455401 0.456560 0.000114 0.475887 0.469427 0.473564 0.000126 0.413314 0.439579 0.424536 0.000083 0.422878 0.447995 0.434698 0.000086 982.000000 989.650000 984.657833 367.950519 1053.130000 1038.780000 1047.205900 399.121123 7964.870000 7971.570000 7968.136267 667.492301
41 0.368298 0.424714 0.393331 0.000100 0.467653 0.462737 0.465067 0.000061 0.417976 0.443726 0.429199 0.000037 0.367804 0.420096 0.391739 0.000239 0.368793 0.429333 0.394922 0.000249 0.459213 0.454925 0.456487 0.000116 0.476093 0.470549 0.473647 0.000124 0.413508 0.437511 0.424113 0.000084 0.422443 0.449941 0.434284 0.000085 983.060000 988.870000 984.720633 371.799433 1055.390000 1040.890000 1047.898833 403.722936 7961.550000 7970.240000 7967.380533 676.773926
42 0.367204 0.423792 0.392334 0.000101 0.467104 0.463123 0.465186 0.000060 0.417154 0.443458 0.428760 0.000037 0.366982 0.420831 0.390839 0.000243 0.367426 0.426753 0.393830 0.000248 0.457454 0.453807 0.456620 0.000116 0.476755 0.472440 0.473752 0.000122 0.412218 0.437319 0.423729 0.000085 0.422090 0.449597 0.433791 0.000084 981.460000 988.160000 984.761433 373.752013 1054.050000 1038.740000 1048.431133 408.134855 7964.490000 7973.100000 7966.807433 683.801358
43 0.365577 0.422618 0.391352 0.000101 0.467357 0.463800 0.465223 0.000060 0.416467 0.443209 0.428287 0.000037 0.364792 0.420112 0.389979 0.000243 0.366362 0.425124 0.392725 0.000248 0.458023 0.455409 0.456549 0.000116 0.476692 0.472192 0.473896 0.000121 0.411407 0.437760 0.423264 0.000085 0.421527 0.448658 0.433310 0.000084 984.170000 985.940000 984.511067 383.027886 1054.160000 1039.430000 1048.917767 416.710994 7961.670000 7974.630000 7966.571167 696.387744
44 0.365759 0.422115 0.390461 0.000102 0.467000 0.462398 0.465304 0.000059 0.416380 0.442257 0.427882 0.000037 0.363542 0.423593 0.389005 0.000245 0.367976 0.420638 0.391918 0.000247 0.457896 0.453328 0.456681 0.000117 0.476104 0.471469 0.473926 0.000119 0.410719 0.438460 0.422843 0.000084 0.422040 0.446053 0.432922 0.000083 984.340000 985.790000 984.150533 386.978087 1056.060000 1039.550000 1049.526567 427.718870 7959.600000 7974.660000 7966.322900 705.998051
45 0.364654 0.421541 0.389610 0.000101 0.466649 0.464654 0.465442 0.000058 0.415652 0.443097 0.427526 0.000036 0.361675 0.419564 0.388182 0.000245 0.367634 0.423518 0.391037 0.000243 0.458420 0.455418 0.456803 0.000118 0.474878 0.473889 0.474080 0.000118 0.410048 0.437491 0.422492 0.000085 0.421256 0.448703 0.432559 0.000083 979.670000 990.850000 983.881033 386.226510 1053.600000 1042.820000 1050.287833 422.834325 7966.730000 7966.330000 7965.831133 692.455384
46 0.363833 0.420181 0.388752 0.000101 0.467108 0.463764 0.465607 0.000058 0.415471 0.441972 0.427179 0.000036 0.361878 0.420246 0.387241 0.000245 0.365788 0.420115 0.390262 0.000241 0.458779 0.456042 0.456889 0.000118 0.475437 0.471486 0.474325 0.000116 0.410329 0.438144 0.422065 0.000084 0.420613 0.445801 0.432293 0.000082 981.840000 988.350000 983.666933 387.901068 1054.550000 1038.610000 1050.743133 423.236722 7963.610000 7973.040000 7965.589933 696.827465
47 0.362702 0.418742 0.387860 0.000099 0.467300 0.463539 0.465596 0.000059 0.415001 0.441141 0.426728 0.000036 0.363251 0.417946 0.386275 0.000238 0.362153 0.419538 0.389446 0.000235 0.458316 0.455459 0.456906 0.000116 0.476285 0.471618 0.474286 0.000118 0.410783 0.436703 0.421590 0.000082 0.419219 0.445578 0.431866 0.000082 981.010000 985.780000 983.302100 380.863262 1056.190000 1043.150000 1051.491267 413.047790 7962.800000 7971.070000 7965.206633 675.313297
48 0.361322 0.418185 0.386945 0.000100 0.469044 0.464014 0.465779 0.000058 0.415183 0.441099 0.426362 0.000036 0.359330 0.417321 0.385316 0.000239 0.363313 0.419049 0.388574 0.000235 0.458842 0.455547 0.457088 0.000116 0.479246 0.472481 0.474469 0.000118 0.409086 0.436434 0.421202 0.000082 0.421280 0.445765 0.431521 0.000083 980.520000 984.700000 982.828133 374.255642 1058.430000 1044.140000 1051.857733 413.859080 7961.050000 7971.160000 7965.314133 671.533676
49 0.360390 0.418347 0.386162 0.000100 0.467514 0.464108 0.465818 0.000057 0.413952 0.441227 0.425990 0.000036 0.358372 0.416858 0.384435 0.000234 0.362409 0.419835 0.387890 0.000234 0.458316 0.454458 0.457073 0.000114 0.476712 0.473757 0.474564 0.000115 0.408344 0.435658 0.420754 0.000080 0.419560 0.446796 0.431227 0.000082 979.020000 988.850000 982.606533 370.011498 1058.340000 1046.180000 1052.565533 397.660534 7962.640000 7964.970000 7964.827933 663.426418
50 0.359687 0.417124 0.385357 0.000102 0.467207 0.464475 0.465863 0.000057 0.413447 0.440800 0.425610 0.000037 0.359819 0.416541 0.383620 0.000238 0.359555 0.417708 0.387094 0.000239 0.457981 0.455705 0.457096 0.000115 0.476433 0.473245 0.474630 0.000116 0.408900 0.436123 0.420358 0.000081 0.417994 0.445476 0.430862 0.000084 978.830000 984.740000 982.238100 367.325254 1057.090000 1046.300000 1053.119433 392.084059 7964.080000 7968.960000 7964.642467 657.528647
51 0.358503 0.416280 0.384523 0.000103 0.466295 0.463449 0.465975 0.000058 0.412399 0.439865 0.425249 0.000037 0.356806 0.416681 0.382853 0.000237 0.360200 0.415878 0.386194 0.000239 0.455680 0.454054 0.457311 0.000115 0.476911 0.472844 0.474639 0.000117 0.406243 0.435368 0.420082 0.000081 0.418555 0.444361 0.430416 0.000084 976.660000 985.550000 981.781933 366.672724 1059.050000 1049.250000 1053.587000 390.696035 7964.290000 7965.200000 7964.631067 652.293556
52 0.357952 0.415200 0.383815 0.000104 0.466917 0.464390 0.466027 0.000057 0.412435 0.439795 0.424921 0.000037 0.357948 0.411232 0.382040 0.000234 0.357957 0.419168 0.385590 0.000242 0.457613 0.455156 0.457392 0.000113 0.476222 0.473625 0.474661 0.000117 0.407780 0.433194 0.419716 0.000080 0.417089 0.446396 0.430125 0.000085 979.950000 986.140000 981.472667 365.929445 1059.380000 1047.360000 1053.965267 389.044756 7960.670000 7966.500000 7964.562067 650.983275
53 0.356836 0.415350 0.382914 0.000105 0.467855 0.464201 0.466035 0.000056 0.412346 0.439776 0.424475 0.000038 0.356644 0.413210 0.381194 0.000235 0.357028 0.417490 0.384634 0.000242 0.458169 0.455948 0.457378 0.000112 0.477542 0.472455 0.474692 0.000117 0.407406 0.434579 0.419286 0.000080 0.417285 0.444972 0.429663 0.000085 979.000000 984.860000 981.270867 356.720867 1058.240000 1045.860000 1054.486300 377.616399 7962.760000 7969.280000 7964.242833 629.386163
54 0.356134 0.413418 0.381967 0.000105 0.466965 0.463640 0.466000 0.000057 0.411550 0.438529 0.423984 0.000038 0.354748 0.411796 0.380252 0.000232 0.357520 0.415040 0.383682 0.000239 0.456881 0.454827 0.457365 0.000112 0.477049 0.472454 0.474636 0.000119 0.405814 0.433311 0.418808 0.000080 0.417285 0.443747 0.429159 0.000084 976.860000 984.650000 980.831300 351.044109 1063.300000 1047.690000 1055.161133 370.478593 7959.840000 7967.660000 7964.007567 615.458911
55 0.354962 0.413881 0.381067 0.000108 0.468062 0.463873 0.466048 0.000056 0.411512 0.438877 0.423557 0.000038 0.352745 0.410842 0.379371 0.000240 0.357180 0.416920 0.382762 0.000240 0.459344 0.456661 0.457358 0.000110 0.476781 0.471086 0.474738 0.000116 0.406044 0.433751 0.418365 0.000082 0.416980 0.444003 0.428750 0.000084 976.540000 986.300000 980.611600 347.550959 1060.070000 1047.700000 1055.709200 366.166134 7963.390000 7966.000000 7963.679200 605.956312
56 0.354347 0.412698 0.380094 0.000105 0.466391 0.463025 0.466123 0.000055 0.410369 0.437862 0.423109 0.000037 0.351938 0.409450 0.378312 0.000233 0.356757 0.415947 0.381876 0.000237 0.456574 0.453557 0.457470 0.000110 0.476207 0.472492 0.474776 0.000114 0.404256 0.431504 0.417891 0.000080 0.416482 0.444219 0.428326 0.000083 978.280000 982.530000 980.379033 338.841743 1060.340000 1049.460000 1056.315733 363.195737 7961.380000 7968.010000 7963.305233 589.632953
57 0.353993 0.412513 0.379175 0.000107 0.467767 0.463229 0.466088 0.000055 0.410880 0.437871 0.422632 0.000038 0.352535 0.409183 0.377372 0.000233 0.355451 0.415844 0.380979 0.000240 0.458440 0.455276 0.457392 0.000110 0.477095 0.471182 0.474785 0.000114 0.405488 0.432230 0.417382 0.000079 0.416273 0.443513 0.427882 0.000084 977.040000 984.150000 980.092400 339.310498 1061.160000 1049.770000 1056.703833 367.212548 7961.800000 7966.080000 7963.203767 600.264080
58 0.353408 0.410656 0.378355 0.000106 0.467847 0.464423 0.466114 0.000054 0.410627 0.437539 0.422234 0.000038 0.350478 0.408033 0.376541 0.000236 0.356338 0.413279 0.380169 0.000235 0.458518 0.457255 0.457421 0.000110 0.477175 0.471591 0.474806 0.000112 0.404498 0.432644 0.416981 0.000082 0.416757 0.442435 0.427488 0.000083 979.070000 986.260000 979.653167 337.757655 1058.810000 1048.810000 1057.142300 365.519077 7962.120000 7964.930000 7963.204533 595.115359
59 0.352817 0.409199 0.377590 0.000104 0.466495 0.465115 0.466076 0.000054 0.409656 0.437157 0.421833 0.000038 0.351032 0.407258 0.375691 0.000234 0.354601 0.411140 0.379488 0.000231 0.456690 0.456724 0.457365 0.000111 0.476299 0.473506 0.474787 0.000112 0.403861 0.431991 0.416528 0.000081 0.415450 0.442323 0.427138 0.000081 977.340000 984.090000 979.371167 334.044945 1063.220000 1047.750000 1057.263900 362.481397 7959.440000 7968.160000 7963.364933 589.444004
60 0.351177 0.408859 0.376839 0.000103 0.468062 0.466290 0.465966 0.000055 0.409619 0.437574 0.421402 0.000037 0.349119 0.407368 0.374923 0.000238 0.353235 0.410351 0.378755 0.000231 0.459722 0.457968 0.457289 0.000113 0.476402 0.474611 0.474642 0.000112 0.404420 0.432668 0.416106 0.000083 0.414818 0.442481 0.426699 0.000081 977.570000 982.840000 979.128600 335.407787 1062.760000 1048.580000 1057.532567 373.298813 7959.670000 7968.580000 7963.338833 598.823660
61 0.350938 0.408513 0.376074 0.000102 0.466541 0.464868 0.466030 0.000056 0.408739 0.436690 0.421053 0.000037 0.347958 0.403293 0.373990 0.000240 0.353917 0.413733 0.378159 0.000234 0.456593 0.457953 0.457339 0.000114 0.476489 0.471783 0.474722 0.000112 0.402275 0.430623 0.415665 0.000083 0.415203 0.442758 0.426440 0.000081 972.990000 982.720000 978.919667 340.159177 1063.440000 1051.370000 1057.675533 376.748337 7963.570000 7965.910000 7963.404800 618.037485
62 0.350141 0.408462 0.375467 0.000103 0.470153 0.464869 0.466111 0.000055 0.410147 0.436665 0.420789 0.000037 0.347535 0.404252 0.373172 0.000240 0.352747 0.412671 0.377762 0.000235 0.461199 0.458093 0.457426 0.000112 0.479107 0.471646 0.474796 0.000112 0.404367 0.431172 0.415299 0.000081 0.415927 0.442158 0.426279 0.000082 975.460000 984.570000 978.536800 337.752544 1061.830000 1046.100000 1058.130567 377.474454 7962.710000 7969.330000 7963.332633 622.318737
63 0.349482 0.407712 0.374782 0.000103 0.468496 0.464541 0.466218 0.000054 0.408989 0.436126 0.420500 0.000037 0.347719 0.405336 0.372467 0.000238 0.351245 0.410088 0.377096 0.000236 0.459915 0.458063 0.457436 0.000112 0.477077 0.471018 0.475000 0.000110 0.403817 0.431699 0.414951 0.000081 0.414161 0.440553 0.426048 0.000082 974.650000 985.150000 978.360967 337.095655 1060.810000 1049.700000 1058.201700 387.460020 7964.540000 7965.150000 7963.437333 639.568109
64 0.348375 0.406592 0.374106 0.000102 0.467681 0.463456 0.466240 0.000053 0.408028 0.435024 0.420173 0.000036 0.346419 0.403919 0.371628 0.000238 0.350331 0.409265 0.376584 0.000235 0.457928 0.456617 0.457497 0.000112 0.477435 0.470295 0.474983 0.000110 0.402173 0.430268 0.414562 0.000083 0.413883 0.439780 0.425783 0.000080 975.230000 983.200000 978.144600 341.280604 1062.580000 1054.070000 1058.348867 400.417424 7962.190000 7962.730000 7963.506533 646.364565
65 0.347423 0.405083 0.373456 0.000103 0.468501 0.463697 0.466232 0.000055 0.407962 0.434390 0.419844 0.000037 0.344663 0.402373 0.371001 0.000233 0.350182 0.407792 0.375911 0.000238 0.460202 0.455613 0.457352 0.000115 0.476799 0.471781 0.475112 0.000110 0.402433 0.428993 0.414176 0.000082 0.413490 0.439787 0.425511 0.000080 974.760000 981.480000 977.761833 350.442029 1064.080000 1052.310000 1058.630500 409.537413 7961.160000 7966.210000 7963.607667 652.248743
66 0.347160 0.404596 0.372801 0.000103 0.468658 0.464885 0.466281 0.000056 0.407909 0.434741 0.419541 0.000037 0.345114 0.399997 0.370470 0.000235 0.349206 0.409196 0.375133 0.000235 0.460878 0.457522 0.457407 0.000115 0.476439 0.472249 0.475155 0.000111 0.402996 0.428759 0.413939 0.000082 0.412823 0.440722 0.425144 0.000080 972.770000 980.220000 977.668267 355.136022 1064.150000 1049.690000 1058.774400 408.242693 7963.080000 7970.090000 7963.557333 639.603256
67 0.346351 0.405395 0.372237 0.000106 0.468645 0.464039 0.466409 0.000056 0.407498 0.434717 0.419323 0.000037 0.344707 0.400653 0.369945 0.000242 0.347994 0.410136 0.374530 0.000238 0.459489 0.456804 0.457642 0.000115 0.477801 0.471274 0.475177 0.000112 0.402098 0.428728 0.413793 0.000083 0.412897 0.440705 0.424853 0.000081 975.350000 978.270000 977.229267 364.189158 1063.990000 1054.270000 1058.761267 414.809280 7960.660000 7967.460000 7964.009467 658.433779
68 0.345726 0.403726 0.371512 0.000106 0.468319 0.464666 0.466527 0.000056 0.407022 0.434196 0.419020 0.000037 0.341593 0.400727 0.369257 0.000243 0.349860 0.406725 0.373768 0.000240 0.459273 0.454765 0.457727 0.000117 0.477364 0.474567 0.475326 0.000111 0.400433 0.427746 0.413492 0.000085 0.413612 0.440646 0.424547 0.000082 975.670000 978.150000 976.976100 366.923048 1062.430000 1053.620000 1059.030533 422.274868 7961.900000 7968.230000 7963.993367 664.338658
69 0.344964 0.403717 0.370865 0.000108 0.468099 0.464168 0.466563 0.000055 0.406532 0.433942 0.418714 0.000038 0.343147 0.400471 0.368596 0.000244 0.346782 0.406963 0.373134 0.000245 0.459537 0.454865 0.457867 0.000116 0.476661 0.473471 0.475260 0.000109 0.401342 0.427668 0.413231 0.000084 0.411722 0.440217 0.424197 0.000082 972.890000 983.240000 976.360667 372.857203 1064.020000 1053.790000 1059.615533 429.360134 7963.090000 7962.970000 7964.023800 666.977747
70 0.344095 0.402274 0.370151 0.000110 0.468332 0.464289 0.466589 0.000055 0.406213 0.433282 0.418370 0.000038 0.342404 0.399725 0.367908 0.000244 0.345786 0.404823 0.372394 0.000243 0.461017 0.456233 0.457894 0.000114 0.475647 0.472345 0.475284 0.000109 0.401710 0.427979 0.412901 0.000083 0.410716 0.438584 0.423839 0.000083 969.280000 979.980000 975.860633 382.708955 1066.220000 1053.820000 1059.954267 432.198840 7964.500000 7966.200000 7964.185100 667.896120
71 0.343806 0.402515 0.369409 0.000107 0.467224 0.465953 0.466646 0.000055 0.405515 0.434234 0.418027 0.000037 0.340406 0.400109 0.367022 0.000240 0.347205 0.404921 0.371796 0.000243 0.458518 0.456695 0.458020 0.000112 0.475929 0.475211 0.475272 0.000111 0.399462 0.428402 0.412521 0.000081 0.411567 0.440066 0.423534 0.000082 970.720000 979.550000 975.324800 378.605384 1067.480000 1053.480000 1060.602867 433.703747 7961.800000 7966.970000 7964.072333 663.074412
72 0.342732 0.401951 0.368829 0.000108 0.468644 0.465220 0.466651 0.000056 0.405688 0.433585 0.417740 0.000038 0.340352 0.396922 0.366349 0.000241 0.345113 0.406979 0.371309 0.000249 0.460657 0.457349 0.458128 0.000113 0.476631 0.473090 0.475175 0.000112 0.400505 0.427136 0.412238 0.000082 0.410872 0.440035 0.423242 0.000085 971.080000 983.830000 974.951933 375.437541 1067.820000 1052.740000 1061.056600 435.351213 7961.100000 7963.430000 7963.991467 665.478973
73 0.341966 0.401342 0.368207 0.000109 0.468174 0.464233 0.466740 0.000056 0.405070 0.432788 0.417474 0.000038 0.339326 0.397620 0.365846 0.000239 0.344605 0.405065 0.370569 0.000251 0.460369 0.456080 0.458249 0.000113 0.475980 0.472386 0.475233 0.000112 0.399847 0.426850 0.412047 0.000082 0.410293 0.438725 0.422901 0.000086 972.230000 981.050000 974.471300 378.126127 1065.400000 1054.580000 1061.674400 426.800539 7962.370000 7964.370000 7963.854300 664.417137
74 0.341175 0.401137 0.367519 0.000113 0.468564 0.464489 0.466743 0.000055 0.404869 0.432813 0.417131 0.000039 0.340143 0.397471 0.365309 0.000241 0.342207 0.404802 0.369729 0.000257 0.459628 0.455626 0.458342 0.000113 0.477499 0.473351 0.475143 0.000110 0.399886 0.426548 0.411826 0.000081 0.409853 0.439077 0.422436 0.000086 973.650000 980.580000 974.020733 385.756042 1067.020000 1054.890000 1062.103133 418.578982 7959.330000 7964.530000 7963.876133 659.697764
75 0.340136 0.400162 0.366625 0.000113 0.468184 0.465889 0.466629 0.000056 0.404160 0.433026 0.416627 0.000039 0.337677 0.395563 0.364582 0.000239 0.342594 0.404761 0.368668 0.000255 0.460471 0.457959 0.458172 0.000111 0.475897 0.473819 0.475087 0.000112 0.399074 0.426761 0.411377 0.000080 0.409246 0.439290 0.421877 0.000086 969.790000 978.570000 973.608967 379.225700 1066.260000 1055.100000 1062.745700 411.149608 7963.950000 7966.330000 7963.645333 652.837830
76 0.339777 0.400008 0.365850 0.000113 0.467468 0.464339 0.466640 0.000056 0.403623 0.432173 0.416245 0.000039 0.339199 0.397557 0.364003 0.000242 0.340355 0.402459 0.367697 0.000254 0.460389 0.455708 0.458188 0.000109 0.474548 0.472970 0.475092 0.000113 0.399794 0.426632 0.411096 0.000081 0.407452 0.437714 0.421395 0.000086 973.030000 979.640000 973.343267 372.987370 1068.460000 1058.760000 1063.196267 398.285036 7958.510000 7961.600000 7963.460467 644.812845
77 0.338993 0.398506 0.365025 0.000113 0.467010 0.463052 0.466663 0.000055 0.403002 0.430779 0.415844 0.000039 0.337500 0.397833 0.363233 0.000240 0.340485 0.399179 0.366817 0.000252 0.459231 0.454205 0.458360 0.000109 0.474790 0.471899 0.474966 0.000113 0.398366 0.426019 0.410796 0.000079 0.407637 0.435539 0.420892 0.000086 970.220000 975.630000 973.124367 364.373412 1070.080000 1056.070000 1063.600533 390.237081 7959.700000 7968.300000 7963.275100 640.886957
78 0.338352 0.398325 0.364278 0.000111 0.469251 0.464153 0.466810 0.000055 0.403802 0.431239 0.415544 0.000038 0.337336 0.394427 0.362753 0.000238 0.339368 0.402223 0.365803 0.000249 0.462215 0.455722 0.458596 0.000107 0.476287 0.472584 0.475025 0.000113 0.399776 0.425075 0.410674 0.000078 0.407828 0.437404 0.420414 0.000084 971.480000 974.510000 973.081867 364.201804 1069.620000 1055.080000 1064.059700 383.220601 7958.900000 7970.410000 7962.858433 637.740864
79 0.337723 0.397571 0.363633 0.000110 0.468113 0.464421 0.466714 0.000056 0.402918 0.430996 0.415173 0.000038 0.335317 0.393651 0.362124 0.000236 0.340129 0.401491 0.365142 0.000246 0.459989 0.455864 0.458445 0.000108 0.476237 0.472977 0.474983 0.000112 0.397653 0.424758 0.410285 0.000078 0.408183 0.437234 0.420062 0.000084 968.920000 975.600000 972.796600 357.951508 1069.500000 1053.970000 1064.461767 379.497524 7961.580000 7970.430000 7962.741633 633.184758
80 0.337578 0.396066 0.363154 0.000109 0.467698 0.464030 0.466725 0.000054 0.402638 0.430048 0.414939 0.000038 0.338209 0.393470 0.361729 0.000238 0.336947 0.398663 0.364578 0.000241 0.459795 0.456561 0.458453 0.000107 0.475601 0.471499 0.474997 0.000110 0.399002 0.425016 0.410091 0.000079 0.406274 0.435081 0.419788 0.000083 966.400000 973.100000 972.847167 357.420825 1067.250000 1058.240000 1064.576067 377.014566 7966.350000 7968.660000 7962.576767 626.527882
81 0.337129 0.396365 0.362607 0.000108 0.467799 0.466403 0.466860 0.000055 0.402464 0.431384 0.414734 0.000037 0.334747 0.396748 0.361293 0.000238 0.339512 0.395981 0.363920 0.000241 0.460565 0.457628 0.458623 0.000108 0.475034 0.475177 0.475098 0.000109 0.397656 0.427188 0.409958 0.000079 0.407273 0.435579 0.419509 0.000081 967.930000 978.140000 972.864233 367.818530 1070.020000 1059.230000 1064.726533 379.475637 7962.050000 7962.630000 7962.409233 626.170395
82 0.336012 0.395186 0.362088 0.000110 0.466674 0.465668 0.466956 0.000054 0.401343 0.430427 0.414522 0.000038 0.334787 0.393150 0.360829 0.000240 0.337238 0.397222 0.363346 0.000242 0.459446 0.457652 0.458741 0.000105 0.473903 0.473685 0.475172 0.000106 0.397116 0.425401 0.409785 0.000079 0.405571 0.435454 0.419259 0.000081 968.690000 977.130000 972.588967 375.914207 1070.510000 1057.520000 1064.489800 381.077241 7960.800000 7965.350000 7962.921233 634.699646
83 0.335752 0.394880 0.361491 0.000110 0.467943 0.464687 0.467004 0.000053 0.401848 0.429784 0.414248 0.000038 0.334421 0.391523 0.360244 0.000241 0.337084 0.398237 0.362738 0.000241 0.460465 0.456610 0.458786 0.000103 0.475421 0.472765 0.475223 0.000106 0.397443 0.424066 0.409515 0.000080 0.406252 0.435501 0.418980 0.000081 968.150000 975.540000 972.127500 378.118372 1071.610000 1056.220000 1064.655467 378.768833 7960.240000 7968.240000 7963.217033 634.990418
84 0.335003 0.393693 0.360919 0.000111 0.467633 0.465408 0.467016 0.000053 0.401318 0.429551 0.413968 0.000038 0.333145 0.393472 0.359649 0.000243 0.336862 0.393914 0.362190 0.000243 0.459556 0.457092 0.458836 0.000102 0.475710 0.473725 0.475196 0.000107 0.396350 0.425282 0.409242 0.000080 0.406286 0.433819 0.418693 0.000081 969.180000 981.000000 971.757500 379.765772 1070.520000 1058.840000 1064.962267 380.547683 7960.300000 7960.160000 7963.280233 638.824403
85 0.334476 0.394216 0.360326 0.000112 0.468727 0.466541 0.466916 0.000053 0.401602 0.430379 0.413621 0.000039 0.332856 0.393953 0.359050 0.000239 0.336096 0.394479 0.361601 0.000246 0.460173 0.458248 0.458785 0.000102 0.477282 0.474835 0.475047 0.000106 0.396514 0.426100 0.408917 0.000079 0.406689 0.434657 0.418324 0.000082 970.040000 978.770000 971.617167 378.520933 1071.170000 1059.160000 1064.972800 375.577417 7958.790000 7962.070000 7963.410033 632.688123
86 0.333680 0.393905 0.359620 0.000111 0.468853 0.465855 0.466989 0.000053 0.401266 0.429880 0.413304 0.000038 0.332822 0.391748 0.358357 0.000237 0.334538 0.396062 0.360884 0.000244 0.460962 0.457226 0.458719 0.000101 0.476743 0.474483 0.475258 0.000106 0.396892 0.424487 0.408538 0.000079 0.405641 0.435272 0.418071 0.000081 969.510000 974.760000 971.397900 383.349768 1067.760000 1057.150000 1065.048600 371.564855 7962.730000 7968.090000 7963.553500 626.432686
87 0.333374 0.393077 0.359059 0.000110 0.468864 0.464442 0.467033 0.000053 0.401119 0.428759 0.413046 0.000037 0.331699 0.391653 0.357818 0.000237 0.335049 0.394501 0.360299 0.000241 0.460731 0.457495 0.458737 0.000103 0.476997 0.471388 0.475328 0.000105 0.396215 0.424574 0.408278 0.000078 0.406023 0.432944 0.417814 0.000080 968.610000 976.500000 970.877533 381.594352 1067.740000 1060.190000 1065.383500 368.096927 7963.650000 7963.310000 7963.738967 632.881842
88 0.332744 0.392182 0.358619 0.000111 0.468839 0.463567 0.467017 0.000052 0.400791 0.427875 0.412818 0.000038 0.331141 0.389955 0.357421 0.000241 0.334347 0.394410 0.359817 0.000242 0.461379 0.455582 0.458734 0.000102 0.476299 0.471552 0.475300 0.000105 0.396260 0.422768 0.408077 0.000079 0.405323 0.432981 0.417558 0.000080 968.470000 975.290000 970.537333 380.148499 1067.630000 1060.310000 1065.703800 363.680475 7963.900000 7964.400000 7963.758867 635.526875
89 0.332560 0.390883 0.358020 0.000110 0.468519 0.464998 0.467060 0.000052 0.400539 0.427941 0.412540 0.000037 0.331161 0.392639 0.356769 0.000241 0.333959 0.389128 0.359271 0.000238 0.459324 0.457463 0.458767 0.000102 0.477713 0.472534 0.475353 0.000104 0.395243 0.425051 0.407768 0.000079 0.405836 0.430831 0.417312 0.000079 968.070000 975.200000 970.283733 380.850219 1070.820000 1058.750000 1066.046867 358.524632 7961.110000 7966.050000 7963.669400 648.321529
90 0.331803 0.391045 0.357515 0.000111 0.468112 0.464617 0.467079 0.000052 0.399958 0.427831 0.412297 0.000038 0.330351 0.391011 0.356177 0.000241 0.333255 0.391080 0.358854 0.000243 0.459268 0.457302 0.458846 0.000101 0.476957 0.471931 0.475312 0.000105 0.394809 0.424157 0.407511 0.000079 0.405106 0.431506 0.417083 0.000081 967.000000 977.880000 970.299867 377.917541 1071.660000 1055.350000 1066.286633 350.107173 7961.340000 7966.770000 7963.413500 646.016538
91 0.330910 0.390925 0.356842 0.000112 0.468515 0.466540 0.467130 0.000052 0.399712 0.428732 0.411986 0.000038 0.328970 0.387402 0.355559 0.000239 0.332850 0.394448 0.358124 0.000244 0.459180 0.457494 0.458856 0.000103 0.477849 0.475585 0.475404 0.000104 0.394075 0.422448 0.407208 0.000079 0.405350 0.435016 0.416764 0.000081 968.530000 973.680000 970.224267 381.763579 1070.350000 1060.720000 1066.664133 351.402135 7961.120000 7965.600000 7963.111600 668.688279
92 0.330071 0.389746 0.356362 0.000111 0.469476 0.465277 0.467044 0.000052 0.399773 0.427511 0.411703 0.000038 0.328777 0.388535 0.355144 0.000244 0.331366 0.390956 0.357580 0.000240 0.460200 0.458827 0.458686 0.000103 0.478751 0.471726 0.475401 0.000103 0.394489 0.423681 0.406915 0.000080 0.405058 0.431341 0.416491 0.000080 967.240000 975.740000 970.162300 379.193317 1069.870000 1060.040000 1066.989167 355.636600 7962.890000 7964.220000 7962.848533 671.735546
93 0.330207 0.389948 0.355881 0.000111 0.467419 0.466302 0.467125 0.000051 0.398813 0.428125 0.411503 0.000037 0.329548 0.389223 0.354469 0.000247 0.330866 0.390674 0.357293 0.000239 0.459655 0.457970 0.458815 0.000101 0.475182 0.474634 0.475435 0.000104 0.394602 0.423596 0.406642 0.000079 0.403024 0.432654 0.416364 0.000079 967.280000 976.190000 969.944067 375.575672 1073.690000 1057.990000 1067.334167 351.894451 7959.030000 7965.820000 7962.721767 669.067728
94 0.329033 0.388449 0.355317 0.000111 0.468247 0.464078 0.467222 0.000052 0.398640 0.426263 0.411269 0.000037 0.327229 0.388112 0.353853 0.000247 0.330837 0.388786 0.356780 0.000245 0.459826 0.455237 0.458793 0.000100 0.476669 0.472919 0.475651 0.000103 0.393527 0.421674 0.406323 0.000079 0.403753 0.430852 0.416216 0.000080 965.670000 973.960000 969.823767 380.182320 1070.790000 1062.310000 1067.569567 354.416938 7963.540000 7963.730000 7962.606667 672.373900
95 0.328627 0.389086 0.354859 0.000113 0.469134 0.465690 0.467252 0.000052 0.398880 0.427388 0.411056 0.000038 0.326275 0.387819 0.353365 0.000247 0.330978 0.390353 0.356354 0.000246 0.459993 0.459627 0.458745 0.000101 0.478274 0.471753 0.475760 0.000103 0.393134 0.423723 0.406055 0.000079 0.404626 0.431053 0.416057 0.000080 965.870000 973.110000 969.587167 381.026719 1071.770000 1060.070000 1067.915400 355.503660 7962.360000 7966.820000 7962.497433 675.085744
96 0.328353 0.389183 0.354254 0.000113 0.468639 0.464680 0.467307 0.000052 0.398496 0.426932 0.410781 0.000038 0.327156 0.387768 0.352820 0.000245 0.329550 0.390599 0.355688 0.000252 0.460443 0.455337 0.458781 0.000101 0.476835 0.474023 0.475834 0.000103 0.393800 0.421553 0.405801 0.000079 0.403193 0.432311 0.415761 0.000082 965.280000 974.460000 969.381933 380.981609 1071.670000 1058.850000 1068.144133 356.188144 7963.050000 7966.690000 7962.473933 676.160043
97 0.328028 0.388694 0.353651 0.000113 0.469898 0.466514 0.467403 0.000051 0.398963 0.427604 0.410527 0.000037 0.327500 0.388952 0.352289 0.000248 0.328557 0.388436 0.355012 0.000255 0.462014 0.458364 0.458873 0.000100 0.477782 0.474665 0.475933 0.000103 0.394757 0.423658 0.405581 0.000079 0.403169 0.431550 0.415473 0.000082 964.360000 975.250000 969.102533 378.275305 1076.220000 1057.830000 1068.386767 364.277880 7959.420000 7966.920000 7962.510700 670.790315
98 0.327551 0.387199 0.353246 0.000111 0.469593 0.464654 0.467541 0.000051 0.398572 0.425926 0.410393 0.000037 0.327851 0.386022 0.351864 0.000247 0.327252 0.388377 0.354627 0.000255 0.459749 0.454554 0.459069 0.000099 0.479438 0.474753 0.476013 0.000103 0.393800 0.420288 0.405466 0.000079 0.403345 0.431565 0.415320 0.000082 966.030000 975.210000 968.780333 372.874327 1077.320000 1063.640000 1068.621833 365.231410 7956.650000 7961.150000 7962.597833 669.675146
99 0.326667 0.387113 0.352708 0.000113 0.469781 0.465780 0.467618 0.000052 0.398224 0.426447 0.410163 0.000037 0.326414 0.383718 0.351342 0.000253 0.326919 0.390508 0.354074 0.000254 0.462559 0.456985 0.459226 0.000098 0.477003 0.474575 0.476010 0.000104 0.394487 0.420352 0.405284 0.000081 0.401961 0.432541 0.415042 0.000082 966.920000 975.420000 968.653833 367.793951 1076.030000 1060.850000 1069.045100 366.835937 7957.050000 7963.730000 7962.301067 670.230187
100 0.326628 0.386899 0.352249 0.000112 0.470326 0.466205 0.467660 0.000051 0.398477 0.426552 0.409954 0.000037 0.325131 0.384173 0.350891 0.000250 0.328125 0.389624 0.353606 0.000254 0.461477 0.458364 0.459279 0.000098 0.479175 0.474045 0.476041 0.000103 0.393304 0.421269 0.405085 0.000080 0.403650 0.431835 0.414824 0.000081 966.450000 974.370000 968.261600 363.391660 1076.600000 1060.990000 1069.461833 369.161346 7956.950000 7964.640000 7962.276567 670.177671
101 0.325337 0.385386 0.351691 0.000111 0.469340 0.465544 0.467724 0.000049 0.397338 0.425465 0.409708 0.000036 0.325331 0.382664 0.350406 0.000247 0.325342 0.388109 0.352976 0.000253 0.461802 0.456761 0.459361 0.000097 0.476879 0.474327 0.476088 0.000101 0.393566 0.419713 0.404883 0.000078 0.401111 0.431218 0.414532 0.000081 966.240000 971.470000 967.866433 363.983862 1075.320000 1062.810000 1069.833667 357.814622 7958.440000 7965.720000 7962.299900 667.759602
102 0.325249 0.385225 0.351223 0.000112 0.468087 0.465693 0.467759 0.000049 0.396668 0.425459 0.409491 0.000037 0.325157 0.384092 0.349917 0.000249 0.325341 0.386357 0.352529 0.000256 0.459955 0.457093 0.459397 0.000095 0.476219 0.474294 0.476121 0.000102 0.392556 0.420593 0.404657 0.000079 0.400780 0.430325 0.414325 0.000082 962.270000 971.730000 967.762200 358.806379 1072.900000 1064.720000 1070.088433 345.093268 7964.830000 7963.550000 7962.149367 653.190855
103 0.324869 0.384198 0.350729 0.000112 0.469513 0.465118 0.467807 0.000049 0.397191 0.424658 0.409268 0.000037 0.323391 0.384475 0.349493 0.000248 0.326347 0.383921 0.351966 0.000252 0.462304 0.456306 0.459471 0.000095 0.476723 0.473930 0.476143 0.000103 0.392847 0.420391 0.404482 0.000078 0.401535 0.428925 0.414055 0.000081 964.820000 969.200000 967.484133 348.743330 1075.060000 1064.140000 1070.134700 344.857088 7960.120000 7966.660000 7962.381167 651.339510
104 0.324452 0.383773 0.350332 0.000111 0.469654 0.466371 0.467810 0.000049 0.397053 0.425072 0.409071 0.000037 0.323288 0.381209 0.349029 0.000247 0.325616 0.386337 0.351636 0.000247 0.462088 0.456877 0.459542 0.000094 0.477220 0.475866 0.476079 0.000103 0.392688 0.419043 0.404285 0.000078 0.401418 0.431102 0.413857 0.000081 965.210000 974.110000 967.437367 351.686693 1076.000000 1062.060000 1070.312333 344.936463 7958.790000 7963.830000 7962.250300 653.839146
105 0.324291 0.383908 0.350035 0.000113 0.469985 0.466179 0.467861 0.000049 0.397138 0.425044 0.408948 0.000038 0.323480 0.382764 0.348665 0.000253 0.325100 0.385053 0.351405 0.000252 0.461900 0.456983 0.459620 0.000095 0.478069 0.475375 0.476102 0.000104 0.392690 0.419874 0.404142 0.000079 0.401585 0.430214 0.413754 0.000084 965.100000 973.390000 967.206067 356.687513 1074.510000 1063.140000 1070.745500 341.263344 7960.390000 7963.470000 7962.048433 661.708494
106 0.324003 0.384316 0.349614 0.000113 0.470807 0.466318 0.467896 0.000050 0.397405 0.425317 0.408755 0.000037 0.322201 0.381958 0.348138 0.000254 0.325805 0.386674 0.351089 0.000250 0.462634 0.456446 0.459753 0.000095 0.478981 0.476190 0.476039 0.000104 0.392417 0.419202 0.403946 0.000079 0.402393 0.431432 0.413564 0.000083 966.890000 974.290000 966.909100 357.993882 1078.690000 1063.430000 1071.097800 336.179297 7954.420000 7962.280000 7961.993100 663.198900
107 0.324042 0.383734 0.349146 0.000111 0.469420 0.465710 0.467941 0.000049 0.396731 0.424722 0.408544 0.000036 0.323173 0.384205 0.347671 0.000256 0.324910 0.383263 0.350621 0.000249 0.462147 0.456667 0.459884 0.000093 0.476693 0.474753 0.475998 0.000103 0.392660 0.420436 0.403778 0.000078 0.400802 0.429008 0.413310 0.000081 963.660000 970.760000 966.895567 359.302044 1077.330000 1062.150000 1071.444233 333.932891 7959.010000 7967.090000 7961.660200 669.187284
108 0.323002 0.382332 0.348761 0.000112 0.469469 0.466084 0.467941 0.000049 0.396235 0.424208 0.408351 0.000037 0.321525 0.380268 0.347233 0.000253 0.324479 0.384395 0.350288 0.000250 0.461685 0.457372 0.459901 0.000095 0.477253 0.474796 0.475982 0.000103 0.391605 0.418820 0.403567 0.000079 0.400866 0.429595 0.413135 0.000082 967.620000 969.140000 966.894000 361.761112 1075.930000 1061.400000 1071.778100 338.307706 7956.450000 7969.460000 7961.327900 672.667113
109 0.322705 0.382080 0.348369 0.000113 0.470178 0.467894 0.467946 0.000050 0.396441 0.424987 0.408157 0.000037 0.320120 0.383097 0.346845 0.000258 0.325290 0.381062 0.349892 0.000253 0.463078 0.460484 0.459919 0.000094 0.477278 0.475305 0.475973 0.000104 0.391599 0.421791 0.403382 0.000081 0.401284 0.428183 0.412933 0.000082 967.710000 972.640000 966.508800 369.780826 1075.270000 1061.850000 1072.013567 336.200804 7957.020000 7965.510000 7961.477633 675.088154
110 0.322566 0.382825 0.348095 0.000111 0.469505 0.466024 0.467981 0.000049 0.396035 0.424425 0.408038 0.000037 0.320315 0.382058 0.346527 0.000257 0.324816 0.383592 0.349664 0.000253 0.462587 0.459040 0.459892 0.000094 0.476423 0.473009 0.476069 0.000102 0.391451 0.420549 0.403210 0.000081 0.400619 0.428301 0.412866 0.000082 965.520000 969.550000 966.509500 378.605195 1073.740000 1063.340000 1072.339433 341.570539 7960.740000 7967.110000 7961.151067 691.703514
111 0.321740 0.381586 0.347755 0.000111 0.469361 0.465157 0.467943 0.000049 0.395550 0.423372 0.407849 0.000037 0.319898 0.379519 0.346068 0.000253 0.323581 0.383653 0.349442 0.000258 0.460828 0.457313 0.459930 0.000093 0.477895 0.473001 0.475957 0.000102 0.390363 0.418416 0.402999 0.000080 0.400738 0.428327 0.412699 0.000083 968.080000 972.210000 966.507400 386.645891 1078.150000 1060.920000 1072.583500 346.823196 7953.770000 7966.870000 7960.909100 700.708740
112 0.321389 0.382541 0.347368 0.000111 0.468728 0.464925 0.467988 0.000049 0.395058 0.423733 0.407678 0.000037 0.320483 0.379604 0.345752 0.000258 0.322294 0.385478 0.348985 0.000256 0.461192 0.456752 0.459993 0.000095 0.476264 0.473097 0.475983 0.000102 0.390838 0.418178 0.402872 0.000081 0.399279 0.429287 0.412484 0.000083 964.950000 971.610000 966.491167 385.317356 1079.490000 1064.400000 1072.915600 354.115950 7955.560000 7963.990000 7960.593233 706.515958
113 0.320633 0.380568 0.346940 0.000112 0.469129 0.465491 0.468025 0.000049 0.394881 0.423029 0.407483 0.000037 0.318673 0.377613 0.345326 0.000258 0.322593 0.383523 0.348554 0.000257 0.460160 0.457930 0.460063 0.000094 0.478099 0.473051 0.475987 0.000102 0.389416 0.417772 0.402695 0.000081 0.400346 0.428287 0.412270 0.000083 964.230000 969.240000 966.482533 390.595669 1078.420000 1065.870000 1073.090467 358.236480 7957.350000 7964.890000 7960.427000 708.040409
114 0.319884 0.380887 0.346577 0.000114 0.468851 0.465797 0.468057 0.000049 0.394368 0.423342 0.407317 0.000038 0.318793 0.379652 0.344913 0.000261 0.320974 0.382122 0.348242 0.000259 0.460086 0.459079 0.460003 0.000095 0.477616 0.472516 0.476111 0.000102 0.389440 0.419365 0.402458 0.000082 0.399295 0.427319 0.412176 0.000083 966.680000 971.810000 966.367267 388.702907 1079.370000 1063.910000 1073.530500 358.136663 7953.950000 7964.280000 7960.102233 717.583815
115 0.319958 0.380593 0.346088 0.000114 0.468752 0.467837 0.468045 0.000049 0.394355 0.424215 0.407066 0.000038 0.319496 0.377759 0.344268 0.000256 0.320420 0.383426 0.347908 0.000259 0.460815 0.458551 0.459956 0.000095 0.476689 0.477123 0.476133 0.000101 0.390155 0.418155 0.402112 0.000081 0.398555 0.430275 0.412021 0.000084 963.010000 968.690000 966.268700 390.079188 1078.640000 1069.400000 1073.467267 350.984280 7958.350000 7961.910000 7960.264033 707.010210
116 0.319246 0.380175 0.345791 0.000114 0.471182 0.466005 0.468167 0.000048 0.395214 0.423090 0.406979 0.000037 0.317350 0.376684 0.344047 0.000258 0.321141 0.383667 0.347535 0.000261 0.463196 0.457724 0.460052 0.000094 0.479167 0.474286 0.476282 0.000101 0.390273 0.417204 0.402049 0.000083 0.400154 0.428976 0.411908 0.000083 964.350000 972.370000 966.303867 396.907302 1077.720000 1064.910000 1073.815533 344.403102 7957.930000 7962.720000 7959.880600 709.781297
117 0.319586 0.380147 0.345400 0.000115 0.470483 0.465040 0.468182 0.000048 0.395034 0.422593 0.406791 0.000038 0.319061 0.378793 0.343553 0.000258 0.320110 0.381501 0.347248 0.000264 0.462149 0.458694 0.459986 0.000093 0.478817 0.471386 0.476379 0.000101 0.390605 0.418743 0.401769 0.000083 0.399464 0.426443 0.411813 0.000085 961.990000 970.810000 966.299933 396.397281 1079.700000 1066.890000 1074.002700 338.722618 7958.310000 7962.300000 7959.697367 700.365921
118 0.318857 0.379457 0.344986 0.000116 0.470345 0.466086 0.468190 0.000047 0.394601 0.422772 0.406588 0.000038 0.316627 0.378111 0.343140 0.000257 0.321087 0.380804 0.346831 0.000264 0.462282 0.457628 0.460001 0.000093 0.478408 0.474545 0.476379 0.000099 0.389454 0.417869 0.401570 0.000082 0.399748 0.427674 0.411605 0.000086 964.030000 971.670000 966.411633 397.926407 1080.250000 1067.960000 1074.282133 343.218524 7955.720000 7960.370000 7959.306233 707.866251
119 0.318288 0.379119 0.344465 0.000118 0.469335 0.468055 0.468099 0.000047 0.393812 0.423587 0.406282 0.000038 0.316091 0.376848 0.342748 0.000259 0.320485 0.381390 0.346181 0.000265 0.461537 0.459445 0.459898 0.000093 0.477133 0.476665 0.476300 0.000099 0.388814 0.418147 0.401323 0.000083 0.398809 0.429028 0.411241 0.000087 960.380000 974.040000 966.186667 385.575162 1082.150000 1067.510000 1074.366300 346.377894 7957.470000 7958.450000 7959.447033 700.321322
120 0.317777 0.379642 0.344061 0.000117 0.468947 0.466754 0.468061 0.000047 0.393362 0.423198 0.406061 0.000039 0.315397 0.375341 0.342390 0.000264 0.320157 0.383943 0.345731 0.000262 0.461631 0.458031 0.459851 0.000093 0.476264 0.475476 0.476271 0.000099 0.388514 0.416686 0.401120 0.000084 0.398210 0.429710 0.411001 0.000086 962.370000 972.700000 966.176933 380.880415 1082.670000 1067.440000 1074.859300 354.368440 7954.960000 7959.860000 7958.963767 701.654830
121 0.317316 0.378009 0.343467 0.000115 0.469588 0.465700 0.468105 0.000048 0.393452 0.421855 0.405786 0.000038 0.315415 0.376739 0.341941 0.000262 0.319217 0.379279 0.344993 0.000260 0.462415 0.458576 0.459885 0.000094 0.476761 0.472825 0.476325 0.000100 0.388915 0.417658 0.400913 0.000085 0.397989 0.426052 0.410659 0.000085 961.120000 969.010000 965.971067 378.351355 1082.570000 1067.350000 1075.106233 359.703755 7956.310000 7963.640000 7958.922700 696.660134
122 0.316633 0.377019 0.343098 0.000116 0.468476 0.465556 0.467969 0.000048 0.392554 0.421287 0.405534 0.000038 0.314117 0.375129 0.341536 0.000262 0.319148 0.378909 0.344661 0.000261 0.460434 0.456611 0.459763 0.000095 0.476518 0.474501 0.476175 0.000100 0.387276 0.415870 0.400649 0.000084 0.397833 0.426705 0.410418 0.000085 962.570000 971.620000 965.914100 382.022338 1083.030000 1067.740000 1075.566300 361.356484 7954.400000 7960.640000 7958.519600 692.969366
123 0.315853 0.377607 0.342713 0.000118 0.469820 0.467161 0.467980 0.000048 0.392837 0.422384 0.405346 0.000039 0.314401 0.375979 0.341111 0.000264 0.317306 0.379234 0.344314 0.000269 0.460705 0.459154 0.459728 0.000096 0.478936 0.475169 0.476232 0.000099 0.387553 0.417566 0.400420 0.000085 0.398121 0.427201 0.410273 0.000087 961.260000 966.570000 965.820200 383.753940 1079.720000 1064.910000 1076.042833 365.414734 7959.020000 7968.520000 7958.136967 687.672899
124 0.315796 0.378191 0.342258 0.000116 0.469036 0.466503 0.468013 0.000048 0.392416 0.422347 0.405135 0.000038 0.314106 0.375600 0.340723 0.000264 0.317485 0.380782 0.343793 0.000263 0.460603 0.458978 0.459824 0.000093 0.477468 0.474028 0.476201 0.000100 0.387355 0.417289 0.400273 0.000084 0.397477 0.427405 0.409997 0.000084 963.650000 971.030000 965.434467 383.649171 1083.290000 1067.820000 1076.643467 368.467283 7953.060000 7961.150000 7957.922067 679.813067
125 0.315254 0.376446 0.341848 0.000116 0.468053 0.465678 0.468126 0.000048 0.391653 0.421062 0.404987 0.000038 0.313196 0.373989 0.340297 0.000265 0.317312 0.378902 0.343399 0.000259 0.460748 0.457928 0.459922 0.000093 0.475357 0.473428 0.476331 0.000098 0.386972 0.415959 0.400109 0.000085 0.396335 0.426165 0.409865 0.000084 961.980000 973.040000 965.359867 398.049950 1079.050000 1070.760000 1076.928233 370.461881 7958.970000 7956.200000 7957.711900 681.468650
126 0.314706 0.375487 0.341400 0.000116 0.468654 0.466670 0.468036 0.000048 0.391680 0.421079 0.404718 0.000039 0.313058 0.375664 0.339717 0.000264 0.316355 0.375310 0.343082 0.000261 0.460825 0.458650 0.459813 0.000092 0.476483 0.474691 0.476259 0.000099 0.386941 0.417157 0.399765 0.000084 0.396419 0.425001 0.409671 0.000085 961.160000 972.370000 965.004433 404.364135 1084.880000 1070.740000 1077.273133 374.568586 7953.960000 7956.890000 7957.722433 690.505334
127 0.314330 0.375185 0.340929 0.000116 0.469289 0.466056 0.468110 0.000049 0.391810 0.420621 0.404519 0.000039 0.312077 0.374532 0.339240 0.000264 0.316584 0.375838 0.342617 0.000260 0.461077 0.458287 0.459903 0.000093 0.477502 0.473825 0.476317 0.000100 0.386577 0.416410 0.399571 0.000085 0.397043 0.424832 0.409467 0.000086 957.800000 971.830000 964.359700 400.597348 1085.080000 1070.580000 1077.766533 381.827014 7957.120000 7957.590000 7957.873767 688.692241
128 0.313747 0.375508 0.340442 0.000118 0.467176 0.466309 0.468067 0.000049 0.390462 0.420908 0.404255 0.000040 0.312838 0.374249 0.338841 0.000267 0.314657 0.376767 0.342043 0.000258 0.459004 0.458104 0.459816 0.000096 0.475348 0.474513 0.476318 0.000100 0.385921 0.416176 0.399329 0.000085 0.395002 0.425640 0.409180 0.000084 960.830000 972.440000 964.151733 401.618718 1086.170000 1069.740000 1077.952867 380.874000 7953.000000 7957.820000 7957.895400 679.312629
129 0.313251 0.374974 0.340054 0.000119 0.468820 0.466995 0.467967 0.000049 0.391035 0.420984 0.404011 0.000040 0.312179 0.373987 0.338329 0.000269 0.314322 0.375961 0.341780 0.000261 0.460609 0.460177 0.459655 0.000096 0.477031 0.473813 0.476279 0.000101 0.386394 0.417082 0.398992 0.000086 0.395676 0.424887 0.409029 0.000085 960.840000 972.290000 963.622867 404.113611 1083.050000 1067.480000 1078.026867 385.623192 7956.110000 7960.230000 7958.350267 692.112754
130 0.313007 0.375362 0.339689 0.000120 0.469059 0.467291 0.467917 0.000049 0.391033 0.421327 0.403803 0.000040 0.311863 0.375084 0.338034 0.000271 0.314152 0.375640 0.341343 0.000263 0.459449 0.459342 0.459597 0.000096 0.478669 0.475240 0.476236 0.000102 0.385656 0.417213 0.398815 0.000086 0.396411 0.425440 0.408790 0.000086 963.630000 969.280000 963.484700 411.663007 1082.890000 1069.350000 1078.306367 395.387579 7953.480000 7961.370000 7958.208933 700.238589
131 0.312602 0.374046 0.339207 0.000118 0.468350 0.465609 0.467890 0.000049 0.390476 0.419827 0.403549 0.000039 0.310050 0.371805 0.337574 0.000267 0.315153 0.376287 0.340840 0.000264 0.460618 0.456566 0.459549 0.000096 0.476082 0.474653 0.476232 0.000102 0.385334 0.414185 0.398562 0.000084 0.395618 0.425470 0.408536 0.000087 959.490000 970.130000 963.270200 413.231236 1084.600000 1073.290000 1078.422267 397.923721 7955.910000 7956.580000 7958.307533 701.676607
132 0.312729 0.374670 0.338748 0.000119 0.468167 0.465857 0.467921 0.000050 0.390448 0.420264 0.403334 0.000040 0.309715 0.371194 0.336986 0.000267 0.315743 0.378146 0.340509 0.000269 0.460435 0.457826 0.459595 0.000097 0.475900 0.473889 0.476247 0.000102 0.385075 0.414510 0.398291 0.000085 0.395821 0.426018 0.408378 0.000088 957.120000 970.270000 963.276000 416.825458 1085.930000 1072.320000 1078.700333 405.078747 7956.950000 7957.410000 7958.023667 707.942915
133 0.312086 0.373593 0.338442 0.000117 0.469947 0.465422 0.467861 0.000050 0.391017 0.419507 0.403151 0.000039 0.310116 0.374438 0.336742 0.000265 0.314057 0.372748 0.340143 0.000266 0.462138 0.457182 0.459567 0.000097 0.477756 0.473661 0.476155 0.000102 0.386127 0.415810 0.398154 0.000084 0.395907 0.423204 0.408149 0.000088 960.680000 969.420000 963.215033 412.182880 1081.570000 1073.770000 1078.848433 404.146923 7957.750000 7956.810000 7957.936533 699.123044
134 0.311784 0.372479 0.338052 0.000117 0.468835 0.466516 0.467890 0.000049 0.390310 0.419497 0.402971 0.000039 0.309383 0.373767 0.336406 0.000270 0.314186 0.371190 0.339699 0.000266 0.461946 0.456723 0.459610 0.000097 0.475724 0.476308 0.476170 0.000100 0.385665 0.415245 0.398008 0.000085 0.394955 0.423749 0.407935 0.000087 960.060000 967.260000 963.239167 420.199740 1085.300000 1074.110000 1078.780933 408.960523 7954.640000 7958.630000 7957.979900 708.657762
135 0.310940 0.372072 0.337793 0.000119 0.468336 0.464700 0.467892 0.000049 0.389638 0.418386 0.402842 0.000039 0.309309 0.369361 0.336211 0.000272 0.312572 0.374783 0.339375 0.000271 0.461242 0.456508 0.459580 0.000096 0.475429 0.472893 0.476204 0.000100 0.385276 0.412934 0.397896 0.000086 0.394001 0.423838 0.407789 0.000088 958.000000 965.200000 963.166200 418.742472 1086.170000 1072.340000 1078.876967 415.773586 7955.830000 7962.460000 7957.956833 708.519080
136 0.310281 0.372016 0.337341 0.000118 0.469458 0.465413 0.467922 0.000049 0.389870 0.418714 0.402631 0.000039 0.308832 0.369817 0.335792 0.000268 0.311730 0.374214 0.338890 0.000273 0.462303 0.457153 0.459583 0.000096 0.476613 0.473674 0.476260 0.000099 0.385568 0.413485 0.397688 0.000084 0.394172 0.423944 0.407575 0.000089 959.490000 964.140000 962.893767 417.834495 1086.420000 1069.420000 1079.017933 413.862812 7954.090000 7966.440000 7958.088300 707.585747
137 0.309426 0.371810 0.336900 0.000121 0.470313 0.465901 0.467981 0.000049 0.389869 0.418855 0.402440 0.000039 0.306101 0.369605 0.335414 0.000269 0.312751 0.374015 0.338386 0.000273 0.461878 0.457762 0.459656 0.000096 0.478747 0.474039 0.476305 0.000098 0.383989 0.413684 0.397535 0.000085 0.395749 0.424027 0.407346 0.000088 959.070000 969.470000 962.714900 426.863168 1086.350000 1072.420000 1079.321000 414.916840 7954.580000 7958.110000 7957.964100 719.508794
138 0.308918 0.371065 0.336449 0.000123 0.469699 0.467483 0.468018 0.000049 0.389308 0.419274 0.402233 0.000040 0.308050 0.368512 0.334913 0.000272 0.309785 0.373618 0.337985 0.000275 0.461265 0.460176 0.459777 0.000095 0.478133 0.474789 0.476258 0.000098 0.384657 0.414344 0.397345 0.000086 0.393959 0.424204 0.407122 0.000088 959.230000 967.230000 962.089567 426.380534 1086.460000 1072.270000 1079.728833 406.979398 7954.310000 7960.500000 7958.181600 712.265100
139 0.309082 0.371196 0.335887 0.000122 0.470073 0.465653 0.468106 0.000049 0.389577 0.418424 0.401996 0.000039 0.308379 0.369413 0.334517 0.000273 0.309786 0.372979 0.337256 0.000273 0.462266 0.457583 0.459826 0.000095 0.477879 0.473722 0.476386 0.000098 0.385322 0.413498 0.397172 0.000085 0.393832 0.423351 0.406821 0.000087 957.750000 967.850000 961.796900 414.377885 1088.870000 1065.420000 1080.406133 402.494304 7953.380000 7966.730000 7957.796967 699.660199
140 0.308426 0.370972 0.335383 0.000121 0.470724 0.465821 0.468161 0.000048 0.389575 0.418397 0.401772 0.000039 0.307932 0.371623 0.333994 0.000272 0.308920 0.370322 0.336772 0.000272 0.462333 0.458058 0.459917 0.000094 0.479116 0.473584 0.476404 0.000099 0.385132 0.414840 0.396955 0.000085 0.394018 0.421953 0.406588 0.000086 960.060000 966.520000 961.384367 411.446823 1086.320000 1072.280000 1081.071333 402.551764 7953.620000 7961.200000 7957.544300 691.241161
141 0.308094 0.370533 0.335029 0.000121 0.469589 0.465841 0.468152 0.000047 0.388841 0.418187 0.401590 0.000038 0.307589 0.369033 0.333654 0.000274 0.308599 0.372033 0.336404 0.000268 0.460315 0.457745 0.459836 0.000093 0.478863 0.473936 0.476467 0.000097 0.383952 0.413389 0.396745 0.000085 0.393731 0.422985 0.406436 0.000084 960.110000 970.840000 960.937267 389.194383 1087.410000 1074.580000 1081.920633 398.667138 7952.480000 7954.580000 7957.142100 679.117051
142 0.308198 0.369676 0.334583 0.000119 0.469410 0.466196 0.468156 0.000047 0.388804 0.417936 0.401369 0.000038 0.307796 0.368681 0.333175 0.000265 0.308601 0.370671 0.335990 0.000267 0.460861 0.457667 0.459881 0.000093 0.477958 0.474725 0.476431 0.000097 0.384328 0.413174 0.396528 0.000083 0.393280 0.422698 0.406211 0.000084 958.330000 970.170000 960.668667 375.306613 1087.660000 1072.540000 1082.381667 395.429557 7954.010000 7957.290000 7956.949667 671.522037
143 0.308075 0.369028 0.334327 0.000119 0.469547 0.467014 0.468268 0.000048 0.388811 0.418021 0.401297 0.000039 0.307137 0.366565 0.333038 0.000267 0.309013 0.371491 0.335615 0.000267 0.460200 0.459276 0.459995 0.000092 0.478894 0.474753 0.476541 0.000098 0.383669 0.412920 0.396516 0.000084 0.393954 0.423122 0.406078 0.000085 958.400000 963.660000 960.332100 366.765567 1088.430000 1070.230000 1082.783233 391.120339 7953.170000 7966.110000 7956.884667 664.562192
144 0.307107 0.368515 0.333952 0.000121 0.469546 0.466142 0.468306 0.000047 0.388327 0.417328 0.401129 0.000039 0.306871 0.366924 0.332699 0.000264 0.307343 0.370105 0.335206 0.000271 0.461118 0.457514 0.460025 0.000093 0.477974 0.474769 0.476588 0.000098 0.383995 0.412219 0.396362 0.000082 0.392658 0.422437 0.405897 0.000086 954.650000 962.400000 959.896200 360.596458 1087.710000 1072.560000 1083.134433 382.825379 7957.640000 7965.040000 7956.969367 651.649230
145 0.306577 0.368850 0.333500 0.000121 0.469887 0.465798 0.468327 0.000048 0.388232 0.417324 0.400913 0.000039 0.306679 0.368200 0.332292 0.000266 0.306475 0.369500 0.334708 0.000273 0.461033 0.457631 0.460003 0.000094 0.478741 0.473964 0.476651 0.000098 0.383856 0.412915 0.396148 0.000083 0.392608 0.421732 0.405679 0.000086 955.560000 960.590000 959.838633 347.056758 1086.700000 1075.980000 1083.301667 376.697148 7957.740000 7963.430000 7956.859700 647.771505
146 0.305840 0.368142 0.333108 0.000120 0.469962 0.466102 0.468476 0.000048 0.387901 0.417122 0.400792 0.000038 0.305790 0.366888 0.332105 0.000265 0.305890 0.369397 0.334111 0.000270 0.461260 0.456368 0.460133 0.000094 0.478663 0.475836 0.476820 0.000097 0.383525 0.411628 0.396119 0.000083 0.392277 0.422616 0.405465 0.000085 956.600000 960.810000 959.790367 344.943692 1085.580000 1076.100000 1083.282200 377.057032 7957.820000 7963.090000 7956.927433 638.648048
147 0.305943 0.368735 0.332620 0.000122 0.471087 0.467663 0.468474 0.000047 0.388515 0.418199 0.400547 0.000039 0.305879 0.366633 0.331573 0.000264 0.306008 0.370837 0.333667 0.000277 0.462181 0.459316 0.460130 0.000093 0.479993 0.476009 0.476818 0.000097 0.384030 0.412974 0.395851 0.000083 0.393000 0.423423 0.405242 0.000086 956.690000 964.030000 959.782833 339.180142 1084.060000 1074.300000 1083.230233 373.353252 7959.250000 7961.670000 7956.986933 636.376995
148 0.305608 0.367960 0.332273 0.000121 0.469539 0.466167 0.468494 0.000047 0.387574 0.417063 0.400384 0.000038 0.305419 0.366507 0.331467 0.000263 0.305798 0.369413 0.333080 0.000273 0.460581 0.458084 0.460078 0.000095 0.478498 0.474249 0.476910 0.000095 0.383000 0.412295 0.395773 0.000084 0.392148 0.421831 0.404995 0.000085 958.370000 965.610000 959.873733 342.714887 1086.560000 1074.720000 1083.167933 371.592083 7955.070000 7959.670000 7956.958333 638.950784
149 0.305121 0.367232 0.331844 0.000120 0.471551 0.465115 0.468504 0.000048 0.388336 0.416174 0.400174 0.000038 0.304773 0.367453 0.331087 0.000263 0.305468 0.367012 0.332600 0.000269 0.463783 0.455924 0.460102 0.000094 0.479319 0.474306 0.476905 0.000096 0.384278 0.411689 0.395595 0.000083 0.392393 0.420659 0.404753 0.000084 958.360000 967.760000 959.790733 339.777804 1087.090000 1074.540000 1083.035400 369.614987 7954.550000 7957.700000 7957.173867 623.609128
150 0.305020 0.367852 0.331533 0.000121 0.470005 0.466065 0.468469 0.000048 0.387513 0.416958 0.400001 0.000039 0.304522 0.366135 0.330779 0.000262 0.305518 0.369568 0.332286 0.000271 0.461373 0.457951 0.460053 0.000095 0.478638 0.474178 0.476886 0.000097 0.382948 0.412043 0.395416 0.000083 0.392078 0.421873 0.404586 0.000085 958.850000 964.590000 959.879433 345.068063 1084.840000 1076.870000 1082.903633 381.133726 7956.310000 7958.540000 7957.216933 636.808112
151 0.304997 0.367557 0.331326 0.000120 0.471099 0.466320 0.468459 0.000048 0.388048 0.416939 0.399892 0.000038 0.305969 0.365392 0.330551 0.000264 0.304025 0.369723 0.332102 0.000267 0.463218 0.458310 0.460021 0.000095 0.478979 0.474331 0.476896 0.000096 0.384593 0.411851 0.395286 0.000083 0.391502 0.422027 0.404499 0.000083 957.590000 963.730000 960.127067 350.422021 1089.210000 1076.660000 1082.579133 375.222118 7953.200000 7959.610000 7957.293800 635.267729
152 0.304254 0.366074 0.331037 0.000120 0.470528 0.466333 0.468562 0.000048 0.387391 0.416203 0.399799 0.000038 0.304259 0.364776 0.330238 0.000265 0.304250 0.367372 0.331836 0.000269 0.461583 0.456817 0.460252 0.000095 0.479473 0.475849 0.476872 0.000095 0.382921 0.410796 0.395245 0.000083 0.391861 0.421610 0.404354 0.000084 956.550000 967.860000 960.305000 353.306401 1088.630000 1079.360000 1082.476167 378.416925 7954.820000 7952.780000 7957.218833 642.570093
153 0.303989 0.365801 0.330734 0.000120 0.469320 0.466445 0.468628 0.000048 0.386654 0.416123 0.399681 0.000038 0.304368 0.366798 0.329995 0.000265 0.303610 0.364805 0.331473 0.000270 0.461971 0.457933 0.460279 0.000094 0.476668 0.474957 0.476977 0.000094 0.383169 0.412365 0.395137 0.000082 0.390139 0.419881 0.404225 0.000085 955.090000 967.430000 960.036600 351.848144 1087.660000 1077.930000 1082.407800 377.634927 7957.250000 7954.640000 7957.555600 644.462201
154 0.303261 0.365330 0.330429 0.000119 0.469721 0.465646 0.468644 0.000048 0.386491 0.415488 0.399537 0.000038 0.302023 0.365918 0.329506 0.000265 0.304500 0.364741 0.331353 0.000274 0.462163 0.457353 0.460304 0.000095 0.477279 0.473938 0.476984 0.000096 0.382093 0.411636 0.394905 0.000081 0.390890 0.419339 0.404169 0.000086 957.820000 966.000000 959.973500 352.657703 1088.580000 1076.410000 1082.640733 380.186677 7953.600000 7957.590000 7957.385767 648.308288
155 0.303003 0.365437 0.330209 0.000122 0.470008 0.467208 0.468707 0.000048 0.386506 0.416323 0.399458 0.000038 0.301755 0.363160 0.329364 0.000271 0.304252 0.367714 0.331055 0.000275 0.462306 0.457402 0.460391 0.000094 0.477710 0.477015 0.477023 0.000096 0.382030 0.410281 0.394878 0.000082 0.390981 0.422364 0.404039 0.000085 957.240000 965.350000 959.951433 355.734616 1087.540000 1076.860000 1082.849800 379.343522 7955.220000 7957.790000 7957.198767 642.731919
156 0.302587 0.366303 0.329924 0.000125 0.469226 0.466645 0.468764 0.000047 0.385907 0.416474 0.399344 0.000039 0.302058 0.367039 0.329042 0.000272 0.303116 0.365566 0.330806 0.000278 0.462102 0.457452 0.460492 0.000093 0.476350 0.475839 0.477035 0.000095 0.382080 0.412245 0.394767 0.000083 0.389733 0.420703 0.403921 0.000086 956.120000 971.070000 959.867100 350.961129 1090.600000 1073.490000 1082.995800 376.273997 7953.280000 7955.440000 7957.137100 630.804944
157 0.302218 0.365312 0.329554 0.000125 0.469934 0.466882 0.468793 0.000046 0.386076 0.416097 0.399173 0.000039 0.300603 0.366415 0.328815 0.000275 0.303832 0.364209 0.330292 0.000280 0.461752 0.458109 0.460493 0.000090 0.478116 0.475656 0.477093 0.000093 0.381178 0.412262 0.394654 0.000083 0.390974 0.419932 0.403692 0.000087 954.880000 965.030000 959.721233 347.679262 1090.650000 1074.160000 1083.154000 378.412570 7954.470000 7960.810000 7957.124767 625.977260
158 0.301884 0.364804 0.329036 0.000126 0.470439 0.466020 0.468788 0.000046 0.386162 0.415412 0.398912 0.000039 0.300538 0.363299 0.328225 0.000272 0.303230 0.366310 0.329848 0.000282 0.462681 0.457106 0.460588 0.000090 0.478198 0.474935 0.476987 0.000093 0.381609 0.410202 0.394407 0.000083 0.390714 0.420622 0.403417 0.000087 956.240000 965.370000 959.360533 344.255800 1089.790000 1072.550000 1083.585900 380.700912 7953.970000 7962.080000 7957.053567 622.236039
159 0.301523 0.364478 0.328682 0.000124 0.470053 0.466301 0.468807 0.000045 0.385788 0.415390 0.398745 0.000039 0.301047 0.363801 0.327777 0.000274 0.301998 0.365155 0.329588 0.000278 0.462034 0.456680 0.460579 0.000089 0.478073 0.475922 0.477035 0.000092 0.381540 0.410240 0.394178 0.000083 0.390036 0.420539 0.403311 0.000086 957.040000 964.890000 959.347767 340.251606 1090.680000 1075.430000 1083.770633 374.529514 7952.280000 7959.680000 7956.881600 623.493239
160 0.301441 0.363513 0.328198 0.000123 0.470165 0.466457 0.468774 0.000045 0.385803 0.414985 0.398486 0.000039 0.301495 0.363004 0.327397 0.000273 0.301387 0.364023 0.328999 0.000275 0.461637 0.457928 0.460557 0.000089 0.478693 0.474986 0.476992 0.000092 0.381566 0.410466 0.393977 0.000083 0.390040 0.419504 0.402995 0.000086 957.240000 961.430000 959.351000 337.974997 1089.990000 1073.030000 1084.028733 371.876867 7952.770000 7965.540000 7956.620267 616.461955
161 0.300957 0.364828 0.327988 0.000125 0.469594 0.467030 0.468793 0.000045 0.385275 0.415929 0.398390 0.000040 0.299835 0.363719 0.327354 0.000275 0.302079 0.365937 0.328622 0.000276 0.462034 0.457585 0.460622 0.000090 0.477153 0.476475 0.476963 0.000092 0.380935 0.410652 0.393988 0.000084 0.389616 0.421206 0.402793 0.000086 954.190000 965.810000 959.198500 340.066895 1090.170000 1075.740000 1084.213733 368.698326 7955.640000 7958.450000 7956.587767 616.101854
162 0.300763 0.363840 0.327662 0.000124 0.469685 0.465335 0.468712 0.000046 0.385224 0.414588 0.398187 0.000040 0.299528 0.363256 0.326965 0.000276 0.301997 0.364424 0.328359 0.000274 0.461624 0.456939 0.460518 0.000090 0.477747 0.473732 0.476907 0.000094 0.380576 0.410098 0.393741 0.000085 0.389872 0.419078 0.402633 0.000086 957.480000 965.270000 959.265600 335.395449 1089.090000 1075.340000 1084.479500 354.868078 7953.430000 7959.390000 7956.254900 612.673085
163 0.300148 0.362942 0.327273 0.000123 0.469305 0.468644 0.468701 0.000045 0.384726 0.415793 0.397987 0.000039 0.299675 0.364362 0.326651 0.000274 0.300620 0.361522 0.327894 0.000271 0.461599 0.460775 0.460500 0.000090 0.477011 0.476513 0.476902 0.000092 0.380637 0.412569 0.393575 0.000084 0.388815 0.419018 0.402398 0.000085 955.370000 961.660000 959.332433 329.278679 1091.250000 1072.720000 1084.652733 352.478819 7953.380000 7965.620000 7956.014833 612.497676
164 0.299661 0.363068 0.326967 0.000124 0.469638 0.466291 0.468651 0.000045 0.384650 0.414680 0.397809 0.000040 0.297254 0.362874 0.326265 0.000275 0.302069 0.363263 0.327669 0.000277 0.463683 0.458186 0.460390 0.000090 0.475593 0.474395 0.476911 0.000092 0.380468 0.410530 0.393328 0.000084 0.388831 0.418829 0.402290 0.000087 955.150000 966.750000 959.310700 332.551735 1090.920000 1073.180000 1084.941233 353.748956 7953.930000 7960.070000 7955.748067 620.556627
165 0.299482 0.362516 0.326717 0.000123 0.470231 0.468188 0.468625 0.000045 0.384856 0.415352 0.397671 0.000040 0.299051 0.363179 0.326062 0.000274 0.299912 0.361854 0.327373 0.000272 0.462581 0.458755 0.460469 0.000090 0.477882 0.477621 0.476781 0.000094 0.380816 0.410967 0.393266 0.000085 0.388897 0.419738 0.402077 0.000086 954.150000 965.430000 959.081067 335.333014 1095.190000 1073.180000 1085.194633 354.203386 7950.660000 7961.390000 7955.724300 630.867295
166 0.299637 0.362154 0.326409 0.000122 0.469762 0.467097 0.468570 0.000045 0.384699 0.414626 0.397490 0.000039 0.298820 0.358631 0.325687 0.000272 0.300453 0.365677 0.327131 0.000268 0.462438 0.459599 0.460418 0.000089 0.477087 0.474596 0.476722 0.000093 0.380629 0.409115 0.393053 0.000083 0.388770 0.420136 0.401926 0.000085 953.500000 967.300000 959.049633 336.928133 1093.490000 1075.460000 1085.516267 350.244646 7953.010000 7957.240000 7955.434100 627.596184
167 0.299127 0.361712 0.326111 0.000124 0.469885 0.467541 0.468606 0.000045 0.384506 0.414626 0.397359 0.000039 0.297704 0.358996 0.325342 0.000274 0.300551 0.364429 0.326881 0.000272 0.461839 0.459860 0.460490 0.000089 0.477931 0.475222 0.476721 0.000095 0.379771 0.409428 0.392916 0.000084 0.389241 0.419825 0.401801 0.000085 955.550000 965.120000 958.976133 337.125401 1091.510000 1078.060000 1085.740067 345.759892 7952.940000 7956.820000 7955.283800 626.634540
168 0.298962 0.360681 0.325874 0.000125 0.469931 0.466953 0.468521 0.000045 0.384447 0.413817 0.397198 0.000039 0.297677 0.361093 0.325133 0.000277 0.300247 0.360270 0.326616 0.000277 0.463107 0.458840 0.460331 0.000090 0.476755 0.475065 0.476712 0.000094 0.380392 0.409966 0.392732 0.000083 0.388501 0.417668 0.401664 0.000086 953.300000 966.210000 958.657467 336.601430 1090.870000 1079.600000 1085.847700 342.675716 7955.830000 7954.190000 7955.494833 623.848338
169 0.298356 0.361315 0.325482 0.000123 0.469403 0.465525 0.468504 0.000046 0.383880 0.413420 0.396993 0.000039 0.297842 0.359766 0.324721 0.000271 0.298870 0.362865 0.326243 0.000280 0.461732 0.457231 0.460409 0.000090 0.477075 0.473820 0.476600 0.000096 0.379787 0.408498 0.392565 0.000082 0.387972 0.418342 0.401421 0.000087 951.700000 963.340000 958.247500 343.628136 1092.130000 1073.550000 1085.903833 347.581759 7956.170000 7963.110000 7955.848667 628.713155
170 0.297873 0.360944 0.325052 0.000125 0.470384 0.466523 0.468515 0.000046 0.384129 0.413734 0.396784 0.000039 0.297938 0.361882 0.324483 0.000274 0.297808 0.360005 0.325621 0.000283 0.462743 0.459947 0.460412 0.000091 0.478026 0.473100 0.476618 0.000096 0.380341 0.410915 0.392447 0.000083 0.387917 0.416553 0.401120 0.000086 954.570000 965.460000 958.157433 346.649550 1093.070000 1074.930000 1086.354933 346.124442 7952.360000 7959.610000 7955.487633 634.033692
171 0.297540 0.361862 0.324696 0.000127 0.469146 0.466403 0.468594 0.000045 0.383343 0.414133 0.396645 0.000040 0.297377 0.361291 0.324176 0.000277 0.297702 0.362434 0.325217 0.000283 0.461320 0.459022 0.460492 0.000090 0.476973 0.473784 0.476696 0.000096 0.379348 0.410157 0.392334 0.000084 0.387337 0.418109 0.400957 0.000086 952.570000 966.330000 957.969833 349.769847 1092.170000 1075.980000 1086.512000 351.065581 7955.260000 7957.690000 7955.518167 633.770965
172 0.297069 0.361369 0.324356 0.000128 0.469269 0.467470 0.468643 0.000046 0.383169 0.414420 0.396499 0.000040 0.296658 0.360678 0.323965 0.000276 0.297481 0.362061 0.324746 0.000287 0.461887 0.460279 0.460557 0.000091 0.476651 0.474660 0.476728 0.000096 0.379272 0.410479 0.392261 0.000083 0.387066 0.418360 0.400737 0.000089 952.500000 965.060000 957.836067 348.713615 1093.920000 1079.240000 1086.735700 355.315505 7953.580000 7955.700000 7955.428233 634.877696
173 0.296833 0.359100 0.323899 0.000127 0.470604 0.466830 0.468609 0.000045 0.383718 0.412965 0.396254 0.000040 0.296034 0.359404 0.323715 0.000279 0.297631 0.358796 0.324084 0.000285 0.462892 0.457207 0.460568 0.000090 0.478317 0.476452 0.476649 0.000096 0.379463 0.408305 0.392141 0.000083 0.387974 0.417624 0.400367 0.000089 952.060000 964.870000 957.754833 342.183487 1094.620000 1081.070000 1086.877533 358.145932 7953.320000 7954.060000 7955.367633 628.957483
174 0.295980 0.360012 0.323446 0.000128 0.470204 0.466716 0.468645 0.000045 0.383092 0.413364 0.396046 0.000040 0.296535 0.358706 0.323161 0.000276 0.295425 0.361318 0.323732 0.000285 0.462398 0.457838 0.460673 0.000088 0.478009 0.475593 0.476617 0.000096 0.379467 0.408272 0.391917 0.000083 0.386717 0.418456 0.400174 0.000088 955.850000 960.780000 957.734267 346.333890 1094.240000 1081.340000 1087.013867 357.395734 7949.910000 7957.880000 7955.251867 634.061678
175 0.295715 0.358200 0.323033 0.000125 0.468662 0.465876 0.468562 0.000046 0.382188 0.412038 0.395797 0.000040 0.294406 0.357962 0.322826 0.000274 0.297024 0.358438 0.323240 0.000281 0.461361 0.456855 0.460605 0.000089 0.475963 0.474897 0.476518 0.000098 0.377883 0.407409 0.391715 0.000082 0.386494 0.416667 0.399879 0.000088 953.850000 963.590000 957.672067 350.540946 1092.020000 1083.260000 1087.321633 363.470652 7954.130000 7953.150000 7955.006300 644.994473
176 0.295154 0.358828 0.322763 0.000125 0.469276 0.466864 0.468558 0.000045 0.382215 0.412846 0.395661 0.000039 0.295360 0.356758 0.322581 0.000279 0.294949 0.360899 0.322946 0.000277 0.462855 0.457586 0.460652 0.000087 0.475697 0.476141 0.476465 0.000097 0.379108 0.407172 0.391616 0.000084 0.385323 0.418520 0.399706 0.000087 952.090000 962.480000 957.597500 352.157951 1093.820000 1079.330000 1087.323933 365.778291 7954.090000 7958.190000 7955.078567 645.695410
177 0.295254 0.358354 0.322455 0.000124 0.469974 0.467741 0.468629 0.000046 0.382614 0.413048 0.395542 0.000040 0.295938 0.359535 0.322069 0.000275 0.294570 0.357174 0.322841 0.000275 0.463080 0.460263 0.460729 0.000087 0.476868 0.475220 0.476528 0.000099 0.379509 0.409899 0.391399 0.000084 0.385719 0.416197 0.399684 0.000088 953.790000 962.800000 957.606233 356.769381 1095.570000 1080.080000 1087.480567 366.962665 7950.640000 7957.120000 7954.913200 645.451307
178 0.294548 0.358064 0.322194 0.000124 0.470777 0.466238 0.468568 0.000046 0.382663 0.412151 0.395381 0.000040 0.293409 0.358380 0.321833 0.000273 0.295687 0.357747 0.322555 0.000281 0.462495 0.458223 0.460714 0.000088 0.479060 0.474254 0.476423 0.000101 0.377952 0.408302 0.391273 0.000083 0.387373 0.416001 0.399489 0.000089 952.400000 959.290000 957.231800 362.757625 1094.920000 1080.690000 1087.542967 374.395181 7952.680000 7960.020000 7955.225233 656.402728
179 0.294794 0.357450 0.321960 0.000126 0.468956 0.464840 0.468557 0.000047 0.381875 0.411145 0.395259 0.000040 0.294255 0.356386 0.321588 0.000277 0.295334 0.358513 0.322332 0.000282 0.461110 0.455956 0.460657 0.000090 0.476801 0.473724 0.476457 0.000101 0.377683 0.406171 0.391123 0.000085 0.386067 0.416119 0.399395 0.000089 953.490000 961.010000 957.093267 367.982764 1094.460000 1075.320000 1087.919600 370.188187 7952.050000 7963.670000 7954.987133 658.212242
180 0.294176 0.357340 0.321639 0.000128 0.470755 0.465749 0.468546 0.000047 0.382466 0.411544 0.395092 0.000040 0.293758 0.353492 0.321380 0.000280 0.294594 0.361189 0.321898 0.000289 0.462547 0.457007 0.460675 0.000088 0.478963 0.474490 0.476416 0.000103 0.378153 0.405249 0.391028 0.000085 0.386779 0.417839 0.399157 0.000090 953.410000 962.260000 956.976833 370.381753 1090.370000 1077.440000 1088.172033 372.284555 7956.220000 7960.300000 7954.851133 664.707294
181 0.294044 0.357350 0.321348 0.000128 0.469716 0.466600 0.468533 0.000047 0.381880 0.411975 0.394940 0.000040 0.292513 0.356869 0.321164 0.000285 0.295575 0.357832 0.321531 0.000285 0.461283 0.458067 0.460704 0.000088 0.478149 0.475133 0.476362 0.000102 0.376898 0.407468 0.390934 0.000086 0.386862 0.416482 0.398947 0.000090 952.910000 963.110000 956.761967 369.147063 1093.680000 1078.430000 1088.201467 369.319062 7953.410000 7958.460000 7955.036567 655.516646
182 0.292954 0.357464 0.321093 0.000128 0.468574 0.466111 0.468589 0.000047 0.380764 0.411787 0.394841 0.000041 0.292500 0.354981 0.320737 0.000282 0.293408 0.359948 0.321449 0.000293 0.461693 0.458113 0.460737 0.000088 0.475454 0.474108 0.476441 0.000102 0.377096 0.406547 0.390737 0.000086 0.384431 0.417028 0.398945 0.000091 953.820000 964.030000 956.477300 372.400274 1094.130000 1075.730000 1088.158867 371.352790 7952.050000 7960.240000 7955.363833 649.288200
183 0.292913 0.357883 0.320749 0.000128 0.469618 0.468026 0.468567 0.000047 0.381265 0.412954 0.394658 0.000040 0.292438 0.351030 0.320413 0.000286 0.293387 0.364736 0.321085 0.000292 0.460363 0.459455 0.460721 0.000089 0.478872 0.476598 0.476412 0.000101 0.376401 0.405242 0.390567 0.000087 0.386130 0.420667 0.398748 0.000091 954.020000 967.560000 956.222767 366.549819 1094.450000 1081.170000 1088.277167 369.732377 7951.530000 7951.270000 7955.500067 630.051767
184 0.292628 0.357109 0.320452 0.000125 0.470604 0.466685 0.468551 0.000047 0.381616 0.411897 0.394502 0.000040 0.292114 0.355099 0.320203 0.000290 0.293143 0.359119 0.320701 0.000290 0.461396 0.457196 0.460710 0.000088 0.479812 0.476174 0.476392 0.000102 0.376755 0.406147 0.390457 0.000088 0.386477 0.417646 0.398547 0.000090 952.480000 964.810000 956.032367 359.626284 1092.650000 1079.670000 1088.076600 374.678760 7954.870000 7955.520000 7955.891033 611.308668
185 0.292646 0.357288 0.320231 0.000128 0.469243 0.465822 0.468511 0.000047 0.380945 0.411555 0.394371 0.000040 0.292209 0.355386 0.319969 0.000290 0.293083 0.359191 0.320493 0.000292 0.461386 0.458573 0.460642 0.000088 0.477101 0.473071 0.476379 0.000103 0.376798 0.406980 0.390306 0.000087 0.385092 0.416131 0.398436 0.000091 952.600000 961.830000 955.895933 360.268625 1094.690000 1080.400000 1088.219867 380.132543 7952.710000 7957.770000 7955.884200 605.801057
186 0.292470 0.356920 0.319849 0.000126 0.470734 0.465587 0.468628 0.000047 0.381602 0.411254 0.394239 0.000040 0.292076 0.358766 0.319573 0.000289 0.292864 0.355075 0.320126 0.000287 0.463130 0.458091 0.460727 0.000089 0.478337 0.473082 0.476530 0.000102 0.377603 0.408428 0.390150 0.000088 0.385600 0.414079 0.398328 0.000091 951.870000 956.880000 955.817033 353.014193 1096.510000 1083.880000 1088.419600 377.768889 7951.620000 7959.240000 7955.763367 601.596235
187 0.291974 0.355380 0.319666 0.000128 0.470065 0.466306 0.468569 0.000047 0.381019 0.410843 0.394118 0.000040 0.290104 0.354499 0.319408 0.000291 0.293844 0.356261 0.319924 0.000287 0.461603 0.458311 0.460697 0.000090 0.478526 0.474301 0.476441 0.000099 0.375854 0.406406 0.390053 0.000089 0.386185 0.415281 0.398183 0.000089 951.290000 961.370000 955.657533 344.427929 1094.870000 1083.900000 1088.719167 377.611062 7953.840000 7954.730000 7955.623300 606.288866
188 0.291655 0.355474 0.319119 0.000129 0.469882 0.466336 0.468627 0.000046 0.380768 0.410905 0.393873 0.000041 0.291381 0.356109 0.318726 0.000296 0.291928 0.354839 0.319512 0.000287 0.461064 0.459036 0.460679 0.000089 0.478699 0.473637 0.476574 0.000096 0.376222 0.407572 0.389703 0.000091 0.385314 0.414238 0.398043 0.000088 951.300000 958.690000 955.230367 339.010548 1097.020000 1081.530000 1088.896367 378.044646 7951.680000 7959.780000 7955.873267 613.596731
189 0.291477 0.354161 0.318709 0.000126 0.470102 0.466663 0.468636 0.000046 0.380789 0.410412 0.393672 0.000040 0.290830 0.352488 0.318329 0.000294 0.292123 0.355834 0.319089 0.000285 0.462054 0.458584 0.460650 0.000088 0.478149 0.474743 0.476622 0.000096 0.376442 0.405536 0.389489 0.000090 0.385136 0.415289 0.397856 0.000088 951.970000 958.640000 955.022133 332.817075 1096.370000 1084.400000 1089.323600 368.158923 7951.660000 7956.960000 7955.654267 608.653051
190 0.290963 0.354591 0.318456 0.000127 0.470854 0.467912 0.468652 0.000046 0.380908 0.411252 0.393554 0.000040 0.290011 0.354561 0.317938 0.000296 0.291915 0.354621 0.318974 0.000291 0.462093 0.457803 0.460576 0.000089 0.479615 0.478022 0.476728 0.000095 0.376052 0.406182 0.389257 0.000091 0.385765 0.416322 0.397851 0.000089 951.720000 958.400000 954.813500 323.786265 1095.650000 1080.840000 1089.410833 366.055005 7952.630000 7960.760000 7955.775667 601.832292
191 0.290785 0.354736 0.318270 0.000129 0.470387 0.466562 0.468622 0.000045 0.380586 0.410649 0.393446 0.000040 0.289275 0.353992 0.317564 0.000293 0.292294 0.355480 0.318976 0.000296 0.463665 0.457841 0.460610 0.000089 0.477110 0.475283 0.476634 0.000095 0.376470 0.405916 0.389087 0.000090 0.384702 0.415382 0.397805 0.000091 950.290000 962.910000 954.674667 330.309716 1095.470000 1081.550000 1089.502733 370.064829 7954.240000 7955.540000 7955.822600 617.656047
192 0.290372 0.354882 0.318071 0.000128 0.470815 0.467012 0.468646 0.000045 0.380594 0.410947 0.393359 0.000040 0.289391 0.352776 0.317368 0.000291 0.291352 0.356987 0.318775 0.000293 0.463875 0.458842 0.460533 0.000088 0.477756 0.475182 0.476759 0.000095 0.376633 0.405809 0.388950 0.000088 0.384554 0.416085 0.397767 0.000091 950.600000 961.190000 954.553667 329.471925 1094.550000 1080.950000 1089.780900 366.556780 7954.850000 7957.860000 7955.665433 612.694638
193 0.290196 0.354623 0.317878 0.000130 0.469858 0.465490 0.468710 0.000045 0.380027 0.410057 0.393294 0.000040 0.287749 0.352660 0.317206 0.000295 0.292643 0.356587 0.318551 0.000292 0.462528 0.456732 0.460579 0.000089 0.477189 0.474248 0.476841 0.000094 0.375138 0.404696 0.388892 0.000089 0.384916 0.415417 0.397696 0.000090 952.030000 962.170000 954.433033 328.324037 1096.250000 1086.480000 1089.908100 367.132065 7951.720000 7951.350000 7955.658867 612.464813
194 0.290109 0.353612 0.317579 0.000128 0.470933 0.465853 0.468683 0.000045 0.380521 0.409733 0.393131 0.000039 0.287931 0.352197 0.316939 0.000294 0.292288 0.355027 0.318218 0.000291 0.462588 0.456742 0.460594 0.000088 0.479278 0.474964 0.476773 0.000095 0.375260 0.404470 0.388766 0.000089 0.385783 0.414995 0.397495 0.000090 948.920000 962.480000 954.283567 321.926513 1095.120000 1081.550000 1090.151067 355.914508 7955.960000 7955.970000 7955.565367 606.239082
195 0.289983 0.354165 0.317246 0.000127 0.470237 0.466115 0.468747 0.000045 0.380110 0.410140 0.392997 0.000040 0.287914 0.351967 0.316617 0.000291 0.292053 0.356363 0.317875 0.000284 0.462283 0.459487 0.460692 0.000087 0.478191 0.472742 0.476803 0.000095 0.375099 0.405727 0.388654 0.000088 0.385122 0.414553 0.397339 0.000089 950.980000 959.470000 954.194367 327.935257 1096.750000 1085.850000 1090.299633 348.302891 7952.270000 7954.680000 7955.506000 602.147068
196 0.289092 0.353921 0.317052 0.000126 0.470304 0.466934 0.468676 0.000045 0.379698 0.410427 0.392864 0.000040 0.288415 0.353284 0.316417 0.000292 0.289769 0.354558 0.317687 0.000285 0.462430 0.458218 0.460572 0.000088 0.478179 0.475650 0.476779 0.000095 0.375422 0.405751 0.388494 0.000088 0.383974 0.415104 0.397233 0.000089 951.950000 962.670000 954.170633 332.097838 1093.540000 1082.580000 1090.100733 348.233465 7954.510000 7954.750000 7955.728633 610.637439
197 0.290065 0.352811 0.316901 0.000126 0.469521 0.465692 0.468725 0.000045 0.379793 0.409251 0.392813 0.000040 0.288592 0.352578 0.316287 0.000291 0.291537 0.353044 0.317515 0.000281 0.461530 0.457970 0.460642 0.000087 0.477512 0.473414 0.476809 0.000095 0.375061 0.405274 0.388465 0.000088 0.384525 0.413229 0.397162 0.000088 950.800000 962.430000 954.009767 328.895964 1095.670000 1083.800000 1089.955700 346.340114 7953.530000 7953.770000 7956.034533 610.192706
198 0.289842 0.353419 0.316717 0.000128 0.470105 0.464865 0.468765 0.000045 0.379974 0.409142 0.392741 0.000040 0.288784 0.354810 0.316012 0.000292 0.290900 0.352029 0.317422 0.000285 0.462473 0.456444 0.460642 0.000087 0.477738 0.473285 0.476887 0.000096 0.375628 0.405627 0.388327 0.000088 0.384319 0.412657 0.397155 0.000089 952.690000 961.250000 954.133667 327.158567 1097.860000 1081.870000 1089.887933 349.957688 7949.450000 7956.880000 7955.978400 616.174018
199 0.289779 0.352681 0.316427 0.000127 0.470164 0.467103 0.468730 0.000045 0.379972 0.409892 0.392578 0.000040 0.289199 0.352218 0.315667 0.000288 0.290360 0.353144 0.317187 0.000284 0.462250 0.457493 0.460593 0.000086 0.478078 0.476713 0.476866 0.000096 0.375724 0.404856 0.388130 0.000086 0.384219 0.414929 0.397027 0.000088 948.900000 959.540000 954.160467 331.134415 1097.130000 1082.040000 1089.895100 349.245937 7953.970000 7958.420000 7955.944433 616.190260
200 0.288946 0.352188 0.316169 0.000127 0.470456 0.467082 0.468714 0.000044 0.379701 0.409635 0.392441 0.000039 0.287856 0.355772 0.315461 0.000290 0.290036 0.348604 0.316877 0.000288 0.462407 0.458502 0.460635 0.000086 0.478504 0.475662 0.476793 0.000095 0.375132 0.407137 0.388048 0.000086 0.384270 0.412133 0.396835 0.000089 951.270000 958.620000 954.090633 333.468567 1097.050000 1080.480000 1090.148433 349.751018 7951.680000 7960.900000 7955.760933 618.947181
201 0.289034 0.351977 0.315963 0.000127 0.470914 0.465860 0.468705 0.000046 0.379974 0.408919 0.392334 0.000039 0.289075 0.349882 0.315205 0.000290 0.288993 0.354073 0.316722 0.000289 0.461678 0.457025 0.460636 0.000086 0.480149 0.474695 0.476774 0.000096 0.375377 0.403454 0.387921 0.000087 0.384571 0.414384 0.396748 0.000088 949.930000 958.720000 953.931400 331.036783 1096.150000 1084.210000 1090.390667 342.554620 7953.920000 7957.070000 7955.677933 607.127252
202 0.288380 0.351538 0.315861 0.000126 0.470829 0.467001 0.468784 0.000045 0.379605 0.409269 0.392322 0.000039 0.287096 0.352007 0.315119 0.000295 0.289665 0.351070 0.316602 0.000285 0.462743 0.458402 0.460718 0.000087 0.478915 0.475599 0.476850 0.000096 0.374920 0.405205 0.387919 0.000088 0.384290 0.413334 0.396726 0.000088 951.850000 958.350000 953.869867 332.426017 1098.640000 1084.730000 1090.551533 336.656439 7949.510000 7956.920000 7955.578600 601.063161
203 0.288448 0.352778 0.315823 0.000127 0.470876 0.467962 0.468781 0.000046 0.379662 0.410370 0.392302 0.000039 0.286973 0.351675 0.315008 0.000295 0.289922 0.353882 0.316638 0.000285 0.462895 0.459852 0.460747 0.000088 0.478856 0.476073 0.476815 0.000097 0.374934 0.405763 0.387878 0.000088 0.384389 0.414977 0.396726 0.000087 953.360000 959.600000 954.046367 330.905292 1099.140000 1085.470000 1090.682600 337.911890 7947.500000 7954.930000 7955.271033 600.303159
204 0.287778 0.352317 0.315665 0.000128 0.471558 0.466595 0.468879 0.000046 0.379668 0.409456 0.392272 0.000039 0.287692 0.350127 0.314766 0.000292 0.287863 0.354508 0.316565 0.000283 0.462575 0.459104 0.460824 0.000088 0.480542 0.474085 0.476934 0.000097 0.375133 0.404616 0.387795 0.000087 0.384202 0.414296 0.396749 0.000087 951.640000 960.460000 954.120300 329.299533 1098.640000 1083.100000 1090.827933 340.534984 7949.720000 7956.440000 7955.051767 607.684150
205 0.287718 0.352195 0.315510 0.000129 0.470967 0.466434 0.468870 0.000045 0.379343 0.409314 0.392190 0.000040 0.286841 0.353970 0.314394 0.000289 0.288596 0.350420 0.316625 0.000285 0.462859 0.458436 0.460858 0.000087 0.479076 0.474432 0.476881 0.000097 0.374850 0.406203 0.387626 0.000086 0.383836 0.412426 0.396753 0.000087 951.540000 957.850000 954.344467 332.023815 1096.910000 1082.670000 1091.078033 340.670534 7951.550000 7959.480000 7954.577500 610.743270
206 0.287141 0.351161 0.315215 0.000128 0.469806 0.466474 0.468959 0.000046 0.378474 0.408818 0.392087 0.000039 0.286558 0.351077 0.314197 0.000284 0.287724 0.351245 0.316233 0.000284 0.461384 0.458547 0.460882 0.000087 0.478228 0.474401 0.477036 0.000095 0.373971 0.404812 0.387540 0.000084 0.382976 0.412823 0.396635 0.000085 949.060000 960.240000 954.546200 333.963480 1099.630000 1083.280000 1091.281133 344.240210 7951.310000 7956.480000 7954.172667 611.764742
207 0.287223 0.349950 0.315008 0.000129 0.471221 0.466004 0.468966 0.000045 0.379222 0.407977 0.391987 0.000040 0.286995 0.347742 0.313996 0.000285 0.287450 0.352159 0.316019 0.000288 0.462261 0.458465 0.460826 0.000085 0.480180 0.473543 0.477106 0.000094 0.374628 0.403103 0.387411 0.000084 0.383815 0.412851 0.396562 0.000087 950.640000 958.100000 954.498767 331.318623 1096.720000 1083.460000 1091.584733 346.079235 7952.640000 7958.440000 7953.916500 610.827194
208 0.286683 0.351488 0.314625 0.000130 0.471156 0.465756 0.469055 0.000045 0.378920 0.408622 0.391840 0.000040 0.286013 0.353510 0.313614 0.000286 0.287354 0.349467 0.315636 0.000288 0.462271 0.457346 0.460926 0.000086 0.480041 0.474166 0.477183 0.000093 0.374142 0.405428 0.387270 0.000085 0.383698 0.411817 0.396409 0.000087 950.870000 960.440000 954.289400 332.200988 1097.470000 1080.640000 1091.919367 345.184193 7951.660000 7958.920000 7953.791233 611.305962
209 0.286803 0.351026 0.314409 0.000131 0.470773 0.467391 0.469054 0.000045 0.378788 0.409209 0.391732 0.000041 0.285056 0.350324 0.313390 0.000288 0.288551 0.351727 0.315428 0.000290 0.462136 0.459798 0.460960 0.000085 0.479410 0.474985 0.477148 0.000094 0.373596 0.405061 0.387175 0.000086 0.383980 0.413356 0.396288 0.000087 949.850000 961.160000 954.210567 333.344252 1096.030000 1084.260000 1092.145767 349.336140 7954.120000 7954.580000 7953.643667 615.677003
210 0.286447 0.350833 0.314126 0.000133 0.471763 0.467881 0.469052 0.000044 0.379105 0.409357 0.391589 0.000041 0.285283 0.346593 0.313233 0.000291 0.287610 0.355073 0.315019 0.000289 0.463511 0.459556 0.460853 0.000084 0.480016 0.476205 0.477251 0.000093 0.374397 0.403075 0.387043 0.000086 0.383813 0.415639 0.396135 0.000087 950.300000 957.710000 954.212333 333.633562 1097.560000 1082.160000 1092.314700 349.178119 7952.140000 7960.130000 7953.472967 615.905645
211 0.285936 0.350124 0.313653 0.000132 0.471563 0.466243 0.469149 0.000044 0.378749 0.408183 0.391401 0.000040 0.284284 0.347343 0.312792 0.000288 0.287588 0.352905 0.314515 0.000294 0.464067 0.458749 0.460858 0.000086 0.479059 0.473736 0.477439 0.000092 0.374175 0.403046 0.386825 0.000085 0.383323 0.413321 0.395977 0.000087 949.960000 960.100000 954.042500 333.758500 1098.940000 1084.140000 1092.483900 347.436400 7951.100000 7955.760000 7953.473600 609.244353
212 0.285998 0.349828 0.313331 0.000131 0.471001 0.467747 0.469261 0.000044 0.378499 0.408788 0.391296 0.000040 0.287019 0.349073 0.312372 0.000284 0.284978 0.350583 0.314289 0.000293 0.462553 0.458038 0.461021 0.000085 0.479449 0.477456 0.477500 0.000091 0.374786 0.403555 0.386697 0.000085 0.382213 0.414020 0.395895 0.000088 951.580000 960.630000 953.824000 334.132649 1096.890000 1085.840000 1092.731800 345.961577 7951.530000 7953.530000 7953.444200 604.609075
213 0.285883 0.349310 0.313024 0.000131 0.470198 0.468269 0.469230 0.000044 0.378040 0.408790 0.391127 0.000040 0.285215 0.347425 0.312038 0.000284 0.286551 0.351196 0.314009 0.000290 0.461647 0.457767 0.460950 0.000085 0.478749 0.478772 0.477510 0.000091 0.373431 0.402596 0.386494 0.000085 0.382650 0.414984 0.395760 0.000087 949.260000 957.970000 953.695333 331.946592 1096.910000 1083.440000 1092.832933 343.989321 7953.830000 7958.590000 7953.471733 602.820883
214 0.285580 0.349413 0.312589 0.000130 0.470278 0.466893 0.469272 0.000045 0.377929 0.408153 0.390931 0.000040 0.284969 0.348047 0.311406 0.000281 0.286191 0.350779 0.313772 0.000284 0.462811 0.458576 0.460972 0.000085 0.477745 0.475209 0.477572 0.000091 0.373890 0.403312 0.386189 0.000084 0.381968 0.412994 0.395672 0.000087 948.860000 958.240000 953.786733 328.464345 1098.360000 1082.780000 1092.756300 343.962358 7952.780000 7958.980000 7953.456967 599.427153
215 0.285539 0.348730 0.312426 0.000130 0.470901 0.467462 0.469303 0.000044 0.378220 0.408096 0.390865 0.000040 0.285360 0.347434 0.311175 0.000282 0.285718 0.350027 0.313677 0.000285 0.461667 0.459327 0.460997 0.000086 0.480135 0.475596 0.477609 0.000090 0.373514 0.403380 0.386086 0.000086 0.382926 0.412812 0.395643 0.000086 951.000000 960.730000 953.871100 325.404258 1097.410000 1083.490000 1092.813700 340.881770 7951.590000 7955.780000 7953.315200 592.461538
216 0.285323 0.349124 0.312199 0.000128 0.471354 0.466778 0.469305 0.000044 0.378338 0.407951 0.390752 0.000040 0.283604 0.350790 0.310864 0.000275 0.287041 0.347458 0.313534 0.000279 0.463163 0.458953 0.460973 0.000084 0.479546 0.474604 0.477637 0.000091 0.373383 0.404871 0.385919 0.000083 0.383294 0.411031 0.395585 0.000085 951.430000 960.940000 954.055767 330.574391 1098.380000 1084.550000 1092.763700 338.633674 7950.190000 7954.510000 7953.180533 596.142177
217 0.284771 0.347389 0.311928 0.000126 0.471081 0.466431 0.469235 0.000044 0.377926 0.406910 0.390581 0.000039 0.283395 0.344133 0.310566 0.000273 0.286147 0.350645 0.313290 0.000282 0.463050 0.457418 0.460896 0.000084 0.479112 0.475444 0.477574 0.000090 0.373223 0.400775 0.385731 0.000083 0.382629 0.413044 0.395432 0.000086 950.200000 961.570000 954.123467 339.598195 1100.260000 1088.170000 1092.633867 336.048772 7949.540000 7950.260000 7953.242667 598.841121
218 0.284408 0.348657 0.311950 0.000126 0.470360 0.468442 0.469121 0.000045 0.377384 0.408549 0.390535 0.000039 0.281879 0.347565 0.310463 0.000274 0.286938 0.349748 0.313437 0.000279 0.463014 0.460684 0.460739 0.000085 0.477705 0.476199 0.477503 0.000091 0.372447 0.404125 0.385601 0.000083 0.382321 0.412974 0.395470 0.000085 951.710000 963.290000 954.100300 344.552252 1099.440000 1083.240000 1092.954533 335.654666 7948.850000 7953.470000 7952.945167 598.497308
219 0.284884 0.348259 0.311945 0.000127 0.470058 0.466978 0.469095 0.000044 0.377471 0.407619 0.390520 0.000039 0.282450 0.347619 0.310458 0.000279 0.287317 0.348898 0.313432 0.000277 0.461419 0.459330 0.460741 0.000086 0.478698 0.474627 0.477448 0.000092 0.371935 0.403475 0.385600 0.000085 0.383007 0.411762 0.395440 0.000085 948.520000 959.170000 954.035500 351.406914 1100.120000 1085.810000 1092.996400 336.227376 7951.360000 7955.020000 7952.968100 600.786184
220 0.284674 0.348648 0.311847 0.000124 0.470270 0.465223 0.469202 0.000045 0.377472 0.406936 0.390525 0.000039 0.282597 0.348860 0.310335 0.000277 0.286751 0.348436 0.313360 0.000270 0.461596 0.456584 0.460830 0.000086 0.478945 0.473862 0.477575 0.000091 0.372096 0.402722 0.385583 0.000084 0.382848 0.411149 0.395467 0.000084 955.390000 956.440000 954.028133 356.301442 1097.690000 1085.300000 1093.136967 336.100412 7946.920000 7958.260000 7952.834900 599.345072
221 0.284555 0.347947 0.311708 0.000125 0.470544 0.466383 0.469087 0.000044 0.377550 0.407165 0.390397 0.000039 0.282543 0.344906 0.310032 0.000278 0.286567 0.350988 0.313384 0.000277 0.462462 0.458516 0.460839 0.000084 0.478626 0.474251 0.477334 0.000092 0.372503 0.401711 0.385436 0.000084 0.382597 0.412619 0.395359 0.000087 950.850000 960.300000 953.945000 362.205862 1098.350000 1086.670000 1093.269333 337.268418 7950.800000 7953.030000 7952.785667 602.717890
222 0.284177 0.347589 0.311701 0.000129 0.471123 0.465759 0.469100 0.000044 0.377650 0.406674 0.390400 0.000040 0.281470 0.348030 0.309938 0.000281 0.286885 0.347149 0.313464 0.000282 0.462467 0.456763 0.460815 0.000085 0.479779 0.474755 0.477385 0.000091 0.371968 0.402397 0.385376 0.000084 0.383332 0.410952 0.395424 0.000087 950.190000 958.960000 953.944833 368.237739 1101.010000 1086.640000 1093.399767 332.349859 7948.800000 7954.400000 7952.655400 602.737761
223 0.284150 0.348138 0.311537 0.000129 0.471030 0.467075 0.469129 0.000044 0.377590 0.407606 0.390333 0.000040 0.281955 0.347986 0.309800 0.000284 0.286345 0.348289 0.313274 0.000287 0.462357 0.457662 0.460818 0.000086 0.479704 0.476487 0.477440 0.000091 0.372156 0.402824 0.385309 0.000085 0.383024 0.412388 0.395357 0.000088 950.440000 962.320000 953.713800 379.705645 1099.540000 1085.520000 1093.557533 328.674258 7950.020000 7952.160000 7952.728667 614.299375
224 0.283907 0.348241 0.311354 0.000129 0.470181 0.466724 0.469202 0.000043 0.377044 0.407483 0.390278 0.000039 0.281392 0.347660 0.309529 0.000286 0.286422 0.348822 0.313179 0.000289 0.460793 0.458360 0.460917 0.000085 0.479569 0.475088 0.477487 0.000091 0.371092 0.403010 0.385223 0.000085 0.382995 0.411955 0.395333 0.000088 951.350000 958.650000 953.460867 385.948687 1097.340000 1087.920000 1093.360633 326.613206 7951.310000 7953.430000 7953.178500 619.509968
225 0.283763 0.348996 0.311311 0.000132 0.470928 0.465862 0.469187 0.000044 0.377345 0.407429 0.390249 0.000040 0.281834 0.349158 0.309465 0.000289 0.285691 0.348835 0.313157 0.000292 0.463245 0.458373 0.460937 0.000086 0.478612 0.473350 0.477437 0.000092 0.372540 0.403765 0.385201 0.000086 0.382151 0.411092 0.395297 0.000089 951.540000 956.310000 953.363100 394.183654 1098.430000 1083.380000 1093.257733 322.012715 7950.030000 7960.310000 7953.379167 621.703926
226 0.283417 0.347817 0.311086 0.000130 0.471311 0.467965 0.469155 0.000044 0.377364 0.407891 0.390121 0.000040 0.281024 0.346696 0.309336 0.000288 0.285809 0.348938 0.312837 0.000286 0.462439 0.459326 0.460877 0.000086 0.480184 0.476605 0.477432 0.000093 0.371731 0.403011 0.385107 0.000087 0.382997 0.412771 0.395134 0.000089 952.900000 956.550000 953.295300 400.672178 1098.050000 1084.740000 1093.238733 319.450215 7949.050000 7958.710000 7953.465967 625.393256
227 0.283409 0.348049 0.310880 0.000130 0.471020 0.468344 0.469143 0.000044 0.377215 0.408197 0.390012 0.000040 0.282181 0.347295 0.309134 0.000291 0.284637 0.348804 0.312626 0.000289 0.462542 0.459235 0.460881 0.000086 0.479498 0.477453 0.477405 0.000093 0.372361 0.403265 0.385008 0.000087 0.382068 0.413128 0.395016 0.000088 950.310000 956.020000 953.175067 396.559561 1098.570000 1086.090000 1093.515300 313.173954 7951.120000 7957.890000 7953.309633 615.828558
228 0.282853 0.347856 0.310684 0.000131 0.471635 0.467211 0.469194 0.000044 0.377244 0.407533 0.389939 0.000039 0.281519 0.345967 0.308945 0.000293 0.284187 0.349745 0.312424 0.000291 0.463123 0.458457 0.460856 0.000087 0.480146 0.475965 0.477532 0.000094 0.372321 0.402212 0.384900 0.000087 0.382166 0.412855 0.394978 0.000089 952.450000 959.030000 953.172567 392.216689 1097.530000 1083.500000 1093.629433 312.203679 7950.020000 7957.470000 7953.198000 616.539254
229 0.283229 0.346787 0.310369 0.000129 0.470460 0.466744 0.469229 0.000044 0.376844 0.406766 0.389799 0.000040 0.282182 0.345474 0.308526 0.000289 0.284275 0.348101 0.312213 0.000294 0.462686 0.458277 0.460846 0.000086 0.478234 0.475211 0.477612 0.000093 0.372434 0.401876 0.384686 0.000086 0.381255 0.411656 0.394913 0.000090 951.180000 955.420000 953.117167 393.025336 1099.400000 1086.530000 1093.754433 309.039574 7949.420000 7958.050000 7953.128400 619.305533
230 0.282950 0.346988 0.310235 0.000130 0.470472 0.466828 0.469256 0.000044 0.376711 0.406908 0.389745 0.000039 0.282243 0.346858 0.308552 0.000288 0.283656 0.347117 0.311918 0.000296 0.462461 0.459701 0.460787 0.000085 0.478483 0.473955 0.477724 0.000093 0.372352 0.403280 0.384670 0.000086 0.381070 0.410536 0.394821 0.000090 950.690000 959.390000 953.225400 382.596268 1099.290000 1083.850000 1093.512500 308.204656 7950.020000 7956.760000 7953.262100 615.826667
231 0.282502 0.345981 0.310022 0.000129 0.471206 0.467538 0.469256 0.000045 0.376854 0.406759 0.389639 0.000040 0.282491 0.343746 0.308379 0.000289 0.282513 0.348215 0.311665 0.000295 0.462309 0.458034 0.460821 0.000085 0.480103 0.477042 0.477691 0.000095 0.372400 0.400890 0.384600 0.000086 0.381308 0.412629 0.394678 0.000090 951.120000 961.700000 953.359000 374.349643 1097.550000 1085.850000 1093.505533 304.824569 7951.330000 7952.450000 7953.135467 608.276961
232 0.282213 0.346086 0.309908 0.000129 0.470386 0.467651 0.469208 0.000044 0.376299 0.406869 0.389558 0.000040 0.282108 0.343788 0.308295 0.000290 0.282318 0.348385 0.311520 0.000298 0.461708 0.460767 0.460803 0.000085 0.479064 0.474536 0.477612 0.000095 0.371908 0.402277 0.384549 0.000086 0.380691 0.411460 0.394566 0.000091 950.140000 958.410000 953.576233 369.356726 1099.660000 1086.280000 1093.523500 304.919386 7950.200000 7955.310000 7952.900267 606.924764
233 0.282285 0.346249 0.309779 0.000128 0.469902 0.468273 0.469247 0.000044 0.376093 0.407261 0.389513 0.000040 0.281508 0.347695 0.308277 0.000289 0.283062 0.344803 0.311280 0.000298 0.460854 0.459951 0.460782 0.000084 0.478950 0.476594 0.477713 0.000094 0.371181 0.403823 0.384529 0.000086 0.381006 0.410699 0.394497 0.000091 949.400000 958.530000 953.676033 362.542752 1098.030000 1089.120000 1093.258833 298.842637 7952.570000 7952.350000 7953.065133 593.864967
234 0.281855 0.346886 0.309672 0.000131 0.470826 0.467970 0.469244 0.000044 0.376340 0.407428 0.389458 0.000040 0.281394 0.344473 0.307975 0.000285 0.282316 0.349298 0.311370 0.000310 0.463321 0.460582 0.460814 0.000083 0.478331 0.475359 0.477674 0.000095 0.372357 0.402527 0.384394 0.000085 0.380323 0.412329 0.394522 0.000095 951.120000 959.810000 953.745567 360.881062 1098.730000 1086.220000 1093.327100 299.728454 7950.150000 7953.970000 7952.927333 604.160562
235 0.281649 0.345530 0.309408 0.000131 0.470930 0.466395 0.469273 0.000044 0.376289 0.405962 0.389340 0.000041 0.281023 0.342276 0.307953 0.000284 0.282275 0.348784 0.310862 0.000303 0.463116 0.457068 0.460825 0.000083 0.478744 0.475722 0.477721 0.000094 0.372069 0.399672 0.384389 0.000084 0.380510 0.412253 0.394292 0.000093 949.620000 956.670000 953.969067 357.041415 1096.990000 1089.920000 1093.151933 307.402215 7953.390000 7953.410000 7952.879000 604.957927
236 0.280842 0.345926 0.309157 0.000133 0.470562 0.466419 0.469261 0.000044 0.375702 0.406173 0.389209 0.000041 0.281088 0.346171 0.307932 0.000285 0.280597 0.345681 0.310382 0.000308 0.461102 0.458210 0.460828 0.000085 0.480021 0.474628 0.477693 0.000096 0.371095 0.402191 0.384380 0.000085 0.380309 0.410154 0.394038 0.000094 952.330000 962.120000 954.239800 350.554003 1098.710000 1084.670000 1092.982900 305.869000 7948.960000 7953.210000 7952.777300 606.695705
237 0.281151 0.346427 0.308880 0.000134 0.469449 0.467131 0.469262 0.000044 0.375300 0.406779 0.389071 0.000041 0.280515 0.346105 0.307493 0.000284 0.281786 0.346748 0.310268 0.000311 0.462468 0.459115 0.460809 0.000084 0.476431 0.475147 0.477714 0.000094 0.371492 0.402610 0.384151 0.000085 0.379109 0.410947 0.393991 0.000094 948.650000 957.480000 954.108567 346.186599 1097.970000 1085.250000 1092.905967 309.395876 7953.380000 7957.270000 7952.985467 606.763805
238 0.280661 0.346099 0.308652 0.000132 0.470839 0.467586 0.469297 0.000044 0.375750 0.406842 0.388975 0.000040 0.280529 0.345549 0.307447 0.000283 0.280793 0.346650 0.309858 0.000303 0.463211 0.459904 0.460788 0.000085 0.478467 0.475267 0.477807 0.000092 0.371870 0.402727 0.384117 0.000085 0.379630 0.410958 0.393832 0.000091 948.390000 956.660000 954.068067 339.233587 1097.640000 1085.880000 1092.712467 316.292340 7953.970000 7957.460000 7953.219467 606.262132
239 0.280931 0.346066 0.308542 0.000135 0.471237 0.466069 0.469358 0.000044 0.376084 0.406068 0.388950 0.000041 0.281119 0.342652 0.307489 0.000287 0.280743 0.349480 0.309595 0.000310 0.461805 0.457502 0.460871 0.000086 0.480669 0.474637 0.477845 0.000091 0.371462 0.400077 0.384180 0.000086 0.380706 0.412058 0.393720 0.000092 948.220000 961.320000 954.028500 334.193071 1098.010000 1084.420000 1092.620733 322.191300 7953.770000 7954.260000 7953.350767 604.077124
240 0.280220 0.346247 0.308250 0.000135 0.471091 0.466379 0.469322 0.000044 0.375655 0.406313 0.388786 0.000040 0.281084 0.341939 0.307379 0.000284 0.279355 0.350555 0.309122 0.000315 0.462859 0.458745 0.460786 0.000086 0.479324 0.474013 0.477858 0.000091 0.371971 0.400342 0.384082 0.000084 0.379340 0.412284 0.393490 0.000093 946.600000 959.270000 953.922833 332.938075 1096.180000 1086.450000 1092.699000 327.753184 7957.220000 7954.280000 7953.378167 601.049042
241 0.280336 0.346284 0.308024 0.000135 0.471255 0.469066 0.469395 0.000043 0.375796 0.407675 0.388710 0.000041 0.281233 0.345000 0.307224 0.000286 0.279440 0.347567 0.308824 0.000316 0.463361 0.461104 0.460844 0.000086 0.479150 0.477028 0.477947 0.000089 0.372297 0.403052 0.384034 0.000084 0.379295 0.412297 0.393385 0.000093 947.900000 959.010000 953.699033 334.802040 1099.580000 1083.940000 1092.787200 330.500700 7952.520000 7957.050000 7953.513767 603.291891
242 0.280106 0.345180 0.307808 0.000133 0.470313 0.467053 0.469420 0.000044 0.375209 0.406117 0.388614 0.000040 0.278652 0.341163 0.307114 0.000287 0.281559 0.349197 0.308501 0.000309 0.461679 0.458861 0.460957 0.000084 0.478947 0.475244 0.477884 0.000092 0.370165 0.400012 0.384036 0.000084 0.380253 0.412221 0.393192 0.000092 945.850000 959.720000 953.320567 333.710937 1099.090000 1085.660000 1092.801233 323.918891 7955.060000 7954.620000 7953.878200 593.685565
243 0.279847 0.344901 0.307661 0.000134 0.470925 0.466791 0.469454 0.000044 0.375386 0.405846 0.388558 0.000041 0.280074 0.343453 0.307047 0.000292 0.279620 0.346348 0.308274 0.000310 0.462195 0.456952 0.461064 0.000085 0.479655 0.476629 0.477845 0.000091 0.371135 0.400203 0.384056 0.000085 0.379638 0.411489 0.393060 0.000093 949.270000 960.940000 953.246467 332.559802 1099.310000 1083.430000 1093.050800 321.871378 7951.420000 7955.630000 7953.702733 592.254208
244 0.279593 0.345332 0.307525 0.000132 0.470689 0.465691 0.469416 0.000044 0.375141 0.405512 0.388471 0.000040 0.281013 0.344412 0.307094 0.000286 0.278172 0.346252 0.307957 0.000310 0.461631 0.457351 0.461009 0.000084 0.479747 0.474032 0.477823 0.000094 0.371322 0.400881 0.384051 0.000084 0.378960 0.410142 0.392890 0.000093 945.720000 957.530000 953.174867 332.491030 1098.260000 1081.510000 1092.986200 328.258819 7956.020000 7960.960000 7953.838933 593.697255
245 0.279914 0.343569 0.307319 0.000132 0.470521 0.466219 0.469449 0.000044 0.375218 0.404894 0.388384 0.000041 0.280823 0.340589 0.307119 0.000283 0.279005 0.346549 0.307519 0.000308 0.462010 0.458245 0.461068 0.000083 0.479032 0.474193 0.477830 0.000094 0.371417 0.399417 0.384094 0.000083 0.379019 0.410371 0.392675 0.000093 947.740000 954.810000 952.803800 334.013502 1101.680000 1082.950000 1093.357067 334.271824 7950.580000 7962.240000 7953.839133 600.942582
246 0.279708 0.343328 0.307200 0.000133 0.471041 0.467221 0.469397 0.000044 0.375375 0.405275 0.388298 0.000040 0.280948 0.342115 0.307189 0.000286 0.278469 0.344542 0.307211 0.000304 0.461876 0.459291 0.460999 0.000085 0.480207 0.475151 0.477794 0.000093 0.371412 0.400703 0.384094 0.000084 0.379338 0.409847 0.392503 0.000090 947.350000 956.840000 952.354200 333.190440 1101.980000 1087.250000 1093.556700 336.622917 7950.670000 7955.910000 7954.089100 607.628890
247 0.279020 0.343921 0.306996 0.000133 0.471576 0.467343 0.469445 0.000044 0.375298 0.405632 0.388221 0.000040 0.278676 0.344071 0.307035 0.000285 0.279364 0.343772 0.306957 0.000304 0.463592 0.459786 0.461014 0.000084 0.479560 0.474900 0.477877 0.000092 0.371134 0.401928 0.384025 0.000085 0.379462 0.409336 0.392417 0.000090 947.510000 958.360000 952.054600 320.449544 1099.720000 1085.010000 1093.553500 329.477595 7952.770000 7956.630000 7954.391900 590.125330
248 0.279200 0.343662 0.306928 0.000132 0.470474 0.466543 0.469393 0.000044 0.374837 0.405103 0.388161 0.000040 0.280303 0.342311 0.307037 0.000289 0.278096 0.345014 0.306819 0.000298 0.463113 0.457921 0.460953 0.000083 0.477834 0.475165 0.477834 0.000092 0.371708 0.400116 0.383995 0.000085 0.377965 0.410090 0.392326 0.000089 946.850000 957.370000 952.013300 318.264797 1098.640000 1087.560000 1093.566833 326.390927 7954.510000 7955.070000 7954.419867 583.501662
249 0.278659 0.343626 0.306749 0.000134 0.471193 0.466901 0.469269 0.000044 0.374926 0.405264 0.388009 0.000041 0.280268 0.338409 0.306993 0.000289 0.277051 0.348843 0.306506 0.000300 0.462998 0.458790 0.460784 0.000084 0.479388 0.475013 0.477754 0.000094 0.371633 0.398600 0.383889 0.000086 0.378219 0.411928 0.392130 0.000090 948.170000 959.060000 951.657200 309.056092 1099.790000 1086.960000 1093.433200 324.928853 7952.040000 7953.980000 7954.909600 574.723787
250 0.278522 0.343663 0.306572 0.000135 0.471045 0.466501 0.469278 0.000044 0.374784 0.405082 0.387925 0.000041 0.278669 0.343991 0.306818 0.000293 0.278376 0.343335 0.306327 0.000302 0.462494 0.457995 0.460795 0.000083 0.479596 0.475008 0.477762 0.000093 0.370582 0.400993 0.383806 0.000086 0.378986 0.409172 0.392044 0.000090 948.290000 957.540000 951.592600 308.540522 1101.540000 1086.610000 1093.432900 323.029277 7950.170000 7955.850000 7954.974500 563.378084
251 0.278518 0.343831 0.306269 0.000135 0.471043 0.468698 0.469230 0.000045 0.374781 0.406265 0.387750 0.000041 0.279267 0.344029 0.306490 0.000294 0.277770 0.343634 0.306049 0.000299 0.462520 0.460173 0.460729 0.000084 0.479566 0.477223 0.477731 0.000096 0.370893 0.402101 0.383610 0.000086 0.378668 0.410428 0.391890 0.000090 947.240000 961.050000 951.421033 304.248094 1099.940000 1084.920000 1093.606133 317.449365 7952.820000 7954.030000 7954.972833 553.664348
252 0.278250 0.344147 0.306089 0.000135 0.470771 0.466029 0.469244 0.000044 0.374511 0.405088 0.387666 0.000042 0.278739 0.342751 0.306236 0.000296 0.277761 0.345543 0.305941 0.000300 0.462887 0.457973 0.460850 0.000084 0.478655 0.474085 0.477637 0.000094 0.370813 0.400362 0.383543 0.000088 0.378208 0.409814 0.391789 0.000091 946.980000 957.780000 951.187300 300.169908 1097.850000 1087.830000 1093.753233 310.261907 7955.170000 7954.390000 7955.059467 548.854756
253 0.278170 0.342904 0.305839 0.000133 0.470467 0.467056 0.469190 0.000045 0.374318 0.404980 0.387514 0.000041 0.278647 0.344186 0.306066 0.000295 0.277692 0.341623 0.305613 0.000298 0.462350 0.457762 0.460827 0.000084 0.478583 0.476351 0.477552 0.000095 0.370499 0.400974 0.383447 0.000087 0.378138 0.408987 0.391582 0.000090 948.300000 952.560000 951.111667 303.820541 1097.160000 1086.260000 1093.727667 307.394329 7954.540000 7961.180000 7955.160667 554.825453
254 0.277575 0.342136 0.305598 0.000134 0.470336 0.468351 0.469240 0.000044 0.373956 0.405243 0.387419 0.000041 0.277657 0.341402 0.305677 0.000291 0.277493 0.342871 0.305518 0.000300 0.461910 0.461646 0.460837 0.000083 0.478762 0.475055 0.477644 0.000094 0.369784 0.401524 0.383257 0.000087 0.378127 0.408963 0.391581 0.000090 949.280000 956.430000 951.105100 304.732108 1096.490000 1085.070000 1093.780467 309.686657 7954.230000 7958.500000 7955.114433 561.409521
255 0.277158 0.343495 0.305437 0.000133 0.469879 0.466168 0.469226 0.000044 0.373518 0.404832 0.387331 0.000041 0.277163 0.342877 0.305510 0.000294 0.277152 0.344113 0.305363 0.000304 0.462620 0.458694 0.460932 0.000083 0.477138 0.473642 0.477520 0.000093 0.369891 0.400786 0.383221 0.000087 0.377145 0.408877 0.391441 0.000091 950.500000 957.850000 951.058967 303.593403 1096.310000 1087.780000 1093.909000 313.874079 7953.190000 7954.370000 7955.032033 568.819415
256 0.276568 0.342013 0.305191 0.000132 0.471664 0.467592 0.469273 0.000044 0.374116 0.404803 0.387232 0.000040 0.277187 0.342969 0.305223 0.000290 0.275949 0.341058 0.305160 0.000299 0.462002 0.459088 0.460948 0.000084 0.481326 0.476095 0.477598 0.000093 0.369594 0.401029 0.383085 0.000086 0.378637 0.408577 0.391379 0.000089 948.940000 959.750000 951.152433 305.439995 1096.010000 1085.360000 1093.917600 316.779179 7955.050000 7954.890000 7954.929967 579.060683
257 0.276684 0.341698 0.305009 0.000133 0.471272 0.466793 0.469249 0.000043 0.373978 0.404246 0.387129 0.000040 0.277749 0.341515 0.305079 0.000285 0.275619 0.341881 0.304940 0.000306 0.463362 0.459301 0.460930 0.000082 0.479182 0.474286 0.477569 0.000094 0.370555 0.400408 0.383004 0.000085 0.377401 0.408083 0.391254 0.000090 949.250000 955.730000 951.066100 304.936921 1098.980000 1085.550000 1093.668633 315.258286 7951.770000 7958.720000 7955.265267 580.010967
258 0.276489 0.342209 0.304899 0.000133 0.470916 0.466844 0.469252 0.000044 0.373702 0.404527 0.387076 0.000040 0.278567 0.338510 0.304878 0.000282 0.274411 0.345909 0.304920 0.000308 0.462302 0.459312 0.460918 0.000084 0.479529 0.474377 0.477587 0.000093 0.370435 0.398911 0.382898 0.000084 0.376970 0.410143 0.391253 0.000091 949.730000 954.770000 951.315933 311.311042 1097.730000 1085.380000 1093.663600 318.116500 7952.540000 7959.850000 7955.020467 591.421590
259 0.276814 0.341816 0.304734 0.000133 0.471489 0.466733 0.469268 0.000044 0.374151 0.404274 0.387001 0.000040 0.278643 0.343322 0.304781 0.000283 0.274985 0.340309 0.304686 0.000307 0.462590 0.457334 0.460974 0.000083 0.480387 0.476131 0.477563 0.000092 0.370617 0.400328 0.382877 0.000084 0.377686 0.408220 0.391124 0.000089 948.320000 956.090000 951.383767 320.674378 1099.400000 1082.900000 1093.379533 318.654311 7952.280000 7961.010000 7955.236700 605.518266
260 0.276748 0.341365 0.304583 0.000133 0.469756 0.467185 0.469353 0.000044 0.373252 0.404275 0.386968 0.000040 0.277422 0.339887 0.304760 0.000284 0.276074 0.342844 0.304405 0.000304 0.460410 0.459137 0.461017 0.000085 0.479102 0.475234 0.477690 0.000093 0.368916 0.399512 0.382889 0.000085 0.377588 0.409039 0.391047 0.000089 949.370000 956.160000 951.388533 322.881514 1099.500000 1084.030000 1093.125867 311.659367 7951.130000 7959.810000 7955.485600 596.985779
261 0.276570 0.340962 0.304490 0.000135 0.471048 0.467424 0.469284 0.000044 0.373809 0.404193 0.386887 0.000041 0.277926 0.339995 0.304810 0.000288 0.275215 0.341929 0.304169 0.000310 0.462521 0.459830 0.460845 0.000086 0.479576 0.475018 0.477723 0.000093 0.370224 0.399913 0.382828 0.000086 0.377395 0.408473 0.390946 0.000090 948.830000 956.710000 951.552833 324.327560 1097.870000 1084.140000 1092.999433 314.794861 7953.300000 7959.150000 7955.447733 610.306150
262 0.276834 0.341792 0.304153 0.000134 0.470884 0.466785 0.469365 0.000044 0.373859 0.404289 0.386759 0.000040 0.278990 0.345051 0.304496 0.000288 0.274679 0.338534 0.303811 0.000303 0.461686 0.458740 0.460914 0.000085 0.480082 0.474831 0.477816 0.000092 0.370338 0.401895 0.382705 0.000085 0.377380 0.406682 0.390813 0.000089 947.510000 954.680000 951.621267 328.246999 1097.810000 1081.730000 1093.064300 305.614128 7954.680000 7963.590000 7955.314433 603.025853
263 0.276561 0.341545 0.304084 0.000132 0.471200 0.465937 0.469386 0.000044 0.373881 0.403741 0.386735 0.000039 0.278122 0.340760 0.304355 0.000283 0.275000 0.342329 0.303812 0.000301 0.461553 0.457095 0.460875 0.000086 0.480847 0.474778 0.477896 0.000091 0.369838 0.398928 0.382615 0.000084 0.377924 0.408554 0.390854 0.000088 950.720000 956.230000 951.640500 327.903347 1097.580000 1083.830000 1093.018500 307.547157 7951.700000 7959.940000 7955.341000 599.027658
264 0.276466 0.341486 0.304116 0.000133 0.471552 0.467658 0.469443 0.000044 0.374009 0.404572 0.386779 0.000040 0.277901 0.340029 0.304503 0.000286 0.275031 0.342942 0.303729 0.000301 0.461771 0.460047 0.460907 0.000087 0.481332 0.475270 0.477979 0.000091 0.369836 0.400038 0.382705 0.000084 0.378181 0.409106 0.390854 0.000089 947.460000 953.320000 951.536300 330.215116 1096.650000 1086.670000 1092.980400 314.965823 7955.890000 7960.010000 7955.483300 606.169812
265 0.276576 0.340943 0.304100 0.000133 0.471810 0.466576 0.469513 0.000044 0.374193 0.403759 0.386806 0.000040 0.279230 0.342894 0.304588 0.000286 0.273922 0.338991 0.303611 0.000307 0.462852 0.458121 0.461027 0.000087 0.480768 0.475031 0.477999 0.000092 0.371041 0.400508 0.382808 0.000084 0.377345 0.407011 0.390805 0.000090 947.850000 956.380000 951.599233 325.481814 1099.160000 1084.310000 1092.960067 319.174844 7952.990000 7959.310000 7955.440700 603.311440
266 0.276103 0.342642 0.304009 0.000133 0.471283 0.466589 0.469562 0.000044 0.373693 0.404615 0.386785 0.000040 0.276415 0.342067 0.304648 0.000288 0.275792 0.343217 0.303370 0.000309 0.463739 0.457940 0.461057 0.000087 0.478827 0.475238 0.478067 0.000090 0.370077 0.400003 0.382853 0.000084 0.377309 0.409227 0.390718 0.000091 947.320000 958.090000 951.602233 329.557316 1098.090000 1087.020000 1093.063467 319.865642 7954.590000 7954.890000 7955.334300 600.619536
267 0.276067 0.341684 0.303892 0.000134 0.471457 0.466057 0.469554 0.000044 0.373762 0.403870 0.386723 0.000040 0.277976 0.340631 0.304515 0.000291 0.274158 0.342737 0.303268 0.000309 0.463068 0.459074 0.461025 0.000085 0.479845 0.473039 0.478082 0.000089 0.370522 0.399853 0.382770 0.000085 0.377002 0.407888 0.390675 0.000090 948.270000 958.060000 951.673100 325.218355 1100.740000 1084.550000 1093.110767 316.015056 7950.990000 7957.390000 7955.216133 591.644608
268 0.275799 0.340791 0.303705 0.000133 0.471237 0.465592 0.469611 0.000044 0.373518 0.403192 0.386658 0.000040 0.275845 0.339497 0.304487 0.000287 0.275754 0.342085 0.302923 0.000310 0.462911 0.457469 0.461052 0.000084 0.479563 0.473715 0.478169 0.000091 0.369378 0.398483 0.382770 0.000085 0.377659 0.407900 0.390546 0.000090 948.480000 958.770000 951.722800 319.528591 1101.120000 1090.340000 1093.164267 318.210620 7950.400000 7950.890000 7955.112933 583.990053
269 0.275267 0.340117 0.303592 0.000133 0.471470 0.467937 0.469622 0.000043 0.373368 0.404027 0.386607 0.000040 0.275402 0.339353 0.304464 0.000289 0.275132 0.340880 0.302721 0.000302 0.462511 0.460084 0.461039 0.000084 0.480429 0.475789 0.478206 0.000090 0.368957 0.399719 0.382751 0.000085 0.377780 0.408335 0.390463 0.000088 947.840000 956.620000 951.844600 318.486005 1100.530000 1083.330000 1093.171933 319.821605 7951.630000 7960.050000 7954.983467 576.977703
270 0.275603 0.340807 0.303415 0.000133 0.471111 0.467566 0.469579 0.000043 0.373357 0.404187 0.386497 0.000040 0.275858 0.341929 0.304326 0.000295 0.275349 0.339684 0.302504 0.000302 0.462964 0.459049 0.461041 0.000084 0.479259 0.476083 0.478116 0.000090 0.369411 0.400489 0.382684 0.000087 0.377304 0.407884 0.390310 0.000088 949.820000 957.880000 951.963167 320.964996 1101.840000 1083.820000 1093.193267 323.834044 7948.340000 7958.300000 7954.843567 579.929447
271 0.274899 0.340926 0.303291 0.000133 0.469742 0.466791 0.469569 0.000043 0.372321 0.403859 0.386430 0.000040 0.275490 0.339323 0.304094 0.000294 0.274308 0.342530 0.302487 0.000300 0.461776 0.458602 0.460998 0.000084 0.477708 0.474980 0.478139 0.000090 0.368633 0.398963 0.382546 0.000087 0.376008 0.408755 0.390313 0.000088 949.230000 956.150000 952.000567 326.220661 1101.410000 1085.820000 1093.025600 327.826693 7949.360000 7958.030000 7954.973833 574.995339
272 0.274904 0.339971 0.303106 0.000133 0.471565 0.467169 0.469568 0.000044 0.373235 0.403570 0.386337 0.000040 0.274447 0.341607 0.303862 0.000299 0.275362 0.338334 0.302350 0.000298 0.463181 0.459211 0.460973 0.000084 0.479948 0.475127 0.478163 0.000093 0.368814 0.400409 0.382417 0.000088 0.377655 0.406731 0.390256 0.000088 947.620000 955.880000 951.986933 337.142665 1100.750000 1083.050000 1093.138467 322.616104 7951.630000 7961.070000 7954.874600 567.283170
273 0.274776 0.339864 0.303052 0.000134 0.470857 0.466511 0.469556 0.000044 0.372817 0.403187 0.386304 0.000041 0.274682 0.341006 0.303541 0.000303 0.274870 0.338721 0.302563 0.000299 0.462488 0.459365 0.460951 0.000084 0.479227 0.473657 0.478162 0.000092 0.368585 0.400185 0.382246 0.000089 0.377049 0.406189 0.390362 0.000088 950.010000 953.720000 951.838600 332.274459 1103.160000 1088.430000 1093.253633 321.209464 7946.830000 7957.850000 7954.907767 555.799011
274 0.274598 0.340570 0.302914 0.000134 0.471720 0.467138 0.469478 0.000044 0.373159 0.403854 0.386196 0.000040 0.276023 0.342421 0.303198 0.000301 0.273173 0.338719 0.302629 0.000298 0.463093 0.459930 0.460911 0.000083 0.480348 0.474347 0.478045 0.000091 0.369558 0.401175 0.382054 0.000089 0.376760 0.406533 0.390337 0.000087 950.680000 958.740000 951.769933 337.978563 1101.580000 1084.930000 1093.637633 323.027162 7947.740000 7956.330000 7954.592433 560.827180
275 0.274188 0.339880 0.302788 0.000135 0.472637 0.466823 0.469493 0.000044 0.373412 0.403352 0.386140 0.000041 0.274554 0.342220 0.302987 0.000303 0.273821 0.337539 0.302589 0.000296 0.463703 0.457828 0.460988 0.000085 0.481570 0.475818 0.477998 0.000091 0.369129 0.400024 0.381987 0.000089 0.377696 0.406679 0.390293 0.000088 949.390000 955.330000 951.810533 339.300149 1101.310000 1084.860000 1093.922100 321.012701 7949.300000 7959.810000 7954.267367 567.543448
276 0.274181 0.339601 0.302613 0.000134 0.471255 0.466880 0.469452 0.000043 0.372718 0.403240 0.386033 0.000041 0.272803 0.338815 0.302668 0.000301 0.275559 0.340387 0.302558 0.000296 0.462361 0.458582 0.461002 0.000084 0.480150 0.475179 0.477902 0.000090 0.367582 0.398698 0.381835 0.000089 0.377854 0.407783 0.390230 0.000086 945.650000 955.860000 951.594600 341.742381 1100.200000 1081.960000 1094.430300 317.367926 7954.150000 7962.180000 7953.975100 574.775986
277 0.274729 0.340040 0.302461 0.000135 0.470758 0.466465 0.469378 0.000043 0.372743 0.403253 0.385919 0.000041 0.273956 0.339316 0.302427 0.000301 0.275502 0.340764 0.302494 0.000295 0.461606 0.457899 0.460960 0.000083 0.479910 0.475031 0.477797 0.000091 0.367781 0.398608 0.381694 0.000089 0.377706 0.407898 0.390145 0.000087 948.190000 953.290000 951.459633 341.620853 1103.460000 1082.110000 1094.890367 311.622778 7948.350000 7964.600000 7953.650000 577.889101
278 0.273954 0.339132 0.302222 0.000136 0.470917 0.468267 0.469458 0.000043 0.372435 0.403700 0.385840 0.000041 0.273328 0.339710 0.302114 0.000304 0.274580 0.338553 0.302330 0.000298 0.463324 0.459592 0.461032 0.000083 0.478509 0.476943 0.477885 0.000091 0.368326 0.399651 0.381573 0.000089 0.376544 0.407748 0.390108 0.000087 948.040000 958.820000 951.307300 344.911923 1102.210000 1084.780000 1095.089167 308.334710 7949.750000 7956.400000 7953.603533 582.798606
279 0.273523 0.339773 0.301864 0.000137 0.471557 0.467603 0.469405 0.000044 0.372540 0.403688 0.385635 0.000041 0.273351 0.339988 0.301750 0.000304 0.273695 0.339558 0.301979 0.000303 0.463202 0.457966 0.460957 0.000083 0.479911 0.477241 0.477854 0.000092 0.368276 0.398977 0.381353 0.000090 0.376803 0.408399 0.389916 0.000088 946.840000 958.330000 951.200300 340.384438 1103.140000 1084.860000 1095.217333 306.080910 7950.020000 7956.810000 7953.582367 584.980558
280 0.273775 0.339646 0.301696 0.000135 0.471277 0.467574 0.469459 0.000044 0.372526 0.403610 0.385577 0.000041 0.273439 0.339810 0.301353 0.000296 0.274111 0.339482 0.302039 0.000302 0.462135 0.459368 0.461087 0.000082 0.480418 0.475780 0.477830 0.000092 0.367787 0.399589 0.381220 0.000088 0.377265 0.407631 0.389934 0.000088 944.810000 957.750000 951.079533 343.291475 1101.930000 1084.290000 1095.395500 304.018234 7953.260000 7957.960000 7953.524967 592.183062
281 0.273209 0.338761 0.301574 0.000134 0.470721 0.466838 0.469381 0.000044 0.371965 0.402800 0.385477 0.000040 0.272735 0.338778 0.301397 0.000290 0.273682 0.338744 0.301750 0.000301 0.462283 0.459097 0.461043 0.000084 0.479158 0.474579 0.477720 0.000091 0.367509 0.398938 0.381220 0.000086 0.376420 0.406662 0.389735 0.000087 947.130000 953.840000 951.061067 342.586776 1101.320000 1085.690000 1095.428233 308.678886 7951.550000 7960.470000 7953.510700 605.111858
282 0.273676 0.337942 0.301552 0.000135 0.472026 0.467872 0.469444 0.000044 0.372851 0.402907 0.385498 0.000040 0.275358 0.336226 0.301318 0.000291 0.271993 0.339657 0.301785 0.000306 0.464525 0.458847 0.461087 0.000084 0.479528 0.476897 0.477801 0.000092 0.369942 0.397537 0.381203 0.000086 0.375761 0.408277 0.389793 0.000089 948.570000 955.620000 950.959433 343.319560 1101.640000 1088.640000 1095.803633 318.804208 7949.790000 7955.740000 7953.236933 621.192656
283 0.273221 0.339137 0.301361 0.000136 0.471711 0.467221 0.469465 0.000043 0.372466 0.403179 0.385413 0.000040 0.274668 0.335828 0.301356 0.000291 0.271775 0.342447 0.301365 0.000302 0.463062 0.459715 0.461188 0.000083 0.480361 0.474728 0.477743 0.000089 0.368865 0.397771 0.381272 0.000085 0.376068 0.408587 0.389554 0.000087 949.540000 955.040000 951.003633 339.311755 1102.550000 1086.840000 1096.024233 322.438142 7947.910000 7958.120000 7952.972133 627.474082
284 0.272401 0.339797 0.301202 0.000137 0.472236 0.467232 0.469491 0.000043 0.372319 0.403514 0.385346 0.000040 0.274028 0.336652 0.301238 0.000295 0.270775 0.342941 0.301166 0.000304 0.463574 0.458276 0.461256 0.000083 0.480899 0.476188 0.477726 0.000088 0.368801 0.397464 0.381247 0.000086 0.375837 0.409565 0.389446 0.000088 949.390000 956.340000 950.963333 346.064748 1101.320000 1087.160000 1096.135000 328.013942 7949.290000 7956.500000 7952.901667 649.593608
285 0.273096 0.338245 0.301146 0.000134 0.472447 0.467348 0.469588 0.000043 0.372772 0.402796 0.385367 0.000040 0.276015 0.336919 0.301089 0.000287 0.270178 0.339571 0.301203 0.000306 0.463623 0.459348 0.461383 0.000084 0.481271 0.475347 0.477793 0.000088 0.369819 0.398133 0.381236 0.000086 0.375724 0.407459 0.389498 0.000088 949.780000 954.150000 950.805467 348.749929 1103.930000 1086.730000 1096.339300 328.644271 7946.290000 7959.120000 7952.855233 646.007942
286 0.273002 0.338229 0.301157 0.000134 0.472369 0.466682 0.469590 0.000043 0.372686 0.402455 0.385374 0.000040 0.273705 0.336013 0.301148 0.000283 0.272300 0.340445 0.301166 0.000309 0.463519 0.459287 0.461384 0.000082 0.481219 0.474077 0.477796 0.000090 0.368612 0.397650 0.381266 0.000085 0.376760 0.407261 0.389481 0.000090 947.740000 956.090000 950.655667 347.308093 1102.280000 1087.260000 1096.271033 333.423614 7949.980000 7956.650000 7953.073300 645.447769
287 0.272986 0.338833 0.301034 0.000134 0.471355 0.467215 0.469698 0.000042 0.372171 0.403024 0.385366 0.000040 0.274163 0.339715 0.301245 0.000290 0.271809 0.337950 0.300823 0.000301 0.462373 0.459244 0.461443 0.000082 0.480337 0.475186 0.477952 0.000088 0.368268 0.399479 0.381344 0.000087 0.376073 0.406568 0.389388 0.000089 948.920000 957.280000 950.589900 342.861586 1104.560000 1087.750000 1096.242933 337.592776 7946.520000 7954.970000 7953.167167 639.698496
288 0.272809 0.338523 0.301048 0.000134 0.471357 0.466296 0.469695 0.000042 0.372083 0.402410 0.385371 0.000040 0.272984 0.337119 0.301306 0.000290 0.272635 0.339927 0.300790 0.000299 0.463914 0.458514 0.461461 0.000081 0.478801 0.474079 0.477929 0.000089 0.368449 0.397817 0.381383 0.000087 0.375718 0.407003 0.389359 0.000089 949.850000 956.600000 950.625900 340.502034 1100.690000 1087.660000 1096.140733 339.784961 7949.460000 7955.740000 7953.233367 634.058551
289 0.272799 0.338389 0.301100 0.000134 0.471896 0.467900 0.469756 0.000043 0.372347 0.403144 0.385428 0.000040 0.273961 0.338334 0.301419 0.000293 0.271636 0.338443 0.300781 0.000303 0.463644 0.460721 0.461503 0.000082 0.480148 0.475078 0.478009 0.000088 0.368802 0.399528 0.381461 0.000088 0.375892 0.406761 0.389395 0.000090 947.070000 950.400000 950.739200 341.476042 1101.620000 1089.040000 1095.956700 346.537810 7951.310000 7960.560000 7953.304100 643.905046
290 0.272378 0.338205 0.301060 0.000136 0.471347 0.466721 0.469676 0.000042 0.371863 0.402463 0.385368 0.000041 0.273745 0.339148 0.301460 0.000299 0.271012 0.337261 0.300660 0.000301 0.462414 0.458474 0.461484 0.000082 0.480281 0.474967 0.477868 0.000089 0.368079 0.398811 0.381472 0.000089 0.375646 0.406114 0.389264 0.000089 947.300000 950.680000 950.753533 339.460855 1105.640000 1083.410000 1095.899667 353.165037 7947.060000 7965.910000 7953.346800 649.464673
291 0.272379 0.338075 0.300987 0.000137 0.471629 0.467289 0.469710 0.000042 0.372004 0.402682 0.385348 0.000041 0.273310 0.336712 0.301264 0.000298 0.271448 0.339439 0.300710 0.000305 0.462966 0.461108 0.461504 0.000081 0.480292 0.473470 0.477916 0.000090 0.368138 0.398910 0.381384 0.000089 0.375870 0.406454 0.389313 0.000090 950.520000 955.200000 950.794933 337.484482 1102.790000 1085.850000 1095.959300 352.801264 7946.690000 7958.950000 7953.245767 648.091601
292 0.271677 0.337362 0.300677 0.000137 0.471069 0.468202 0.469751 0.000042 0.371373 0.402782 0.385214 0.000041 0.274121 0.337743 0.300796 0.000298 0.269233 0.336980 0.300557 0.000310 0.462037 0.459571 0.461521 0.000082 0.480102 0.476832 0.477981 0.000090 0.368079 0.398657 0.381159 0.000090 0.374667 0.406906 0.389269 0.000091 947.090000 954.110000 951.104033 338.998832 1104.790000 1086.610000 1096.080400 355.948355 7948.120000 7959.280000 7952.815567 641.472820
293 0.271907 0.338268 0.300578 0.000140 0.472165 0.468744 0.469680 0.000042 0.372036 0.403506 0.385129 0.000041 0.273287 0.336210 0.300607 0.000304 0.270526 0.340327 0.300549 0.000321 0.463507 0.459736 0.461508 0.000080 0.480823 0.477751 0.477852 0.000090 0.368397 0.397973 0.381058 0.000090 0.375674 0.409039 0.389200 0.000093 947.290000 954.630000 951.249567 337.071747 1102.440000 1085.570000 1096.194800 353.777489 7950.270000 7959.800000 7952.555633 632.215484
294 0.271351 0.338394 0.300362 0.000142 0.471150 0.467148 0.469716 0.000041 0.371251 0.402771 0.385039 0.000042 0.274660 0.338246 0.300485 0.000301 0.268042 0.338542 0.300238 0.000323 0.463569 0.457796 0.461541 0.000079 0.478731 0.476501 0.477892 0.000090 0.369115 0.398021 0.381013 0.000089 0.373387 0.407521 0.389065 0.000094 946.990000 953.440000 951.449367 329.518757 1102.170000 1087.250000 1096.353367 346.175810 7950.840000 7959.310000 7952.197267 609.956039
295 0.271497 0.337753 0.299998 0.000141 0.471791 0.468562 0.469878 0.000041 0.371644 0.403157 0.384938 0.000042 0.274073 0.337056 0.300145 0.000301 0.268920 0.338449 0.299851 0.000317 0.463025 0.460680 0.461655 0.000080 0.480557 0.476444 0.478102 0.000089 0.368549 0.398868 0.380900 0.000089 0.374739 0.407446 0.388976 0.000093 952.060000 956.040000 951.486600 332.338522 1103.340000 1088.360000 1096.528100 344.688625 7944.600000 7955.600000 7951.985300 615.913114
296 0.271039 0.338322 0.299540 0.000141 0.472094 0.466602 0.469855 0.000040 0.371566 0.402462 0.384697 0.000041 0.272417 0.338015 0.299766 0.000297 0.269662 0.338628 0.299313 0.000316 0.463947 0.458877 0.461607 0.000078 0.480241 0.474326 0.478102 0.000087 0.368182 0.398446 0.380687 0.000087 0.374951 0.406477 0.388707 0.000092 946.670000 954.790000 951.613833 333.559721 1102.770000 1085.550000 1096.734833 339.579841 7950.560000 7959.660000 7951.651333 609.533561
297 0.270667 0.337650 0.299297 0.000141 0.471276 0.467215 0.469825 0.000041 0.370972 0.402432 0.384561 0.000042 0.273340 0.334614 0.299579 0.000295 0.267994 0.340685 0.299014 0.000319 0.463009 0.459809 0.461648 0.000077 0.479544 0.474620 0.478002 0.000089 0.368174 0.397212 0.380614 0.000087 0.373769 0.407653 0.388508 0.000093 949.220000 953.930000 951.680800 333.223393 1102.010000 1084.990000 1096.886833 337.321365 7948.770000 7961.080000 7951.432367 598.053891
298 0.270336 0.338103 0.299069 0.000141 0.472782 0.466991 0.469887 0.000041 0.371559 0.402547 0.384478 0.000041 0.271925 0.335811 0.299561 0.000297 0.268747 0.340395 0.298576 0.000313 0.465088 0.459933 0.461706 0.000076 0.480476 0.474048 0.478068 0.000088 0.368506 0.397872 0.380634 0.000086 0.374611 0.407222 0.388322 0.000091 946.980000 955.790000 951.681800 329.800683 1102.090000 1084.800000 1097.007800 333.588564 7950.930000 7959.410000 7951.310400 590.647887
299 0.270549 0.336590 0.298879 0.000141 0.472227 0.467742 0.469831 0.000042 0.371388 0.402166 0.384355 0.000042 0.272824 0.334993 0.299523 0.000295 0.268274 0.338187 0.298235 0.000312 0.463533 0.459942 0.461666 0.000079 0.480920 0.475542 0.477995 0.000090 0.368179 0.397467 0.380595 0.000087 0.374597 0.406865 0.388115 0.000092 946.930000 953.530000 951.710233 326.190824 1102.920000 1089.030000 1097.022900 327.597821 7950.150000 7957.440000 7951.266867 583.752054
300 0.270378 0.336285 0.298580 0.000143 0.471858 0.467250 0.469887 0.000042 0.371118 0.401767 0.384234 0.000042 0.271789 0.335130 0.299288 0.000302 0.268967 0.337440 0.297873 0.000313 0.463719 0.459685 0.461657 0.000078 0.479997 0.474815 0.478118 0.000090 0.367754 0.397407 0.380472 0.000088 0.374482 0.406128 0.387995 0.000091 946.780000 958.910000 951.527100 325.126230 1102.360000 1082.580000 1097.226933 330.868756 7950.860000 7958.510000 7951.245967 588.671538
301 0.269368 0.335830 0.298136 0.000140 0.471123 0.467588 0.469918 0.000041 0.370245 0.401709 0.384027 0.000041 0.270453 0.335569 0.298929 0.000303 0.268283 0.336091 0.297343 0.000314 0.462059 0.459967 0.461681 0.000078 0.480186 0.475208 0.478156 0.000087 0.366256 0.397768 0.380305 0.000088 0.374235 0.405650 0.387749 0.000092 947.620000 955.940000 951.396100 322.118473 1102.460000 1089.720000 1097.280067 327.973965 7949.920000 7954.340000 7951.323833 586.379844
302 0.269408 0.335364 0.297924 0.000140 0.471942 0.467469 0.469917 0.000041 0.370675 0.401417 0.383920 0.000041 0.271145 0.336322 0.298749 0.000297 0.267672 0.334406 0.297098 0.000312 0.463466 0.459526 0.461732 0.000077 0.480419 0.475412 0.478103 0.000086 0.367305 0.397924 0.380240 0.000087 0.374045 0.404909 0.387601 0.000091 948.300000 959.460000 951.248767 320.495984 1101.300000 1085.710000 1097.326300 326.299309 7950.400000 7954.830000 7951.424933 584.555369
303 0.269469 0.336107 0.297690 0.000138 0.471440 0.469010 0.469877 0.000041 0.370454 0.402558 0.383783 0.000041 0.271264 0.337160 0.298580 0.000300 0.267674 0.335054 0.296800 0.000306 0.462429 0.459495 0.461674 0.000077 0.480450 0.478525 0.478079 0.000086 0.366847 0.398328 0.380127 0.000088 0.374062 0.406789 0.387440 0.000089 949.440000 963.230000 951.195533 320.155873 1101.470000 1083.420000 1097.291900 320.361418 7949.090000 7953.350000 7951.512567 577.904297
304 0.269075 0.335117 0.297532 0.000135 0.470636 0.466933 0.469847 0.000041 0.369856 0.401025 0.383690 0.000040 0.270652 0.333997 0.298382 0.000295 0.267499 0.336238 0.296683 0.000306 0.462090 0.460003 0.461635 0.000077 0.479183 0.473864 0.478059 0.000087 0.366371 0.397000 0.380009 0.000087 0.373341 0.405051 0.387371 0.000090 949.700000 957.710000 950.998833 319.388771 1101.750000 1086.620000 1097.142467 315.409547 7948.550000 7955.670000 7951.858700 569.320378
305 0.269067 0.336011 0.297417 0.000138 0.471183 0.466657 0.469813 0.000040 0.370125 0.401334 0.383615 0.000041 0.271204 0.334341 0.298404 0.000299 0.266931 0.337681 0.296430 0.000307 0.462815 0.458790 0.461500 0.000077 0.479551 0.474524 0.478126 0.000087 0.367010 0.396566 0.379952 0.000088 0.373241 0.406102 0.387278 0.000090 949.080000 957.940000 950.833900 320.475934 1103.970000 1087.740000 1096.927733 318.554144 7946.950000 7954.320000 7952.238367 577.596924
306 0.268739 0.334676 0.297304 0.000138 0.470655 0.467927 0.469813 0.000041 0.369697 0.401301 0.383558 0.000041 0.270344 0.334026 0.298266 0.000297 0.267136 0.335325 0.296342 0.000308 0.462374 0.460287 0.461574 0.000078 0.478935 0.475567 0.478051 0.000087 0.366359 0.397157 0.379920 0.000088 0.373036 0.405446 0.387196 0.000090 948.200000 953.700000 950.641300 320.414726 1102.740000 1091.080000 1096.839067 318.183584 7949.060000 7955.220000 7952.519633 576.313259
307 0.268711 0.335114 0.297068 0.000137 0.471197 0.468040 0.469739 0.000041 0.369954 0.401577 0.383404 0.000040 0.270553 0.334574 0.298077 0.000298 0.266868 0.335655 0.296060 0.000306 0.463091 0.460275 0.461534 0.000077 0.479302 0.475805 0.477944 0.000088 0.366822 0.397424 0.379805 0.000087 0.373085 0.405730 0.387002 0.000090 947.540000 959.040000 950.532167 313.650317 1100.840000 1088.160000 1096.726700 317.094093 7951.620000 7952.800000 7952.741133 575.020501
308 0.268671 0.335223 0.297058 0.000137 0.471778 0.468263 0.469771 0.000041 0.370224 0.401743 0.383414 0.000041 0.269933 0.338262 0.297990 0.000301 0.267408 0.332185 0.296126 0.000304 0.464051 0.459078 0.461524 0.000078 0.479505 0.477448 0.478018 0.000088 0.366992 0.398670 0.379757 0.000087 0.373457 0.404816 0.387072 0.000089 949.540000 956.070000 950.573867 310.394011 1104.710000 1087.460000 1096.662300 318.716102 7945.750000 7956.470000 7952.763833 569.225395
309 0.268870 0.335704 0.296951 0.000138 0.471881 0.466333 0.469707 0.000042 0.370376 0.401019 0.383329 0.000041 0.270324 0.334677 0.297813 0.000297 0.267416 0.336731 0.296090 0.000311 0.463882 0.459492 0.461461 0.000078 0.479880 0.473173 0.477954 0.000088 0.367103 0.397085 0.379637 0.000088 0.373648 0.404952 0.387022 0.000090 949.350000 958.110000 950.624500 300.751737 1101.310000 1085.800000 1096.695200 321.233423 7949.340000 7956.090000 7952.680300 572.782373
310 0.268519 0.334636 0.296924 0.000139 0.471511 0.467564 0.469781 0.000042 0.370015 0.401100 0.383352 0.000041 0.269433 0.335516 0.297841 0.000302 0.267604 0.333757 0.296006 0.000309 0.463445 0.459494 0.461590 0.000079 0.479576 0.475633 0.477972 0.000088 0.366439 0.397505 0.379716 0.000088 0.373590 0.404695 0.386989 0.000089 945.460000 953.750000 950.777800 303.889017 1102.250000 1089.500000 1096.712433 327.228348 7952.290000 7956.750000 7952.509767 573.723642
311 0.268138 0.335398 0.296788 0.000140 0.472147 0.468024 0.469870 0.000042 0.370142 0.401711 0.383329 0.000041 0.269887 0.335665 0.297670 0.000303 0.266388 0.335130 0.295905 0.000313 0.462722 0.460444 0.461560 0.000079 0.481572 0.475604 0.478179 0.000087 0.366305 0.398055 0.379615 0.000089 0.373980 0.405367 0.387042 0.000091 947.630000 961.120000 950.903567 304.180208 1102.200000 1086.450000 1096.747767 331.502362 7950.170000 7952.430000 7952.348667 572.375572
312 0.267648 0.334447 0.296488 0.000139 0.471795 0.468341 0.469877 0.000041 0.369722 0.401394 0.383182 0.000041 0.268705 0.331587 0.297315 0.000303 0.266590 0.337306 0.295661 0.000313 0.464472 0.458536 0.461643 0.000079 0.479119 0.478146 0.478111 0.000087 0.366588 0.395062 0.379479 0.000088 0.372855 0.407726 0.386886 0.000091 948.410000 955.430000 950.992200 302.845134 1102.910000 1088.740000 1096.812867 331.840910 7948.680000 7955.830000 7952.194933 571.181707
313 0.268092 0.333969 0.296376 0.000141 0.471710 0.468147 0.469937 0.000042 0.369901 0.401058 0.383157 0.000042 0.268883 0.335513 0.297089 0.000304 0.267302 0.332426 0.295663 0.000313 0.463646 0.459048 0.461704 0.000079 0.479774 0.477246 0.478170 0.000088 0.366264 0.397280 0.379397 0.000090 0.373538 0.404836 0.386917 0.000092 945.770000 954.360000 950.996767 307.995242 1100.870000 1087.590000 1096.911667 333.260063 7953.360000 7958.050000 7952.091567 578.500801
314 0.267668 0.333177 0.296042 0.000139 0.471153 0.468000 0.469959 0.000041 0.369411 0.400589 0.383001 0.000042 0.267944 0.329071 0.296768 0.000302 0.267393 0.337284 0.295315 0.000308 0.463482 0.458518 0.461810 0.000078 0.478825 0.477483 0.478109 0.000088 0.365713 0.393795 0.379289 0.000088 0.373109 0.407383 0.386712 0.000091 949.980000 954.730000 951.038700 304.799420 1102.670000 1091.660000 1097.025933 334.679747 7947.350000 7953.610000 7951.935367 579.421183
315 0.267175 0.334144 0.295879 0.000139 0.472264 0.467362 0.469936 0.000042 0.369720 0.400753 0.382908 0.000041 0.268389 0.331480 0.296573 0.000303 0.265961 0.336808 0.295185 0.000308 0.464280 0.458676 0.461699 0.000079 0.480249 0.476048 0.478173 0.000085 0.366335 0.395078 0.379136 0.000088 0.373105 0.406428 0.386679 0.000090 948.030000 956.730000 951.196033 310.394393 1106.310000 1091.640000 1096.884200 338.406367 7945.660000 7951.630000 7951.919767 591.097821
316 0.267236 0.334256 0.295703 0.000140 0.471541 0.467749 0.469887 0.000042 0.369389 0.401003 0.382795 0.000042 0.267066 0.331379 0.296318 0.000303 0.267405 0.337133 0.295087 0.000312 0.462511 0.459673 0.461583 0.000080 0.480572 0.475825 0.478191 0.000087 0.364789 0.395526 0.378951 0.000089 0.373989 0.406479 0.386639 0.000090 949.710000 956.820000 951.283733 310.938072 1106.000000 1088.480000 1096.800800 337.420799 7944.290000 7954.700000 7951.915467 603.301078
317 0.266662 0.333988 0.295508 0.000140 0.471269 0.467675 0.469891 0.000042 0.368966 0.400831 0.382699 0.000042 0.266563 0.333533 0.296217 0.000301 0.266761 0.334442 0.294799 0.000308 0.463296 0.458166 0.461554 0.000081 0.479243 0.477184 0.478227 0.000087 0.364929 0.395849 0.378885 0.000088 0.373002 0.405813 0.386513 0.000091 947.430000 957.870000 951.339833 312.817028 1104.530000 1089.310000 1096.901667 337.010360 7948.040000 7952.820000 7951.758500 614.803558
318 0.266401 0.333498 0.295258 0.000139 0.472012 0.467190 0.469870 0.000041 0.369206 0.400344 0.382564 0.000041 0.266376 0.332988 0.295978 0.000296 0.266426 0.334009 0.294539 0.000307 0.463441 0.460004 0.461462 0.000081 0.480582 0.474376 0.478278 0.000087 0.364909 0.396496 0.378720 0.000086 0.373504 0.404193 0.386408 0.000090 948.970000 959.270000 951.355933 308.162825 1105.490000 1087.590000 1097.175767 335.224476 7945.540000 7953.140000 7951.468300 609.547714
319 0.266232 0.332365 0.295209 0.000141 0.470879 0.467438 0.469901 0.000042 0.368556 0.399902 0.382555 0.000042 0.267544 0.333155 0.295769 0.000297 0.264920 0.331575 0.294648 0.000314 0.463235 0.458113 0.461553 0.000081 0.478523 0.476763 0.478249 0.000085 0.365390 0.395634 0.378661 0.000086 0.371722 0.404169 0.386448 0.000092 949.970000 957.130000 951.505167 305.268155 1104.630000 1090.470000 1097.251467 336.883321 7945.400000 7952.400000 7951.243367 615.146485
320 0.266254 0.332987 0.295007 0.000144 0.472381 0.466907 0.469968 0.000041 0.369317 0.399947 0.382487 0.000042 0.267262 0.333173 0.295580 0.000305 0.265245 0.332800 0.294434 0.000316 0.464184 0.459382 0.461599 0.000079 0.480577 0.474432 0.478336 0.000086 0.365723 0.396278 0.378590 0.000087 0.372911 0.403616 0.386385 0.000092 945.420000 957.330000 951.456433 308.783662 1104.780000 1087.440000 1097.607767 338.037712 7949.800000 7955.230000 7950.935800 613.561906
321 0.265777 0.333142 0.294624 0.000144 0.470393 0.467855 0.469955 0.000041 0.368085 0.400498 0.382290 0.000043 0.265795 0.333323 0.295140 0.000309 0.265760 0.332960 0.294108 0.000312 0.461269 0.458455 0.461612 0.000078 0.479516 0.477254 0.478299 0.000086 0.363532 0.395889 0.378376 0.000089 0.372638 0.405107 0.386203 0.000091 946.620000 957.370000 951.228767 305.161223 1103.570000 1090.490000 1097.816233 329.571368 7949.810000 7952.140000 7950.955000 605.183799
322 0.265892 0.332409 0.294254 0.000140 0.472234 0.469130 0.469945 0.000040 0.369063 0.400770 0.382099 0.000041 0.267371 0.331797 0.294699 0.000305 0.264413 0.333021 0.293809 0.000307 0.463001 0.461732 0.461560 0.000078 0.481466 0.476529 0.478329 0.000085 0.365186 0.396764 0.378129 0.000087 0.372939 0.404775 0.386069 0.000089 950.030000 957.580000 951.207667 302.223530 1104.060000 1087.150000 1097.822233 326.381478 7945.910000 7955.270000 7950.970100 596.916350
323 0.265980 0.331929 0.294099 0.000141 0.473027 0.467566 0.469914 0.000042 0.369503 0.399747 0.382006 0.000041 0.266711 0.330511 0.294536 0.000307 0.265249 0.333347 0.293662 0.000308 0.464853 0.459134 0.461503 0.000079 0.481200 0.475998 0.478325 0.000086 0.365782 0.394822 0.378020 0.000089 0.373225 0.404672 0.385993 0.000089 947.400000 956.050000 951.102233 303.418045 1103.220000 1089.090000 1097.946500 325.152107 7949.380000 7954.860000 7950.951267 601.487382
324 0.265186 0.331725 0.294048 0.000139 0.471757 0.468749 0.469949 0.000040 0.368472 0.400237 0.381998 0.000041 0.264366 0.330783 0.294315 0.000309 0.266006 0.332667 0.293780 0.000307 0.463172 0.461591 0.461550 0.000078 0.480342 0.475907 0.478348 0.000085 0.363769 0.396187 0.377933 0.000089 0.373174 0.404287 0.386064 0.000089 948.190000 954.130000 951.330600 302.288960 1104.310000 1087.740000 1097.900967 324.080980 7947.500000 7958.130000 7950.768433 603.736856
325 0.264952 0.332185 0.293966 0.000138 0.472253 0.467797 0.469951 0.000041 0.368602 0.399991 0.381958 0.000041 0.264644 0.335076 0.294061 0.000312 0.265259 0.329294 0.293870 0.000298 0.463469 0.458937 0.461617 0.000078 0.481038 0.476657 0.478286 0.000086 0.364056 0.397007 0.377839 0.000090 0.373148 0.402976 0.386078 0.000087 948.340000 956.150000 951.289600 307.970884 1103.950000 1091.480000 1097.983100 324.931708 7947.710000 7952.370000 7950.727300 606.816799
326 0.264512 0.332699 0.293928 0.000143 0.472953 0.467399 0.469981 0.000041 0.368732 0.400049 0.381954 0.000042 0.265042 0.331562 0.293788 0.000316 0.263982 0.333837 0.294068 0.000306 0.464502 0.459119 0.461595 0.000078 0.481403 0.475677 0.478366 0.000086 0.364772 0.395341 0.377692 0.000091 0.372692 0.404757 0.386217 0.000090 944.590000 959.140000 951.360433 310.015126 1104.240000 1091.450000 1097.791067 324.931281 7951.170000 7949.410000 7950.848500 606.714092
327 0.265163 0.332193 0.293788 0.000142 0.472415 0.467438 0.469994 0.000041 0.368789 0.399816 0.381891 0.000042 0.265426 0.329929 0.293554 0.000317 0.264900 0.334458 0.294021 0.000308 0.464238 0.458905 0.461686 0.000077 0.480592 0.475971 0.478302 0.000085 0.364832 0.394417 0.377620 0.000092 0.372746 0.405214 0.386162 0.000090 945.610000 956.450000 951.244100 306.974435 1103.550000 1088.510000 1097.888867 324.226786 7950.840000 7955.040000 7950.867033 592.423359
328 0.264909 0.332625 0.293669 0.000140 0.471934 0.467101 0.469976 0.000041 0.368422 0.399863 0.381823 0.000041 0.264828 0.329929 0.293333 0.000318 0.264990 0.335320 0.294004 0.000309 0.463058 0.458948 0.461606 0.000079 0.480810 0.475253 0.478347 0.000086 0.363943 0.394439 0.377470 0.000092 0.372900 0.405287 0.386176 0.000091 948.920000 953.410000 951.175767 301.990784 1104.230000 1086.960000 1097.877433 317.517402 7946.850000 7959.630000 7950.946800 575.338226
329 0.265097 0.331495 0.293503 0.000140 0.472373 0.468799 0.469964 0.000041 0.368735 0.400147 0.381733 0.000042 0.265016 0.332134 0.293028 0.000319 0.265178 0.330855 0.293977 0.000311 0.464464 0.460165 0.461622 0.000079 0.480282 0.477433 0.478307 0.000087 0.364740 0.396149 0.377325 0.000092 0.372730 0.404144 0.386142 0.000092 945.880000 956.210000 951.016000 303.061993 1106.070000 1092.430000 1098.008067 307.173885 7948.050000 7951.360000 7950.975933 549.642379
330 0.265040 0.331470 0.293463 0.000142 0.471873 0.468252 0.470038 0.000041 0.368457 0.399861 0.381751 0.000041 0.263888 0.332041 0.292881 0.000316 0.266191 0.330899 0.294046 0.000322 0.464373 0.459553 0.461717 0.000079 0.479373 0.476952 0.478358 0.000086 0.364131 0.395797 0.377299 0.000092 0.372782 0.403926 0.386202 0.000093 947.190000 955.900000 950.962000 301.963021 1104.720000 1088.800000 1097.879133 299.895741 7948.090000 7955.300000 7951.158867 533.166991
331 0.264546 0.331310 0.293420 0.000139 0.472180 0.467622 0.469998 0.000042 0.368363 0.399466 0.381709 0.000041 0.264367 0.330087 0.293049 0.000310 0.264725 0.332533 0.293791 0.000317 0.463624 0.457968 0.461625 0.000079 0.480736 0.477276 0.478371 0.000087 0.363996 0.394028 0.377337 0.000091 0.372730 0.404904 0.386081 0.000093 945.870000 957.520000 950.964833 307.174738 1106.230000 1090.970000 1097.837933 297.511626 7947.900000 7951.510000 7951.197233 525.708549
332 0.264620 0.331630 0.293423 0.000139 0.472600 0.468477 0.469954 0.000041 0.368610 0.400054 0.381689 0.000042 0.264317 0.330081 0.292952 0.000308 0.264923 0.333179 0.293894 0.000314 0.464233 0.460005 0.461600 0.000079 0.480968 0.476950 0.478308 0.000087 0.364275 0.395043 0.377276 0.000090 0.372945 0.405065 0.386101 0.000093 945.790000 957.050000 950.838500 311.155031 1104.500000 1085.060000 1097.800400 295.676972 7949.710000 7957.890000 7951.361100 529.556832
333 0.264513 0.331169 0.293338 0.000140 0.471929 0.467540 0.469967 0.000042 0.368221 0.399355 0.381653 0.000042 0.264633 0.330137 0.292856 0.000311 0.264394 0.332201 0.293821 0.000318 0.463140 0.459717 0.461625 0.000079 0.480718 0.475363 0.478310 0.000088 0.363886 0.394927 0.377240 0.000091 0.372556 0.403782 0.386065 0.000092 944.800000 953.340000 950.483233 313.785030 1105.080000 1090.480000 1098.043900 302.941406 7950.120000 7956.180000 7951.472867 540.813212
334 0.264148 0.331931 0.293143 0.000142 0.471290 0.468723 0.470031 0.000042 0.367719 0.400327 0.381587 0.000042 0.264293 0.328853 0.292670 0.000309 0.264003 0.335009 0.293616 0.000320 0.462588 0.460393 0.461581 0.000079 0.479992 0.477053 0.478482 0.000087 0.363441 0.394623 0.377126 0.000090 0.371997 0.406031 0.386049 0.000093 946.260000 957.210000 950.085967 313.700655 1105.660000 1088.630000 1098.384500 301.159505 7948.080000 7954.160000 7951.529533 545.366179
335 0.264399 0.331868 0.292969 0.000141 0.471916 0.467632 0.470003 0.000041 0.368158 0.399750 0.381486 0.000041 0.263280 0.331407 0.292506 0.000308 0.265518 0.332329 0.293432 0.000322 0.463344 0.459553 0.461474 0.000078 0.480488 0.475711 0.478532 0.000087 0.363312 0.395480 0.376990 0.000089 0.373003 0.404020 0.385982 0.000092 946.160000 957.450000 949.952700 317.248254 1106.990000 1084.900000 1098.395167 302.367277 7946.850000 7957.650000 7951.652133 550.171949
336 0.263730 0.330269 0.292776 0.000141 0.471877 0.469152 0.470062 0.000043 0.367803 0.399710 0.381419 0.000042 0.263444 0.331200 0.292392 0.000311 0.264016 0.329338 0.293160 0.000321 0.463067 0.461558 0.461480 0.000079 0.480686 0.476746 0.478643 0.000087 0.363256 0.396379 0.376936 0.000090 0.372351 0.403042 0.385901 0.000093 946.320000 955.920000 949.602067 316.705440 1104.620000 1086.750000 1098.462667 297.921684 7949.060000 7957.330000 7951.935267 548.837182
337 0.263517 0.330780 0.292603 0.000144 0.471789 0.467204 0.470100 0.000043 0.367653 0.398992 0.381351 0.000042 0.263668 0.332685 0.292302 0.000316 0.263366 0.328874 0.292903 0.000325 0.463224 0.459281 0.461443 0.000080 0.480355 0.475127 0.478757 0.000087 0.363446 0.395983 0.376872 0.000092 0.371860 0.402001 0.385830 0.000093 942.970000 954.070000 949.298200 316.620132 1106.440000 1087.370000 1098.612400 295.354436 7950.590000 7958.560000 7952.089400 542.088340
338 0.262812 0.331485 0.292402 0.000146 0.473495 0.467574 0.470166 0.000042 0.368153 0.399529 0.381284 0.000042 0.262920 0.330192 0.292064 0.000317 0.262703 0.332777 0.292740 0.000324 0.464483 0.458298 0.461568 0.000079 0.482506 0.476849 0.478765 0.000085 0.363702 0.394245 0.376816 0.000091 0.372605 0.404813 0.385752 0.000093 944.650000 952.440000 949.243033 317.418075 1108.080000 1090.200000 1098.755533 292.269082 7947.270000 7957.360000 7952.001433 541.246730
339 0.262799 0.331895 0.292124 0.000147 0.471855 0.467453 0.470238 0.000042 0.367327 0.399674 0.381181 0.000043 0.262180 0.330878 0.291767 0.000316 0.263417 0.332912 0.292481 0.000323 0.463201 0.459721 0.461694 0.000079 0.480509 0.475184 0.478782 0.000085 0.362691 0.395300 0.376730 0.000092 0.371963 0.404048 0.385632 0.000093 945.920000 951.170000 948.970167 315.632250 1107.690000 1086.270000 1099.004200 279.834077 7946.390000 7962.560000 7952.025633 524.986534
340 0.262692 0.330720 0.291764 0.000147 0.472689 0.467365 0.470240 0.000041 0.367690 0.399042 0.381002 0.000043 0.261727 0.327652 0.291451 0.000321 0.263656 0.333787 0.292076 0.000320 0.464166 0.459803 0.461661 0.000078 0.481212 0.474928 0.478819 0.000083 0.362947 0.393727 0.376556 0.000093 0.372434 0.404357 0.385447 0.000092 947.660000 954.770000 948.755733 315.977504 1107.910000 1085.180000 1099.255400 279.166255 7944.430000 7960.050000 7951.988867 525.948157
341 0.262552 0.329653 0.291321 0.000146 0.470777 0.467436 0.470216 0.000042 0.366664 0.398544 0.380769 0.000042 0.261888 0.327748 0.290940 0.000317 0.263215 0.331558 0.291701 0.000319 0.462477 0.459674 0.461659 0.000079 0.479078 0.475197 0.478774 0.000086 0.362182 0.393711 0.376299 0.000091 0.371146 0.403378 0.385238 0.000092 946.820000 950.980000 948.578400 315.631705 1105.150000 1090.900000 1099.340633 273.094623 7948.030000 7958.120000 7952.080967 520.813738
342 0.262305 0.329214 0.291140 0.000145 0.471802 0.467812 0.470146 0.000041 0.367053 0.398513 0.380643 0.000042 0.260324 0.327434 0.290654 0.000313 0.264285 0.330993 0.291627 0.000318 0.463547 0.459487 0.461528 0.000078 0.480057 0.476137 0.478765 0.000085 0.361936 0.393461 0.376091 0.000089 0.372171 0.403565 0.385196 0.000091 943.860000 953.750000 948.461367 312.873457 1104.010000 1090.430000 1099.388367 271.369522 7952.130000 7955.820000 7952.150267 524.827167
343 0.261909 0.329961 0.290896 0.000144 0.472499 0.467826 0.470085 0.000041 0.367204 0.398893 0.380490 0.000042 0.261168 0.329679 0.290400 0.000313 0.262649 0.330243 0.291391 0.000317 0.463887 0.459579 0.461568 0.000079 0.481111 0.476072 0.478602 0.000084 0.362527 0.394629 0.375984 0.000090 0.371880 0.403157 0.384996 0.000092 947.880000 951.890000 948.311200 310.227241 1105.430000 1089.370000 1099.416000 276.194025 7946.690000 7958.740000 7952.272800 524.946784
344 0.261915 0.330507 0.290630 0.000143 0.471951 0.468107 0.470150 0.000041 0.366933 0.399307 0.380390 0.000042 0.262183 0.329600 0.290001 0.000312 0.261647 0.331414 0.291260 0.000317 0.462821 0.458873 0.461585 0.000078 0.481081 0.477340 0.478715 0.000086 0.362502 0.394237 0.375793 0.000089 0.371364 0.404377 0.384988 0.000093 945.490000 957.030000 948.400933 304.093257 1106.930000 1084.840000 1099.568733 276.829706 7947.580000 7958.130000 7952.030333 528.594319
345 0.261876 0.328763 0.290515 0.000142 0.471975 0.467611 0.470101 0.000041 0.366926 0.398187 0.380308 0.000041 0.262863 0.326402 0.289937 0.000306 0.260889 0.331123 0.291093 0.000321 0.462724 0.459306 0.461595 0.000079 0.481227 0.475916 0.478606 0.000084 0.362793 0.392854 0.375766 0.000089 0.371058 0.403520 0.384850 0.000093 945.650000 953.140000 948.416067 298.936999 1105.080000 1086.870000 1099.677633 281.793051 7949.270000 7959.990000 7951.906300 536.831070
346 0.261665 0.328457 0.290343 0.000137 0.472836 0.466549 0.470096 0.000041 0.367251 0.397503 0.380219 0.000040 0.262005 0.326432 0.289992 0.000310 0.261326 0.330482 0.290694 0.000308 0.463741 0.459503 0.461497 0.000081 0.481931 0.473594 0.478694 0.000083 0.362873 0.392968 0.375744 0.000089 0.371628 0.402038 0.384694 0.000090 945.920000 955.490000 948.456633 297.984007 1104.270000 1092.470000 1099.711067 281.725008 7949.810000 7952.040000 7951.832300 540.468527
347 0.262101 0.327991 0.290468 0.000139 0.471144 0.468021 0.470100 0.000041 0.366623 0.398006 0.380284 0.000041 0.261759 0.327977 0.290048 0.000308 0.262442 0.328004 0.290888 0.000315 0.462384 0.460494 0.461498 0.000080 0.479905 0.475549 0.478701 0.000084 0.362072 0.394235 0.375773 0.000089 0.371173 0.401777 0.384795 0.000093 945.590000 952.280000 948.661233 302.065964 1104.650000 1088.100000 1099.587133 284.453649 7949.760000 7959.620000 7951.751633 546.891239
348 0.261301 0.329428 0.290355 0.000141 0.471848 0.467756 0.470130 0.000041 0.366575 0.398592 0.380243 0.000042 0.262891 0.329164 0.289808 0.000309 0.259711 0.329692 0.290903 0.000320 0.462598 0.460464 0.461588 0.000079 0.481099 0.475047 0.478672 0.000084 0.362745 0.394814 0.375698 0.000088 0.370405 0.402369 0.384787 0.000094 943.220000 952.600000 948.711700 299.996134 1103.080000 1090.200000 1099.511500 288.725319 7953.700000 7957.200000 7951.776800 548.258615
349 0.261598 0.328530 0.290410 0.000141 0.471011 0.468264 0.470094 0.000042 0.366305 0.398397 0.380252 0.000042 0.261684 0.329398 0.289867 0.000312 0.261512 0.327663 0.290953 0.000321 0.462812 0.459717 0.461528 0.000081 0.479210 0.476810 0.478660 0.000084 0.362248 0.394557 0.375698 0.000089 0.370361 0.402237 0.384806 0.000093 946.510000 952.030000 948.926467 308.243853 1102.300000 1092.580000 1099.212667 289.367972 7951.190000 7955.390000 7951.860867 554.129469
350 0.261650 0.329174 0.290440 0.000141 0.472183 0.468123 0.470093 0.000042 0.366917 0.398649 0.380267 0.000042 0.261720 0.325999 0.289999 0.000309 0.261581 0.332350 0.290881 0.000321 0.463228 0.460303 0.461517 0.000081 0.481138 0.475943 0.478669 0.000086 0.362474 0.393151 0.375758 0.000088 0.371359 0.404147 0.384775 0.000095 945.190000 953.480000 949.022900 311.355386 1103.060000 1091.000000 1099.143467 291.389725 7951.750000 7955.520000 7951.833633 556.646642
351 0.261957 0.328682 0.290324 0.000145 0.471960 0.468449 0.470155 0.000042 0.366958 0.398565 0.380240 0.000043 0.263171 0.325422 0.290052 0.000313 0.260742 0.331941 0.290595 0.000326 0.463471 0.460809 0.461612 0.000082 0.480449 0.476088 0.478699 0.000086 0.363321 0.393115 0.375832 0.000090 0.370595 0.404015 0.384647 0.000095 945.320000 956.370000 948.998467 317.479203 1104.800000 1091.360000 1099.040633 296.541910 7949.880000 7952.270000 7951.960900 565.232757
352 0.261080 0.327728 0.290062 0.000140 0.471323 0.467621 0.470069 0.000042 0.366201 0.397674 0.380065 0.000041 0.263520 0.326467 0.289955 0.000308 0.258639 0.328989 0.290169 0.000320 0.462560 0.459124 0.461527 0.000081 0.480086 0.476117 0.478611 0.000086 0.363040 0.392796 0.375741 0.000087 0.369363 0.402553 0.384390 0.000093 944.600000 956.090000 948.766833 317.688009 1106.730000 1091.350000 1099.200000 302.593756 7948.670000 7952.560000 7952.033167 568.233706
353 0.261442 0.328407 0.289967 0.000142 0.472114 0.467281 0.470078 0.000042 0.366778 0.397844 0.380023 0.000042 0.261590 0.328201 0.289941 0.000313 0.261293 0.328613 0.289994 0.000321 0.464059 0.459985 0.461643 0.000081 0.480170 0.474576 0.478514 0.000088 0.362824 0.394093 0.375792 0.000089 0.370732 0.401594 0.384254 0.000095 946.230000 955.080000 948.614633 314.702493 1105.840000 1086.470000 1099.185733 313.043041 7947.930000 7958.450000 7952.199633 572.703812
354 0.261476 0.328651 0.289789 0.000142 0.471154 0.466670 0.469981 0.000042 0.366315 0.397660 0.379885 0.000042 0.262288 0.328020 0.289764 0.000311 0.260664 0.329282 0.289814 0.000320 0.463130 0.458665 0.461544 0.000080 0.479179 0.474675 0.478419 0.000087 0.362709 0.393342 0.375654 0.000088 0.369921 0.401978 0.384116 0.000094 944.020000 954.100000 948.435567 316.528692 1107.280000 1088.490000 1099.280567 322.697742 7948.700000 7957.410000 7952.283867 581.003516
355 0.261737 0.328177 0.289802 0.000140 0.471814 0.469541 0.470007 0.000042 0.366776 0.398859 0.379905 0.000042 0.261877 0.328634 0.289835 0.000306 0.261598 0.327720 0.289770 0.000322 0.464115 0.460433 0.461570 0.000079 0.479513 0.478650 0.478445 0.000087 0.362996 0.394533 0.375702 0.000088 0.370555 0.403185 0.384108 0.000095 943.100000 958.220000 948.531900 319.025674 1107.060000 1087.110000 1099.219667 323.997602 7949.840000 7954.670000 7952.248433 584.837391
356 0.261663 0.327370 0.289874 0.000138 0.472121 0.467999 0.469887 0.000042 0.366892 0.397684 0.379881 0.000041 0.262323 0.328587 0.289863 0.000307 0.261003 0.326153 0.289885 0.000321 0.464243 0.458451 0.461472 0.000079 0.480000 0.477546 0.478302 0.000087 0.363283 0.393519 0.375668 0.000088 0.370502 0.401850 0.384093 0.000094 945.040000 956.950000 948.627500 323.599888 1106.750000 1089.760000 1099.318000 326.590133 7948.210000 7953.290000 7952.054500 587.716461
357 0.261326 0.329856 0.289899 0.000142 0.470762 0.469558 0.469893 0.000042 0.366044 0.399707 0.379896 0.000043 0.260595 0.327117 0.289836 0.000316 0.262058 0.332596 0.289963 0.000321 0.463971 0.460831 0.461529 0.000080 0.477553 0.478285 0.478257 0.000088 0.362283 0.393974 0.375682 0.000091 0.369805 0.405440 0.384110 0.000094 946.020000 957.240000 948.666733 326.528493 1106.080000 1088.060000 1099.551200 331.456237 7947.900000 7954.700000 7951.782067 588.366419
358 0.261272 0.328335 0.289755 0.000140 0.471510 0.468359 0.469932 0.000042 0.366391 0.398347 0.379843 0.000042 0.262712 0.325762 0.289651 0.000315 0.259832 0.330908 0.289859 0.000315 0.463372 0.459628 0.461629 0.000080 0.479649 0.477091 0.478235 0.000088 0.363042 0.392695 0.375640 0.000090 0.369741 0.403999 0.384047 0.000093 948.330000 954.260000 948.806467 328.111242 1105.870000 1086.190000 1099.664733 332.705729 7945.800000 7959.550000 7951.528800 593.720138
359 0.260887 0.327774 0.289679 0.000143 0.471957 0.467900 0.469880 0.000042 0.366422 0.397837 0.379780 0.000042 0.260933 0.328693 0.289512 0.000319 0.260842 0.326854 0.289847 0.000320 0.464549 0.459108 0.461559 0.000080 0.479364 0.476693 0.478201 0.000089 0.362741 0.393900 0.375535 0.000091 0.370103 0.401774 0.384024 0.000094 945.920000 957.980000 949.046300 330.945775 1105.780000 1084.840000 1099.640800 334.005846 7948.300000 7957.180000 7951.312900 595.606228
360 0.261434 0.327709 0.289511 0.000141 0.471769 0.467948 0.469777 0.000042 0.366601 0.397829 0.379644 0.000042 0.260766 0.325365 0.289485 0.000309 0.262101 0.330053 0.289536 0.000320 0.464909 0.459943 0.461470 0.000081 0.478629 0.475953 0.478085 0.000088 0.362838 0.392654 0.375477 0.000088 0.370365 0.403003 0.383810 0.000093 947.700000 954.000000 949.123633 333.503552 1104.520000 1090.310000 1099.753967 333.885580 7947.780000 7955.690000 7951.122400 593.185242
361 0.260891 0.327452 0.289433 0.000139 0.472520 0.467505 0.469758 0.000042 0.366706 0.397478 0.379596 0.000041 0.260193 0.326022 0.289369 0.000308 0.261590 0.328882 0.289497 0.000321 0.464709 0.459151 0.461435 0.000080 0.480330 0.475858 0.478081 0.000090 0.362451 0.392586 0.375402 0.000088 0.370960 0.402370 0.383789 0.000094 947.140000 953.300000 949.563400 332.658306 1104.840000 1086.890000 1099.797700 331.058881 7948.020000 7959.810000 7950.638900 588.016477
362 0.260680 0.327219 0.289415 0.000141 0.471830 0.468140 0.469790 0.000042 0.366255 0.397680 0.379603 0.000042 0.261507 0.326512 0.289345 0.000309 0.259853 0.327927 0.289485 0.000321 0.462365 0.460028 0.461446 0.000080 0.481295 0.476252 0.478135 0.000089 0.361936 0.393270 0.375395 0.000088 0.370574 0.402090 0.383810 0.000094 947.700000 952.090000 949.800367 331.420873 1105.080000 1089.950000 1099.865533 328.282870 7947.220000 7957.960000 7950.334100 583.673561
363 0.260976 0.328032 0.289300 0.000141 0.471855 0.467086 0.469806 0.000042 0.366416 0.397559 0.379553 0.000042 0.261883 0.327751 0.289287 0.000309 0.260069 0.328312 0.289313 0.000322 0.463928 0.460493 0.461508 0.000079 0.479782 0.473679 0.478104 0.000088 0.362906 0.394122 0.375397 0.000088 0.369926 0.400995 0.383709 0.000094 947.410000 956.950000 950.097600 330.102626 1105.310000 1092.540000 1099.817600 322.133489 7947.280000 7950.510000 7950.084800 571.523163
364 0.261245 0.327282 0.289328 0.000140 0.471019 0.466444 0.469792 0.000042 0.366132 0.396863 0.379560 0.000041 0.261339 0.325040 0.289355 0.000306 0.261150 0.329524 0.289301 0.000322 0.463009 0.458999 0.461498 0.000079 0.479029 0.473889 0.478086 0.000089 0.362174 0.392019 0.375426 0.000088 0.370089 0.401706 0.383693 0.000095 946.450000 951.370000 950.165867 329.830033 1105.890000 1090.570000 1099.916467 318.794707 7947.660000 7958.060000 7949.917667 568.988870
365 0.261152 0.327929 0.289381 0.000138 0.471883 0.467522 0.469846 0.000043 0.366518 0.397725 0.379614 0.000042 0.261439 0.326534 0.289555 0.000301 0.260865 0.329324 0.289207 0.000322 0.462651 0.459615 0.461427 0.000081 0.481115 0.475428 0.478265 0.000088 0.362045 0.393074 0.375491 0.000090 0.370990 0.402376 0.383736 0.000094 947.860000 953.490000 950.488067 328.659318 1104.910000 1090.840000 1099.883767 317.737005 7947.230000 7955.670000 7949.628167 571.067382
366 0.261139 0.327558 0.289474 0.000139 0.471740 0.467058 0.469811 0.000042 0.366440 0.397308 0.379642 0.000041 0.261520 0.328251 0.289788 0.000303 0.260758 0.326866 0.289160 0.000319 0.462969 0.457113 0.461302 0.000081 0.480512 0.477004 0.478319 0.000085 0.362245 0.392682 0.375545 0.000089 0.370635 0.401935 0.383739 0.000093 946.480000 954.630000 950.444567 329.592228 1104.540000 1090.280000 1099.910200 317.651742 7948.980000 7955.090000 7949.645233 570.455781
367 0.260726 0.327789 0.289571 0.000140 0.471154 0.468445 0.469799 0.000042 0.365940 0.398117 0.379685 0.000042 0.261769 0.328441 0.289990 0.000304 0.259683 0.327135 0.289152 0.000322 0.461456 0.460399 0.461257 0.000081 0.480852 0.476491 0.478340 0.000085 0.361612 0.394420 0.375624 0.000089 0.370268 0.401813 0.383746 0.000093 947.170000 953.880000 950.410133 334.389724 1105.650000 1092.610000 1099.998833 316.215702 7947.180000 7953.510000 7949.591033 576.172890
368 0.260926 0.327288 0.289570 0.000140 0.471781 0.467289 0.469790 0.000042 0.366353 0.397289 0.379680 0.000042 0.262756 0.326744 0.289923 0.000305 0.259095 0.327832 0.289217 0.000318 0.462241 0.459570 0.461271 0.000082 0.481321 0.475008 0.478308 0.000087 0.362499 0.393157 0.375597 0.000089 0.370208 0.401420 0.383763 0.000093 948.330000 954.380000 950.258833 338.078693 1105.380000 1091.260000 1099.865933 319.123124 7946.290000 7954.360000 7949.875233 579.752287
369 0.260492 0.327659 0.289464 0.000141 0.472089 0.468067 0.469776 0.000042 0.366291 0.397863 0.379620 0.000042 0.262954 0.327752 0.289902 0.000312 0.258030 0.327567 0.289027 0.000315 0.463317 0.459807 0.461235 0.000081 0.480861 0.476326 0.478317 0.000086 0.363136 0.393780 0.375569 0.000091 0.369446 0.401946 0.383672 0.000092 948.520000 955.510000 950.152100 337.190744 1105.410000 1094.490000 1099.635667 323.132063 7946.070000 7950.000000 7950.212233 589.613571
370 0.260500 0.328800 0.289569 0.000144 0.471982 0.468825 0.469708 0.000042 0.366241 0.398812 0.379639 0.000043 0.261119 0.330145 0.289779 0.000314 0.259880 0.327456 0.289359 0.000320 0.462605 0.460309 0.461157 0.000081 0.481359 0.477340 0.478260 0.000087 0.361862 0.395227 0.375468 0.000093 0.370620 0.402398 0.383809 0.000093 946.910000 954.160000 950.125800 341.673468 1104.060000 1091.940000 1099.361700 327.748142 7949.030000 7953.900000 7950.512500 599.606579
371 0.260700 0.328213 0.289382 0.000142 0.471121 0.467352 0.469711 0.000042 0.365910 0.397783 0.379547 0.000042 0.263220 0.328284 0.289534 0.000310 0.258179 0.328142 0.289231 0.000324 0.462049 0.459112 0.461073 0.000082 0.480193 0.475593 0.478350 0.000086 0.362635 0.393698 0.375303 0.000092 0.369186 0.401867 0.383790 0.000094 945.600000 955.450000 950.100233 345.917120 1105.280000 1088.760000 1099.330267 333.112906 7949.120000 7955.790000 7950.569500 614.317399
372 0.260384 0.328848 0.289368 0.000144 0.471629 0.466722 0.469845 0.000042 0.366007 0.397785 0.379606 0.000042 0.261836 0.329671 0.289561 0.000307 0.258933 0.328024 0.289174 0.000329 0.461324 0.459138 0.461207 0.000081 0.481934 0.474305 0.478482 0.000086 0.361580 0.394404 0.375384 0.000091 0.370433 0.401165 0.383828 0.000095 946.070000 956.460000 950.220400 354.965891 1106.070000 1085.810000 1099.310633 340.419935 7947.860000 7957.730000 7950.468967 624.022696
373 0.260564 0.327650 0.289178 0.000141 0.472268 0.467536 0.469820 0.000042 0.366416 0.397593 0.379499 0.000042 0.260986 0.324464 0.289348 0.000306 0.260142 0.330836 0.289009 0.000324 0.462660 0.460042 0.461210 0.000081 0.481875 0.475030 0.478430 0.000086 0.361823 0.392253 0.375279 0.000091 0.371009 0.402933 0.383719 0.000094 945.370000 955.590000 950.337400 363.750735 1106.160000 1090.810000 1099.311467 350.189501 7948.470000 7953.600000 7950.351133 637.519553
374 0.260600 0.326505 0.289119 0.000140 0.471872 0.468403 0.469823 0.000043 0.366236 0.397454 0.379471 0.000041 0.259782 0.325388 0.289458 0.000308 0.261419 0.327622 0.288779 0.000325 0.463303 0.460420 0.461168 0.000083 0.480442 0.476385 0.478478 0.000085 0.361542 0.392904 0.375313 0.000091 0.370930 0.402004 0.383629 0.000093 948.430000 954.580000 950.289900 373.677470 1105.750000 1090.620000 1099.383200 367.819358 7945.820000 7954.800000 7950.326900 653.801379
375 0.261365 0.327165 0.289082 0.000139 0.471543 0.468095 0.469829 0.000042 0.366454 0.397630 0.379456 0.000041 0.261715 0.327981 0.289613 0.000313 0.261016 0.326348 0.288551 0.000320 0.463635 0.459963 0.461126 0.000083 0.479451 0.476227 0.478533 0.000085 0.362675 0.393972 0.375370 0.000092 0.370234 0.401287 0.383542 0.000092 946.570000 954.400000 950.454533 383.897224 1107.940000 1087.970000 1099.515500 380.006944 7945.490000 7957.630000 7950.029967 668.576765
376 0.260544 0.326980 0.289146 0.000141 0.472594 0.467757 0.469786 0.000042 0.366569 0.397369 0.379466 0.000041 0.260542 0.326508 0.289659 0.000314 0.260545 0.327452 0.288634 0.000323 0.463695 0.458766 0.461022 0.000084 0.481493 0.476748 0.478550 0.000083 0.362118 0.392637 0.375341 0.000092 0.371019 0.402100 0.383592 0.000092 946.250000 958.400000 950.408500 390.763223 1107.710000 1090.820000 1099.683400 392.175208 7946.040000 7950.780000 7949.908100 679.908940
377 0.261060 0.327395 0.289153 0.000140 0.472142 0.468074 0.469858 0.000042 0.366601 0.397735 0.379506 0.000041 0.260701 0.324941 0.289614 0.000315 0.261418 0.329850 0.288692 0.000326 0.463127 0.458996 0.461090 0.000083 0.481157 0.477153 0.478627 0.000084 0.361914 0.391968 0.375352 0.000092 0.371288 0.403501 0.383660 0.000093 944.000000 952.880000 950.454100 381.388819 1105.660000 1089.860000 1099.741733 396.852567 7950.340000 7957.260000 7949.804167 676.137917
378 0.260518 0.327760 0.289241 0.000140 0.471483 0.468399 0.469862 0.000042 0.366000 0.398079 0.379551 0.000041 0.261145 0.328652 0.289696 0.000319 0.259891 0.326868 0.288785 0.000325 0.463354 0.459976 0.461012 0.000084 0.479612 0.476822 0.478712 0.000085 0.362249 0.394314 0.375354 0.000093 0.369751 0.401845 0.383748 0.000093 945.880000 955.540000 950.511167 375.624182 1107.600000 1087.350000 1099.974700 404.230035 7946.520000 7957.110000 7949.514133 676.285415
379 0.260658 0.327340 0.289158 0.000142 0.470535 0.466695 0.469909 0.000042 0.365597 0.397017 0.379534 0.000042 0.259831 0.327133 0.289572 0.000325 0.261485 0.327546 0.288744 0.000326 0.461296 0.457312 0.461114 0.000083 0.479775 0.476079 0.478705 0.000085 0.360564 0.392222 0.375343 0.000094 0.370630 0.401812 0.383725 0.000094 947.910000 957.800000 950.739433 373.544912 1106.320000 1090.370000 1099.929567 411.756455 7945.770000 7951.830000 7949.331000 680.071605
380 0.260070 0.327510 0.289189 0.000141 0.471899 0.468215 0.469953 0.000041 0.365984 0.397862 0.379571 0.000041 0.258365 0.328498 0.289524 0.000321 0.261774 0.326522 0.288854 0.000326 0.463325 0.459457 0.461139 0.000083 0.480472 0.476973 0.478767 0.000083 0.360845 0.393977 0.375332 0.000093 0.371123 0.401747 0.383810 0.000093 950.170000 955.420000 950.804267 367.239300 1107.440000 1087.180000 1100.034633 413.414746 7942.390000 7957.400000 7949.161100 678.593602
381 0.260107 0.327863 0.289244 0.000144 0.471024 0.467268 0.469934 0.000042 0.365565 0.397565 0.379589 0.000042 0.261322 0.327210 0.289392 0.000326 0.258893 0.328517 0.289096 0.000332 0.462784 0.458818 0.461158 0.000084 0.479263 0.475717 0.478710 0.000084 0.362053 0.393014 0.375275 0.000093 0.369078 0.402117 0.383903 0.000096 951.260000 955.610000 950.932467 368.522318 1109.330000 1091.300000 1100.114433 405.994590 7939.410000 7953.090000 7948.953100 678.917120
382 0.260104 0.328152 0.289047 0.000141 0.471193 0.467490 0.469983 0.000041 0.365649 0.397821 0.379515 0.000042 0.261007 0.327711 0.289114 0.000320 0.259202 0.328593 0.288980 0.000333 0.462237 0.459280 0.461236 0.000081 0.480149 0.475700 0.478730 0.000083 0.361622 0.393495 0.375175 0.000092 0.369675 0.402146 0.383855 0.000095 945.960000 960.400000 951.057100 368.881687 1108.320000 1086.650000 1100.608400 394.126842 7945.720000 7952.950000 7948.334500 664.738864
383 0.260075 0.327276 0.289085 0.000142 0.471094 0.467229 0.469955 0.000042 0.365585 0.397253 0.379520 0.000042 0.261401 0.327190 0.289250 0.000323 0.258750 0.327362 0.288919 0.000329 0.462722 0.458752 0.461329 0.000082 0.479467 0.475706 0.478581 0.000086 0.362062 0.392971 0.375290 0.000092 0.369108 0.401534 0.383750 0.000095 947.550000 956.140000 951.296333 367.686399 1107.450000 1091.440000 1100.702533 396.328996 7945.000000 7952.420000 7948.001133 667.013427
384 0.259553 0.328159 0.288958 0.000145 0.471711 0.467670 0.469949 0.000041 0.365632 0.397915 0.379453 0.000043 0.259662 0.326682 0.289119 0.000325 0.259444 0.329636 0.288796 0.000334 0.463662 0.458794 0.461357 0.000082 0.479760 0.476546 0.478542 0.000085 0.361662 0.392738 0.375238 0.000094 0.369602 0.403091 0.383669 0.000096 948.270000 954.770000 951.340133 374.587656 1107.740000 1087.510000 1101.080267 395.856628 7943.990000 7957.720000 7947.579600 678.882025
385 0.259962 0.328398 0.288666 0.000147 0.470422 0.469074 0.469960 0.000041 0.365192 0.398736 0.379313 0.000043 0.259426 0.329320 0.288918 0.000324 0.260498 0.327476 0.288415 0.000331 0.461689 0.460057 0.461377 0.000081 0.479155 0.478091 0.478544 0.000084 0.360557 0.394689 0.375147 0.000092 0.369827 0.402784 0.383479 0.000095 949.100000 955.990000 951.335200 369.405520 1107.290000 1093.200000 1101.508467 390.162364 7943.610000 7950.810000 7947.156333 678.005402
386 0.259894 0.326857 0.288406 0.000145 0.470863 0.466750 0.469908 0.000041 0.365378 0.396803 0.379157 0.000042 0.260277 0.325980 0.288563 0.000321 0.259511 0.327734 0.288250 0.000330 0.461733 0.459171 0.461364 0.000080 0.479993 0.474329 0.478453 0.000086 0.361005 0.392575 0.374963 0.000092 0.369752 0.401031 0.383351 0.000095 944.930000 956.260000 951.308600 357.000965 1107.420000 1092.730000 1101.341967 384.619379 7947.650000 7951.010000 7947.349433 665.586954
387 0.259650 0.326873 0.288311 0.000144 0.471761 0.467662 0.469961 0.000041 0.365706 0.397267 0.379136 0.000042 0.259153 0.324965 0.288517 0.000319 0.260148 0.328781 0.288105 0.000332 0.463271 0.460248 0.461413 0.000081 0.480251 0.475075 0.478509 0.000086 0.361212 0.392607 0.374965 0.000091 0.370199 0.401928 0.383307 0.000095 945.540000 954.420000 951.411833 354.724934 1106.390000 1094.730000 1101.462833 377.487719 7948.070000 7950.850000 7947.125333 650.170551
388 0.259789 0.327461 0.288388 0.000142 0.471248 0.465675 0.469927 0.000041 0.365518 0.396568 0.379157 0.000042 0.259304 0.327318 0.288470 0.000317 0.260274 0.327604 0.288305 0.000331 0.461930 0.457903 0.461445 0.000080 0.480566 0.473447 0.478409 0.000085 0.360617 0.392611 0.374957 0.000091 0.370420 0.400525 0.383357 0.000095 947.100000 955.050000 951.364667 348.165287 1106.980000 1091.660000 1101.355433 367.642898 7945.920000 7953.290000 7947.279900 644.987546
389 0.259542 0.327367 0.288374 0.000143 0.471611 0.466701 0.469915 0.000041 0.365577 0.397034 0.379145 0.000042 0.259558 0.327420 0.288563 0.000321 0.259527 0.327313 0.288184 0.000331 0.463284 0.460157 0.461440 0.000079 0.479938 0.473245 0.478390 0.000086 0.361421 0.393788 0.375002 0.000092 0.369733 0.400279 0.383287 0.000093 946.520000 955.520000 951.273400 345.744600 1108.780000 1091.840000 1101.105667 360.284800 7944.700000 7952.640000 7947.620933 640.623838
390 0.258889 0.327127 0.288372 0.000147 0.470594 0.466767 0.469840 0.000042 0.364742 0.396947 0.379106 0.000043 0.260491 0.327825 0.288498 0.000322 0.257288 0.326429 0.288247 0.000333 0.461052 0.458530 0.461334 0.000081 0.480137 0.475005 0.478346 0.000085 0.360771 0.393177 0.374916 0.000093 0.368712 0.400717 0.383296 0.000094 947.490000 956.520000 951.023933 338.127326 1106.290000 1089.950000 1101.246867 354.154497 7946.220000 7953.530000 7947.729200 637.838316
391 0.259298 0.327042 0.288220 0.000144 0.471849 0.466406 0.469836 0.000042 0.365574 0.396724 0.379028 0.000042 0.260401 0.323526 0.288523 0.000315 0.258196 0.330559 0.287917 0.000331 0.464099 0.457941 0.461268 0.000082 0.479600 0.474871 0.478404 0.000086 0.362250 0.390733 0.374896 0.000091 0.368898 0.402715 0.383160 0.000094 949.230000 956.290000 950.950867 333.852344 1107.370000 1090.660000 1101.031800 347.119725 7943.400000 7953.050000 7948.017333 626.554283
392 0.259286 0.326321 0.287948 0.000144 0.471878 0.467216 0.469784 0.000042 0.365582 0.396768 0.378866 0.000042 0.259924 0.322094 0.288328 0.000318 0.258648 0.330547 0.287568 0.000328 0.463492 0.459044 0.461300 0.000082 0.480264 0.475387 0.478269 0.000087 0.361708 0.390569 0.374814 0.000092 0.369456 0.402967 0.382918 0.000093 946.820000 958.810000 950.592900 321.323789 1106.270000 1091.470000 1101.029200 332.835815 7946.910000 7949.720000 7948.377900 602.771254
393 0.259259 0.326152 0.287752 0.000143 0.471663 0.466410 0.469958 0.000042 0.365461 0.396281 0.378855 0.000042 0.259588 0.324369 0.288073 0.000312 0.258930 0.327936 0.287431 0.000324 0.462995 0.457851 0.461425 0.000081 0.480330 0.474969 0.478491 0.000087 0.361291 0.391110 0.374749 0.000091 0.369630 0.401452 0.382961 0.000092 948.130000 955.000000 950.640500 317.975594 1106.780000 1091.580000 1100.886767 326.381507 7945.090000 7953.420000 7948.472733 598.606064
394 0.259243 0.325689 0.287734 0.000142 0.471032 0.467509 0.469911 0.000042 0.365137 0.396599 0.378823 0.000042 0.258987 0.323133 0.288209 0.000316 0.259498 0.328244 0.287259 0.000321 0.462115 0.459487 0.461347 0.000080 0.479948 0.475530 0.478475 0.000088 0.360551 0.391310 0.374778 0.000092 0.369723 0.401887 0.382867 0.000092 946.230000 958.030000 950.818600 318.335122 1108.340000 1091.350000 1100.826467 323.685781 7945.430000 7950.620000 7948.354933 590.934406
395 0.258570 0.326787 0.287696 0.000146 0.471822 0.467365 0.469923 0.000043 0.365196 0.397076 0.378809 0.000043 0.259157 0.326316 0.288130 0.000321 0.257982 0.327257 0.287261 0.000324 0.462575 0.458799 0.461326 0.000083 0.481068 0.475932 0.478519 0.000087 0.360866 0.392558 0.374728 0.000093 0.369525 0.401594 0.382890 0.000092 947.730000 959.280000 951.074767 312.973919 1109.490000 1090.510000 1100.713867 328.750799 7942.780000 7950.210000 7948.211367 589.811641
396 0.258976 0.326000 0.287471 0.000145 0.471654 0.466149 0.469909 0.000042 0.365315 0.396075 0.378690 0.000043 0.260206 0.325297 0.287979 0.000323 0.257745 0.326703 0.286963 0.000323 0.463751 0.458238 0.461252 0.000083 0.479556 0.474061 0.478565 0.000085 0.361978 0.391767 0.374616 0.000093 0.368651 0.400382 0.382764 0.000093 948.700000 957.870000 951.218400 315.829353 1107.650000 1092.990000 1100.854267 327.084587 7943.650000 7949.140000 7947.927333 594.207163
397 0.258787 0.325718 0.287262 0.000143 0.471866 0.466753 0.469982 0.000042 0.365327 0.396235 0.378622 0.000042 0.257871 0.326961 0.287739 0.000322 0.259703 0.324475 0.286784 0.000320 0.461867 0.458344 0.461357 0.000082 0.481866 0.475161 0.478607 0.000085 0.359869 0.392653 0.374548 0.000093 0.370785 0.399818 0.382696 0.000092 947.570000 954.730000 951.335233 308.695444 1110.230000 1092.030000 1100.797300 323.422404 7942.200000 7953.240000 7947.867467 578.345709
398 0.258275 0.325903 0.287131 0.000145 0.471044 0.468511 0.470021 0.000042 0.364659 0.397207 0.378576 0.000043 0.258660 0.326793 0.287460 0.000324 0.257890 0.325014 0.286802 0.000324 0.462321 0.460425 0.461413 0.000082 0.479766 0.476598 0.478629 0.000086 0.360491 0.393609 0.374437 0.000094 0.368828 0.400806 0.382715 0.000093 947.810000 953.570000 951.459033 302.819124 1110.490000 1092.210000 1100.831500 330.892469 7941.700000 7954.220000 7947.709467 583.992651
399 0.258078 0.325944 0.287085 0.000143 0.472090 0.469293 0.469957 0.000042 0.365084 0.397618 0.378521 0.000042 0.258984 0.325935 0.287399 0.000323 0.257171 0.325953 0.286772 0.000323 0.463508 0.462212 0.461424 0.000082 0.480671 0.476374 0.478491 0.000086 0.361246 0.394074 0.374411 0.000094 0.368921 0.401163 0.382631 0.000093 948.390000 956.520000 951.752667 303.807476 1111.010000 1093.260000 1101.030800 332.384995 7940.600000 7950.220000 7947.216533 581.954867
400 0.257593 0.325478 0.286951 0.000143 0.471986 0.467004 0.469884 0.000043 0.364789 0.396241 0.378418 0.000042 0.258526 0.323712 0.287203 0.000328 0.256660 0.327245 0.286699 0.000325 0.463686 0.458704 0.461313 0.000084 0.480286 0.475304 0.478456 0.000086 0.361106 0.391208 0.374258 0.000096 0.368473 0.401275 0.382578 0.000092 947.230000 953.440000 951.974867 309.147262 1108.750000 1090.320000 1101.226333 343.612184 7944.020000 7956.240000 7946.798800 593.534801
401 0.257417 0.325577 0.286875 0.000146 0.471797 0.467351 0.469942 0.000042 0.364607 0.396464 0.378408 0.000043 0.258233 0.326137 0.287047 0.000329 0.256602 0.325018 0.286702 0.000336 0.463994 0.457705 0.461334 0.000083 0.479601 0.476998 0.478550 0.000087 0.361113 0.391921 0.374191 0.000096 0.368102 0.401008 0.382626 0.000096 947.960000 957.150000 952.139500 316.591252 1110.770000 1092.900000 1101.376900 356.124676 7941.270000 7949.950000 7946.483600 605.736748
402 0.257626 0.326033 0.286719 0.000149 0.471413 0.467327 0.469920 0.000042 0.364519 0.396680 0.378319 0.000043 0.260221 0.326266 0.286790 0.000324 0.255032 0.325801 0.286647 0.000336 0.462822 0.458657 0.461279 0.000083 0.480003 0.475997 0.478560 0.000085 0.361521 0.392461 0.374035 0.000095 0.367517 0.400898 0.382604 0.000094 948.780000 958.000000 952.180733 316.086588 1110.510000 1089.580000 1101.909433 362.380493 7940.710000 7952.420000 7945.909833 602.282158
403 0.257301 0.324216 0.286432 0.000148 0.472265 0.467084 0.469959 0.000043 0.364783 0.395650 0.378195 0.000043 0.256840 0.322862 0.286560 0.000329 0.257761 0.325569 0.286303 0.000335 0.464131 0.456783 0.461220 0.000083 0.480400 0.477385 0.478698 0.000085 0.360485 0.389823 0.373890 0.000096 0.369081 0.401477 0.382501 0.000095 950.220000 956.890000 952.327333 310.758304 1110.760000 1091.460000 1102.128133 366.878013 7939.020000 7951.650000 7945.544533 610.802955
404 0.257684 0.325850 0.286301 0.000147 0.471828 0.468227 0.469981 0.000042 0.364756 0.397039 0.378141 0.000043 0.258888 0.327191 0.286460 0.000332 0.256480 0.324510 0.286141 0.000335 0.464381 0.460343 0.461306 0.000083 0.479274 0.476110 0.478655 0.000085 0.361634 0.393767 0.373883 0.000096 0.367877 0.400310 0.382398 0.000096 950.350000 958.810000 952.415267 310.160962 1109.270000 1091.460000 1102.500433 360.680327 7940.380000 7949.730000 7945.084300 612.419559
405 0.257362 0.326074 0.286075 0.000144 0.470965 0.467142 0.470013 0.000042 0.364164 0.396608 0.378044 0.000043 0.258156 0.326342 0.286174 0.000327 0.256568 0.325807 0.285975 0.000336 0.462956 0.458243 0.461361 0.000083 0.478975 0.476042 0.478666 0.000084 0.360556 0.392293 0.373768 0.000097 0.367771 0.400924 0.382320 0.000096 949.960000 958.790000 952.329933 311.755009 1111.860000 1092.630000 1102.954600 362.423255 7938.180000 7948.580000 7944.715467 628.436850
406 0.257372 0.324801 0.286027 0.000143 0.472360 0.467877 0.469989 0.000043 0.364866 0.396339 0.378008 0.000042 0.259063 0.320288 0.286159 0.000330 0.255681 0.329315 0.285896 0.000336 0.465346 0.458838 0.461386 0.000086 0.479374 0.476916 0.478592 0.000085 0.362205 0.389563 0.373772 0.000097 0.367528 0.403115 0.382244 0.000095 950.450000 953.980000 952.180700 308.013403 1110.450000 1093.510000 1103.428000 353.702901 7939.100000 7952.510000 7944.391300 627.689322
407 0.257210 0.323799 0.286020 0.000143 0.471387 0.467945 0.469992 0.000042 0.364299 0.395872 0.378006 0.000042 0.257614 0.322204 0.286077 0.000328 0.256807 0.325394 0.285964 0.000340 0.464013 0.459368 0.461447 0.000084 0.478761 0.476521 0.478537 0.000086 0.360814 0.390786 0.373762 0.000096 0.367784 0.400958 0.382250 0.000097 946.550000 958.380000 952.203167 310.360658 1110.940000 1095.630000 1103.751533 351.782493 7942.510000 7945.990000 7944.045300 634.578614
408 0.257360 0.324651 0.286023 0.000144 0.471208 0.467288 0.469959 0.000043 0.364284 0.395970 0.377991 0.000043 0.257529 0.326774 0.286162 0.000332 0.257190 0.322529 0.285883 0.000344 0.463058 0.459243 0.461434 0.000085 0.479359 0.475334 0.478484 0.000086 0.360293 0.393008 0.373798 0.000096 0.368274 0.398931 0.382183 0.000099 948.210000 959.990000 952.217167 308.862180 1110.440000 1094.610000 1103.835333 351.470979 7941.350000 7945.400000 7943.947500 635.960889
409 0.257274 0.325561 0.285930 0.000143 0.471083 0.468302 0.470015 0.000042 0.364179 0.396932 0.377973 0.000042 0.257780 0.326078 0.286181 0.000337 0.256769 0.325045 0.285679 0.000342 0.463179 0.459693 0.461551 0.000082 0.478987 0.476911 0.478479 0.000085 0.360480 0.392886 0.373866 0.000097 0.367878 0.400978 0.382079 0.000097 949.390000 957.750000 952.090300 305.518842 1111.910000 1093.670000 1104.043033 352.771186 7938.700000 7948.580000 7943.866667 635.410984
410 0.257187 0.324322 0.285953 0.000143 0.471530 0.466914 0.469939 0.000042 0.364358 0.395618 0.377946 0.000042 0.258703 0.323955 0.286109 0.000335 0.255671 0.324690 0.285797 0.000344 0.463664 0.459485 0.461516 0.000083 0.479395 0.474342 0.478363 0.000086 0.361183 0.391720 0.373813 0.000096 0.367533 0.399516 0.382080 0.000098 948.190000 954.570000 951.933233 305.749462 1112.290000 1093.060000 1104.312667 354.304356 7939.520000 7952.370000 7943.754100 638.202157
411 0.257365 0.324574 0.286010 0.000142 0.472010 0.468050 0.469954 0.000042 0.364687 0.396312 0.377982 0.000042 0.257167 0.321121 0.286309 0.000336 0.257563 0.328028 0.285712 0.000334 0.463883 0.459553 0.461579 0.000085 0.480137 0.476547 0.478329 0.000085 0.360525 0.390337 0.373944 0.000096 0.368850 0.402288 0.382021 0.000097 949.470000 957.480000 951.909833 310.543192 1112.170000 1092.140000 1104.371067 361.993680 7938.360000 7950.380000 7943.719100 654.911766
412 0.257091 0.324755 0.286051 0.000145 0.471709 0.467430 0.469947 0.000042 0.364400 0.396092 0.377999 0.000043 0.257562 0.326723 0.286266 0.000340 0.256619 0.322787 0.285835 0.000332 0.463744 0.457765 0.461590 0.000085 0.479674 0.477094 0.478303 0.000085 0.360653 0.392244 0.373928 0.000098 0.368146 0.399941 0.382069 0.000097 948.790000 961.640000 951.774533 313.810661 1109.430000 1096.970000 1104.367433 364.048725 7941.780000 7941.390000 7943.858033 664.090545
413 0.257301 0.324949 0.286093 0.000144 0.471022 0.467624 0.469903 0.000042 0.364162 0.396287 0.377998 0.000043 0.257440 0.324914 0.286193 0.000340 0.257162 0.324984 0.285992 0.000331 0.462420 0.459479 0.461593 0.000084 0.479624 0.475769 0.478213 0.000086 0.359930 0.392197 0.373893 0.000098 0.368393 0.400377 0.382103 0.000097 948.170000 957.830000 951.357233 319.526333 1110.340000 1093.890000 1104.389167 366.754198 7941.490000 7948.280000 7944.253600 668.185216
414 0.257098 0.324985 0.285941 0.000145 0.470580 0.466373 0.469968 0.000043 0.363839 0.395679 0.377955 0.000043 0.256942 0.325048 0.285796 0.000341 0.257254 0.324922 0.286087 0.000327 0.461742 0.458112 0.461757 0.000085 0.479418 0.474633 0.478180 0.000086 0.359342 0.391580 0.373777 0.000099 0.368336 0.399777 0.382133 0.000096 948.760000 959.830000 951.440500 327.598527 1109.980000 1094.960000 1104.408967 365.620756 7941.260000 7945.210000 7944.150533 661.037895
415 0.256956 0.324448 0.285991 0.000147 0.471781 0.468503 0.469927 0.000043 0.364369 0.396476 0.377959 0.000043 0.256932 0.323509 0.285741 0.000343 0.256980 0.325386 0.286241 0.000330 0.464138 0.460021 0.461742 0.000084 0.479424 0.476985 0.478112 0.000088 0.360535 0.391765 0.373741 0.000098 0.368202 0.401186 0.382177 0.000095 949.640000 957.590000 951.537000 332.609369 1109.190000 1093.050000 1104.307700 357.888460 7941.170000 7949.360000 7944.155300 652.663735
416 0.256679 0.324391 0.285767 0.000145 0.471268 0.468752 0.469967 0.000043 0.363973 0.396572 0.377867 0.000044 0.257103 0.321957 0.285340 0.000335 0.256256 0.326826 0.286193 0.000325 0.462181 0.461851 0.461853 0.000082 0.480354 0.475653 0.478081 0.000087 0.359642 0.391904 0.373597 0.000097 0.368305 0.401240 0.382137 0.000095 949.030000 959.930000 951.367833 327.938182 1107.360000 1093.260000 1104.325267 347.680885 7943.610000 7946.810000 7944.306900 633.494251
417 0.257200 0.324723 0.285664 0.000145 0.470534 0.468163 0.469914 0.000043 0.363867 0.396443 0.377789 0.000043 0.255916 0.322878 0.285054 0.000334 0.258485 0.326569 0.286274 0.000325 0.462084 0.459681 0.461754 0.000081 0.478984 0.476645 0.478074 0.000089 0.359000 0.391279 0.373404 0.000097 0.368734 0.401607 0.382174 0.000094 948.920000 955.750000 951.191733 334.438325 1110.290000 1090.340000 1104.276900 335.787918 7940.790000 7953.910000 7944.531367 627.509075
418 0.257110 0.325486 0.285580 0.000143 0.470928 0.467169 0.469904 0.000043 0.364019 0.396328 0.377742 0.000043 0.256268 0.326095 0.284736 0.000330 0.257953 0.324878 0.286423 0.000321 0.462042 0.458482 0.461726 0.000081 0.479813 0.475856 0.478082 0.000088 0.359155 0.392288 0.373231 0.000096 0.368883 0.400367 0.382253 0.000094 945.700000 957.160000 951.076800 334.859463 1111.300000 1094.040000 1104.289367 325.497215 7943.000000 7948.800000 7944.633833 609.576793
419 0.256275 0.324270 0.285496 0.000145 0.471336 0.468144 0.469852 0.000043 0.363805 0.396207 0.377674 0.000044 0.256964 0.321078 0.284648 0.000327 0.255585 0.327462 0.286343 0.000330 0.462885 0.460912 0.461835 0.000079 0.479786 0.475376 0.477868 0.000089 0.359925 0.390995 0.373242 0.000095 0.367685 0.401419 0.382106 0.000096 947.830000 956.680000 950.894067 343.724269 1111.060000 1095.230000 1104.252733 323.056530 7941.110000 7948.090000 7944.853200 609.275076
420 0.256095 0.323525 0.285370 0.000145 0.471385 0.466837 0.469811 0.000042 0.363740 0.395181 0.377590 0.000043 0.257332 0.322590 0.284583 0.000331 0.254859 0.324460 0.286156 0.000332 0.462025 0.458813 0.461828 0.000079 0.480745 0.474860 0.477793 0.000087 0.359678 0.390702 0.373206 0.000095 0.367802 0.399660 0.381975 0.000096 945.080000 957.020000 950.922067 346.081867 1111.190000 1096.460000 1104.141867 320.743754 7943.730000 7946.520000 7944.936067 607.529428
421 0.256471 0.324289 0.285320 0.000145 0.472856 0.467842 0.469867 0.000042 0.364664 0.396066 0.377593 0.000043 0.256541 0.322755 0.284561 0.000331 0.256401 0.325823 0.286079 0.000326 0.464665 0.458945 0.461857 0.000078 0.481047 0.476740 0.477877 0.000087 0.360603 0.390850 0.373209 0.000094 0.368724 0.401281 0.381978 0.000095 945.560000 959.520000 950.597233 348.333279 1110.090000 1097.120000 1104.020367 310.783945 7944.350000 7943.360000 7945.382400 593.093621
422 0.255929 0.323789 0.285103 0.000145 0.471385 0.468039 0.469746 0.000042 0.363657 0.395914 0.377425 0.000043 0.256012 0.324373 0.284168 0.000330 0.255846 0.323206 0.286038 0.000331 0.463552 0.458584 0.461682 0.000079 0.479217 0.477494 0.477810 0.000086 0.359782 0.391478 0.372925 0.000095 0.367532 0.400350 0.381924 0.000095 948.580000 960.000000 950.205267 354.963924 1109.520000 1096.740000 1104.102167 310.745051 7941.900000 7943.260000 7945.692567 589.403762
423 0.256051 0.324618 0.284941 0.000144 0.471455 0.467771 0.469752 0.000041 0.363753 0.396195 0.377346 0.000042 0.257081 0.324873 0.284220 0.000336 0.255021 0.324364 0.285661 0.000329 0.462562 0.459337 0.461685 0.000078 0.480348 0.476204 0.477819 0.000087 0.359822 0.392105 0.372953 0.000096 0.367685 0.400284 0.381740 0.000094 944.400000 957.120000 950.394800 358.678623 1112.890000 1093.830000 1104.252000 309.810844 7942.710000 7949.050000 7945.353200 587.523138
424 0.255666 0.322524 0.284884 0.000142 0.470553 0.467887 0.469769 0.000041 0.363109 0.395205 0.377326 0.000042 0.255454 0.323306 0.284040 0.000333 0.255877 0.321742 0.285728 0.000328 0.463406 0.460421 0.461604 0.000077 0.477699 0.475352 0.477933 0.000087 0.359430 0.391864 0.372822 0.000095 0.366788 0.398547 0.381831 0.000094 950.350000 957.840000 950.594300 354.134249 1111.900000 1094.920000 1104.389033 313.246338 7937.750000 7947.240000 7945.016667 580.028148
425 0.255593 0.322420 0.284848 0.000140 0.470314 0.468587 0.469808 0.000042 0.362953 0.395503 0.377328 0.000041 0.255260 0.321754 0.284091 0.000331 0.255926 0.323086 0.285605 0.000328 0.462730 0.460247 0.461585 0.000079 0.477897 0.476926 0.478030 0.000085 0.358995 0.391000 0.372838 0.000095 0.366912 0.400006 0.381817 0.000093 948.860000 957.760000 950.550467 348.873338 1112.420000 1094.950000 1104.280800 311.084505 7938.720000 7947.290000 7945.168733 570.925384
426 0.255616 0.323138 0.284807 0.000145 0.471862 0.467165 0.469830 0.000042 0.363739 0.395152 0.377319 0.000042 0.255375 0.322104 0.284180 0.000331 0.255856 0.324173 0.285435 0.000332 0.463647 0.459503 0.461602 0.000079 0.480077 0.474828 0.478059 0.000085 0.359511 0.390803 0.372891 0.000094 0.367967 0.399500 0.381747 0.000093 948.980000 957.270000 950.698233 344.446787 1112.200000 1093.820000 1104.279133 311.287608 7938.820000 7948.910000 7945.022633 560.550531
427 0.255434 0.322325 0.284632 0.000146 0.471121 0.467614 0.469888 0.000042 0.363277 0.394970 0.377260 0.000043 0.255266 0.323685 0.283940 0.000330 0.255602 0.320966 0.285323 0.000335 0.463014 0.459671 0.461617 0.000081 0.479228 0.475556 0.478160 0.000085 0.359140 0.391678 0.372778 0.000094 0.367415 0.398261 0.381742 0.000094 946.170000 956.810000 950.864500 339.938489 1114.350000 1091.440000 1104.511100 315.541449 7939.480000 7951.750000 7944.624400 550.198131
428 0.254915 0.324089 0.284641 0.000148 0.471714 0.466783 0.469885 0.000042 0.363315 0.395436 0.377263 0.000043 0.254691 0.320573 0.283977 0.000333 0.255139 0.327605 0.285304 0.000334 0.463769 0.458450 0.461610 0.000080 0.479658 0.475117 0.478160 0.000086 0.359230 0.389512 0.372794 0.000095 0.367399 0.401361 0.381732 0.000095 947.060000 953.330000 950.929967 329.152531 1114.260000 1095.100000 1104.586233 315.049601 7938.680000 7951.570000 7944.483800 534.543257
429 0.255168 0.324185 0.284553 0.000148 0.471621 0.468224 0.469933 0.000042 0.363394 0.396204 0.377243 0.000043 0.254486 0.322208 0.283997 0.000332 0.255850 0.326161 0.285108 0.000336 0.463869 0.460044 0.461588 0.000080 0.479372 0.476404 0.478279 0.000086 0.359178 0.391126 0.372793 0.000095 0.367611 0.401283 0.381694 0.000096 946.180000 954.650000 950.840533 329.357523 1114.780000 1092.570000 1104.773767 319.309234 7939.040000 7952.780000 7944.385700 538.852430
430 0.255311 0.323045 0.284421 0.000148 0.471875 0.467861 0.469939 0.000042 0.363593 0.395453 0.377180 0.000043 0.255449 0.324116 0.283901 0.000336 0.255172 0.321974 0.284941 0.000339 0.462866 0.459865 0.461538 0.000080 0.480885 0.475857 0.478339 0.000085 0.359158 0.391991 0.372720 0.000095 0.368028 0.398915 0.381640 0.000097 946.720000 959.440000 950.808233 332.560381 1114.080000 1095.360000 1105.019833 316.666449 7939.200000 7945.200000 7944.171933 536.440311
431 0.255017 0.323596 0.284140 0.000149 0.470320 0.468590 0.469979 0.000042 0.362668 0.396093 0.377060 0.000044 0.255391 0.322316 0.283659 0.000330 0.254642 0.324876 0.284621 0.000346 0.461651 0.459853 0.461624 0.000080 0.478989 0.477327 0.478334 0.000086 0.358521 0.391085 0.372641 0.000095 0.366815 0.401102 0.381478 0.000099 948.000000 955.160000 950.926133 330.145664 1111.420000 1098.110000 1105.354333 314.678323 7940.580000 7946.730000 7943.719533 536.105870
432 0.254864 0.322751 0.284071 0.000149 0.472362 0.467268 0.469976 0.000041 0.363613 0.395010 0.377023 0.000043 0.254923 0.322033 0.283534 0.000324 0.254806 0.323469 0.284607 0.000346 0.464403 0.458496 0.461538 0.000079 0.480320 0.476041 0.478413 0.000086 0.359663 0.390264 0.372536 0.000092 0.367563 0.399755 0.381510 0.000099 949.250000 957.980000 951.044667 329.722777 1114.500000 1095.900000 1105.487200 305.726439 7936.250000 7946.120000 7943.468133 528.225531
433 0.254626 0.323219 0.283856 0.000148 0.472608 0.466898 0.469985 0.000042 0.363617 0.395059 0.376920 0.000043 0.255213 0.321181 0.283542 0.000322 0.254040 0.325257 0.284170 0.000345 0.465402 0.457787 0.461562 0.000080 0.479815 0.476010 0.478408 0.000085 0.360307 0.389484 0.372552 0.000092 0.366927 0.400633 0.381289 0.000098 947.160000 956.480000 951.011633 331.244446 1113.510000 1094.940000 1105.639567 308.550743 7939.330000 7948.580000 7943.348800 531.795480
434 0.254626 0.323097 0.283755 0.000147 0.472236 0.468681 0.470024 0.000041 0.363431 0.395889 0.376890 0.000042 0.254384 0.320770 0.283579 0.000320 0.254867 0.325424 0.283931 0.000338 0.463383 0.460230 0.461642 0.000081 0.481090 0.477132 0.478407 0.000085 0.358883 0.390500 0.372611 0.000091 0.367979 0.401278 0.381169 0.000097 946.930000 954.890000 951.199533 332.200995 1113.250000 1101.300000 1106.052700 306.486187 7939.820000 7943.810000 7942.747767 541.030828
435 0.255081 0.322944 0.283748 0.000147 0.471594 0.466938 0.470078 0.000042 0.363338 0.394941 0.376913 0.000042 0.254931 0.321158 0.283631 0.000318 0.255232 0.324729 0.283864 0.000340 0.463112 0.459597 0.461699 0.000080 0.480075 0.474279 0.478457 0.000086 0.359021 0.390378 0.372665 0.000091 0.367654 0.399504 0.381161 0.000096 948.490000 956.220000 951.166700 330.356288 1111.480000 1095.330000 1106.090300 311.161178 7940.030000 7948.450000 7942.743000 560.204634
436 0.254628 0.322795 0.283686 0.000147 0.472037 0.466887 0.470117 0.000041 0.363333 0.394841 0.376901 0.000043 0.256543 0.319141 0.283690 0.000312 0.252714 0.326448 0.283682 0.000339 0.463477 0.459168 0.461714 0.000080 0.480596 0.474606 0.478520 0.000085 0.360010 0.389154 0.372702 0.000090 0.366655 0.400527 0.381101 0.000096 945.200000 954.390000 951.201733 332.128252 1110.820000 1096.220000 1106.220167 312.767162 7943.980000 7949.390000 7942.578100 561.717608
437 0.254917 0.322917 0.283516 0.000144 0.471982 0.467733 0.470204 0.000040 0.363449 0.395325 0.376860 0.000042 0.254938 0.321568 0.283744 0.000314 0.254896 0.324266 0.283288 0.000328 0.463539 0.460496 0.461797 0.000079 0.480424 0.474970 0.478611 0.000083 0.359238 0.391032 0.372771 0.000090 0.367660 0.399618 0.380949 0.000093 949.200000 955.140000 951.038800 323.577133 1112.410000 1093.140000 1106.288533 314.295698 7938.390000 7951.720000 7942.672667 563.681930
438 0.254095 0.323125 0.283321 0.000146 0.472427 0.467778 0.470131 0.000039 0.363261 0.395452 0.376726 0.000043 0.253782 0.320752 0.283523 0.000319 0.254408 0.325499 0.283118 0.000328 0.463197 0.459847 0.461718 0.000080 0.481657 0.475710 0.478544 0.000082 0.358490 0.390299 0.372620 0.000092 0.368032 0.400605 0.380831 0.000094 947.220000 957.760000 950.832867 323.574567 1113.820000 1097.460000 1106.419900 320.051902 7938.960000 7944.780000 7942.747233 572.015041
439 0.254128 0.322340 0.283373 0.000146 0.471312 0.467846 0.470121 0.000040 0.362720 0.395093 0.376747 0.000042 0.253492 0.321491 0.283643 0.000324 0.254765 0.323189 0.283102 0.000329 0.462010 0.458761 0.461702 0.000080 0.480614 0.476930 0.478540 0.000084 0.357751 0.390126 0.372672 0.000093 0.367689 0.400059 0.380821 0.000094 948.650000 959.850000 950.936733 322.442355 1114.870000 1096.920000 1106.321400 322.723658 7936.480000 7943.230000 7942.741867 576.313929
440 0.254601 0.321302 0.283159 0.000146 0.471722 0.466643 0.470118 0.000040 0.363161 0.393973 0.376639 0.000042 0.254968 0.319888 0.283424 0.000325 0.254233 0.322716 0.282895 0.000326 0.463030 0.458070 0.461704 0.000079 0.480413 0.475217 0.478531 0.000082 0.358999 0.388979 0.372564 0.000093 0.367323 0.398966 0.380713 0.000093 946.200000 955.730000 950.833367 311.274213 1114.820000 1097.840000 1106.340467 321.626746 7938.980000 7946.430000 7942.826167 567.691614
441 0.253974 0.323326 0.282917 0.000146 0.472373 0.468256 0.470097 0.000040 0.363173 0.395791 0.376507 0.000043 0.254525 0.325210 0.283114 0.000323 0.253423 0.321443 0.282719 0.000329 0.463400 0.460060 0.461730 0.000079 0.481345 0.476451 0.478463 0.000082 0.358963 0.392635 0.372422 0.000093 0.367384 0.398947 0.380591 0.000094 948.940000 959.310000 950.714533 310.038479 1114.980000 1096.330000 1106.354500 327.135752 7936.080000 7944.360000 7942.930967 567.484233
442 0.253582 0.322052 0.282930 0.000145 0.471510 0.468576 0.470043 0.000041 0.362546 0.395314 0.376486 0.000042 0.254788 0.320475 0.283174 0.000316 0.252376 0.323629 0.282686 0.000327 0.462536 0.459733 0.461686 0.000078 0.480484 0.477420 0.478399 0.000084 0.358662 0.390104 0.372430 0.000090 0.366430 0.400524 0.380543 0.000094 947.250000 960.260000 950.612700 309.270438 1112.830000 1094.370000 1106.260367 326.959680 7939.920000 7945.370000 7943.126933 562.748441
443 0.254170 0.322466 0.282870 0.000145 0.472545 0.467626 0.470163 0.000040 0.363358 0.395046 0.376516 0.000042 0.253861 0.324572 0.283199 0.000316 0.254479 0.320360 0.282541 0.000329 0.463940 0.458837 0.461736 0.000078 0.481149 0.476415 0.478590 0.000083 0.358901 0.391704 0.372467 0.000090 0.367814 0.398387 0.380565 0.000094 945.860000 954.130000 950.188867 314.309506 1114.710000 1097.220000 1106.425933 328.556264 7939.430000 7948.650000 7943.385200 567.833290
444 0.253631 0.320889 0.282852 0.000147 0.471570 0.468362 0.470122 0.000041 0.362601 0.394626 0.376487 0.000043 0.254200 0.319823 0.283060 0.000317 0.253062 0.321955 0.282645 0.000330 0.463931 0.460180 0.461781 0.000078 0.479210 0.476544 0.478463 0.000084 0.359066 0.390001 0.372420 0.000090 0.366136 0.399250 0.380554 0.000095 944.900000 956.850000 949.937467 317.954105 1115.340000 1095.850000 1106.443933 329.945064 7939.760000 7947.300000 7943.618600 575.602179
445 0.253184 0.321773 0.282727 0.000147 0.472975 0.466973 0.470165 0.000041 0.363080 0.394373 0.376446 0.000043 0.252631 0.321035 0.283165 0.000321 0.253736 0.322511 0.282289 0.000329 0.464349 0.459918 0.461795 0.000080 0.481601 0.474029 0.478536 0.000085 0.358490 0.390476 0.372480 0.000091 0.367669 0.398270 0.380413 0.000094 943.760000 955.040000 949.914000 319.092286 1112.630000 1096.490000 1106.674033 325.564664 7943.610000 7948.470000 7943.411967 579.065761
446 0.253703 0.320932 0.282589 0.000146 0.472265 0.466993 0.470148 0.000041 0.362984 0.393963 0.376369 0.000042 0.253301 0.322188 0.282908 0.000324 0.254105 0.319676 0.282270 0.000331 0.464534 0.458416 0.461801 0.000079 0.479996 0.475571 0.478495 0.000086 0.358917 0.390302 0.372355 0.000091 0.367050 0.397623 0.380383 0.000094 945.770000 955.510000 949.990000 321.336484 1114.210000 1096.180000 1106.799367 324.697274 7940.020000 7948.310000 7943.210633 585.307579
447 0.253308 0.322113 0.282571 0.000149 0.472518 0.467888 0.470173 0.000042 0.362913 0.395000 0.376372 0.000044 0.253522 0.322770 0.282992 0.000331 0.253094 0.321457 0.282149 0.000333 0.464434 0.458183 0.461795 0.000080 0.480603 0.477592 0.478551 0.000084 0.358978 0.390476 0.372393 0.000094 0.366848 0.399525 0.380350 0.000095 946.350000 957.530000 949.857033 321.697288 1110.540000 1097.670000 1106.657000 324.189073 7943.110000 7944.800000 7943.485967 590.460879
448 0.253114 0.320932 0.282500 0.000148 0.472548 0.467078 0.470110 0.000042 0.362831 0.394005 0.376305 0.000043 0.253032 0.321020 0.282816 0.000324 0.253196 0.320844 0.282185 0.000335 0.463790 0.459875 0.461760 0.000080 0.481305 0.474280 0.478459 0.000085 0.358411 0.390447 0.372288 0.000092 0.367251 0.397562 0.380322 0.000094 946.210000 957.080000 949.774933 316.229796 1113.210000 1098.530000 1106.566800 315.872475 7940.580000 7944.390000 7943.658267 578.452506
449 0.252806 0.322642 0.282405 0.000148 0.472861 0.466917 0.470189 0.000042 0.362833 0.394780 0.376297 0.000043 0.252075 0.320845 0.282707 0.000332 0.253536 0.324440 0.282103 0.000334 0.463947 0.459841 0.461836 0.000081 0.481775 0.473992 0.478542 0.000085 0.358011 0.390343 0.372271 0.000094 0.367655 0.399216 0.380322 0.000095 946.070000 954.380000 949.790067 313.056273 1113.890000 1098.080000 1106.283533 316.257483 7940.040000 7947.540000 7943.926400 576.872043
450 0.252576 0.320977 0.282301 0.000148 0.472784 0.467182 0.470228 0.000042 0.362680 0.394080 0.376264 0.000043 0.251856 0.318912 0.282464 0.000334 0.253296 0.323042 0.282137 0.000334 0.464432 0.459320 0.461878 0.000080 0.481137 0.475044 0.478578 0.000086 0.358144 0.389116 0.372171 0.000094 0.367216 0.399043 0.380358 0.000096 945.880000 959.630000 949.826600 310.291894 1111.730000 1096.370000 1105.973000 321.276742 7942.390000 7944.000000 7944.200400 581.576122
451 0.252798 0.321977 0.282231 0.000149 0.471696 0.467147 0.470240 0.000042 0.362247 0.394562 0.376235 0.000043 0.253135 0.319942 0.282314 0.000339 0.252462 0.324011 0.282147 0.000335 0.463297 0.459707 0.461892 0.000080 0.480096 0.474588 0.478587 0.000084 0.358216 0.389824 0.372103 0.000095 0.366279 0.399300 0.380367 0.000095 946.120000 953.760000 949.874733 299.837079 1112.330000 1100.210000 1105.671367 314.037559 7941.550000 7946.030000 7944.453900 572.106013
452 0.252663 0.321246 0.282036 0.000149 0.472114 0.467213 0.470305 0.000041 0.362389 0.394230 0.376171 0.000043 0.252714 0.318170 0.281912 0.000341 0.252614 0.324323 0.282161 0.000333 0.463204 0.457919 0.461936 0.000080 0.481025 0.476508 0.478674 0.000083 0.357959 0.388044 0.371924 0.000096 0.366819 0.400416 0.380417 0.000094 946.850000 955.360000 950.227900 291.109450 1112.590000 1099.260000 1105.683133 306.294124 7940.560000 7945.380000 7944.088967 556.271505
453 0.252345 0.322057 0.282012 0.000148 0.472810 0.468105 0.470381 0.000042 0.362577 0.395081 0.376196 0.000043 0.252625 0.322126 0.281794 0.000332 0.252065 0.321989 0.282230 0.000331 0.464531 0.458312 0.461967 0.000079 0.481089 0.477899 0.478795 0.000084 0.358578 0.390219 0.371880 0.000093 0.366577 0.399944 0.380512 0.000095 947.420000 956.780000 950.330500 282.077311 1110.170000 1096.600000 1105.551300 302.018868 7942.410000 7946.620000 7944.118200 550.205543
454 0.252710 0.322228 0.281910 0.000148 0.472301 0.467617 0.470383 0.000042 0.362505 0.394922 0.376147 0.000043 0.253289 0.321059 0.281642 0.000334 0.252130 0.323398 0.282179 0.000331 0.463386 0.459687 0.461931 0.000080 0.481215 0.475546 0.478835 0.000084 0.358338 0.390373 0.371787 0.000094 0.366673 0.399472 0.380507 0.000094 949.610000 954.980000 950.507200 273.325470 1111.620000 1094.970000 1105.363600 301.940088 7938.770000 7950.050000 7944.129200 538.487589
455 0.252183 0.320382 0.281880 0.000145 0.473336 0.467427 0.470381 0.000042 0.362760 0.393905 0.376131 0.000042 0.250842 0.319939 0.281500 0.000332 0.253523 0.320824 0.282260 0.000324 0.465758 0.458803 0.461949 0.000079 0.480914 0.476052 0.478814 0.000084 0.358300 0.389371 0.371725 0.000094 0.367219 0.398438 0.380537 0.000092 947.470000 952.250000 950.786133 270.346620 1111.520000 1094.550000 1105.318100 298.390346 7941.010000 7953.200000 7943.895767 535.310399
456 0.252663 0.321632 0.281896 0.000148 0.472210 0.468911 0.470287 0.000041 0.362437 0.395272 0.376092 0.000043 0.250078 0.324204 0.281367 0.000330 0.255249 0.319060 0.282425 0.000330 0.463553 0.460903 0.461856 0.000079 0.480867 0.476919 0.478719 0.000084 0.356816 0.392554 0.371612 0.000093 0.368058 0.397990 0.380572 0.000093 949.180000 953.690000 951.001067 268.076987 1111.480000 1096.030000 1105.172267 293.755817 7939.340000 7950.280000 7943.826667 525.016458
457 0.252346 0.322456 0.281815 0.000150 0.472056 0.466916 0.470308 0.000042 0.362201 0.394686 0.376062 0.000043 0.252381 0.320962 0.281210 0.000326 0.252311 0.323949 0.282421 0.000335 0.464446 0.458584 0.461981 0.000078 0.479666 0.475249 0.478635 0.000085 0.358414 0.389773 0.371596 0.000091 0.365989 0.399599 0.380528 0.000094 948.620000 954.560000 951.090700 270.117326 1111.610000 1093.820000 1104.963367 297.313288 7939.770000 7951.620000 7943.945933 533.351123
458 0.252275 0.321877 0.281780 0.000150 0.472152 0.466616 0.470354 0.000041 0.362214 0.394246 0.376067 0.000043 0.251958 0.322228 0.281119 0.000327 0.252592 0.321527 0.282440 0.000335 0.463890 0.457794 0.461986 0.000077 0.480415 0.475437 0.478721 0.000084 0.357924 0.390011 0.371553 0.000092 0.366504 0.398482 0.380581 0.000094 948.820000 954.820000 951.023967 265.201469 1110.900000 1097.660000 1104.855933 297.759395 7940.280000 7947.520000 7944.120100 529.613577
459 0.252285 0.320498 0.281659 0.000149 0.472810 0.468780 0.470352 0.000040 0.362547 0.394639 0.376006 0.000043 0.250347 0.320062 0.280903 0.000325 0.254223 0.320935 0.282415 0.000331 0.465536 0.460603 0.461974 0.000078 0.480083 0.476956 0.478730 0.000083 0.357941 0.390333 0.371439 0.000091 0.367153 0.398945 0.380573 0.000092 948.820000 957.810000 951.231067 267.291873 1110.960000 1095.730000 1104.713667 296.337429 7940.220000 7946.460000 7944.055267 537.258572
460 0.252409 0.320893 0.281558 0.000150 0.473536 0.468288 0.470422 0.000040 0.362973 0.394590 0.375990 0.000043 0.252007 0.322653 0.280818 0.000326 0.252811 0.319132 0.282297 0.000334 0.464889 0.459315 0.462130 0.000077 0.482184 0.477260 0.478714 0.000082 0.358448 0.390984 0.371474 0.000092 0.367497 0.398196 0.380506 0.000093 946.510000 957.150000 951.455233 266.669516 1111.720000 1096.640000 1104.707933 291.891702 7941.770000 7946.210000 7943.836833 535.118608
461 0.252178 0.320888 0.281485 0.000149 0.472503 0.467568 0.470451 0.000040 0.362340 0.394228 0.375968 0.000043 0.250529 0.321435 0.280840 0.000329 0.253826 0.320341 0.282129 0.000333 0.464947 0.459099 0.462232 0.000076 0.480058 0.476036 0.478669 0.000082 0.357738 0.390267 0.371536 0.000093 0.366943 0.398189 0.380399 0.000093 946.880000 954.150000 951.575000 268.004166 1112.440000 1093.950000 1104.513900 295.966957 7940.680000 7951.900000 7943.911100 546.275842
462 0.252033 0.320601 0.281447 0.000147 0.472129 0.469302 0.470486 0.000040 0.362081 0.394952 0.375967 0.000042 0.249915 0.320566 0.280645 0.000330 0.254150 0.320636 0.282248 0.000325 0.464696 0.460273 0.462268 0.000075 0.479561 0.478330 0.478705 0.000083 0.357306 0.390420 0.371456 0.000093 0.366856 0.399483 0.380477 0.000092 949.840000 959.670000 951.744167 265.068556 1111.110000 1097.920000 1104.496200 299.257429 7939.050000 7942.410000 7943.759633 549.236176
463 0.252090 0.321302 0.281430 0.000148 0.473334 0.467343 0.470492 0.000040 0.362712 0.394322 0.375961 0.000043 0.248444 0.318303 0.280523 0.000328 0.255735 0.324300 0.282337 0.000327 0.464967 0.458971 0.462227 0.000076 0.481702 0.475716 0.478757 0.000084 0.356705 0.388637 0.371375 0.000093 0.368719 0.400008 0.380547 0.000092 948.640000 956.450000 952.096100 269.865422 1112.170000 1094.360000 1104.374100 301.902126 7939.190000 7949.190000 7943.529800 555.894001
464 0.251557 0.320768 0.281360 0.000147 0.472178 0.467788 0.470420 0.000041 0.361868 0.394278 0.375890 0.000043 0.251232 0.318234 0.280343 0.000330 0.251882 0.323302 0.282378 0.000328 0.463136 0.460004 0.462134 0.000077 0.481220 0.475573 0.478705 0.000083 0.357184 0.389119 0.371239 0.000093 0.366551 0.399437 0.380541 0.000092 950.170000 954.810000 952.375300 270.185015 1112.140000 1095.290000 1104.422067 306.785335 7937.690000 7949.900000 7943.202633 557.589521
465 0.251450 0.320499 0.281323 0.000151 0.472770 0.468243 0.470426 0.000041 0.362110 0.394371 0.375874 0.000044 0.249279 0.315878 0.280121 0.000332 0.253622 0.325121 0.282525 0.000336 0.463877 0.460204 0.462187 0.000078 0.481664 0.476282 0.478665 0.000083 0.356578 0.388041 0.371154 0.000095 0.367643 0.400701 0.380595 0.000095 950.000000 958.320000 952.474100 272.001340 1112.910000 1095.820000 1104.649533 308.099266 7937.090000 7945.860000 7942.876367 561.567284
466 0.251695 0.320569 0.281188 0.000151 0.472323 0.468339 0.470318 0.000041 0.362009 0.394454 0.375753 0.000044 0.249641 0.320796 0.279866 0.000339 0.253748 0.320342 0.282509 0.000334 0.464031 0.459212 0.462054 0.000080 0.480615 0.477466 0.478582 0.000085 0.356836 0.390004 0.370960 0.000096 0.367182 0.398904 0.380545 0.000095 950.220000 958.590000 952.674567 273.789021 1109.960000 1095.340000 1104.650500 311.003979 7939.820000 7946.070000 7942.674933 568.403319
467 0.252067 0.321491 0.281029 0.000152 0.472372 0.467621 0.470357 0.000042 0.362219 0.394556 0.375693 0.000044 0.251075 0.321523 0.279666 0.000338 0.253060 0.321459 0.282393 0.000335 0.463370 0.459823 0.462056 0.000079 0.481374 0.475419 0.478658 0.000085 0.357222 0.390673 0.370861 0.000096 0.367217 0.398439 0.380525 0.000096 949.790000 957.650000 952.954467 270.304875 1109.530000 1095.650000 1104.620167 310.722046 7940.680000 7946.700000 7942.425367 563.776245
468 0.251379 0.321177 0.280898 0.000150 0.473452 0.467952 0.470327 0.000041 0.362416 0.394564 0.375613 0.000044 0.249616 0.323618 0.279640 0.000337 0.253143 0.318735 0.282157 0.000331 0.464670 0.459693 0.462087 0.000078 0.482234 0.476211 0.478567 0.000086 0.357143 0.391655 0.370863 0.000096 0.367688 0.397473 0.380362 0.000095 949.860000 958.090000 953.025367 267.207015 1111.920000 1094.590000 1104.694800 316.166345 7938.220000 7947.320000 7942.279833 570.522290
469 0.251198 0.320053 0.280884 0.000149 0.472178 0.468573 0.470318 0.000041 0.361688 0.394312 0.375601 0.000043 0.249133 0.316172 0.279508 0.000338 0.253262 0.323933 0.282260 0.000335 0.463881 0.460759 0.462113 0.000079 0.480476 0.476386 0.478523 0.000084 0.356507 0.388465 0.370811 0.000096 0.366869 0.400160 0.380391 0.000096 949.230000 954.960000 953.138400 262.732492 1111.940000 1095.540000 1104.754167 322.693562 7938.830000 7949.500000 7942.107433 577.605337
470 0.251338 0.320048 0.280770 0.000148 0.473458 0.468130 0.470327 0.000041 0.362398 0.394089 0.375549 0.000043 0.251648 0.320627 0.279207 0.000339 0.251027 0.319469 0.282333 0.000331 0.464668 0.458533 0.462091 0.000079 0.482248 0.477728 0.478563 0.000085 0.358158 0.389580 0.370649 0.000095 0.366638 0.398598 0.380448 0.000096 949.410000 957.430000 953.157533 263.153470 1114.130000 1095.400000 1104.688767 324.901683 7936.460000 7947.170000 7942.153700 571.999035
471 0.251472 0.320754 0.280767 0.000149 0.472129 0.468524 0.470359 0.000041 0.361801 0.394639 0.375563 0.000043 0.251692 0.318353 0.279104 0.000333 0.251251 0.323154 0.282429 0.000337 0.464724 0.460197 0.462111 0.000079 0.479535 0.476850 0.478607 0.000085 0.358208 0.389275 0.370608 0.000094 0.365393 0.400002 0.380518 0.000097 951.960000 956.760000 953.513400 262.705659 1113.250000 1094.430000 1104.703767 319.067338 7934.790000 7948.810000 7941.782833 560.697380
472 0.251612 0.319252 0.280678 0.000148 0.473766 0.468860 0.470333 0.000042 0.362689 0.394056 0.375505 0.000043 0.250502 0.316124 0.279031 0.000334 0.252721 0.322381 0.282325 0.000336 0.465836 0.459724 0.462073 0.000080 0.481695 0.477996 0.478593 0.000086 0.358169 0.387924 0.370552 0.000095 0.367208 0.400188 0.380459 0.000096 951.490000 958.900000 953.555400 260.936931 1112.470000 1096.080000 1104.806533 321.543675 7936.040000 7945.020000 7941.638067 565.536921
473 0.251159 0.320394 0.280646 0.000150 0.472075 0.469240 0.470351 0.000041 0.361617 0.394817 0.375498 0.000044 0.249855 0.316084 0.278935 0.000329 0.252463 0.324705 0.282356 0.000342 0.462928 0.460852 0.462100 0.000078 0.481222 0.477627 0.478602 0.000086 0.356391 0.388468 0.370517 0.000094 0.366842 0.401166 0.380479 0.000098 952.530000 957.400000 953.676433 254.540387 1112.820000 1092.840000 1104.750800 322.328453 7934.650000 7949.760000 7941.572767 554.780444
474 0.251419 0.319119 0.280561 0.000149 0.473073 0.467454 0.470301 0.000041 0.362246 0.393287 0.375431 0.000043 0.250806 0.319451 0.279134 0.000330 0.252032 0.318788 0.281988 0.000340 0.464136 0.460257 0.462080 0.000078 0.482011 0.474650 0.478521 0.000087 0.357471 0.389854 0.370607 0.000093 0.367021 0.396719 0.380254 0.000097 952.630000 961.330000 953.788467 251.314448 1110.430000 1096.140000 1104.803767 321.454136 7936.940000 7942.530000 7941.407767 547.651177
475 0.251062 0.320644 0.280403 0.000149 0.472181 0.467604 0.470386 0.000041 0.361622 0.394124 0.375394 0.000042 0.250648 0.320796 0.279115 0.000324 0.251476 0.320493 0.281690 0.000336 0.464370 0.459537 0.462178 0.000077 0.479992 0.475672 0.478595 0.000086 0.357509 0.390166 0.370646 0.000091 0.365734 0.398082 0.380143 0.000096 951.060000 959.420000 953.964367 248.943589 1112.360000 1094.880000 1104.994167 314.929004 7936.580000 7945.700000 7941.041467 530.560715
476 0.251353 0.320699 0.280452 0.000149 0.472865 0.465731 0.470344 0.000041 0.362109 0.393215 0.375398 0.000043 0.249726 0.323214 0.279280 0.000325 0.252979 0.318184 0.281624 0.000336 0.464944 0.457959 0.462105 0.000077 0.480785 0.473503 0.478583 0.000086 0.357335 0.390586 0.370692 0.000092 0.366882 0.395844 0.380103 0.000096 949.810000 962.140000 954.185033 249.827298 1111.760000 1091.690000 1104.947533 308.747475 7938.430000 7946.170000 7940.867433 516.634084
477 0.251266 0.319849 0.280363 0.000148 0.472054 0.467328 0.470432 0.000042 0.361660 0.393588 0.375397 0.000043 0.251212 0.320213 0.279270 0.000322 0.251321 0.319485 0.281456 0.000341 0.463908 0.457356 0.462205 0.000079 0.480199 0.477299 0.478658 0.000087 0.357560 0.388785 0.370738 0.000092 0.365760 0.398392 0.380057 0.000096 953.160000 960.930000 954.416867 252.908555 1111.980000 1096.310000 1104.953633 312.093074 7934.860000 7942.760000 7940.629500 515.168353
478 0.251111 0.320741 0.280450 0.000148 0.472744 0.468318 0.470362 0.000041 0.361928 0.394529 0.375406 0.000043 0.251594 0.318000 0.279406 0.000320 0.250628 0.323481 0.281493 0.000340 0.464457 0.460001 0.462182 0.000079 0.481031 0.476636 0.478542 0.000086 0.358026 0.389001 0.370794 0.000091 0.365830 0.400058 0.380018 0.000098 951.010000 958.690000 954.650267 258.413314 1111.310000 1094.990000 1105.028767 314.236389 7937.680000 7946.320000 7940.320967 521.002144
479 0.251547 0.320364 0.280456 0.000148 0.471286 0.467842 0.470384 0.000042 0.361417 0.394103 0.375420 0.000043 0.248698 0.317769 0.279497 0.000323 0.254396 0.322959 0.281416 0.000333 0.463154 0.460513 0.462256 0.000078 0.479418 0.475170 0.478512 0.000087 0.355926 0.389141 0.370877 0.000093 0.366907 0.399065 0.379964 0.000097 950.510000 960.260000 955.012533 260.782671 1112.650000 1095.990000 1104.921867 314.146477 7936.840000 7943.750000 7940.065600 516.862625
480 0.250949 0.319972 0.280425 0.000149 0.471858 0.467652 0.470355 0.000041 0.361404 0.393812 0.375390 0.000043 0.251266 0.322528 0.279682 0.000326 0.250632 0.317417 0.281168 0.000336 0.462470 0.458511 0.462234 0.000078 0.481246 0.476793 0.478476 0.000085 0.356868 0.390520 0.370958 0.000093 0.365939 0.397105 0.379822 0.000097 953.120000 960.350000 955.046467 260.470525 1110.260000 1096.180000 1104.956000 320.270175 7936.620000 7943.470000 7939.997533 520.565969
481 0.251198 0.320911 0.280313 0.000152 0.471326 0.467187 0.470444 0.000040 0.361262 0.394049 0.375378 0.000044 0.251616 0.318919 0.279662 0.000330 0.250780 0.322904 0.280964 0.000338 0.463607 0.461718 0.462259 0.000076 0.479045 0.472656 0.478629 0.000085 0.357612 0.390318 0.370960 0.000094 0.364913 0.397780 0.379796 0.000098 950.140000 962.080000 955.075633 260.011508 1112.840000 1096.170000 1104.992133 319.096934 7937.020000 7941.750000 7939.932233 519.474973
482 0.250795 0.319827 0.280119 0.000150 0.472295 0.467829 0.470410 0.000041 0.361545 0.393828 0.375264 0.000044 0.252561 0.320368 0.279518 0.000327 0.249030 0.319286 0.280720 0.000340 0.463162 0.460024 0.462303 0.000076 0.481427 0.475635 0.478517 0.000087 0.357862 0.390196 0.370910 0.000092 0.365229 0.397460 0.379619 0.000098 951.020000 958.490000 955.138900 263.467048 1113.660000 1095.150000 1104.937800 318.725327 7935.320000 7946.360000 7939.923300 526.289877
483 0.251072 0.319246 0.280017 0.000147 0.472566 0.468295 0.470317 0.000042 0.361819 0.393770 0.375167 0.000043 0.251268 0.317995 0.279527 0.000324 0.250877 0.320496 0.280506 0.000334 0.463105 0.460975 0.462284 0.000076 0.482027 0.475615 0.478351 0.000090 0.357186 0.389485 0.370906 0.000092 0.366452 0.398056 0.379428 0.000096 948.390000 960.960000 955.177633 263.856553 1111.520000 1095.630000 1104.845400 316.677068 7940.090000 7943.410000 7939.976967 537.554326
484 0.251037 0.318985 0.279986 0.000146 0.472363 0.467705 0.470310 0.000041 0.361700 0.393345 0.375148 0.000043 0.250919 0.314672 0.279657 0.000327 0.251155 0.323299 0.280315 0.000330 0.465366 0.459186 0.462277 0.000075 0.479361 0.476224 0.478344 0.000088 0.358142 0.386929 0.370967 0.000092 0.365258 0.399762 0.379329 0.000094 950.100000 959.910000 955.172133 268.219702 1112.000000 1096.550000 1105.044267 310.838206 7937.900000 7943.540000 7939.783600 529.953723
485 0.250717 0.319758 0.280133 0.000147 0.471688 0.468073 0.470266 0.000042 0.361202 0.393916 0.375200 0.000043 0.250259 0.319002 0.279809 0.000328 0.251174 0.320515 0.280457 0.000331 0.464040 0.459645 0.462243 0.000076 0.479337 0.476500 0.478290 0.000088 0.357149 0.389323 0.371026 0.000092 0.365256 0.398508 0.379373 0.000095 952.610000 961.640000 955.352033 270.342267 1112.020000 1094.360000 1105.092067 318.291181 7935.370000 7944.000000 7939.555900 538.314890
486 0.250925 0.319652 0.280174 0.000148 0.471910 0.466365 0.470278 0.000042 0.361417 0.393009 0.375226 0.000043 0.250084 0.320089 0.279817 0.000332 0.251765 0.319216 0.280531 0.000337 0.463849 0.458375 0.462208 0.000076 0.479970 0.474355 0.478349 0.000087 0.356966 0.389232 0.371013 0.000094 0.365868 0.396785 0.379440 0.000097 950.070000 959.400000 955.299667 272.753131 1112.840000 1099.230000 1105.125200 311.255752 7937.090000 7941.370000 7939.575133 538.580705
487 0.251229 0.319900 0.280186 0.000148 0.471384 0.468528 0.470229 0.000042 0.361306 0.394214 0.375208 0.000043 0.251826 0.320592 0.279717 0.000331 0.250632 0.319209 0.280656 0.000335 0.462377 0.461687 0.462265 0.000077 0.480390 0.475369 0.478193 0.000087 0.357101 0.391139 0.370991 0.000093 0.365511 0.397289 0.379424 0.000097 951.040000 961.470000 955.280533 269.509466 1109.340000 1097.250000 1105.177800 313.992680 7939.620000 7941.280000 7939.541667 534.380288
488 0.250852 0.319600 0.280262 0.000149 0.472289 0.469305 0.470260 0.000042 0.361571 0.394452 0.375261 0.000043 0.251325 0.317485 0.279865 0.000328 0.250380 0.321716 0.280658 0.000338 0.464089 0.461479 0.462258 0.000078 0.480489 0.477130 0.478261 0.000087 0.357707 0.389482 0.371062 0.000093 0.365435 0.399423 0.379460 0.000097 949.420000 961.350000 955.412733 273.537909 1111.690000 1096.490000 1105.312500 312.688327 7938.890000 7942.160000 7939.274767 540.302561
489 0.250482 0.319115 0.280248 0.000150 0.472565 0.467822 0.470244 0.000041 0.361523 0.393469 0.375246 0.000043 0.252106 0.316946 0.279775 0.000321 0.248857 0.321285 0.280720 0.000343 0.463487 0.458499 0.462237 0.000077 0.481643 0.477145 0.478251 0.000086 0.357797 0.387722 0.371006 0.000090 0.365250 0.399215 0.379485 0.000098 952.400000 957.870000 955.342867 273.699062 1111.020000 1094.690000 1105.357267 308.631216 7936.580000 7947.440000 7939.299867 539.842766
490 0.250899 0.319555 0.280174 0.000149 0.472770 0.468394 0.470294 0.000041 0.361835 0.393975 0.375234 0.000043 0.250233 0.317099 0.279931 0.000319 0.251565 0.322012 0.280417 0.000341 0.464147 0.461392 0.462289 0.000076 0.481393 0.475396 0.478298 0.000087 0.357190 0.389245 0.371110 0.000090 0.366479 0.398704 0.379357 0.000097 952.220000 959.190000 955.328100 276.612646 1112.130000 1094.190000 1105.060833 310.072316 7935.650000 7946.620000 7939.611067 542.809263
491 0.250435 0.320497 0.280155 0.000150 0.472655 0.467688 0.470289 0.000041 0.361545 0.394092 0.375222 0.000043 0.250603 0.319796 0.280122 0.000322 0.250267 0.321197 0.280188 0.000345 0.464352 0.459755 0.462293 0.000076 0.480958 0.475620 0.478284 0.000089 0.357477 0.389776 0.371208 0.000091 0.365613 0.398409 0.379236 0.000098 952.810000 960.850000 955.157267 277.704537 1113.390000 1095.380000 1104.977033 304.522539 7933.800000 7943.770000 7939.865700 542.138773
492 0.250726 0.319635 0.280137 0.000150 0.471548 0.467784 0.470251 0.000041 0.361137 0.393710 0.375194 0.000043 0.251752 0.317330 0.280239 0.000321 0.249700 0.321941 0.280035 0.000342 0.463237 0.460320 0.462221 0.000078 0.479858 0.475248 0.478281 0.000087 0.357495 0.388825 0.371230 0.000091 0.364779 0.398594 0.379158 0.000097 951.060000 962.730000 954.990100 277.371805 1110.520000 1096.890000 1104.920233 296.774949 7938.420000 7940.380000 7940.089667 531.543278
493 0.250666 0.320104 0.280033 0.000151 0.472501 0.467417 0.470266 0.000041 0.361584 0.393760 0.375149 0.000043 0.250968 0.313572 0.280257 0.000322 0.250365 0.326636 0.279809 0.000348 0.464907 0.458574 0.462315 0.000076 0.480095 0.476259 0.478216 0.000087 0.357937 0.386073 0.371286 0.000090 0.365230 0.401447 0.379013 0.000099 950.510000 965.250000 955.041333 278.164750 1109.770000 1095.650000 1104.883667 293.857597 7939.720000 7939.100000 7940.075000 536.923957
494 0.250247 0.318880 0.280020 0.000151 0.471441 0.468782 0.470325 0.000041 0.360844 0.393831 0.375173 0.000043 0.249923 0.318814 0.280366 0.000327 0.250571 0.318946 0.279675 0.000344 0.463064 0.460184 0.462415 0.000077 0.479818 0.477380 0.478236 0.000087 0.356494 0.389499 0.371390 0.000092 0.365194 0.398163 0.378955 0.000097 949.240000 962.330000 955.121433 279.706299 1111.680000 1100.320000 1104.699133 294.051482 7939.080000 7937.350000 7940.179433 539.007943
495 0.250217 0.320340 0.280041 0.000153 0.472876 0.467354 0.470371 0.000041 0.361547 0.393847 0.375206 0.000044 0.249072 0.321060 0.280509 0.000332 0.251361 0.319620 0.279572 0.000335 0.465710 0.457609 0.462443 0.000076 0.480043 0.477098 0.478298 0.000087 0.357391 0.389335 0.371476 0.000092 0.365702 0.398359 0.378935 0.000096 949.140000 960.030000 955.043833 284.070164 1108.870000 1097.420000 1104.571267 296.703872 7941.990000 7942.550000 7940.384900 533.640360
496 0.250762 0.318888 0.279838 0.000152 0.471999 0.467296 0.470459 0.000041 0.361381 0.393092 0.375149 0.000044 0.251078 0.317085 0.280210 0.000332 0.250446 0.320691 0.279465 0.000332 0.463798 0.458513 0.462508 0.000077 0.480201 0.476078 0.478411 0.000087 0.357438 0.387799 0.371359 0.000093 0.365324 0.398385 0.378938 0.000096 951.250000 961.400000 954.965500 281.819806 1108.550000 1096.290000 1104.489767 299.078628 7940.200000 7942.310000 7940.544733 524.873237
497 0.249801 0.319325 0.279746 0.000149 0.472524 0.468249 0.470483 0.000041 0.361163 0.393787 0.375115 0.000043 0.248311 0.319031 0.280069 0.000327 0.251291 0.319620 0.279424 0.000326 0.464520 0.460272 0.462625 0.000076 0.480528 0.476226 0.478341 0.000088 0.356415 0.389652 0.371347 0.000092 0.365910 0.397923 0.378882 0.000094 950.530000 963.730000 954.891400 276.163637 1108.930000 1093.770000 1104.341467 298.078218 7940.540000 7942.500000 7940.767133 526.959761
498 0.249893 0.318697 0.279722 0.000150 0.471203 0.467955 0.470530 0.000041 0.360548 0.393326 0.375125 0.000044 0.249415 0.318020 0.280043 0.000333 0.250371 0.319373 0.279400 0.000331 0.463530 0.460936 0.462702 0.000074 0.478877 0.474975 0.478357 0.000088 0.356473 0.389478 0.371372 0.000094 0.364624 0.397174 0.378879 0.000096 952.310000 957.410000 954.835133 275.176766 1110.500000 1096.100000 1104.194233 297.500007 7937.190000 7946.490000 7940.970633 534.605863
499 0.249918 0.320299 0.279701 0.000153 0.472600 0.467610 0.470492 0.000040 0.361259 0.393954 0.375097 0.000044 0.250177 0.319336 0.279820 0.000331 0.249659 0.321262 0.279581 0.000332 0.463641 0.460613 0.462671 0.000075 0.481560 0.474607 0.478314 0.000087 0.356909 0.389975 0.371246 0.000093 0.365609 0.397934 0.378947 0.000096 953.250000 958.250000 954.885900 276.121736 1110.030000 1096.290000 1103.902267 299.231193 7936.720000 7945.460000 7941.211833 537.416645
500 0.250113 0.319643 0.279581 0.000152 0.472241 0.468217 0.470502 0.000040 0.361177 0.393930 0.375042 0.000043 0.250275 0.320333 0.279600 0.000333 0.249952 0.318954 0.279563 0.000332 0.464280 0.461557 0.462646 0.000074 0.480203 0.474877 0.478357 0.000087 0.357277 0.390945 0.371123 0.000093 0.365077 0.396915 0.378960 0.000095 952.350000 957.980000 954.863667 271.467091 1109.020000 1095.580000 1103.689933 295.590783 7938.630000 7946.440000 7941.446400 520.650029
501 0.249604 0.319135 0.279408 0.000149 0.471699 0.467748 0.470548 0.000040 0.360651 0.393442 0.374978 0.000043 0.249107 0.314589 0.279311 0.000331 0.250100 0.323682 0.279504 0.000329 0.463394 0.460565 0.462716 0.000075 0.480004 0.474931 0.478380 0.000088 0.356251 0.387577 0.371014 0.000093 0.365052 0.399306 0.378942 0.000095 950.710000 960.320000 954.763500 273.166143 1110.030000 1094.680000 1103.591500 289.583295 7939.260000 7945.000000 7941.645000 520.937189
502 0.249192 0.319262 0.279370 0.000151 0.472772 0.466824 0.470516 0.000041 0.360982 0.393043 0.374943 0.000044 0.249380 0.321381 0.279138 0.000342 0.249003 0.317144 0.279602 0.000331 0.464090 0.458929 0.462619 0.000076 0.481454 0.474718 0.478414 0.000088 0.356735 0.390155 0.370878 0.000096 0.365228 0.395931 0.379008 0.000095 951.110000 958.810000 954.709533 274.639259 1108.440000 1094.810000 1103.277633 293.373570 7940.450000 7946.380000 7942.012833 524.953794
503 0.249280 0.317841 0.279233 0.000150 0.471286 0.467428 0.470579 0.000040 0.360283 0.392634 0.374906 0.000043 0.246744 0.318549 0.278698 0.000338 0.251817 0.317132 0.279768 0.000332 0.462741 0.459053 0.462669 0.000075 0.479831 0.475803 0.478488 0.000087 0.354742 0.388801 0.370684 0.000095 0.365824 0.396468 0.379128 0.000095 953.890000 963.620000 954.807767 273.068593 1108.650000 1096.280000 1103.061367 295.315222 7937.460000 7940.100000 7942.130867 518.630895
504 0.249146 0.318882 0.279055 0.000152 0.471669 0.467133 0.470505 0.000041 0.360408 0.393008 0.374780 0.000044 0.247722 0.316841 0.278253 0.000339 0.250570 0.320924 0.279856 0.000336 0.464037 0.459026 0.462561 0.000075 0.479302 0.475239 0.478449 0.000087 0.355880 0.387934 0.370407 0.000095 0.364936 0.398081 0.379152 0.000096 951.230000 960.100000 954.810767 275.405944 1110.260000 1096.200000 1103.028767 297.566206 7938.510000 7943.700000 7942.160467 513.819033
505 0.249115 0.319425 0.278779 0.000153 0.472193 0.468581 0.470525 0.000040 0.360654 0.394003 0.374652 0.000044 0.247075 0.319009 0.277787 0.000342 0.251155 0.319840 0.279771 0.000336 0.464940 0.460990 0.462563 0.000076 0.479446 0.476172 0.478487 0.000085 0.356008 0.390000 0.370175 0.000097 0.365301 0.398006 0.379129 0.000096 952.560000 960.720000 954.946233 273.806760 1109.600000 1093.430000 1102.884433 294.742173 7937.840000 7945.850000 7942.169333 503.907619
506 0.248802 0.318110 0.278616 0.000152 0.472468 0.468381 0.470495 0.000041 0.360635 0.393246 0.374555 0.000045 0.248091 0.316396 0.277600 0.000343 0.249513 0.319825 0.279632 0.000339 0.464777 0.461557 0.462557 0.000076 0.480159 0.475206 0.478432 0.000086 0.356434 0.388976 0.370078 0.000098 0.364836 0.397515 0.379032 0.000097 951.780000 961.410000 954.996533 273.872857 1109.270000 1095.450000 1102.981833 294.719670 7938.950000 7943.140000 7942.021633 496.733985
507 0.248929 0.317485 0.278554 0.000149 0.472668 0.468854 0.470420 0.000040 0.360799 0.393170 0.374487 0.000044 0.245728 0.316513 0.277521 0.000339 0.252131 0.318458 0.279587 0.000336 0.464056 0.460903 0.462374 0.000077 0.481280 0.476806 0.478466 0.000085 0.354892 0.388708 0.369948 0.000097 0.366705 0.397632 0.379026 0.000096 951.760000 961.510000 955.083867 274.888729 1108.910000 1091.370000 1102.833833 291.585925 7939.330000 7947.120000 7942.082300 492.335882
508 0.249307 0.318395 0.278446 0.000150 0.472370 0.468573 0.470376 0.000040 0.360838 0.393484 0.374411 0.000043 0.248062 0.318205 0.277482 0.000337 0.250552 0.318585 0.279410 0.000340 0.464912 0.461121 0.462361 0.000076 0.479828 0.476026 0.478392 0.000084 0.356487 0.389663 0.369921 0.000095 0.365190 0.397305 0.378901 0.000096 952.960000 962.610000 955.157067 273.421974 1108.030000 1090.080000 1102.614667 289.491952 7939.010000 7947.310000 7942.228267 486.200331
509 0.249137 0.318350 0.278447 0.000150 0.471476 0.466901 0.470398 0.000041 0.360307 0.392626 0.374422 0.000043 0.248417 0.315739 0.277558 0.000336 0.249857 0.320961 0.279336 0.000335 0.463843 0.459576 0.462297 0.000079 0.479109 0.474227 0.478499 0.000085 0.356130 0.387657 0.369927 0.000096 0.364483 0.397594 0.378917 0.000095 952.260000 961.710000 955.413733 270.811196 1108.020000 1091.530000 1102.456200 289.254990 7939.720000 7946.760000 7942.130067 485.089864
510 0.249078 0.317015 0.278418 0.000149 0.471784 0.467919 0.470381 0.000040 0.360431 0.392467 0.374400 0.000043 0.248675 0.318537 0.277447 0.000340 0.249481 0.315494 0.279389 0.000333 0.464018 0.459935 0.462290 0.000078 0.479550 0.475903 0.478473 0.000084 0.356347 0.389236 0.369869 0.000096 0.364516 0.395698 0.378931 0.000094 952.890000 961.740000 955.540833 268.695202 1107.510000 1091.250000 1101.958833 288.255883 7939.600000 7947.010000 7942.500333 485.740592
511 0.248623 0.318138 0.278394 0.000151 0.472288 0.467324 0.470348 0.000040 0.360456 0.392731 0.374371 0.000043 0.246396 0.314787 0.277310 0.000338 0.250851 0.321489 0.279477 0.000331 0.464641 0.460462 0.462253 0.000077 0.479936 0.474186 0.478443 0.000085 0.355518 0.387624 0.369782 0.000095 0.365393 0.397837 0.378960 0.000095 951.450000 963.440000 955.641800 272.044677 1109.100000 1094.850000 1101.719033 287.912358 7939.450000 7941.710000 7942.639167 494.260864
512 0.248478 0.317498 0.278311 0.000152 0.473032 0.467413 0.470366 0.000040 0.360755 0.392456 0.374339 0.000043 0.247235 0.313891 0.276974 0.000336 0.249720 0.321105 0.279647 0.000333 0.465187 0.459826 0.462277 0.000077 0.480878 0.475001 0.478456 0.000082 0.356211 0.386859 0.369626 0.000095 0.365299 0.398053 0.379051 0.000096 951.060000 959.870000 955.877333 273.979224 1108.080000 1093.100000 1101.506433 284.848868 7940.860000 7947.030000 7942.616233 495.976563
513 0.248068 0.318847 0.278305 0.000154 0.471955 0.467970 0.470338 0.000041 0.360011 0.393409 0.374322 0.000044 0.246282 0.316531 0.276744 0.000334 0.249854 0.321163 0.279867 0.000338 0.463718 0.459888 0.462222 0.000079 0.480192 0.476053 0.478455 0.000084 0.355000 0.388210 0.369483 0.000094 0.365023 0.398608 0.379161 0.000095 948.440000 957.540000 955.968433 277.467542 1109.530000 1092.660000 1101.221200 291.853280 7942.030000 7949.800000 7942.810367 500.707526
514 0.248182 0.318701 0.278197 0.000155 0.472924 0.466907 0.470384 0.000040 0.360553 0.392804 0.374291 0.000044 0.246669 0.317587 0.276586 0.000340 0.249694 0.319814 0.279808 0.000339 0.465129 0.457539 0.462301 0.000077 0.480720 0.476275 0.478467 0.000085 0.355899 0.387563 0.369444 0.000095 0.365207 0.398045 0.379138 0.000096 951.370000 960.380000 956.120567 276.779282 1110.230000 1092.690000 1101.082000 297.799333 7938.400000 7946.930000 7942.797433 494.900573
515 0.248915 0.317368 0.277954 0.000153 0.471527 0.468945 0.470453 0.000040 0.360221 0.393156 0.374204 0.000044 0.248190 0.315509 0.276237 0.000335 0.249639 0.319226 0.279671 0.000337 0.463580 0.460559 0.462412 0.000077 0.479475 0.477331 0.478494 0.000083 0.355885 0.388034 0.369325 0.000094 0.364557 0.398279 0.379082 0.000096 951.490000 958.490000 955.863200 283.977588 1109.340000 1090.650000 1101.277433 297.136218 7939.170000 7950.860000 7942.859367 493.951014
516 0.248704 0.317507 0.277896 0.000152 0.472770 0.468140 0.470379 0.000040 0.360737 0.392824 0.374137 0.000043 0.248181 0.317387 0.276326 0.000334 0.249226 0.317628 0.279466 0.000337 0.464796 0.460488 0.462311 0.000078 0.480745 0.475792 0.478446 0.000084 0.356488 0.388937 0.369319 0.000095 0.364986 0.396710 0.378956 0.000095 950.820000 966.360000 955.770367 284.627870 1107.980000 1093.400000 1101.193800 296.045873 7941.200000 7940.240000 7943.035833 489.631541
517 0.248789 0.317552 0.277760 0.000146 0.472474 0.467343 0.470510 0.000041 0.360632 0.392448 0.374135 0.000042 0.248464 0.313959 0.276068 0.000323 0.249114 0.321145 0.279453 0.000332 0.463723 0.460351 0.462419 0.000077 0.481226 0.474335 0.478600 0.000086 0.356093 0.387155 0.369243 0.000091 0.365170 0.397740 0.379027 0.000095 949.890000 960.330000 955.657967 287.268531 1109.090000 1088.470000 1101.210167 297.523495 7941.020000 7951.200000 7943.131867 487.936395
518 0.248700 0.318043 0.277955 0.000145 0.473148 0.467585 0.470439 0.000040 0.360924 0.392814 0.374197 0.000042 0.247416 0.317334 0.276294 0.000322 0.249983 0.318751 0.279617 0.000329 0.464827 0.459828 0.462370 0.000077 0.481468 0.475341 0.478507 0.000085 0.356122 0.388581 0.369332 0.000092 0.365725 0.397046 0.379062 0.000095 949.970000 959.560000 955.511067 294.594288 1109.470000 1092.280000 1101.196333 304.124230 7940.560000 7948.160000 7943.292600 493.283823
519 0.248577 0.317062 0.278096 0.000147 0.472576 0.468419 0.470448 0.000041 0.360576 0.392740 0.374272 0.000043 0.248409 0.316308 0.276376 0.000326 0.248745 0.317815 0.279814 0.000337 0.464219 0.460849 0.462449 0.000077 0.480932 0.475990 0.478446 0.000087 0.356314 0.388578 0.369413 0.000091 0.364839 0.396902 0.379130 0.000097 949.780000 964.010000 955.236333 300.502519 1108.350000 1089.570000 1101.241600 297.668713 7941.870000 7946.420000 7943.522067 497.589523
520 0.248794 0.317825 0.278210 0.000151 0.472148 0.468210 0.470462 0.000040 0.360471 0.393018 0.374336 0.000043 0.249220 0.315007 0.276572 0.000331 0.248368 0.320643 0.279847 0.000341 0.462948 0.461838 0.462480 0.000076 0.481348 0.474583 0.478443 0.000085 0.356084 0.388422 0.369526 0.000092 0.364858 0.397613 0.379145 0.000095 950.830000 962.030000 954.972800 305.607649 1107.620000 1089.140000 1101.339667 302.768425 7941.550000 7948.830000 7943.687533 506.605324
521 0.248832 0.317188 0.278051 0.000152 0.472472 0.468153 0.470495 0.000040 0.360652 0.392670 0.374273 0.000044 0.249814 0.314779 0.276610 0.000332 0.247851 0.319596 0.279491 0.000341 0.465277 0.460559 0.462541 0.000074 0.479667 0.475747 0.478449 0.000086 0.357545 0.387669 0.369576 0.000092 0.363759 0.397672 0.378970 0.000097 948.430000 964.120000 954.776267 312.166314 1108.000000 1089.780000 1101.516300 291.079818 7943.570000 7946.100000 7943.707433 503.096547
522 0.248807 0.317029 0.277805 0.000151 0.471896 0.468699 0.470495 0.000040 0.360351 0.392864 0.374150 0.000044 0.249629 0.312367 0.276332 0.000326 0.247985 0.321690 0.279278 0.000345 0.463664 0.460320 0.462609 0.000074 0.480129 0.477077 0.478381 0.000087 0.356646 0.386344 0.369471 0.000092 0.364057 0.399384 0.378830 0.000098 952.450000 957.880000 954.504267 308.660146 1108.300000 1091.320000 1101.691233 292.508535 7939.250000 7950.800000 7943.804500 502.368497
523 0.248449 0.317936 0.277822 0.000151 0.472495 0.468670 0.470522 0.000039 0.360472 0.393303 0.374172 0.000043 0.249636 0.316804 0.276544 0.000331 0.247262 0.319067 0.279101 0.000347 0.463874 0.460164 0.462598 0.000073 0.481117 0.477175 0.478445 0.000086 0.356755 0.388484 0.369571 0.000094 0.364189 0.398121 0.378773 0.000098 949.420000 956.350000 954.594300 308.595220 1110.990000 1089.940000 1101.665867 294.019843 7939.590000 7953.710000 7943.739833 499.628327
524 0.248684 0.316345 0.277757 0.000147 0.472760 0.468866 0.470449 0.000039 0.360722 0.392605 0.374103 0.000042 0.249909 0.314803 0.276524 0.000330 0.247459 0.317887 0.278989 0.000343 0.464196 0.460988 0.462515 0.000073 0.481324 0.476744 0.478383 0.000084 0.357052 0.387895 0.369519 0.000092 0.364391 0.397315 0.378686 0.000096 950.180000 959.950000 954.622933 306.835921 1107.830000 1089.150000 1101.852467 298.582173 7941.990000 7950.900000 7943.524600 501.736051
525 0.248494 0.317511 0.277875 0.000150 0.471961 0.467292 0.470513 0.000040 0.360227 0.392401 0.374194 0.000043 0.248797 0.316345 0.276564 0.000329 0.248191 0.318676 0.279186 0.000348 0.464303 0.460022 0.462547 0.000074 0.479618 0.474563 0.478478 0.000085 0.356550 0.388183 0.369556 0.000093 0.363905 0.396619 0.378832 0.000099 951.720000 958.680000 954.737167 299.357530 1109.400000 1089.410000 1102.071633 292.258517 7938.880000 7951.910000 7943.191200 490.960534
526 0.248469 0.316374 0.278044 0.000148 0.471358 0.468342 0.470417 0.000039 0.359914 0.392358 0.374231 0.000043 0.249449 0.312794 0.276887 0.000328 0.247489 0.319954 0.279201 0.000350 0.463304 0.461590 0.462390 0.000074 0.479413 0.475094 0.478444 0.000083 0.356376 0.387192 0.369639 0.000093 0.363451 0.397524 0.378823 0.000099 952.650000 957.560000 954.841967 294.752106 1110.140000 1092.640000 1102.073500 299.726652 7937.210000 7949.800000 7943.084533 489.209863
527 0.248676 0.317594 0.277964 0.000150 0.472508 0.468965 0.470479 0.000039 0.360592 0.393279 0.374222 0.000043 0.248540 0.312861 0.276816 0.000329 0.248811 0.322326 0.279112 0.000348 0.465222 0.459836 0.462415 0.000074 0.479795 0.478094 0.478543 0.000084 0.356881 0.386349 0.369616 0.000093 0.364303 0.400210 0.378827 0.000099 951.540000 960.380000 955.015533 291.916279 1112.800000 1094.130000 1102.182767 305.216337 7935.660000 7945.490000 7942.801700 488.474277
528 0.248667 0.318491 0.277952 0.000152 0.471615 0.468670 0.470416 0.000040 0.360141 0.393581 0.374184 0.000044 0.249707 0.315550 0.276949 0.000330 0.247626 0.321432 0.278956 0.000350 0.463427 0.459475 0.462378 0.000074 0.479804 0.477866 0.478455 0.000084 0.356567 0.387512 0.369663 0.000093 0.363715 0.399649 0.378705 0.000100 952.020000 960.850000 954.985900 295.074985 1108.890000 1092.300000 1102.301167 305.439873 7939.090000 7946.850000 7942.712933 496.485083
529 0.248910 0.317101 0.277888 0.000151 0.472007 0.468956 0.470403 0.000040 0.360458 0.393028 0.374146 0.000044 0.247768 0.315141 0.277073 0.000330 0.250052 0.319061 0.278704 0.000350 0.463652 0.460531 0.462319 0.000074 0.480362 0.477380 0.478487 0.000085 0.355710 0.387836 0.369696 0.000094 0.365207 0.398220 0.378595 0.000099 952.890000 960.450000 955.157133 295.456878 1110.090000 1092.750000 1102.310400 313.868071 7937.020000 7946.800000 7942.532467 501.772566
530 0.249237 0.318994 0.277933 0.000149 0.471667 0.468485 0.470286 0.000040 0.360452 0.393739 0.374110 0.000043 0.248097 0.313655 0.277118 0.000331 0.250376 0.324333 0.278749 0.000352 0.462962 0.461163 0.462196 0.000074 0.480371 0.475807 0.478375 0.000085 0.355530 0.387409 0.369657 0.000093 0.365374 0.400070 0.378562 0.000099 950.200000 957.670000 955.154833 297.773248 1107.480000 1090.180000 1102.339000 325.064260 7942.320000 7952.150000 7942.506167 514.360543
531 0.249128 0.318679 0.278098 0.000148 0.472169 0.467787 0.470275 0.000040 0.360649 0.393233 0.374187 0.000043 0.249831 0.316758 0.277329 0.000327 0.248425 0.320601 0.278868 0.000347 0.464017 0.459947 0.462167 0.000076 0.480321 0.475626 0.478383 0.000085 0.356924 0.388352 0.369748 0.000092 0.364373 0.398114 0.378626 0.000099 949.750000 959.410000 955.342700 307.028602 1106.440000 1096.720000 1102.344433 328.399273 7943.810000 7943.870000 7942.312867 519.920775
532 0.248739 0.319261 0.278179 0.000148 0.472521 0.468677 0.470276 0.000040 0.360630 0.393969 0.374228 0.000043 0.250439 0.317233 0.277508 0.000332 0.247039 0.321289 0.278850 0.000349 0.463867 0.460674 0.462046 0.000075 0.481175 0.476680 0.478507 0.000087 0.357153 0.388954 0.369777 0.000094 0.364107 0.398985 0.378678 0.000099 951.670000 959.170000 955.476800 310.068419 1105.090000 1091.400000 1102.314933 331.728732 7943.240000 7949.430000 7942.208267 531.043583
533 0.248992 0.318346 0.278215 0.000147 0.471398 0.468264 0.470288 0.000041 0.360195 0.393305 0.374251 0.000043 0.249831 0.316209 0.277606 0.000330 0.248153 0.320483 0.278824 0.000351 0.462565 0.460499 0.462110 0.000077 0.480231 0.476029 0.478466 0.000087 0.356198 0.388354 0.369858 0.000094 0.364192 0.398256 0.378645 0.000100 950.310000 957.270000 955.776767 318.208139 1109.440000 1095.320000 1102.064967 338.525671 7940.250000 7947.410000 7942.158267 544.533902
534 0.248616 0.317362 0.278280 0.000148 0.471331 0.468352 0.470207 0.000041 0.359973 0.392857 0.374243 0.000043 0.250305 0.315735 0.277791 0.000331 0.246927 0.318990 0.278769 0.000347 0.462370 0.461594 0.461934 0.000077 0.480291 0.475111 0.478480 0.000087 0.356337 0.388665 0.369862 0.000094 0.363609 0.397050 0.378625 0.000099 951.280000 962.090000 956.042533 331.806282 1107.610000 1093.490000 1102.044867 336.065854 7941.110000 7944.420000 7941.912600 560.110351
535 0.248752 0.318297 0.278172 0.000151 0.471749 0.466880 0.470224 0.000041 0.360250 0.392588 0.374198 0.000044 0.250041 0.317506 0.277661 0.000335 0.247464 0.319088 0.278682 0.000347 0.464440 0.459655 0.462016 0.000078 0.479057 0.474104 0.478433 0.000088 0.357240 0.388581 0.369839 0.000095 0.363261 0.396596 0.378557 0.000099 950.380000 961.310000 956.038900 341.366491 1105.940000 1093.040000 1101.862867 338.608096 7943.680000 7945.650000 7942.098233 571.181563
536 0.248404 0.317655 0.278000 0.000151 0.471960 0.469354 0.470181 0.000041 0.360182 0.393505 0.374091 0.000043 0.248842 0.315665 0.277546 0.000333 0.247965 0.319645 0.278455 0.000350 0.464126 0.460921 0.461915 0.000079 0.479795 0.477788 0.478447 0.000089 0.356484 0.388293 0.369731 0.000094 0.363880 0.398716 0.378451 0.000100 951.930000 960.930000 955.842733 343.342327 1108.640000 1093.990000 1101.983633 330.710690 7939.430000 7945.080000 7942.173633 574.012653
537 0.248538 0.318069 0.277944 0.000150 0.471927 0.467578 0.470288 0.000041 0.360232 0.392824 0.374116 0.000044 0.248726 0.314677 0.277696 0.000330 0.248349 0.321461 0.278193 0.000350 0.464332 0.460872 0.462073 0.000078 0.479521 0.474285 0.478502 0.000089 0.356529 0.387775 0.369884 0.000094 0.363935 0.397873 0.378347 0.000100 950.980000 956.600000 955.709833 341.756092 1108.420000 1093.240000 1101.764433 324.200501 7940.600000 7950.160000 7942.525733 570.901605
538 0.248409 0.317901 0.277840 0.000151 0.471752 0.468116 0.470257 0.000043 0.360080 0.393009 0.374048 0.000044 0.249507 0.317168 0.277791 0.000336 0.247311 0.318635 0.277889 0.000353 0.464278 0.459754 0.462026 0.000079 0.479226 0.476479 0.478488 0.000090 0.356893 0.388461 0.369908 0.000094 0.363268 0.397557 0.378189 0.000101 952.320000 963.290000 955.602233 336.423680 1106.230000 1090.250000 1101.574567 324.466372 7941.450000 7946.460000 7942.823200 579.889954
539 0.248453 0.317193 0.277698 0.000151 0.471724 0.468839 0.470252 0.000042 0.360089 0.393016 0.373975 0.000044 0.250177 0.316384 0.277663 0.000339 0.246728 0.318003 0.277734 0.000354 0.464924 0.461125 0.462103 0.000078 0.478524 0.476552 0.478402 0.000089 0.357551 0.388754 0.369883 0.000095 0.362626 0.397277 0.378068 0.000102 951.050000 963.870000 955.404433 330.596955 1109.690000 1094.420000 1101.491367 316.555481 7939.260000 7941.710000 7943.104200 578.997516
540 0.248251 0.316977 0.277667 0.000152 0.471454 0.468319 0.470254 0.000042 0.359853 0.392648 0.373960 0.000044 0.247785 0.316474 0.277702 0.000341 0.248717 0.317480 0.277631 0.000352 0.463327 0.459767 0.462184 0.000079 0.479581 0.476871 0.478324 0.000089 0.355556 0.388121 0.369943 0.000095 0.364149 0.397176 0.377978 0.000101 952.880000 961.410000 955.200633 326.859505 1107.310000 1092.850000 1101.499467 317.441232 7939.810000 7945.740000 7943.299900 577.069172
541 0.248066 0.316495 0.277610 0.000152 0.471934 0.467739 0.470218 0.000042 0.360000 0.392117 0.373914 0.000045 0.248745 0.316391 0.277743 0.000341 0.247387 0.316600 0.277477 0.000348 0.463578 0.459397 0.462167 0.000079 0.480290 0.476081 0.478269 0.000088 0.356161 0.387894 0.369955 0.000096 0.363838 0.396341 0.377873 0.000100 950.470000 961.880000 954.888433 316.816206 1108.030000 1090.340000 1101.640833 312.633486 7941.500000 7947.780000 7943.470733 569.268403
542 0.248453 0.316516 0.277474 0.000150 0.471555 0.469346 0.470178 0.000042 0.360004 0.392931 0.373826 0.000044 0.248229 0.316522 0.277720 0.000340 0.248678 0.316509 0.277227 0.000344 0.462032 0.462250 0.462244 0.000078 0.481079 0.476443 0.478113 0.000089 0.355130 0.389386 0.369982 0.000096 0.364878 0.396476 0.377670 0.000099 952.630000 961.610000 954.683567 306.592795 1108.220000 1091.870000 1101.812233 309.393336 7939.150000 7946.520000 7943.504200 560.038433
543 0.248065 0.317434 0.277654 0.000150 0.471614 0.468497 0.470084 0.000042 0.359840 0.392966 0.373869 0.000044 0.246881 0.316731 0.277814 0.000341 0.249250 0.318137 0.277494 0.000343 0.464107 0.461057 0.462168 0.000078 0.479121 0.475937 0.478001 0.000089 0.355494 0.388894 0.369991 0.000096 0.364185 0.397037 0.377748 0.000098 948.570000 957.460000 954.574633 300.774512 1108.240000 1091.810000 1101.866467 310.748739 7943.190000 7950.730000 7943.558900 552.219511
544 0.247823 0.316820 0.277617 0.000147 0.471091 0.466989 0.470083 0.000043 0.359457 0.391904 0.373850 0.000043 0.249430 0.321299 0.277760 0.000337 0.246218 0.312341 0.277473 0.000339 0.463494 0.458163 0.462144 0.000080 0.478688 0.475814 0.478023 0.000090 0.356462 0.389731 0.369952 0.000095 0.362453 0.394077 0.377748 0.000096 951.580000 962.590000 954.402300 294.780946 1107.130000 1089.050000 1101.847233 314.572072 7941.290000 7948.360000 7943.750467 546.115910
545 0.248016 0.316877 0.277671 0.000151 0.472027 0.468882 0.470015 0.000043 0.360022 0.392879 0.373843 0.000044 0.248691 0.317472 0.277694 0.000340 0.247341 0.316282 0.277648 0.000343 0.464254 0.461291 0.462084 0.000080 0.479801 0.476473 0.477945 0.000088 0.356473 0.389381 0.369889 0.000097 0.363571 0.396377 0.377797 0.000097 953.070000 959.970000 954.381433 293.695476 1110.180000 1090.600000 1101.691700 312.120695 7936.750000 7949.430000 7943.926867 537.660854
546 0.248020 0.318159 0.277645 0.000152 0.472320 0.468887 0.470058 0.000043 0.360170 0.393523 0.373851 0.000044 0.247746 0.319455 0.277705 0.000336 0.248294 0.316863 0.277584 0.000343 0.465082 0.461269 0.462118 0.000081 0.479557 0.476505 0.477998 0.000089 0.356414 0.390362 0.369912 0.000096 0.363925 0.396684 0.377791 0.000097 951.550000 962.400000 954.420200 290.552818 1108.450000 1093.760000 1101.584767 314.868001 7940.000000 7943.840000 7943.995033 538.256710
547 0.247770 0.317284 0.277600 0.000152 0.471274 0.467878 0.470010 0.000042 0.359522 0.392581 0.373805 0.000045 0.248114 0.314877 0.277701 0.000333 0.247427 0.319690 0.277500 0.000347 0.463454 0.461053 0.462015 0.000079 0.479094 0.474702 0.478005 0.000088 0.355784 0.387965 0.369858 0.000095 0.363260 0.397196 0.377752 0.000098 952.970000 957.300000 954.259467 292.740272 1105.520000 1091.450000 1101.712700 314.333332 7941.510000 7951.250000 7944.027833 544.602649
548 0.247952 0.317408 0.277536 0.000154 0.473033 0.467724 0.469995 0.000042 0.360492 0.392566 0.373765 0.000044 0.247817 0.315450 0.277709 0.000332 0.248086 0.319366 0.277363 0.000342 0.464099 0.459319 0.461986 0.000081 0.481968 0.476129 0.478003 0.000089 0.355958 0.387384 0.369848 0.000095 0.365027 0.397747 0.377683 0.000096 950.780000 960.890000 954.401100 302.299149 1106.690000 1089.770000 1101.410467 309.356025 7942.530000 7949.340000 7944.188433 546.452426
549 0.247380 0.317638 0.277473 0.000152 0.471798 0.467381 0.469903 0.000043 0.359589 0.392509 0.373688 0.000044 0.246815 0.317962 0.277667 0.000328 0.247946 0.317313 0.277279 0.000342 0.463575 0.458813 0.461828 0.000081 0.480022 0.475949 0.477979 0.000087 0.355195 0.388387 0.369747 0.000094 0.363984 0.396631 0.377629 0.000097 951.430000 958.750000 954.512133 299.970477 1107.270000 1095.880000 1101.126267 301.835919 7941.300000 7945.370000 7944.361600 542.093822
550 0.247613 0.316545 0.277326 0.000151 0.471761 0.466723 0.469956 0.000042 0.359687 0.391634 0.373641 0.000043 0.248614 0.315864 0.277451 0.000332 0.246611 0.317227 0.277202 0.000341 0.463428 0.459107 0.461784 0.000082 0.480093 0.474340 0.478129 0.000087 0.356021 0.387485 0.369617 0.000094 0.363352 0.395783 0.377665 0.000096 950.320000 958.130000 954.637167 292.380152 1107.000000 1096.250000 1100.849800 298.280515 7942.680000 7945.620000 7944.513033 534.992860
551 0.248425 0.317010 0.277314 0.000153 0.472331 0.466534 0.469934 0.000042 0.360378 0.391772 0.373624 0.000044 0.248620 0.314961 0.277518 0.000330 0.248229 0.319059 0.277111 0.000347 0.464128 0.459105 0.461803 0.000082 0.480534 0.473964 0.478066 0.000085 0.356374 0.387033 0.369660 0.000093 0.364382 0.396511 0.377588 0.000097 950.710000 957.640000 954.615633 292.096702 1107.800000 1095.230000 1100.742967 293.867152 7941.490000 7947.130000 7944.641400 529.531849
552 0.247497 0.316845 0.277257 0.000151 0.471663 0.467917 0.469996 0.000042 0.359580 0.392381 0.373627 0.000044 0.247913 0.316223 0.277305 0.000330 0.247081 0.317467 0.277210 0.000342 0.462481 0.460380 0.461813 0.000081 0.480845 0.475455 0.478179 0.000084 0.355197 0.388301 0.369559 0.000093 0.363963 0.396461 0.377694 0.000096 950.910000 959.950000 954.816167 292.429909 1107.630000 1088.280000 1100.608600 297.270703 7941.460000 7951.770000 7944.575233 524.382437
553 0.248293 0.317499 0.277227 0.000151 0.470885 0.467561 0.469897 0.000042 0.359589 0.392530 0.373562 0.000044 0.246451 0.316264 0.277560 0.000339 0.250135 0.318733 0.276895 0.000336 0.462630 0.460859 0.461642 0.000083 0.479140 0.474263 0.478151 0.000084 0.354540 0.388561 0.369601 0.000096 0.364638 0.396498 0.377523 0.000095 952.850000 962.000000 954.889100 291.718802 1108.130000 1092.400000 1100.614733 297.729982 7939.020000 7945.600000 7944.496167 525.096222
554 0.247747 0.316657 0.277233 0.000149 0.470782 0.466992 0.469923 0.000043 0.359265 0.391824 0.373578 0.000044 0.246911 0.317399 0.277529 0.000338 0.248584 0.315915 0.276938 0.000336 0.462880 0.458466 0.461679 0.000083 0.478684 0.475518 0.478167 0.000085 0.354895 0.387932 0.369604 0.000096 0.363634 0.395716 0.377552 0.000096 951.840000 960.860000 954.894133 295.670420 1108.010000 1092.650000 1100.555600 302.789224 7940.150000 7946.490000 7944.550267 531.192212
555 0.248244 0.317099 0.277261 0.000149 0.472066 0.467242 0.469905 0.000041 0.360155 0.392171 0.373583 0.000043 0.249437 0.316143 0.277469 0.000337 0.247052 0.318054 0.277052 0.000332 0.463969 0.458381 0.461609 0.000080 0.480163 0.476104 0.478201 0.000083 0.356703 0.387262 0.369539 0.000096 0.363607 0.397079 0.377627 0.000094 951.330000 961.780000 954.886367 287.042399 1106.490000 1092.520000 1100.774967 307.774062 7942.180000 7945.700000 7944.338667 526.402378
556 0.247889 0.316084 0.277315 0.000149 0.471224 0.468341 0.469977 0.000042 0.359556 0.392213 0.373646 0.000044 0.247513 0.316051 0.277527 0.000335 0.248264 0.316118 0.277103 0.000339 0.463018 0.460228 0.461668 0.000082 0.479431 0.476453 0.478286 0.000085 0.355266 0.388140 0.369597 0.000095 0.363847 0.396286 0.377694 0.000097 953.440000 960.220000 955.069400 283.471463 1106.470000 1093.240000 1100.770600 310.842959 7940.090000 7946.540000 7944.160000 522.388608
557 0.247731 0.317581 0.277274 0.000150 0.472140 0.467430 0.470016 0.000041 0.359936 0.392506 0.373645 0.000043 0.247558 0.320514 0.277575 0.000344 0.247903 0.314649 0.276973 0.000334 0.463524 0.458596 0.461630 0.000082 0.480757 0.476264 0.478401 0.000084 0.355541 0.389555 0.369602 0.000097 0.364330 0.395457 0.377687 0.000096 952.950000 961.190000 955.237500 284.737856 1107.510000 1088.650000 1100.917100 318.922004 7939.540000 7950.160000 7943.845400 527.917948
558 0.247956 0.317082 0.277356 0.000151 0.472628 0.466052 0.469943 0.000042 0.360292 0.391567 0.373650 0.000044 0.247880 0.319452 0.277592 0.000344 0.248031 0.314713 0.277121 0.000335 0.464370 0.456239 0.461575 0.000082 0.480885 0.475865 0.478311 0.000086 0.356125 0.387845 0.369583 0.000097 0.364458 0.395289 0.377716 0.000095 953.610000 958.620000 955.372100 276.493503 1107.980000 1091.640000 1101.028267 315.144420 7938.410000 7949.740000 7943.599633 516.140699
559 0.247357 0.316045 0.277267 0.000150 0.471956 0.468058 0.469987 0.000041 0.359657 0.392051 0.373627 0.000044 0.245989 0.317806 0.277343 0.000336 0.248725 0.314285 0.277190 0.000339 0.463916 0.459770 0.461550 0.000082 0.479997 0.476345 0.478424 0.000086 0.354953 0.388788 0.369446 0.000095 0.364361 0.395315 0.377807 0.000097 953.340000 960.120000 955.340333 276.875137 1107.190000 1094.030000 1101.052967 315.713062 7939.470000 7945.850000 7943.606700 517.735284
560 0.247227 0.317928 0.277280 0.000153 0.472534 0.467522 0.469962 0.000042 0.359881 0.392725 0.373621 0.000044 0.247568 0.318925 0.277371 0.000342 0.246887 0.316931 0.277189 0.000340 0.464185 0.459321 0.461541 0.000083 0.480883 0.475722 0.478383 0.000084 0.355876 0.389123 0.369456 0.000096 0.363885 0.396326 0.377786 0.000096 952.870000 960.380000 955.501033 283.757919 1106.560000 1089.410000 1100.977267 323.287617 7940.570000 7950.210000 7943.521700 530.082993
561 0.246806 0.316620 0.277174 0.000153 0.472612 0.466935 0.470098 0.000042 0.359709 0.391778 0.373636 0.000044 0.247239 0.316869 0.277280 0.000339 0.246374 0.316372 0.277068 0.000340 0.464552 0.459338 0.461668 0.000083 0.480672 0.474533 0.478528 0.000084 0.355895 0.388103 0.369474 0.000095 0.363523 0.395452 0.377798 0.000096 951.190000 959.780000 955.464767 289.684345 1106.350000 1091.090000 1100.953833 324.955965 7942.460000 7949.130000 7943.581400 533.155845
562 0.246812 0.317115 0.277070 0.000155 0.472268 0.466479 0.470074 0.000042 0.359540 0.391797 0.373572 0.000044 0.246780 0.317068 0.277128 0.000336 0.246843 0.317163 0.277012 0.000348 0.463917 0.458648 0.461515 0.000083 0.480619 0.474309 0.478632 0.000084 0.355348 0.387858 0.369321 0.000095 0.363731 0.395736 0.377822 0.000098 952.690000 962.970000 955.519433 291.902735 1106.760000 1087.370000 1100.814400 328.062037 7940.550000 7949.660000 7943.666167 536.134809
563 0.246647 0.317158 0.277024 0.000154 0.472450 0.466642 0.470077 0.000042 0.359549 0.391900 0.373551 0.000044 0.247337 0.317468 0.277156 0.000343 0.245957 0.316848 0.276893 0.000347 0.464646 0.458303 0.461506 0.000084 0.480255 0.474980 0.478649 0.000083 0.355991 0.387886 0.369331 0.000096 0.363106 0.395914 0.377771 0.000098 952.020000 963.000000 955.594233 291.932844 1107.800000 1094.600000 1100.644567 321.623783 7940.180000 7942.400000 7943.761200 526.049564
564 0.246512 0.316751 0.276732 0.000156 0.471758 0.467506 0.470130 0.000041 0.359135 0.392128 0.373430 0.000045 0.247394 0.314191 0.276859 0.000343 0.245630 0.319311 0.276604 0.000349 0.464182 0.459468 0.461563 0.000082 0.479334 0.475544 0.478696 0.000082 0.355788 0.386829 0.369211 0.000096 0.362482 0.397428 0.377650 0.000099 951.480000 963.230000 955.744267 296.414562 1108.780000 1093.130000 1100.387700 319.298153 7939.740000 7943.640000 7943.868033 536.113893
565 0.246312 0.316274 0.276499 0.000158 0.471843 0.466860 0.470259 0.000041 0.359078 0.391567 0.373379 0.000045 0.246430 0.315076 0.276579 0.000346 0.246194 0.317472 0.276420 0.000347 0.463551 0.458641 0.461703 0.000082 0.480135 0.475079 0.478816 0.000082 0.354991 0.386858 0.369141 0.000096 0.363165 0.396276 0.377618 0.000098 953.650000 958.740000 955.829333 288.948836 1107.970000 1092.690000 1100.227467 325.030249 7938.380000 7948.570000 7943.943200 536.496254
566 0.246162 0.316177 0.276217 0.000155 0.472595 0.467758 0.470269 0.000040 0.359378 0.391968 0.373243 0.000044 0.247283 0.315503 0.276401 0.000341 0.245041 0.316850 0.276032 0.000341 0.463755 0.459316 0.461834 0.000080 0.481435 0.476201 0.478704 0.000081 0.355519 0.387409 0.369118 0.000094 0.363238 0.396526 0.377368 0.000096 953.350000 965.140000 955.982433 288.645524 1108.240000 1091.410000 1100.140833 314.119013 7938.410000 7943.450000 7943.876733 535.691282
567 0.245839 0.316331 0.276031 0.000157 0.471889 0.467721 0.470313 0.000041 0.358864 0.392026 0.373172 0.000045 0.246829 0.316709 0.276134 0.000339 0.244849 0.315954 0.275929 0.000341 0.463361 0.458846 0.461826 0.000081 0.480416 0.476597 0.478801 0.000081 0.355095 0.387777 0.368980 0.000095 0.362633 0.396276 0.377365 0.000096 953.860000 961.310000 956.059667 286.749216 1106.230000 1092.990000 1100.117267 310.451428 7939.910000 7945.700000 7943.823067 533.730294
568 0.246269 0.317353 0.275867 0.000156 0.472200 0.466980 0.470364 0.000041 0.359234 0.392166 0.373115 0.000044 0.247169 0.316263 0.275930 0.000336 0.245368 0.318443 0.275805 0.000345 0.465332 0.458162 0.461921 0.000082 0.479067 0.475798 0.478806 0.000082 0.356251 0.387212 0.368925 0.000094 0.362217 0.397120 0.377306 0.000096 951.030000 960.400000 956.064167 285.028994 1107.940000 1092.140000 1100.167467 306.218101 7941.030000 7947.460000 7943.768367 527.169005
569 0.246007 0.315780 0.275696 0.000154 0.471730 0.466877 0.470355 0.000041 0.358868 0.391329 0.373025 0.000044 0.247827 0.316997 0.275822 0.000336 0.244187 0.314563 0.275569 0.000348 0.463295 0.458934 0.461910 0.000081 0.480165 0.474820 0.478801 0.000081 0.355561 0.387966 0.368866 0.000094 0.362176 0.394692 0.377185 0.000097 952.950000 960.770000 956.076867 278.021001 1107.360000 1088.910000 1100.494067 298.982752 7939.690000 7950.320000 7943.429067 514.544761
570 0.246283 0.316383 0.275747 0.000156 0.472631 0.468054 0.470364 0.000040 0.359457 0.392218 0.373055 0.000045 0.248239 0.316868 0.275997 0.000335 0.244327 0.315898 0.275497 0.000355 0.465066 0.459570 0.461905 0.000081 0.480196 0.476538 0.478823 0.000081 0.356653 0.388219 0.368951 0.000094 0.362262 0.396218 0.377160 0.000099 952.690000 963.150000 956.246500 277.409514 1109.960000 1090.430000 1100.630600 296.946683 7937.350000 7946.420000 7943.122900 508.554066
571 0.245161 0.315847 0.275637 0.000155 0.471590 0.467934 0.470409 0.000040 0.358375 0.391890 0.373023 0.000044 0.243585 0.314264 0.275999 0.000337 0.246736 0.317429 0.275275 0.000354 0.463146 0.459407 0.461953 0.000080 0.480033 0.476462 0.478864 0.000081 0.353366 0.386835 0.368976 0.000094 0.363385 0.396945 0.377070 0.000098 951.870000 959.880000 956.118833 277.013549 1109.770000 1088.350000 1101.033367 290.810720 7938.360000 7951.770000 7942.847800 503.983284
572 0.245693 0.316026 0.275621 0.000151 0.471722 0.467657 0.470464 0.000040 0.358707 0.391842 0.373043 0.000043 0.245335 0.314198 0.276281 0.000333 0.246050 0.317854 0.274961 0.000352 0.463610 0.458779 0.462072 0.000078 0.479834 0.476536 0.478856 0.000083 0.354472 0.386489 0.369177 0.000092 0.362942 0.397195 0.376909 0.000098 953.480000 959.210000 956.070200 278.255282 1108.210000 1087.790000 1101.313167 283.250006 7938.310000 7953.000000 7942.616633 505.297363
573 0.246026 0.314944 0.275538 0.000152 0.472777 0.468327 0.470449 0.000040 0.359402 0.391635 0.372994 0.000044 0.246662 0.316963 0.276323 0.000334 0.245389 0.312925 0.274754 0.000348 0.464346 0.460052 0.462057 0.000078 0.481209 0.476601 0.478841 0.000082 0.355504 0.388508 0.369190 0.000093 0.363299 0.394763 0.376797 0.000098 952.260000 961.600000 956.077733 280.117038 1109.540000 1091.000000 1101.444867 283.602262 7938.200000 7947.400000 7942.477400 510.545343
574 0.245466 0.315612 0.275455 0.000152 0.472065 0.468208 0.470492 0.000040 0.358766 0.391910 0.372974 0.000044 0.247699 0.316950 0.276502 0.000339 0.243233 0.314275 0.274409 0.000343 0.463859 0.459877 0.462096 0.000077 0.480271 0.476538 0.478888 0.000082 0.355779 0.388414 0.369299 0.000094 0.361752 0.395406 0.376649 0.000096 952.220000 965.260000 955.976567 273.762373 1107.470000 1089.030000 1101.577133 281.250447 7940.310000 7945.710000 7942.446300 501.976054
575 0.245417 0.315695 0.275503 0.000153 0.471922 0.466556 0.470557 0.000040 0.358670 0.391126 0.373030 0.000044 0.246888 0.316457 0.276471 0.000345 0.243946 0.314934 0.274534 0.000344 0.464401 0.457736 0.462222 0.000078 0.479444 0.475375 0.478891 0.000081 0.355645 0.387097 0.369347 0.000095 0.361695 0.395155 0.376713 0.000096 951.630000 959.170000 956.005100 272.658380 1109.440000 1093.300000 1101.740900 283.581276 7938.930000 7947.530000 7942.254000 503.867634
576 0.245338 0.314529 0.275498 0.000153 0.472473 0.469125 0.470565 0.000039 0.358905 0.391827 0.373031 0.000043 0.246318 0.316432 0.276454 0.000341 0.244358 0.312625 0.274542 0.000345 0.464148 0.461519 0.462211 0.000077 0.480797 0.476730 0.478919 0.000082 0.355233 0.388976 0.369332 0.000094 0.362578 0.394678 0.376731 0.000096 953.980000 964.200000 956.126300 275.192236 1107.730000 1092.520000 1101.922000 284.837435 7938.290000 7943.280000 7941.951700 505.646503
577 0.245513 0.315238 0.275270 0.000155 0.471747 0.468124 0.470631 0.000039 0.358630 0.391681 0.372950 0.000044 0.247357 0.314339 0.276145 0.000344 0.243670 0.316137 0.274394 0.000348 0.464016 0.460701 0.462292 0.000077 0.479477 0.475547 0.478970 0.000081 0.355687 0.387520 0.369218 0.000095 0.361573 0.395842 0.376682 0.000097 951.380000 962.210000 956.229533 269.238748 1108.810000 1092.260000 1101.937467 287.592595 7939.810000 7945.530000 7941.833000 504.062258
578 0.245602 0.315011 0.275137 0.000157 0.472425 0.468135 0.470628 0.000039 0.359014 0.391573 0.372883 0.000044 0.248043 0.312671 0.275948 0.000341 0.243162 0.317352 0.274326 0.000354 0.464131 0.460173 0.462319 0.000075 0.480719 0.476097 0.478938 0.000082 0.356087 0.386422 0.369133 0.000095 0.361940 0.396724 0.376632 0.000097 952.520000 959.960000 956.386167 267.829563 1107.900000 1090.860000 1101.988667 286.774795 7939.580000 7949.180000 7941.625167 501.484073
579 0.244939 0.315168 0.275029 0.000155 0.473051 0.469214 0.470693 0.000039 0.358995 0.392191 0.372861 0.000044 0.246781 0.314339 0.275885 0.000340 0.243098 0.315997 0.274173 0.000353 0.465073 0.459928 0.462417 0.000075 0.481029 0.478500 0.478969 0.000082 0.355927 0.387134 0.369151 0.000094 0.362063 0.397249 0.376571 0.000098 950.390000 959.970000 956.380967 263.843608 1106.750000 1093.280000 1102.145300 290.908782 7942.860000 7946.750000 7941.473733 503.610620
580 0.244862 0.314651 0.274867 0.000152 0.472382 0.467167 0.470720 0.000039 0.358622 0.390909 0.372794 0.000043 0.247090 0.313014 0.275801 0.000339 0.242633 0.316287 0.273934 0.000343 0.463610 0.459065 0.462411 0.000077 0.481153 0.475269 0.479028 0.000082 0.355350 0.386040 0.369106 0.000094 0.361893 0.395778 0.376481 0.000095 950.780000 964.150000 956.339067 265.269748 1106.680000 1090.090000 1101.894267 295.421863 7942.540000 7945.760000 7941.766667 507.801573
581 0.244756 0.314648 0.274837 0.000153 0.472612 0.467582 0.470714 0.000039 0.358684 0.391115 0.372775 0.000043 0.245544 0.317156 0.275836 0.000344 0.243969 0.312140 0.273838 0.000341 0.463834 0.458536 0.462347 0.000076 0.481391 0.476629 0.479081 0.000082 0.354689 0.387846 0.369092 0.000095 0.362680 0.394384 0.376459 0.000095 953.170000 963.670000 956.260200 263.698817 1106.900000 1093.740000 1101.685600 297.612008 7939.930000 7942.590000 7942.054200 505.542430
582 0.245296 0.314925 0.274801 0.000155 0.473013 0.469782 0.470754 0.000039 0.359155 0.392354 0.372778 0.000044 0.245129 0.311732 0.275866 0.000348 0.245463 0.318117 0.273735 0.000341 0.464053 0.461197 0.462335 0.000076 0.481973 0.478367 0.479174 0.000081 0.354591 0.386465 0.369101 0.000096 0.363718 0.398242 0.376455 0.000094 948.590000 964.220000 956.176467 262.360351 1107.890000 1096.360000 1101.405133 305.894441 7943.520000 7939.420000 7942.418400 512.147712
583 0.245002 0.315793 0.274891 0.000154 0.473538 0.468492 0.470645 0.000040 0.359270 0.392143 0.372768 0.000044 0.244374 0.320066 0.275817 0.000347 0.245630 0.311520 0.273965 0.000338 0.465644 0.460203 0.462229 0.000077 0.481432 0.476782 0.479061 0.000082 0.355009 0.390135 0.369023 0.000095 0.363531 0.394151 0.376513 0.000096 949.760000 960.760000 955.923767 260.738472 1108.240000 1094.150000 1101.359100 311.869861 7942.000000 7945.090000 7942.717133 516.239483
584 0.244983 0.314859 0.274861 0.000152 0.473171 0.467390 0.470723 0.000039 0.359077 0.391124 0.372792 0.000043 0.245617 0.314750 0.275511 0.000339 0.244350 0.314967 0.274212 0.000337 0.464900 0.459649 0.462377 0.000076 0.481443 0.475131 0.479068 0.000082 0.355259 0.387199 0.368944 0.000094 0.362896 0.395049 0.376640 0.000095 949.500000 962.700000 955.657100 261.344594 1104.420000 1090.080000 1101.213967 317.197318 7946.080000 7947.220000 7943.128933 531.872854
585 0.245447 0.315505 0.274882 0.000153 0.473131 0.468785 0.470761 0.000039 0.359289 0.392145 0.372821 0.000043 0.245884 0.313595 0.275277 0.000340 0.245009 0.317415 0.274486 0.000338 0.465464 0.460708 0.462439 0.000076 0.480798 0.476863 0.479082 0.000081 0.355674 0.387151 0.368858 0.000095 0.362904 0.397139 0.376784 0.000096 952.060000 959.990000 955.549233 263.442103 1103.720000 1092.560000 1100.989300 324.588556 7944.220000 7947.450000 7943.461467 540.387011
586 0.245821 0.313990 0.274993 0.000153 0.472761 0.467829 0.470752 0.000039 0.359291 0.390909 0.372873 0.000044 0.246774 0.313186 0.275263 0.000339 0.244868 0.314794 0.274723 0.000339 0.464443 0.459753 0.462421 0.000076 0.481079 0.475904 0.479084 0.000081 0.355608 0.386469 0.368842 0.000095 0.362973 0.395349 0.376903 0.000096 948.900000 963.010000 955.552433 263.960618 1105.850000 1092.680000 1100.680400 333.489406 7945.250000 7944.310000 7943.767167 549.116862
587 0.246003 0.315542 0.275001 0.000152 0.472096 0.468597 0.470764 0.000038 0.359049 0.392069 0.372882 0.000043 0.245856 0.316555 0.275235 0.000340 0.246150 0.314528 0.274766 0.000341 0.464292 0.459328 0.462437 0.000074 0.479900 0.477866 0.479090 0.000081 0.355074 0.387942 0.368836 0.000094 0.363025 0.396197 0.376928 0.000097 950.120000 961.710000 955.209567 268.324393 1105.260000 1090.070000 1100.481200 340.638070 7944.620000 7948.220000 7944.309233 564.659394
588 0.245758 0.315311 0.275146 0.000151 0.472438 0.468584 0.470713 0.000040 0.359098 0.391947 0.372930 0.000043 0.245787 0.315900 0.275361 0.000339 0.245729 0.314722 0.274930 0.000342 0.464401 0.459867 0.462414 0.000077 0.480476 0.477300 0.479012 0.000082 0.355094 0.387883 0.368888 0.000094 0.363102 0.396011 0.376971 0.000097 948.760000 962.200000 955.085933 264.512911 1106.260000 1093.630000 1100.308067 343.027311 7944.980000 7944.170000 7944.606000 572.004768
589 0.246351 0.315224 0.275267 0.000151 0.471763 0.468213 0.470701 0.000039 0.359057 0.391718 0.372984 0.000043 0.247392 0.313757 0.275306 0.000340 0.245309 0.316691 0.275229 0.000343 0.463380 0.459502 0.462475 0.000076 0.480147 0.476924 0.478927 0.000082 0.355386 0.386629 0.368890 0.000095 0.362728 0.396808 0.377078 0.000097 951.090000 961.380000 955.115567 266.279172 1104.560000 1090.410000 1100.020033 345.505566 7944.350000 7948.210000 7944.864400 576.042875
590 0.245429 0.316245 0.275372 0.000150 0.471561 0.467818 0.470631 0.000040 0.358495 0.392031 0.373001 0.000043 0.246960 0.318937 0.275380 0.000340 0.243898 0.313552 0.275364 0.000343 0.462190 0.460070 0.462404 0.000077 0.480932 0.475567 0.478858 0.000083 0.354575 0.389504 0.368892 0.000095 0.362415 0.394559 0.377111 0.000098 950.720000 964.410000 954.908700 268.468772 1104.360000 1092.640000 1099.600200 349.248661 7944.920000 7942.950000 7945.491100 586.242419
591 0.245334 0.315849 0.275442 0.000154 0.473095 0.469248 0.470682 0.000040 0.359215 0.392549 0.373062 0.000043 0.244040 0.316579 0.275305 0.000350 0.246628 0.315120 0.275579 0.000348 0.464931 0.461382 0.462536 0.000076 0.481260 0.477115 0.478829 0.000085 0.354485 0.388980 0.368920 0.000097 0.363944 0.396118 0.377204 0.000098 949.720000 963.660000 954.857700 271.381112 1106.270000 1089.010000 1099.323800 355.702327 7944.010000 7947.330000 7945.818500 601.015691
592 0.245019 0.315749 0.275307 0.000156 0.473066 0.468435 0.470627 0.000040 0.359043 0.392092 0.372967 0.000044 0.244698 0.313446 0.275013 0.000349 0.245341 0.318052 0.275602 0.000351 0.465222 0.459792 0.462320 0.000077 0.480910 0.477079 0.478934 0.000082 0.354960 0.386619 0.368667 0.000097 0.363125 0.397566 0.377268 0.000099 952.050000 959.750000 954.709067 279.936376 1103.880000 1094.010000 1099.094833 354.196974 7944.070000 7946.240000 7946.196100 605.866813
593 0.245005 0.315139 0.275198 0.000157 0.472818 0.467829 0.470699 0.000040 0.358912 0.391484 0.372949 0.000044 0.245685 0.316731 0.274916 0.000346 0.244324 0.313547 0.275481 0.000352 0.464818 0.460273 0.462431 0.000077 0.480818 0.475385 0.478967 0.000082 0.355252 0.388502 0.368673 0.000096 0.362571 0.394466 0.377224 0.000099 952.430000 959.170000 954.730433 280.837150 1104.790000 1091.280000 1099.011800 359.052840 7942.780000 7949.550000 7946.257767 609.900725
594 0.244343 0.314846 0.275140 0.000156 0.471980 0.469144 0.470652 0.000040 0.358161 0.391995 0.372896 0.000044 0.245023 0.316446 0.274890 0.000339 0.243664 0.313246 0.275391 0.000356 0.462729 0.460406 0.462373 0.000079 0.481230 0.477883 0.478932 0.000082 0.353876 0.388426 0.368631 0.000096 0.362447 0.395564 0.377161 0.000100 948.880000 957.660000 954.705800 276.812379 1104.790000 1090.780000 1099.048267 356.365062 7946.330000 7951.560000 7946.245933 595.723140
595 0.244922 0.315517 0.274912 0.000156 0.472834 0.467553 0.470734 0.000039 0.358878 0.391535 0.372823 0.000044 0.246260 0.317861 0.274684 0.000341 0.243585 0.313173 0.275140 0.000354 0.464310 0.458967 0.462479 0.000077 0.481357 0.476139 0.478990 0.000080 0.355285 0.388414 0.368581 0.000096 0.362471 0.394656 0.377065 0.000099 951.310000 963.340000 954.763533 276.568144 1106.140000 1091.150000 1098.943433 354.036696 7942.550000 7945.510000 7946.293033 586.715399
596 0.244716 0.314474 0.274775 0.000154 0.473863 0.468728 0.470814 0.000039 0.359290 0.391601 0.372794 0.000043 0.246259 0.313484 0.274702 0.000337 0.243174 0.315464 0.274848 0.000352 0.466185 0.461317 0.462498 0.000076 0.481541 0.476139 0.479130 0.000081 0.356222 0.387400 0.368600 0.000093 0.362357 0.395801 0.376989 0.000098 953.180000 960.680000 954.898067 277.612893 1103.620000 1088.290000 1098.617400 354.597617 7943.200000 7951.030000 7946.484533 584.768986
597 0.245116 0.315500 0.274764 0.000155 0.472714 0.467623 0.470775 0.000039 0.358915 0.391562 0.372770 0.000044 0.245713 0.315402 0.274634 0.000338 0.244518 0.315598 0.274894 0.000356 0.464234 0.459792 0.462472 0.000076 0.481194 0.475454 0.479079 0.000081 0.354973 0.387597 0.368553 0.000095 0.362856 0.395526 0.376987 0.000098 949.950000 960.740000 954.998767 271.996720 1108.870000 1093.010000 1098.689100 349.602596 7941.180000 7946.250000 7946.312133 572.428614
598 0.245040 0.314693 0.274568 0.000156 0.474152 0.468429 0.470828 0.000039 0.359596 0.391561 0.372698 0.000044 0.245728 0.313022 0.274525 0.000339 0.244352 0.316364 0.274610 0.000351 0.465724 0.459868 0.462474 0.000077 0.482579 0.476990 0.479182 0.000080 0.355726 0.386445 0.368500 0.000095 0.363466 0.396677 0.376896 0.000097 950.490000 958.530000 955.123067 268.206802 1107.240000 1092.970000 1098.504600 344.083201 7942.270000 7948.500000 7946.372333 563.895416
599 0.244818 0.314317 0.274367 0.000155 0.472836 0.468589 0.470820 0.000039 0.358827 0.391453 0.372593 0.000044 0.246468 0.316513 0.274547 0.000341 0.243168 0.312121 0.274187 0.000344 0.464003 0.460662 0.462437 0.000076 0.481670 0.476515 0.479202 0.000080 0.355235 0.388587 0.368492 0.000095 0.362419 0.394318 0.376695 0.000096 954.110000 959.270000 955.303833 264.550356 1104.820000 1087.290000 1098.405467 343.041382 7941.070000 7953.440000 7946.290700 556.618994
600 0.244599 0.314556 0.274159 0.000152 0.473151 0.468604 0.470883 0.000039 0.358875 0.391580 0.372521 0.000043 0.245143 0.315992 0.274212 0.000338 0.244056 0.313121 0.274105 0.000337 0.465354 0.459867 0.462501 0.000077 0.480948 0.477342 0.479266 0.000080 0.355249 0.387930 0.368356 0.000095 0.362502 0.395231 0.376685 0.000094 950.900000 962.720000 955.547233 268.292895 1107.410000 1088.030000 1098.587933 335.862282 7941.690000 7949.250000 7945.864833 549.797691
601 0.244587 0.313611 0.274218 0.000149 0.473622 0.468629 0.470889 0.000038 0.359105 0.391120 0.372553 0.000042 0.245695 0.315553 0.274311 0.000333 0.243479 0.311668 0.274125 0.000335 0.464102 0.459432 0.462451 0.000075 0.483142 0.477825 0.479326 0.000079 0.354899 0.387492 0.368381 0.000093 0.363311 0.394747 0.376725 0.000093 954.760000 963.170000 955.460700 270.478182 1106.670000 1086.470000 1098.746533 333.418510 7938.570000 7950.360000 7945.792767 542.886620
602 0.245021 0.313201 0.274205 0.000149 0.472770 0.468115 0.470948 0.000038 0.358895 0.390658 0.372577 0.000043 0.244990 0.313712 0.274154 0.000335 0.245052 0.312690 0.274257 0.000336 0.464727 0.460919 0.462587 0.000076 0.480812 0.475311 0.479308 0.000077 0.354858 0.387315 0.368370 0.000094 0.362932 0.394000 0.376783 0.000093 952.260000 962.850000 955.710400 272.854251 1106.890000 1088.330000 1098.613800 338.098572 7940.850000 7948.820000 7945.675800 545.663950
603 0.245352 0.313876 0.274518 0.000150 0.473261 0.468848 0.470905 0.000039 0.359307 0.391362 0.372712 0.000043 0.246331 0.312394 0.274380 0.000334 0.244373 0.315359 0.274657 0.000344 0.464920 0.461196 0.462402 0.000077 0.481603 0.476500 0.479408 0.000078 0.355625 0.386795 0.368391 0.000093 0.362988 0.395929 0.377032 0.000096 951.030000 961.340000 955.993167 280.609092 1105.420000 1088.360000 1098.361933 335.822828 7943.550000 7950.300000 7945.644900 546.337364
604 0.245587 0.314515 0.274684 0.000152 0.472535 0.467687 0.470888 0.000039 0.359061 0.391101 0.372786 0.000043 0.246280 0.313232 0.274773 0.000341 0.244894 0.315799 0.274595 0.000349 0.464626 0.459909 0.462381 0.000076 0.480445 0.475466 0.479395 0.000078 0.355453 0.386570 0.368577 0.000094 0.362669 0.395633 0.376995 0.000097 951.730000 963.540000 956.197467 285.056977 1103.780000 1087.160000 1098.202333 337.767027 7944.490000 7949.300000 7945.600200 550.170359
605 0.245417 0.315965 0.274816 0.000151 0.471838 0.469026 0.470856 0.000038 0.358627 0.392495 0.372836 0.000043 0.244087 0.317441 0.274762 0.000342 0.246747 0.314488 0.274870 0.000348 0.464503 0.460339 0.462365 0.000076 0.479173 0.477713 0.479348 0.000078 0.354295 0.388890 0.368563 0.000095 0.362960 0.396101 0.377109 0.000097 954.090000 963.600000 956.393600 294.875624 1107.370000 1086.120000 1098.292267 334.863965 7938.540000 7950.280000 7945.314133 549.807819
606 0.245575 0.316355 0.274950 0.000152 0.472561 0.468937 0.470845 0.000038 0.359068 0.392646 0.372898 0.000044 0.246888 0.316535 0.274798 0.000340 0.244263 0.316174 0.275102 0.000349 0.464487 0.460082 0.462330 0.000076 0.480635 0.477793 0.479361 0.000078 0.355687 0.388309 0.368564 0.000095 0.362449 0.396983 0.377232 0.000097 952.690000 959.560000 956.517833 303.423709 1106.400000 1086.940000 1098.390033 335.474215 7940.910000 7953.500000 7945.092133 556.775586
607 0.245484 0.314874 0.275058 0.000151 0.472832 0.468706 0.470777 0.000039 0.359158 0.391790 0.372918 0.000043 0.246920 0.314842 0.275050 0.000341 0.244048 0.314906 0.275067 0.000348 0.464026 0.460554 0.462232 0.000077 0.481637 0.476858 0.479322 0.000079 0.355473 0.387698 0.368641 0.000095 0.362843 0.395882 0.377195 0.000096 953.980000 960.590000 956.709433 309.828489 1107.290000 1087.520000 1098.217633 345.147207 7938.730000 7951.890000 7945.072933 563.899723
608 0.244953 0.314691 0.275127 0.000153 0.473285 0.468622 0.470775 0.000039 0.359119 0.391656 0.372951 0.000043 0.244424 0.312187 0.275268 0.000342 0.245482 0.317195 0.274985 0.000349 0.464107 0.459726 0.462222 0.000078 0.482463 0.477517 0.479328 0.000079 0.354265 0.385956 0.368745 0.000095 0.363972 0.397356 0.377156 0.000097 956.380000 958.960000 956.865667 309.187425 1108.560000 1086.180000 1098.382567 340.854196 7935.060000 7954.860000 7944.751767 563.182729
609 0.245582 0.315076 0.275212 0.000154 0.472536 0.467795 0.470804 0.000039 0.359059 0.391436 0.373008 0.000043 0.246602 0.316478 0.275544 0.000344 0.244563 0.313675 0.274880 0.000348 0.463764 0.458538 0.462208 0.000077 0.481309 0.477052 0.479401 0.000078 0.355183 0.387508 0.368876 0.000096 0.362936 0.395363 0.377140 0.000096 955.850000 961.850000 957.120267 303.504765 1106.380000 1092.890000 1098.522700 338.396826 7937.770000 7945.260000 7944.357033 561.914848
610 0.245751 0.315448 0.275263 0.000153 0.471884 0.468072 0.470826 0.000039 0.358818 0.391760 0.373044 0.000043 0.245601 0.314974 0.275611 0.000346 0.245901 0.315921 0.274914 0.000350 0.462561 0.459933 0.462087 0.000077 0.481208 0.476211 0.479565 0.000079 0.354081 0.387453 0.368849 0.000096 0.363555 0.396066 0.377239 0.000098 955.280000 962.800000 957.297400 310.037070 1104.780000 1089.980000 1098.359700 342.647963 7939.940000 7947.220000 7944.342900 577.533446
611 0.244985 0.315727 0.275338 0.000156 0.472762 0.468025 0.470782 0.000039 0.358874 0.391876 0.373060 0.000044 0.244722 0.316297 0.275712 0.000353 0.245248 0.315157 0.274964 0.000353 0.464753 0.460354 0.462056 0.000079 0.480772 0.475696 0.479508 0.000077 0.354738 0.388325 0.368884 0.000098 0.363010 0.395427 0.377236 0.000098 954.520000 960.630000 957.653600 306.796773 1107.190000 1088.730000 1098.277067 342.902541 7938.290000 7950.640000 7944.069333 575.982246
612 0.244764 0.315911 0.275214 0.000158 0.473036 0.467499 0.470807 0.000038 0.358900 0.391705 0.373010 0.000045 0.243818 0.316774 0.275555 0.000354 0.245710 0.315048 0.274872 0.000354 0.463411 0.459324 0.462012 0.000079 0.482661 0.475674 0.479602 0.000076 0.353615 0.388049 0.368784 0.000099 0.364185 0.395361 0.377237 0.000099 954.770000 963.050000 957.867867 297.857172 1106.460000 1086.970000 1098.496467 332.889053 7938.770000 7949.980000 7943.635667 560.715563
613 0.244325 0.315663 0.275007 0.000158 0.473510 0.468058 0.470705 0.000039 0.358918 0.391860 0.372856 0.000045 0.243721 0.316882 0.275280 0.000352 0.244929 0.314444 0.274733 0.000355 0.465856 0.460285 0.461927 0.000079 0.481164 0.475830 0.479483 0.000079 0.354789 0.388583 0.368604 0.000099 0.363047 0.395137 0.377108 0.000098 954.340000 959.860000 958.046400 295.443442 1106.480000 1087.190000 1098.698533 329.565480 7939.180000 7952.950000 7943.255067 552.337332
614 0.244738 0.315386 0.274818 0.000159 0.473037 0.468647 0.470665 0.000039 0.358888 0.392017 0.372741 0.000045 0.244456 0.315696 0.275075 0.000346 0.245020 0.315076 0.274560 0.000357 0.463895 0.459430 0.461836 0.000079 0.482180 0.477865 0.479495 0.000078 0.354176 0.387563 0.368455 0.000098 0.363600 0.396471 0.377027 0.000099 953.240000 962.470000 958.070200 294.314611 1107.680000 1086.880000 1099.169100 324.694513 7939.080000 7950.650000 7942.760700 547.961558
615 0.244674 0.315436 0.274556 0.000158 0.472755 0.468100 0.470739 0.000039 0.358715 0.391768 0.372648 0.000045 0.245038 0.315829 0.274820 0.000344 0.244311 0.315043 0.274293 0.000349 0.463757 0.459089 0.461971 0.000080 0.481753 0.477111 0.479508 0.000077 0.354397 0.387459 0.368395 0.000097 0.363032 0.396077 0.376900 0.000097 954.300000 964.480000 958.088600 292.717965 1108.180000 1089.080000 1099.324267 321.225596 7937.520000 7946.440000 7942.587133 548.892956
616 0.244796 0.314312 0.274348 0.000155 0.472695 0.469321 0.470666 0.000039 0.358746 0.391817 0.372507 0.000044 0.243474 0.314362 0.274614 0.000340 0.246119 0.314262 0.274082 0.000341 0.464553 0.459692 0.461844 0.000080 0.480838 0.478951 0.479487 0.000077 0.354013 0.387027 0.368229 0.000095 0.363478 0.396606 0.376785 0.000096 954.010000 963.030000 957.981433 295.621639 1106.450000 1086.970000 1099.589900 319.159920 7939.540000 7950.000000 7942.428667 551.533275
617 0.244917 0.313595 0.274305 0.000151 0.473666 0.467861 0.470653 0.000038 0.359291 0.390728 0.372479 0.000043 0.244493 0.314269 0.274498 0.000341 0.245341 0.312920 0.274113 0.000335 0.463311 0.459312 0.461837 0.000079 0.484021 0.476411 0.479470 0.000076 0.353902 0.386790 0.368167 0.000095 0.364681 0.394666 0.376792 0.000095 954.930000 963.810000 958.122233 304.473635 1105.580000 1089.090000 1099.617700 318.156764 7939.490000 7947.100000 7942.260067 559.042329
618 0.244971 0.314410 0.274454 0.000153 0.472212 0.467687 0.470612 0.000039 0.358591 0.391049 0.372533 0.000044 0.244099 0.315054 0.274453 0.000343 0.245843 0.313767 0.274455 0.000339 0.463685 0.458924 0.461829 0.000079 0.480738 0.476449 0.479396 0.000077 0.353892 0.386989 0.368141 0.000095 0.363291 0.395108 0.376925 0.000096 955.290000 963.060000 958.113167 311.012833 1102.200000 1092.630000 1099.608333 319.727652 7942.510000 7944.310000 7942.278500 569.385305
619 0.245086 0.314615 0.274530 0.000153 0.472792 0.468746 0.470693 0.000039 0.358939 0.391681 0.372611 0.000043 0.244112 0.316533 0.274387 0.000346 0.246060 0.312698 0.274673 0.000342 0.464059 0.458645 0.462005 0.000078 0.481526 0.478848 0.479380 0.000078 0.354085 0.387589 0.368196 0.000096 0.363793 0.395773 0.377026 0.000097 954.150000 959.800000 958.291533 312.790512 1105.570000 1091.040000 1099.664467 321.330742 7940.280000 7949.160000 7942.044000 568.929695
620 0.245032 0.313802 0.274683 0.000150 0.472100 0.468625 0.470677 0.000039 0.358566 0.391214 0.372680 0.000043 0.247107 0.313030 0.274455 0.000343 0.242958 0.314573 0.274911 0.000339 0.464235 0.461431 0.462056 0.000078 0.479966 0.475820 0.479297 0.000078 0.355671 0.387231 0.368256 0.000095 0.361462 0.395196 0.377104 0.000096 954.120000 963.850000 958.398133 312.836791 1108.450000 1086.430000 1099.578300 324.738226 7937.430000 7949.720000 7942.023567 568.270096
621 0.244785 0.314677 0.274829 0.000151 0.471436 0.468221 0.470631 0.000039 0.358110 0.391449 0.372730 0.000043 0.245144 0.315291 0.274401 0.000344 0.244426 0.314062 0.275257 0.000341 0.462924 0.459476 0.461941 0.000079 0.479947 0.476966 0.479320 0.000078 0.354034 0.387384 0.368171 0.000097 0.362186 0.395514 0.377289 0.000098 953.950000 964.240000 958.433967 317.386410 1108.210000 1092.040000 1099.665200 328.568920 7937.840000 7943.720000 7941.900833 575.087166
622 0.245131 0.314941 0.274950 0.000153 0.472593 0.468931 0.470633 0.000039 0.358862 0.391936 0.372791 0.000043 0.245890 0.312613 0.274377 0.000347 0.244372 0.317269 0.275524 0.000350 0.464276 0.459060 0.461989 0.000079 0.480911 0.478802 0.479276 0.000079 0.355083 0.385837 0.368183 0.000096 0.362641 0.398035 0.377400 0.000099 955.420000 962.860000 958.505200 321.126582 1108.140000 1087.670000 1099.581933 335.298322 7936.440000 7949.470000 7941.912867 597.352909
623 0.245049 0.315890 0.274884 0.000155 0.471925 0.468780 0.470634 0.000040 0.358487 0.392335 0.372759 0.000045 0.245865 0.313747 0.274234 0.000350 0.244232 0.318033 0.275534 0.000361 0.462381 0.460363 0.461982 0.000078 0.481469 0.477197 0.479286 0.000080 0.354123 0.387055 0.368108 0.000097 0.362850 0.397615 0.377410 0.000103 955.330000 967.140000 958.399833 326.044229 1109.900000 1090.780000 1099.553133 341.245825 7934.770000 7942.080000 7942.047033 610.911056
624 0.244682 0.315413 0.274852 0.000156 0.472522 0.467490 0.470616 0.000040 0.358602 0.391452 0.372734 0.000045 0.244480 0.313077 0.274387 0.000352 0.244884 0.317749 0.275317 0.000361 0.463201 0.459347 0.461911 0.000080 0.481842 0.475634 0.479322 0.000080 0.353841 0.386212 0.368149 0.000097 0.363363 0.396692 0.377319 0.000102 955.910000 961.800000 958.340267 325.981731 1109.640000 1087.560000 1099.764900 343.182228 7934.450000 7950.640000 7941.894833 616.969115
625 0.244698 0.315089 0.274641 0.000155 0.472212 0.468500 0.470679 0.000040 0.358455 0.391795 0.372660 0.000044 0.245605 0.310947 0.274239 0.000353 0.243790 0.319232 0.275042 0.000361 0.463045 0.459568 0.462015 0.000081 0.481378 0.477432 0.479344 0.000080 0.354325 0.385257 0.368127 0.000099 0.362584 0.398332 0.377193 0.000102 954.580000 959.520000 958.250000 327.767283 1107.060000 1090.510000 1099.898033 344.835522 7938.360000 7949.970000 7941.851967 625.715486
626 0.244790 0.313783 0.274621 0.000154 0.473388 0.467995 0.470589 0.000040 0.359089 0.390889 0.372605 0.000044 0.246754 0.312729 0.274195 0.000348 0.242825 0.314837 0.275046 0.000362 0.464224 0.458824 0.461982 0.000079 0.482553 0.477166 0.479196 0.000079 0.355489 0.385777 0.368088 0.000098 0.362689 0.396001 0.377121 0.000102 954.310000 962.250000 958.083333 324.507135 1108.770000 1092.930000 1099.954200 344.126344 7936.920000 7944.820000 7941.962467 621.966780
627 0.244941 0.315561 0.274456 0.000156 0.472074 0.467989 0.470574 0.000040 0.358507 0.391775 0.372515 0.000045 0.244696 0.315213 0.274004 0.000344 0.245186 0.315908 0.274909 0.000361 0.462956 0.460740 0.461912 0.000078 0.481192 0.475238 0.479237 0.000080 0.353826 0.387977 0.367958 0.000097 0.363189 0.395573 0.377073 0.000102 953.190000 963.550000 958.031167 325.352636 1107.990000 1092.090000 1100.008500 334.725111 7938.820000 7944.360000 7941.960333 610.926185
628 0.244926 0.314219 0.274414 0.000155 0.470651 0.468089 0.470524 0.000039 0.357789 0.391154 0.372469 0.000045 0.244279 0.314182 0.274049 0.000340 0.245573 0.314257 0.274779 0.000361 0.462024 0.459408 0.461937 0.000077 0.479279 0.476770 0.479111 0.000081 0.353152 0.386795 0.367993 0.000095 0.362426 0.395513 0.376945 0.000102 953.590000 967.170000 958.009933 323.588784 1108.130000 1088.860000 1099.976100 330.847726 7938.280000 7943.970000 7942.013967 602.152480
629 0.244513 0.313931 0.274443 0.000154 0.473254 0.467029 0.470591 0.000040 0.358883 0.390480 0.372517 0.000044 0.244008 0.313407 0.274241 0.000344 0.245018 0.314456 0.274646 0.000351 0.465053 0.458759 0.461966 0.000079 0.481455 0.475299 0.479217 0.000082 0.354530 0.386083 0.368103 0.000097 0.363237 0.394877 0.376931 0.000100 953.920000 965.570000 957.991767 322.206222 1110.140000 1091.800000 1099.839500 328.161881 7935.940000 7942.630000 7942.168733 592.510636
630 0.245327 0.314147 0.274555 0.000153 0.472619 0.468456 0.470656 0.000040 0.358973 0.391302 0.372606 0.000044 0.246803 0.312356 0.274386 0.000338 0.243852 0.315939 0.274724 0.000355 0.463186 0.460123 0.462070 0.000078 0.482051 0.476789 0.479242 0.000080 0.354995 0.386239 0.368228 0.000096 0.362951 0.396364 0.376983 0.000101 955.110000 965.360000 957.935167 320.778178 1108.430000 1094.310000 1099.955467 326.337851 7936.460000 7940.330000 7942.109367 585.122656
631 0.244947 0.314055 0.274544 0.000153 0.472114 0.469282 0.470590 0.000040 0.358531 0.391668 0.372567 0.000044 0.245600 0.314497 0.274410 0.000338 0.244293 0.313613 0.274678 0.000357 0.463780 0.460815 0.462031 0.000076 0.480448 0.477750 0.479149 0.000083 0.354690 0.387656 0.368221 0.000096 0.362371 0.395681 0.376913 0.000101 954.040000 962.910000 957.942233 323.784476 1107.470000 1090.240000 1100.047433 320.037099 7938.490000 7946.850000 7942.010333 583.808514
632 0.244930 0.313767 0.274411 0.000153 0.473285 0.469213 0.470744 0.000039 0.359108 0.391490 0.372577 0.000044 0.246302 0.310739 0.274526 0.000341 0.243558 0.316794 0.274295 0.000356 0.464918 0.461171 0.462120 0.000076 0.481653 0.477254 0.479368 0.000080 0.355610 0.385955 0.368323 0.000095 0.362605 0.397024 0.376832 0.000101 955.560000 962.400000 957.901300 318.414185 1106.630000 1089.970000 1100.044967 314.812583 7937.810000 7947.630000 7942.053733 579.981120
633 0.245156 0.314600 0.274399 0.000152 0.472768 0.467336 0.470754 0.000039 0.358962 0.390968 0.372576 0.000043 0.247971 0.316754 0.274566 0.000339 0.242341 0.312446 0.274232 0.000357 0.465301 0.458777 0.462222 0.000077 0.480235 0.475895 0.479286 0.000082 0.356636 0.387765 0.368394 0.000095 0.361287 0.394170 0.376759 0.000100 954.890000 960.890000 958.123400 314.975448 1106.020000 1090.360000 1100.095100 310.452998 7939.090000 7948.750000 7941.781500 574.713168
634 0.244624 0.314597 0.274464 0.000151 0.473826 0.468844 0.470747 0.000040 0.359225 0.391721 0.372605 0.000043 0.245758 0.313669 0.274804 0.000337 0.243490 0.315525 0.274123 0.000354 0.464444 0.460203 0.462215 0.000078 0.483208 0.477485 0.479279 0.000081 0.355101 0.386936 0.368510 0.000094 0.363349 0.396505 0.376701 0.000100 954.140000 961.980000 958.127867 314.504455 1105.480000 1092.720000 1099.923267 307.397391 7940.380000 7945.300000 7941.948867 573.567942
635 0.244505 0.314982 0.274462 0.000151 0.471752 0.469084 0.470787 0.000040 0.358128 0.392033 0.372624 0.000043 0.244591 0.318239 0.274910 0.000340 0.244418 0.311726 0.274013 0.000354 0.463426 0.460399 0.462215 0.000077 0.480078 0.477769 0.479359 0.000081 0.354009 0.389319 0.368563 0.000095 0.362248 0.394747 0.376686 0.000100 954.700000 967.640000 958.181567 315.899525 1104.810000 1088.230000 1099.602333 306.495442 7940.490000 7944.130000 7942.216100 581.232237
636 0.244769 0.315084 0.274467 0.000152 0.472670 0.467482 0.470805 0.000039 0.358720 0.391283 0.372636 0.000044 0.245657 0.312037 0.274887 0.000346 0.243881 0.318132 0.274047 0.000352 0.463845 0.458674 0.462345 0.000076 0.481496 0.476291 0.479265 0.000082 0.354751 0.385355 0.368616 0.000097 0.362689 0.397211 0.376656 0.000100 954.000000 965.790000 958.216833 311.368873 1107.000000 1090.490000 1099.522767 310.970367 7939.000000 7943.720000 7942.260400 582.584002
637 0.244666 0.314809 0.274527 0.000154 0.473005 0.467206 0.470854 0.000040 0.358836 0.391008 0.372690 0.000044 0.244028 0.313059 0.274947 0.000343 0.245304 0.316560 0.274108 0.000353 0.464878 0.459363 0.462418 0.000077 0.481132 0.475049 0.479289 0.000081 0.354453 0.386211 0.368682 0.000096 0.363218 0.395804 0.376699 0.000100 955.980000 962.930000 958.506833 310.193133 1106.790000 1088.840000 1099.334400 304.879174 7937.230000 7948.230000 7942.158767 575.617425
638 0.244865 0.313271 0.274475 0.000154 0.472585 0.468868 0.470878 0.000039 0.358725 0.391070 0.372676 0.000044 0.245836 0.313185 0.274835 0.000347 0.243895 0.313358 0.274115 0.000349 0.464228 0.459755 0.462425 0.000076 0.480942 0.477980 0.479331 0.000083 0.355032 0.386470 0.368630 0.000097 0.362418 0.395669 0.376723 0.000098 955.010000 965.620000 958.450267 312.047336 1104.420000 1092.200000 1099.205267 299.768188 7940.570000 7942.180000 7942.344467 578.048453
639 0.244076 0.314638 0.274470 0.000156 0.472295 0.467270 0.470794 0.000040 0.358186 0.390954 0.372632 0.000044 0.244666 0.314466 0.274740 0.000351 0.243487 0.314810 0.274201 0.000352 0.463910 0.460080 0.462402 0.000078 0.480681 0.474459 0.479186 0.000083 0.354288 0.387273 0.368571 0.000097 0.362084 0.394635 0.376693 0.000098 955.550000 965.490000 958.557100 309.802017 1103.910000 1086.170000 1098.944967 298.612281 7940.540000 7948.340000 7942.497933 579.061889
640 0.243991 0.313889 0.274412 0.000155 0.473655 0.468710 0.470816 0.000040 0.358823 0.391299 0.372614 0.000044 0.243022 0.314281 0.274415 0.000349 0.244960 0.313497 0.274409 0.000349 0.465793 0.461164 0.462388 0.000078 0.481517 0.476255 0.479243 0.000082 0.354408 0.387723 0.368402 0.000097 0.363239 0.394876 0.376826 0.000098 955.110000 962.850000 958.544667 313.502886 1105.350000 1090.480000 1098.815300 291.447388 7939.540000 7946.670000 7942.640033 575.862960
641 0.243518 0.314450 0.274098 0.000156 0.472632 0.469357 0.470804 0.000040 0.358075 0.391904 0.372451 0.000045 0.242637 0.314924 0.274005 0.000347 0.244399 0.313977 0.274191 0.000351 0.464649 0.460201 0.462436 0.000077 0.480615 0.478515 0.479172 0.000082 0.353643 0.387562 0.368221 0.000097 0.362507 0.396246 0.376681 0.000098 954.520000 964.660000 958.652400 313.064063 1106.460000 1089.000000 1098.727067 287.630803 7939.020000 7946.340000 7942.620533 581.052273
642 0.244261 0.314111 0.273888 0.000155 0.472557 0.468427 0.470845 0.000039 0.358409 0.391269 0.372366 0.000044 0.244477 0.315353 0.273682 0.000345 0.244046 0.312869 0.274094 0.000349 0.463956 0.459563 0.462454 0.000077 0.481157 0.477291 0.479235 0.000082 0.354217 0.387458 0.368068 0.000096 0.362602 0.395080 0.376665 0.000098 955.180000 961.800000 958.611500 310.776590 1105.610000 1089.730000 1098.607233 288.281453 7939.210000 7948.470000 7942.781267 580.272225
643 0.244198 0.314382 0.273790 0.000155 0.473552 0.469125 0.470864 0.000040 0.358875 0.391753 0.372327 0.000045 0.245123 0.314682 0.273608 0.000344 0.243272 0.314082 0.273972 0.000345 0.465773 0.460300 0.462479 0.000077 0.481330 0.477949 0.479249 0.000083 0.355448 0.387491 0.368044 0.000097 0.362301 0.396016 0.376611 0.000097 955.210000 961.150000 958.663933 297.884599 1105.070000 1088.960000 1098.376333 288.887494 7939.720000 7949.890000 7942.959733 567.012086
644 0.243887 0.313888 0.273819 0.000156 0.473266 0.469289 0.470859 0.000039 0.358577 0.391589 0.372339 0.000045 0.244231 0.311079 0.273612 0.000340 0.243543 0.316697 0.274026 0.000348 0.465098 0.461567 0.462531 0.000077 0.481434 0.477010 0.479188 0.000082 0.354665 0.386323 0.368072 0.000096 0.362488 0.396854 0.376607 0.000098 954.680000 960.930000 958.590900 293.804838 1104.860000 1090.690000 1098.326233 285.854378 7940.460000 7948.380000 7943.082867 558.953940
645 0.243825 0.313686 0.273658 0.000156 0.473460 0.468074 0.470887 0.000040 0.358642 0.390880 0.372272 0.000044 0.243910 0.311358 0.273335 0.000336 0.243740 0.316014 0.273981 0.000350 0.464844 0.459113 0.462544 0.000076 0.482076 0.477035 0.479230 0.000082 0.354377 0.385235 0.367939 0.000093 0.362908 0.396525 0.376605 0.000098 954.350000 967.750000 958.448333 294.718727 1105.220000 1095.980000 1097.939133 285.688818 7940.430000 7936.270000 7943.612533 557.944187
646 0.243627 0.314258 0.273493 0.000156 0.472916 0.468861 0.470836 0.000039 0.358272 0.391559 0.372165 0.000044 0.244023 0.310814 0.273316 0.000332 0.243232 0.317701 0.273669 0.000350 0.463908 0.461809 0.462556 0.000076 0.481924 0.475914 0.479117 0.000082 0.353965 0.386311 0.367936 0.000091 0.362578 0.396807 0.376393 0.000099 953.450000 961.600000 958.443933 291.288935 1106.650000 1087.080000 1097.789767 277.257160 7939.900000 7951.320000 7943.766300 541.510664
647 0.243473 0.313969 0.273302 0.000155 0.472600 0.468968 0.470805 0.000039 0.358037 0.391468 0.372054 0.000044 0.243521 0.311522 0.273154 0.000335 0.243426 0.316415 0.273451 0.000345 0.464170 0.461487 0.462623 0.000074 0.481030 0.476449 0.478988 0.000084 0.353845 0.386504 0.367888 0.000092 0.362228 0.396432 0.376219 0.000099 953.630000 964.880000 958.560800 292.301121 1106.800000 1086.410000 1097.630267 273.680926 7939.570000 7948.710000 7943.808933 540.500147
648 0.244102 0.313265 0.273245 0.000154 0.472583 0.468481 0.470822 0.000038 0.358343 0.390873 0.372033 0.000044 0.244013 0.309460 0.272868 0.000335 0.244192 0.317070 0.273622 0.000342 0.464317 0.459533 0.462711 0.000074 0.480850 0.477429 0.478933 0.000082 0.354165 0.384497 0.367789 0.000092 0.362521 0.397250 0.376277 0.000097 955.000000 964.240000 958.722100 298.640879 1106.720000 1089.900000 1097.627900 271.258032 7938.280000 7945.860000 7943.650000 534.834150
649 0.243191 0.313811 0.273139 0.000156 0.472101 0.468009 0.470846 0.000038 0.357646 0.390910 0.371992 0.000044 0.243156 0.314860 0.272782 0.000340 0.243227 0.312762 0.273495 0.000340 0.464430 0.458683 0.462815 0.000074 0.479771 0.477335 0.478877 0.000080 0.353793 0.386771 0.367798 0.000093 0.361499 0.395049 0.376186 0.000096 952.670000 964.590000 958.871533 299.914168 1106.240000 1088.270000 1097.702500 261.849429 7941.090000 7947.140000 7943.425967 521.117457
650 0.243224 0.312840 0.273068 0.000154 0.471990 0.469885 0.470892 0.000038 0.357607 0.391363 0.371980 0.000044 0.242447 0.311838 0.272610 0.000337 0.244001 0.313841 0.273527 0.000339 0.464128 0.460827 0.462948 0.000073 0.479852 0.478944 0.478836 0.000080 0.353287 0.386333 0.367779 0.000093 0.361927 0.396392 0.376181 0.000095 954.890000 963.960000 958.781633 296.855590 1104.510000 1088.870000 1097.741833 259.478797 7940.600000 7947.170000 7943.476533 512.837819
651 0.243691 0.313008 0.272993 0.000153 0.473310 0.468214 0.470858 0.000038 0.358501 0.390611 0.371925 0.000044 0.242845 0.312397 0.272536 0.000339 0.244536 0.313619 0.273449 0.000340 0.464883 0.459965 0.462948 0.000073 0.481738 0.476463 0.478768 0.000081 0.353864 0.386181 0.367742 0.000093 0.363137 0.395041 0.376108 0.000095 953.360000 967.080000 958.728333 295.831009 1105.760000 1088.970000 1097.951667 261.929756 7940.880000 7943.950000 7943.320000 513.446051
652 0.242874 0.313049 0.272923 0.000155 0.472658 0.468171 0.470859 0.000038 0.357766 0.390610 0.371891 0.000044 0.242748 0.310695 0.272423 0.000337 0.243000 0.315403 0.273424 0.000344 0.464249 0.459790 0.462994 0.000073 0.481067 0.476552 0.478724 0.000082 0.353499 0.385242 0.367709 0.000094 0.362033 0.395978 0.376074 0.000097 957.300000 966.660000 958.688167 289.614485 1105.380000 1089.240000 1098.151033 265.773574 7937.320000 7944.100000 7943.160800 517.028797
653 0.243527 0.312942 0.272919 0.000155 0.472406 0.467202 0.470740 0.000038 0.357966 0.390072 0.371830 0.000044 0.243142 0.311857 0.272253 0.000337 0.243912 0.314026 0.273586 0.000343 0.464529 0.459435 0.462826 0.000072 0.480283 0.474969 0.478654 0.000082 0.353835 0.385646 0.367540 0.000093 0.362097 0.394497 0.376120 0.000097 956.960000 965.210000 958.714033 278.518918 1104.280000 1090.720000 1098.372033 266.973959 7938.760000 7944.070000 7942.913933 499.210477
654 0.243563 0.312687 0.272780 0.000154 0.472933 0.467892 0.470814 0.000038 0.358248 0.390289 0.371797 0.000044 0.243458 0.310689 0.272054 0.000336 0.243668 0.314685 0.273506 0.000342 0.464823 0.460202 0.462980 0.000073 0.481043 0.475582 0.478649 0.000081 0.354141 0.385445 0.367517 0.000094 0.362356 0.395133 0.376077 0.000095 954.700000 960.590000 958.857833 275.984938 1105.880000 1091.640000 1098.433933 266.339221 7939.420000 7947.770000 7942.708233 503.701700
655 0.243255 0.312611 0.272701 0.000152 0.471682 0.468424 0.470715 0.000038 0.357469 0.390517 0.371708 0.000044 0.241986 0.311962 0.271833 0.000327 0.244524 0.313260 0.273568 0.000340 0.463162 0.460801 0.462879 0.000071 0.480203 0.476046 0.478550 0.000082 0.352574 0.386382 0.367356 0.000092 0.362363 0.394653 0.376059 0.000096 957.220000 966.360000 958.818400 276.613817 1103.930000 1085.180000 1098.353100 275.805050 7938.850000 7948.460000 7942.828500 511.218328
656 0.242709 0.312221 0.272705 0.000152 0.472839 0.468158 0.470640 0.000038 0.357774 0.390190 0.371673 0.000044 0.241159 0.308831 0.271925 0.000325 0.244259 0.315610 0.273485 0.000342 0.466421 0.460456 0.462795 0.000073 0.479257 0.475861 0.478486 0.000082 0.353790 0.384644 0.367360 0.000092 0.361758 0.395736 0.375986 0.000097 956.360000 962.950000 959.138900 271.863876 1105.380000 1088.120000 1098.225133 275.086804 7938.260000 7948.930000 7942.635967 507.168440
657 0.242850 0.312743 0.272627 0.000152 0.472215 0.468194 0.470698 0.000038 0.357533 0.390469 0.371662 0.000044 0.243631 0.310166 0.271734 0.000326 0.242070 0.315319 0.273520 0.000340 0.464111 0.460346 0.462822 0.000072 0.480319 0.476043 0.478573 0.000082 0.353871 0.385256 0.367278 0.000092 0.361194 0.395681 0.376046 0.000097 957.770000 962.360000 959.156867 269.180105 1105.270000 1090.240000 1098.110367 274.266804 7936.960000 7947.400000 7942.732767 507.255963
658 0.243074 0.313016 0.272705 0.000154 0.472203 0.467346 0.470699 0.000038 0.357639 0.390181 0.371702 0.000044 0.242802 0.311552 0.271880 0.000327 0.243346 0.314480 0.273531 0.000340 0.464889 0.459974 0.462861 0.000072 0.479517 0.474718 0.478537 0.000082 0.353846 0.385763 0.367370 0.000092 0.361432 0.394599 0.376034 0.000095 957.120000 963.950000 959.277000 266.673843 1103.100000 1090.570000 1097.799233 280.345512 7939.780000 7945.480000 7942.923767 510.502726
659 0.243454 0.313344 0.272770 0.000152 0.471879 0.467829 0.470640 0.000038 0.357666 0.390586 0.371705 0.000044 0.244154 0.312592 0.272153 0.000329 0.242754 0.314095 0.273388 0.000336 0.463927 0.460299 0.462717 0.000072 0.479830 0.475360 0.478562 0.000082 0.354040 0.386446 0.367435 0.000092 0.361292 0.394727 0.375975 0.000095 958.030000 964.330000 959.607800 265.008053 1102.660000 1086.310000 1097.485367 278.217132 7939.310000 7949.360000 7942.906833 508.734970
660 0.242951 0.311703 0.272683 0.000152 0.471501 0.467619 0.470643 0.000038 0.357226 0.389661 0.371663 0.000044 0.242155 0.309938 0.272073 0.000326 0.243747 0.313468 0.273293 0.000338 0.463629 0.460201 0.462774 0.000073 0.479373 0.475037 0.478512 0.000082 0.352892 0.385070 0.367424 0.000092 0.361560 0.394252 0.375902 0.000095 957.490000 964.860000 959.992267 261.829978 1101.010000 1089.870000 1097.271800 275.451907 7941.500000 7945.270000 7942.735933 503.554290
661 0.243538 0.311847 0.272594 0.000154 0.471650 0.469163 0.470559 0.000039 0.357594 0.390505 0.371577 0.000044 0.242869 0.311875 0.272067 0.000334 0.244206 0.311819 0.273121 0.000342 0.463548 0.460558 0.462688 0.000073 0.479753 0.477768 0.478431 0.000083 0.353209 0.386217 0.367377 0.000094 0.361980 0.394794 0.375776 0.000097 958.200000 963.320000 960.228267 261.811169 1099.850000 1085.460000 1096.842100 277.743214 7941.950000 7951.220000 7942.929633 507.168387
662 0.243024 0.312394 0.272521 0.000153 0.473167 0.468552 0.470576 0.000038 0.358095 0.390473 0.371549 0.000044 0.242742 0.310707 0.271804 0.000329 0.243305 0.314080 0.273238 0.000343 0.465406 0.460660 0.462649 0.000073 0.480928 0.476445 0.478503 0.000083 0.354074 0.385684 0.367227 0.000093 0.362116 0.395263 0.375870 0.000097 959.270000 968.000000 960.363633 256.341850 1101.980000 1088.280000 1096.594800 274.354251 7938.750000 7943.720000 7943.041567 498.596027
663 0.242893 0.312793 0.272490 0.000153 0.470847 0.468294 0.470582 0.000039 0.356870 0.390543 0.371536 0.000044 0.242733 0.312485 0.271762 0.000329 0.243053 0.313101 0.273217 0.000344 0.461030 0.460167 0.462742 0.000073 0.480663 0.476421 0.478422 0.000083 0.351881 0.386326 0.367252 0.000093 0.361858 0.394761 0.375819 0.000096 956.760000 964.700000 960.392300 258.248556 1098.870000 1089.290000 1096.289233 278.403891 7944.370000 7946.010000 7943.318467 504.783251
664 0.243321 0.312690 0.272462 0.000149 0.471966 0.467984 0.470569 0.000039 0.357644 0.390337 0.371515 0.000044 0.243381 0.312297 0.271816 0.000329 0.243261 0.313082 0.273108 0.000339 0.464094 0.460829 0.462770 0.000073 0.479838 0.475139 0.478367 0.000084 0.353737 0.386563 0.367293 0.000093 0.361550 0.394111 0.375737 0.000095 957.530000 963.830000 960.570833 260.741728 1100.890000 1090.390000 1096.026267 281.683478 7941.580000 7945.780000 7943.402900 513.365916
665 0.243638 0.312024 0.272637 0.000150 0.472271 0.469525 0.470497 0.000039 0.357955 0.390775 0.371567 0.000044 0.243405 0.313790 0.271880 0.000329 0.243872 0.310259 0.273394 0.000334 0.464916 0.461039 0.462624 0.000074 0.479626 0.478012 0.478371 0.000083 0.354160 0.387414 0.367252 0.000093 0.361749 0.394136 0.375882 0.000094 956.390000 965.980000 960.786667 261.784900 1100.130000 1087.540000 1095.696567 280.763276 7943.480000 7946.480000 7943.516767 508.735087
666 0.243288 0.312342 0.272752 0.000154 0.471490 0.470760 0.470519 0.000039 0.357389 0.391551 0.371635 0.000045 0.243564 0.308974 0.271958 0.000328 0.243013 0.315710 0.273545 0.000340 0.464324 0.462401 0.462633 0.000073 0.478656 0.479119 0.478406 0.000086 0.353944 0.385687 0.367295 0.000093 0.360834 0.397415 0.375976 0.000096 958.250000 963.320000 961.033233 266.979723 1101.610000 1084.870000 1095.381867 283.603270 7940.140000 7951.810000 7943.584900 514.692512
667 0.243220 0.313471 0.272625 0.000151 0.472171 0.467865 0.470506 0.000039 0.357696 0.390668 0.371566 0.000044 0.243704 0.309580 0.271868 0.000321 0.242736 0.317362 0.273382 0.000335 0.463418 0.460024 0.462608 0.000073 0.480924 0.475706 0.478405 0.000084 0.353561 0.384802 0.367238 0.000091 0.361830 0.396534 0.375893 0.000095 958.780000 967.710000 961.071433 270.412614 1103.410000 1088.680000 1095.018667 280.882407 7937.810000 7943.610000 7943.909900 514.950410
668 0.243075 0.312173 0.272660 0.000150 0.471179 0.468267 0.470462 0.000039 0.357127 0.390220 0.371561 0.000043 0.244334 0.308636 0.272020 0.000322 0.241816 0.315711 0.273300 0.000337 0.463670 0.460626 0.462551 0.000072 0.478687 0.475908 0.478372 0.000085 0.354002 0.384631 0.367286 0.000091 0.360251 0.395809 0.375836 0.000095 957.930000 967.010000 961.041600 276.290053 1100.020000 1085.910000 1094.702167 283.804447 7942.050000 7947.080000 7944.256233 521.736827
669 0.243072 0.313203 0.272752 0.000152 0.471580 0.468028 0.470470 0.000039 0.357326 0.390616 0.371611 0.000043 0.243851 0.309686 0.272180 0.000322 0.242294 0.316720 0.273323 0.000338 0.463015 0.461498 0.462475 0.000075 0.480146 0.474558 0.478465 0.000084 0.353433 0.385592 0.367328 0.000090 0.361220 0.395639 0.375894 0.000095 957.940000 965.050000 961.148667 280.973592 1099.630000 1085.620000 1094.390633 280.947853 7942.430000 7949.330000 7944.460700 524.272375
670 0.242670 0.313393 0.272808 0.000152 0.472508 0.468576 0.470525 0.000039 0.357589 0.390984 0.371666 0.000043 0.242347 0.310538 0.272386 0.000321 0.242993 0.316248 0.273229 0.000333 0.464042 0.461382 0.462493 0.000075 0.480974 0.475770 0.478557 0.000083 0.353194 0.385960 0.367440 0.000091 0.361983 0.396009 0.375893 0.000094 957.680000 966.730000 961.335367 289.547438 1098.310000 1085.050000 1094.093000 281.728851 7944.010000 7948.220000 7944.571633 529.727660
671 0.242863 0.312950 0.272850 0.000155 0.473599 0.469061 0.470555 0.000040 0.358231 0.391006 0.371702 0.000044 0.243275 0.309903 0.272546 0.000324 0.242451 0.315996 0.273154 0.000338 0.465907 0.461586 0.462474 0.000074 0.481290 0.476537 0.478636 0.000082 0.354591 0.385744 0.367510 0.000092 0.361870 0.396267 0.375895 0.000096 958.350000 964.420000 961.284833 289.225226 1098.710000 1083.860000 1093.643200 286.604395 7942.940000 7951.720000 7945.071967 542.800792
672 0.242634 0.311781 0.272870 0.000156 0.472562 0.467402 0.470611 0.000039 0.357598 0.389592 0.371740 0.000044 0.242783 0.310429 0.272680 0.000324 0.242486 0.313134 0.273059 0.000344 0.463637 0.459736 0.462461 0.000074 0.481487 0.475069 0.478761 0.000081 0.353210 0.385082 0.367570 0.000090 0.361986 0.394101 0.375910 0.000097 956.520000 965.840000 961.351200 286.548770 1099.710000 1082.880000 1093.157967 290.139590 7943.770000 7951.280000 7945.490833 542.679224
673 0.242524 0.312891 0.272818 0.000155 0.472522 0.469021 0.470639 0.000039 0.357523 0.390956 0.371728 0.000044 0.243891 0.313579 0.272703 0.000324 0.241158 0.312203 0.272934 0.000344 0.463614 0.460482 0.462494 0.000074 0.481430 0.477561 0.478784 0.000081 0.353753 0.387030 0.367598 0.000091 0.361294 0.394882 0.375859 0.000097 957.520000 965.410000 961.506633 282.794853 1099.730000 1083.690000 1092.727600 292.363051 7942.750000 7950.900000 7945.765767 541.963956
674 0.242725 0.313874 0.272709 0.000157 0.472821 0.468997 0.470804 0.000039 0.357773 0.391436 0.371757 0.000044 0.245613 0.311974 0.272692 0.000330 0.239837 0.315775 0.272726 0.000347 0.464232 0.460793 0.462650 0.000073 0.481410 0.477201 0.478958 0.000080 0.354922 0.386383 0.367671 0.000093 0.360624 0.396488 0.375842 0.000098 957.900000 964.520000 961.500933 280.998253 1097.920000 1084.090000 1092.577067 295.286025 7944.180000 7951.390000 7945.922000 548.786671
675 0.242923 0.311737 0.272553 0.000154 0.472323 0.469026 0.470823 0.000038 0.357623 0.390381 0.371688 0.000044 0.246610 0.311708 0.272631 0.000326 0.239236 0.311766 0.272476 0.000352 0.464313 0.460793 0.462596 0.000074 0.480332 0.477259 0.479049 0.000079 0.355462 0.386250 0.367614 0.000092 0.359784 0.394512 0.375763 0.000099 956.660000 967.580000 961.636200 278.492613 1097.580000 1083.660000 1092.447833 297.538962 7945.760000 7948.760000 7945.915967 547.356677
676 0.242878 0.311763 0.272495 0.000153 0.471779 0.468953 0.470831 0.000038 0.357328 0.390358 0.371663 0.000043 0.244372 0.310540 0.272693 0.000325 0.241384 0.312985 0.272298 0.000356 0.462819 0.461067 0.462619 0.000074 0.480739 0.476840 0.479043 0.000078 0.353595 0.385804 0.367656 0.000092 0.361062 0.394913 0.375671 0.000100 956.540000 968.290000 961.662100 276.852480 1097.290000 1081.360000 1092.119967 300.014915 7946.170000 7950.350000 7946.217933 535.889991
677 0.243210 0.311343 0.272466 0.000154 0.472172 0.468226 0.470836 0.000038 0.357691 0.389784 0.371651 0.000044 0.245492 0.311272 0.272983 0.000326 0.240928 0.311414 0.271949 0.000356 0.463524 0.461530 0.462617 0.000073 0.480820 0.474922 0.479056 0.000080 0.354508 0.386401 0.367800 0.000091 0.360874 0.393168 0.375502 0.000100 957.590000 966.830000 961.615867 276.862891 1097.970000 1080.260000 1091.752167 310.608966 7944.440000 7952.910000 7946.631967 537.322114
678 0.242889 0.312165 0.272379 0.000153 0.472207 0.467605 0.470830 0.000038 0.357548 0.389885 0.371605 0.000043 0.245436 0.312219 0.273086 0.000326 0.240343 0.312112 0.271672 0.000350 0.464054 0.459538 0.462642 0.000074 0.480360 0.475671 0.479018 0.000079 0.354745 0.385878 0.367864 0.000092 0.360351 0.393892 0.375345 0.000098 958.240000 968.200000 961.514667 273.498206 1095.730000 1077.730000 1091.518000 314.448273 7946.030000 7954.070000 7946.967333 537.565690
679 0.242553 0.312483 0.272396 0.000152 0.472016 0.468451 0.470872 0.000038 0.357284 0.390467 0.371634 0.000043 0.245894 0.314127 0.273393 0.000324 0.239211 0.310839 0.271399 0.000352 0.463359 0.459348 0.462636 0.000074 0.480672 0.477553 0.479107 0.000078 0.354627 0.386737 0.368014 0.000092 0.359942 0.394196 0.375253 0.000098 959.580000 966.340000 961.604900 276.494255 1096.370000 1084.590000 1091.118833 319.699263 7944.050000 7949.070000 7947.276267 538.176257
680 0.242747 0.312511 0.272476 0.000151 0.472246 0.468878 0.470792 0.000039 0.357496 0.390694 0.371634 0.000043 0.244382 0.311167 0.273710 0.000320 0.241111 0.313855 0.271243 0.000352 0.463764 0.460219 0.462586 0.000074 0.480728 0.477536 0.478998 0.000079 0.354073 0.385693 0.368148 0.000091 0.360919 0.395695 0.375120 0.000100 958.800000 965.310000 961.691367 272.646123 1097.850000 1086.090000 1090.613933 322.399588 7943.350000 7948.600000 7947.694700 531.024084
681 0.243273 0.312181 0.272626 0.000152 0.471785 0.469389 0.470831 0.000039 0.357529 0.390785 0.371728 0.000044 0.245055 0.313188 0.273983 0.000322 0.241492 0.311175 0.271268 0.000355 0.464180 0.461871 0.462655 0.000073 0.479390 0.476907 0.479007 0.000082 0.354618 0.387530 0.368319 0.000091 0.360441 0.394041 0.375138 0.000101 958.460000 964.090000 961.678200 278.101380 1094.940000 1081.790000 1090.204400 321.685744 7946.600000 7954.120000 7948.117400 533.364111
682 0.243522 0.312227 0.272514 0.000151 0.471894 0.468567 0.470816 0.000039 0.357708 0.390397 0.371665 0.000044 0.246858 0.313149 0.274070 0.000320 0.240186 0.311305 0.270958 0.000352 0.463842 0.460688 0.462593 0.000074 0.479945 0.476446 0.479040 0.000082 0.355351 0.386918 0.368332 0.000090 0.360066 0.393875 0.374999 0.000101 957.510000 964.010000 961.491900 277.278140 1095.030000 1084.350000 1090.024300 324.358966 7947.460000 7951.640000 7948.483800 533.748193
683 0.243076 0.312850 0.272514 0.000149 0.471355 0.468932 0.470793 0.000039 0.357215 0.390891 0.371654 0.000043 0.245710 0.308877 0.274232 0.000320 0.240443 0.316823 0.270796 0.000349 0.463599 0.460296 0.462622 0.000073 0.479110 0.477569 0.478964 0.000083 0.354654 0.384586 0.368427 0.000090 0.359776 0.397196 0.374880 0.000101 958.190000 966.070000 961.436433 271.920316 1097.240000 1079.230000 1089.789667 319.744172 7944.570000 7954.700000 7948.773900 529.364035
684 0.242907 0.312738 0.272536 0.000148 0.471893 0.467229 0.470780 0.000040 0.357400 0.389983 0.371658 0.000043 0.245293 0.313688 0.274475 0.000322 0.240520 0.311788 0.270596 0.000348 0.464410 0.458907 0.462685 0.000074 0.479375 0.475550 0.478875 0.000082 0.354852 0.386297 0.368580 0.000091 0.359948 0.393669 0.374735 0.000100 961.000000 969.190000 961.398067 274.539692 1092.530000 1081.730000 1089.488833 322.509088 7946.470000 7949.080000 7949.113100 535.772730
685 0.243277 0.313473 0.272691 0.000150 0.471892 0.468830 0.470732 0.000040 0.357584 0.391151 0.371712 0.000043 0.246457 0.311839 0.274820 0.000323 0.240097 0.315107 0.270562 0.000349 0.463845 0.460853 0.462652 0.000075 0.479939 0.476807 0.478812 0.000084 0.355151 0.386346 0.368736 0.000091 0.360018 0.395957 0.374687 0.000100 957.830000 969.250000 961.457700 273.534810 1093.930000 1078.410000 1089.221200 327.745012 7948.240000 7952.340000 7949.321100 536.192604
686 0.243696 0.312375 0.272821 0.000150 0.472256 0.468929 0.470706 0.000040 0.357976 0.390652 0.371763 0.000044 0.248219 0.314090 0.274974 0.000330 0.239172 0.310660 0.270668 0.000343 0.463962 0.460110 0.462689 0.000073 0.480550 0.477747 0.478723 0.000084 0.356091 0.387100 0.368831 0.000093 0.359861 0.394203 0.374695 0.000100 959.290000 965.960000 961.717567 272.352129 1095.700000 1080.710000 1089.144833 324.275430 7945.010000 7953.330000 7949.137600 538.375271
687 0.243035 0.312314 0.272870 0.000152 0.473093 0.468680 0.470650 0.000040 0.358064 0.390497 0.371760 0.000044 0.245345 0.312746 0.275008 0.000337 0.240725 0.311881 0.270732 0.000346 0.465631 0.460261 0.462636 0.000074 0.480555 0.477099 0.478664 0.000086 0.355488 0.386504 0.368822 0.000094 0.360640 0.394490 0.374698 0.000100 957.130000 968.480000 961.823000 275.058898 1094.060000 1080.510000 1089.026367 325.024920 7948.810000 7951.010000 7949.150633 538.129735
688 0.242880 0.312659 0.272921 0.000155 0.471602 0.468861 0.470608 0.000041 0.357241 0.390760 0.371765 0.000045 0.242546 0.315554 0.275010 0.000345 0.243213 0.309765 0.270831 0.000354 0.464480 0.460794 0.462583 0.000075 0.478723 0.476928 0.478633 0.000087 0.353513 0.388174 0.368797 0.000097 0.360968 0.393346 0.374732 0.000103 959.500000 966.390000 961.867067 281.822390 1096.870000 1078.500000 1088.848100 329.372558 7943.630000 7955.110000 7949.284833 540.954485
689 0.243028 0.311154 0.272849 0.000155 0.472595 0.467945 0.470530 0.000041 0.357812 0.389549 0.371690 0.000045 0.245393 0.312418 0.275009 0.000342 0.240663 0.309889 0.270690 0.000352 0.465519 0.459674 0.462551 0.000075 0.479671 0.476215 0.478509 0.000088 0.355456 0.386046 0.368780 0.000096 0.360167 0.393052 0.374600 0.000102 957.660000 969.770000 961.746367 281.371180 1096.680000 1078.410000 1088.611367 328.164303 7945.660000 7951.820000 7949.642267 541.012822
690 0.243103 0.312662 0.272752 0.000154 0.471598 0.468661 0.470528 0.000041 0.357351 0.390662 0.371640 0.000045 0.245547 0.315298 0.274889 0.000341 0.240660 0.310027 0.270615 0.000350 0.463391 0.461837 0.462595 0.000075 0.479805 0.475486 0.478461 0.000087 0.354469 0.388567 0.368742 0.000096 0.360233 0.392756 0.374538 0.000100 957.810000 971.170000 961.810400 276.004981 1097.660000 1079.710000 1088.403667 320.630884 7944.530000 7949.120000 7949.785933 538.158762
691 0.243013 0.314100 0.272695 0.000154 0.472119 0.468953 0.470476 0.000041 0.357566 0.391527 0.371585 0.000045 0.245166 0.316182 0.274758 0.000340 0.240860 0.312019 0.270632 0.000346 0.464924 0.460273 0.462507 0.000075 0.479315 0.477632 0.478444 0.000087 0.355045 0.388228 0.368632 0.000096 0.360087 0.394826 0.374538 0.000098 956.580000 967.590000 961.773633 272.791689 1095.820000 1079.760000 1088.302700 319.499009 7947.600000 7952.650000 7949.923667 535.380640
692 0.243131 0.311765 0.272420 0.000151 0.472183 0.468071 0.470453 0.000041 0.357657 0.389918 0.371437 0.000044 0.245484 0.312708 0.274507 0.000335 0.240779 0.310822 0.270334 0.000344 0.462678 0.459240 0.462485 0.000077 0.481687 0.476902 0.478420 0.000087 0.354081 0.385974 0.368496 0.000095 0.361233 0.393862 0.374377 0.000098 957.820000 966.900000 961.728867 270.735975 1095.840000 1082.690000 1088.080433 314.141274 7946.340000 7950.410000 7950.190700 534.151352
693 0.243341 0.312560 0.272421 0.000152 0.472067 0.469019 0.470476 0.000041 0.357704 0.390790 0.371449 0.000044 0.245319 0.314670 0.274395 0.000340 0.241363 0.310451 0.270447 0.000339 0.464699 0.460138 0.462461 0.000077 0.479435 0.477901 0.478491 0.000086 0.355009 0.387404 0.368428 0.000097 0.360399 0.394176 0.374469 0.000096 957.790000 966.540000 961.610333 269.442280 1094.710000 1081.190000 1087.853100 315.782653 7947.500000 7952.270000 7950.536567 537.871102
694 0.243178 0.312523 0.272479 0.000151 0.472669 0.468388 0.470343 0.000041 0.357923 0.390456 0.371411 0.000044 0.244509 0.314322 0.274383 0.000340 0.241847 0.310725 0.270575 0.000336 0.465615 0.460593 0.462291 0.000076 0.479722 0.476184 0.478395 0.000086 0.355062 0.387457 0.368337 0.000096 0.360784 0.393454 0.374485 0.000096 958.100000 968.260000 961.782333 271.188983 1094.260000 1079.440000 1087.823667 308.416825 7947.640000 7952.300000 7950.394000 522.307130
695 0.242978 0.312278 0.272450 0.000152 0.471678 0.468877 0.470355 0.000040 0.357328 0.390577 0.371403 0.000045 0.245662 0.311082 0.274166 0.000339 0.240294 0.313474 0.270734 0.000341 0.463831 0.460712 0.462399 0.000076 0.479526 0.477041 0.478312 0.000084 0.354746 0.385897 0.368282 0.000096 0.359910 0.395257 0.374523 0.000097 956.830000 968.510000 961.884267 272.143917 1094.280000 1079.030000 1087.917100 297.539679 7948.890000 7952.460000 7950.198633 504.575374
696 0.242992 0.312445 0.272517 0.000152 0.471816 0.468524 0.470377 0.000040 0.357404 0.390485 0.371447 0.000044 0.245040 0.312984 0.274089 0.000337 0.240945 0.311907 0.270945 0.000345 0.464321 0.460509 0.462358 0.000076 0.479311 0.476540 0.478397 0.000084 0.354680 0.386746 0.368224 0.000095 0.360128 0.394223 0.374671 0.000098 956.510000 967.470000 961.973567 272.116318 1091.280000 1079.100000 1087.770367 294.648646 7952.210000 7953.430000 7950.256067 496.240563
697 0.243368 0.312391 0.272484 0.000152 0.471514 0.468375 0.470326 0.000040 0.357441 0.390383 0.371405 0.000044 0.246291 0.314834 0.274102 0.000329 0.240446 0.309947 0.270865 0.000346 0.463939 0.459161 0.462265 0.000077 0.479089 0.477590 0.478387 0.000083 0.355115 0.386997 0.368184 0.000093 0.359768 0.393768 0.374626 0.000098 957.240000 965.230000 961.876300 278.882859 1093.640000 1079.940000 1087.651700 290.204855 7949.120000 7954.830000 7950.472000 494.096176
698 0.242851 0.312123 0.272533 0.000153 0.471043 0.468339 0.470350 0.000040 0.356947 0.390231 0.371441 0.000045 0.245377 0.313413 0.274082 0.000326 0.240325 0.310834 0.270984 0.000353 0.463723 0.459961 0.462293 0.000077 0.478362 0.476717 0.478406 0.000084 0.354550 0.386687 0.368188 0.000093 0.359343 0.393775 0.374695 0.000100 956.260000 965.380000 961.776000 281.349382 1092.710000 1079.420000 1087.613200 296.202846 7951.030000 7955.200000 7950.610800 494.061600
699 0.243042 0.313056 0.272480 0.000151 0.471227 0.469331 0.470367 0.000041 0.357134 0.391194 0.371423 0.000044 0.245374 0.310615 0.274145 0.000328 0.240710 0.315497 0.270815 0.000356 0.463892 0.462193 0.462267 0.000076 0.478562 0.476470 0.478467 0.000085 0.354633 0.386404 0.368206 0.000093 0.359636 0.395983 0.374641 0.000101 957.120000 966.450000 961.648733 283.837858 1093.430000 1077.070000 1087.390700 305.931613 7949.450000 7956.480000 7950.960567 493.457726
700 0.242510 0.312085 0.272439 0.000150 0.472390 0.468541 0.470330 0.000041 0.357450 0.390313 0.371384 0.000044 0.245653 0.312059 0.274190 0.000327 0.239366 0.312111 0.270687 0.000355 0.464273 0.460579 0.462275 0.000076 0.480507 0.476503 0.478385 0.000084 0.354963 0.386319 0.368233 0.000093 0.359937 0.394307 0.374536 0.000101 957.280000 968.050000 961.404933 285.891962 1092.760000 1081.330000 1087.425900 311.176411 7949.960000 7950.620000 7951.169167 499.508023
701 0.242084 0.312598 0.272423 0.000155 0.470993 0.468015 0.470252 0.000041 0.356539 0.390307 0.371338 0.000045 0.243985 0.313961 0.274436 0.000330 0.240182 0.311235 0.270411 0.000355 0.463801 0.460174 0.462242 0.000077 0.478185 0.475856 0.478262 0.000085 0.353893 0.387068 0.368339 0.000094 0.359184 0.393545 0.374336 0.000102 956.900000 967.460000 961.372900 283.032747 1091.660000 1077.560000 1087.381400 313.759954 7951.440000 7954.980000 7951.245700 500.426757
702 0.242491 0.312760 0.272214 0.000154 0.471255 0.466836 0.470141 0.000041 0.356873 0.389798 0.371178 0.000045 0.245178 0.313153 0.274372 0.000334 0.239803 0.312367 0.270057 0.000357 0.463734 0.459059 0.462184 0.000076 0.478775 0.474613 0.478097 0.000086 0.354456 0.386106 0.368278 0.000095 0.359289 0.393490 0.374077 0.000102 956.120000 964.550000 961.201833 289.032071 1095.320000 1077.500000 1087.419600 313.432845 7948.560000 7957.950000 7951.378567 508.611865
703 0.242091 0.312661 0.272118 0.000152 0.472037 0.469630 0.470088 0.000041 0.357064 0.391146 0.371103 0.000045 0.245269 0.312663 0.274299 0.000329 0.238912 0.312659 0.269938 0.000351 0.462889 0.461492 0.462165 0.000076 0.481185 0.477769 0.478010 0.000086 0.354079 0.387077 0.368232 0.000093 0.360048 0.395214 0.373974 0.000100 955.940000 964.700000 961.054733 284.947435 1096.390000 1077.180000 1087.366367 307.415633 7947.670000 7958.120000 7951.578900 506.089743
704 0.242546 0.312215 0.272086 0.000154 0.471621 0.467775 0.470071 0.000040 0.357084 0.389995 0.371078 0.000044 0.246714 0.309484 0.274366 0.000331 0.238378 0.314945 0.269806 0.000354 0.464339 0.460559 0.462143 0.000076 0.478903 0.474991 0.477999 0.000085 0.355527 0.385021 0.368254 0.000093 0.358641 0.394968 0.373903 0.000100 957.670000 967.160000 961.023700 282.354376 1096.020000 1076.290000 1087.292400 307.338294 7946.310000 7956.550000 7951.683900 508.967423
705 0.242464 0.312449 0.272097 0.000152 0.471147 0.468858 0.470037 0.000041 0.356805 0.390653 0.371067 0.000044 0.245973 0.312773 0.274482 0.000328 0.238955 0.312124 0.269711 0.000346 0.463082 0.460658 0.462106 0.000076 0.479212 0.477057 0.477968 0.000087 0.354527 0.386716 0.368294 0.000091 0.359083 0.394590 0.373840 0.000098 955.690000 967.070000 960.920500 281.757573 1095.920000 1077.590000 1087.227600 309.875040 7948.390000 7955.340000 7951.851900 519.445107
706 0.242551 0.312045 0.272220 0.000153 0.471396 0.469037 0.470060 0.000042 0.356973 0.390541 0.371140 0.000045 0.245156 0.310079 0.274672 0.000325 0.239945 0.314011 0.269767 0.000354 0.463480 0.459931 0.462089 0.000078 0.479313 0.478142 0.478032 0.000088 0.354318 0.385005 0.368380 0.000091 0.359629 0.396077 0.373899 0.000101 957.420000 968.300000 960.793800 277.145083 1095.510000 1077.310000 1087.000933 307.737676 7947.070000 7954.390000 7952.205267 515.749395
707 0.242613 0.312333 0.272175 0.000154 0.470814 0.468279 0.470031 0.000041 0.356713 0.390306 0.371103 0.000044 0.245613 0.312057 0.274828 0.000329 0.239614 0.312609 0.269522 0.000356 0.463423 0.460348 0.462065 0.000077 0.478205 0.476210 0.477996 0.000086 0.354518 0.386203 0.368446 0.000092 0.358909 0.394409 0.373759 0.000100 958.280000 968.300000 960.773233 277.070444 1095.420000 1077.610000 1086.867100 314.116156 7946.300000 7954.090000 7952.359667 528.901474
708 0.241914 0.311567 0.272178 0.000155 0.471454 0.466888 0.470054 0.000041 0.356684 0.389227 0.371116 0.000045 0.244968 0.310988 0.274967 0.000327 0.238859 0.312145 0.269389 0.000356 0.463270 0.460524 0.461990 0.000078 0.479639 0.473251 0.478118 0.000088 0.354119 0.385756 0.368478 0.000092 0.359249 0.392698 0.373753 0.000100 958.280000 964.490000 960.870000 278.679755 1097.390000 1077.020000 1086.784733 322.358511 7944.330000 7958.490000 7952.345267 539.390648
709 0.242063 0.312566 0.272097 0.000154 0.471119 0.468362 0.470037 0.000041 0.356591 0.390464 0.371067 0.000045 0.245062 0.316393 0.275044 0.000332 0.239063 0.308739 0.269149 0.000351 0.463115 0.460052 0.461983 0.000078 0.479123 0.476672 0.478091 0.000087 0.354088 0.388223 0.368513 0.000093 0.359093 0.392705 0.373620 0.000099 959.050000 968.130000 960.826333 275.878790 1093.650000 1075.610000 1086.781933 325.041111 7947.300000 7956.260000 7952.391733 546.405056
710 0.242910 0.312561 0.272008 0.000154 0.472244 0.466716 0.469957 0.000042 0.357577 0.389639 0.370983 0.000045 0.247052 0.313101 0.275103 0.000330 0.238767 0.312022 0.268913 0.000356 0.463760 0.457568 0.461886 0.000079 0.480729 0.475864 0.478029 0.000087 0.355406 0.385335 0.368495 0.000093 0.359748 0.393943 0.373471 0.000101 960.640000 965.770000 961.080733 274.811806 1094.900000 1074.950000 1087.053067 326.376061 7944.460000 7959.280000 7951.866200 549.938838
711 0.242440 0.311452 0.271965 0.000151 0.471231 0.466658 0.469962 0.000041 0.356835 0.389055 0.370964 0.000044 0.244777 0.314128 0.275052 0.000329 0.240104 0.308777 0.268878 0.000351 0.463707 0.458477 0.461882 0.000080 0.478754 0.474839 0.478043 0.000087 0.354242 0.386303 0.368467 0.000093 0.359429 0.391808 0.373460 0.000100 961.340000 962.290000 961.299667 271.264487 1094.380000 1079.240000 1087.177767 328.431900 7944.280000 7958.470000 7951.522567 552.027925
712 0.242982 0.311788 0.272020 0.000149 0.470449 0.468170 0.469914 0.000041 0.356716 0.389979 0.370967 0.000044 0.248091 0.314388 0.275236 0.000326 0.237874 0.309188 0.268804 0.000348 0.462265 0.459147 0.461805 0.000079 0.478634 0.477192 0.478023 0.000086 0.355178 0.386767 0.368520 0.000093 0.358254 0.393190 0.373414 0.000099 959.660000 967.000000 961.614367 274.607106 1094.200000 1078.190000 1087.118667 328.232721 7946.140000 7954.810000 7951.266967 557.329210
713 0.242246 0.311971 0.272245 0.000149 0.471908 0.467485 0.469898 0.000041 0.357077 0.389728 0.371072 0.000043 0.246574 0.313868 0.275396 0.000326 0.237918 0.310075 0.269094 0.000346 0.465273 0.460111 0.461785 0.000079 0.478542 0.474859 0.478012 0.000087 0.355924 0.386989 0.368590 0.000092 0.358230 0.392467 0.373553 0.000098 962.730000 963.390000 961.853300 266.915263 1095.260000 1078.220000 1087.162867 324.893991 7942.010000 7958.390000 7950.983833 541.062144
714 0.242582 0.311861 0.272304 0.000153 0.470976 0.468513 0.469855 0.000041 0.356779 0.390187 0.371079 0.000044 0.246998 0.316040 0.275425 0.000331 0.238166 0.307682 0.269183 0.000350 0.462691 0.461367 0.461756 0.000078 0.479261 0.475659 0.477954 0.000088 0.354845 0.388703 0.368591 0.000093 0.358714 0.391670 0.373568 0.000099 959.640000 965.730000 962.035767 266.860050 1094.360000 1072.160000 1087.195900 319.339964 7946.000000 7962.110000 7950.768333 538.028174
715 0.242642 0.312138 0.272275 0.000153 0.471864 0.467240 0.469830 0.000042 0.357253 0.389689 0.371053 0.000044 0.247478 0.314912 0.275402 0.000333 0.237805 0.309363 0.269149 0.000347 0.463454 0.458655 0.461709 0.000080 0.480273 0.475826 0.477950 0.000087 0.355466 0.386784 0.368555 0.000094 0.359039 0.392595 0.373550 0.000098 961.140000 966.240000 962.171967 262.874862 1092.840000 1075.140000 1086.992333 323.977885 7946.020000 7958.620000 7950.835700 538.745420
716 0.242617 0.312072 0.272315 0.000154 0.471329 0.467636 0.469887 0.000041 0.356973 0.389854 0.371101 0.000044 0.246650 0.311988 0.275590 0.000330 0.238583 0.312155 0.269041 0.000348 0.462932 0.459666 0.461775 0.000078 0.479725 0.475606 0.478000 0.000086 0.354791 0.385827 0.368682 0.000093 0.359154 0.393880 0.373521 0.000097 960.500000 966.650000 962.458400 259.548530 1093.940000 1074.800000 1086.836800 323.175254 7945.560000 7958.550000 7950.704800 534.714850
717 0.242595 0.313008 0.272175 0.000154 0.472028 0.467691 0.469889 0.000041 0.357311 0.390350 0.371032 0.000044 0.247622 0.315037 0.275428 0.000332 0.237568 0.310980 0.268921 0.000349 0.463870 0.459804 0.461723 0.000078 0.480186 0.475578 0.478054 0.000086 0.355746 0.387420 0.368576 0.000094 0.358877 0.393279 0.373488 0.000097 961.840000 965.250000 962.697233 259.120578 1094.060000 1078.590000 1086.854867 319.428863 7944.100000 7956.160000 7950.447900 530.264259
718 0.242625 0.312920 0.271982 0.000156 0.471535 0.467436 0.469988 0.000040 0.357080 0.390178 0.370985 0.000044 0.247467 0.317203 0.275295 0.000333 0.237782 0.308638 0.268669 0.000355 0.462414 0.459974 0.461763 0.000076 0.480656 0.474898 0.478212 0.000086 0.354941 0.388588 0.368529 0.000093 0.359219 0.391768 0.373441 0.000099 957.430000 965.920000 962.943767 256.897736 1093.120000 1077.570000 1086.706467 317.549479 7949.450000 7956.510000 7950.349767 528.898774
719 0.242229 0.312054 0.271864 0.000154 0.472252 0.467145 0.469962 0.000041 0.357241 0.389600 0.370913 0.000044 0.247481 0.313830 0.275347 0.000333 0.236977 0.310278 0.268381 0.000357 0.464655 0.459171 0.461654 0.000078 0.479850 0.475119 0.478270 0.000086 0.356068 0.386501 0.368501 0.000093 0.358413 0.392698 0.373325 0.000100 962.180000 968.230000 963.226767 258.706221 1095.050000 1080.870000 1086.696833 320.342974 7942.770000 7950.900000 7950.076400 537.591016
720 0.242618 0.312651 0.271826 0.000151 0.471394 0.466953 0.469982 0.000042 0.357006 0.389802 0.370904 0.000043 0.248535 0.313235 0.275462 0.000334 0.236701 0.312067 0.268190 0.000352 0.463097 0.457937 0.461741 0.000078 0.479691 0.475969 0.478223 0.000087 0.355816 0.385586 0.368602 0.000093 0.358196 0.394018 0.373206 0.000099 963.120000 967.250000 963.382867 256.991767 1091.750000 1079.380000 1086.657867 321.763065 7945.130000 7953.370000 7949.959267 537.128790
721 0.242073 0.312364 0.272016 0.000152 0.470869 0.467945 0.470015 0.000041 0.356471 0.390155 0.371015 0.000044 0.246904 0.314501 0.275710 0.000334 0.237241 0.310227 0.268323 0.000355 0.462139 0.461034 0.461756 0.000078 0.479599 0.474857 0.478273 0.000086 0.354522 0.387767 0.368733 0.000094 0.358420 0.392542 0.373298 0.000100 961.760000 969.250000 963.482700 257.035187 1093.990000 1080.530000 1086.617733 321.294606 7944.250000 7950.220000 7949.899567 544.072681
722 0.242606 0.312386 0.271945 0.000151 0.471852 0.466300 0.470038 0.000041 0.357229 0.389343 0.370991 0.000044 0.247276 0.313762 0.275839 0.000336 0.237936 0.311011 0.268051 0.000356 0.463113 0.458305 0.461763 0.000077 0.480591 0.474295 0.478312 0.000086 0.355195 0.386033 0.368801 0.000095 0.359264 0.392653 0.373182 0.000100 962.360000 967.510000 963.779200 259.308135 1091.690000 1078.300000 1086.270367 323.179089 7945.950000 7954.190000 7949.950433 546.410399
723 0.242487 0.312160 0.271954 0.000151 0.470702 0.467205 0.470078 0.000040 0.356594 0.389682 0.371016 0.000044 0.245145 0.311155 0.275717 0.000334 0.239829 0.313164 0.268191 0.000354 0.461285 0.459192 0.461770 0.000076 0.480118 0.475217 0.478385 0.000084 0.353215 0.385174 0.368744 0.000096 0.359974 0.394191 0.373288 0.000099 961.690000 967.970000 964.065300 268.053357 1093.410000 1079.240000 1086.139000 323.841176 7944.900000 7952.790000 7949.795700 559.840094
724 0.242794 0.311368 0.271994 0.000152 0.471902 0.467194 0.470010 0.000041 0.357348 0.389281 0.371002 0.000044 0.246161 0.312024 0.275617 0.000338 0.239428 0.310711 0.268372 0.000350 0.463172 0.459257 0.461632 0.000078 0.480632 0.475130 0.478387 0.000084 0.354667 0.385641 0.368624 0.000096 0.360030 0.392921 0.373380 0.000099 962.200000 968.120000 964.314100 273.029569 1093.230000 1077.120000 1085.859833 323.255243 7944.570000 7954.760000 7949.826067 568.689045
725 0.242638 0.312471 0.272079 0.000151 0.471598 0.468001 0.470029 0.000040 0.357118 0.390236 0.371054 0.000044 0.246226 0.312571 0.275709 0.000341 0.239050 0.312371 0.268449 0.000350 0.461889 0.460561 0.461611 0.000076 0.481306 0.475442 0.478448 0.000085 0.354058 0.386566 0.368660 0.000097 0.360178 0.393907 0.373448 0.000098 964.460000 966.390000 964.544333 272.241017 1092.140000 1077.760000 1085.823067 314.939281 7943.400000 7955.850000 7949.632600 560.440871
726 0.242902 0.311992 0.272046 0.000151 0.470186 0.468003 0.469942 0.000041 0.356544 0.389997 0.370994 0.000044 0.247708 0.312388 0.275563 0.000345 0.238097 0.311597 0.268528 0.000348 0.460724 0.460928 0.461433 0.000079 0.479648 0.475078 0.478452 0.000083 0.354216 0.386658 0.368498 0.000100 0.358872 0.393337 0.373490 0.000096 962.580000 967.760000 964.889533 273.631037 1090.250000 1076.690000 1085.490867 314.379596 7947.170000 7955.550000 7949.619600 558.341347
727 0.243216 0.311787 0.272237 0.000149 0.471797 0.466930 0.469947 0.000041 0.357506 0.389358 0.371092 0.000044 0.246188 0.314403 0.275501 0.000345 0.240245 0.309170 0.268973 0.000348 0.462846 0.458940 0.461385 0.000080 0.480747 0.474920 0.478510 0.000082 0.354517 0.386672 0.368443 0.000101 0.360496 0.392045 0.373742 0.000096 962.640000 969.990000 965.451933 273.913574 1092.310000 1074.290000 1085.296933 312.178486 7945.050000 7955.720000 7949.251133 556.780257
728 0.243387 0.312445 0.272393 0.000151 0.471479 0.467123 0.469917 0.000042 0.357433 0.389784 0.371155 0.000044 0.245121 0.316543 0.275408 0.000344 0.241652 0.308346 0.269378 0.000348 0.463415 0.459239 0.461299 0.000080 0.479543 0.475006 0.478536 0.000084 0.354268 0.387891 0.368353 0.000100 0.360598 0.391676 0.373957 0.000097 963.030000 969.730000 965.613267 274.155964 1091.610000 1076.380000 1085.033433 305.647549 7945.360000 7953.890000 7949.353300 547.628796
729 0.243665 0.312758 0.272516 0.000150 0.471617 0.467436 0.469889 0.000042 0.357641 0.390097 0.371202 0.000044 0.247608 0.311577 0.275559 0.000342 0.239721 0.313938 0.269473 0.000348 0.463124 0.459532 0.461155 0.000081 0.480111 0.475340 0.478623 0.000085 0.355366 0.385555 0.368357 0.000098 0.359916 0.394639 0.374048 0.000097 964.140000 972.470000 965.943267 271.972090 1093.720000 1076.430000 1084.860933 298.828817 7942.140000 7951.100000 7949.195800 535.836305
730 0.243908 0.312177 0.272705 0.000149 0.470662 0.468190 0.469848 0.000042 0.357285 0.390183 0.371277 0.000044 0.247544 0.314755 0.275538 0.000338 0.240272 0.309599 0.269873 0.000345 0.460759 0.459618 0.461128 0.000080 0.480565 0.476761 0.478568 0.000084 0.354152 0.387187 0.368333 0.000097 0.360418 0.393180 0.374220 0.000097 962.850000 971.010000 966.156267 269.871914 1094.050000 1078.020000 1084.804000 293.609562 7943.100000 7950.970000 7949.039733 520.679838
731 0.243881 0.312774 0.272740 0.000148 0.471999 0.465772 0.469906 0.000041 0.357940 0.389273 0.371323 0.000043 0.246470 0.316297 0.275661 0.000339 0.241291 0.309251 0.269818 0.000346 0.463128 0.457323 0.461101 0.000081 0.480869 0.474221 0.478712 0.000082 0.354799 0.386810 0.368381 0.000096 0.361080 0.391736 0.374265 0.000097 962.490000 970.970000 966.253233 273.515642 1093.080000 1077.700000 1084.814667 286.524585 7944.430000 7951.330000 7948.932100 511.812505
732 0.243397 0.312834 0.272906 0.000150 0.472158 0.467007 0.469827 0.000041 0.357777 0.389920 0.371367 0.000044 0.245926 0.314627 0.275655 0.000338 0.240867 0.311041 0.270157 0.000347 0.462925 0.459537 0.460983 0.000082 0.481391 0.474477 0.478671 0.000082 0.354426 0.387082 0.368319 0.000096 0.361129 0.392759 0.374414 0.000097 963.410000 970.980000 966.355467 278.607866 1094.220000 1075.330000 1084.869100 282.089052 7942.370000 7953.690000 7948.775433 505.162365
733 0.243486 0.312921 0.273026 0.000151 0.471654 0.466617 0.469891 0.000042 0.357570 0.389769 0.371459 0.000043 0.245040 0.312136 0.275614 0.000341 0.241932 0.313706 0.270439 0.000346 0.462451 0.458574 0.461051 0.000083 0.480858 0.474660 0.478730 0.000082 0.353745 0.385355 0.368333 0.000095 0.361395 0.394183 0.374584 0.000097 961.450000 972.160000 966.462933 285.169397 1095.600000 1077.960000 1084.984100 286.362054 7942.950000 7949.880000 7948.552967 520.890176
734 0.243742 0.312742 0.273100 0.000152 0.472062 0.466133 0.469853 0.000042 0.357902 0.389437 0.371476 0.000044 0.244961 0.314489 0.275631 0.000342 0.242523 0.310994 0.270569 0.000348 0.463403 0.457064 0.461001 0.000083 0.480721 0.475203 0.478704 0.000083 0.354182 0.385776 0.368316 0.000096 0.361622 0.393099 0.374636 0.000098 960.190000 970.020000 966.350167 288.137456 1093.560000 1077.590000 1085.279500 285.928383 7946.250000 7952.390000 7948.370333 523.520289
735 0.243237 0.313570 0.273122 0.000153 0.472119 0.467558 0.469850 0.000042 0.357678 0.390564 0.371486 0.000044 0.246422 0.312527 0.275498 0.000343 0.240052 0.314613 0.270746 0.000352 0.462484 0.457053 0.460999 0.000083 0.481754 0.478064 0.478702 0.000082 0.354453 0.384790 0.368248 0.000096 0.360903 0.396339 0.374724 0.000098 961.760000 973.770000 966.121400 293.475176 1092.230000 1073.700000 1085.332367 285.215794 7946.010000 7952.530000 7948.546233 532.892182
736 0.243368 0.313738 0.273119 0.000153 0.472536 0.467113 0.469835 0.000042 0.357952 0.390425 0.371477 0.000044 0.246527 0.316435 0.275405 0.000344 0.240209 0.311041 0.270832 0.000349 0.462957 0.457784 0.460935 0.000083 0.482114 0.476443 0.478735 0.000082 0.354742 0.387109 0.368170 0.000097 0.361161 0.393742 0.374784 0.000098 961.370000 969.350000 965.893833 298.879058 1089.180000 1075.040000 1085.488433 282.690258 7949.450000 7955.610000 7948.617733 538.013890
737 0.243247 0.312530 0.273065 0.000157 0.471224 0.467258 0.469838 0.000041 0.357236 0.389894 0.371451 0.000045 0.247735 0.313722 0.275172 0.000346 0.238759 0.311338 0.270957 0.000351 0.462793 0.457868 0.460991 0.000083 0.479656 0.476648 0.478684 0.000083 0.355264 0.385795 0.368082 0.000096 0.359207 0.393993 0.374821 0.000098 962.730000 972.350000 965.684267 303.740106 1091.450000 1075.680000 1085.398167 277.001012 7945.820000 7951.970000 7948.917567 536.274549
738 0.243375 0.312564 0.272829 0.000155 0.472285 0.466615 0.469888 0.000042 0.357830 0.389589 0.371359 0.000045 0.246895 0.313380 0.274761 0.000339 0.239854 0.311748 0.270897 0.000353 0.464261 0.458394 0.461087 0.000082 0.480309 0.474835 0.478689 0.000084 0.355578 0.385887 0.367924 0.000096 0.360082 0.393292 0.374793 0.000100 959.910000 971.830000 965.570133 302.400532 1089.590000 1078.260000 1085.415333 274.123063 7950.500000 7949.910000 7949.014533 534.659201
739 0.242689 0.314291 0.272792 0.000154 0.470916 0.466692 0.469860 0.000041 0.356803 0.390492 0.371326 0.000044 0.245838 0.313698 0.274747 0.000335 0.239540 0.314885 0.270838 0.000356 0.461684 0.458160 0.461060 0.000081 0.480149 0.475225 0.478660 0.000082 0.353761 0.385929 0.367904 0.000093 0.359844 0.395055 0.374749 0.000101 961.410000 973.420000 965.296333 306.298929 1091.030000 1076.130000 1085.269800 276.324992 7947.560000 7950.450000 7949.433867 541.754308
740 0.242452 0.313980 0.272623 0.000152 0.472829 0.466232 0.469895 0.000041 0.357641 0.390106 0.371259 0.000044 0.246788 0.317075 0.274463 0.000329 0.238117 0.310885 0.270784 0.000363 0.464700 0.458206 0.461121 0.000081 0.480959 0.474258 0.478668 0.000084 0.355744 0.387640 0.367792 0.000091 0.359538 0.392572 0.374726 0.000102 961.580000 973.210000 965.134933 306.506962 1091.800000 1077.090000 1085.079767 279.678469 7946.620000 7949.700000 7949.785300 542.617007
741 0.242700 0.312139 0.272789 0.000152 0.471810 0.467687 0.469912 0.000041 0.357255 0.389913 0.371350 0.000043 0.245793 0.315007 0.274899 0.000326 0.239607 0.309271 0.270678 0.000362 0.463660 0.459832 0.461143 0.000081 0.479959 0.475541 0.478682 0.000082 0.354726 0.387419 0.368021 0.000090 0.359783 0.392406 0.374680 0.000102 963.000000 972.170000 964.974600 307.764058 1091.840000 1075.360000 1084.835433 285.574320 7945.160000 7952.470000 7950.189967 550.255300
742 0.242946 0.312077 0.272734 0.000154 0.472119 0.467499 0.469996 0.000041 0.357532 0.389788 0.371365 0.000044 0.245603 0.316357 0.274986 0.000334 0.240289 0.307797 0.270482 0.000361 0.464861 0.459021 0.461356 0.000081 0.479377 0.475977 0.478636 0.000086 0.355232 0.387689 0.368171 0.000093 0.359833 0.391887 0.374559 0.000102 961.680000 972.650000 965.072700 310.330202 1090.690000 1076.120000 1084.731567 289.204078 7947.630000 7951.230000 7950.195733 549.009979
743 0.243176 0.314056 0.272723 0.000157 0.473168 0.466701 0.470043 0.000041 0.358172 0.390378 0.371383 0.000045 0.246032 0.312966 0.275109 0.000340 0.240320 0.315146 0.270337 0.000362 0.465731 0.458570 0.461517 0.000081 0.480605 0.474831 0.478568 0.000084 0.355882 0.385768 0.368313 0.000094 0.360462 0.394988 0.374452 0.000102 964.250000 969.360000 965.121800 311.383443 1088.880000 1074.310000 1084.585367 294.274129 7946.870000 7956.330000 7950.292833 547.015903
744 0.243102 0.312830 0.272593 0.000154 0.472378 0.467819 0.470077 0.000041 0.357740 0.390324 0.371335 0.000044 0.246003 0.311813 0.274937 0.000337 0.240201 0.313848 0.270250 0.000354 0.464509 0.459105 0.461578 0.000080 0.480247 0.476532 0.478576 0.000084 0.355256 0.385459 0.368258 0.000092 0.360224 0.395190 0.374413 0.000099 961.050000 970.180000 965.181700 306.231187 1088.660000 1074.670000 1084.400600 302.018832 7950.290000 7955.150000 7950.417700 543.204832
745 0.243041 0.312209 0.272588 0.000153 0.472972 0.467373 0.470137 0.000041 0.358007 0.389791 0.371363 0.000043 0.247254 0.313486 0.275001 0.000336 0.238829 0.310931 0.270175 0.000354 0.465193 0.458015 0.461643 0.000080 0.480751 0.476732 0.478631 0.000083 0.356224 0.385750 0.368322 0.000092 0.359790 0.393832 0.374403 0.000099 960.870000 973.520000 965.365667 303.803928 1090.240000 1073.010000 1083.967700 299.287042 7948.890000 7953.470000 7950.666633 540.892432
746 0.242763 0.312087 0.272617 0.000155 0.472223 0.468398 0.470224 0.000041 0.357493 0.390243 0.371420 0.000044 0.246830 0.313151 0.275035 0.000337 0.238697 0.311024 0.270198 0.000358 0.463327 0.460164 0.461702 0.000081 0.481119 0.476633 0.478746 0.000083 0.355078 0.386657 0.368368 0.000093 0.359908 0.393829 0.374472 0.000099 962.070000 971.210000 965.298900 300.489617 1088.500000 1071.330000 1083.688367 301.553895 7949.430000 7957.460000 7951.012733 540.874268
747 0.242912 0.311977 0.272485 0.000153 0.471786 0.467709 0.470307 0.000040 0.357349 0.389843 0.371396 0.000043 0.246770 0.317556 0.275061 0.000335 0.239055 0.306397 0.269908 0.000357 0.462917 0.458659 0.461740 0.000080 0.480655 0.476758 0.478873 0.000083 0.354843 0.388107 0.368401 0.000092 0.359855 0.391578 0.374391 0.000099 962.650000 970.700000 965.278467 300.456103 1088.550000 1073.330000 1083.376000 302.514299 7948.800000 7955.970000 7951.345533 550.566943
748 0.243076 0.312182 0.272566 0.000154 0.472093 0.467186 0.470240 0.000040 0.357584 0.389684 0.371403 0.000043 0.247251 0.312793 0.275320 0.000331 0.238900 0.311570 0.269813 0.000356 0.462455 0.458117 0.461690 0.000081 0.481730 0.476256 0.478790 0.000083 0.354853 0.385455 0.368505 0.000092 0.360315 0.393913 0.374301 0.000098 963.380000 966.320000 965.450233 299.506758 1089.250000 1078.260000 1082.875533 304.357105 7947.370000 7955.420000 7951.674233 552.816160
749 0.242584 0.313244 0.272586 0.000154 0.470833 0.468255 0.470247 0.000040 0.356709 0.390750 0.371417 0.000044 0.247836 0.313475 0.275369 0.000331 0.237332 0.313014 0.269804 0.000352 0.462069 0.459786 0.461711 0.000080 0.479597 0.476724 0.478783 0.000083 0.354953 0.386631 0.368540 0.000092 0.358464 0.394869 0.374293 0.000098 962.320000 973.500000 965.550267 297.776519 1091.560000 1072.690000 1082.605133 306.009918 7946.120000 7953.810000 7951.844600 552.772769
750 0.242573 0.313698 0.272580 0.000154 0.472596 0.468676 0.470343 0.000041 0.357585 0.391187 0.371462 0.000044 0.246460 0.317572 0.275406 0.000335 0.238685 0.309823 0.269754 0.000358 0.464156 0.460216 0.461796 0.000079 0.481037 0.477137 0.478891 0.000083 0.355308 0.388894 0.368601 0.000093 0.359861 0.393480 0.374322 0.000099 963.480000 971.070000 965.780767 292.450879 1087.050000 1073.960000 1082.319100 306.522248 7949.470000 7954.970000 7951.900133 545.692725
751 0.242930 0.312093 0.272411 0.000154 0.472915 0.468641 0.470406 0.000041 0.357922 0.390367 0.371409 0.000044 0.248346 0.313145 0.275331 0.000336 0.237513 0.311041 0.269491 0.000358 0.463595 0.461126 0.461809 0.000079 0.482235 0.476155 0.479003 0.000083 0.355971 0.387135 0.368570 0.000094 0.359874 0.393598 0.374247 0.000099 962.390000 972.570000 965.806767 289.255852 1087.560000 1075.780000 1082.355100 305.528088 7950.050000 7951.650000 7951.838133 530.572295
752 0.243149 0.312182 0.272338 0.000152 0.472900 0.467935 0.470430 0.000040 0.358024 0.390058 0.371384 0.000043 0.248780 0.315839 0.275348 0.000336 0.237518 0.308525 0.269327 0.000351 0.463563 0.458981 0.461864 0.000080 0.482237 0.476889 0.478996 0.000081 0.356171 0.387410 0.368606 0.000094 0.359877 0.392707 0.374162 0.000097 964.030000 970.360000 965.761167 288.803358 1086.560000 1076.010000 1082.308600 309.768413 7949.410000 7953.630000 7951.930233 532.480335
753 0.242709 0.312534 0.272377 0.000150 0.471964 0.468991 0.470347 0.000041 0.357336 0.390762 0.371362 0.000043 0.244690 0.317065 0.275421 0.000334 0.240728 0.308002 0.269334 0.000350 0.463635 0.459858 0.461674 0.000080 0.480292 0.478123 0.479020 0.000081 0.354163 0.388462 0.368548 0.000094 0.360510 0.393063 0.374177 0.000097 960.990000 972.120000 965.886600 284.312851 1086.690000 1073.350000 1082.113500 319.116086 7952.320000 7954.530000 7951.999900 532.027994
754 0.242753 0.311584 0.272502 0.000150 0.472214 0.467231 0.470417 0.000040 0.357484 0.389408 0.371459 0.000043 0.245918 0.311950 0.275694 0.000339 0.239588 0.311217 0.269310 0.000350 0.462830 0.459852 0.461749 0.000080 0.481598 0.474611 0.479085 0.000080 0.354374 0.385901 0.368721 0.000096 0.360593 0.392914 0.374197 0.000098 963.180000 972.730000 965.947733 279.396086 1086.380000 1069.800000 1081.970600 321.214639 7950.440000 7957.470000 7952.081667 532.130469
755 0.242659 0.310961 0.272595 0.000153 0.472185 0.468892 0.470375 0.000040 0.357422 0.389927 0.371485 0.000044 0.245776 0.312486 0.275902 0.000345 0.239542 0.309437 0.269287 0.000349 0.463067 0.460363 0.461736 0.000079 0.481304 0.477422 0.479015 0.000082 0.354422 0.386424 0.368819 0.000097 0.360423 0.393430 0.374151 0.000098 961.920000 970.410000 966.062000 279.333178 1087.190000 1073.400000 1081.839767 323.880900 7950.890000 7956.190000 7952.098233 535.231795
756 0.242853 0.312022 0.272505 0.000152 0.471657 0.467989 0.470375 0.000040 0.357255 0.390006 0.371440 0.000044 0.245963 0.315831 0.275822 0.000342 0.239742 0.308212 0.269189 0.000340 0.463326 0.458254 0.461681 0.000079 0.479988 0.477725 0.479070 0.000082 0.354645 0.387043 0.368752 0.000097 0.359865 0.392968 0.374129 0.000096 963.250000 973.730000 966.002800 277.814577 1087.420000 1071.690000 1081.822933 323.265199 7949.330000 7954.580000 7952.174267 534.387690
757 0.242478 0.312566 0.272466 0.000152 0.472017 0.467033 0.470396 0.000041 0.357247 0.389800 0.371431 0.000044 0.244751 0.313620 0.275682 0.000340 0.240204 0.311513 0.269249 0.000342 0.462905 0.459527 0.461734 0.000081 0.481130 0.474539 0.479059 0.000082 0.353828 0.386574 0.368708 0.000096 0.360667 0.393026 0.374154 0.000097 963.220000 972.450000 966.142033 273.525740 1087.680000 1067.420000 1081.705700 321.379880 7949.100000 7960.130000 7952.152267 529.825697
758 0.242225 0.311955 0.272568 0.000154 0.470994 0.469335 0.470346 0.000040 0.356609 0.390645 0.371457 0.000045 0.246104 0.313297 0.275667 0.000342 0.238346 0.310612 0.269470 0.000348 0.462641 0.462038 0.461646 0.000079 0.479346 0.476632 0.479047 0.000082 0.354373 0.387668 0.368656 0.000096 0.358846 0.393622 0.374258 0.000099 963.420000 973.600000 966.172800 274.216319 1086.080000 1074.380000 1081.514600 316.225335 7950.500000 7952.020000 7952.312600 534.409131
759 0.242924 0.313076 0.272427 0.000156 0.472037 0.467441 0.470323 0.000041 0.357481 0.390258 0.371375 0.000044 0.246948 0.315437 0.275372 0.000345 0.238901 0.310715 0.269482 0.000350 0.464702 0.460498 0.461678 0.000079 0.479373 0.474383 0.478968 0.000083 0.355825 0.387967 0.368525 0.000097 0.359137 0.392549 0.374225 0.000098 962.290000 971.950000 966.207400 275.392815 1085.650000 1072.860000 1081.615367 321.020533 7952.060000 7955.190000 7952.177233 537.195982
760 0.243062 0.311940 0.272351 0.000152 0.472218 0.468345 0.470340 0.000040 0.357640 0.390143 0.371345 0.000044 0.246635 0.314583 0.275402 0.000341 0.239489 0.309298 0.269300 0.000346 0.462912 0.459483 0.461676 0.000080 0.481524 0.477207 0.479003 0.000083 0.354773 0.387033 0.368539 0.000095 0.360506 0.393253 0.374152 0.000099 960.570000 969.900000 966.178000 270.978237 1088.140000 1069.800000 1081.585167 321.872632 7951.290000 7960.300000 7952.236833 525.610915
761 0.243009 0.312729 0.272548 0.000152 0.473200 0.468454 0.470319 0.000041 0.358105 0.390592 0.371433 0.000044 0.244793 0.314938 0.275496 0.000339 0.241226 0.310521 0.269599 0.000346 0.463548 0.460199 0.461633 0.000080 0.482853 0.476710 0.479005 0.000082 0.354171 0.387569 0.368565 0.000095 0.362039 0.393615 0.374302 0.000098 962.000000 971.730000 966.173833 270.916241 1089.920000 1071.640000 1081.511400 329.497041 7948.080000 7956.630000 7952.314767 530.722060
762 0.243431 0.313225 0.272634 0.000153 0.471523 0.467835 0.470362 0.000041 0.357477 0.390530 0.371498 0.000044 0.247345 0.315668 0.275553 0.000341 0.239517 0.310782 0.269714 0.000352 0.462684 0.459234 0.461662 0.000081 0.480361 0.476436 0.479063 0.000082 0.355014 0.387451 0.368607 0.000095 0.359939 0.393609 0.374388 0.000100 962.340000 973.140000 966.091967 263.324152 1089.370000 1074.750000 1081.370700 329.359547 7948.290000 7952.110000 7952.537333 527.508284
763 0.242686 0.313007 0.272696 0.000153 0.471971 0.467599 0.470357 0.000041 0.357329 0.390303 0.371526 0.000044 0.246497 0.313454 0.275589 0.000342 0.238875 0.312559 0.269802 0.000355 0.463069 0.458331 0.461735 0.000080 0.480873 0.476868 0.478979 0.000083 0.354783 0.385892 0.368662 0.000095 0.359874 0.394713 0.374390 0.000100 961.690000 972.660000 966.084867 264.735511 1087.510000 1073.790000 1081.097700 331.649295 7950.800000 7953.550000 7952.817433 527.073440
764 0.242734 0.311977 0.272647 0.000152 0.471240 0.468117 0.470386 0.000040 0.356987 0.390047 0.371516 0.000044 0.247488 0.316180 0.275470 0.000339 0.237980 0.307774 0.269823 0.000351 0.462733 0.458203 0.461719 0.000079 0.479748 0.478031 0.479053 0.000083 0.355110 0.387192 0.368594 0.000094 0.358864 0.392902 0.374438 0.000099 962.790000 973.190000 966.248633 263.070819 1088.090000 1074.870000 1080.859533 332.413750 7949.120000 7951.940000 7952.891833 527.244312
765 0.242644 0.312224 0.272685 0.000152 0.472263 0.468886 0.470357 0.000040 0.357454 0.390555 0.371521 0.000044 0.247841 0.315519 0.275382 0.000339 0.237447 0.308928 0.269989 0.000354 0.463713 0.460646 0.461699 0.000080 0.480814 0.477126 0.479015 0.000082 0.355777 0.388083 0.368540 0.000095 0.359130 0.393027 0.374502 0.000101 965.000000 970.010000 966.249667 265.526741 1088.400000 1070.620000 1080.835600 336.019030 7946.600000 7959.370000 7952.914733 528.834507
766 0.242368 0.312657 0.272589 0.000157 0.471911 0.467904 0.470413 0.000040 0.357140 0.390281 0.371501 0.000045 0.246869 0.312505 0.275339 0.000337 0.237867 0.312809 0.269838 0.000359 0.462494 0.460102 0.461706 0.000080 0.481328 0.475706 0.479120 0.000082 0.354681 0.386304 0.368522 0.000094 0.359598 0.394257 0.374479 0.000101 963.260000 971.060000 966.265933 262.842033 1087.780000 1069.140000 1080.744967 330.761789 7948.960000 7959.800000 7952.989100 514.579143
767 0.242876 0.312520 0.272528 0.000155 0.472209 0.467170 0.470349 0.000040 0.357542 0.389845 0.371439 0.000044 0.245755 0.311808 0.275325 0.000338 0.239996 0.313232 0.269731 0.000359 0.462784 0.460048 0.461596 0.000080 0.481633 0.474291 0.479103 0.000082 0.354270 0.385928 0.368460 0.000094 0.360815 0.393762 0.374417 0.000101 961.720000 973.690000 966.357267 266.442887 1089.910000 1072.330000 1080.704233 326.037931 7948.370000 7953.980000 7952.938500 517.272634
768 0.242377 0.313063 0.272514 0.000154 0.473449 0.468685 0.470270 0.000041 0.357913 0.390874 0.371392 0.000044 0.245546 0.315943 0.275613 0.000341 0.239207 0.310183 0.269414 0.000355 0.464502 0.459404 0.461486 0.000081 0.482396 0.477966 0.479053 0.000083 0.355024 0.387674 0.368550 0.000095 0.360801 0.394075 0.374233 0.000100 963.670000 972.070000 966.300733 265.592463 1087.440000 1073.680000 1080.620833 320.825475 7948.890000 7954.250000 7953.078433 513.842873
769 0.243233 0.312506 0.272451 0.000154 0.472913 0.467502 0.470330 0.000041 0.358073 0.390004 0.371390 0.000044 0.247854 0.312277 0.275619 0.000342 0.238611 0.312735 0.269282 0.000357 0.464225 0.460314 0.461560 0.000079 0.481601 0.474691 0.479100 0.000084 0.356040 0.386295 0.368590 0.000096 0.360106 0.393713 0.374191 0.000100 963.370000 972.070000 966.401867 262.396303 1086.490000 1071.910000 1080.478767 314.879724 7950.140000 7956.020000 7953.119367 504.294407
770 0.242456 0.311637 0.272296 0.000154 0.474024 0.468059 0.470350 0.000040 0.358240 0.389848 0.371323 0.000044 0.245844 0.314757 0.275528 0.000341 0.239067 0.308516 0.269065 0.000355 0.465173 0.461577 0.461628 0.000078 0.482875 0.474542 0.479072 0.000083 0.355508 0.388167 0.368578 0.000095 0.360971 0.391529 0.374068 0.000099 960.290000 970.160000 966.421000 262.463552 1089.110000 1072.310000 1080.548100 313.028191 7950.600000 7957.530000 7953.030900 500.317215
771 0.242542 0.312404 0.272394 0.000153 0.472389 0.467326 0.470396 0.000040 0.357465 0.389865 0.371395 0.000043 0.245252 0.315128 0.275546 0.000339 0.239832 0.309680 0.269242 0.000350 0.464105 0.460010 0.461719 0.000077 0.480673 0.474642 0.479074 0.000084 0.354678 0.387569 0.368633 0.000094 0.360252 0.392161 0.374158 0.000097 963.410000 971.540000 966.380100 258.800813 1089.500000 1071.630000 1080.676567 309.649566 7947.090000 7956.830000 7952.943333 491.382975
772 0.242387 0.312439 0.272428 0.000153 0.472100 0.466964 0.470382 0.000040 0.357243 0.389701 0.371405 0.000043 0.245143 0.315286 0.275626 0.000342 0.239630 0.309592 0.269230 0.000348 0.463749 0.457702 0.461748 0.000077 0.480451 0.476225 0.479017 0.000083 0.354446 0.386494 0.368687 0.000094 0.360040 0.392909 0.374123 0.000098 960.600000 972.290000 966.215533 263.496188 1087.600000 1068.710000 1080.771633 303.603217 7951.800000 7959.000000 7953.012833 490.946275
773 0.242592 0.313252 0.272465 0.000151 0.471597 0.467847 0.470422 0.000041 0.357095 0.390549 0.371443 0.000043 0.245434 0.318717 0.275579 0.000339 0.239750 0.307786 0.269351 0.000344 0.462767 0.459697 0.461843 0.000077 0.480428 0.475997 0.479001 0.000083 0.354100 0.389207 0.368711 0.000094 0.360089 0.391892 0.374176 0.000096 961.020000 975.040000 965.938933 264.607097 1089.540000 1071.040000 1080.877133 302.569359 7949.440000 7953.920000 7953.183933 496.813121
774 0.241991 0.312000 0.272542 0.000155 0.471917 0.466723 0.470399 0.000040 0.356954 0.389361 0.371470 0.000044 0.243965 0.315421 0.275605 0.000340 0.240018 0.308578 0.269479 0.000347 0.461795 0.458529 0.461801 0.000076 0.482039 0.474918 0.478997 0.000083 0.352880 0.386975 0.368703 0.000095 0.361028 0.391748 0.374238 0.000097 960.720000 974.010000 965.972067 262.583040 1088.280000 1067.720000 1080.831700 296.610030 7951.000000 7958.270000 7953.196233 490.360593
775 0.242409 0.313091 0.272270 0.000157 0.471647 0.467397 0.470440 0.000040 0.357028 0.390244 0.371355 0.000044 0.245008 0.316826 0.275262 0.000342 0.239810 0.309357 0.269278 0.000350 0.462497 0.459339 0.461863 0.000076 0.480797 0.475456 0.479017 0.000083 0.353753 0.388082 0.368562 0.000095 0.360303 0.392407 0.374148 0.000098 961.300000 969.860000 965.855467 258.781520 1089.760000 1070.060000 1080.924800 291.909755 7948.940000 7960.080000 7953.219733 486.622011
776 0.242584 0.311272 0.272119 0.000154 0.471258 0.466539 0.470439 0.000040 0.356921 0.388906 0.371279 0.000044 0.246208 0.314490 0.275164 0.000336 0.238960 0.308055 0.269074 0.000346 0.462854 0.457588 0.461844 0.000075 0.479663 0.475490 0.479033 0.000083 0.354531 0.386039 0.368504 0.000094 0.359312 0.391772 0.374054 0.000097 961.280000 972.270000 965.716067 257.090178 1089.020000 1074.600000 1080.911133 287.844413 7949.700000 7953.130000 7953.372800 482.870993
777 0.242091 0.311834 0.272016 0.000155 0.471803 0.467785 0.470453 0.000040 0.356947 0.389810 0.371234 0.000044 0.243812 0.314761 0.274848 0.000340 0.240369 0.308907 0.269184 0.000350 0.463261 0.459804 0.461945 0.000074 0.480345 0.475766 0.478961 0.000083 0.353537 0.387283 0.368397 0.000095 0.360357 0.392337 0.374072 0.000097 961.740000 971.240000 965.527733 260.678552 1088.230000 1069.820000 1080.913100 284.342438 7950.030000 7958.940000 7953.559167 480.299123
778 0.241736 0.311575 0.271837 0.000154 0.473246 0.467434 0.470429 0.000040 0.357491 0.389505 0.371133 0.000044 0.244813 0.316868 0.274647 0.000340 0.238660 0.306283 0.269028 0.000347 0.464530 0.459174 0.461917 0.000074 0.481961 0.475695 0.478941 0.000083 0.354671 0.388021 0.368282 0.000095 0.360310 0.390989 0.373984 0.000098 962.610000 974.550000 965.550733 265.286905 1088.070000 1075.020000 1080.879300 283.649778 7949.320000 7950.430000 7953.569967 487.665752
779 0.241871 0.312712 0.271851 0.000155 0.472099 0.469062 0.470350 0.000040 0.356985 0.390887 0.371101 0.000044 0.246648 0.314495 0.274536 0.000342 0.237094 0.310929 0.269167 0.000356 0.463385 0.460742 0.461887 0.000076 0.480813 0.477383 0.478813 0.000082 0.355016 0.387618 0.368211 0.000095 0.358953 0.394156 0.373990 0.000100 960.940000 970.470000 965.647700 265.717016 1087.680000 1068.920000 1080.911733 283.109962 7951.380000 7960.610000 7953.440567 488.271679
780 0.242175 0.311832 0.271881 0.000153 0.471677 0.467485 0.470326 0.000040 0.356926 0.389659 0.371103 0.000043 0.246306 0.315554 0.274710 0.000342 0.238045 0.308111 0.269052 0.000354 0.462125 0.459559 0.461828 0.000076 0.481229 0.475411 0.478824 0.000084 0.354215 0.387556 0.368269 0.000095 0.359637 0.391761 0.373938 0.000099 959.560000 972.090000 965.698867 262.208316 1087.830000 1071.970000 1080.838233 285.407058 7952.610000 7955.940000 7953.462900 483.908743
781 0.242474 0.312971 0.271948 0.000155 0.471978 0.469092 0.470336 0.000040 0.357226 0.391032 0.371142 0.000044 0.246043 0.315552 0.274644 0.000338 0.238904 0.310391 0.269251 0.000359 0.463718 0.460266 0.461888 0.000077 0.480239 0.477918 0.478785 0.000083 0.354881 0.387909 0.368266 0.000094 0.359571 0.394154 0.374018 0.000100 961.690000 970.060000 965.827267 263.938552 1087.840000 1068.870000 1080.688400 288.643232 7950.470000 7961.070000 7953.484333 485.473459
782 0.241951 0.312478 0.271987 0.000153 0.472217 0.468673 0.470344 0.000040 0.357084 0.390576 0.371165 0.000043 0.246073 0.315727 0.274605 0.000342 0.237830 0.309229 0.269369 0.000354 0.462589 0.460905 0.461879 0.000075 0.481845 0.476442 0.478809 0.000085 0.354331 0.388316 0.368242 0.000096 0.359837 0.392835 0.374089 0.000098 961.140000 973.820000 965.915433 260.547749 1086.580000 1068.540000 1080.810567 283.570718 7952.280000 7957.640000 7953.274000 485.170891
783 0.242428 0.312156 0.272051 0.000152 0.472287 0.468351 0.470323 0.000040 0.357358 0.390253 0.371187 0.000043 0.246432 0.314981 0.274510 0.000342 0.238425 0.309330 0.269593 0.000353 0.463732 0.460391 0.461798 0.000076 0.480842 0.476311 0.478848 0.000084 0.355082 0.387686 0.368154 0.000095 0.359633 0.392821 0.374220 0.000099 961.280000 973.890000 965.997300 258.159876 1086.510000 1071.590000 1080.736967 276.379488 7952.210000 7954.520000 7953.265733 476.688090
784 0.242254 0.313111 0.272075 0.000152 0.471068 0.467927 0.470371 0.000040 0.356661 0.390519 0.371223 0.000043 0.245412 0.317706 0.274314 0.000337 0.239095 0.308516 0.269835 0.000352 0.463629 0.459704 0.461965 0.000076 0.478508 0.476150 0.478777 0.000084 0.354521 0.388705 0.368140 0.000094 0.358801 0.392333 0.374306 0.000099 964.190000 972.090000 966.092433 252.858736 1086.950000 1073.020000 1080.636233 278.430202 7948.860000 7954.890000 7953.271333 471.749607
785 0.242771 0.312321 0.272217 0.000152 0.472919 0.467708 0.470410 0.000040 0.357845 0.390015 0.371314 0.000044 0.245140 0.314223 0.274554 0.000344 0.240402 0.310420 0.269881 0.000355 0.464409 0.458630 0.461929 0.000076 0.481430 0.476787 0.478891 0.000084 0.354775 0.386426 0.368241 0.000097 0.360916 0.393603 0.374386 0.000099 962.970000 974.520000 966.175467 251.241322 1087.050000 1070.440000 1080.613533 279.668941 7949.980000 7955.040000 7953.211000 467.651766
786 0.242917 0.313163 0.272326 0.000154 0.472622 0.467757 0.470465 0.000040 0.357770 0.390460 0.371395 0.000044 0.247688 0.316588 0.274581 0.000347 0.238146 0.309737 0.270071 0.000353 0.463318 0.459636 0.462048 0.000076 0.481927 0.475878 0.478882 0.000084 0.355503 0.388112 0.368314 0.000098 0.360037 0.392808 0.374476 0.000099 960.420000 975.400000 966.134900 251.230706 1086.880000 1067.970000 1080.478200 275.682403 7952.700000 7956.630000 7953.386900 469.504992
787 0.242795 0.312239 0.272541 0.000154 0.471401 0.467736 0.470375 0.000040 0.357098 0.389987 0.371458 0.000044 0.246969 0.317706 0.274735 0.000343 0.238623 0.306771 0.270347 0.000356 0.461739 0.459514 0.461892 0.000078 0.481063 0.475958 0.478858 0.000084 0.354354 0.388610 0.368313 0.000098 0.359843 0.391365 0.374603 0.000099 960.150000 972.010000 966.151500 255.680738 1087.650000 1069.180000 1080.367867 278.653876 7952.200000 7958.810000 7953.480633 484.451327
788 0.242163 0.313180 0.272452 0.000157 0.471844 0.468717 0.470391 0.000039 0.357003 0.390949 0.371422 0.000044 0.246472 0.311526 0.274747 0.000345 0.237854 0.314835 0.270157 0.000366 0.463588 0.462017 0.461852 0.000078 0.480100 0.475417 0.478930 0.000082 0.355030 0.386772 0.368300 0.000098 0.358977 0.395126 0.374544 0.000100 963.430000 970.950000 966.123033 256.982098 1087.390000 1070.880000 1080.252833 281.720116 7949.180000 7958.170000 7953.624133 485.854100
789 0.241852 0.312928 0.272284 0.000158 0.472043 0.468250 0.470360 0.000039 0.356947 0.390589 0.371322 0.000045 0.245562 0.320095 0.274615 0.000346 0.238142 0.305762 0.269954 0.000360 0.463822 0.459821 0.461862 0.000077 0.480264 0.476680 0.478858 0.000083 0.354692 0.389958 0.368238 0.000098 0.359203 0.391221 0.374406 0.000099 961.560000 975.710000 966.355533 260.538547 1087.100000 1069.710000 1080.217300 282.957545 7951.340000 7954.580000 7953.427167 495.329853
790 0.242407 0.312197 0.272184 0.000159 0.471567 0.468249 0.470310 0.000040 0.356987 0.390223 0.371247 0.000045 0.244864 0.312754 0.274429 0.000345 0.239949 0.311639 0.269940 0.000367 0.462419 0.459067 0.461746 0.000078 0.480716 0.477431 0.478875 0.000084 0.353642 0.385911 0.368087 0.000097 0.360332 0.394535 0.374407 0.000101 963.980000 974.520000 966.419833 262.432436 1087.620000 1070.040000 1080.112367 281.736922 7948.400000 7955.440000 7953.467800 504.383115
791 0.241770 0.311952 0.272000 0.000158 0.472028 0.466901 0.470370 0.000040 0.356899 0.389427 0.371185 0.000045 0.244441 0.314385 0.274394 0.000348 0.239099 0.309520 0.269605 0.000358 0.462299 0.459077 0.461814 0.000078 0.481757 0.474724 0.478926 0.000084 0.353370 0.386731 0.368104 0.000098 0.360428 0.392122 0.374266 0.000099 962.950000 974.880000 966.488200 261.839410 1085.980000 1071.670000 1080.127333 283.511003 7951.070000 7953.450000 7953.384467 512.263721
792 0.241951 0.311780 0.271772 0.000157 0.472881 0.467916 0.470426 0.000040 0.357416 0.389848 0.371099 0.000045 0.245819 0.314475 0.274124 0.000351 0.238084 0.309084 0.269420 0.000352 0.462872 0.458992 0.461843 0.000076 0.482891 0.476839 0.479009 0.000083 0.354345 0.386734 0.367983 0.000099 0.360487 0.392962 0.374215 0.000098 963.580000 973.430000 966.526900 264.630908 1087.280000 1074.470000 1080.135567 289.262736 7949.140000 7952.100000 7953.337533 523.817831
793 0.242143 0.312672 0.271749 0.000156 0.470923 0.468894 0.470360 0.000039 0.356533 0.390783 0.371054 0.000045 0.243536 0.311187 0.273824 0.000340 0.240750 0.314156 0.269673 0.000355 0.461968 0.461495 0.461708 0.000076 0.479877 0.476293 0.479013 0.000082 0.352752 0.386341 0.367766 0.000097 0.360314 0.395225 0.374343 0.000098 964.270000 972.270000 966.614633 271.593199 1088.450000 1066.690000 1080.008267 291.498128 7947.280000 7961.040000 7953.377100 534.817756
794 0.242086 0.312530 0.271786 0.000156 0.471116 0.467549 0.470325 0.000040 0.356601 0.390039 0.371056 0.000045 0.243649 0.310063 0.273984 0.000348 0.240523 0.314996 0.269589 0.000350 0.462130 0.460638 0.461591 0.000077 0.480102 0.474460 0.479059 0.000084 0.352889 0.385350 0.367787 0.000099 0.360312 0.394728 0.374324 0.000099 965.130000 970.920000 966.676167 270.165624 1085.790000 1072.290000 1079.930300 291.158402 7949.080000 7956.790000 7953.393533 538.534969
795 0.242234 0.313061 0.271944 0.000157 0.472157 0.466491 0.470222 0.000041 0.357196 0.389776 0.371083 0.000045 0.245631 0.315501 0.274076 0.000349 0.238838 0.310622 0.269813 0.000352 0.462798 0.457935 0.461518 0.000079 0.481516 0.475047 0.478926 0.000083 0.354214 0.386718 0.367797 0.000099 0.360177 0.392835 0.374369 0.000098 965.280000 970.860000 966.737133 269.515272 1087.330000 1074.160000 1079.656900 293.891404 7947.390000 7954.980000 7953.605967 538.957433
796 0.242882 0.312923 0.271832 0.000154 0.471965 0.467396 0.470268 0.000040 0.357424 0.390159 0.371050 0.000044 0.246079 0.313837 0.273754 0.000343 0.239686 0.312008 0.269911 0.000345 0.462777 0.459616 0.461570 0.000079 0.481153 0.475176 0.478965 0.000083 0.354428 0.386727 0.367662 0.000097 0.360419 0.393592 0.374438 0.000097 960.910000 972.740000 966.691900 269.376972 1087.720000 1066.990000 1079.437567 294.614403 7951.370000 7960.270000 7953.870533 545.689431
797 0.242783 0.312013 0.271764 0.000154 0.473085 0.468161 0.470255 0.000040 0.357934 0.390087 0.371009 0.000045 0.247143 0.315828 0.273567 0.000340 0.238424 0.308199 0.269960 0.000346 0.463927 0.460430 0.461498 0.000079 0.482244 0.475892 0.479011 0.000083 0.355535 0.388129 0.367533 0.000097 0.360334 0.392045 0.374486 0.000098 963.170000 973.150000 966.788033 269.223261 1087.230000 1068.590000 1079.166867 295.742904 7949.600000 7958.260000 7954.045100 548.819575
798 0.242960 0.311511 0.271815 0.000151 0.471342 0.468364 0.470257 0.000041 0.357151 0.389937 0.371036 0.000044 0.246659 0.309704 0.273512 0.000335 0.239261 0.313319 0.270118 0.000343 0.461627 0.459913 0.461464 0.000081 0.481058 0.476815 0.479049 0.000082 0.354143 0.384808 0.367488 0.000097 0.360159 0.395067 0.374584 0.000097 964.130000 972.530000 966.991000 270.415767 1086.160000 1072.390000 1079.139500 293.617196 7949.710000 7955.080000 7953.869500 549.480691
799 0.242307 0.311934 0.271958 0.000150 0.471952 0.468617 0.470145 0.000041 0.357129 0.390276 0.371052 0.000043 0.244862 0.313520 0.273735 0.000335 0.239751 0.310348 0.270181 0.000345 0.463538 0.459839 0.461371 0.000082 0.480366 0.477396 0.478919 0.000083 0.354200 0.386680 0.367553 0.000096 0.360058 0.393872 0.374550 0.000097 963.520000 969.650000 966.912900 271.693097 1085.350000 1071.140000 1079.107933 298.405551 7951.130000 7959.210000 7953.979167 550.246127
800 0.242673 0.311298 0.271856 0.000148 0.472506 0.468019 0.470189 0.000041 0.357590 0.389659 0.371023 0.000043 0.245773 0.313860 0.273598 0.000335 0.239574 0.308737 0.270114 0.000343 0.464417 0.459017 0.461453 0.000081 0.480594 0.477022 0.478926 0.000082 0.355095 0.386438 0.367525 0.000095 0.360084 0.392879 0.374520 0.000097 961.380000 968.360000 967.052033 273.697568 1083.970000 1068.280000 1078.963533 304.003121 7954.650000 7963.360000 7953.984433 554.570268
801 0.242318 0.312096 0.271960 0.000150 0.472499 0.468518 0.470149 0.000041 0.357409 0.390307 0.371055 0.000043 0.243137 0.313627 0.273811 0.000340 0.241499 0.310566 0.270109 0.000349 0.463998 0.459801 0.461382 0.000080 0.481000 0.477235 0.478916 0.000085 0.353568 0.386714 0.367597 0.000096 0.361249 0.393900 0.374513 0.000098 963.030000 972.570000 967.099367 280.160563 1085.020000 1068.520000 1078.631267 308.220366 7951.950000 7958.910000 7954.269367 557.159388
802 0.242261 0.311585 0.272089 0.000149 0.471410 0.467390 0.470195 0.000041 0.356835 0.389488 0.371142 0.000043 0.243781 0.312192 0.273966 0.000338 0.240741 0.310979 0.270211 0.000352 0.462412 0.457115 0.461466 0.000079 0.480408 0.477664 0.478923 0.000084 0.353096 0.384653 0.367716 0.000095 0.360574 0.394322 0.374567 0.000098 960.540000 972.960000 967.094467 281.437640 1088.310000 1069.170000 1078.520500 311.738245 7951.150000 7957.870000 7954.385033 557.719893
803 0.242580 0.310558 0.272232 0.000148 0.471813 0.467924 0.470138 0.000040 0.357196 0.389241 0.371185 0.000043 0.244846 0.308061 0.274007 0.000340 0.240314 0.313055 0.270456 0.000350 0.463376 0.459565 0.461432 0.000080 0.480251 0.476283 0.478845 0.000083 0.354111 0.383813 0.367720 0.000096 0.360282 0.394669 0.374651 0.000098 962.420000 972.860000 967.007000 289.630472 1086.130000 1071.700000 1078.257867 319.679853 7951.450000 7955.440000 7954.735133 561.532098
804 0.242311 0.312642 0.272335 0.000150 0.472470 0.466207 0.470155 0.000041 0.357390 0.389424 0.371245 0.000044 0.244931 0.314069 0.274077 0.000347 0.239691 0.311214 0.270592 0.000348 0.462373 0.457946 0.461377 0.000080 0.482567 0.474468 0.478932 0.000084 0.353652 0.386008 0.367727 0.000097 0.361129 0.392841 0.374762 0.000098 964.410000 971.140000 967.037400 297.874111 1083.920000 1071.550000 1078.154467 329.502561 7951.670000 7957.310000 7954.808133 571.816720
805 0.242486 0.311952 0.272450 0.000151 0.471619 0.468041 0.470101 0.000041 0.357052 0.389996 0.371276 0.000044 0.245400 0.315950 0.274078 0.000351 0.239572 0.307954 0.270822 0.000354 0.462760 0.459212 0.461349 0.000081 0.480477 0.476869 0.478854 0.000084 0.354080 0.387581 0.367713 0.000099 0.360024 0.392412 0.374838 0.000099 963.730000 971.850000 967.029500 298.993521 1085.360000 1069.260000 1078.095433 332.800808 7950.910000 7958.890000 7954.875067 574.397850
806 0.242634 0.313279 0.272414 0.000153 0.471499 0.467308 0.470081 0.000040 0.357067 0.390294 0.371248 0.000044 0.244345 0.315246 0.274064 0.000347 0.240924 0.311311 0.270763 0.000357 0.462957 0.459067 0.461361 0.000081 0.480042 0.475550 0.478802 0.000083 0.353651 0.387156 0.367712 0.000098 0.360483 0.393431 0.374783 0.000099 962.670000 975.340000 966.981400 296.520399 1085.350000 1071.140000 1078.360433 328.458048 7951.980000 7953.520000 7954.658167 568.917376
807 0.242276 0.312357 0.272411 0.000155 0.472111 0.468990 0.470065 0.000040 0.357194 0.390674 0.371238 0.000044 0.244012 0.311339 0.274047 0.000345 0.240540 0.313376 0.270775 0.000360 0.462323 0.460702 0.461357 0.000081 0.481900 0.477279 0.478774 0.000083 0.353168 0.386020 0.367702 0.000097 0.361220 0.395327 0.374775 0.000101 960.840000 971.110000 966.972367 293.055494 1084.760000 1066.040000 1078.307300 327.542837 7954.400000 7962.850000 7954.720333 559.258397
808 0.242208 0.312520 0.272372 0.000155 0.471808 0.466468 0.470019 0.000041 0.357008 0.389494 0.371196 0.000044 0.245038 0.314270 0.274042 0.000343 0.239378 0.310770 0.270702 0.000367 0.463351 0.456725 0.461392 0.000080 0.480266 0.476211 0.478646 0.000084 0.354194 0.385497 0.367717 0.000097 0.359822 0.393490 0.374674 0.000102 961.190000 969.510000 966.920433 294.195373 1085.120000 1068.860000 1078.062933 333.460419 7953.690000 7961.630000 7955.016633 563.208305
809 0.242041 0.312462 0.272258 0.000155 0.472195 0.467695 0.470152 0.000041 0.357118 0.390078 0.371205 0.000044 0.245174 0.312035 0.274091 0.000344 0.238909 0.312888 0.270425 0.000362 0.463617 0.458572 0.461573 0.000081 0.480772 0.476819 0.478731 0.000083 0.354396 0.385303 0.367832 0.000098 0.359841 0.394853 0.374578 0.000101 963.340000 974.170000 967.023700 290.943319 1082.480000 1067.070000 1077.921767 329.576778 7954.180000 7958.760000 7955.054533 557.981172
810 0.242053 0.312029 0.272218 0.000156 0.471481 0.466609 0.470114 0.000041 0.356767 0.389319 0.371166 0.000044 0.245719 0.311215 0.274041 0.000345 0.238386 0.312843 0.270395 0.000363 0.462503 0.457131 0.461457 0.000080 0.480460 0.476086 0.478771 0.000083 0.354111 0.384173 0.367749 0.000097 0.359423 0.394465 0.374583 0.000102 962.670000 972.830000 967.059967 291.417248 1082.760000 1067.480000 1077.793400 325.923285 7954.570000 7959.690000 7955.146633 553.798852
811 0.242138 0.312801 0.272214 0.000155 0.473458 0.467853 0.470250 0.000041 0.357798 0.390327 0.371232 0.000044 0.245985 0.312989 0.274115 0.000339 0.238291 0.312613 0.270312 0.000360 0.464679 0.458179 0.461626 0.000080 0.482236 0.477528 0.478874 0.000083 0.355332 0.385584 0.367871 0.000096 0.360264 0.395070 0.374593 0.000099 964.010000 976.590000 967.076800 291.634217 1083.030000 1067.370000 1077.768300 323.388200 7952.960000 7956.040000 7955.154900 551.906977
812 0.242282 0.312585 0.272177 0.000154 0.472498 0.467360 0.470301 0.000040 0.357390 0.389972 0.371239 0.000044 0.245505 0.313940 0.274221 0.000334 0.239059 0.311230 0.270132 0.000360 0.463520 0.459490 0.461685 0.000078 0.481476 0.475229 0.478916 0.000082 0.354513 0.386715 0.367953 0.000094 0.360268 0.393229 0.374524 0.000099 962.770000 970.950000 967.063833 285.973370 1083.320000 1068.210000 1077.816300 314.759886 7953.910000 7960.840000 7955.119867 537.177666
813 0.242611 0.312861 0.272138 0.000155 0.472501 0.467357 0.470304 0.000040 0.357556 0.390109 0.371221 0.000044 0.246615 0.313107 0.274278 0.000332 0.238607 0.312615 0.269999 0.000359 0.465086 0.459192 0.461669 0.000076 0.479916 0.475522 0.478940 0.000082 0.355850 0.386149 0.367973 0.000093 0.359261 0.394069 0.374469 0.000099 961.540000 970.560000 966.804367 280.103537 1081.760000 1066.640000 1077.627100 309.793269 7956.700000 7962.800000 7955.568533 528.143383
814 0.242461 0.312881 0.272089 0.000153 0.471649 0.468319 0.470291 0.000039 0.357055 0.390600 0.371190 0.000044 0.245358 0.312157 0.274392 0.000330 0.239563 0.313604 0.269786 0.000355 0.462930 0.461072 0.461619 0.000077 0.480368 0.475566 0.478964 0.000082 0.354144 0.386614 0.368005 0.000092 0.359966 0.394585 0.374375 0.000099 961.560000 969.930000 966.645633 280.962310 1081.180000 1066.800000 1077.614967 307.182310 7957.260000 7963.270000 7955.739400 532.574191
815 0.242187 0.311185 0.272189 0.000153 0.472323 0.469146 0.470309 0.000040 0.357255 0.390166 0.371249 0.000044 0.246361 0.311157 0.274586 0.000323 0.238014 0.311214 0.269793 0.000357 0.463982 0.461715 0.461686 0.000077 0.480665 0.476577 0.478932 0.000082 0.355172 0.386436 0.368136 0.000091 0.359339 0.393895 0.374362 0.000099 960.420000 970.730000 966.573633 279.833396 1080.650000 1068.030000 1077.427700 312.570342 7958.930000 7961.240000 7955.998667 539.832483
816 0.242507 0.311064 0.272222 0.000155 0.473132 0.467393 0.470314 0.000040 0.357820 0.389229 0.371268 0.000044 0.247252 0.313651 0.274908 0.000333 0.237763 0.308476 0.269537 0.000355 0.464554 0.459241 0.461687 0.000076 0.481709 0.475546 0.478941 0.000083 0.355903 0.386446 0.368297 0.000092 0.359736 0.392011 0.374239 0.000098 962.750000 971.510000 966.541667 280.291805 1084.190000 1066.830000 1077.335267 321.362667 7953.060000 7961.660000 7956.123067 556.307585
817 0.241732 0.311749 0.272238 0.000158 0.472369 0.467827 0.470368 0.000040 0.357050 0.389788 0.371303 0.000044 0.245179 0.312216 0.275020 0.000335 0.238285 0.311283 0.269456 0.000359 0.464361 0.459676 0.461689 0.000077 0.480377 0.475977 0.479047 0.000083 0.354770 0.385946 0.368354 0.000092 0.359331 0.393630 0.374251 0.000100 963.030000 974.250000 966.384600 281.779028 1083.620000 1064.820000 1077.284167 325.811441 7953.350000 7960.930000 7956.331233 564.253586
818 0.242108 0.312641 0.272047 0.000157 0.472846 0.468296 0.470352 0.000039 0.357477 0.390468 0.371199 0.000044 0.246478 0.314524 0.274949 0.000336 0.237738 0.310758 0.269145 0.000351 0.463900 0.459346 0.461712 0.000075 0.481792 0.477246 0.478992 0.000083 0.355189 0.386935 0.368330 0.000093 0.359765 0.394002 0.374068 0.000098 962.260000 967.970000 966.253433 281.775166 1083.700000 1068.080000 1077.169533 322.665022 7954.040000 7963.950000 7956.577033 572.844171
819 0.242202 0.313084 0.272060 0.000154 0.473389 0.467692 0.470480 0.000039 0.357795 0.390388 0.371270 0.000044 0.246249 0.312059 0.274953 0.000330 0.238155 0.314109 0.269168 0.000348 0.465385 0.459572 0.461942 0.000077 0.481393 0.475811 0.479019 0.000081 0.355817 0.385816 0.368447 0.000091 0.359774 0.394960 0.374093 0.000097 964.990000 971.370000 966.302700 280.101074 1084.700000 1067.720000 1077.093867 321.710681 7950.310000 7960.910000 7956.603433 565.579246
820 0.242569 0.312250 0.272179 0.000152 0.472940 0.468550 0.470470 0.000040 0.357755 0.390400 0.371324 0.000043 0.246250 0.310590 0.275123 0.000327 0.238888 0.313911 0.269236 0.000348 0.464239 0.460711 0.462003 0.000077 0.481642 0.476388 0.478936 0.000082 0.355244 0.385650 0.368563 0.000092 0.360265 0.395149 0.374086 0.000097 961.430000 973.710000 966.441633 279.839675 1083.850000 1070.040000 1077.003733 321.996839 7954.720000 7956.250000 7956.554633 569.108132
821 0.243063 0.312017 0.272252 0.000151 0.471693 0.469284 0.470521 0.000039 0.357378 0.390650 0.371387 0.000043 0.247859 0.309888 0.275379 0.000331 0.238267 0.314145 0.269126 0.000348 0.464127 0.460289 0.462061 0.000075 0.479260 0.478279 0.478981 0.000083 0.355993 0.385089 0.368720 0.000093 0.358763 0.396212 0.374053 0.000097 962.910000 972.950000 966.791400 279.344759 1083.380000 1066.920000 1076.819300 320.377921 7953.710000 7960.130000 7956.389300 569.133946
822 0.243046 0.313004 0.272320 0.000152 0.472875 0.468270 0.470495 0.000039 0.357960 0.390637 0.371407 0.000043 0.247707 0.316305 0.275320 0.000333 0.238385 0.309703 0.269319 0.000349 0.464969 0.460351 0.462097 0.000075 0.480782 0.476190 0.478893 0.000083 0.356338 0.388328 0.368709 0.000092 0.359583 0.392947 0.374106 0.000097 963.330000 973.370000 967.042133 279.591701 1080.930000 1066.590000 1076.576033 323.668293 7955.740000 7960.040000 7956.381833 573.598125
823 0.243091 0.312770 0.272415 0.000150 0.472504 0.467866 0.470470 0.000039 0.357798 0.390318 0.371443 0.000043 0.246028 0.313898 0.275488 0.000326 0.240155 0.311641 0.269342 0.000352 0.464248 0.461489 0.462040 0.000075 0.480760 0.474242 0.478900 0.000082 0.355138 0.387694 0.368764 0.000091 0.360457 0.392941 0.374121 0.000098 963.210000 975.840000 967.386900 281.359397 1083.770000 1066.150000 1076.578367 321.648551 7953.020000 7958.010000 7956.034733 577.179015
824 0.243128 0.312267 0.272491 0.000151 0.471936 0.467152 0.470544 0.000039 0.357532 0.389709 0.371517 0.000043 0.245759 0.311703 0.275528 0.000328 0.240498 0.312831 0.269455 0.000351 0.463440 0.458732 0.462206 0.000075 0.480432 0.475571 0.478881 0.000082 0.354599 0.385217 0.368867 0.000091 0.360465 0.394201 0.374168 0.000097 963.080000 969.720000 967.586967 280.997603 1081.480000 1067.860000 1076.477433 318.947437 7955.440000 7962.420000 7955.935600 570.062362
825 0.243249 0.312210 0.272606 0.000152 0.472442 0.467577 0.470528 0.000038 0.357845 0.389893 0.371567 0.000043 0.246646 0.314742 0.275665 0.000335 0.239851 0.309677 0.269547 0.000352 0.464666 0.459396 0.462100 0.000074 0.480218 0.475759 0.478957 0.000081 0.355656 0.387069 0.368882 0.000094 0.360034 0.392718 0.374252 0.000097 963.810000 972.590000 968.092167 284.763513 1081.540000 1066.050000 1076.121933 316.542190 7954.650000 7961.360000 7955.785900 572.326929
826 0.242740 0.312625 0.272681 0.000154 0.472238 0.467896 0.470572 0.000039 0.357489 0.390260 0.371626 0.000044 0.245478 0.314279 0.275840 0.000339 0.240002 0.310970 0.269522 0.000353 0.463797 0.459320 0.462225 0.000076 0.480679 0.476472 0.478919 0.000081 0.354637 0.386800 0.369032 0.000095 0.360340 0.393721 0.374221 0.000096 963.650000 974.490000 968.341900 293.687769 1082.320000 1066.780000 1076.005067 320.552324 7954.030000 7958.730000 7955.653033 589.012438
827 0.242988 0.312744 0.272673 0.000153 0.471907 0.469421 0.470610 0.000039 0.357447 0.391083 0.371642 0.000044 0.246998 0.314055 0.275795 0.000339 0.238978 0.311433 0.269552 0.000352 0.464241 0.461886 0.462267 0.000075 0.479573 0.476957 0.478952 0.000082 0.355619 0.387970 0.369031 0.000094 0.359276 0.394195 0.374252 0.000097 964.200000 974.410000 968.341600 297.619791 1079.530000 1066.650000 1075.821667 316.289988 7956.270000 7958.940000 7955.836733 593.954311
828 0.242930 0.313136 0.272666 0.000156 0.472214 0.467076 0.470602 0.000039 0.357572 0.390106 0.371634 0.000044 0.245249 0.315372 0.275747 0.000348 0.240610 0.310900 0.269586 0.000352 0.463672 0.458317 0.462295 0.000074 0.480756 0.475834 0.478909 0.000083 0.354461 0.386845 0.369021 0.000096 0.360683 0.393367 0.374248 0.000098 966.980000 973.880000 968.314667 303.448750 1081.460000 1065.080000 1075.646467 320.905811 7951.560000 7961.040000 7956.038867 608.326098
829 0.242723 0.311758 0.272512 0.000153 0.471629 0.467788 0.470626 0.000040 0.357176 0.389773 0.371569 0.000044 0.244029 0.312053 0.275410 0.000341 0.241417 0.311463 0.269613 0.000344 0.463691 0.460072 0.462252 0.000076 0.479567 0.475504 0.479000 0.000082 0.353860 0.386063 0.368831 0.000095 0.360492 0.393483 0.374306 0.000096 967.140000 969.740000 968.279000 309.201315 1080.470000 1068.500000 1075.526167 323.206013 7952.390000 7961.760000 7956.194833 617.092881
830 0.242672 0.311932 0.272546 0.000154 0.471987 0.467117 0.470627 0.000040 0.357329 0.389524 0.371586 0.000044 0.244631 0.314074 0.275430 0.000344 0.240713 0.309789 0.269661 0.000343 0.463128 0.457958 0.462255 0.000074 0.480845 0.476277 0.478999 0.000082 0.353880 0.386016 0.368842 0.000096 0.360779 0.393033 0.374330 0.000096 964.180000 974.330000 968.462633 314.300697 1081.590000 1068.020000 1075.380000 323.463816 7954.230000 7957.650000 7956.157367 625.809203
831 0.242642 0.311894 0.272455 0.000155 0.473437 0.467759 0.470691 0.000039 0.358040 0.389826 0.371573 0.000044 0.247406 0.314195 0.275178 0.000346 0.237878 0.309592 0.269732 0.000346 0.464925 0.459770 0.462353 0.000075 0.481950 0.475749 0.479028 0.000082 0.356165 0.386982 0.368765 0.000096 0.359914 0.392671 0.374380 0.000097 968.580000 971.980000 968.610333 324.578925 1083.190000 1067.360000 1075.083767 324.884817 7948.230000 7960.660000 7956.305900 640.387812
832 0.242295 0.312415 0.272468 0.000156 0.471909 0.467551 0.470649 0.000040 0.357102 0.389983 0.371558 0.000044 0.245761 0.315652 0.275072 0.000345 0.238830 0.309179 0.269863 0.000347 0.462493 0.459722 0.462220 0.000076 0.481325 0.475380 0.479077 0.000082 0.354127 0.387687 0.368646 0.000096 0.360078 0.392279 0.374470 0.000096 967.980000 976.440000 968.655200 333.749252 1082.340000 1062.760000 1074.915167 325.150621 7949.680000 7960.800000 7956.429633 655.278270
833 0.242478 0.313309 0.272580 0.000157 0.473138 0.467490 0.470652 0.000040 0.357808 0.390400 0.371616 0.000045 0.244846 0.314180 0.275088 0.000349 0.240110 0.312438 0.270072 0.000350 0.463940 0.460281 0.462256 0.000075 0.482337 0.474700 0.479049 0.000083 0.354393 0.387231 0.368672 0.000097 0.361224 0.393569 0.374561 0.000097 964.920000 977.010000 968.782800 336.228284 1081.380000 1065.200000 1074.747267 325.976670 7953.700000 7957.790000 7956.469933 661.897595
834 0.242564 0.313315 0.272621 0.000159 0.471826 0.468386 0.470688 0.000040 0.357195 0.390850 0.371655 0.000045 0.246136 0.316705 0.275019 0.000358 0.238991 0.309924 0.270224 0.000354 0.462810 0.459388 0.462234 0.000075 0.480843 0.477383 0.479143 0.000081 0.354473 0.388047 0.368627 0.000100 0.359917 0.393654 0.374683 0.000098 967.580000 972.990000 969.047733 343.291713 1081.290000 1065.770000 1074.707933 326.075303 7951.130000 7961.240000 7956.244333 669.010166
835 0.242780 0.313169 0.272364 0.000155 0.472334 0.467974 0.470707 0.000039 0.357557 0.390571 0.371536 0.000044 0.246534 0.314307 0.274689 0.000351 0.239026 0.312030 0.270039 0.000354 0.463646 0.459731 0.462172 0.000075 0.481022 0.476217 0.479243 0.000081 0.355090 0.387019 0.368430 0.000098 0.360024 0.394124 0.374641 0.000097 966.390000 973.500000 969.059600 343.911737 1083.250000 1065.760000 1074.687700 322.811981 7950.360000 7960.740000 7956.252700 660.546411
836 0.242836 0.312039 0.272395 0.000153 0.473014 0.467577 0.470679 0.000040 0.357925 0.389808 0.371537 0.000044 0.245633 0.313987 0.274688 0.000346 0.240038 0.310091 0.270101 0.000356 0.464817 0.459342 0.462144 0.000076 0.481211 0.475811 0.479214 0.000082 0.355225 0.386665 0.368416 0.000097 0.360625 0.392951 0.374657 0.000097 965.690000 973.810000 969.255067 347.806825 1084.690000 1065.780000 1074.727000 323.603930 7949.620000 7960.410000 7956.017933 658.520801
837 0.242585 0.313747 0.272601 0.000154 0.473046 0.468413 0.470689 0.000039 0.357815 0.391080 0.371645 0.000044 0.245525 0.316719 0.274763 0.000348 0.239645 0.310774 0.270438 0.000363 0.464750 0.460827 0.462070 0.000075 0.481342 0.476000 0.479307 0.000080 0.355137 0.388773 0.368417 0.000096 0.360493 0.393387 0.374873 0.000099 967.100000 973.170000 969.457733 349.485113 1081.110000 1065.460000 1074.698233 321.737332 7951.790000 7961.370000 7955.844033 651.477518
838 0.243071 0.312144 0.272630 0.000152 0.471811 0.469168 0.470726 0.000039 0.357441 0.390656 0.371678 0.000044 0.244891 0.314554 0.274844 0.000348 0.241250 0.309734 0.270415 0.000359 0.463512 0.461144 0.462078 0.000077 0.480110 0.477193 0.479375 0.000080 0.354201 0.387849 0.368461 0.000097 0.360680 0.393463 0.374895 0.000100 966.440000 975.740000 969.558067 345.922350 1079.610000 1067.180000 1074.544767 321.887940 7953.950000 7957.080000 7955.897167 645.673505
839 0.242928 0.311785 0.272683 0.000153 0.473005 0.466584 0.470694 0.000039 0.357966 0.389184 0.371689 0.000044 0.245006 0.313397 0.274839 0.000350 0.240849 0.310173 0.270526 0.000359 0.463784 0.458882 0.462008 0.000077 0.482227 0.474285 0.479381 0.000080 0.354395 0.386140 0.368424 0.000097 0.361538 0.392229 0.374954 0.000100 966.540000 973.840000 969.732933 346.294920 1083.700000 1064.310000 1074.593267 326.050055 7949.760000 7961.850000 7955.673800 653.165339
840 0.242358 0.313430 0.272706 0.000155 0.472545 0.469484 0.470708 0.000039 0.357452 0.391457 0.371707 0.000044 0.245247 0.315317 0.274695 0.000355 0.239470 0.311543 0.270717 0.000362 0.463859 0.460696 0.461999 0.000077 0.481231 0.478272 0.479417 0.000080 0.354553 0.388006 0.368347 0.000098 0.360350 0.394908 0.375067 0.000100 967.480000 978.930000 969.707033 346.735089 1081.470000 1064.750000 1074.618733 328.341030 7951.050000 7956.320000 7955.674233 661.351158
841 0.241928 0.313641 0.272695 0.000156 0.473571 0.467803 0.470722 0.000039 0.357749 0.390722 0.371708 0.000044 0.244821 0.314990 0.274596 0.000358 0.239035 0.312292 0.270794 0.000362 0.465373 0.459307 0.462107 0.000076 0.481769 0.476299 0.479337 0.000080 0.355097 0.387149 0.368351 0.000100 0.360402 0.394295 0.375065 0.000100 968.110000 974.670000 969.684000 341.134420 1080.020000 1064.870000 1074.677100 326.283990 7951.870000 7960.460000 7955.638900 657.501108
842 0.242329 0.313179 0.272629 0.000157 0.472241 0.469706 0.470672 0.000040 0.357285 0.391443 0.371651 0.000046 0.244652 0.313345 0.274499 0.000356 0.240006 0.313014 0.270760 0.000364 0.464088 0.460068 0.462147 0.000078 0.480394 0.479344 0.479197 0.000082 0.354370 0.386707 0.368323 0.000100 0.360200 0.396179 0.374979 0.000102 965.390000 976.560000 969.515467 334.413030 1080.910000 1065.220000 1074.689733 324.746334 7953.700000 7958.220000 7955.794800 658.428467
843 0.241850 0.311855 0.272472 0.000159 0.472420 0.467785 0.470658 0.000041 0.357135 0.389820 0.371565 0.000046 0.244373 0.314732 0.274289 0.000353 0.239328 0.308978 0.270656 0.000366 0.464106 0.457871 0.462113 0.000079 0.480734 0.477698 0.479204 0.000082 0.354240 0.386302 0.368201 0.000099 0.360031 0.393338 0.374930 0.000101 963.920000 977.140000 969.270633 329.278448 1081.760000 1063.680000 1074.734367 323.719797 7954.320000 7959.180000 7955.995000 659.264617
844 0.242160 0.313079 0.272353 0.000159 0.472575 0.468711 0.470608 0.000039 0.357367 0.390895 0.371480 0.000045 0.244014 0.310828 0.274206 0.000349 0.240306 0.315331 0.270499 0.000362 0.463897 0.460878 0.462083 0.000076 0.481252 0.476544 0.479133 0.000082 0.353955 0.385853 0.368145 0.000098 0.360779 0.395937 0.374816 0.000100 966.580000 978.210000 969.414800 327.430972 1082.790000 1065.150000 1074.636800 320.535601 7950.630000 7956.640000 7955.948400 655.185545
845 0.242548 0.313096 0.272111 0.000156 0.471657 0.467185 0.470633 0.000040 0.357102 0.390141 0.371372 0.000045 0.244899 0.315957 0.274002 0.000343 0.240196 0.310235 0.270221 0.000351 0.462702 0.458031 0.462142 0.000077 0.480612 0.476340 0.479124 0.000082 0.353801 0.386994 0.368072 0.000096 0.360404 0.393287 0.374673 0.000098 966.180000 976.270000 969.400467 313.869698 1082.280000 1061.850000 1074.491967 321.878512 7951.540000 7961.880000 7956.107567 638.899317
846 0.242330 0.311948 0.272154 0.000155 0.472048 0.468393 0.470574 0.000040 0.357189 0.390171 0.371364 0.000044 0.245526 0.311645 0.274169 0.000338 0.239133 0.312251 0.270139 0.000349 0.463344 0.460381 0.461993 0.000077 0.480753 0.476406 0.479155 0.000082 0.354435 0.386013 0.368081 0.000095 0.359943 0.394328 0.374647 0.000097 964.520000 976.790000 969.339600 308.347920 1081.320000 1063.900000 1074.698100 318.439817 7954.160000 7959.310000 7955.962300 625.755037
847 0.242187 0.312979 0.272234 0.000158 0.472471 0.467778 0.470538 0.000039 0.357329 0.390379 0.371386 0.000045 0.246471 0.313913 0.274294 0.000343 0.237903 0.312046 0.270174 0.000357 0.463367 0.460285 0.461988 0.000076 0.481574 0.475271 0.479088 0.000081 0.354919 0.387099 0.368141 0.000096 0.359739 0.393658 0.374631 0.000099 964.960000 973.200000 969.260733 306.088308 1082.460000 1063.130000 1074.834467 318.413629 7952.580000 7963.670000 7955.904800 626.067734
848 0.241171 0.313122 0.272042 0.000158 0.473057 0.468441 0.470571 0.000039 0.357114 0.390781 0.371306 0.000045 0.246325 0.315567 0.274192 0.000343 0.236017 0.310677 0.269891 0.000359 0.464521 0.459342 0.462010 0.000076 0.481593 0.477540 0.479131 0.000081 0.355423 0.387454 0.368101 0.000096 0.358805 0.394109 0.374511 0.000100 965.170000 978.660000 969.469700 298.867364 1082.970000 1062.920000 1074.966767 313.733514 7951.860000 7958.420000 7955.563533 611.020626
849 0.241134 0.311936 0.271898 0.000157 0.472647 0.467123 0.470499 0.000039 0.356891 0.389529 0.371198 0.000044 0.243918 0.313391 0.274056 0.000337 0.238350 0.310481 0.269740 0.000355 0.464362 0.458265 0.461893 0.000077 0.480933 0.475980 0.479105 0.000081 0.354140 0.385828 0.367975 0.000095 0.359641 0.393231 0.374422 0.000098 964.510000 973.490000 969.324600 297.181471 1082.930000 1065.700000 1074.743400 314.018599 7952.560000 7960.810000 7955.932000 608.385178
850 0.241425 0.311636 0.271891 0.000160 0.473471 0.467156 0.470569 0.000039 0.357448 0.389396 0.371230 0.000045 0.245137 0.309928 0.274251 0.000345 0.237713 0.313345 0.269530 0.000357 0.465522 0.457929 0.461902 0.000077 0.481419 0.476383 0.479236 0.000080 0.355330 0.383928 0.368076 0.000095 0.359566 0.394864 0.374383 0.000099 966.880000 974.560000 969.368400 292.209526 1079.520000 1065.470000 1074.734800 306.849252 7953.600000 7959.970000 7955.896800 601.438302
851 0.240803 0.313048 0.271709 0.000161 0.472854 0.468295 0.470650 0.000040 0.356829 0.390672 0.371180 0.000045 0.243460 0.316038 0.273967 0.000343 0.238146 0.310058 0.269452 0.000357 0.463627 0.459256 0.462035 0.000077 0.482081 0.477335 0.479265 0.000081 0.353543 0.387647 0.368001 0.000095 0.360114 0.393696 0.374359 0.000099 965.440000 975.090000 969.396400 283.816548 1081.160000 1066.140000 1074.602700 296.298684 7953.400000 7958.770000 7956.000900 570.905809
852 0.240921 0.312598 0.271594 0.000159 0.472413 0.468324 0.470652 0.000039 0.356667 0.390461 0.371123 0.000045 0.243570 0.315081 0.273983 0.000340 0.238272 0.310114 0.269204 0.000353 0.463050 0.460306 0.462011 0.000075 0.481776 0.476342 0.479293 0.000080 0.353310 0.387694 0.367997 0.000095 0.360024 0.393228 0.374249 0.000098 964.990000 975.110000 969.411400 283.221162 1081.430000 1065.760000 1074.539533 298.988898 7953.580000 7959.130000 7956.049067 569.371395
853 0.241790 0.312432 0.271503 0.000157 0.472482 0.467725 0.470642 0.000039 0.357136 0.390078 0.371072 0.000045 0.243480 0.311288 0.273851 0.000341 0.240101 0.313576 0.269155 0.000353 0.463599 0.459891 0.461985 0.000075 0.481365 0.475558 0.479299 0.000081 0.353539 0.385589 0.367918 0.000094 0.360733 0.394567 0.374227 0.000098 966.920000 974.820000 969.406833 282.311344 1081.490000 1065.020000 1074.594600 302.404801 7951.590000 7960.160000 7955.998567 578.978379
854 0.241472 0.311231 0.271449 0.000156 0.473175 0.467620 0.470641 0.000039 0.357323 0.389426 0.371045 0.000044 0.244067 0.312185 0.273777 0.000339 0.238878 0.310278 0.269121 0.000355 0.464757 0.459809 0.461947 0.000076 0.481592 0.475431 0.479335 0.000082 0.354412 0.385997 0.367862 0.000095 0.360235 0.392854 0.374228 0.000098 965.860000 975.090000 969.520567 287.000405 1081.600000 1067.130000 1074.559000 303.757475 7952.540000 7957.780000 7955.920433 589.716098
855 0.241406 0.312849 0.271303 0.000154 0.472755 0.467629 0.470680 0.000039 0.357080 0.390239 0.370992 0.000044 0.243544 0.317242 0.273760 0.000340 0.239267 0.308456 0.268846 0.000350 0.464501 0.458718 0.461909 0.000076 0.481008 0.476539 0.479451 0.000080 0.354023 0.387980 0.367835 0.000095 0.360138 0.392498 0.374148 0.000097 966.870000 975.910000 969.751900 289.908204 1079.780000 1066.640000 1074.491133 297.429489 7953.350000 7957.450000 7955.756967 584.702286
856 0.242092 0.312000 0.271418 0.000153 0.472232 0.467768 0.470637 0.000039 0.357162 0.389884 0.371028 0.000044 0.245170 0.312137 0.273812 0.000342 0.239014 0.311863 0.269025 0.000352 0.464409 0.458924 0.461893 0.000074 0.480054 0.476612 0.479381 0.000080 0.354789 0.385531 0.367853 0.000097 0.359534 0.394238 0.374203 0.000097 970.660000 975.120000 970.037100 294.305074 1081.410000 1065.060000 1074.466233 300.616846 7947.930000 7959.820000 7955.496667 582.129254
857 0.242272 0.311742 0.271407 0.000152 0.472572 0.468169 0.470654 0.000040 0.357422 0.389955 0.371031 0.000043 0.245715 0.313423 0.273866 0.000345 0.238829 0.310060 0.268949 0.000348 0.464056 0.459817 0.461911 0.000076 0.481088 0.476522 0.479398 0.000079 0.354885 0.386620 0.367888 0.000097 0.359958 0.393291 0.374173 0.000097 967.170000 975.370000 970.254533 299.792113 1081.950000 1063.820000 1074.484800 300.946279 7950.880000 7960.810000 7955.260667 586.118417
[truncated: 66,640 more chars]
