# Supplementary material for: A linear reciprocal relationship between robustness and plasticity in homeostatic biological networks
Source: PLoS One. 2023 Jan 26;18(1):e0277181. doi: 10.1371/journal.pone.0277181 (PMC9879506; doi:10.1371/journal.pone.0277181)
Supplement: S2 Data — (ZIP) [file pone.0277181.s002.zip › data/Fig2CD/fitness_30_avg.data]

0 0.414203 0.490157 0.462361 0.000171 0.464403 0.461680 0.462197 0.000071 0.449343 0.470223 0.462247 0.000048 0.424079 0.491570 0.464248 0.000338 0.404327 0.488744 0.460475 0.000349 0.454936 0.452721 0.453948 0.000136 0.473870 0.470640 0.470447 0.000148 0.445679 0.464376 0.457038 0.000093 0.453007 0.476071 0.467455 0.000100 989.840000 1005.760000 1000.096533 882.086399 1017.120000 995.960000 1000.158833 888.816860 7993.040000 7998.280000 7999.744633 1562.653871
1 0.406964 0.488681 0.455765 0.000248 0.465077 0.461076 0.462413 0.000070 0.447643 0.469358 0.460419 0.000053 0.413402 0.489098 0.457976 0.000478 0.400526 0.488264 0.453554 0.000516 0.454974 0.451516 0.454197 0.000135 0.475181 0.470637 0.470630 0.000144 0.442502 0.462791 0.455331 0.000102 0.452784 0.475925 0.465507 0.000110 1001.900000 1007.030000 1008.350800 885.313875 1030.530000 1006.500000 1013.175433 909.138410 7967.570000 7986.470000 7978.473767 1566.566473
2 0.401777 0.486539 0.446133 0.000315 0.464599 0.460861 0.462770 0.000067 0.445753 0.468565 0.457779 0.000056 0.409224 0.488463 0.449109 0.000608 0.394331 0.484616 0.443158 0.000718 0.455150 0.452150 0.454544 0.000130 0.474049 0.469572 0.470996 0.000141 0.441372 0.463044 0.452914 0.000109 0.450133 0.474085 0.462644 0.000122 997.670000 1012.290000 1006.003000 881.772301 1029.380000 1010.260000 1016.818567 916.885614 7972.950000 7977.450000 7977.178433 1593.319831
3 0.396744 0.482159 0.436058 0.000288 0.464185 0.460789 0.463177 0.000063 0.443953 0.467200 0.455041 0.000052 0.405455 0.485047 0.440386 0.000628 0.388033 0.479271 0.431730 0.000759 0.454553 0.453312 0.454818 0.000125 0.473818 0.468266 0.471536 0.000130 0.439824 0.462832 0.450488 0.000108 0.448082 0.471567 0.459594 0.000121 997.600000 1010.910000 1004.077033 850.407450 1029.210000 1005.530000 1020.735533 876.328414 7973.190000 7983.560000 7975.187433 1566.003607
4 0.392689 0.477532 0.428329 0.000235 0.464976 0.460706 0.463591 0.000057 0.443290 0.465754 0.453012 0.000045 0.399155 0.479115 0.433976 0.000593 0.386223 0.475949 0.422683 0.000701 0.455468 0.452488 0.455155 0.000117 0.474485 0.468923 0.472026 0.000118 0.438574 0.460476 0.448801 0.000101 0.448006 0.471031 0.457223 0.000112 998.090000 1006.030000 1002.506133 778.452066 1029.580000 1014.330000 1024.044067 781.997544 7972.330000 7979.640000 7973.449800 1432.616147
5 0.389836 0.468339 0.423026 0.000185 0.464804 0.461471 0.463743 0.000053 0.442314 0.463531 0.451528 0.000040 0.399783 0.472160 0.429615 0.000538 0.379890 0.464518 0.416437 0.000600 0.455067 0.452625 0.455135 0.000112 0.474542 0.470317 0.472352 0.000106 0.438482 0.458485 0.447479 0.000095 0.446146 0.468578 0.455578 0.000101 1000.020000 1009.800000 1001.511500 698.631992 1030.990000 1011.860000 1026.237400 670.613284 7968.990000 7978.340000 7972.251100 1290.649175
6 0.386391 0.460373 0.419155 0.000163 0.465006 0.464231 0.463824 0.000049 0.441422 0.463074 0.450423 0.000037 0.395334 0.469404 0.425944 0.000512 0.377449 0.451343 0.412365 0.000537 0.455825 0.455019 0.455212 0.000104 0.474188 0.473443 0.472437 0.000099 0.437678 0.459334 0.446431 0.000090 0.445166 0.466813 0.454415 0.000092 997.710000 1012.830000 1000.756333 622.994504 1031.480000 1010.630000 1027.439800 600.268294 7970.810000 7976.540000 7971.803867 1161.848936
7 0.383033 0.455084 0.415999 0.000158 0.465228 0.463110 0.463876 0.000046 0.440569 0.460702 0.449513 0.000035 0.391789 0.459414 0.422944 0.000486 0.374277 0.450755 0.409053 0.000511 0.456140 0.453554 0.455229 0.000098 0.474316 0.472666 0.472523 0.000094 0.436835 0.455312 0.445544 0.000086 0.444304 0.466093 0.453482 0.000089 997.630000 1001.830000 1000.123400 563.264763 1030.800000 1017.980000 1028.228100 556.227932 7971.570000 7980.190000 7971.648500 1080.211024
8 0.380928 0.451273 0.413103 0.000158 0.465800 0.462905 0.463890 0.000045 0.440338 0.459416 0.448654 0.000034 0.388730 0.457739 0.420286 0.000477 0.373126 0.444808 0.405919 0.000499 0.457534 0.455281 0.455202 0.000095 0.474066 0.470530 0.472578 0.000090 0.436893 0.456018 0.444727 0.000083 0.443784 0.462813 0.452580 0.000084 996.650000 1000.020000 999.319600 516.013172 1031.150000 1029.130000 1029.100167 512.301755 7972.200000 7970.850000 7971.580233 992.342515
9 0.378243 0.448015 0.410346 0.000157 0.466331 0.461952 0.463981 0.000045 0.439904 0.457771 0.447891 0.000034 0.385276 0.451009 0.417491 0.000465 0.371210 0.445021 0.403202 0.000489 0.457578 0.454229 0.455186 0.000090 0.475083 0.469674 0.472776 0.000089 0.435887 0.453263 0.443878 0.000081 0.443921 0.462278 0.451904 0.000083 997.370000 1006.900000 998.757600 482.490277 1033.860000 1020.980000 1029.868933 458.102965 7968.770000 7972.120000 7971.373467 891.895280
10 0.375601 0.446138 0.407514 0.000160 0.466090 0.461988 0.464080 0.000044 0.438944 0.457233 0.447110 0.000033 0.383867 0.450479 0.414784 0.000454 0.367334 0.441797 0.400243 0.000484 0.458126 0.454515 0.455282 0.000087 0.474055 0.469461 0.472878 0.000087 0.435848 0.453304 0.443133 0.000079 0.442039 0.461162 0.451087 0.000081 998.520000 1004.410000 998.374233 446.155316 1035.060000 1023.870000 1030.519900 417.243912 7966.420000 7971.720000 7971.105867 808.416614
11 0.372461 0.444224 0.405005 0.000158 0.464582 0.461845 0.464105 0.000043 0.436946 0.456559 0.446375 0.000033 0.382741 0.447768 0.412591 0.000442 0.362180 0.440679 0.397420 0.000465 0.455252 0.453593 0.455306 0.000086 0.473912 0.470098 0.472905 0.000086 0.433499 0.451845 0.442491 0.000076 0.440393 0.461272 0.450259 0.000079 995.610000 996.610000 998.183867 418.138367 1034.500000 1026.640000 1031.025667 386.805606 7969.890000 7976.750000 7970.790467 761.082531
12 0.369720 0.442414 0.402481 0.000160 0.465380 0.463371 0.464177 0.000043 0.436682 0.457084 0.445668 0.000034 0.377963 0.451908 0.410151 0.000440 0.361477 0.432921 0.394811 0.000452 0.456317 0.454590 0.455362 0.000085 0.474443 0.472152 0.472991 0.000085 0.432811 0.453786 0.441799 0.000076 0.440553 0.460383 0.449537 0.000077 995.150000 1004.010000 997.920967 408.073260 1034.330000 1025.460000 1031.369500 377.121280 7970.520000 7970.530000 7970.709533 753.758143
13 0.367321 0.439950 0.399860 0.000163 0.464667 0.462592 0.464253 0.000042 0.435463 0.455799 0.444935 0.000033 0.376960 0.447902 0.407415 0.000433 0.357683 0.431997 0.392306 0.000446 0.456166 0.455492 0.455464 0.000084 0.473168 0.469692 0.473042 0.000084 0.432404 0.453215 0.441049 0.000075 0.438523 0.458383 0.448821 0.000076 993.830000 1000.020000 997.584500 396.346020 1035.760000 1028.050000 1031.935867 357.037770 7970.410000 7971.930000 7970.479633 716.961719
14 0.365382 0.436518 0.397409 0.000163 0.463440 0.462282 0.464275 0.000042 0.434023 0.454553 0.444215 0.000034 0.372123 0.445836 0.405019 0.000421 0.358642 0.427200 0.389798 0.000443 0.455553 0.453132 0.455490 0.000084 0.471327 0.471432 0.473060 0.000085 0.430524 0.450943 0.440349 0.000074 0.437522 0.458162 0.448081 0.000077 993.250000 1001.480000 997.291867 382.958596 1036.090000 1026.250000 1032.397467 346.678877 7970.660000 7972.270000 7970.310667 689.836276
15 0.361909 0.435370 0.394967 0.000165 0.465546 0.462770 0.464273 0.000042 0.434455 0.454550 0.443481 0.000034 0.369321 0.439505 0.402762 0.000414 0.354497 0.431236 0.387171 0.000443 0.455603 0.453942 0.455389 0.000082 0.475488 0.471598 0.473156 0.000084 0.429719 0.449611 0.439601 0.000073 0.439191 0.459490 0.447360 0.000077 994.150000 997.940000 996.879100 362.114000 1035.690000 1026.440000 1033.152033 324.964536 7970.160000 7975.620000 7969.968867 652.590011
16 0.360090 0.432100 0.392387 0.000162 0.465886 0.463639 0.464318 0.000041 0.434147 0.454177 0.442739 0.000033 0.368428 0.440510 0.400424 0.000411 0.351751 0.423690 0.384350 0.000435 0.456657 0.454908 0.455508 0.000080 0.475114 0.472370 0.473128 0.000082 0.430188 0.450589 0.438983 0.000072 0.438105 0.457766 0.446495 0.000077 991.080000 998.140000 996.402867 353.907063 1037.010000 1023.430000 1033.877000 313.051297 7971.910000 7978.430000 7969.720133 635.685549
17 0.357459 0.430688 0.390076 0.000163 0.466236 0.463228 0.464348 0.000041 0.433603 0.453466 0.442066 0.000033 0.362516 0.436410 0.398024 0.000413 0.352401 0.424966 0.382128 0.000432 0.457031 0.454173 0.455521 0.000080 0.475440 0.472282 0.473175 0.000083 0.428677 0.448844 0.438272 0.000073 0.438529 0.458087 0.445861 0.000076 991.270000 998.570000 995.763100 343.109439 1037.360000 1029.630000 1034.410233 309.224741 7971.370000 7971.800000 7969.826667 627.432071
18 0.355833 0.427612 0.387933 0.000163 0.465557 0.463264 0.464413 0.000040 0.432640 0.452568 0.441469 0.000033 0.366325 0.436800 0.395840 0.000417 0.345341 0.418424 0.380027 0.000438 0.456027 0.454832 0.455586 0.000078 0.475087 0.471695 0.473240 0.000081 0.429116 0.449423 0.437662 0.000072 0.436163 0.455714 0.445276 0.000076 990.720000 999.810000 995.087967 342.988460 1037.800000 1028.840000 1034.738033 305.757367 7971.480000 7971.350000 7970.174000 627.676576
19 0.352883 0.426366 0.385777 0.000166 0.466223 0.464513 0.464510 0.000040 0.432221 0.453069 0.440890 0.000033 0.361406 0.431375 0.393710 0.000422 0.344360 0.421356 0.377844 0.000434 0.457768 0.455889 0.455662 0.000080 0.474679 0.473138 0.473357 0.000081 0.428859 0.448535 0.437077 0.000071 0.435583 0.457603 0.444703 0.000075 992.400000 997.740000 994.505267 336.290459 1039.320000 1027.010000 1035.117633 308.125576 7968.280000 7975.250000 7970.377100 614.557079
20 0.351126 0.424150 0.383542 0.000167 0.465915 0.463628 0.464576 0.000041 0.431478 0.451785 0.440266 0.000033 0.355887 0.431689 0.391488 0.000430 0.346366 0.416611 0.375595 0.000429 0.457200 0.455845 0.455717 0.000079 0.474630 0.471410 0.473435 0.000081 0.426806 0.448599 0.436448 0.000071 0.436151 0.454970 0.444083 0.000075 991.450000 997.210000 994.005200 333.721740 1038.320000 1029.690000 1035.468000 311.635825 7970.230000 7973.100000 7970.526800 615.146233
21 0.348978 0.422421 0.381291 0.000168 0.466752 0.462187 0.464631 0.000041 0.431420 0.450257 0.439629 0.000032 0.357623 0.426726 0.388915 0.000427 0.340333 0.418117 0.373667 0.000424 0.457652 0.452577 0.455756 0.000081 0.475852 0.471796 0.473505 0.000080 0.427644 0.444822 0.435704 0.000070 0.435197 0.455692 0.443554 0.000073 988.990000 997.690000 993.517033 325.760071 1040.820000 1032.660000 1035.931600 307.157504 7970.190000 7969.650000 7970.551367 594.644372
22 0.347130 0.421380 0.379079 0.000166 0.465790 0.462792 0.464768 0.000040 0.430192 0.450368 0.439061 0.000032 0.354540 0.427340 0.386413 0.000423 0.339721 0.415421 0.371746 0.000417 0.456100 0.454348 0.456019 0.000079 0.475480 0.471235 0.473518 0.000080 0.425632 0.446246 0.435137 0.000069 0.434753 0.454491 0.442986 0.000072 988.440000 998.030000 992.981033 315.728438 1040.690000 1030.060000 1036.245533 301.611676 7970.870000 7971.910000 7970.773433 582.175542
23 0.345252 0.417557 0.376900 0.000165 0.466754 0.464729 0.464987 0.000039 0.430303 0.450578 0.438561 0.000031 0.352108 0.421863 0.384145 0.000417 0.338395 0.413252 0.369654 0.000406 0.457394 0.455424 0.456251 0.000079 0.476114 0.474035 0.473723 0.000077 0.425808 0.445356 0.434619 0.000069 0.434798 0.455800 0.442503 0.000069 990.340000 1000.880000 992.591033 303.617503 1038.220000 1034.240000 1036.728900 291.969626 7971.440000 7964.880000 7970.680067 556.749410
24 0.342796 0.416284 0.374917 0.000166 0.465985 0.463467 0.465009 0.000039 0.429028 0.449312 0.437981 0.000031 0.352034 0.424275 0.382141 0.000408 0.333558 0.408293 0.367692 0.000403 0.457878 0.455527 0.456261 0.000079 0.474092 0.471407 0.473758 0.000075 0.426125 0.446152 0.434025 0.000068 0.431932 0.452473 0.441938 0.000068 989.390000 993.930000 992.278700 291.479496 1041.260000 1032.080000 1037.012267 286.238416 7969.350000 7973.990000 7970.709033 538.306647
25 0.341829 0.414283 0.372880 0.000164 0.467167 0.463783 0.465078 0.000039 0.429565 0.448933 0.437418 0.000031 0.349435 0.419284 0.380078 0.000404 0.334222 0.409282 0.365681 0.000407 0.457749 0.454319 0.456300 0.000079 0.476585 0.473247 0.473856 0.000075 0.425255 0.443808 0.433433 0.000068 0.433876 0.454057 0.441404 0.000068 990.050000 996.540000 991.774100 281.596697 1041.940000 1029.290000 1037.728567 279.667275 7968.010000 7974.170000 7970.497333 518.635556
26 0.338941 0.412772 0.371106 0.000165 0.466707 0.463281 0.465165 0.000039 0.428377 0.448128 0.436948 0.000031 0.345703 0.418022 0.378071 0.000399 0.332178 0.407523 0.364141 0.000407 0.457908 0.454535 0.456508 0.000078 0.475505 0.472027 0.473823 0.000077 0.424246 0.443581 0.432977 0.000067 0.432507 0.452676 0.440918 0.000069 987.580000 997.170000 991.498833 276.224663 1041.170000 1033.550000 1038.356667 284.669669 7971.250000 7969.280000 7970.144500 517.318490
27 0.337212 0.411595 0.369212 0.000167 0.466869 0.464454 0.465308 0.000038 0.427972 0.448597 0.436480 0.000031 0.345657 0.418004 0.376119 0.000400 0.328767 0.405187 0.362306 0.000411 0.458096 0.456106 0.456687 0.000077 0.475641 0.472803 0.473929 0.000077 0.424365 0.444675 0.432517 0.000067 0.431579 0.452518 0.440442 0.000069 985.680000 995.350000 991.226333 275.638324 1040.840000 1032.950000 1038.784133 284.176724 7973.480000 7971.700000 7969.989533 517.298953
28 0.335683 0.408017 0.367316 0.000167 0.466470 0.464716 0.465451 0.000038 0.427234 0.447706 0.436011 0.000031 0.343409 0.412490 0.374404 0.000395 0.327957 0.403544 0.360228 0.000408 0.457580 0.456336 0.456815 0.000076 0.475359 0.473096 0.474088 0.000077 0.423329 0.443182 0.432092 0.000067 0.431139 0.452231 0.439930 0.000069 988.420000 994.410000 990.905767 279.166200 1040.420000 1034.180000 1039.043300 288.649684 7971.160000 7971.410000 7970.050933 515.036531
29 0.333811 0.407839 0.365580 0.000167 0.466170 0.464323 0.465413 0.000038 0.426462 0.447378 0.435463 0.000032 0.342365 0.410864 0.372596 0.000388 0.325257 0.404815 0.358563 0.000403 0.457029 0.455058 0.456810 0.000076 0.475311 0.473589 0.474017 0.000078 0.422630 0.441800 0.431546 0.000067 0.430295 0.452956 0.439381 0.000070 987.790000 992.110000 990.640733 279.901548 1040.780000 1035.600000 1039.330667 291.402701 7971.430000 7972.290000 7970.028600 514.405920
30 0.331553 0.404501 0.363778 0.000166 0.466600 0.463558 0.465457 0.000039 0.426086 0.445841 0.434954 0.000031 0.336218 0.408957 0.370783 0.000383 0.326888 0.400045 0.356774 0.000390 0.458095 0.454584 0.456835 0.000076 0.475105 0.472532 0.474079 0.000079 0.421532 0.440896 0.431019 0.000067 0.430640 0.450786 0.438888 0.000068 987.790000 994.030000 990.290900 280.368789 1041.450000 1036.130000 1039.898933 287.575104 7970.760000 7969.840000 7969.810167 513.123562
31 0.330151 0.403029 0.361921 0.000166 0.465829 0.464212 0.465506 0.000038 0.425125 0.445857 0.434431 0.000032 0.337148 0.406055 0.368861 0.000378 0.323153 0.400003 0.354981 0.000386 0.456034 0.456395 0.456856 0.000075 0.475623 0.472028 0.474156 0.000078 0.420368 0.441293 0.430458 0.000066 0.429882 0.450421 0.438404 0.000068 990.190000 997.990000 989.946833 284.139856 1043.360000 1034.580000 1040.550733 285.945087 7966.450000 7967.430000 7969.502433 514.859130
32 0.328914 0.402459 0.360210 0.000169 0.466628 0.463367 0.465515 0.000039 0.425314 0.445095 0.433923 0.000032 0.337972 0.409318 0.367109 0.000376 0.319857 0.395600 0.353311 0.000388 0.457961 0.454530 0.456872 0.000076 0.475295 0.472204 0.474158 0.000080 0.421964 0.440966 0.429943 0.000066 0.428664 0.449223 0.437904 0.000069 987.770000 993.810000 989.413433 282.948317 1045.480000 1035.850000 1041.148233 290.520245 7966.750000 7970.340000 7969.438333 523.520169
33 0.327244 0.400729 0.358489 0.000171 0.465087 0.464488 0.465493 0.000039 0.423734 0.445360 0.433392 0.000033 0.335234 0.409898 0.365228 0.000377 0.319254 0.391559 0.351750 0.000391 0.456312 0.456473 0.456841 0.000075 0.473861 0.472503 0.474145 0.000080 0.419989 0.442501 0.429357 0.000067 0.427479 0.448220 0.437426 0.000070 986.460000 992.260000 989.233367 282.471449 1045.670000 1037.900000 1041.320833 288.800588 7967.870000 7969.840000 7969.445800 527.052400
34 0.325677 0.399724 0.356740 0.000171 0.465775 0.464873 0.465548 0.000039 0.423746 0.445328 0.432906 0.000033 0.333980 0.404574 0.363384 0.000375 0.317374 0.394874 0.350097 0.000386 0.457220 0.456791 0.456864 0.000076 0.474330 0.472955 0.474232 0.000080 0.420248 0.441126 0.428820 0.000066 0.427243 0.449531 0.436991 0.000069 987.370000 993.300000 989.034333 289.005465 1045.880000 1036.280000 1041.629767 296.966810 7966.750000 7970.420000 7969.335900 544.377053
35 0.323866 0.397042 0.355208 0.000167 0.466582 0.466432 0.465447 0.000040 0.423767 0.445615 0.432375 0.000033 0.330474 0.403628 0.361943 0.000363 0.317257 0.390457 0.348474 0.000386 0.457867 0.458128 0.456751 0.000076 0.475297 0.474736 0.474143 0.000081 0.419649 0.441778 0.428308 0.000066 0.427885 0.449452 0.436443 0.000069 984.990000 993.900000 988.760267 294.154854 1045.380000 1039.440000 1041.947933 305.467448 7969.630000 7966.660000 7969.291800 565.568214
36 0.322803 0.395872 0.353559 0.000165 0.465960 0.464145 0.465402 0.000039 0.423013 0.443663 0.431849 0.000032 0.330023 0.401167 0.360435 0.000358 0.315582 0.390578 0.346683 0.000385 0.458071 0.454934 0.456739 0.000075 0.473850 0.473356 0.474065 0.000079 0.419657 0.438804 0.427848 0.000064 0.426369 0.448523 0.435850 0.000069 987.180000 994.200000 988.564600 299.303390 1044.610000 1038.520000 1042.282967 307.263532 7968.210000 7967.280000 7969.152433 574.704435
37 0.320720 0.394328 0.352086 0.000169 0.466244 0.465246 0.465428 0.000040 0.422586 0.443970 0.431425 0.000033 0.329963 0.398583 0.358921 0.000360 0.311478 0.390072 0.345251 0.000391 0.457050 0.456887 0.456746 0.000076 0.475436 0.473604 0.474110 0.000080 0.418924 0.439396 0.427398 0.000065 0.426249 0.448545 0.435452 0.000069 985.910000 992.190000 988.287800 302.096536 1045.760000 1038.230000 1042.893633 310.975831 7968.330000 7969.580000 7968.818567 576.059838
38 0.319431 0.393040 0.350452 0.000167 0.465829 0.462779 0.465420 0.000039 0.421910 0.441858 0.430930 0.000032 0.327421 0.400774 0.357585 0.000349 0.311441 0.385306 0.343319 0.000386 0.457520 0.454492 0.456759 0.000074 0.474139 0.471067 0.474081 0.000079 0.418490 0.438376 0.427007 0.000063 0.425329 0.445339 0.434852 0.000068 985.760000 990.240000 987.949400 302.343144 1047.770000 1040.040000 1043.345800 311.665261 7966.470000 7969.720000 7968.704800 573.521260
39 0.317532 0.391528 0.348955 0.000167 0.465977 0.464503 0.465448 0.000039 0.421443 0.442610 0.430500 0.000032 0.326954 0.400275 0.356138 0.000351 0.308111 0.382781 0.341773 0.000388 0.455789 0.455884 0.456727 0.000075 0.476164 0.473122 0.474168 0.000080 0.417139 0.439201 0.426551 0.000063 0.425748 0.446019 0.434449 0.000069 987.580000 991.730000 987.512067 309.404662 1046.320000 1038.140000 1043.634967 309.649064 7966.100000 7970.130000 7968.852967 569.732277
40 0.316370 0.391094 0.347394 0.000166 0.465269 0.463840 0.465410 0.000039 0.420599 0.442016 0.430005 0.000033 0.326159 0.396549 0.354677 0.000346 0.306582 0.385638 0.340111 0.000387 0.455304 0.453939 0.456682 0.000076 0.475233 0.473742 0.474137 0.000079 0.416561 0.436722 0.426080 0.000064 0.424637 0.447310 0.433929 0.000069 985.310000 991.210000 987.187067 317.492267 1047.870000 1037.670000 1043.967333 309.241912 7966.820000 7971.120000 7968.845600 567.114487
41 0.315230 0.388296 0.346045 0.000167 0.466896 0.464323 0.465417 0.000038 0.421396 0.441515 0.429605 0.000033 0.323208 0.392295 0.353523 0.000353 0.307251 0.384297 0.338566 0.000388 0.458645 0.454765 0.456608 0.000074 0.475147 0.473880 0.474226 0.000079 0.418014 0.436024 0.425682 0.000062 0.424778 0.447005 0.433528 0.000069 987.200000 992.170000 986.915033 325.739366 1045.870000 1040.020000 1044.325100 310.627051 7966.930000 7967.810000 7968.759867 571.879794
42 0.313445 0.387534 0.344397 0.000167 0.465774 0.464872 0.465389 0.000039 0.420075 0.441670 0.429092 0.000033 0.321148 0.392416 0.351995 0.000349 0.305742 0.382652 0.336800 0.000389 0.456878 0.455555 0.456589 0.000075 0.474669 0.474189 0.474189 0.000079 0.416159 0.436613 0.425211 0.000063 0.423991 0.446728 0.432972 0.000068 984.880000 990.930000 986.994467 325.547107 1049.410000 1037.000000 1044.800000 310.300413 7965.710000 7972.070000 7968.205533 561.944873
43 0.311714 0.385869 0.343017 0.000167 0.466027 0.464593 0.465345 0.000039 0.419733 0.440976 0.428647 0.000032 0.319921 0.390728 0.350785 0.000350 0.303507 0.381010 0.335249 0.000392 0.457638 0.455217 0.456556 0.000074 0.474415 0.473970 0.474134 0.000081 0.416323 0.435870 0.424825 0.000061 0.423143 0.446082 0.432469 0.000068 984.050000 991.250000 987.138067 323.616655 1049.620000 1033.470000 1045.116200 310.878342 7966.330000 7975.280000 7967.745733 546.019524
44 0.310162 0.384218 0.341766 0.000167 0.465644 0.464640 0.465356 0.000039 0.419000 0.440514 0.428279 0.000032 0.318221 0.391580 0.349605 0.000352 0.302104 0.376857 0.333927 0.000391 0.455481 0.455641 0.456609 0.000074 0.475807 0.473639 0.474103 0.000079 0.414303 0.436423 0.424507 0.000062 0.423696 0.444605 0.432050 0.000067 986.220000 990.340000 986.979233 323.016391 1050.820000 1037.300000 1045.699100 308.915624 7962.960000 7972.360000 7967.321667 544.394443
45 0.308992 0.383502 0.340411 0.000170 0.465809 0.464442 0.465357 0.000038 0.418764 0.440160 0.427873 0.000032 0.316915 0.387943 0.348484 0.000357 0.301069 0.379062 0.332338 0.000398 0.456655 0.455031 0.456646 0.000074 0.474962 0.473852 0.474069 0.000079 0.414733 0.434905 0.424197 0.000062 0.422794 0.445415 0.431550 0.000068 982.470000 986.730000 986.742400 325.853981 1048.420000 1038.840000 1046.138500 316.410742 7969.110000 7974.430000 7967.119100 552.376352
46 0.307482 0.382392 0.339005 0.000169 0.465682 0.464289 0.465344 0.000038 0.418222 0.439720 0.427442 0.000032 0.316811 0.386873 0.347345 0.000361 0.298154 0.377911 0.330664 0.000400 0.456405 0.456358 0.456589 0.000076 0.474959 0.472220 0.474100 0.000078 0.414527 0.435513 0.423816 0.000064 0.421918 0.443927 0.431069 0.000067 985.030000 986.770000 986.905067 326.779127 1051.280000 1037.050000 1046.652800 317.090876 7963.690000 7976.180000 7966.442133 550.677813
47 0.306452 0.380219 0.337708 0.000168 0.466445 0.465059 0.465335 0.000039 0.418447 0.439607 0.427047 0.000032 0.315306 0.387122 0.346075 0.000358 0.297597 0.373317 0.329341 0.000392 0.457813 0.455259 0.456558 0.000074 0.475077 0.474859 0.474111 0.000078 0.415061 0.434818 0.423413 0.000064 0.421833 0.444396 0.430680 0.000067 985.960000 990.010000 987.049000 324.460779 1049.860000 1043.120000 1046.949133 316.328520 7964.180000 7966.870000 7966.001867 552.470849
48 0.305381 0.378812 0.336232 0.000169 0.466866 0.463863 0.465378 0.000038 0.418420 0.438348 0.426634 0.000032 0.314438 0.385931 0.344809 0.000356 0.296325 0.371693 0.327655 0.000392 0.457634 0.455387 0.456574 0.000075 0.476097 0.472340 0.474183 0.000078 0.414675 0.434550 0.423045 0.000063 0.422166 0.442146 0.430224 0.000067 984.910000 991.330000 986.836467 314.557861 1051.250000 1039.890000 1047.336367 319.196893 7963.840000 7968.780000 7965.827167 552.042181
49 0.304151 0.377862 0.335100 0.000168 0.466049 0.463996 0.465354 0.000038 0.417479 0.438156 0.426278 0.000032 0.314271 0.383067 0.343912 0.000359 0.294031 0.372656 0.326288 0.000391 0.458687 0.454468 0.456522 0.000074 0.473411 0.473524 0.474187 0.000076 0.415362 0.433047 0.422739 0.000064 0.419597 0.443264 0.429817 0.000067 984.200000 989.400000 986.850600 313.492210 1052.930000 1044.130000 1047.761000 323.876956 7962.870000 7966.470000 7965.388400 555.333962
50 0.302887 0.377197 0.333914 0.000170 0.466686 0.465591 0.465393 0.000039 0.417546 0.439073 0.425950 0.000032 0.311993 0.383707 0.342805 0.000371 0.293782 0.370688 0.325023 0.000391 0.458929 0.456264 0.456597 0.000074 0.474442 0.474918 0.474190 0.000078 0.414848 0.434497 0.422459 0.000065 0.420244 0.443649 0.429440 0.000067 983.230000 990.920000 986.511000 315.898187 1051.970000 1046.380000 1048.238400 323.517886 7964.800000 7962.700000 7965.250600 560.814208
51 0.301661 0.375554 0.332577 0.000170 0.466179 0.464345 0.465433 0.000039 0.416823 0.437708 0.425576 0.000032 0.311003 0.382686 0.341428 0.000373 0.292318 0.368422 0.323726 0.000391 0.456759 0.455442 0.456727 0.000073 0.475598 0.473248 0.474139 0.000078 0.413032 0.433615 0.422138 0.000064 0.420614 0.441800 0.429015 0.000068 982.940000 990.400000 986.126433 313.046821 1053.520000 1043.130000 1048.621067 327.471551 7963.540000 7966.470000 7965.252500 565.468064
52 0.300140 0.374686 0.331405 0.000170 0.466265 0.464732 0.465435 0.000038 0.416428 0.437718 0.425226 0.000032 0.311908 0.382174 0.340062 0.000366 0.288373 0.367199 0.322748 0.000385 0.456966 0.455870 0.456739 0.000072 0.475564 0.473593 0.474131 0.000078 0.413448 0.433761 0.421736 0.000063 0.419407 0.441675 0.428716 0.000067 983.010000 985.920000 985.749100 309.732162 1053.300000 1041.990000 1048.998233 322.600654 7963.690000 7972.090000 7965.252667 557.037327
53 0.299419 0.373163 0.330212 0.000169 0.466155 0.464748 0.465416 0.000038 0.416134 0.437272 0.424855 0.000032 0.307695 0.381012 0.338868 0.000369 0.291142 0.365314 0.321556 0.000384 0.457561 0.455163 0.456705 0.000072 0.474749 0.474333 0.474128 0.000078 0.412601 0.432918 0.421354 0.000064 0.419667 0.441627 0.428357 0.000067 982.320000 990.770000 985.354433 310.049277 1054.950000 1042.850000 1049.511033 323.216416 7962.730000 7966.380000 7965.134533 552.912532
54 0.297977 0.372102 0.328969 0.000169 0.467285 0.463832 0.465384 0.000038 0.416492 0.436313 0.424460 0.000032 0.306608 0.378466 0.337571 0.000370 0.289346 0.365737 0.320367 0.000395 0.458894 0.454859 0.456703 0.000073 0.475676 0.472806 0.474066 0.000078 0.413208 0.431941 0.420963 0.000064 0.419777 0.440685 0.427956 0.000067 983.390000 992.740000 985.074300 308.021035 1052.980000 1041.540000 1049.912367 318.998901 7963.630000 7965.720000 7965.013333 548.689139
55 0.296992 0.371541 0.327872 0.000171 0.466215 0.463903 0.465400 0.000037 0.415448 0.436194 0.424141 0.000032 0.305494 0.379688 0.336549 0.000374 0.288490 0.363393 0.319195 0.000385 0.457149 0.456647 0.456655 0.000072 0.475281 0.471160 0.474144 0.000077 0.411652 0.433559 0.420623 0.000064 0.419243 0.438830 0.427660 0.000066 982.840000 989.180000 984.614367 316.387850 1055.700000 1045.410000 1050.484133 318.981613 7961.460000 7965.410000 7964.901500 551.270958
56 0.295740 0.369944 0.326667 0.000170 0.466594 0.465584 0.465395 0.000037 0.415337 0.436892 0.423777 0.000031 0.303189 0.376352 0.335062 0.000375 0.288290 0.363536 0.318273 0.000390 0.458336 0.456614 0.456649 0.000073 0.474852 0.474554 0.474142 0.000079 0.411792 0.432535 0.420173 0.000065 0.418883 0.441249 0.427381 0.000066 983.270000 990.460000 984.218100 310.592267 1057.120000 1044.400000 1051.120500 324.777419 7959.610000 7965.140000 7964.661400 554.572890
57 0.294383 0.368824 0.325429 0.000174 0.467702 0.464643 0.465444 0.000038 0.415707 0.435897 0.423439 0.000031 0.302551 0.374539 0.333720 0.000374 0.286215 0.363109 0.317137 0.000395 0.458371 0.456437 0.456700 0.000074 0.477034 0.472849 0.474188 0.000078 0.411625 0.431867 0.419806 0.000064 0.419788 0.439927 0.427073 0.000066 981.880000 985.940000 983.984933 314.450775 1056.400000 1048.550000 1051.780800 327.526885 7961.720000 7965.510000 7964.234267 562.485641
58 0.293396 0.367521 0.324167 0.000170 0.465874 0.465063 0.465504 0.000037 0.414131 0.435800 0.423103 0.000031 0.301474 0.372195 0.332480 0.000365 0.285319 0.362848 0.315854 0.000390 0.456123 0.457352 0.456740 0.000073 0.475625 0.472773 0.474268 0.000079 0.409728 0.431805 0.419462 0.000064 0.418533 0.439796 0.426744 0.000066 981.100000 989.760000 983.784300 316.763163 1055.190000 1044.470000 1052.085333 331.193742 7963.710000 7965.770000 7964.130367 575.091831
59 0.292465 0.367070 0.323087 0.000170 0.466754 0.463726 0.465654 0.000037 0.414467 0.434729 0.422884 0.000030 0.300361 0.370368 0.331444 0.000365 0.284569 0.363772 0.314730 0.000389 0.457478 0.455712 0.456817 0.000073 0.476030 0.471741 0.474490 0.000077 0.410343 0.430109 0.419205 0.000063 0.418591 0.439350 0.426562 0.000065 981.150000 985.040000 983.576067 320.733351 1059.100000 1047.110000 1052.661133 341.389537 7959.750000 7967.850000 7963.762800 587.875840
60 0.290991 0.364023 0.321869 0.000170 0.466690 0.463119 0.465706 0.000036 0.413980 0.433390 0.422555 0.000030 0.300294 0.371422 0.330078 0.000365 0.281688 0.356624 0.313660 0.000386 0.458004 0.456472 0.456832 0.000073 0.475375 0.469766 0.474580 0.000074 0.410691 0.430957 0.418806 0.000063 0.417269 0.435824 0.426304 0.000063 979.700000 985.820000 983.544433 322.962548 1058.730000 1048.930000 1053.053267 346.307302 7961.570000 7965.250000 7963.402300 604.198021
61 0.290613 0.365572 0.320720 0.000172 0.467936 0.464500 0.465857 0.000037 0.414739 0.434822 0.422315 0.000030 0.300536 0.371443 0.328908 0.000364 0.280689 0.359702 0.312531 0.000392 0.457084 0.456748 0.457012 0.000073 0.478788 0.472252 0.474701 0.000075 0.410119 0.431156 0.418581 0.000063 0.419359 0.438487 0.426050 0.000065 982.410000 986.870000 983.335867 326.755342 1058.940000 1049.230000 1053.731733 351.039903 7958.650000 7963.900000 7962.932400 608.707227
62 0.289693 0.363917 0.319683 0.000170 0.467450 0.463267 0.465920 0.000036 0.414123 0.433462 0.422049 0.000030 0.297477 0.368966 0.327874 0.000362 0.281910 0.358869 0.311492 0.000388 0.457116 0.454903 0.457045 0.000072 0.477785 0.471632 0.474795 0.000076 0.409224 0.429122 0.418294 0.000063 0.419023 0.437803 0.425804 0.000065 983.350000 989.650000 983.217000 327.600598 1057.960000 1048.580000 1054.351900 353.384168 7958.690000 7961.770000 7962.431100 611.115002
63 0.289259 0.363506 0.318579 0.000166 0.468242 0.463688 0.466013 0.000037 0.414547 0.433634 0.421783 0.000029 0.299638 0.372136 0.326744 0.000356 0.278879 0.354876 0.310413 0.000380 0.459817 0.455506 0.457169 0.000072 0.476667 0.471870 0.474858 0.000074 0.411763 0.430495 0.418041 0.000062 0.417331 0.436772 0.425524 0.000063 979.730000 987.410000 983.195467 329.360984 1057.270000 1046.880000 1055.028600 347.950755 7963.000000 7965.710000 7961.775933 607.154011
64 0.287600 0.361588 0.317651 0.000167 0.467100 0.463804 0.466110 0.000037 0.413250 0.433139 0.421573 0.000030 0.296506 0.368179 0.325714 0.000360 0.278695 0.354998 0.309589 0.000386 0.457665 0.454110 0.457284 0.000073 0.476535 0.473498 0.474937 0.000074 0.409317 0.428330 0.417813 0.000062 0.417183 0.437948 0.425333 0.000064 981.680000 987.320000 982.846200 331.353705 1059.600000 1047.000000 1055.359800 339.932808 7958.720000 7965.680000 7961.794000 600.723087
65 0.285983 0.359147 0.316754 0.000167 0.467038 0.465424 0.466215 0.000036 0.412722 0.433541 0.421377 0.000029 0.295318 0.367272 0.324824 0.000356 0.276648 0.351023 0.308684 0.000390 0.457791 0.456859 0.457363 0.000072 0.476285 0.473990 0.475066 0.000073 0.409049 0.429983 0.417602 0.000061 0.416394 0.437100 0.425152 0.000065 981.200000 985.950000 982.571600 336.881430 1061.900000 1047.510000 1055.653500 336.086762 7956.900000 7966.540000 7961.774900 597.141321
66 0.285704 0.358550 0.315894 0.000166 0.467462 0.464764 0.466233 0.000036 0.412935 0.432900 0.421132 0.000030 0.296157 0.363587 0.324059 0.000362 0.275251 0.353512 0.307729 0.000386 0.457955 0.456362 0.457353 0.000071 0.476969 0.473166 0.475114 0.000074 0.409416 0.428530 0.417365 0.000064 0.416454 0.437270 0.424898 0.000064 983.270000 984.980000 982.508900 338.733166 1059.780000 1049.960000 1055.987233 335.147039 7956.950000 7965.060000 7961.503867 597.123319
67 0.284924 0.358743 0.315065 0.000166 0.468868 0.464681 0.466305 0.000036 0.413685 0.432900 0.420933 0.000030 0.295782 0.366187 0.323127 0.000356 0.274066 0.351300 0.307004 0.000390 0.459745 0.455477 0.457363 0.000073 0.477992 0.473884 0.475247 0.000073 0.410556 0.428690 0.417092 0.000063 0.416814 0.437109 0.424774 0.000064 983.430000 985.290000 982.404633 339.984939 1060.860000 1050.800000 1056.296667 332.051108 7955.710000 7963.910000 7961.298700 590.705510
68 0.283835 0.356425 0.314011 0.000165 0.467432 0.464762 0.466360 0.000036 0.412353 0.432261 0.420655 0.000030 0.294471 0.363355 0.322044 0.000353 0.273198 0.349494 0.305977 0.000389 0.457164 0.456669 0.457370 0.000073 0.477699 0.472855 0.475351 0.000074 0.408357 0.428675 0.416772 0.000063 0.416349 0.435847 0.424539 0.000064 980.750000 984.930000 982.356600 336.369660 1060.410000 1050.410000 1056.720600 333.817362 7958.840000 7964.660000 7960.922800 587.037554
69 0.282628 0.357068 0.313255 0.000171 0.467370 0.464933 0.466386 0.000037 0.411947 0.432574 0.420447 0.000031 0.290615 0.362008 0.321399 0.000366 0.274640 0.352129 0.305110 0.000388 0.457674 0.456734 0.457383 0.000075 0.477066 0.473132 0.475390 0.000074 0.407556 0.428316 0.416588 0.000064 0.416338 0.436831 0.424306 0.000064 979.700000 986.960000 982.172567 339.024486 1058.720000 1050.470000 1056.948067 334.253652 7961.580000 7962.570000 7960.879367 583.230484
70 0.280759 0.356038 0.312143 0.000173 0.467059 0.463653 0.466415 0.000036 0.411169 0.431368 0.420134 0.000031 0.290520 0.364916 0.320407 0.000366 0.270998 0.347160 0.303880 0.000390 0.457249 0.454465 0.457252 0.000074 0.476869 0.472840 0.475578 0.000073 0.407230 0.427600 0.416198 0.000063 0.415108 0.435136 0.424069 0.000065 978.760000 984.410000 982.176900 335.621134 1062.600000 1051.450000 1057.167633 331.495846 7958.640000 7964.140000 7960.655467 576.513336
71 0.280431 0.355727 0.311032 0.000173 0.467896 0.465155 0.466460 0.000036 0.411657 0.432327 0.419832 0.000031 0.288886 0.364016 0.319293 0.000366 0.271975 0.347438 0.302772 0.000389 0.458039 0.455386 0.457254 0.000074 0.477753 0.474925 0.475665 0.000072 0.407293 0.427975 0.415866 0.000064 0.416020 0.436679 0.423797 0.000065 981.160000 985.150000 982.182900 341.720731 1060.570000 1053.060000 1057.315433 331.525671 7958.270000 7961.790000 7960.501667 575.515886
72 0.278936 0.354085 0.310019 0.000176 0.467392 0.464509 0.466511 0.000037 0.410855 0.431382 0.419563 0.000031 0.288302 0.361527 0.318257 0.000366 0.269570 0.346644 0.301781 0.000390 0.457901 0.455934 0.457294 0.000075 0.476882 0.473084 0.475727 0.000072 0.407021 0.427612 0.415583 0.000065 0.414688 0.435152 0.423543 0.000065 982.550000 986.830000 982.094533 347.790283 1061.250000 1052.480000 1057.484733 333.942879 7956.200000 7960.690000 7960.420733 580.935230
73 0.277696 0.354836 0.308988 0.000175 0.468477 0.464520 0.466521 0.000037 0.411243 0.431615 0.419261 0.000031 0.286109 0.362163 0.317193 0.000369 0.269283 0.347510 0.300783 0.000390 0.458395 0.455726 0.457356 0.000075 0.478560 0.473314 0.475686 0.000072 0.406709 0.427657 0.415307 0.000064 0.415777 0.435573 0.423215 0.000065 979.820000 984.190000 982.031433 353.534308 1060.580000 1051.560000 1057.931500 332.566213 7959.600000 7964.250000 7960.037067 579.824337
74 0.277283 0.352090 0.307826 0.000175 0.467504 0.466094 0.466610 0.000036 0.410438 0.431893 0.418975 0.000031 0.284329 0.360541 0.315953 0.000363 0.270236 0.343640 0.299699 0.000391 0.458448 0.456588 0.457483 0.000074 0.476561 0.475600 0.475737 0.000071 0.406212 0.427774 0.415024 0.000063 0.414664 0.436012 0.422926 0.000064 980.510000 986.510000 981.815433 354.808188 1060.590000 1050.650000 1058.200267 319.824445 7958.900000 7962.840000 7959.984300 576.240317
75 0.275990 0.352174 0.306727 0.000178 0.467911 0.465955 0.466562 0.000035 0.410334 0.431821 0.418612 0.000031 0.284412 0.356818 0.314984 0.000363 0.267567 0.347529 0.298471 0.000392 0.459040 0.456751 0.457485 0.000072 0.476781 0.475159 0.475639 0.000071 0.406652 0.426771 0.414734 0.000062 0.414017 0.436870 0.422489 0.000064 979.160000 981.810000 981.539367 354.185632 1062.450000 1052.100000 1058.525233 316.445602 7958.390000 7966.090000 7959.935400 578.728500
76 0.274928 0.350481 0.305605 0.000179 0.466887 0.465005 0.466626 0.000036 0.409299 0.430648 0.418319 0.000031 0.283217 0.356869 0.313875 0.000363 0.266639 0.344094 0.297334 0.000394 0.458163 0.454950 0.457533 0.000072 0.475611 0.475060 0.475718 0.000071 0.405679 0.425526 0.414436 0.000061 0.412919 0.435770 0.422203 0.000064 975.170000 985.260000 981.100333 350.419721 1060.980000 1051.020000 1058.948433 308.025285 7963.850000 7963.720000 7959.951233 564.031547
77 0.274155 0.350039 0.304464 0.000178 0.467495 0.464855 0.466657 0.000036 0.409493 0.430410 0.417999 0.000031 0.281925 0.357299 0.312692 0.000362 0.266385 0.342779 0.296235 0.000389 0.458011 0.456358 0.457601 0.000072 0.476978 0.473353 0.475712 0.000072 0.405185 0.426640 0.414129 0.000062 0.413800 0.434181 0.421869 0.000065 977.990000 985.080000 980.612000 342.992737 1062.510000 1055.300000 1059.376533 309.206297 7959.500000 7959.620000 7960.011467 544.719283
78 0.272693 0.348540 0.303434 0.000173 0.467486 0.465563 0.466720 0.000036 0.409048 0.430456 0.417734 0.000031 0.281594 0.357815 0.311622 0.000363 0.263792 0.339265 0.295247 0.000379 0.458211 0.456396 0.457826 0.000072 0.476762 0.474730 0.475614 0.000071 0.405226 0.426821 0.413965 0.000063 0.412871 0.434090 0.421504 0.000064 975.990000 981.400000 980.300400 333.647226 1062.270000 1052.760000 1059.815200 310.391982 7961.740000 7965.840000 7959.884400 530.926071
79 0.272001 0.346977 0.302467 0.000171 0.467694 0.464636 0.466710 0.000036 0.408986 0.429338 0.417437 0.000030 0.281134 0.351848 0.310530 0.000354 0.262868 0.342105 0.294404 0.000377 0.458933 0.455351 0.457763 0.000070 0.476455 0.473920 0.475657 0.000071 0.405594 0.424300 0.413593 0.000060 0.412379 0.434376 0.421281 0.000064 976.880000 983.180000 980.287633 329.491001 1064.020000 1052.890000 1060.066600 310.113873 7959.100000 7963.930000 7959.645767 522.791421
80 0.271363 0.345954 0.301736 0.000172 0.468349 0.464594 0.466669 0.000036 0.409253 0.429002 0.417189 0.000030 0.279351 0.355926 0.309873 0.000363 0.263375 0.335982 0.293599 0.000376 0.459675 0.454855 0.457701 0.000072 0.477022 0.474332 0.475637 0.000072 0.405578 0.425176 0.413352 0.000062 0.412928 0.432827 0.421026 0.000064 976.070000 985.420000 980.062833 329.886730 1065.330000 1055.790000 1060.362333 313.198594 7958.600000 7958.790000 7959.574833 517.455189
81 0.270195 0.344093 0.300811 0.000172 0.467808 0.465577 0.466736 0.000036 0.408524 0.429132 0.416958 0.000030 0.278322 0.350611 0.308739 0.000357 0.262067 0.337576 0.292882 0.000376 0.459168 0.458004 0.457814 0.000071 0.476449 0.473150 0.475658 0.000072 0.404914 0.425786 0.413091 0.000061 0.412134 0.432478 0.420825 0.000064 975.290000 984.400000 979.665867 329.133815 1065.750000 1053.300000 1060.753667 313.104779 7958.960000 7962.300000 7959.580467 514.754706
82 0.269845 0.344085 0.300055 0.000175 0.467445 0.464747 0.466823 0.000036 0.408165 0.428548 0.416793 0.000030 0.277208 0.349942 0.307918 0.000362 0.262483 0.338227 0.292191 0.000384 0.459005 0.456122 0.457886 0.000070 0.475886 0.473372 0.475761 0.000074 0.404466 0.424268 0.412895 0.000061 0.411865 0.432828 0.420690 0.000065 977.360000 984.180000 979.204833 326.318754 1065.340000 1058.430000 1060.900467 319.773172 7957.300000 7957.390000 7959.894700 515.359349
83 0.267982 0.342880 0.299056 0.000175 0.469699 0.465383 0.466936 0.000036 0.409184 0.428632 0.416572 0.000030 0.275613 0.347036 0.306773 0.000365 0.260350 0.338725 0.291338 0.000380 0.461020 0.457320 0.457994 0.000069 0.478377 0.473446 0.475876 0.000074 0.405398 0.424235 0.412628 0.000061 0.412969 0.433030 0.420515 0.000065 976.950000 985.380000 979.161533 326.854014 1063.710000 1054.010000 1061.098700 318.430766 7959.340000 7960.610000 7959.739767 518.623925
84 0.267731 0.342638 0.298041 0.000175 0.467958 0.466211 0.467013 0.000036 0.407890 0.429139 0.416321 0.000030 0.274173 0.348435 0.305649 0.000357 0.261288 0.336840 0.290433 0.000377 0.459679 0.457358 0.458165 0.000067 0.476237 0.475065 0.475861 0.000075 0.404027 0.424681 0.412410 0.000059 0.411752 0.433597 0.420232 0.000065 978.380000 982.060000 978.937267 321.567136 1064.240000 1056.070000 1061.440133 317.888993 7957.380000 7961.870000 7959.622600 523.859180
85 0.266813 0.341391 0.297131 0.000175 0.469231 0.466157 0.467033 0.000036 0.408505 0.428727 0.416063 0.000030 0.273595 0.349266 0.304799 0.000365 0.260030 0.333516 0.289463 0.000372 0.460723 0.456596 0.458242 0.000068 0.477738 0.475719 0.475825 0.000073 0.404585 0.424397 0.412209 0.000060 0.412426 0.433058 0.419917 0.000064 976.300000 983.650000 978.717167 320.311110 1064.960000 1058.190000 1061.498200 310.034052 7958.740000 7958.160000 7959.784633 526.301296
86 0.266361 0.341084 0.296210 0.000171 0.468002 0.464148 0.467144 0.000036 0.407510 0.427229 0.415864 0.000030 0.272395 0.352070 0.303771 0.000361 0.260327 0.330099 0.288649 0.000368 0.460453 0.453791 0.458325 0.000066 0.475552 0.474505 0.475963 0.000074 0.404036 0.423274 0.411959 0.000059 0.410984 0.431183 0.419769 0.000064 977.390000 984.350000 978.575667 314.863435 1066.140000 1057.170000 1061.561667 301.721729 7956.470000 7958.480000 7959.862667 523.215836
87 0.264492 0.340208 0.295457 0.000173 0.467968 0.463572 0.467124 0.000036 0.406925 0.426563 0.415624 0.000030 0.271472 0.348277 0.302915 0.000360 0.257512 0.332140 0.287998 0.000376 0.459962 0.454358 0.458341 0.000067 0.475974 0.472787 0.475907 0.000073 0.403415 0.422533 0.411713 0.000060 0.410435 0.430593 0.419534 0.000064 978.680000 979.790000 978.384367 317.658584 1068.910000 1054.800000 1061.748400 297.625671 7952.410000 7965.410000 7959.867233 527.152536
88 0.263836 0.339403 0.294725 0.000177 0.467392 0.464401 0.467130 0.000035 0.406325 0.426901 0.415408 0.000030 0.270597 0.342311 0.302173 0.000375 0.257075 0.336495 0.287277 0.000385 0.458563 0.456138 0.458367 0.000067 0.476221 0.472663 0.475893 0.000074 0.402173 0.421990 0.411509 0.000062 0.410477 0.431813 0.419308 0.000065 975.590000 980.300000 978.398500 308.027866 1066.130000 1059.470000 1061.979133 295.007575 7958.280000 7960.230000 7959.622367 517.621446
89 0.263549 0.338866 0.293807 0.000175 0.469392 0.465864 0.467166 0.000035 0.407639 0.427765 0.415158 0.000030 0.270788 0.343657 0.301130 0.000375 0.256311 0.334075 0.286484 0.000383 0.461072 0.456830 0.458308 0.000067 0.477712 0.474899 0.476023 0.000072 0.403987 0.422878 0.411154 0.000062 0.411292 0.432652 0.419161 0.000064 977.050000 982.450000 978.154900 306.055508 1065.810000 1057.460000 1062.317400 301.890069 7957.140000 7960.090000 7959.527700 523.972986
90 0.262484 0.338167 0.292971 0.000174 0.469092 0.466543 0.467168 0.000036 0.407110 0.428030 0.414909 0.000030 0.268224 0.343807 0.300134 0.000377 0.256745 0.332528 0.285809 0.000380 0.460236 0.457877 0.458324 0.000068 0.477949 0.475209 0.476013 0.000074 0.402632 0.423656 0.410867 0.000062 0.411587 0.432404 0.418951 0.000065 974.980000 981.180000 978.276867 307.123419 1066.060000 1052.910000 1062.511833 310.313868 7958.960000 7965.910000 7959.211300 536.071380
91 0.260761 0.336911 0.291970 0.000178 0.469676 0.465455 0.467297 0.000036 0.407002 0.426892 0.414699 0.000031 0.266314 0.343736 0.299158 0.000380 0.255208 0.330086 0.284782 0.000387 0.459966 0.456870 0.458393 0.000069 0.479386 0.474040 0.476202 0.000074 0.401871 0.422930 0.410623 0.000063 0.412133 0.430854 0.418776 0.000065 974.050000 980.690000 978.313667 310.881949 1066.580000 1056.270000 1062.914567 310.690440 7959.370000 7963.040000 7958.771767 540.029429
92 0.260433 0.335866 0.291158 0.000175 0.469378 0.465716 0.467327 0.000035 0.406695 0.426761 0.414477 0.000030 0.267561 0.339460 0.298103 0.000378 0.253306 0.332272 0.284213 0.000389 0.459972 0.456923 0.458359 0.000069 0.478784 0.474508 0.476296 0.000072 0.402249 0.421684 0.410282 0.000062 0.411141 0.431837 0.418671 0.000064 975.750000 980.400000 978.121233 314.461887 1066.310000 1054.170000 1063.066133 312.146268 7957.940000 7965.430000 7958.812633 549.708579
93 0.260692 0.335048 0.290448 0.000179 0.468685 0.465382 0.467304 0.000035 0.406287 0.426282 0.414247 0.000030 0.267835 0.340583 0.297301 0.000385 0.253548 0.329513 0.283596 0.000390 0.459112 0.456741 0.458363 0.000068 0.478259 0.474023 0.476244 0.000072 0.401729 0.421894 0.410045 0.000062 0.410846 0.430670 0.418450 0.000063 974.710000 979.820000 977.903300 313.103653 1069.880000 1059.840000 1063.616667 314.152323 7955.410000 7960.340000 7958.480033 554.416186
94 0.258998 0.333927 0.289400 0.000179 0.468505 0.465145 0.467405 0.000035 0.405653 0.425780 0.414003 0.000030 0.264220 0.339458 0.296374 0.000389 0.253776 0.328395 0.282427 0.000387 0.459220 0.456816 0.458376 0.000069 0.477791 0.473475 0.476434 0.000072 0.400720 0.421608 0.409775 0.000063 0.410586 0.429951 0.418232 0.000062 975.430000 982.010000 977.897700 315.848294 1067.550000 1055.910000 1064.072867 314.021727 7957.020000 7962.080000 7958.029433 569.394368
95 0.258720 0.333886 0.288615 0.000178 0.470084 0.465846 0.467384 0.000036 0.406675 0.426258 0.413753 0.000030 0.264146 0.340301 0.295349 0.000390 0.253293 0.327472 0.281881 0.000383 0.461363 0.456276 0.458350 0.000070 0.478805 0.475416 0.476417 0.000071 0.402198 0.421484 0.409450 0.000063 0.411152 0.431033 0.418056 0.000063 976.150000 982.040000 977.724533 312.217218 1069.410000 1058.370000 1064.405433 318.304008 7954.440000 7959.590000 7957.870033 570.804181
96 0.258041 0.333166 0.287814 0.000174 0.468233 0.464267 0.467403 0.000035 0.405176 0.424937 0.413526 0.000030 0.262099 0.340070 0.294609 0.000387 0.253983 0.326262 0.281018 0.000378 0.459683 0.455848 0.458382 0.000070 0.476783 0.472686 0.476424 0.000069 0.400408 0.421115 0.409250 0.000063 0.409943 0.428759 0.417802 0.000061 976.080000 981.330000 977.571833 312.289942 1071.160000 1057.090000 1064.808033 314.923156 7952.760000 7961.580000 7957.620133 576.754402
97 0.256938 0.331110 0.287025 0.000173 0.469439 0.464284 0.467424 0.000035 0.405689 0.424332 0.413304 0.000030 0.263695 0.337830 0.293716 0.000381 0.250181 0.324389 0.280334 0.000380 0.459736 0.454974 0.458468 0.000070 0.479143 0.473594 0.476380 0.000069 0.400924 0.419831 0.409042 0.000062 0.410454 0.428833 0.417566 0.000062 978.220000 979.630000 977.431367 310.514273 1071.200000 1059.730000 1065.217867 310.936210 7950.580000 7960.640000 7957.350767 579.242778
98 0.256612 0.331662 0.286372 0.000172 0.469524 0.465201 0.467491 0.000034 0.405650 0.425139 0.413155 0.000030 0.261677 0.339731 0.292805 0.000377 0.251546 0.323592 0.279938 0.000377 0.461627 0.455812 0.458566 0.000069 0.477422 0.474590 0.476416 0.000069 0.401642 0.420988 0.408838 0.000061 0.409659 0.429290 0.417473 0.000062 977.570000 980.850000 977.539700 315.222650 1070.660000 1057.440000 1065.472533 312.705831 7951.770000 7961.710000 7956.987767 586.567299
99 0.255961 0.330967 0.285831 0.000174 0.469620 0.465580 0.467450 0.000035 0.405522 0.425196 0.412965 0.000030 0.261075 0.339633 0.291985 0.000384 0.250846 0.322301 0.279677 0.000377 0.461358 0.455890 0.458664 0.000069 0.477883 0.475270 0.476237 0.000070 0.401273 0.421013 0.408661 0.000062 0.409772 0.429380 0.417269 0.000063 974.000000 981.100000 977.712533 319.659624 1071.080000 1057.860000 1065.680333 313.071019 7954.920000 7961.040000 7956.607133 597.958953
100 0.254747 0.331341 0.285156 0.000173 0.468436 0.465437 0.467538 0.000035 0.404329 0.425208 0.412824 0.000030 0.259539 0.336844 0.291192 0.000379 0.249955 0.325837 0.279121 0.000380 0.460227 0.455870 0.458776 0.000069 0.476645 0.475004 0.476300 0.000069 0.400021 0.420162 0.408501 0.000061 0.408638 0.430254 0.417146 0.000062 974.470000 980.320000 977.860167 319.904694 1069.780000 1059.610000 1065.973100 314.881507 7955.750000 7960.070000 7956.166733 593.423926
101 0.254226 0.330112 0.284310 0.000175 0.468073 0.466092 0.467614 0.000034 0.403919 0.425298 0.412623 0.000029 0.259561 0.334336 0.290103 0.000371 0.248892 0.325888 0.278517 0.000382 0.459213 0.458036 0.458880 0.000068 0.476933 0.474148 0.476348 0.000069 0.399317 0.420926 0.408247 0.000060 0.408520 0.429670 0.416998 0.000063 974.090000 984.270000 977.832967 314.652824 1071.660000 1063.830000 1066.258200 309.843350 7954.250000 7951.900000 7955.908833 588.502135
102 0.252927 0.329706 0.283561 0.000178 0.468305 0.466633 0.467611 0.000034 0.403692 0.425555 0.412396 0.000030 0.258061 0.332062 0.289171 0.000382 0.247794 0.327350 0.277950 0.000386 0.460086 0.458502 0.458976 0.000068 0.476524 0.474764 0.476245 0.000069 0.399479 0.420570 0.408035 0.000061 0.407905 0.430540 0.416757 0.000064 973.600000 982.320000 977.781567 315.919290 1073.330000 1059.260000 1066.310900 316.467253 7953.070000 7958.420000 7955.907533 592.473087
103 0.252220 0.326970 0.282703 0.000175 0.468819 0.465667 0.467636 0.000034 0.403839 0.424058 0.412156 0.000029 0.257682 0.333433 0.288204 0.000382 0.246758 0.320507 0.277203 0.000379 0.459926 0.456149 0.459055 0.000066 0.477713 0.475186 0.476216 0.000069 0.399252 0.419334 0.407800 0.000060 0.408426 0.428782 0.416512 0.000064 975.390000 980.150000 977.701967 318.546505 1068.860000 1059.320000 1066.673600 317.743352 7955.750000 7960.530000 7955.624433 602.440047
104 0.251644 0.327708 0.281982 0.000178 0.468584 0.466043 0.467731 0.000034 0.403502 0.424543 0.412006 0.000030 0.256768 0.326809 0.287281 0.000378 0.246520 0.328608 0.276682 0.000382 0.459528 0.457797 0.459261 0.000065 0.477640 0.474289 0.476200 0.000071 0.398700 0.418500 0.407667 0.000060 0.408304 0.430585 0.416345 0.000063 973.390000 982.140000 977.467733 313.247714 1070.930000 1062.070000 1066.796467 317.354054 7955.680000 7955.790000 7955.735800 595.639220
105 0.251039 0.326788 0.281275 0.000181 0.468154 0.466799 0.467784 0.000034 0.403019 0.424796 0.411831 0.000030 0.255489 0.330472 0.286438 0.000383 0.246588 0.323104 0.276113 0.000384 0.460362 0.458585 0.459280 0.000065 0.475945 0.475013 0.476287 0.000070 0.398900 0.420151 0.407428 0.000061 0.407138 0.429440 0.416234 0.000064 975.560000 982.340000 977.236333 315.995469 1068.730000 1056.520000 1067.129667 317.815173 7955.710000 7961.140000 7955.634000 599.792135
106 0.250099 0.326453 0.280455 0.000182 0.468624 0.466334 0.467799 0.000034 0.403066 0.424370 0.411596 0.000031 0.255658 0.330651 0.285586 0.000381 0.244541 0.322256 0.275324 0.000383 0.459495 0.458062 0.459245 0.000066 0.477753 0.474606 0.476353 0.000071 0.398344 0.419839 0.407147 0.000061 0.407789 0.428901 0.416044 0.000065 971.370000 978.630000 976.933033 318.123547 1070.000000 1057.250000 1067.438767 314.347523 7958.630000 7964.120000 7955.628200 586.006750
107 0.249109 0.325428 0.279599 0.000180 0.469534 0.467515 0.467804 0.000034 0.403407 0.424889 0.411342 0.000030 0.254599 0.327969 0.284621 0.000376 0.243619 0.322887 0.274578 0.000378 0.460828 0.459521 0.459257 0.000065 0.478240 0.475509 0.476351 0.000071 0.398959 0.420056 0.406866 0.000061 0.407854 0.429722 0.415819 0.000064 973.930000 979.770000 976.488333 317.835642 1069.790000 1061.120000 1067.525667 313.717058 7956.280000 7959.110000 7955.986000 587.236412
108 0.248450 0.325304 0.279000 0.000178 0.468468 0.465553 0.467773 0.000035 0.402463 0.423478 0.411141 0.000031 0.253012 0.329556 0.284025 0.000380 0.243887 0.321052 0.273975 0.000380 0.460122 0.457127 0.459235 0.000066 0.476814 0.473978 0.476311 0.000071 0.397989 0.418856 0.406672 0.000061 0.406936 0.428100 0.415610 0.000065 972.560000 979.170000 976.206600 320.698712 1071.260000 1059.900000 1067.687000 315.023000 7956.180000 7960.930000 7956.106400 602.820094
109 0.247590 0.323727 0.278227 0.000181 0.469721 0.465926 0.467750 0.000034 0.403082 0.423266 0.410893 0.000031 0.251342 0.327033 0.283216 0.000379 0.243839 0.320421 0.273238 0.000383 0.461615 0.458891 0.459155 0.000065 0.477828 0.472961 0.476345 0.000071 0.398533 0.419334 0.406374 0.000062 0.407631 0.427199 0.415412 0.000065 972.810000 979.250000 975.875200 318.422175 1069.990000 1060.520000 1067.707833 313.622965 7957.200000 7960.230000 7956.416967 598.435387
110 0.246946 0.323098 0.277508 0.000180 0.468767 0.466421 0.467772 0.000034 0.402221 0.423424 0.410693 0.000031 0.251980 0.331719 0.282365 0.000381 0.241911 0.314476 0.272651 0.000386 0.459602 0.458266 0.459098 0.000065 0.477933 0.474576 0.476446 0.000070 0.397316 0.420302 0.406078 0.000061 0.407126 0.426546 0.415308 0.000065 971.980000 977.000000 975.724133 320.773811 1072.780000 1064.750000 1067.847267 315.555001 7955.240000 7958.250000 7956.428600 611.504277
111 0.246393 0.322702 0.276659 0.000178 0.468706 0.466207 0.467684 0.000034 0.402012 0.423156 0.410376 0.000030 0.251567 0.328800 0.281427 0.000380 0.241219 0.316604 0.271892 0.000387 0.459890 0.458219 0.459062 0.000065 0.477522 0.474196 0.476306 0.000071 0.397393 0.419393 0.405771 0.000061 0.406631 0.426918 0.414981 0.000064 971.920000 981.090000 975.425867 323.182591 1072.480000 1060.420000 1068.016233 316.064945 7955.600000 7958.490000 7956.557900 621.038780
112 0.245358 0.321938 0.275805 0.000178 0.468976 0.466221 0.467695 0.000034 0.401891 0.422936 0.410128 0.000030 0.248991 0.329121 0.280571 0.000374 0.241724 0.314755 0.271038 0.000392 0.459812 0.459272 0.459051 0.000065 0.478141 0.473171 0.476339 0.000071 0.396566 0.420226 0.405507 0.000061 0.407216 0.425646 0.414749 0.000064 968.230000 978.500000 975.113833 325.077850 1072.340000 1063.530000 1068.130700 319.270161 7959.430000 7957.970000 7956.755467 626.479217
113 0.244942 0.320119 0.275066 0.000178 0.469600 0.465798 0.467703 0.000034 0.402202 0.422094 0.409912 0.000030 0.250585 0.324623 0.279966 0.000369 0.239299 0.315614 0.270166 0.000394 0.460580 0.457884 0.459062 0.000064 0.478619 0.473712 0.476344 0.000071 0.397582 0.417906 0.405333 0.000060 0.406823 0.426283 0.414490 0.000065 970.860000 974.040000 974.928567 330.050543 1072.640000 1065.050000 1068.371167 317.173394 7956.500000 7960.910000 7956.700267 627.187875
114 0.243949 0.320006 0.274315 0.000182 0.468510 0.465855 0.467727 0.000034 0.401142 0.422100 0.409703 0.000030 0.250158 0.317116 0.279395 0.000375 0.237740 0.322895 0.269236 0.000399 0.458295 0.458195 0.459022 0.000064 0.478725 0.473514 0.476431 0.000072 0.395854 0.415871 0.405134 0.000060 0.406430 0.428328 0.414273 0.000066 972.020000 977.830000 974.723633 328.541729 1075.470000 1062.360000 1068.391167 319.709126 7952.510000 7959.810000 7956.885200 629.024428
115 0.243636 0.318651 0.273585 0.000179 0.467712 0.466400 0.467684 0.000033 0.400489 0.422076 0.409454 0.000030 0.249309 0.322459 0.278958 0.000379 0.237962 0.314843 0.268212 0.000391 0.459007 0.458185 0.458998 0.000064 0.476418 0.474616 0.476369 0.000072 0.396097 0.417467 0.404986 0.000060 0.404881 0.426684 0.413922 0.000066 970.920000 978.150000 974.305967 332.190001 1073.690000 1062.880000 1068.555967 325.142147 7955.390000 7958.970000 7957.138067 639.498103
116 0.242805 0.319207 0.273052 0.000178 0.468818 0.465721 0.467721 0.000034 0.401014 0.421767 0.409320 0.000030 0.247616 0.325397 0.278592 0.000383 0.237994 0.313017 0.267512 0.000390 0.459883 0.457142 0.459079 0.000064 0.477753 0.474301 0.476363 0.000072 0.396203 0.417619 0.404932 0.000060 0.405825 0.425916 0.413708 0.000066 971.120000 977.340000 974.199633 337.083493 1074.860000 1062.200000 1068.909067 333.673639 7954.020000 7960.460000 7956.891300 646.433970
117 0.242346 0.317157 0.272373 0.000179 0.468353 0.467255 0.467774 0.000033 0.400551 0.422226 0.409153 0.000030 0.249403 0.320881 0.277977 0.000385 0.235290 0.313432 0.266770 0.000396 0.458925 0.458936 0.459173 0.000062 0.477781 0.475574 0.476374 0.000073 0.396069 0.417520 0.404814 0.000060 0.405034 0.426932 0.413493 0.000067 970.730000 978.770000 974.171033 342.049824 1076.650000 1064.460000 1069.277667 336.259060 7952.620000 7956.770000 7956.551300 644.988076
118 0.241657 0.317705 0.271795 0.000180 0.469252 0.467025 0.467758 0.000033 0.400974 0.422229 0.408969 0.000030 0.247245 0.322100 0.277377 0.000385 0.236069 0.313311 0.266213 0.000402 0.461509 0.458426 0.459198 0.000062 0.476995 0.475624 0.476318 0.000073 0.397230 0.417528 0.404652 0.000060 0.404717 0.426930 0.413287 0.000066 971.960000 977.360000 974.011733 336.911020 1075.040000 1063.940000 1069.688833 340.002325 7953.000000 7958.700000 7956.299433 651.090901
119 0.240518 0.317784 0.271149 0.000182 0.469080 0.466101 0.467741 0.000034 0.400511 0.421606 0.408764 0.000030 0.246975 0.324702 0.276941 0.000386 0.234061 0.310866 0.265357 0.000410 0.460070 0.456522 0.459168 0.000063 0.478090 0.475681 0.476314 0.000073 0.396142 0.416976 0.404500 0.000059 0.404881 0.426236 0.413027 0.000067 973.650000 976.660000 973.838200 333.991116 1075.750000 1064.660000 1069.888367 344.702414 7950.600000 7958.680000 7956.273433 644.577306
120 0.239903 0.316558 0.270554 0.000181 0.470035 0.466638 0.467767 0.000035 0.400995 0.421614 0.408603 0.000030 0.246963 0.323637 0.276481 0.000386 0.232844 0.309478 0.264626 0.000405 0.461452 0.458642 0.459198 0.000064 0.478617 0.474634 0.476336 0.000074 0.397106 0.418141 0.404383 0.000060 0.404885 0.425087 0.412823 0.000066 972.830000 976.530000 973.789733 334.424540 1073.530000 1058.580000 1070.138733 348.992432 7953.640000 7964.890000 7956.071533 645.247958
121 0.239045 0.314368 0.269686 0.000178 0.468886 0.465925 0.467821 0.000035 0.399934 0.420458 0.408381 0.000030 0.245715 0.321852 0.275832 0.000377 0.232375 0.306883 0.263541 0.000406 0.460849 0.457439 0.459219 0.000066 0.476923 0.474412 0.476423 0.000073 0.396309 0.416763 0.404203 0.000060 0.403558 0.424153 0.412558 0.000066 970.390000 977.790000 973.597733 334.061201 1076.900000 1060.290000 1070.603800 348.978871 7952.710000 7961.920000 7955.798467 641.015109
122 0.238742 0.315027 0.269259 0.000179 0.468767 0.464620 0.467775 0.000035 0.399759 0.419742 0.408220 0.000030 0.243759 0.320428 0.275633 0.000382 0.233724 0.309626 0.262884 0.000403 0.460691 0.455784 0.459181 0.000066 0.476842 0.473456 0.476369 0.000074 0.395611 0.415177 0.404116 0.000060 0.403907 0.424307 0.412324 0.000066 970.080000 973.640000 973.351900 334.339761 1073.500000 1067.310000 1070.602600 345.929180 7956.420000 7959.050000 7956.045500 635.911271
123 0.238572 0.314245 0.268655 0.000182 0.469031 0.465878 0.467845 0.000035 0.399894 0.420388 0.408088 0.000030 0.246010 0.317987 0.275033 0.000385 0.231134 0.310503 0.262277 0.000409 0.460208 0.457557 0.459233 0.000065 0.477855 0.474199 0.476457 0.000073 0.395949 0.415686 0.403973 0.000060 0.403838 0.425090 0.412203 0.000066 972.650000 975.800000 973.387700 334.878882 1075.170000 1061.230000 1070.864267 341.966603 7952.180000 7962.970000 7955.748033 631.472234
124 0.237844 0.314109 0.268128 0.000180 0.468708 0.466690 0.467877 0.000034 0.399449 0.420916 0.407953 0.000030 0.245576 0.318121 0.274720 0.000384 0.230112 0.310097 0.261536 0.000407 0.459545 0.458371 0.459221 0.000066 0.477870 0.475009 0.476534 0.000073 0.395354 0.416296 0.403871 0.000061 0.403543 0.425535 0.412034 0.000065 973.930000 978.470000 973.165167 339.456909 1073.720000 1060.310000 1071.082467 341.869269 7952.350000 7961.220000 7955.752367 627.288790
125 0.237512 0.312069 0.267485 0.000178 0.469395 0.466602 0.467906 0.000035 0.399830 0.420242 0.407779 0.000030 0.244439 0.317971 0.274169 0.000384 0.230585 0.306168 0.260800 0.000398 0.460877 0.457920 0.459226 0.000067 0.477913 0.475284 0.476585 0.000072 0.395946 0.415935 0.403709 0.000062 0.403715 0.424549 0.411850 0.000065 972.720000 976.560000 973.308800 337.686823 1073.990000 1066.700000 1071.515533 339.403709 7953.290000 7956.740000 7955.175667 611.166712
126 0.236504 0.312877 0.267042 0.000178 0.469811 0.466237 0.467842 0.000035 0.399819 0.420229 0.407602 0.000031 0.242694 0.316297 0.273625 0.000379 0.230313 0.309457 0.260459 0.000407 0.460850 0.457223 0.459127 0.000067 0.478773 0.475250 0.476558 0.000073 0.395403 0.414945 0.403476 0.000062 0.404235 0.425512 0.411728 0.000065 970.920000 976.240000 973.224467 335.920675 1076.520000 1066.860000 1071.653933 335.502650 7952.560000 7956.900000 7955.121600 604.246827
127 0.236041 0.312039 0.266575 0.000178 0.469408 0.465375 0.467891 0.000035 0.399398 0.419374 0.407496 0.000030 0.243131 0.317542 0.273169 0.000387 0.228951 0.306537 0.259982 0.000406 0.460992 0.455397 0.459142 0.000067 0.477823 0.475353 0.476639 0.000072 0.395634 0.414040 0.403350 0.000062 0.403162 0.424709 0.411642 0.000065 970.190000 978.860000 973.012067 337.041420 1073.260000 1063.820000 1071.945367 338.438163 7956.550000 7957.320000 7955.042567 603.553410
128 0.235416 0.311859 0.266016 0.000180 0.468822 0.465845 0.467908 0.000035 0.398800 0.419650 0.407340 0.000031 0.241875 0.316174 0.272631 0.000388 0.228957 0.307545 0.259401 0.000404 0.460588 0.457445 0.459137 0.000068 0.477056 0.474245 0.476678 0.000072 0.394974 0.415064 0.403185 0.000063 0.402627 0.424235 0.411495 0.000065 971.840000 977.260000 972.937467 342.976161 1073.490000 1064.840000 1072.303333 337.540369 7954.670000 7957.900000 7954.759200 606.501713
129 0.234990 0.312625 0.265408 0.000180 0.469063 0.465082 0.467912 0.000035 0.398841 0.419345 0.407161 0.000031 0.242323 0.318275 0.272242 0.000388 0.227657 0.306974 0.258573 0.000400 0.460408 0.456414 0.459036 0.000069 0.477717 0.473750 0.476788 0.000071 0.394982 0.414973 0.402998 0.000063 0.402699 0.423717 0.411324 0.000064 969.810000 976.210000 972.847300 347.220079 1078.150000 1065.050000 1072.700467 334.732250 7952.040000 7958.740000 7954.452233 607.571305
130 0.234493 0.311023 0.264877 0.000180 0.468952 0.465467 0.467899 0.000035 0.398614 0.419134 0.406992 0.000031 0.241478 0.311834 0.271688 0.000390 0.227508 0.310212 0.258066 0.000402 0.459075 0.455935 0.459074 0.000069 0.478829 0.474999 0.476724 0.000071 0.393796 0.412705 0.402858 0.000064 0.403433 0.425563 0.411126 0.000065 969.770000 974.310000 972.811133 349.155169 1076.880000 1066.290000 1072.662733 344.408030 7953.350000 7959.400000 7954.526133 613.664806
131 0.233782 0.309463 0.264533 0.000183 0.469445 0.466705 0.467917 0.000035 0.398746 0.419532 0.406902 0.000031 0.240130 0.313517 0.271279 0.000392 0.227434 0.305409 0.257787 0.000409 0.460700 0.457555 0.459122 0.000069 0.478189 0.475854 0.476712 0.000071 0.394529 0.414344 0.402770 0.000064 0.402962 0.424721 0.411035 0.000065 968.340000 972.770000 972.685100 339.264545 1076.640000 1065.260000 1073.049067 342.491640 7955.020000 7961.970000 7954.265833 608.988074
132 0.233460 0.309671 0.263954 0.000185 0.470151 0.466756 0.467940 0.000035 0.399144 0.419630 0.406744 0.000031 0.240348 0.313115 0.270799 0.000388 0.226573 0.306227 0.257110 0.000416 0.460249 0.458029 0.459153 0.000069 0.480054 0.475482 0.476727 0.000072 0.394279 0.414555 0.402647 0.000064 0.404010 0.424706 0.410842 0.000066 971.400000 974.040000 972.689167 334.423196 1076.410000 1066.860000 1073.285533 336.987752 7952.190000 7959.100000 7954.025300 601.400339
133 0.232861 0.309897 0.263566 0.000184 0.469257 0.466325 0.467962 0.000035 0.398338 0.419397 0.406643 0.000031 0.239429 0.316084 0.270518 0.000395 0.226293 0.303710 0.256614 0.000405 0.460948 0.456484 0.459166 0.000069 0.477566 0.476166 0.476758 0.000071 0.394492 0.414364 0.402572 0.000065 0.402184 0.424429 0.410715 0.000065 970.880000 977.740000 972.579133 330.647483 1077.540000 1067.810000 1073.285433 335.936285 7951.580000 7954.450000 7954.135433 593.720966
134 0.231866 0.309266 0.262920 0.000184 0.469576 0.466963 0.467998 0.000035 0.398263 0.419653 0.406475 0.000031 0.239189 0.318539 0.269904 0.000398 0.224543 0.299992 0.255936 0.000405 0.460803 0.458316 0.459153 0.000070 0.478349 0.475610 0.476843 0.000071 0.394319 0.416383 0.402379 0.000065 0.402207 0.422924 0.410571 0.000065 967.130000 976.930000 972.507033 322.273755 1077.860000 1068.040000 1073.489533 337.427765 7955.010000 7955.030000 7954.003433 596.604705
135 0.231721 0.308761 0.262409 0.000185 0.468619 0.465792 0.468010 0.000034 0.397550 0.418683 0.406329 0.000031 0.239284 0.315269 0.269323 0.000396 0.224157 0.302253 0.255494 0.000411 0.459574 0.456984 0.459143 0.000069 0.477664 0.474600 0.476876 0.000071 0.393487 0.414469 0.402197 0.000064 0.401612 0.422896 0.410462 0.000066 971.460000 976.290000 972.458000 319.206338 1079.650000 1067.160000 1073.834100 341.356544 7948.890000 7956.550000 7953.707900 596.029819
136 0.231096 0.307752 0.261919 0.000185 0.468871 0.466292 0.467951 0.000034 0.397539 0.418730 0.406141 0.000031 0.238841 0.310837 0.268761 0.000393 0.223351 0.304668 0.255076 0.000418 0.459277 0.458657 0.459083 0.000070 0.478466 0.473926 0.476819 0.000071 0.393146 0.414311 0.401987 0.000066 0.401931 0.423149 0.410296 0.000065 970.910000 976.660000 972.098233 324.356348 1082.350000 1062.840000 1074.434067 340.374472 7946.740000 7960.500000 7953.467700 595.876917
137 0.230104 0.308463 0.261375 0.000184 0.468953 0.466637 0.467969 0.000035 0.397299 0.419185 0.405991 0.000031 0.236909 0.309387 0.268316 0.000400 0.223300 0.307539 0.254435 0.000415 0.460234 0.458101 0.458983 0.000071 0.477673 0.475173 0.476956 0.000069 0.393236 0.413487 0.401783 0.000066 0.401361 0.424883 0.410199 0.000065 967.370000 977.460000 971.873033 326.762196 1083.650000 1072.410000 1074.797067 342.395806 7948.980000 7950.130000 7953.329900 592.462471
138 0.229848 0.306681 0.260748 0.000185 0.468838 0.466547 0.467943 0.000034 0.397141 0.418588 0.405785 0.000031 0.236370 0.314617 0.267646 0.000404 0.223326 0.298746 0.253849 0.000416 0.458980 0.457323 0.458984 0.000071 0.478696 0.475772 0.476903 0.000068 0.392197 0.414511 0.401582 0.000066 0.402085 0.422664 0.409987 0.000065 969.910000 976.710000 971.736900 328.994174 1080.160000 1065.560000 1075.221667 345.460838 7949.930000 7957.730000 7953.041433 601.878126
139 0.229868 0.307894 0.260238 0.000189 0.469126 0.466106 0.467948 0.000035 0.397349 0.418642 0.405635 0.000031 0.236470 0.310534 0.266982 0.000414 0.223266 0.305254 0.253494 0.000424 0.460311 0.457281 0.458900 0.000071 0.477941 0.474931 0.476995 0.000068 0.393158 0.413257 0.401324 0.000066 0.401539 0.424027 0.409945 0.000065 972.140000 973.960000 971.775100 329.404991 1081.110000 1069.900000 1075.792800 337.602202 7946.750000 7956.140000 7952.432100 593.354675
140 0.228231 0.306764 0.259497 0.000191 0.469822 0.466330 0.467949 0.000034 0.397344 0.418460 0.405414 0.000031 0.235456 0.313066 0.265957 0.000409 0.221005 0.300462 0.253038 0.000424 0.459946 0.457161 0.458837 0.000070 0.479697 0.475499 0.477062 0.000067 0.392599 0.413932 0.400973 0.000066 0.402089 0.422988 0.409855 0.000065 970.260000 972.450000 971.704233 333.349014 1077.960000 1066.560000 1075.996333 333.702444 7951.780000 7960.990000 7952.299433 593.417802
141 0.227970 0.305582 0.258873 0.000190 0.468950 0.465141 0.467891 0.000034 0.396656 0.417273 0.405185 0.000031 0.235004 0.309067 0.265310 0.000409 0.220935 0.302096 0.252435 0.000424 0.460320 0.456022 0.458790 0.000070 0.477579 0.474260 0.476992 0.000066 0.392725 0.411935 0.400746 0.000066 0.400586 0.422610 0.409625 0.000064 966.500000 976.000000 971.851567 337.382783 1081.980000 1069.470000 1076.126933 332.342749 7951.520000 7954.530000 7952.021500 595.262742
142 0.227369 0.304222 0.258204 0.000185 0.467824 0.465805 0.467878 0.000033 0.395687 0.417330 0.404976 0.000030 0.234821 0.307784 0.264729 0.000396 0.219918 0.300660 0.251680 0.000420 0.459980 0.457009 0.458802 0.000069 0.475667 0.474600 0.476954 0.000066 0.392433 0.412242 0.400580 0.000063 0.398942 0.422418 0.409372 0.000065 966.600000 974.260000 971.957833 340.619829 1084.520000 1069.350000 1076.362867 327.332791 7948.880000 7956.390000 7951.679300 597.168516
143 0.226751 0.304321 0.257639 0.000186 0.468849 0.466907 0.467882 0.000034 0.396220 0.418131 0.404809 0.000031 0.234195 0.307661 0.264186 0.000400 0.219307 0.300981 0.251092 0.000414 0.460602 0.457354 0.458812 0.000069 0.477096 0.476459 0.476952 0.000068 0.392680 0.412446 0.400424 0.000065 0.399759 0.423816 0.409194 0.000065 969.210000 976.010000 971.957967 349.018933 1080.110000 1067.120000 1076.510767 332.802413 7950.680000 7956.870000 7951.531267 617.019015
144 0.226421 0.302878 0.257021 0.000186 0.468206 0.466132 0.467901 0.000034 0.395670 0.417156 0.404637 0.000031 0.233865 0.306776 0.263755 0.000400 0.218977 0.298981 0.250288 0.000411 0.459379 0.456678 0.458864 0.000069 0.477032 0.475586 0.476937 0.000068 0.391725 0.411708 0.400331 0.000064 0.399616 0.422605 0.408942 0.000066 969.140000 977.190000 972.176067 355.906002 1082.620000 1069.430000 1076.877100 331.591210 7948.240000 7953.380000 7950.946833 608.769698
145 0.225360 0.304322 0.256354 0.000187 0.468411 0.466148 0.467872 0.000034 0.395496 0.417600 0.404417 0.000031 0.232690 0.308908 0.262879 0.000399 0.218030 0.299735 0.249828 0.000407 0.459037 0.456626 0.458775 0.000069 0.477786 0.475671 0.476969 0.000069 0.391133 0.412311 0.400006 0.000064 0.399859 0.422890 0.408827 0.000066 969.140000 976.100000 972.142267 357.818016 1083.030000 1070.170000 1077.175800 334.078789 7947.830000 7953.730000 7950.681933 615.042290
146 0.225138 0.301169 0.255773 0.000187 0.468015 0.466320 0.467875 0.000034 0.395152 0.416775 0.404244 0.000031 0.232792 0.308106 0.262402 0.000397 0.217484 0.294233 0.249143 0.000404 0.459189 0.457796 0.458918 0.000070 0.476842 0.474844 0.476833 0.000069 0.391270 0.412889 0.399963 0.000064 0.399035 0.420660 0.408526 0.000066 968.280000 978.400000 971.973900 365.799278 1083.430000 1068.050000 1077.372467 339.054055 7948.290000 7953.550000 7950.653633 629.578673
147 0.224505 0.301885 0.255001 0.000186 0.468313 0.467161 0.467821 0.000034 0.395171 0.417579 0.403975 0.000031 0.231418 0.309870 0.261551 0.000390 0.217593 0.293901 0.248452 0.000405 0.458207 0.459174 0.458871 0.000070 0.478419 0.475149 0.476772 0.000068 0.390170 0.414382 0.399675 0.000063 0.400171 0.420775 0.408276 0.000066 969.720000 976.640000 971.805033 372.266030 1081.540000 1071.290000 1077.671633 337.764609 7948.740000 7952.070000 7950.523333 630.017221
148 0.223374 0.300263 0.254401 0.000187 0.468299 0.465789 0.467830 0.000034 0.394821 0.416131 0.403801 0.000031 0.230439 0.303306 0.260972 0.000392 0.216309 0.297220 0.247830 0.000405 0.458168 0.456681 0.458889 0.000070 0.478430 0.474897 0.476770 0.000067 0.389849 0.410669 0.399514 0.000064 0.399794 0.421594 0.408088 0.000065 964.110000 975.630000 971.828267 376.875419 1080.870000 1067.680000 1077.908700 334.188015 7955.020000 7956.690000 7950.263033 627.034016
149 0.223208 0.301471 0.253819 0.000185 0.467969 0.465233 0.467854 0.000034 0.394541 0.416104 0.403643 0.000031 0.229484 0.305824 0.260490 0.000385 0.216933 0.297118 0.247149 0.000402 0.459523 0.456625 0.458967 0.000070 0.476414 0.473841 0.476740 0.000068 0.390511 0.411385 0.399424 0.000064 0.398570 0.420824 0.407863 0.000065 967.890000 977.840000 971.595833 371.688969 1084.630000 1068.410000 1078.233400 332.058300 7947.480000 7953.750000 7950.170767 616.324781
150 0.222051 0.301200 0.253319 0.000190 0.468813 0.465551 0.467818 0.000034 0.394784 0.416246 0.403468 0.000032 0.227825 0.308783 0.259861 0.000392 0.216277 0.293618 0.246777 0.000404 0.459706 0.457508 0.458953 0.000070 0.477919 0.473594 0.476682 0.000068 0.390142 0.412890 0.399225 0.000065 0.399427 0.419601 0.407711 0.000066 967.310000 975.910000 971.238033 365.878230 1080.840000 1069.750000 1078.406967 325.961812 7951.850000 7954.340000 7950.355000 596.868754
151 0.222325 0.298083 0.252832 0.000187 0.468862 0.466093 0.467761 0.000034 0.394901 0.415690 0.403283 0.000031 0.227539 0.302793 0.259271 0.000387 0.217112 0.293373 0.246394 0.000410 0.460741 0.456121 0.458925 0.000070 0.476984 0.476066 0.476598 0.000069 0.390780 0.410122 0.399029 0.000064 0.399022 0.421258 0.407536 0.000066 967.270000 977.520000 971.205967 363.765857 1080.600000 1071.370000 1078.582967 320.175880 7952.130000 7951.110000 7950.211067 585.465799
152 0.221233 0.299362 0.252385 0.000190 0.468868 0.465664 0.467859 0.000034 0.394577 0.415773 0.403217 0.000031 0.226798 0.306490 0.258893 0.000396 0.215668 0.292235 0.245877 0.000411 0.460008 0.455941 0.459065 0.000071 0.477727 0.475386 0.476653 0.000068 0.390045 0.411106 0.399014 0.000065 0.399110 0.420441 0.407420 0.000066 968.110000 973.850000 971.062933 366.698809 1082.220000 1071.180000 1078.747633 317.542203 7949.670000 7954.970000 7950.189433 588.076213
153 0.220420 0.297873 0.251676 0.000191 0.469130 0.466776 0.467796 0.000034 0.394517 0.416105 0.402960 0.000031 0.227252 0.301081 0.258243 0.000394 0.213589 0.294665 0.245108 0.000411 0.460289 0.456387 0.458983 0.000070 0.477972 0.477165 0.476609 0.000068 0.390378 0.409795 0.398761 0.000065 0.398657 0.422415 0.407159 0.000066 968.610000 975.750000 970.949967 368.375839 1080.320000 1073.720000 1078.889533 313.737309 7951.070000 7950.530000 7950.160500 583.312235
154 0.220045 0.298608 0.251051 0.000192 0.469883 0.465053 0.467752 0.000034 0.394932 0.415120 0.402741 0.000031 0.227186 0.299512 0.257569 0.000400 0.212905 0.297703 0.244534 0.000419 0.461856 0.457713 0.458943 0.000068 0.477910 0.472393 0.476560 0.000068 0.391455 0.410253 0.398531 0.000065 0.398408 0.419986 0.406952 0.000066 966.000000 975.840000 970.352733 364.790854 1085.150000 1072.760000 1079.115300 314.972750 7948.850000 7951.400000 7950.531967 580.332185
155 0.219695 0.298493 0.250426 0.000193 0.470228 0.466101 0.467770 0.000034 0.395068 0.415818 0.402567 0.000031 0.224855 0.304510 0.256850 0.000403 0.214536 0.292476 0.244002 0.000413 0.462147 0.456962 0.458949 0.000068 0.478308 0.475239 0.476591 0.000068 0.390959 0.411227 0.398319 0.000064 0.399176 0.420410 0.406814 0.000065 966.910000 976.740000 970.090500 362.697589 1082.030000 1075.150000 1079.289833 308.479338 7951.060000 7948.110000 7950.619667 573.715171
156 0.219068 0.297634 0.249826 0.000191 0.469190 0.466255 0.467815 0.000033 0.394154 0.415669 0.402419 0.000030 0.225863 0.305594 0.256157 0.000400 0.212273 0.289673 0.243496 0.000409 0.461197 0.457400 0.459024 0.000067 0.477184 0.475111 0.476606 0.000067 0.390597 0.411858 0.398164 0.000063 0.397710 0.419480 0.406673 0.000066 967.720000 976.110000 969.776967 358.898902 1082.530000 1071.070000 1079.662433 305.375694 7949.750000 7952.820000 7950.560600 568.859654
157 0.218102 0.296122 0.249396 0.000191 0.469935 0.466738 0.467893 0.000033 0.394385 0.415553 0.402344 0.000030 0.224564 0.302108 0.255611 0.000403 0.211641 0.290136 0.243182 0.000414 0.461522 0.457510 0.459065 0.000066 0.478348 0.475966 0.476721 0.000067 0.390434 0.410890 0.398029 0.000062 0.398336 0.420217 0.406659 0.000065 965.560000 977.890000 969.511033 344.494803 1087.110000 1071.890000 1079.905067 297.240883 7947.330000 7950.220000 7950.583900 567.848398
158 0.218135 0.296226 0.248662 0.000191 0.468671 0.465840 0.467984 0.000033 0.393510 0.414956 0.402187 0.000030 0.225177 0.302494 0.254881 0.000400 0.211093 0.289959 0.242444 0.000417 0.460378 0.456828 0.459220 0.000065 0.476963 0.474852 0.476748 0.000066 0.389818 0.410528 0.397918 0.000061 0.397202 0.419384 0.406457 0.000065 967.350000 973.350000 969.386867 332.899543 1085.670000 1071.550000 1080.035400 295.258641 7946.980000 7955.100000 7950.577733 560.861375
159 0.217314 0.296803 0.248109 0.000192 0.468958 0.465963 0.468056 0.000033 0.393465 0.415215 0.402072 0.000030 0.224039 0.301499 0.254449 0.000401 0.210590 0.292106 0.241769 0.000419 0.460992 0.457328 0.459325 0.000065 0.476923 0.474599 0.476787 0.000067 0.389906 0.410579 0.397863 0.000062 0.397023 0.419851 0.406281 0.000065 966.110000 975.970000 969.248533 323.933642 1085.050000 1072.480000 1080.229800 295.190218 7948.840000 7951.550000 7950.521667 553.926695
160 0.216708 0.294627 0.247597 0.000191 0.469709 0.466184 0.468123 0.000032 0.393809 0.414717 0.401965 0.000030 0.223452 0.303119 0.253953 0.000399 0.209963 0.286135 0.241241 0.000416 0.461240 0.456487 0.459368 0.000065 0.478178 0.475881 0.476877 0.000066 0.389904 0.410476 0.397743 0.000062 0.397714 0.418957 0.406186 0.000065 965.720000 970.280000 969.026567 316.338759 1083.020000 1075.290000 1080.552133 295.129735 7951.260000 7954.430000 7950.421300 546.064715
161 0.216256 0.295131 0.247256 0.000192 0.470137 0.465227 0.468222 0.000033 0.393973 0.414198 0.401932 0.000030 0.224242 0.300856 0.253723 0.000398 0.208270 0.289406 0.240789 0.000422 0.460842 0.456316 0.459523 0.000066 0.479433 0.474138 0.476921 0.000066 0.389862 0.409678 0.397783 0.000063 0.398084 0.418718 0.406081 0.000065 967.320000 968.780000 969.061633 318.840662 1084.710000 1075.600000 1080.580267 291.914513 7947.970000 7955.620000 7950.358100 542.579912
162 0.216345 0.294170 0.246741 0.000192 0.470154 0.468003 0.468248 0.000033 0.394011 0.415853 0.401796 0.000030 0.224347 0.303070 0.253533 0.000401 0.208343 0.285271 0.239948 0.000422 0.461069 0.459578 0.459505 0.000066 0.479238 0.476427 0.476992 0.000066 0.390053 0.412625 0.397713 0.000064 0.397969 0.419080 0.405879 0.000064 969.960000 971.850000 968.942400 311.313377 1084.290000 1073.650000 1080.762600 293.343093 7945.750000 7954.500000 7950.295000 525.898820
163 0.215580 0.294087 0.246180 0.000189 0.469002 0.466764 0.468302 0.000032 0.392975 0.414961 0.401665 0.000030 0.223751 0.301320 0.253016 0.000398 0.207409 0.286854 0.239343 0.000421 0.460014 0.457467 0.459566 0.000065 0.477989 0.476061 0.477038 0.000066 0.389135 0.410623 0.397601 0.000063 0.396815 0.419299 0.405730 0.000064 967.060000 973.600000 968.883933 313.387040 1082.620000 1070.490000 1080.880667 294.946175 7950.320000 7955.910000 7950.235400 526.522844
164 0.215230 0.292937 0.245736 0.000192 0.468841 0.467139 0.468234 0.000032 0.392757 0.414878 0.401484 0.000030 0.222843 0.297114 0.252675 0.000403 0.207618 0.288759 0.238797 0.000429 0.459888 0.458373 0.459474 0.000065 0.477794 0.475905 0.476994 0.000066 0.388774 0.409995 0.397434 0.000063 0.396741 0.419762 0.405535 0.000065 966.050000 970.590000 968.678567 314.306465 1084.710000 1073.880000 1081.129867 296.281684 7949.240000 7955.530000 7950.191567 529.686296
165 0.214508 0.293560 0.245217 0.000194 0.469041 0.467005 0.468262 0.000033 0.392681 0.414971 0.401348 0.000031 0.221497 0.295940 0.252227 0.000399 0.207519 0.291180 0.238207 0.000429 0.460239 0.458921 0.459507 0.000065 0.477843 0.475089 0.477016 0.000066 0.388616 0.410026 0.397323 0.000063 0.396746 0.419916 0.405373 0.000065 966.950000 974.920000 968.544667 313.061499 1085.160000 1074.900000 1081.243867 298.290855 7947.890000 7950.180000 7950.211467 530.697143
166 0.213432 0.291791 0.244732 0.000191 0.469613 0.466870 0.468249 0.000033 0.392759 0.414347 0.401194 0.000031 0.221914 0.292385 0.252083 0.000403 0.204949 0.291196 0.237382 0.000418 0.460663 0.458413 0.459403 0.000065 0.478563 0.475328 0.477096 0.000066 0.389038 0.408605 0.397206 0.000064 0.396479 0.420088 0.405181 0.000063 965.040000 974.110000 968.279533 307.788143 1086.440000 1073.620000 1081.468367 301.412691 7948.520000 7952.270000 7950.252100 527.729335
167 0.213081 0.292006 0.244022 0.000193 0.469795 0.464884 0.468251 0.000033 0.392781 0.413020 0.400982 0.000031 0.221795 0.295205 0.251376 0.000405 0.204368 0.288806 0.236667 0.000417 0.460280 0.456701 0.459393 0.000064 0.479310 0.473067 0.477108 0.000066 0.388734 0.408252 0.396988 0.000064 0.396828 0.417789 0.404976 0.000065 966.600000 972.230000 967.989600 307.219072 1085.420000 1073.200000 1081.767600 307.067815 7947.980000 7954.570000 7950.242800 540.011117
168 0.212370 0.291315 0.243504 0.000193 0.469338 0.466483 0.468203 0.000032 0.392247 0.413933 0.400793 0.000031 0.219803 0.297750 0.250704 0.000402 0.204937 0.284879 0.236304 0.000423 0.459692 0.458136 0.459294 0.000064 0.478984 0.474830 0.477112 0.000066 0.387725 0.410020 0.396717 0.000062 0.396770 0.417845 0.404869 0.000066 965.470000 972.800000 967.953700 296.784281 1085.630000 1075.130000 1082.190167 306.998645 7948.900000 7952.070000 7949.856133 523.754437
169 0.211752 0.289685 0.242923 0.000189 0.468771 0.465521 0.468170 0.000033 0.391665 0.412770 0.400596 0.000031 0.219243 0.297448 0.250238 0.000404 0.204261 0.281923 0.235609 0.000420 0.459320 0.456923 0.459343 0.000064 0.478222 0.474119 0.476997 0.000067 0.387297 0.409080 0.396611 0.000062 0.396034 0.416460 0.404581 0.000065 965.640000 969.680000 967.747633 287.201223 1085.060000 1077.170000 1082.335933 303.229509 7949.300000 7953.150000 7949.916433 519.629874
170 0.211113 0.288884 0.242246 0.000188 0.469826 0.466571 0.468141 0.000033 0.392212 0.413265 0.400372 0.000031 0.219421 0.297790 0.249653 0.000401 0.202805 0.279979 0.234838 0.000414 0.461994 0.458353 0.459374 0.000064 0.477658 0.474789 0.476909 0.000066 0.389222 0.410184 0.396457 0.000062 0.395202 0.416346 0.404288 0.000065 965.840000 975.280000 967.487133 288.618130 1083.890000 1075.840000 1082.484667 301.095840 7950.270000 7948.880000 7950.028200 518.597985
171 0.210839 0.289091 0.241873 0.000193 0.468719 0.466563 0.468144 0.000033 0.391355 0.413321 0.400263 0.000031 0.218184 0.293951 0.249189 0.000407 0.203495 0.284231 0.234557 0.000428 0.461238 0.457945 0.459398 0.000065 0.476201 0.475181 0.476890 0.000066 0.388321 0.408746 0.396335 0.000063 0.394390 0.417896 0.404190 0.000066 966.430000 970.300000 967.227867 281.714662 1084.500000 1077.220000 1082.406500 301.332084 7949.070000 7952.480000 7950.365633 517.518691
172 0.209921 0.289723 0.241456 0.000196 0.469282 0.466613 0.468137 0.000034 0.391474 0.413546 0.400133 0.000032 0.217390 0.293585 0.248752 0.000406 0.202451 0.285861 0.234159 0.000430 0.460425 0.458521 0.459457 0.000066 0.478140 0.474704 0.476817 0.000067 0.387515 0.409040 0.396246 0.000063 0.395433 0.418051 0.404019 0.000067 966.720000 973.280000 967.303633 277.756563 1087.750000 1075.030000 1082.377667 302.686789 7945.530000 7951.690000 7950.318700 511.619376
173 0.209430 0.286745 0.240841 0.000195 0.469982 0.466826 0.468122 0.000034 0.391816 0.412802 0.399938 0.000032 0.216372 0.293581 0.248310 0.000409 0.202489 0.279908 0.233373 0.000428 0.461269 0.457683 0.459493 0.000066 0.478694 0.475970 0.476752 0.000067 0.387800 0.408452 0.396138 0.000063 0.395832 0.417152 0.403738 0.000067 965.790000 969.870000 967.338833 278.519926 1085.650000 1078.610000 1082.112100 304.957542 7948.560000 7951.520000 7950.549067 511.479053
174 0.208987 0.288159 0.240315 0.000195 0.468959 0.467162 0.468112 0.000033 0.390968 0.413462 0.399773 0.000031 0.217340 0.293431 0.247784 0.000407 0.200635 0.282888 0.232846 0.000428 0.459651 0.457409 0.459525 0.000065 0.478268 0.476916 0.476698 0.000067 0.386958 0.408215 0.396003 0.000062 0.394978 0.418708 0.403542 0.000067 965.980000 971.170000 967.236933 283.915005 1087.380000 1077.400000 1082.141500 305.692525 7946.640000 7951.430000 7950.621567 507.152540
175 0.208436 0.286356 0.239751 0.000193 0.469098 0.466066 0.467996 0.000033 0.390899 0.412153 0.399523 0.000031 0.215995 0.291085 0.247033 0.000407 0.200876 0.281627 0.232470 0.000429 0.460607 0.457321 0.459511 0.000064 0.477588 0.474811 0.476482 0.000067 0.387223 0.407450 0.395767 0.000062 0.394575 0.416856 0.403278 0.000067 962.900000 968.690000 967.059900 284.773092 1087.160000 1079.490000 1081.927600 302.915966 7949.940000 7951.820000 7951.012500 502.650957
176 0.207958 0.286184 0.239358 0.000194 0.468075 0.466170 0.467986 0.000033 0.390040 0.412174 0.399398 0.000031 0.216042 0.290682 0.246611 0.000402 0.199874 0.281685 0.232105 0.000434 0.459652 0.457675 0.459528 0.000064 0.476497 0.474666 0.476444 0.000067 0.386569 0.407577 0.395653 0.000061 0.393510 0.416772 0.403142 0.000067 963.330000 970.710000 966.930433 285.625238 1089.500000 1078.540000 1081.960767 300.090502 7947.170000 7950.750000 7951.108800 503.573842
177 0.207687 0.286113 0.238883 0.000194 0.469630 0.467554 0.468000 0.000033 0.391047 0.413122 0.399265 0.000031 0.215019 0.295008 0.246332 0.000406 0.200355 0.277218 0.231435 0.000424 0.460974 0.457966 0.459524 0.000065 0.478286 0.477141 0.476475 0.000066 0.387188 0.409079 0.395567 0.000062 0.394907 0.417164 0.402963 0.000065 964.520000 968.770000 966.550367 283.176692 1088.430000 1079.300000 1082.129633 297.429924 7947.050000 7951.930000 7951.320000 498.564451
178 0.207471 0.287202 0.238496 0.000195 0.469572 0.465968 0.468003 0.000033 0.390942 0.412338 0.399150 0.000031 0.216524 0.294891 0.246044 0.000408 0.198418 0.279513 0.230947 0.000429 0.461722 0.457294 0.459636 0.000065 0.477423 0.474643 0.476369 0.000067 0.388162 0.408573 0.395558 0.000061 0.393721 0.416104 0.402742 0.000066 962.700000 972.550000 966.398733 289.440493 1088.670000 1072.980000 1082.481800 300.382797 7948.630000 7954.470000 7951.119467 505.251370
179 0.207096 0.284779 0.238258 0.000194 0.468993 0.466114 0.468052 0.000033 0.390424 0.411714 0.399114 0.000031 0.214356 0.291735 0.245927 0.000404 0.199836 0.277823 0.230590 0.000426 0.460383 0.456714 0.459672 0.000065 0.477603 0.475514 0.476431 0.000067 0.386575 0.407220 0.395549 0.000061 0.394273 0.416207 0.402679 0.000066 963.460000 973.370000 966.293767 292.768308 1088.410000 1075.690000 1082.836700 299.410106 7948.130000 7950.940000 7950.869533 508.614178
180 0.206603 0.284185 0.237721 0.000195 0.469947 0.465666 0.468071 0.000033 0.390944 0.411222 0.398966 0.000031 0.215110 0.294883 0.245319 0.000412 0.198096 0.273488 0.230123 0.000424 0.461317 0.457648 0.459773 0.000064 0.478576 0.473684 0.476370 0.000067 0.387455 0.408818 0.395437 0.000062 0.394432 0.413625 0.402496 0.000066 967.030000 970.440000 966.450400 303.903492 1087.660000 1079.920000 1083.116100 303.603542 7945.310000 7949.640000 7950.433500 515.064832
181 0.205885 0.286267 0.237295 0.000199 0.469136 0.466370 0.468056 0.000033 0.390161 0.412339 0.398828 0.000031 0.212392 0.288371 0.244931 0.000420 0.199378 0.284163 0.229658 0.000429 0.460901 0.457834 0.459770 0.000064 0.477371 0.474906 0.476342 0.000067 0.386348 0.406995 0.395318 0.000062 0.393973 0.417683 0.402337 0.000067 966.820000 970.310000 966.472633 305.227658 1088.210000 1076.160000 1083.400667 308.878721 7944.970000 7953.530000 7950.126700 517.205218
182 0.205230 0.285245 0.236931 0.000199 0.470122 0.466933 0.468104 0.000034 0.390654 0.412427 0.398752 0.000031 0.212029 0.292708 0.244480 0.000421 0.198430 0.277781 0.229382 0.000425 0.461591 0.458620 0.459813 0.000065 0.478653 0.475246 0.476395 0.000069 0.386723 0.408846 0.395213 0.000063 0.394586 0.416007 0.402291 0.000066 963.800000 971.670000 966.436467 309.946163 1089.910000 1075.890000 1083.560100 310.687814 7946.290000 7952.440000 7950.003433 525.009611
183 0.204242 0.285454 0.236372 0.000200 0.468781 0.465181 0.468117 0.000034 0.389419 0.411263 0.398593 0.000031 0.210456 0.286183 0.243901 0.000416 0.198028 0.284724 0.228843 0.000422 0.461113 0.456674 0.459829 0.000064 0.476449 0.473687 0.476405 0.000069 0.385916 0.405527 0.395050 0.000061 0.392923 0.416998 0.402137 0.000066 965.690000 968.210000 966.356867 315.729895 1088.580000 1074.600000 1083.711700 317.561956 7945.730000 7957.190000 7949.931433 540.632974
184 0.204641 0.283307 0.235933 0.000200 0.469630 0.465840 0.468143 0.000033 0.390133 0.411080 0.398480 0.000031 0.211921 0.290966 0.243458 0.000424 0.197361 0.275647 0.228408 0.000413 0.461360 0.457059 0.459886 0.000063 0.477900 0.474621 0.476400 0.000068 0.386528 0.407231 0.394958 0.000062 0.393738 0.414929 0.402002 0.000064 966.000000 968.840000 966.536467 315.381236 1091.080000 1079.060000 1083.740300 320.925712 7942.920000 7952.100000 7949.723233 542.832673
185 0.203571 0.283044 0.235383 0.000204 0.468634 0.466289 0.468099 0.000033 0.389115 0.411316 0.398284 0.000031 0.210360 0.291772 0.242638 0.000432 0.196782 0.274317 0.228128 0.000428 0.459899 0.458257 0.459796 0.000064 0.477368 0.474322 0.476402 0.000067 0.385038 0.408311 0.394649 0.000063 0.393192 0.414320 0.401920 0.000066 965.230000 972.780000 967.070900 321.490463 1088.940000 1075.370000 1083.923933 322.193834 7945.830000 7951.850000 7949.005167 555.312137
186 0.203030 0.284036 0.234850 0.000204 0.469361 0.466642 0.468205 0.000033 0.389462 0.411860 0.398198 0.000031 0.209925 0.289735 0.241899 0.000428 0.196136 0.278337 0.227801 0.000427 0.460963 0.459229 0.459962 0.000063 0.477760 0.474054 0.476447 0.000068 0.385652 0.408381 0.394543 0.000063 0.393273 0.415339 0.401853 0.000066 964.990000 972.420000 966.988400 327.708837 1088.000000 1076.460000 1084.065700 323.782961 7947.010000 7951.120000 7948.945900 573.653141
187 0.202724 0.283164 0.234317 0.000203 0.469667 0.466895 0.468234 0.000032 0.389585 0.411775 0.398059 0.000030 0.209103 0.290745 0.241325 0.000422 0.196347 0.275583 0.227310 0.000421 0.461485 0.459482 0.460042 0.000064 0.477850 0.474307 0.476425 0.000067 0.385770 0.408861 0.394427 0.000061 0.393399 0.414690 0.401690 0.000064 964.510000 970.160000 967.030100 331.758314 1087.970000 1076.490000 1084.169033 332.877645 7947.520000 7953.350000 7948.800867 593.523761
188 0.201643 0.282001 0.233466 0.000201 0.470257 0.466986 0.468307 0.000032 0.389673 0.411491 0.397855 0.000031 0.207913 0.290910 0.240374 0.000420 0.195373 0.273093 0.226558 0.000419 0.462044 0.459022 0.460062 0.000063 0.478469 0.474951 0.476553 0.000066 0.385805 0.408589 0.394155 0.000062 0.393540 0.414393 0.401554 0.000064 965.850000 973.460000 967.037967 332.501428 1089.410000 1076.260000 1084.143233 337.453189 7944.740000 7950.280000 7948.818800 602.737007
189 0.202046 0.280833 0.233021 0.000197 0.469870 0.466793 0.468341 0.000032 0.389523 0.411005 0.397745 0.000030 0.207749 0.288514 0.239847 0.000424 0.196343 0.273152 0.226196 0.000414 0.461829 0.458373 0.460047 0.000063 0.477911 0.475213 0.476635 0.000065 0.385605 0.407416 0.393987 0.000061 0.393441 0.414595 0.401504 0.000063 965.770000 973.280000 966.832067 331.962487 1088.220000 1073.730000 1084.543667 339.709875 7946.010000 7952.990000 7948.624267 607.701947
190 0.200909 0.281006 0.232788 0.000201 0.469698 0.466514 0.468411 0.000032 0.389061 0.410861 0.397724 0.000030 0.206292 0.291259 0.239501 0.000425 0.195525 0.270753 0.226076 0.000416 0.461636 0.456789 0.460092 0.000063 0.477759 0.476238 0.476731 0.000066 0.385033 0.407130 0.393915 0.000061 0.393089 0.414593 0.401534 0.000063 965.030000 969.300000 966.910600 331.486168 1087.390000 1078.320000 1084.649300 340.466784 7947.580000 7952.380000 7948.440100 598.257048
191 0.200347 0.281716 0.232425 0.000202 0.468996 0.466109 0.468405 0.000032 0.388401 0.410791 0.397611 0.000031 0.205656 0.289138 0.239110 0.000423 0.195039 0.274294 0.225740 0.000420 0.461146 0.457674 0.460193 0.000062 0.476845 0.474544 0.476617 0.000066 0.384499 0.407113 0.393868 0.000062 0.392303 0.414469 0.401354 0.000064 962.960000 968.590000 966.896433 327.344549 1088.780000 1078.570000 1084.639067 346.719955 7948.260000 7952.840000 7948.464500 600.530776
192 0.200179 0.279558 0.232003 0.000201 0.469266 0.466472 0.468413 0.000032 0.388540 0.410398 0.397490 0.000031 0.206243 0.284565 0.238494 0.000425 0.194115 0.274552 0.225512 0.000422 0.461030 0.458226 0.460195 0.000061 0.477501 0.474718 0.476630 0.000067 0.384594 0.406128 0.393685 0.000061 0.392486 0.414668 0.401294 0.000064 966.220000 966.380000 966.959400 320.789841 1086.180000 1078.920000 1084.765267 344.432183 7947.600000 7954.700000 7948.275333 592.451748
193 0.200116 0.281273 0.231731 0.000208 0.469520 0.466075 0.468452 0.000032 0.388699 0.410635 0.397436 0.000031 0.204702 0.285463 0.238035 0.000442 0.195530 0.277083 0.225427 0.000422 0.461778 0.458244 0.460204 0.000062 0.477262 0.473907 0.476700 0.000066 0.384656 0.406410 0.393553 0.000063 0.392743 0.414860 0.401318 0.000064 964.880000 970.370000 967.074133 317.934483 1087.190000 1078.890000 1084.835333 343.313558 7947.930000 7950.740000 7948.090533 588.205949
194 0.199208 0.280094 0.231184 0.000204 0.469699 0.466575 0.468448 0.000033 0.388552 0.410631 0.397269 0.000031 0.205632 0.286707 0.237141 0.000432 0.192784 0.273482 0.225227 0.000423 0.461858 0.458005 0.460202 0.000062 0.477541 0.475146 0.476694 0.000068 0.384990 0.406615 0.393284 0.000062 0.392114 0.414647 0.401254 0.000065 964.910000 972.340000 967.112300 321.227705 1091.490000 1080.270000 1084.762200 347.842521 7943.600000 7947.390000 7948.125500 592.671415
195 0.199779 0.279383 0.230799 0.000201 0.470369 0.466935 0.468482 0.000032 0.389192 0.410670 0.397177 0.000031 0.206079 0.287578 0.236674 0.000429 0.193479 0.271188 0.224924 0.000420 0.461937 0.459430 0.460216 0.000062 0.478801 0.474440 0.476748 0.000066 0.385180 0.407874 0.393153 0.000062 0.393205 0.413465 0.401200 0.000064 966.660000 971.620000 967.239000 323.438860 1090.360000 1077.490000 1084.588600 352.610545 7942.980000 7950.890000 7948.172400 596.900874
196 0.198542 0.279168 0.230408 0.000201 0.470056 0.466249 0.468442 0.000032 0.388602 0.410125 0.397032 0.000031 0.204375 0.284735 0.236146 0.000431 0.192710 0.273601 0.224670 0.000419 0.461376 0.458264 0.460104 0.000062 0.478737 0.474233 0.476781 0.000067 0.384276 0.406206 0.392916 0.000062 0.392929 0.414044 0.401147 0.000064 961.220000 970.760000 967.142467 333.828019 1089.770000 1080.210000 1084.430500 352.615267 7949.010000 7949.030000 7948.427033 603.706444
197 0.198158 0.278132 0.229998 0.000204 0.469507 0.467052 0.468501 0.000033 0.388102 0.410376 0.396950 0.000031 0.203154 0.286127 0.235685 0.000431 0.193162 0.270137 0.224311 0.000421 0.460447 0.458182 0.460138 0.000062 0.478566 0.475922 0.476864 0.000067 0.383259 0.406566 0.392802 0.000063 0.392945 0.414187 0.401098 0.000065 961.270000 969.900000 966.794467 339.789381 1089.700000 1075.810000 1084.578833 356.815053 7949.030000 7954.290000 7948.626700 611.836125
198 0.197769 0.279604 0.229599 0.000204 0.469664 0.466523 0.468541 0.000033 0.388095 0.410447 0.396859 0.000032 0.204109 0.284047 0.235105 0.000432 0.191429 0.275160 0.224093 0.000434 0.460952 0.458189 0.460132 0.000063 0.478376 0.474858 0.476951 0.000069 0.383899 0.405946 0.392624 0.000062 0.392292 0.414949 0.401093 0.000068 960.030000 971.500000 966.742400 347.042623 1088.820000 1075.790000 1084.617133 358.350740 7951.150000 7952.710000 7948.640467 617.495562
199 0.197371 0.277650 0.229010 0.000204 0.470133 0.466898 0.468525 0.000034 0.388304 0.410124 0.396670 0.000032 0.204013 0.279266 0.234472 0.000423 0.190728 0.276033 0.223548 0.000433 0.461877 0.458803 0.459975 0.000064 0.478389 0.474994 0.477074 0.000068 0.384518 0.404942 0.392324 0.000063 0.392090 0.415306 0.401016 0.000067 961.550000 968.660000 966.426467 356.233531 1090.050000 1079.230000 1084.902100 355.581894 7948.400000 7952.110000 7948.671433 616.605033
200 0.197028 0.275737 0.228580 0.000203 0.469473 0.466751 0.468483 0.000033 0.387739 0.409447 0.396512 0.000031 0.202237 0.282734 0.234176 0.000421 0.191819 0.268739 0.222984 0.000435 0.461067 0.459233 0.459915 0.000064 0.477878 0.474268 0.477051 0.000066 0.383418 0.406284 0.392193 0.000062 0.392060 0.412610 0.400831 0.000065 960.860000 972.200000 966.370467 355.443099 1089.300000 1078.060000 1085.018800 352.875607 7949.840000 7949.740000 7948.610733 609.254428
201 0.197088 0.277446 0.228249 0.000204 0.469598 0.465615 0.468480 0.000034 0.387845 0.409165 0.396411 0.000031 0.201875 0.281455 0.233800 0.000422 0.192300 0.273438 0.222697 0.000441 0.460917 0.458002 0.459848 0.000065 0.478279 0.473228 0.477113 0.000066 0.383205 0.405038 0.392033 0.000063 0.392486 0.413291 0.400788 0.000066 962.520000 972.410000 966.151333 359.106217 1086.180000 1077.260000 1085.024633 356.852968 7951.300000 7950.330000 7948.824033 614.374866
202 0.196240 0.277614 0.227989 0.000204 0.470326 0.466356 0.468520 0.000033 0.388100 0.409733 0.396360 0.000031 0.201250 0.283543 0.233509 0.000423 0.191230 0.271685 0.222468 0.000429 0.461893 0.457528 0.459863 0.000065 0.478758 0.475185 0.477176 0.000065 0.383701 0.405332 0.391957 0.000063 0.392500 0.414135 0.400764 0.000064 961.190000 970.610000 966.057100 366.543279 1088.010000 1078.650000 1084.850067 354.090149 7950.800000 7950.740000 7949.092833 618.304755
203 0.195507 0.277036 0.227625 0.000207 0.469959 0.466247 0.468498 0.000033 0.387623 0.409484 0.396236 0.000031 0.200267 0.282159 0.233140 0.000426 0.190746 0.271913 0.222110 0.000432 0.462137 0.457757 0.459865 0.000064 0.477781 0.474738 0.477131 0.000066 0.383576 0.405077 0.391847 0.000063 0.391671 0.413890 0.400624 0.000064 961.950000 966.910000 965.750500 359.055956 1087.960000 1078.190000 1084.810933 345.457088 7950.090000 7954.900000 7949.438567 602.674519
204 0.195201 0.275736 0.227104 0.000206 0.469600 0.467666 0.468642 0.000033 0.387281 0.410087 0.396181 0.000031 0.199373 0.278672 0.232663 0.000430 0.191029 0.272801 0.221546 0.000432 0.461532 0.458013 0.459972 0.000064 0.477668 0.477319 0.477312 0.000066 0.382884 0.404210 0.391779 0.000062 0.391677 0.415964 0.400582 0.000065 961.540000 971.500000 965.715600 357.859405 1087.050000 1079.580000 1084.666333 338.643760 7951.410000 7948.920000 7949.618067 601.759410
205 0.194586 0.277339 0.226522 0.000209 0.470152 0.467128 0.468647 0.000033 0.387482 0.410191 0.396010 0.000031 0.199669 0.282230 0.231926 0.000429 0.189504 0.272447 0.221119 0.000438 0.461528 0.458365 0.460031 0.000065 0.478777 0.475890 0.477263 0.000066 0.382970 0.405525 0.391599 0.000063 0.391995 0.414857 0.400420 0.000065 963.910000 970.800000 965.465633 360.185981 1088.700000 1079.810000 1084.423367 340.262483 7947.390000 7949.390000 7950.111000 617.871456
206 0.194596 0.274013 0.225882 0.000206 0.470141 0.466166 0.468651 0.000032 0.387478 0.408520 0.395820 0.000031 0.198636 0.277842 0.231067 0.000424 0.190557 0.270184 0.220696 0.000435 0.461683 0.458937 0.460048 0.000064 0.478599 0.473396 0.477253 0.000064 0.382769 0.404608 0.391354 0.000062 0.392187 0.412432 0.400286 0.000064 960.090000 965.660000 964.775367 355.379634 1092.170000 1079.980000 1084.561067 338.817354 7947.740000 7954.360000 7950.663567 614.615006
207 0.193614 0.272109 0.225329 0.000205 0.470164 0.466644 0.468747 0.000032 0.387199 0.408284 0.395721 0.000030 0.199281 0.279746 0.230544 0.000430 0.187948 0.264473 0.220114 0.000425 0.461324 0.457759 0.460184 0.000063 0.479005 0.475529 0.477309 0.000064 0.382711 0.404355 0.391292 0.000061 0.391688 0.412212 0.400151 0.000064 958.840000 973.170000 964.282333 356.719477 1088.450000 1078.970000 1084.577633 335.370571 7952.710000 7947.860000 7951.140033 616.104103
208 0.192728 0.273472 0.224769 0.000201 0.471105 0.467563 0.468795 0.000032 0.387592 0.409336 0.395587 0.000030 0.198356 0.275230 0.229856 0.000422 0.187100 0.271714 0.219682 0.000427 0.462871 0.458637 0.460243 0.000062 0.479339 0.476489 0.477346 0.000065 0.383517 0.403615 0.391127 0.000062 0.391667 0.415057 0.400047 0.000064 960.410000 967.570000 963.854300 351.115570 1088.250000 1075.940000 1084.771167 333.756838 7951.340000 7956.490000 7951.374533 606.876533
209 0.192800 0.272871 0.224353 0.000200 0.470038 0.467309 0.468838 0.000031 0.386867 0.408977 0.395492 0.000030 0.197925 0.272976 0.229419 0.000418 0.187674 0.272766 0.219287 0.000425 0.462279 0.458878 0.460410 0.000061 0.477797 0.475739 0.477265 0.000064 0.382973 0.403108 0.391113 0.000061 0.390761 0.414847 0.399872 0.000063 962.250000 963.950000 963.679533 348.139354 1089.780000 1080.000000 1084.616600 327.162409 7947.970000 7956.050000 7951.703867 600.119121
210 0.192290 0.273090 0.224085 0.000205 0.470720 0.466368 0.468875 0.000032 0.387191 0.408384 0.395438 0.000030 0.197181 0.278514 0.229270 0.000427 0.187398 0.267665 0.218900 0.000430 0.462600 0.457730 0.460370 0.000061 0.478840 0.475006 0.477380 0.000065 0.382974 0.403965 0.391040 0.000062 0.391408 0.412804 0.399836 0.000064 961.910000 968.360000 963.564000 347.798489 1088.040000 1076.540000 1084.481800 315.745544 7950.050000 7955.100000 7951.954200 590.210743
211 0.191722 0.273732 0.223549 0.000204 0.470202 0.466951 0.468951 0.000032 0.386658 0.408985 0.395330 0.000030 0.196194 0.279444 0.228664 0.000423 0.187250 0.268020 0.218434 0.000428 0.461485 0.458184 0.460413 0.000061 0.478919 0.475719 0.477489 0.000065 0.381897 0.404562 0.390888 0.000061 0.391419 0.413409 0.399773 0.000064 957.870000 971.780000 963.485733 335.899000 1091.160000 1079.280000 1084.562033 305.403118 7950.970000 7948.940000 7951.952233 569.573512
212 0.191412 0.273332 0.223199 0.000207 0.470515 0.466410 0.468941 0.000032 0.386784 0.408487 0.395218 0.000031 0.198122 0.275807 0.228445 0.000420 0.184703 0.270857 0.217953 0.000438 0.462118 0.456255 0.460467 0.000062 0.478913 0.476565 0.477415 0.000065 0.382919 0.402121 0.390860 0.000062 0.390650 0.414853 0.399576 0.000065 959.510000 967.290000 963.433867 334.319172 1087.590000 1080.860000 1084.704367 300.716348 7952.900000 7951.850000 7951.861767 560.931723
213 0.191178 0.271188 0.222660 0.000205 0.470716 0.466905 0.468926 0.000032 0.386855 0.408190 0.395047 0.000031 0.196004 0.275580 0.228084 0.000425 0.186351 0.266796 0.217237 0.000430 0.461393 0.457192 0.460421 0.000062 0.480040 0.476618 0.477431 0.000066 0.381776 0.402708 0.390720 0.000061 0.391933 0.413671 0.399373 0.000065 962.300000 972.120000 963.247867 336.886060 1091.040000 1079.650000 1084.693733 298.129457 7946.660000 7948.230000 7952.058400 562.272165
214 0.190590 0.272035 0.222381 0.000204 0.471010 0.467853 0.468895 0.000032 0.386884 0.409108 0.394941 0.000031 0.194629 0.275435 0.227747 0.000420 0.186551 0.268635 0.217016 0.000434 0.461513 0.459162 0.460383 0.000062 0.480506 0.476544 0.477407 0.000066 0.381448 0.404044 0.390592 0.000061 0.392320 0.414171 0.399289 0.000064 959.340000 970.070000 962.960333 332.645784 1089.060000 1078.360000 1084.974467 298.269858 7951.600000 7951.570000 7952.065200 559.240868
215 0.189775 0.271709 0.222078 0.000206 0.469542 0.466610 0.469008 0.000032 0.385612 0.408139 0.394929 0.000031 0.194896 0.278014 0.227520 0.000434 0.184654 0.265404 0.216636 0.000432 0.459942 0.458928 0.460455 0.000063 0.479141 0.474292 0.477561 0.000065 0.380428 0.404654 0.390574 0.000063 0.390795 0.411625 0.399283 0.000063 959.480000 967.280000 962.672767 332.592729 1089.670000 1077.500000 1085.049600 304.418520 7950.850000 7955.220000 7952.277633 562.314833
216 0.190115 0.272802 0.221842 0.000208 0.471210 0.466986 0.469092 0.000032 0.386882 0.408731 0.394917 0.000030 0.195613 0.278390 0.227187 0.000433 0.184618 0.267214 0.216498 0.000438 0.462807 0.458775 0.460505 0.000062 0.479613 0.475198 0.477680 0.000064 0.382649 0.404660 0.390510 0.000062 0.391115 0.412802 0.399325 0.000063 958.470000 967.930000 962.412100 330.560230 1089.080000 1075.370000 1085.428000 310.520739 7952.450000 7956.700000 7952.159900 567.871840
217 0.189444 0.269231 0.221299 0.000202 0.470309 0.467561 0.469151 0.000032 0.386050 0.408062 0.394795 0.000030 0.195516 0.272650 0.226574 0.000430 0.183372 0.265813 0.216025 0.000431 0.461616 0.458700 0.460514 0.000061 0.479002 0.476421 0.477787 0.000064 0.381786 0.402885 0.390332 0.000062 0.390313 0.413239 0.399259 0.000063 960.090000 967.060000 962.194700 329.249392 1091.110000 1075.750000 1085.754600 312.958554 7948.800000 7957.190000 7952.050700 562.673330
218 0.189391 0.269995 0.220962 0.000202 0.470265 0.465989 0.469166 0.000032 0.386003 0.407191 0.394704 0.000030 0.195082 0.278670 0.226265 0.000436 0.183701 0.261320 0.215659 0.000426 0.461584 0.457569 0.460442 0.000062 0.478947 0.474409 0.477889 0.000064 0.381634 0.403899 0.390189 0.000063 0.390373 0.410482 0.399220 0.000063 958.110000 966.130000 961.977433 322.664571 1089.190000 1080.460000 1085.971267 306.568154 7952.700000 7953.410000 7952.051300 561.030917
219 0.189022 0.270289 0.220698 0.000206 0.470012 0.465963 0.469174 0.000031 0.385715 0.407261 0.394631 0.000030 0.194098 0.278495 0.226023 0.000440 0.183946 0.262083 0.215373 0.000437 0.460691 0.457973 0.460398 0.000061 0.479333 0.473952 0.477950 0.000063 0.380713 0.404130 0.390086 0.000063 0.390717 0.410391 0.399177 0.000063 957.520000 965.980000 962.136567 314.517396 1088.200000 1079.310000 1086.032200 301.947257 7954.280000 7954.710000 7951.831233 549.263057
220 0.188098 0.269335 0.220291 0.000204 0.470169 0.468140 0.469240 0.000032 0.385548 0.408499 0.394555 0.000031 0.192679 0.275773 0.225599 0.000435 0.183517 0.262896 0.214983 0.000437 0.461361 0.459203 0.460357 0.000062 0.478976 0.477077 0.478122 0.000063 0.380757 0.404174 0.389929 0.000063 0.390338 0.412823 0.399180 0.000064 958.600000 965.930000 962.171567 307.538109 1087.920000 1082.510000 1085.894433 296.710235 7953.480000 7951.560000 7951.934000 536.701168
221 0.187899 0.269802 0.219961 0.000204 0.470726 0.467397 0.469137 0.000032 0.385878 0.408118 0.394384 0.000031 0.193797 0.271222 0.225392 0.000436 0.182002 0.268382 0.214530 0.000440 0.461798 0.457886 0.460290 0.000063 0.479654 0.476907 0.477983 0.000063 0.381398 0.401887 0.389821 0.000063 0.390359 0.414350 0.398948 0.000064 957.860000 965.600000 962.223100 306.498605 1088.490000 1078.880000 1085.929600 295.059400 7953.650000 7955.520000 7951.847300 534.755272
222 0.187739 0.267875 0.219612 0.000207 0.470467 0.468230 0.469108 0.000032 0.385649 0.408124 0.394259 0.000031 0.193975 0.277536 0.225154 0.000451 0.181503 0.258214 0.214069 0.000441 0.461387 0.459541 0.460230 0.000063 0.479547 0.476919 0.477987 0.000062 0.381163 0.404940 0.389707 0.000064 0.390134 0.411308 0.398811 0.000064 959.970000 965.920000 961.678167 307.348464 1090.060000 1083.610000 1085.898033 292.889663 7949.970000 7950.470000 7952.423800 527.184018
223 0.186706 0.269923 0.219271 0.000209 0.470825 0.466990 0.469110 0.000031 0.385590 0.407870 0.394158 0.000031 0.193289 0.274338 0.224583 0.000448 0.180124 0.265509 0.213959 0.000446 0.462329 0.458193 0.460205 0.000064 0.479322 0.475788 0.478016 0.000061 0.381617 0.403037 0.389518 0.000064 0.389563 0.412704 0.398799 0.000063 957.310000 967.540000 961.582600 306.596618 1090.650000 1076.380000 1085.924800 295.454300 7952.040000 7956.080000 7952.492600 527.086813
224 0.187214 0.267461 0.218786 0.000207 0.470706 0.467021 0.469162 0.000032 0.385658 0.407153 0.394049 0.000031 0.193118 0.271835 0.224100 0.000443 0.181309 0.263086 0.213472 0.000444 0.462730 0.458195 0.460299 0.000063 0.478681 0.475846 0.478025 0.000062 0.381847 0.402287 0.389440 0.000064 0.389469 0.412018 0.398659 0.000064 958.290000 963.840000 961.378133 306.919759 1089.490000 1080.730000 1085.945000 296.762483 7952.220000 7955.430000 7952.676867 526.700746
225 0.185864 0.269435 0.218510 0.000213 0.470730 0.466746 0.469199 0.000031 0.385270 0.407553 0.393993 0.000031 0.191740 0.275728 0.223758 0.000445 0.179988 0.263143 0.213262 0.000461 0.462017 0.458752 0.460339 0.000062 0.479442 0.474740 0.478059 0.000061 0.380934 0.403845 0.389365 0.000063 0.389606 0.411261 0.398620 0.000064 956.010000 962.460000 961.247700 309.925360 1089.440000 1075.950000 1086.113900 298.895849 7954.550000 7961.590000 7952.638400 531.784468
226 0.186212 0.269642 0.218045 0.000210 0.470396 0.467074 0.469210 0.000030 0.385141 0.407844 0.393861 0.000030 0.193591 0.275442 0.223555 0.000445 0.178832 0.263841 0.212535 0.000453 0.461911 0.458296 0.460332 0.000061 0.478881 0.475852 0.478088 0.000061 0.381415 0.403440 0.389299 0.000064 0.388866 0.412249 0.398422 0.000063 957.920000 964.650000 961.012800 309.074343 1090.310000 1077.310000 1086.146800 297.923569 7951.770000 7958.040000 7952.840400 529.346795
227 0.185636 0.267039 0.217513 0.000210 0.470648 0.468797 0.469230 0.000030 0.385144 0.408270 0.393715 0.000030 0.191813 0.270042 0.223017 0.000439 0.179458 0.264037 0.212010 0.000459 0.462726 0.460159 0.460473 0.000060 0.478570 0.477435 0.477986 0.000061 0.381452 0.403124 0.389236 0.000062 0.388837 0.413416 0.398193 0.000065 956.790000 964.210000 960.718100 309.735789 1090.900000 1081.390000 1086.295900 293.659696 7952.310000 7954.400000 7952.986000 525.516419
228 0.184974 0.267762 0.217080 0.000212 0.471116 0.467950 0.469253 0.000030 0.385273 0.407894 0.393601 0.000031 0.189493 0.275298 0.222768 0.000445 0.180454 0.260225 0.211392 0.000456 0.462843 0.459663 0.460531 0.000061 0.479389 0.476238 0.477976 0.000061 0.380838 0.404353 0.389202 0.000064 0.389708 0.411434 0.398001 0.000065 957.790000 966.760000 960.343467 311.831838 1090.530000 1080.860000 1086.134000 294.008727 7951.680000 7952.380000 7953.522533 528.306540
229 0.184558 0.266887 0.216598 0.000213 0.471005 0.466426 0.469245 0.000031 0.385071 0.406565 0.393451 0.000031 0.191594 0.272860 0.222335 0.000445 0.177521 0.260915 0.210861 0.000457 0.463287 0.455755 0.460543 0.000061 0.478723 0.477098 0.477948 0.000062 0.381779 0.400886 0.389080 0.000064 0.388362 0.412243 0.397822 0.000065 954.610000 964.140000 959.821500 309.891792 1087.840000 1077.700000 1086.083800 294.430622 7957.550000 7958.160000 7954.094700 527.370521
230 0.184450 0.266404 0.215975 0.000211 0.471208 0.467701 0.469233 0.000031 0.385181 0.407312 0.393256 0.000031 0.190630 0.270900 0.221861 0.000440 0.178271 0.261907 0.210088 0.000453 0.463318 0.459364 0.460566 0.000061 0.479099 0.476039 0.477900 0.000062 0.381512 0.402825 0.388955 0.000064 0.388850 0.411800 0.397557 0.000065 953.500000 962.060000 959.332333 304.895555 1088.290000 1075.950000 1086.031600 289.453231 7958.210000 7961.990000 7954.636067 519.534859
231 0.183070 0.266950 0.215595 0.000214 0.470499 0.467323 0.469196 0.000031 0.384270 0.407211 0.393116 0.000032 0.190211 0.269605 0.221670 0.000445 0.175929 0.264294 0.209519 0.000457 0.461437 0.458845 0.460535 0.000061 0.479562 0.475801 0.477857 0.000062 0.380069 0.402073 0.388876 0.000064 0.388472 0.412349 0.397356 0.000065 953.620000 965.880000 958.740967 301.372107 1091.940000 1079.960000 1086.013600 288.164654 7954.440000 7954.160000 7955.245433 512.450406
232 0.182566 0.264930 0.215100 0.000213 0.470129 0.467439 0.469130 0.000031 0.383860 0.406687 0.392921 0.000032 0.190799 0.268697 0.221254 0.000434 0.174332 0.261164 0.208945 0.000459 0.462941 0.458126 0.460570 0.000060 0.477318 0.476752 0.477690 0.000062 0.381298 0.401297 0.388776 0.000062 0.386422 0.412076 0.397067 0.000066 952.980000 965.160000 958.380567 295.665804 1093.310000 1079.180000 1086.074233 283.239588 7953.710000 7955.660000 7955.545200 508.320740
233 0.182424 0.264905 0.214541 0.000211 0.470233 0.467401 0.469112 0.000031 0.383890 0.406652 0.392741 0.000031 0.188037 0.267928 0.220920 0.000432 0.176811 0.261882 0.208163 0.000453 0.461714 0.459707 0.460557 0.000061 0.478751 0.475095 0.477667 0.000062 0.379611 0.402173 0.388666 0.000063 0.388169 0.411131 0.396815 0.000065 952.980000 960.920000 958.106733 295.395281 1094.430000 1078.470000 1086.309000 286.079245 7952.590000 7960.610000 7955.584267 509.970602
234 0.182087 0.263922 0.214213 0.000210 0.469545 0.467486 0.469031 0.000031 0.383308 0.406417 0.392586 0.000031 0.188000 0.270685 0.220807 0.000430 0.176175 0.257160 0.207618 0.000449 0.460737 0.460068 0.460478 0.000061 0.478353 0.474903 0.477584 0.000062 0.378916 0.403253 0.388577 0.000063 0.387700 0.409580 0.396594 0.000065 955.890000 966.050000 957.796500 291.249349 1091.840000 1076.730000 1086.452867 284.504759 7952.270000 7957.220000 7955.750633 504.003804
235 0.181493 0.262808 0.213667 0.000210 0.469827 0.467502 0.469006 0.000031 0.383327 0.406094 0.392404 0.000032 0.187177 0.265832 0.220416 0.000437 0.175810 0.259784 0.206918 0.000440 0.460967 0.458140 0.460445 0.000061 0.478686 0.476864 0.477566 0.000062 0.378830 0.400448 0.388437 0.000065 0.387823 0.411740 0.396372 0.000065 954.070000 961.570000 957.534067 291.711615 1091.790000 1078.800000 1086.576333 284.552709 7954.140000 7959.630000 7955.889600 504.365145
236 0.181453 0.264250 0.213387 0.000210 0.469925 0.467787 0.468977 0.000031 0.383383 0.406726 0.392300 0.000032 0.188470 0.269539 0.220330 0.000446 0.174437 0.258961 0.206444 0.000439 0.461303 0.459976 0.460427 0.000062 0.478547 0.475599 0.477527 0.000063 0.379453 0.402845 0.388397 0.000065 0.387314 0.410607 0.396202 0.000065 953.370000 960.110000 957.428133 293.379628 1091.370000 1079.110000 1086.979000 283.832769 7955.260000 7960.780000 7955.592867 502.710975
237 0.180313 0.262463 0.212998 0.000210 0.469785 0.466821 0.468935 0.000032 0.382943 0.405513 0.392154 0.000032 0.187482 0.264285 0.219781 0.000451 0.173144 0.260640 0.206216 0.000444 0.461025 0.457836 0.460408 0.000062 0.478545 0.475806 0.477461 0.000063 0.378962 0.399770 0.388220 0.000065 0.386925 0.411256 0.396087 0.000066 954.680000 959.490000 957.107067 297.320093 1091.620000 1079.930000 1087.177000 286.466098 7953.700000 7960.580000 7955.715933 509.338673
238 0.180521 0.262803 0.212679 0.000210 0.470451 0.468531 0.468886 0.000032 0.383472 0.406812 0.392023 0.000032 0.187090 0.267298 0.219362 0.000453 0.173952 0.258308 0.205996 0.000443 0.461599 0.460226 0.460385 0.000062 0.479302 0.476836 0.477386 0.000064 0.379247 0.402347 0.388078 0.000065 0.387697 0.411278 0.395969 0.000065 954.910000 964.960000 956.868600 302.141561 1090.840000 1078.230000 1087.263933 292.235631 7954.250000 7956.810000 7955.867467 512.618928
239 0.180108 0.263240 0.212278 0.000213 0.470372 0.467607 0.468946 0.000031 0.383292 0.406297 0.391946 0.000032 0.186998 0.271077 0.218849 0.000451 0.173217 0.255404 0.205708 0.000455 0.461495 0.458454 0.460490 0.000061 0.479248 0.476760 0.477402 0.000064 0.379146 0.402240 0.387998 0.000065 0.387439 0.410353 0.395894 0.000067 953.190000 962.740000 956.863767 310.865388 1092.710000 1079.790000 1087.403567 294.912085 7954.100000 7957.470000 7955.732667 523.609502
240 0.179849 0.260848 0.211829 0.000211 0.470278 0.466331 0.468909 0.000031 0.383149 0.404686 0.391785 0.000031 0.186530 0.266049 0.218271 0.000445 0.173168 0.255647 0.205388 0.000455 0.462111 0.458162 0.460478 0.000060 0.478445 0.474501 0.477339 0.000064 0.379437 0.400528 0.387816 0.000064 0.386862 0.408845 0.395754 0.000065 952.310000 961.610000 956.620100 316.902042 1093.310000 1081.630000 1087.785333 297.701269 7954.380000 7956.760000 7955.594567 528.462866
241 0.179236 0.261892 0.211516 0.000213 0.470805 0.466817 0.468914 0.000032 0.383334 0.405339 0.391695 0.000031 0.184923 0.267282 0.217927 0.000440 0.173548 0.256502 0.205105 0.000459 0.462016 0.459723 0.460426 0.000061 0.479593 0.473910 0.477401 0.000064 0.378888 0.401991 0.387677 0.000063 0.387780 0.408687 0.395712 0.000065 953.440000 962.020000 956.649767 317.544323 1094.510000 1082.520000 1087.976300 301.145051 7952.050000 7955.460000 7955.373933 531.645263
242 0.179060 0.260698 0.210980 0.000214 0.470645 0.466907 0.468961 0.000031 0.383170 0.405044 0.391566 0.000031 0.186253 0.268914 0.217598 0.000438 0.171867 0.252481 0.204361 0.000461 0.461220 0.457533 0.460454 0.000060 0.480071 0.476281 0.477468 0.000065 0.378730 0.400947 0.387597 0.000062 0.387610 0.409141 0.395536 0.000066 954.400000 959.410000 956.760767 318.626989 1094.410000 1081.550000 1088.244667 305.489081 7951.190000 7959.040000 7954.994567 536.870647
243 0.178706 0.260454 0.210552 0.000215 0.469891 0.466215 0.469026 0.000031 0.382535 0.404487 0.391484 0.000031 0.185104 0.270653 0.217371 0.000452 0.172308 0.250256 0.203733 0.000455 0.460578 0.457765 0.460554 0.000060 0.479203 0.474666 0.477498 0.000064 0.377936 0.401631 0.387599 0.000064 0.387135 0.407343 0.395369 0.000065 954.440000 958.220000 956.843167 319.856809 1093.810000 1081.000000 1088.669533 306.642095 7951.750000 7960.780000 7954.487300 539.865866
244 0.178054 0.259942 0.210145 0.000215 0.469511 0.466170 0.469019 0.000031 0.382074 0.404302 0.391356 0.000031 0.184552 0.268215 0.216819 0.000456 0.171556 0.251668 0.203470 0.000459 0.461549 0.457447 0.460506 0.000061 0.477472 0.474893 0.477532 0.000065 0.378450 0.400678 0.387400 0.000064 0.385697 0.407926 0.395313 0.000066 954.920000 959.690000 956.848367 325.514538 1096.650000 1077.560000 1088.975433 306.859464 7948.430000 7962.750000 7954.176200 541.031396
245 0.177698 0.259399 0.209812 0.000215 0.470825 0.467309 0.469091 0.000031 0.382887 0.404936 0.391307 0.000031 0.184966 0.269387 0.216553 0.000459 0.170431 0.249411 0.203071 0.000453 0.462588 0.457819 0.460594 0.000060 0.479063 0.476799 0.477588 0.000064 0.379302 0.401289 0.387382 0.000063 0.386473 0.408582 0.395233 0.000065 952.410000 961.790000 956.851800 324.286614 1094.890000 1079.270000 1089.174700 310.797534 7952.700000 7958.940000 7953.973500 544.199431
246 0.176753 0.260158 0.209559 0.000213 0.470206 0.467549 0.469112 0.000031 0.382170 0.405332 0.391246 0.000031 0.183874 0.270606 0.215957 0.000455 0.169631 0.249710 0.203162 0.000459 0.460867 0.460021 0.460593 0.000060 0.479545 0.475076 0.477630 0.000064 0.377770 0.403197 0.387202 0.000064 0.386571 0.407467 0.395290 0.000066 955.880000 957.960000 956.961900 329.411744 1094.550000 1079.230000 1089.314400 310.243581 7949.570000 7962.810000 7953.723700 546.277935
247 0.177489 0.260296 0.209156 0.000212 0.470762 0.466455 0.469139 0.000031 0.382780 0.404607 0.391144 0.000031 0.184727 0.266565 0.215369 0.000450 0.170251 0.254027 0.202943 0.000453 0.462351 0.457888 0.460643 0.000060 0.479174 0.475021 0.477635 0.000064 0.379064 0.400491 0.387061 0.000063 0.386497 0.408723 0.395227 0.000065 956.590000 958.360000 957.007167 320.921178 1094.180000 1083.580000 1089.419033 319.734334 7949.230000 7958.060000 7953.573800 541.480271
248 0.177092 0.259370 0.208965 0.000210 0.470894 0.468251 0.469096 0.000032 0.382753 0.405587 0.391056 0.000032 0.182912 0.264565 0.215089 0.000447 0.171273 0.254176 0.202840 0.000456 0.461931 0.460262 0.460640 0.000061 0.479857 0.476239 0.477552 0.000065 0.378225 0.401553 0.386974 0.000064 0.387282 0.409620 0.395139 0.000066 954.190000 961.160000 957.200700 315.211536 1093.090000 1081.760000 1089.719700 321.788374 7952.720000 7957.080000 7953.079600 539.783572
249 0.176908 0.259007 0.208656 0.000211 0.470360 0.467611 0.469007 0.000032 0.382324 0.405030 0.390902 0.000032 0.184058 0.264298 0.214668 0.000447 0.169757 0.253716 0.202644 0.000456 0.461932 0.459167 0.460476 0.000059 0.478788 0.476055 0.477538 0.000065 0.378570 0.400706 0.386734 0.000063 0.386079 0.409353 0.395070 0.000066 954.080000 959.010000 957.052567 311.232099 1095.610000 1082.420000 1090.184000 327.726823 7950.310000 7958.570000 7952.763433 539.288476
250 0.176879 0.257597 0.208443 0.000206 0.471323 0.466570 0.468995 0.000032 0.382990 0.403878 0.390830 0.000031 0.182537 0.265239 0.214295 0.000445 0.171221 0.249956 0.202591 0.000455 0.462660 0.458273 0.460483 0.000060 0.479986 0.474867 0.477508 0.000066 0.378623 0.400363 0.386627 0.000063 0.387356 0.407394 0.395033 0.000066 954.830000 961.930000 957.042733 304.428291 1095.150000 1081.380000 1090.458733 324.741609 7950.020000 7956.690000 7952.498533 526.650562
251 0.176328 0.257806 0.208289 0.000211 0.469916 0.467808 0.468997 0.000032 0.381840 0.404807 0.390784 0.000031 0.181015 0.268677 0.214107 0.000451 0.171641 0.246935 0.202471 0.000459 0.461139 0.459013 0.460424 0.000061 0.478693 0.476602 0.477569 0.000066 0.377102 0.401912 0.386529 0.000063 0.386577 0.407702 0.395040 0.000066 953.740000 962.400000 956.895000 310.664838 1095.470000 1082.510000 1090.805067 325.231867 7950.790000 7955.090000 7952.299933 537.602064
252 0.175204 0.259117 0.208139 0.000215 0.470466 0.467279 0.469004 0.000032 0.381887 0.404831 0.390744 0.000032 0.181235 0.267332 0.213793 0.000463 0.169172 0.250903 0.202485 0.000468 0.461848 0.458041 0.460471 0.000061 0.479083 0.476518 0.477537 0.000066 0.377664 0.400828 0.386467 0.000065 0.386110 0.408833 0.395021 0.000068 954.040000 960.800000 956.952700 317.707954 1095.780000 1078.460000 1091.195133 324.842067 7950.180000 7960.740000 7951.852167 543.838107
253 0.175349 0.258544 0.207820 0.000213 0.469989 0.466926 0.468937 0.000032 0.381597 0.404411 0.390602 0.000032 0.180292 0.266999 0.213259 0.000456 0.170406 0.250090 0.202382 0.000470 0.462021 0.457992 0.460432 0.000061 0.477957 0.475859 0.477442 0.000066 0.377502 0.400694 0.386280 0.000064 0.385691 0.408128 0.394924 0.000067 954.200000 960.820000 956.957600 315.000176 1094.470000 1082.620000 1091.352933 322.066073 7951.330000 7956.560000 7951.689467 541.334739
254 0.174918 0.258428 0.207471 0.000218 0.470460 0.466490 0.468945 0.000033 0.381797 0.404071 0.390503 0.000032 0.180969 0.261820 0.212844 0.000463 0.168868 0.255036 0.202097 0.000473 0.462529 0.457986 0.460441 0.000061 0.478390 0.474993 0.477449 0.000066 0.378061 0.399136 0.386162 0.000065 0.385534 0.409006 0.394843 0.000067 952.930000 958.190000 956.837133 326.812288 1095.590000 1084.460000 1091.479500 320.739455 7951.480000 7957.350000 7951.683367 554.757826
255 0.174380 0.259262 0.207110 0.000217 0.469973 0.466977 0.468976 0.000032 0.381295 0.404663 0.390416 0.000032 0.179903 0.261719 0.212361 0.000468 0.168857 0.256806 0.201858 0.000478 0.461268 0.458998 0.460550 0.000061 0.478678 0.474956 0.477403 0.000065 0.376858 0.399814 0.386093 0.000065 0.385731 0.409511 0.394739 0.000068 953.020000 963.320000 956.749000 332.424900 1096.440000 1085.830000 1091.535767 327.575927 7950.540000 7950.850000 7951.715233 560.981945
256 0.173736 0.255451 0.206586 0.000212 0.470280 0.467540 0.469054 0.000032 0.381317 0.403913 0.390314 0.000031 0.180538 0.261270 0.211789 0.000459 0.166933 0.249631 0.201384 0.000474 0.461911 0.459720 0.460645 0.000061 0.478649 0.475359 0.477462 0.000065 0.377499 0.400185 0.385988 0.000063 0.385134 0.407641 0.394639 0.000067 952.620000 963.610000 956.216567 339.406083 1093.310000 1084.240000 1091.848567 327.430610 7954.070000 7952.150000 7951.934867 569.658825
257 0.173499 0.256522 0.206140 0.000217 0.470508 0.466468 0.469068 0.000032 0.381405 0.403484 0.390190 0.000032 0.180258 0.261594 0.211441 0.000461 0.166741 0.251449 0.200840 0.000479 0.461259 0.458261 0.460602 0.000060 0.479757 0.474676 0.477535 0.000066 0.376959 0.399261 0.385854 0.000064 0.385852 0.407708 0.394526 0.000068 955.530000 959.780000 955.846633 345.922636 1095.590000 1088.250000 1091.985000 325.964506 7948.880000 7951.970000 7952.168367 578.333468
258 0.173151 0.256946 0.205738 0.000217 0.469517 0.468456 0.469047 0.000032 0.380608 0.405003 0.390054 0.000032 0.178367 0.261891 0.211067 0.000463 0.167936 0.252001 0.200409 0.000482 0.461538 0.460124 0.460584 0.000060 0.477497 0.476788 0.477510 0.000067 0.376587 0.400654 0.385729 0.000065 0.384628 0.409352 0.394380 0.000069 953.440000 962.290000 955.720433 347.229225 1097.950000 1082.680000 1092.115167 323.427718 7948.610000 7955.030000 7952.164400 581.555535
259 0.173355 0.256302 0.205559 0.000213 0.469735 0.467494 0.469028 0.000031 0.380821 0.404137 0.389987 0.000032 0.181353 0.259400 0.210966 0.000459 0.165357 0.253204 0.200152 0.000486 0.461861 0.460236 0.460560 0.000059 0.477610 0.474753 0.477495 0.000065 0.377708 0.399985 0.385682 0.000064 0.383934 0.408288 0.394292 0.000068 953.100000 961.540000 955.520433 338.234466 1096.310000 1086.300000 1091.999567 323.319561 7950.590000 7952.160000 7952.480000 574.218553
260 0.172816 0.255974 0.205307 0.000213 0.469792 0.468150 0.469051 0.000032 0.380699 0.404497 0.389928 0.000032 0.178465 0.265723 0.210754 0.000463 0.167166 0.246226 0.199860 0.000476 0.462142 0.459363 0.460518 0.000060 0.477442 0.476938 0.477583 0.000066 0.377039 0.401271 0.385589 0.000065 0.384359 0.407724 0.394266 0.000069 956.470000 959.540000 955.773200 332.553928 1097.030000 1088.370000 1092.075900 316.801352 7946.500000 7952.090000 7952.150900 566.524777
261 0.172499 0.255059 0.205042 0.000219 0.469840 0.466761 0.469001 0.000031 0.380638 0.403250 0.389813 0.000032 0.177495 0.258032 0.210567 0.000473 0.167503 0.252086 0.199517 0.000485 0.461318 0.458447 0.460460 0.000060 0.478363 0.475074 0.477543 0.000065 0.376171 0.398323 0.385492 0.000066 0.385105 0.408177 0.394135 0.000070 954.440000 960.430000 955.871500 324.506401 1097.110000 1087.700000 1091.912733 316.875962 7948.450000 7951.870000 7952.215767 561.994379
262 0.172149 0.255362 0.204588 0.000217 0.469096 0.466776 0.468993 0.000031 0.380011 0.403352 0.389672 0.000032 0.176841 0.257486 0.210154 0.000468 0.167457 0.253238 0.199022 0.000489 0.461997 0.458586 0.460460 0.000059 0.476194 0.474965 0.477527 0.000065 0.376450 0.398256 0.385368 0.000065 0.383573 0.408447 0.393975 0.000070 952.960000 961.560000 956.086433 323.028453 1095.770000 1087.150000 1092.172233 312.444943 7951.270000 7951.290000 7951.741333 566.303272
263 0.171591 0.254274 0.204242 0.000216 0.469701 0.465985 0.468926 0.000032 0.380268 0.402472 0.389521 0.000032 0.176981 0.259933 0.209903 0.000468 0.166200 0.248616 0.198580 0.000481 0.462277 0.458120 0.460446 0.000059 0.477125 0.473850 0.477406 0.000066 0.376688 0.398664 0.385283 0.000064 0.383847 0.406280 0.393758 0.000069 952.380000 958.690000 956.183333 321.398913 1099.120000 1082.720000 1092.218133 314.065864 7948.500000 7958.590000 7951.598533 559.756858
264 0.171201 0.255579 0.204048 0.000216 0.470692 0.468517 0.468915 0.000031 0.380844 0.404636 0.389455 0.000032 0.176453 0.257457 0.209673 0.000469 0.165949 0.253700 0.198424 0.000477 0.462330 0.460809 0.460469 0.000060 0.479053 0.476226 0.477362 0.000065 0.376567 0.399803 0.385230 0.000065 0.385122 0.409468 0.393681 0.000069 951.640000 958.800000 956.311400 318.447227 1094.450000 1081.700000 1092.273100 306.415499 7953.910000 7959.500000 7951.415500 544.429561
265 0.170459 0.253239 0.203931 0.000215 0.470243 0.467092 0.468943 0.000032 0.380308 0.402936 0.389440 0.000032 0.175933 0.259882 0.209354 0.000466 0.164985 0.246595 0.198508 0.000482 0.462807 0.457894 0.460571 0.000060 0.477680 0.476290 0.477316 0.000066 0.376745 0.398490 0.385206 0.000064 0.383871 0.407382 0.393673 0.000070 951.430000 962.350000 956.240167 313.634518 1098.590000 1084.820000 1092.420433 303.127007 7949.980000 7952.830000 7951.339400 531.742164
266 0.170827 0.255016 0.203693 0.000218 0.469885 0.466998 0.468891 0.000032 0.380167 0.403404 0.389332 0.000033 0.177873 0.256902 0.209297 0.000477 0.163782 0.253129 0.198090 0.000484 0.462119 0.456780 0.460631 0.000060 0.477650 0.477217 0.477152 0.000067 0.376846 0.396817 0.385230 0.000066 0.383490 0.409990 0.393433 0.000071 950.420000 961.230000 955.867600 310.983574 1098.350000 1087.100000 1092.535200 302.912548 7951.230000 7951.670000 7951.597200 529.361859
267 0.170028 0.254982 0.203406 0.000227 0.469791 0.467233 0.468827 0.000032 0.379862 0.403558 0.389201 0.000033 0.176970 0.256742 0.209011 0.000478 0.163087 0.253223 0.197802 0.000494 0.462015 0.458993 0.460652 0.000060 0.477566 0.475474 0.477003 0.000066 0.376502 0.398318 0.385159 0.000065 0.383222 0.408798 0.393243 0.000070 952.670000 959.760000 955.418933 306.241282 1098.000000 1084.950000 1092.483800 308.205856 7949.330000 7955.290000 7952.097267 524.597092
268 0.169845 0.253764 0.202748 0.000228 0.469242 0.467636 0.468812 0.000032 0.379423 0.403475 0.388993 0.000033 0.175829 0.261807 0.208534 0.000479 0.163861 0.245721 0.196963 0.000489 0.460828 0.459500 0.460711 0.000060 0.477657 0.475773 0.476913 0.000067 0.375328 0.400192 0.385058 0.000065 0.383518 0.406757 0.392928 0.000070 952.140000 960.940000 955.152767 299.150374 1099.150000 1087.800000 1092.682433 313.249303 7948.710000 7951.260000 7952.164800 522.589241
269 0.168821 0.252832 0.202200 0.000228 0.470788 0.467309 0.468788 0.000033 0.380198 0.402966 0.388812 0.000033 0.174782 0.255730 0.208013 0.000472 0.162860 0.249934 0.196388 0.000491 0.463638 0.458477 0.460699 0.000059 0.477939 0.476141 0.476877 0.000069 0.376981 0.397653 0.384893 0.000064 0.383415 0.408279 0.392730 0.000071 950.480000 959.750000 954.643500 299.657446 1100.630000 1088.010000 1093.016400 315.129164 7948.890000 7952.240000 7952.340100 520.487964
270 0.169153 0.252058 0.201645 0.000222 0.470629 0.468177 0.468749 0.000032 0.380186 0.403341 0.388618 0.000033 0.175720 0.255782 0.207635 0.000468 0.162585 0.248333 0.195654 0.000475 0.462860 0.460393 0.460759 0.000058 0.478398 0.475962 0.476740 0.000069 0.376718 0.399010 0.384822 0.000064 0.383654 0.407673 0.392414 0.000069 952.160000 961.300000 954.467500 304.002688 1099.590000 1088.410000 1093.188000 311.712415 7948.250000 7950.290000 7952.344500 519.934169
271 0.168319 0.253689 0.201164 0.000225 0.469637 0.466213 0.468751 0.000031 0.379242 0.402456 0.388475 0.000032 0.174653 0.261221 0.207360 0.000469 0.161986 0.246158 0.194968 0.000477 0.461337 0.457390 0.460755 0.000058 0.477938 0.475036 0.476747 0.000067 0.375332 0.398539 0.384737 0.000064 0.383152 0.406373 0.392214 0.000068 950.780000 960.360000 954.208367 299.913427 1097.700000 1085.080000 1093.475900 304.954434 7951.520000 7954.560000 7952.315733 507.106961
272 0.168139 0.252867 0.200769 0.000223 0.471027 0.466825 0.468762 0.000032 0.380161 0.402638 0.388364 0.000032 0.175538 0.257337 0.206834 0.000472 0.160739 0.248398 0.194703 0.000473 0.463686 0.459056 0.460806 0.000058 0.478369 0.474594 0.476718 0.000067 0.377242 0.398541 0.384614 0.000064 0.383080 0.406735 0.392114 0.000067 953.580000 958.380000 954.179233 292.242041 1098.240000 1084.150000 1093.671967 303.725221 7948.180000 7957.470000 7952.148800 507.230866
273 0.168029 0.251462 0.200459 0.000221 0.470791 0.467537 0.468773 0.000031 0.379962 0.402714 0.388278 0.000032 0.173976 0.256882 0.206332 0.000466 0.162082 0.246041 0.194585 0.000476 0.462022 0.459384 0.460837 0.000058 0.479560 0.475690 0.476708 0.000068 0.375608 0.398633 0.384486 0.000064 0.384317 0.406795 0.392071 0.000068 952.100000 957.900000 954.082200 288.452008 1098.720000 1086.790000 1093.945367 295.188085 7949.180000 7955.310000 7951.972433 507.384511
274 0.167228 0.251069 0.199977 0.000221 0.470104 0.466061 0.468798 0.000032 0.379241 0.401564 0.388151 0.000032 0.173524 0.254034 0.205878 0.000467 0.160931 0.248104 0.194076 0.000477 0.460831 0.457536 0.460856 0.000057 0.479377 0.474587 0.476739 0.000068 0.374639 0.396486 0.384363 0.000064 0.383843 0.406642 0.391940 0.000069 953.620000 957.220000 954.260667 280.473795 1099.820000 1090.780000 1094.034367 295.618613 7946.560000 7952.000000 7951.704967 506.958434
275 0.167215 0.251660 0.199648 0.000221 0.470887 0.467373 0.468818 0.000032 0.379785 0.402659 0.388067 0.000032 0.174792 0.256474 0.205605 0.000463 0.159637 0.246846 0.193690 0.000479 0.462716 0.459081 0.460900 0.000058 0.479057 0.475664 0.476736 0.000069 0.376339 0.398299 0.384312 0.000064 0.383231 0.407019 0.391822 0.000068 952.060000 958.180000 954.443600 280.821312 1101.690000 1086.800000 1094.309800 296.912723 7946.250000 7955.020000 7951.246600 511.763274
276 0.166511 0.250565 0.199359 0.000222 0.470608 0.466934 0.468794 0.000032 0.379379 0.402023 0.387963 0.000033 0.173289 0.257806 0.205433 0.000464 0.159733 0.243323 0.193284 0.000485 0.462427 0.457781 0.460871 0.000059 0.478788 0.476087 0.476717 0.000069 0.375686 0.397789 0.384239 0.000065 0.383072 0.406258 0.391687 0.000070 951.890000 953.340000 954.670800 287.662001 1102.610000 1084.930000 1094.670500 301.824356 7945.500000 7961.730000 7950.658700 526.278054
277 0.166466 0.249967 0.198943 0.000221 0.470414 0.466706 0.468805 0.000032 0.379230 0.401684 0.387847 0.000032 0.173839 0.254770 0.204974 0.000458 0.159094 0.245165 0.192912 0.000480 0.462792 0.459305 0.460904 0.000059 0.478036 0.474107 0.476707 0.000068 0.376106 0.397944 0.384125 0.000064 0.382353 0.405424 0.391568 0.000068 951.200000 956.070000 954.795400 288.295884 1103.400000 1086.100000 1095.085633 295.705563 7945.400000 7957.830000 7950.118967 521.635451
278 0.166155 0.248549 0.198454 0.000218 0.470467 0.467098 0.468846 0.000031 0.379174 0.401533 0.387728 0.000032 0.171663 0.256050 0.204600 0.000456 0.160646 0.241049 0.192308 0.000470 0.462957 0.459217 0.460859 0.000058 0.477978 0.474979 0.476832 0.000066 0.375569 0.398267 0.383981 0.000064 0.382778 0.404800 0.391475 0.000068 950.570000 956.980000 954.929267 283.059394 1102.410000 1085.980000 1095.585200 290.245920 7947.020000 7957.040000 7949.485533 511.148250
279 0.165331 0.249191 0.198108 0.000222 0.470574 0.468067 0.468796 0.000032 0.379001 0.402404 0.387590 0.000032 0.171403 0.258225 0.204310 0.000459 0.159259 0.240157 0.191907 0.000475 0.462149 0.459633 0.460818 0.000059 0.478999 0.476502 0.476773 0.000066 0.374925 0.399210 0.383866 0.000063 0.383077 0.405598 0.391313 0.000068 951.270000 955.950000 954.906900 283.058816 1103.680000 1087.010000 1095.875100 288.761789 7945.050000 7957.040000 7949.218000 503.643212
280 0.165027 0.248733 0.197746 0.000219 0.470351 0.466541 0.468872 0.000031 0.378754 0.401199 0.387535 0.000032 0.170661 0.254474 0.203822 0.000453 0.159394 0.242992 0.191670 0.000472 0.462377 0.458467 0.460919 0.000057 0.478324 0.474615 0.476826 0.000066 0.374862 0.397269 0.383790 0.000063 0.382645 0.405128 0.391279 0.000068 948.620000 961.920000 954.857800 275.180505 1103.730000 1087.540000 1096.501767 284.479721 7947.650000 7950.540000 7948.640433 495.168526
281 0.165154 0.248761 0.197370 0.000221 0.469780 0.466072 0.468843 0.000031 0.378392 0.400879 0.387401 0.000032 0.171879 0.252768 0.203675 0.000455 0.158428 0.244753 0.191064 0.000468 0.461866 0.458111 0.460942 0.000058 0.477693 0.474034 0.476744 0.000066 0.374870 0.396508 0.383762 0.000063 0.381914 0.405250 0.391040 0.000068 952.350000 959.030000 954.587200 274.796050 1103.330000 1087.040000 1096.986600 283.429038 7944.320000 7953.930000 7948.426200 489.417244
282 0.164838 0.249101 0.196989 0.000223 0.470739 0.466534 0.468914 0.000030 0.378969 0.401304 0.387337 0.000032 0.171460 0.250159 0.203276 0.000464 0.158216 0.248042 0.190702 0.000479 0.462596 0.459523 0.460975 0.000056 0.478882 0.473545 0.476854 0.000066 0.375255 0.396714 0.383665 0.000063 0.382682 0.405894 0.391008 0.000069 950.330000 958.520000 954.487767 275.429562 1106.820000 1084.660000 1097.584967 284.390080 7942.850000 7956.820000 7947.927267 493.448583
283 0.164310 0.248157 0.196505 0.000219 0.470580 0.466556 0.468931 0.000031 0.378699 0.401036 0.387203 0.000032 0.170181 0.255018 0.202914 0.000459 0.158439 0.241295 0.190097 0.000466 0.463042 0.458831 0.461093 0.000055 0.478118 0.474281 0.476769 0.000066 0.375183 0.397687 0.383639 0.000062 0.382215 0.404385 0.390767 0.000067 952.050000 955.430000 954.318600 272.138502 1106.160000 1091.710000 1097.995233 285.497539 7941.790000 7952.860000 7947.686167 491.909968
284 0.163544 0.247024 0.196216 0.000220 0.470802 0.466484 0.468937 0.000030 0.378625 0.400646 0.387121 0.000031 0.169865 0.252907 0.202699 0.000461 0.157223 0.241140 0.189733 0.000476 0.462332 0.457991 0.461102 0.000056 0.479272 0.474976 0.476772 0.000065 0.374592 0.396466 0.383581 0.000062 0.382657 0.404825 0.390660 0.000067 951.260000 958.370000 954.242633 273.252661 1104.470000 1090.580000 1098.291300 290.326865 7944.270000 7951.050000 7947.466067 501.584706
285 0.163015 0.247257 0.195880 0.000221 0.469835 0.467425 0.468992 0.000030 0.377789 0.401375 0.387059 0.000032 0.169758 0.252658 0.202329 0.000462 0.156272 0.241857 0.189431 0.000474 0.462223 0.459260 0.461152 0.000055 0.477447 0.475590 0.476833 0.000065 0.374483 0.397280 0.383505 0.000062 0.381094 0.405470 0.390612 0.000068 952.240000 955.580000 954.242133 275.348897 1105.860000 1086.630000 1098.591567 291.570928 7941.900000 7957.790000 7947.166300 501.045751
286 0.163178 0.246076 0.195566 0.000216 0.469816 0.467237 0.468969 0.000030 0.377824 0.400888 0.386948 0.000031 0.168387 0.249108 0.202095 0.000464 0.157968 0.243043 0.189037 0.000461 0.461414 0.459078 0.461087 0.000055 0.478218 0.475396 0.476850 0.000065 0.373506 0.396087 0.383390 0.000062 0.382143 0.405690 0.390506 0.000067 949.060000 959.710000 954.079633 281.790318 1105.660000 1092.610000 1098.749800 295.236072 7945.280000 7947.680000 7947.170567 504.959786
287 0.163163 0.246037 0.195390 0.000218 0.470233 0.466947 0.468997 0.000030 0.378112 0.400674 0.386915 0.000031 0.169456 0.253458 0.201773 0.000467 0.156871 0.238615 0.189007 0.000464 0.463416 0.459230 0.461151 0.000055 0.477049 0.474664 0.476843 0.000065 0.375228 0.397499 0.383338 0.000062 0.380995 0.403849 0.390492 0.000067 949.400000 955.620000 954.128700 281.102378 1107.210000 1092.470000 1099.021700 294.906903 7943.390000 7951.910000 7946.849600 499.998401
288 0.162357 0.246227 0.195259 0.000219 0.470489 0.467668 0.468917 0.000030 0.378049 0.401235 0.386820 0.000031 0.168352 0.251908 0.201618 0.000468 0.156362 0.240546 0.188900 0.000473 0.463010 0.458812 0.461097 0.000056 0.477969 0.476523 0.476738 0.000065 0.374612 0.396741 0.383253 0.000062 0.381487 0.405730 0.390386 0.000067 951.880000 954.080000 954.124467 283.272179 1104.760000 1092.020000 1099.255833 298.622728 7943.360000 7953.900000 7946.619700 496.215997
289 0.162285 0.245929 0.195012 0.000219 0.470200 0.466695 0.468976 0.000031 0.377825 0.400465 0.386787 0.000032 0.168466 0.255030 0.201360 0.000471 0.156103 0.236827 0.188664 0.000472 0.462651 0.458101 0.461108 0.000057 0.477748 0.475290 0.476845 0.000066 0.374396 0.397180 0.383183 0.000063 0.381254 0.403751 0.390390 0.000068 950.480000 955.170000 954.087533 283.616687 1104.690000 1094.370000 1099.545033 296.489972 7944.830000 7950.460000 7946.367433 494.582330
290 0.161645 0.245041 0.194933 0.000220 0.470626 0.467687 0.468832 0.000030 0.377932 0.400894 0.386663 0.000032 0.168105 0.250656 0.201031 0.000468 0.155185 0.239426 0.188835 0.000477 0.462630 0.460632 0.461037 0.000056 0.478623 0.474743 0.476628 0.000066 0.374272 0.397639 0.383035 0.000063 0.381591 0.404148 0.390290 0.000068 951.680000 956.380000 954.061900 290.657670 1105.640000 1089.160000 1099.571067 294.537978 7942.680000 7954.460000 7946.367033 499.618315
291 0.162172 0.244597 0.194710 0.000221 0.470041 0.467270 0.468894 0.000030 0.377680 0.400468 0.386639 0.000032 0.167505 0.250375 0.200765 0.000471 0.156838 0.238819 0.188655 0.000477 0.462373 0.459859 0.461058 0.000056 0.477708 0.474680 0.476731 0.000066 0.373913 0.397014 0.382970 0.000063 0.381447 0.403922 0.390308 0.000069 952.490000 959.310000 954.111167 290.698523 1104.130000 1090.720000 1099.668267 301.431332 7943.380000 7949.970000 7946.220567 513.003346
292 0.161144 0.246204 0.194366 0.000222 0.470485 0.467008 0.468894 0.000030 0.377683 0.400767 0.386536 0.000031 0.167084 0.252064 0.200548 0.000481 0.155204 0.240345 0.188184 0.000480 0.463540 0.458100 0.461093 0.000056 0.477430 0.475917 0.476696 0.000065 0.374603 0.396289 0.382929 0.000064 0.380762 0.405245 0.390142 0.000069 950.470000 959.330000 954.001900 287.832709 1105.790000 1091.270000 1100.017733 299.997236 7943.740000 7949.400000 7945.980367 517.266091
293 0.160969 0.245127 0.194202 0.000224 0.470530 0.466510 0.468820 0.000030 0.377662 0.400095 0.386435 0.000032 0.167712 0.248746 0.200187 0.000485 0.154225 0.241509 0.188218 0.000488 0.462358 0.457786 0.461101 0.000056 0.478703 0.475235 0.476539 0.000066 0.373964 0.395074 0.382827 0.000064 0.381360 0.405117 0.390043 0.000069 949.090000 959.260000 954.000100 287.062779 1104.170000 1091.170000 1099.980667 311.237446 7946.740000 7949.570000 7946.019233 535.764561
294 0.160582 0.245281 0.194007 0.000226 0.470443 0.466982 0.468830 0.000030 0.377485 0.400472 0.386383 0.000032 0.166515 0.252247 0.200092 0.000486 0.154650 0.238316 0.187922 0.000491 0.462882 0.457794 0.461153 0.000056 0.478004 0.476171 0.476506 0.000066 0.373972 0.396130 0.382835 0.000064 0.380998 0.404814 0.389931 0.000070 948.440000 956.540000 954.118567 290.045540 1104.600000 1090.770000 1100.138000 314.242703 7946.960000 7952.690000 7945.743433 551.094943
295 0.160902 0.244929 0.193506 0.000226 0.470415 0.467517 0.468953 0.000030 0.377561 0.400741 0.386319 0.000032 0.166942 0.248710 0.199565 0.000487 0.154863 0.241149 0.187447 0.000487 0.463051 0.459770 0.461238 0.000056 0.477779 0.475265 0.476669 0.000067 0.374219 0.396452 0.382736 0.000064 0.380904 0.405030 0.389902 0.000070 950.650000 955.870000 954.252900 291.894685 1104.760000 1092.960000 1100.381733 319.523466 7944.590000 7951.170000 7945.365367 559.607695
296 0.160253 0.245579 0.192938 0.000226 0.469567 0.466858 0.468898 0.000030 0.376773 0.400474 0.386110 0.000032 0.167044 0.253353 0.198684 0.000484 0.153462 0.237806 0.187191 0.000483 0.462175 0.458550 0.461169 0.000057 0.476958 0.475165 0.476628 0.000065 0.373636 0.396991 0.382423 0.000064 0.379909 0.403958 0.389797 0.000068 950.370000 957.390000 954.283667 291.329021 1106.930000 1092.620000 1100.791867 321.592406 7942.700000 7949.990000 7944.924467 560.669543
297 0.159912 0.244195 0.192681 0.000220 0.470621 0.466864 0.468935 0.000031 0.377409 0.400063 0.386059 0.000032 0.167167 0.251789 0.198348 0.000468 0.152657 0.236601 0.187015 0.000489 0.462306 0.459916 0.461216 0.000056 0.478937 0.473812 0.476653 0.000066 0.373764 0.397478 0.382355 0.000063 0.381053 0.402648 0.389762 0.000069 949.100000 958.080000 954.265533 300.686076 1105.610000 1095.500000 1101.021567 327.276727 7945.290000 7946.420000 7944.712900 568.299637
298 0.159425 0.244159 0.192640 0.000222 0.470048 0.467035 0.469020 0.000030 0.376861 0.400172 0.386106 0.000031 0.166280 0.245578 0.198511 0.000472 0.152570 0.242740 0.186769 0.000495 0.462337 0.459569 0.461311 0.000056 0.477758 0.474502 0.476728 0.000066 0.373520 0.395372 0.382471 0.000063 0.380202 0.404973 0.389740 0.000070 949.190000 960.360000 954.201767 302.273120 1104.540000 1093.610000 1101.253100 327.758584 7946.270000 7946.030000 7944.545133 573.524526
299 0.159162 0.244063 0.192566 0.000222 0.470342 0.467612 0.468977 0.000031 0.376988 0.400547 0.386054 0.000032 0.165907 0.252111 0.198431 0.000473 0.152418 0.236015 0.186702 0.000494 0.461767 0.459332 0.461207 0.000058 0.478917 0.475891 0.476747 0.000066 0.373009 0.397166 0.382374 0.000064 0.380967 0.403928 0.389733 0.000070 947.320000 958.850000 954.238433 310.232632 1105.760000 1091.710000 1101.153433 323.461562 7946.920000 7949.440000 7944.608133 575.632435
300 0.158526 0.243211 0.192333 0.000227 0.470371 0.467880 0.469075 0.000031 0.376818 0.400479 0.386053 0.000031 0.165325 0.249285 0.198322 0.000482 0.151728 0.237138 0.186344 0.000495 0.463159 0.459286 0.461233 0.000057 0.477583 0.476474 0.476918 0.000066 0.373809 0.396286 0.382360 0.000063 0.379827 0.404673 0.389746 0.000069 947.780000 958.370000 954.184733 317.801033 1103.120000 1094.990000 1100.854600 330.010606 7949.100000 7946.640000 7944.960667 577.633514
301 0.158193 0.243179 0.191930 0.000223 0.470340 0.466950 0.469121 0.000030 0.376696 0.399819 0.385963 0.000031 0.166443 0.250132 0.197910 0.000472 0.149943 0.236227 0.185950 0.000495 0.462378 0.458879 0.461221 0.000055 0.478301 0.475022 0.477021 0.000064 0.373598 0.396255 0.382227 0.000062 0.379793 0.403383 0.389699 0.000069 948.100000 957.900000 953.967167 319.050804 1104.840000 1097.300000 1100.735700 331.922503 7947.060000 7944.800000 7945.297133 577.049832
302 0.158299 0.242802 0.191708 0.000226 0.470781 0.466926 0.469156 0.000030 0.377036 0.399689 0.385921 0.000031 0.165610 0.248786 0.197901 0.000474 0.150988 0.236817 0.185515 0.000493 0.462439 0.458921 0.461235 0.000057 0.479122 0.474932 0.477076 0.000062 0.373391 0.395880 0.382235 0.000063 0.380682 0.403497 0.389608 0.000068 949.460000 962.790000 953.753833 319.606530 1105.020000 1091.380000 1100.667667 329.602159 7945.520000 7945.830000 7945.578500 583.474208
303 0.157855 0.243130 0.191368 0.000231 0.471121 0.467942 0.469134 0.000030 0.377141 0.400498 0.385804 0.000031 0.165133 0.243252 0.197651 0.000478 0.150578 0.243007 0.185085 0.000497 0.463276 0.459939 0.461188 0.000057 0.478965 0.475945 0.477080 0.000064 0.373834 0.394933 0.382127 0.000064 0.380449 0.406064 0.389482 0.000068 951.160000 958.140000 953.503400 313.714579 1103.200000 1094.110000 1100.166733 333.802563 7945.640000 7947.750000 7946.329867 571.157944
304 0.157213 0.241615 0.190941 0.000227 0.470360 0.466122 0.469191 0.000029 0.376416 0.398770 0.385716 0.000031 0.164800 0.246060 0.197203 0.000465 0.149625 0.237170 0.184678 0.000495 0.461889 0.459017 0.461226 0.000057 0.478832 0.473227 0.477155 0.000063 0.372762 0.395130 0.382019 0.000063 0.380070 0.402409 0.389412 0.000067 951.240000 954.170000 953.335100 306.805788 1105.290000 1094.750000 1099.764700 329.912462 7943.470000 7951.080000 7946.900200 553.215657
305 0.157415 0.242308 0.190684 0.000228 0.471119 0.466369 0.469201 0.000030 0.377008 0.399151 0.385646 0.000031 0.165106 0.249052 0.197109 0.000474 0.149724 0.235565 0.184260 0.000495 0.463234 0.459073 0.461184 0.000057 0.479003 0.473665 0.477217 0.000063 0.373796 0.396067 0.381961 0.000063 0.380219 0.402235 0.389330 0.000068 951.360000 956.410000 953.255900 305.039205 1104.550000 1091.330000 1099.691333 325.620868 7944.090000 7952.260000 7947.052767 546.580281
306 0.156792 0.242456 0.190356 0.000229 0.471823 0.467667 0.469306 0.000029 0.377313 0.400104 0.385621 0.000031 0.164342 0.246759 0.196771 0.000474 0.149242 0.238153 0.183941 0.000495 0.463158 0.460969 0.461345 0.000055 0.480487 0.474364 0.477266 0.000063 0.373513 0.396706 0.381973 0.000063 0.381114 0.403501 0.389269 0.000067 950.400000 955.810000 953.421200 305.037484 1105.680000 1090.550000 1099.620733 316.474494 7943.920000 7953.640000 7946.958067 545.433096
307 0.156558 0.241943 0.189922 0.000232 0.471451 0.466906 0.469238 0.000029 0.376983 0.399417 0.385443 0.000031 0.162702 0.249727 0.196373 0.000478 0.150413 0.234158 0.183471 0.000489 0.463601 0.457960 0.461306 0.000055 0.479301 0.475851 0.477170 0.000064 0.373332 0.395490 0.381826 0.000063 0.380634 0.403343 0.389060 0.000067 952.280000 956.140000 953.598733 309.165112 1104.090000 1093.980000 1099.538333 314.908765 7943.630000 7949.880000 7946.862933 545.052740
308 0.155486 0.241399 0.189441 0.000230 0.471011 0.466300 0.469290 0.000030 0.376353 0.398829 0.385336 0.000032 0.161698 0.243427 0.195973 0.000478 0.149274 0.239371 0.182909 0.000485 0.462809 0.459106 0.461246 0.000055 0.479212 0.473493 0.477334 0.000065 0.372476 0.394402 0.381665 0.000063 0.380231 0.403256 0.389007 0.000067 953.070000 953.080000 953.569233 310.745713 1102.640000 1093.470000 1099.647267 311.069424 7944.290000 7953.450000 7946.783500 542.966388
309 0.155362 0.240059 0.189090 0.000233 0.471113 0.466940 0.469255 0.000030 0.376387 0.398876 0.385206 0.000032 0.162320 0.247146 0.195446 0.000475 0.148404 0.232972 0.182734 0.000495 0.463455 0.458615 0.461169 0.000056 0.478770 0.475266 0.477341 0.000063 0.373114 0.395174 0.381452 0.000064 0.379660 0.402578 0.388959 0.000068 950.330000 955.320000 953.664200 318.953325 1105.030000 1095.620000 1099.857967 320.637969 7944.640000 7949.060000 7946.477833 544.998998
310 0.155765 0.241530 0.188915 0.000235 0.470308 0.467153 0.469213 0.000030 0.375946 0.399466 0.385123 0.000032 0.162212 0.248367 0.195342 0.000484 0.149319 0.234692 0.182488 0.000498 0.461804 0.459841 0.461188 0.000056 0.478813 0.474465 0.477237 0.000064 0.371926 0.396399 0.381434 0.000065 0.379965 0.402533 0.388812 0.000068 951.880000 958.790000 953.804667 314.731621 1104.350000 1091.540000 1100.022633 319.974549 7943.770000 7949.670000 7946.172700 544.123215
311 0.155202 0.239393 0.188573 0.000233 0.469885 0.467544 0.469218 0.000030 0.375480 0.399098 0.385024 0.000032 0.161192 0.244642 0.195044 0.000484 0.149211 0.234143 0.182102 0.000497 0.460905 0.458508 0.461130 0.000056 0.478865 0.476579 0.477305 0.000064 0.370991 0.394348 0.381304 0.000066 0.379969 0.403848 0.388744 0.000069 948.650000 957.010000 953.982067 311.208422 1107.980000 1093.660000 1100.233633 326.549314 7943.370000 7949.330000 7945.784300 548.597955
312 0.154899 0.240315 0.188243 0.000234 0.469619 0.467694 0.469173 0.000030 0.375203 0.399480 0.384894 0.000033 0.162385 0.245611 0.194427 0.000484 0.147412 0.235019 0.182058 0.000504 0.462238 0.460345 0.461076 0.000055 0.477001 0.475042 0.477271 0.000064 0.372282 0.395925 0.381081 0.000065 0.378124 0.403035 0.388707 0.000070 948.880000 955.240000 953.872700 305.312813 1106.490000 1093.530000 1100.204833 333.685490 7944.630000 7951.230000 7945.922467 556.192077
313 0.154907 0.239874 0.187945 0.000234 0.470551 0.467895 0.469182 0.000031 0.375858 0.399489 0.384811 0.000033 0.162172 0.246099 0.194119 0.000483 0.147641 0.233649 0.181770 0.000506 0.461960 0.460087 0.461010 0.000056 0.479143 0.475704 0.477354 0.000064 0.372024 0.395891 0.380943 0.000066 0.379692 0.403087 0.388679 0.000069 950.120000 954.260000 953.700100 306.432541 1103.460000 1092.840000 1100.307733 341.803628 7946.420000 7952.900000 7945.992167 563.217302
314 0.154385 0.240766 0.187507 0.000232 0.470535 0.466839 0.469141 0.000030 0.375690 0.399017 0.384651 0.000032 0.160621 0.243957 0.193570 0.000480 0.148149 0.237576 0.181444 0.000498 0.462274 0.458393 0.460998 0.000056 0.478796 0.475285 0.477285 0.000064 0.371778 0.394062 0.380770 0.000065 0.379602 0.403972 0.388533 0.000069 951.260000 953.730000 953.468500 307.229723 1103.620000 1094.470000 1100.325067 349.294631 7945.120000 7951.800000 7946.206433 574.885184
315 0.154114 0.238392 0.187162 0.000228 0.470885 0.467858 0.469142 0.000030 0.375854 0.399018 0.384548 0.000032 0.161640 0.239316 0.193188 0.000474 0.146589 0.237468 0.181137 0.000495 0.462305 0.459721 0.460869 0.000057 0.479464 0.475994 0.477414 0.000062 0.372106 0.393600 0.380565 0.000064 0.379601 0.404436 0.388531 0.000068 951.170000 954.380000 953.206133 311.964342 1106.390000 1091.430000 1100.174400 355.153319 7942.440000 7954.190000 7946.619467 596.848253
316 0.153802 0.239149 0.186991 0.000227 0.470499 0.466832 0.469090 0.000030 0.375490 0.398527 0.384460 0.000032 0.162552 0.240856 0.193062 0.000466 0.145052 0.237441 0.180921 0.000504 0.461696 0.458630 0.460761 0.000057 0.479301 0.475035 0.477418 0.000063 0.371952 0.393298 0.380452 0.000064 0.379027 0.403757 0.388469 0.000068 951.550000 957.430000 953.025433 310.790798 1106.820000 1091.280000 1100.158967 353.657759 7941.630000 7951.290000 7946.815600 592.474341
317 0.153561 0.237469 0.186778 0.000230 0.470955 0.467757 0.469120 0.000030 0.375737 0.398670 0.384418 0.000032 0.161979 0.236648 0.192985 0.000470 0.145143 0.238290 0.180572 0.000515 0.462892 0.459350 0.460778 0.000057 0.479019 0.476163 0.477463 0.000063 0.372618 0.392540 0.380440 0.000064 0.378856 0.404801 0.388395 0.000070 952.780000 959.970000 952.915267 307.045022 1107.070000 1092.580000 1100.361300 356.043239 7940.150000 7947.450000 7946.723433 597.746454
318 0.153286 0.239748 0.186571 0.000227 0.469977 0.467118 0.469058 0.000029 0.374970 0.398907 0.384312 0.000031 0.159847 0.247427 0.192840 0.000460 0.146726 0.232069 0.180302 0.000516 0.462043 0.458391 0.460721 0.000057 0.477910 0.475845 0.477394 0.000063 0.371384 0.395102 0.380357 0.000063 0.378555 0.402712 0.388267 0.000070 949.730000 958.770000 952.799267 302.434714 1108.430000 1092.280000 1100.527200 353.172272 7941.840000 7948.950000 7946.673533 601.652163
319 0.152926 0.238694 0.186473 0.000233 0.471040 0.468230 0.469108 0.000030 0.375606 0.399369 0.384317 0.000032 0.159229 0.239621 0.193187 0.000472 0.146623 0.237768 0.179759 0.000521 0.462867 0.459705 0.460812 0.000057 0.479213 0.476754 0.477404 0.000063 0.371775 0.393680 0.380524 0.000064 0.379436 0.405058 0.388110 0.000071 951.980000 958.150000 952.740933 291.991055 1107.320000 1094.650000 1100.645633 347.829563 7940.700000 7947.200000 7946.613433 594.092628
320 0.152402 0.238411 0.186161 0.000236 0.471413 0.466144 0.469070 0.000030 0.375710 0.397824 0.384197 0.000032 0.159849 0.239541 0.193169 0.000479 0.144956 0.237281 0.179153 0.000529 0.463071 0.458809 0.460746 0.000058 0.479755 0.473479 0.477395 0.000063 0.372104 0.393029 0.380473 0.000065 0.379316 0.402620 0.387922 0.000071 951.340000 955.300000 952.510233 292.286636 1106.730000 1095.160000 1100.795800 348.503544 7941.930000 7949.540000 7946.693967 601.633654
321 0.152292 0.239500 0.185715 0.000235 0.470700 0.467644 0.469059 0.000030 0.375177 0.399200 0.384056 0.000033 0.160181 0.245079 0.192946 0.000485 0.144403 0.233921 0.178484 0.000513 0.462432 0.459916 0.460785 0.000059 0.478968 0.475371 0.477333 0.000064 0.371757 0.395465 0.380434 0.000066 0.378598 0.402936 0.387678 0.000070 948.650000 959.100000 952.581000 284.921970 1107.300000 1091.300000 1101.240967 333.568658 7944.050000 7949.600000 7946.178033 587.327985
322 0.151164 0.237808 0.185171 0.000235 0.471033 0.467284 0.469065 0.000030 0.375072 0.398441 0.383896 0.000032 0.159186 0.241671 0.192482 0.000479 0.143143 0.233944 0.177859 0.000512 0.461746 0.458548 0.460772 0.000060 0.480321 0.476021 0.477357 0.000064 0.370978 0.393485 0.380285 0.000065 0.379167 0.403398 0.387508 0.000070 950.430000 954.370000 952.649833 278.679413 1106.690000 1091.140000 1101.433667 323.431597 7942.880000 7954.490000 7945.916500 573.763839
323 0.151544 0.236954 0.184670 0.000233 0.470811 0.467099 0.469099 0.000030 0.375031 0.398055 0.383770 0.000032 0.159469 0.241296 0.192183 0.000484 0.143618 0.232612 0.177158 0.000506 0.462311 0.459202 0.460723 0.000059 0.479312 0.474995 0.477475 0.000063 0.371459 0.393831 0.380161 0.000066 0.378604 0.402280 0.387380 0.000068 951.160000 957.660000 952.737167 271.086488 1106.140000 1094.740000 1101.779067 314.663533 7942.700000 7947.600000 7945.483767 560.751948
324 0.151452 0.235193 0.184301 0.000228 0.470309 0.467035 0.469101 0.000030 0.374651 0.397482 0.383661 0.000031 0.159157 0.236740 0.191859 0.000476 0.143747 0.233647 0.176743 0.000499 0.461826 0.459051 0.460689 0.000059 0.478792 0.475019 0.477512 0.000062 0.371025 0.392358 0.380040 0.000064 0.378278 0.402607 0.387281 0.000068 953.430000 958.220000 952.662367 265.582516 1106.970000 1097.430000 1102.082067 305.728213 7939.600000 7944.350000 7945.255567 554.629064
325 0.151017 0.237807 0.184222 0.000229 0.471262 0.467296 0.469175 0.000030 0.375188 0.398449 0.383689 0.000032 0.158389 0.245227 0.191826 0.000485 0.143645 0.230387 0.176618 0.000500 0.463020 0.458474 0.460703 0.000059 0.479504 0.476118 0.477648 0.000063 0.371630 0.394500 0.380040 0.000066 0.378747 0.402399 0.387339 0.000069 952.810000 957.320000 952.840067 256.468525 1105.560000 1093.650000 1102.103100 295.152481 7941.630000 7949.030000 7945.056833 531.081857
326 0.150886 0.235600 0.183977 0.000227 0.469671 0.467428 0.469217 0.000030 0.374036 0.397880 0.383645 0.000032 0.158140 0.240554 0.191477 0.000487 0.143633 0.230647 0.176478 0.000494 0.461295 0.459811 0.460737 0.000058 0.478048 0.475045 0.477697 0.000063 0.370348 0.394034 0.379959 0.000066 0.377723 0.401726 0.387331 0.000068 949.460000 954.690000 953.088267 259.430056 1107.480000 1096.200000 1102.089267 280.526858 7943.060000 7949.110000 7944.822467 514.909293
327 0.150914 0.235892 0.184008 0.000229 0.470575 0.467653 0.469222 0.000030 0.374677 0.398125 0.383658 0.000032 0.158670 0.239627 0.191386 0.000490 0.143159 0.232158 0.176630 0.000499 0.461327 0.459643 0.460807 0.000057 0.479823 0.475662 0.477637 0.000062 0.370530 0.393638 0.379981 0.000066 0.378823 0.402611 0.387335 0.000068 951.910000 959.120000 953.243233 263.527524 1104.490000 1092.160000 1102.044300 274.018086 7943.600000 7948.720000 7944.712467 496.214264
328 0.150455 0.235899 0.183862 0.000225 0.470764 0.467756 0.469222 0.000030 0.374671 0.398199 0.383614 0.000032 0.159015 0.239792 0.191219 0.000487 0.141895 0.232005 0.176504 0.000498 0.461256 0.458860 0.460725 0.000059 0.480272 0.476651 0.477719 0.000062 0.370584 0.393140 0.379874 0.000067 0.378759 0.403257 0.387354 0.000068 949.870000 957.560000 953.576767 266.923866 1107.800000 1091.250000 1101.987100 271.116100 7942.330000 7951.190000 7944.436133 484.813078
329 0.150307 0.235559 0.183888 0.000230 0.471167 0.466879 0.469187 0.000030 0.374909 0.397483 0.383597 0.000032 0.157958 0.239862 0.191227 0.000480 0.142657 0.231256 0.176548 0.000508 0.462477 0.458875 0.460673 0.000059 0.479858 0.474883 0.477700 0.000062 0.371121 0.393171 0.379840 0.000066 0.378697 0.401795 0.387354 0.000069 951.560000 956.880000 953.781200 267.786057 1109.150000 1094.290000 1102.122800 270.082856 7939.290000 7948.830000 7944.096000 483.289227
330 0.150285 0.235759 0.183750 0.000231 0.471636 0.468216 0.469306 0.000030 0.375231 0.398479 0.383639 0.000032 0.158931 0.244060 0.191227 0.000486 0.141639 0.227459 0.176273 0.000502 0.462855 0.459873 0.460742 0.000059 0.480416 0.476560 0.477869 0.000061 0.371678 0.395129 0.379888 0.000066 0.378783 0.401829 0.387390 0.000068 952.660000 956.030000 953.861067 275.270114 1107.810000 1094.030000 1102.197767 271.736793 7939.530000 7949.940000 7943.941167 487.919269
331 0.150044 0.236139 0.183596 0.000233 0.471873 0.466984 0.469270 0.000030 0.375324 0.397731 0.383568 0.000032 0.157441 0.245027 0.191080 0.000489 0.142646 0.227251 0.176111 0.000507 0.463439 0.458608 0.460699 0.000059 0.480306 0.475360 0.477841 0.000061 0.371640 0.394534 0.379813 0.000067 0.379008 0.400928 0.387322 0.000068 950.750000 957.290000 954.074133 279.912619 1108.340000 1094.830000 1102.233400 275.246238 7940.910000 7947.880000 7943.692467 492.031542
332 0.149211 0.235261 0.183313 0.000230 0.469605 0.467313 0.469256 0.000030 0.373486 0.397697 0.383473 0.000032 0.156483 0.240372 0.190850 0.000483 0.141938 0.230149 0.175776 0.000501 0.460184 0.458857 0.460707 0.000059 0.479025 0.475768 0.477805 0.000062 0.369074 0.393312 0.379750 0.000067 0.377899 0.402082 0.387196 0.000068 950.490000 958.090000 954.029533 279.847338 1107.460000 1092.580000 1102.377100 275.946793 7942.050000 7949.330000 7943.593367 493.978246
333 0.149248 0.235854 0.183099 0.000239 0.471067 0.467114 0.469216 0.000030 0.374521 0.397736 0.383381 0.000033 0.157319 0.242167 0.190543 0.000501 0.141178 0.229540 0.175656 0.000508 0.461924 0.457852 0.460647 0.000059 0.480210 0.476377 0.477785 0.000063 0.370543 0.393147 0.379615 0.000067 0.378500 0.402326 0.387146 0.000069 951.130000 956.560000 953.798833 280.122884 1110.050000 1093.930000 1102.724933 278.452037 7938.820000 7949.510000 7943.476233 499.705285
334 0.148573 0.235993 0.182413 0.000238 0.470335 0.468087 0.469257 0.000031 0.373806 0.398459 0.383204 0.000033 0.156369 0.244639 0.189755 0.000505 0.140777 0.227346 0.175070 0.000512 0.461620 0.459513 0.460643 0.000059 0.479050 0.476661 0.477870 0.000062 0.370045 0.395051 0.379377 0.000069 0.377568 0.401866 0.387030 0.000069 949.630000 957.320000 953.960400 277.988036 1111.710000 1095.360000 1102.862033 287.684813 7938.660000 7947.320000 7943.177567 508.043020
335 0.148395 0.234683 0.182006 0.000234 0.471287 0.468093 0.469299 0.000030 0.374419 0.398070 0.383111 0.000033 0.156407 0.244783 0.189274 0.000503 0.140383 0.224584 0.174738 0.000507 0.463276 0.459763 0.460614 0.000059 0.479298 0.476422 0.477983 0.000062 0.371215 0.395269 0.379212 0.000068 0.377623 0.400871 0.387010 0.000068 950.840000 956.780000 953.916700 272.616830 1109.180000 1096.360000 1103.301733 291.031728 7939.980000 7946.860000 7942.781567 512.248659
336 0.147935 0.233943 0.181680 0.000230 0.470072 0.467126 0.469328 0.000031 0.373431 0.397171 0.383034 0.000032 0.155706 0.242999 0.188738 0.000495 0.140165 0.224887 0.174621 0.000502 0.462143 0.458980 0.460650 0.000060 0.478001 0.475272 0.478006 0.000060 0.370212 0.394186 0.379077 0.000067 0.376650 0.400157 0.386991 0.000067 952.640000 957.380000 953.754233 271.282322 1109.890000 1094.340000 1103.565400 297.313796 7937.470000 7948.280000 7942.680367 520.546958
337 0.148227 0.233752 0.181517 0.000232 0.470003 0.467889 0.469361 0.000030 0.373470 0.397648 0.383007 0.000032 0.154998 0.241899 0.188680 0.000502 0.141455 0.225605 0.174353 0.000505 0.460987 0.459165 0.460686 0.000060 0.479018 0.476612 0.478035 0.000061 0.369191 0.393985 0.379084 0.000068 0.377749 0.401310 0.386931 0.000068 950.700000 957.440000 953.701500 271.987236 1108.050000 1093.520000 1103.883967 296.158829 7941.250000 7949.040000 7942.414533 521.934370
338 0.147901 0.233876 0.181474 0.000234 0.470884 0.467075 0.469378 0.000030 0.373989 0.397115 0.383007 0.000032 0.154382 0.239526 0.188293 0.000501 0.141421 0.228226 0.174655 0.000511 0.462253 0.458925 0.460748 0.000059 0.479516 0.475224 0.478009 0.000061 0.369891 0.393105 0.379011 0.000066 0.378087 0.401125 0.387003 0.000068 952.160000 959.960000 953.635267 276.834675 1107.310000 1094.240000 1103.850800 297.372612 7940.530000 7945.800000 7942.513933 525.160090
339 0.147931 0.234060 0.181252 0.000234 0.470409 0.467490 0.469423 0.000030 0.373666 0.397461 0.382972 0.000032 0.155569 0.240179 0.188186 0.000501 0.140293 0.227941 0.174317 0.000510 0.462904 0.457573 0.460827 0.000059 0.477914 0.477407 0.478019 0.000061 0.370704 0.392355 0.379035 0.000066 0.376628 0.402567 0.386909 0.000069 950.190000 957.780000 953.870600 279.635245 1108.670000 1096.170000 1103.867967 297.296865 7941.140000 7946.050000 7942.261433 528.201583
340 0.147427 0.233694 0.181046 0.000234 0.471086 0.467689 0.469411 0.000031 0.373988 0.397490 0.382902 0.000032 0.155910 0.236839 0.187959 0.000504 0.138944 0.230550 0.174134 0.000509 0.462105 0.459235 0.460840 0.000060 0.480066 0.476143 0.477983 0.000062 0.370247 0.392516 0.378976 0.000067 0.377730 0.402465 0.386828 0.000069 951.900000 959.000000 953.758700 282.893444 1110.230000 1097.220000 1103.860433 294.307011 7937.870000 7943.780000 7942.380867 535.025441
341 0.147198 0.234069 0.180867 0.000237 0.470659 0.467301 0.469414 0.000030 0.373621 0.397332 0.382850 0.000032 0.154880 0.242335 0.187603 0.000507 0.139516 0.225804 0.174132 0.000513 0.461992 0.459009 0.460886 0.000060 0.479327 0.475593 0.477942 0.000062 0.369858 0.394007 0.378901 0.000068 0.377384 0.400656 0.386799 0.000069 952.430000 956.200000 953.872200 289.083257 1108.170000 1097.580000 1103.931200 297.166654 7939.400000 7946.220000 7942.196600 549.403887
342 0.147082 0.233295 0.180547 0.000238 0.470839 0.466333 0.469424 0.000030 0.373712 0.396422 0.382761 0.000032 0.153668 0.235956 0.187253 0.000491 0.140496 0.230633 0.173841 0.000523 0.462729 0.458913 0.460848 0.000060 0.478949 0.473753 0.478001 0.000061 0.370011 0.392026 0.378769 0.000066 0.377413 0.400817 0.386753 0.000068 951.830000 958.020000 953.795333 292.960464 1108.470000 1094.780000 1104.145400 296.183505 7939.700000 7947.200000 7942.059267 546.714865
343 0.146898 0.233788 0.180179 0.000237 0.470455 0.468568 0.469447 0.000030 0.373388 0.398134 0.382667 0.000032 0.155126 0.238941 0.186927 0.000490 0.138669 0.228635 0.173430 0.000528 0.462263 0.460334 0.460961 0.000060 0.478647 0.476801 0.477933 0.000061 0.370122 0.393916 0.378751 0.000068 0.376654 0.402352 0.386582 0.000069 950.040000 958.010000 953.932267 291.342309 1110.950000 1099.340000 1104.121633 294.042129 7939.010000 7942.650000 7941.946100 549.949861
344 0.146637 0.232389 0.179750 0.000233 0.471089 0.467669 0.469555 0.000029 0.373753 0.397085 0.382614 0.000032 0.155575 0.241753 0.186644 0.000484 0.137699 0.223026 0.172855 0.000513 0.463111 0.458527 0.461050 0.000058 0.479068 0.476811 0.478061 0.000061 0.370850 0.393495 0.378728 0.000066 0.376657 0.400675 0.386499 0.000069 950.360000 957.870000 953.840800 288.420081 1109.800000 1095.500000 1104.170867 293.181055 7939.840000 7946.630000 7941.988333 546.887706
345 0.146010 0.233246 0.179517 0.000232 0.470891 0.467044 0.469539 0.000030 0.373427 0.396905 0.382533 0.000032 0.152914 0.241347 0.186816 0.000490 0.139105 0.225145 0.172219 0.000500 0.462660 0.457692 0.461108 0.000059 0.479123 0.476396 0.477970 0.000060 0.369736 0.392789 0.378820 0.000066 0.377117 0.401021 0.386245 0.000066 951.440000 958.250000 953.697400 291.437474 1108.480000 1098.400000 1104.198900 287.238741 7940.080000 7943.350000 7942.103700 544.803752
346 0.145830 0.232943 0.179296 0.000229 0.470804 0.467588 0.469536 0.000030 0.373312 0.397194 0.382464 0.000032 0.153944 0.240889 0.186815 0.000486 0.137716 0.224996 0.171777 0.000490 0.462931 0.458639 0.461045 0.000060 0.478677 0.476537 0.478026 0.000061 0.370235 0.393314 0.378776 0.000066 0.376389 0.401075 0.386151 0.000066 951.990000 957.760000 953.545733 287.857151 1109.250000 1095.160000 1104.352933 282.754062 7938.760000 7947.080000 7942.101333 527.946642
347 0.146084 0.231806 0.179237 0.000233 0.471644 0.466957 0.469561 0.000030 0.373976 0.396412 0.382464 0.000032 0.153232 0.236966 0.186682 0.000486 0.138936 0.226646 0.171791 0.000496 0.463379 0.457662 0.461052 0.000060 0.479909 0.476252 0.478070 0.000061 0.370335 0.391453 0.378741 0.000066 0.377617 0.401370 0.386187 0.000066 951.170000 957.760000 953.513200 293.806415 1110.050000 1099.050000 1104.373400 286.085977 7938.780000 7943.190000 7942.113400 522.560238
348 0.145766 0.231546 0.179020 0.000234 0.470539 0.467719 0.469548 0.000030 0.373107 0.396867 0.382390 0.000032 0.153102 0.237187 0.186671 0.000494 0.138430 0.225905 0.171369 0.000491 0.462452 0.459221 0.461059 0.000060 0.478627 0.476218 0.478037 0.000061 0.369647 0.392611 0.378743 0.000066 0.376568 0.401124 0.386037 0.000066 948.360000 956.380000 953.216833 286.562617 1108.740000 1097.040000 1104.212333 284.449959 7942.900000 7946.580000 7942.570833 507.797335
349 0.145372 0.230155 0.178791 0.000235 0.470273 0.468741 0.469500 0.000030 0.372803 0.397165 0.382287 0.000033 0.153916 0.234213 0.186227 0.000493 0.136827 0.226097 0.171355 0.000491 0.461703 0.460416 0.460999 0.000060 0.478842 0.477065 0.478001 0.000062 0.369367 0.392555 0.378567 0.000067 0.376238 0.401775 0.386007 0.000066 950.770000 956.890000 953.233967 282.031279 1110.410000 1097.390000 1104.141033 284.310170 7938.820000 7945.720000 7942.625000 493.487638
350 0.145300 0.231651 0.178736 0.000233 0.471131 0.467728 0.469489 0.000030 0.373381 0.396905 0.382263 0.000033 0.153822 0.239215 0.185983 0.000493 0.136778 0.224087 0.171488 0.000493 0.462425 0.458540 0.460979 0.000060 0.479836 0.476916 0.478000 0.000062 0.369844 0.392742 0.378480 0.000067 0.376919 0.401067 0.386046 0.000067 950.010000 960.260000 953.027000 279.809511 1107.230000 1096.060000 1104.292100 287.339904 7942.760000 7943.680000 7942.680900 486.630036
351 0.144827 0.231329 0.178566 0.000234 0.470932 0.466710 0.469454 0.000030 0.373100 0.396096 0.382188 0.000032 0.151414 0.238838 0.185594 0.000494 0.138239 0.223820 0.171537 0.000494 0.463305 0.459012 0.460961 0.000061 0.478559 0.474407 0.477947 0.000060 0.369738 0.392960 0.378351 0.000067 0.376463 0.399231 0.386024 0.000066 952.340000 960.350000 953.075333 278.748961 1109.160000 1097.400000 1104.407833 288.173855 7938.500000 7942.250000 7942.516833 485.525410
352 0.144820 0.229739 0.178337 0.000228 0.471365 0.467755 0.469410 0.000030 0.373401 0.396350 0.382088 0.000032 0.152450 0.234394 0.185202 0.000489 0.137189 0.225084 0.171471 0.000487 0.462712 0.459042 0.460948 0.000060 0.480017 0.476468 0.477872 0.000062 0.369634 0.391648 0.378224 0.000067 0.377169 0.401053 0.385952 0.000065 954.010000 957.830000 953.046967 270.604003 1109.030000 1099.710000 1104.356933 289.471542 7936.960000 7942.460000 7942.596100 479.236330
353 0.144656 0.231362 0.178145 0.000234 0.471129 0.467011 0.469447 0.000030 0.373187 0.396316 0.382057 0.000033 0.152422 0.239761 0.184904 0.000495 0.136891 0.222962 0.171385 0.000499 0.462311 0.458682 0.460988 0.000059 0.479948 0.475341 0.477907 0.000062 0.369344 0.393006 0.378163 0.000068 0.377031 0.399627 0.385950 0.000067 951.050000 957.360000 953.146067 261.170247 1108.840000 1099.310000 1104.274833 288.707753 7940.110000 7943.330000 7942.579100 471.586766
354 0.144495 0.229989 0.177916 0.000232 0.471543 0.467680 0.469327 0.000030 0.373428 0.396373 0.381904 0.000032 0.151948 0.239377 0.184723 0.000493 0.137042 0.220601 0.171110 0.000502 0.462397 0.459694 0.460845 0.000059 0.480688 0.475667 0.477808 0.000061 0.369263 0.393599 0.378008 0.000068 0.377594 0.399147 0.385799 0.000065 952.420000 958.090000 953.387900 253.983930 1103.900000 1100.200000 1104.145667 286.898844 7943.680000 7941.710000 7942.466433 463.939952
355 0.144440 0.230238 0.177815 0.000234 0.470629 0.467060 0.469376 0.000031 0.372772 0.396013 0.381908 0.000032 0.152552 0.237777 0.184490 0.000493 0.136328 0.222699 0.171141 0.000514 0.461714 0.458826 0.460764 0.000058 0.479544 0.475294 0.477988 0.000062 0.368965 0.392511 0.377882 0.000068 0.376579 0.399516 0.385934 0.000066 953.540000 956.660000 953.449500 246.751555 1107.840000 1100.930000 1103.902833 289.992362 7938.620000 7942.410000 7942.647667 458.938894
356 0.144621 0.228927 0.177526 0.000230 0.470930 0.467275 0.469332 0.000030 0.373037 0.395770 0.381790 0.000032 0.152215 0.238470 0.184346 0.000488 0.137028 0.219384 0.170706 0.000508 0.461326 0.459814 0.460641 0.000058 0.480533 0.474735 0.478023 0.000062 0.368593 0.393411 0.377752 0.000068 0.377482 0.398130 0.385828 0.000066 951.200000 958.030000 953.555167 248.408337 1107.360000 1097.270000 1103.567133 299.447521 7941.440000 7944.700000 7942.877700 466.303944
357 0.144108 0.230480 0.177540 0.000235 0.470801 0.467765 0.469304 0.000030 0.372793 0.396579 0.381775 0.000032 0.152434 0.233938 0.184340 0.000501 0.135782 0.227021 0.170740 0.000512 0.461947 0.460000 0.460512 0.000059 0.479655 0.475529 0.478095 0.000062 0.369093 0.392182 0.377661 0.000068 0.376493 0.400977 0.385889 0.000066 951.750000 958.340000 953.914933 253.732350 1106.090000 1099.850000 1103.307733 304.682203 7942.160000 7941.810000 7942.777333 479.786808
358 0.144267 0.228464 0.177357 0.000232 0.471582 0.465501 0.469369 0.000030 0.373387 0.394390 0.381765 0.000032 0.151807 0.237457 0.184021 0.000485 0.136727 0.219472 0.170692 0.000515 0.461751 0.457456 0.460608 0.000059 0.481413 0.473546 0.478130 0.000062 0.368768 0.391456 0.377632 0.000066 0.378007 0.397323 0.385899 0.000066 953.960000 956.330000 954.065933 259.469965 1107.010000 1098.330000 1103.232233 306.354371 7939.030000 7945.340000 7942.701833 488.048027
359 0.143629 0.230273 0.177142 0.000239 0.471553 0.466431 0.469414 0.000030 0.373176 0.395584 0.381732 0.000032 0.152843 0.240286 0.183977 0.000495 0.134416 0.220260 0.170307 0.000516 0.462654 0.457746 0.460547 0.000059 0.480452 0.475117 0.478280 0.000061 0.369711 0.392508 0.377576 0.000067 0.376641 0.398659 0.385888 0.000066 951.740000 958.400000 954.269200 262.113143 1107.550000 1096.570000 1102.795367 311.607892 7940.710000 7945.030000 7942.935433 498.169834
360 0.143053 0.229606 0.176898 0.000237 0.471011 0.467940 0.469383 0.000030 0.372624 0.396440 0.381637 0.000032 0.151636 0.233933 0.183538 0.000481 0.134469 0.225280 0.170258 0.000521 0.461123 0.459517 0.460480 0.000060 0.480900 0.476362 0.478286 0.000060 0.368277 0.391842 0.377397 0.000066 0.376971 0.401038 0.385878 0.000066 951.820000 955.470000 954.146500 265.665698 1105.650000 1097.090000 1102.634400 308.784761 7942.530000 7947.440000 7943.219100 506.109494
361 0.143409 0.229543 0.176602 0.000236 0.470996 0.467874 0.469399 0.000030 0.372720 0.396375 0.381560 0.000032 0.152443 0.238387 0.183483 0.000481 0.134374 0.220699 0.169720 0.000505 0.462521 0.459270 0.460402 0.000060 0.479471 0.476478 0.478396 0.000061 0.369498 0.393005 0.377326 0.000066 0.375942 0.399744 0.385793 0.000066 953.320000 955.520000 954.335300 270.298445 1107.410000 1099.410000 1102.514667 307.303583 7939.270000 7945.070000 7943.150033 512.804252
362 0.143269 0.228974 0.176328 0.000240 0.470708 0.467235 0.469409 0.000030 0.372476 0.395756 0.381485 0.000033 0.152411 0.235819 0.183091 0.000473 0.134126 0.222129 0.169566 0.000517 0.460418 0.458658 0.460408 0.000060 0.480998 0.475811 0.478409 0.000061 0.368016 0.391807 0.377213 0.000065 0.376937 0.399706 0.385756 0.000067 954.110000 956.610000 954.613033 272.842202 1104.650000 1097.960000 1102.261833 310.197538 7941.240000 7945.430000 7943.125133 518.459193
363 0.143030 0.228599 0.176132 0.000236 0.471369 0.467583 0.469380 0.000030 0.372867 0.395888 0.381406 0.000032 0.151979 0.232437 0.183103 0.000471 0.134082 0.224762 0.169161 0.000515 0.461835 0.459142 0.460378 0.000060 0.480903 0.476025 0.478382 0.000061 0.368878 0.391130 0.377196 0.000064 0.376857 0.400646 0.385616 0.000067 953.770000 955.470000 954.557133 268.871727 1108.600000 1098.000000 1102.087167 315.304351 7937.630000 7946.530000 7943.355700 522.025634
364 0.142874 0.229280 0.176044 0.000233 0.471892 0.467017 0.469427 0.000030 0.373186 0.395696 0.381412 0.000032 0.151448 0.233836 0.183125 0.000466 0.134300 0.224724 0.168963 0.000521 0.462653 0.459172 0.460416 0.000060 0.481130 0.474861 0.478438 0.000060 0.369292 0.391571 0.377229 0.000065 0.377081 0.399820 0.385595 0.000067 955.650000 959.870000 954.858233 269.197043 1105.900000 1093.250000 1102.075500 317.739480 7938.450000 7946.880000 7943.066267 531.048699
365 0.142798 0.228599 0.175887 0.000228 0.470578 0.467893 0.469457 0.000031 0.372244 0.396105 0.381386 0.000032 0.150478 0.229446 0.183234 0.000460 0.135118 0.227751 0.168540 0.000515 0.460825 0.459902 0.460352 0.000061 0.480331 0.475884 0.478561 0.000060 0.367721 0.390765 0.377217 0.000064 0.376767 0.401444 0.385555 0.000067 956.080000 959.860000 955.150867 275.507539 1103.470000 1092.220000 1101.986733 325.276032 7940.450000 7947.920000 7942.862400 554.271883
366 0.142669 0.228160 0.175913 0.000232 0.470609 0.466679 0.469405 0.000030 0.372227 0.395123 0.381357 0.000032 0.152737 0.229631 0.183454 0.000476 0.132601 0.226689 0.168373 0.000513 0.461561 0.458146 0.460307 0.000060 0.479657 0.475211 0.478503 0.000060 0.368913 0.389592 0.377251 0.000066 0.375540 0.400654 0.385464 0.000067 953.850000 956.390000 955.303467 273.973581 1106.170000 1095.280000 1102.097800 330.722933 7939.980000 7948.330000 7942.598733 567.261452
367 0.142647 0.228996 0.175964 0.000237 0.470479 0.468866 0.469417 0.000030 0.372130 0.396905 0.381382 0.000033 0.150946 0.237663 0.183702 0.000487 0.134348 0.220328 0.168227 0.000516 0.461098 0.460013 0.460362 0.000059 0.479861 0.477719 0.478473 0.000060 0.368052 0.393308 0.377364 0.000066 0.376207 0.400502 0.385399 0.000068 951.070000 957.380000 955.387033 277.539237 1108.780000 1093.370000 1102.021667 334.224115 7940.150000 7949.250000 7942.591300 586.407518
368 0.142136 0.228446 0.175814 0.000236 0.470645 0.468253 0.469449 0.000030 0.372092 0.396311 0.381359 0.000032 0.150908 0.234715 0.183688 0.000488 0.133364 0.222177 0.167940 0.000515 0.461415 0.460281 0.460489 0.000060 0.479875 0.476226 0.478410 0.000059 0.368263 0.392611 0.377449 0.000067 0.375922 0.400011 0.385269 0.000068 954.930000 960.340000 955.491833 284.270931 1107.490000 1093.850000 1101.838333 336.207654 7937.580000 7945.810000 7942.669833 600.966059
369 0.142142 0.228263 0.175545 0.000232 0.470470 0.467256 0.469399 0.000030 0.371972 0.395558 0.381243 0.000032 0.150388 0.234461 0.183408 0.000490 0.133895 0.222066 0.167683 0.000513 0.461173 0.459188 0.460455 0.000059 0.479767 0.475324 0.478343 0.000060 0.367938 0.391770 0.377341 0.000067 0.376006 0.399347 0.385145 0.000067 952.350000 959.530000 955.611533 287.487462 1107.660000 1095.050000 1101.582833 326.014318 7939.990000 7945.420000 7942.805633 599.064234
370 0.141342 0.228398 0.175532 0.000239 0.471049 0.467441 0.469311 0.000030 0.372137 0.395728 0.381177 0.000033 0.150369 0.231680 0.183169 0.000491 0.132314 0.225117 0.167894 0.000530 0.462041 0.458788 0.460288 0.000060 0.480057 0.476094 0.478334 0.000060 0.368539 0.390655 0.377153 0.000067 0.375734 0.400801 0.385202 0.000068 952.690000 961.620000 955.696167 290.484171 1108.020000 1094.900000 1101.405933 318.194811 7939.290000 7943.480000 7942.897900 595.439791
371 0.141473 0.228765 0.175252 0.000239 0.470563 0.467887 0.469267 0.000030 0.371836 0.396150 0.381062 0.000033 0.150341 0.235500 0.183045 0.000493 0.132605 0.222031 0.167459 0.000529 0.460904 0.459307 0.460181 0.000060 0.480223 0.476466 0.478352 0.000059 0.367735 0.392165 0.377040 0.000066 0.375938 0.400136 0.385084 0.000069 953.670000 960.850000 955.605667 299.337119 1106.080000 1094.110000 1101.320700 308.989412 7940.250000 7945.040000 7943.073633 595.192876
372 0.141445 0.229253 0.175134 0.000237 0.470193 0.467830 0.469305 0.000030 0.371569 0.396257 0.381054 0.000033 0.150068 0.239316 0.183100 0.000487 0.132823 0.219189 0.167169 0.000526 0.461185 0.459053 0.460211 0.000059 0.479202 0.476607 0.478400 0.000060 0.367850 0.393132 0.377078 0.000065 0.375288 0.399382 0.385030 0.000069 955.430000 955.250000 955.542200 302.510220 1107.750000 1093.690000 1101.291300 302.127848 7936.820000 7951.060000 7943.166500 598.954881
373 0.140930 0.226936 0.174850 0.000234 0.470750 0.467954 0.469248 0.000030 0.371804 0.395649 0.380928 0.000032 0.149647 0.234813 0.183048 0.000483 0.132212 0.219059 0.166652 0.000527 0.461485 0.458088 0.460211 0.000059 0.480015 0.477820 0.478284 0.000061 0.367934 0.391105 0.377062 0.000066 0.375674 0.400192 0.384795 0.000069 952.880000 961.770000 955.467967 299.142284 1107.500000 1089.450000 1101.440433 291.353662 7939.620000 7948.780000 7943.091600 582.082718
374 0.140772 0.227014 0.174669 0.000237 0.470989 0.466886 0.469233 0.000030 0.371924 0.394924 0.380864 0.000032 0.148957 0.232231 0.182981 0.000485 0.132586 0.221798 0.166357 0.000522 0.462061 0.458120 0.460236 0.000060 0.479918 0.475652 0.478230 0.000060 0.368130 0.390353 0.377060 0.000065 0.375718 0.399496 0.384668 0.000068 953.040000 960.860000 955.428600 296.560406 1105.240000 1094.140000 1101.466333 282.199809 7941.720000 7945.000000 7943.105067 575.903597
375 0.140163 0.225789 0.174408 0.000240 0.470306 0.466942 0.469258 0.000030 0.371264 0.394596 0.380803 0.000032 0.150207 0.237443 0.182862 0.000494 0.130120 0.214134 0.165954 0.000523 0.461822 0.458757 0.460281 0.000059 0.478791 0.475127 0.478236 0.000060 0.368337 0.392362 0.377055 0.000066 0.374190 0.396829 0.384551 0.000069 953.550000 961.540000 955.276333 295.016886 1106.310000 1096.030000 1101.490833 278.017883 7940.140000 7942.430000 7943.232833 575.868227
376 0.139652 0.226153 0.173902 0.000244 0.470931 0.467815 0.469343 0.000030 0.371548 0.395316 0.380710 0.000033 0.148558 0.232787 0.182302 0.000495 0.130746 0.219520 0.165501 0.000528 0.461414 0.459390 0.460404 0.000059 0.480449 0.476239 0.478281 0.000060 0.367557 0.391409 0.376974 0.000066 0.375538 0.399223 0.384447 0.000069 950.870000 962.490000 955.441333 296.301092 1104.700000 1092.640000 1101.500200 275.607958 7944.430000 7944.870000 7943.058467 573.460038
377 0.139355 0.226494 0.173631 0.000240 0.470641 0.468677 0.469393 0.000029 0.371255 0.396022 0.380664 0.000032 0.147962 0.234116 0.182058 0.000502 0.130748 0.218873 0.165205 0.000522 0.461517 0.458537 0.460497 0.000059 0.479764 0.478817 0.478289 0.000059 0.367450 0.391211 0.376965 0.000066 0.375059 0.400834 0.384364 0.000068 951.040000 959.090000 955.251600 287.790859 1103.660000 1092.750000 1101.370000 267.656880 7945.300000 7948.160000 7943.378400 551.377768
378 0.139686 0.228345 0.173401 0.000242 0.471306 0.466953 0.469407 0.000029 0.371819 0.395370 0.380605 0.000032 0.149380 0.233729 0.181726 0.000495 0.129991 0.222960 0.165077 0.000529 0.462581 0.458060 0.460525 0.000059 0.480030 0.475846 0.478289 0.000059 0.368621 0.390761 0.376885 0.000066 0.375018 0.399980 0.384325 0.000068 952.990000 960.290000 955.181133 282.285251 1103.030000 1094.950000 1101.277400 259.310329 7943.980000 7944.760000 7943.541467 535.814592
379 0.139309 0.225310 0.173095 0.000241 0.470396 0.467339 0.469452 0.000029 0.371070 0.394730 0.380545 0.000033 0.146333 0.231904 0.181432 0.000502 0.132285 0.218716 0.164758 0.000517 0.461599 0.458728 0.460688 0.000058 0.479192 0.475949 0.478217 0.000060 0.367019 0.390681 0.376911 0.000066 0.375120 0.398779 0.384179 0.000068 951.850000 959.640000 955.252900 279.863857 1106.980000 1095.110000 1100.997867 264.342730 7941.170000 7945.250000 7943.749233 542.306990
380 0.138947 0.225914 0.172676 0.000237 0.469955 0.466994 0.469431 0.000030 0.370652 0.394670 0.380405 0.000032 0.147380 0.233797 0.180908 0.000495 0.130514 0.218031 0.164444 0.000510 0.461483 0.458739 0.460701 0.000058 0.478427 0.475249 0.478162 0.000060 0.367252 0.391256 0.376763 0.000065 0.374053 0.398083 0.384046 0.000067 950.810000 960.050000 955.146633 272.919668 1105.090000 1092.110000 1100.941633 268.590491 7944.100000 7947.840000 7943.911733 533.534040
381 0.138411 0.225187 0.172750 0.000239 0.470422 0.467614 0.469400 0.000029 0.370819 0.394886 0.380405 0.000033 0.146152 0.231167 0.180843 0.000497 0.130670 0.219207 0.164656 0.000525 0.462076 0.458162 0.460689 0.000058 0.478768 0.477066 0.478110 0.000060 0.367299 0.390063 0.376735 0.000066 0.374339 0.399708 0.384074 0.000069 952.310000 957.150000 955.152000 275.596905 1105.910000 1096.350000 1100.679367 278.994415 7941.780000 7946.500000 7944.168633 540.883326
382 0.138233 0.225255 0.172314 0.000242 0.470187 0.467289 0.469336 0.000030 0.370601 0.394679 0.380229 0.000033 0.147150 0.236399 0.180418 0.000510 0.129316 0.214111 0.164210 0.000521 0.461902 0.457937 0.460663 0.000058 0.478473 0.476641 0.478009 0.000060 0.367477 0.391476 0.376589 0.000067 0.373726 0.397882 0.383869 0.000067 952.070000 960.740000 954.928200 283.151813 1104.470000 1093.220000 1100.479533 287.895222 7943.460000 7946.040000 7944.592267 557.179472
383 0.137704 0.226097 0.172154 0.000243 0.470552 0.467910 0.469364 0.000030 0.370698 0.395366 0.380201 0.000033 0.146909 0.237490 0.180283 0.000504 0.128499 0.214704 0.164025 0.000516 0.461709 0.458989 0.460736 0.000059 0.479395 0.476832 0.477991 0.000060 0.367269 0.392539 0.376600 0.000067 0.374126 0.398193 0.383802 0.000067 953.760000 960.380000 954.917067 281.399114 1104.600000 1093.750000 1100.350133 292.758734 7941.640000 7945.870000 7944.732800 549.410177
384 0.138142 0.225509 0.171937 0.000240 0.471580 0.467447 0.469350 0.000030 0.371549 0.394865 0.380126 0.000033 0.146770 0.231419 0.180144 0.000504 0.129515 0.219600 0.163730 0.000510 0.462938 0.458315 0.460695 0.000059 0.480223 0.476578 0.478005 0.000060 0.368087 0.390246 0.376530 0.000068 0.375010 0.399485 0.383722 0.000067 951.010000 962.210000 954.753100 275.185126 1106.410000 1092.730000 1100.353367 293.982810 7942.580000 7945.060000 7944.893533 546.269518
385 0.137655 0.223773 0.171606 0.000236 0.470721 0.467331 0.469318 0.000030 0.370801 0.394264 0.380005 0.000033 0.145469 0.235293 0.179642 0.000497 0.129841 0.212253 0.163570 0.000503 0.462124 0.459371 0.460699 0.000059 0.479318 0.475291 0.477937 0.000060 0.367128 0.392148 0.376382 0.000066 0.374475 0.396380 0.383627 0.000066 951.930000 961.200000 954.748733 274.619387 1105.190000 1092.370000 1100.313000 291.018915 7942.880000 7946.430000 7944.938267 547.055878
386 0.137193 0.224024 0.171491 0.000239 0.470235 0.466089 0.469368 0.000030 0.370323 0.393470 0.380005 0.000032 0.145266 0.232027 0.179301 0.000496 0.129121 0.216022 0.163681 0.000513 0.460969 0.457883 0.460785 0.000059 0.479501 0.474295 0.477951 0.000060 0.366258 0.390126 0.376340 0.000065 0.374387 0.396813 0.383670 0.000066 953.670000 960.380000 954.683567 275.950482 1105.610000 1091.960000 1100.094600 287.336469 7940.720000 7947.660000 7945.221833 542.554624
387 0.136594 0.224835 0.171313 0.000240 0.471314 0.467045 0.469453 0.000030 0.370898 0.394382 0.380011 0.000032 0.144988 0.228313 0.179023 0.000498 0.128200 0.221357 0.163603 0.000513 0.462616 0.458906 0.460837 0.000059 0.480012 0.475184 0.478069 0.000060 0.367327 0.389728 0.376293 0.000065 0.374469 0.399036 0.383729 0.000066 952.020000 962.140000 954.787833 271.102749 1104.860000 1091.090000 1099.918267 281.739639 7943.120000 7946.770000 7945.293900 532.767910
388 0.137160 0.224085 0.171063 0.000242 0.470491 0.466678 0.469482 0.000030 0.370492 0.393900 0.379957 0.000033 0.145177 0.229991 0.178580 0.000495 0.129143 0.218179 0.163546 0.000521 0.461777 0.458606 0.460917 0.000058 0.479205 0.474750 0.478047 0.000059 0.366797 0.390022 0.376216 0.000065 0.374186 0.397779 0.383697 0.000067 951.970000 957.970000 954.745633 267.542508 1104.820000 1093.660000 1099.861133 275.905268 7943.210000 7948.370000 7945.393233 527.152489
389 0.137034 0.224978 0.170887 0.000245 0.470645 0.467186 0.469480 0.000030 0.370562 0.394524 0.379902 0.000033 0.145082 0.226641 0.178464 0.000495 0.128986 0.223316 0.163311 0.000525 0.461631 0.459078 0.460861 0.000058 0.479660 0.475294 0.478099 0.000060 0.366666 0.389347 0.376142 0.000066 0.374458 0.399700 0.383662 0.000068 952.490000 957.620000 954.865400 272.775422 1102.170000 1094.880000 1099.752133 280.604859 7945.340000 7947.500000 7945.382467 537.650909
390 0.136431 0.223435 0.170606 0.000248 0.470604 0.466762 0.469465 0.000030 0.370352 0.393764 0.379807 0.000033 0.144136 0.228406 0.178107 0.000492 0.128725 0.218465 0.163104 0.000527 0.460722 0.458207 0.460883 0.000059 0.480485 0.475318 0.478046 0.000060 0.365746 0.389266 0.376050 0.000066 0.374957 0.398262 0.383564 0.000068 951.760000 957.760000 954.864433 271.451402 1105.990000 1093.860000 1099.852233 282.770582 7942.250000 7948.380000 7945.283333 530.403065
391 0.136357 0.224336 0.170243 0.000245 0.472298 0.467746 0.469496 0.000030 0.371516 0.394723 0.379720 0.000033 0.145257 0.233215 0.177883 0.000490 0.127456 0.215457 0.162603 0.000520 0.463407 0.459613 0.460879 0.000059 0.481190 0.475880 0.478113 0.000060 0.367962 0.391693 0.375981 0.000066 0.375070 0.397753 0.383460 0.000067 952.360000 957.920000 954.702733 269.017918 1107.000000 1091.860000 1100.085700 282.673326 7940.640000 7950.220000 7945.211567 529.961389
392 0.136004 0.224421 0.169838 0.000242 0.470890 0.467085 0.469445 0.000030 0.370425 0.394286 0.379563 0.000033 0.145361 0.233585 0.177438 0.000488 0.126648 0.215257 0.162237 0.000524 0.462205 0.458364 0.460831 0.000060 0.479576 0.475806 0.478059 0.000059 0.367152 0.390930 0.375813 0.000066 0.373698 0.397642 0.383312 0.000067 953.660000 954.680000 954.678867 268.393376 1104.690000 1091.890000 1100.290000 278.018235 7941.650000 7953.430000 7945.031133 519.393759
393 0.135785 0.223478 0.169562 0.000238 0.470194 0.467273 0.469523 0.000029 0.369871 0.394135 0.379535 0.000032 0.145369 0.231921 0.177475 0.000484 0.126202 0.215036 0.161650 0.000518 0.460804 0.458756 0.460854 0.000060 0.479583 0.475790 0.478192 0.000058 0.366174 0.390705 0.375841 0.000066 0.373568 0.397564 0.383229 0.000066 951.690000 959.280000 954.829367 263.730499 1107.950000 1092.710000 1100.574800 273.369294 7940.360000 7948.010000 7944.595833 510.027295
394 0.136140 0.220781 0.169609 0.000233 0.471432 0.469165 0.469537 0.000030 0.370844 0.394650 0.379559 0.000032 0.144568 0.226008 0.177614 0.000483 0.127712 0.215554 0.161605 0.000519 0.462400 0.460463 0.460814 0.000059 0.480464 0.477867 0.478261 0.000060 0.367050 0.390127 0.375854 0.000066 0.374638 0.399174 0.383264 0.000067 953.230000 962.400000 954.952867 261.040229 1104.680000 1090.610000 1100.615933 277.595793 7942.090000 7946.990000 7944.431200 507.172964
395 0.135419 0.221670 0.169592 0.000239 0.470970 0.468013 0.469513 0.000029 0.370305 0.394110 0.379537 0.000032 0.144419 0.225766 0.177723 0.000499 0.126420 0.217573 0.161460 0.000522 0.461745 0.458896 0.460730 0.000059 0.480196 0.477131 0.478296 0.000059 0.366547 0.388957 0.375828 0.000067 0.374063 0.399264 0.383245 0.000068 951.800000 960.830000 954.930200 256.663194 1104.850000 1091.950000 1100.773100 279.847847 7943.350000 7947.220000 7944.296700 509.797267
396 0.135395 0.223202 0.169385 0.000241 0.470253 0.467278 0.469521 0.000030 0.369796 0.394055 0.379480 0.000033 0.145703 0.230414 0.177495 0.000502 0.125087 0.215989 0.161274 0.000531 0.460689 0.459125 0.460754 0.000059 0.479817 0.475430 0.478289 0.000060 0.366193 0.390512 0.375776 0.000068 0.373398 0.397598 0.383185 0.000069 950.090000 958.650000 954.841800 253.281700 1103.500000 1091.100000 1100.900400 276.317949 7946.410000 7950.250000 7944.257800 505.612680
397 0.135656 0.221593 0.169082 0.000238 0.470726 0.466534 0.469489 0.000030 0.370205 0.393052 0.379367 0.000032 0.145151 0.231305 0.177527 0.000502 0.126160 0.211881 0.160636 0.000521 0.461355 0.458063 0.460696 0.000058 0.480097 0.475005 0.478283 0.000059 0.366494 0.390036 0.375745 0.000067 0.373916 0.396068 0.382989 0.000068 950.560000 958.140000 954.629533 254.175707 1106.760000 1092.880000 1100.979767 270.906135 7942.680000 7948.980000 7944.390700 498.615320
398 0.135138 0.222718 0.169019 0.000239 0.470667 0.467199 0.469531 0.000030 0.370008 0.393854 0.379378 0.000033 0.145601 0.229225 0.177306 0.000502 0.124676 0.216210 0.160732 0.000530 0.461533 0.458900 0.460737 0.000059 0.479801 0.475497 0.478325 0.000059 0.366753 0.389998 0.375708 0.000067 0.373263 0.397711 0.383047 0.000068 951.100000 959.950000 954.512133 257.873624 1106.030000 1094.130000 1100.975467 273.713423 7942.870000 7945.920000 7944.512400 501.712795
399 0.135107 0.222486 0.168982 0.000238 0.471194 0.467720 0.469468 0.000030 0.370368 0.394150 0.379322 0.000033 0.145738 0.226677 0.177370 0.000497 0.124477 0.218295 0.160594 0.000528 0.461645 0.459269 0.460657 0.000060 0.480743 0.476171 0.478279 0.000059 0.366873 0.389492 0.375671 0.000067 0.373863 0.398808 0.382974 0.000069 950.980000 960.380000 954.607767 265.171910 1103.680000 1091.490000 1100.941300 271.673547 7945.340000 7948.130000 7944.450933 501.399947
400 0.134865 0.223032 0.168931 0.000238 0.470576 0.467292 0.469391 0.000030 0.369863 0.394014 0.379253 0.000033 0.144604 0.230141 0.177399 0.000497 0.125126 0.215923 0.160462 0.000532 0.461346 0.458874 0.460497 0.000061 0.479806 0.475709 0.478285 0.000059 0.366323 0.390254 0.375568 0.000067 0.373402 0.397773 0.382938 0.000069 951.240000 957.130000 954.462933 272.881289 1106.130000 1096.090000 1101.109833 275.031090 7942.630000 7946.780000 7944.427233 502.556651
401 0.134716 0.220376 0.168776 0.000243 0.471194 0.468051 0.469380 0.000030 0.370250 0.393749 0.379199 0.000033 0.144348 0.227630 0.177208 0.000507 0.125084 0.213121 0.160345 0.000549 0.462263 0.459154 0.460455 0.000060 0.480124 0.476949 0.478304 0.000059 0.366889 0.389697 0.375481 0.000068 0.373612 0.397801 0.382917 0.000070 952.730000 956.140000 954.480333 274.137413 1105.530000 1093.660000 1101.252867 280.061329 7941.740000 7950.200000 7944.266800 499.340348
402 0.134661 0.222237 0.168547 0.000241 0.471371 0.466915 0.469387 0.000030 0.370358 0.393512 0.379135 0.000033 0.143749 0.226547 0.177193 0.000507 0.125573 0.217927 0.159900 0.000539 0.462627 0.457925 0.460406 0.000059 0.480115 0.475906 0.478367 0.000059 0.366964 0.388511 0.375442 0.000068 0.373752 0.398512 0.382827 0.000068 953.350000 957.710000 954.455200 270.146110 1106.330000 1095.480000 1101.477533 287.801665 7940.320000 7946.810000 7944.067267 499.695376
403 0.133886 0.221365 0.168514 0.000243 0.470568 0.467070 0.469383 0.000030 0.369564 0.393358 0.379123 0.000033 0.143474 0.228976 0.177296 0.000518 0.124299 0.213754 0.159733 0.000541 0.462035 0.457298 0.460322 0.000060 0.479102 0.476842 0.478444 0.000059 0.366467 0.388801 0.375414 0.000069 0.372661 0.397915 0.382831 0.000070 954.190000 959.170000 954.390733 270.085993 1107.820000 1094.840000 1101.417000 290.998292 7937.990000 7945.990000 7944.192267 502.860369
404 0.133961 0.221852 0.168395 0.000243 0.470074 0.466876 0.469362 0.000030 0.369240 0.393369 0.379072 0.000033 0.144067 0.228525 0.177119 0.000512 0.123855 0.215179 0.159671 0.000546 0.460352 0.458349 0.460276 0.000059 0.479796 0.475402 0.478447 0.000060 0.365467 0.389402 0.375329 0.000067 0.373014 0.397335 0.382814 0.000070 952.090000 957.330000 954.471400 264.103826 1106.870000 1093.190000 1101.193533 292.242379 7941.040000 7949.480000 7944.335067 493.552702
405 0.133999 0.221955 0.167989 0.000244 0.471414 0.468289 0.469377 0.000030 0.370190 0.394389 0.378960 0.000033 0.143599 0.226033 0.176739 0.000517 0.124400 0.217877 0.159239 0.000545 0.461816 0.458362 0.460285 0.000060 0.481012 0.478216 0.478468 0.000060 0.366351 0.388663 0.375221 0.000068 0.374029 0.400114 0.382700 0.000070 951.160000 955.630000 954.506300 259.428511 1108.750000 1093.500000 1101.239733 293.409698 7940.090000 7950.870000 7944.253967 489.162376
406 0.133464 0.222125 0.167674 0.000243 0.471392 0.467844 0.469489 0.000030 0.370014 0.394129 0.378945 0.000033 0.143467 0.231058 0.176611 0.000520 0.123461 0.213192 0.158737 0.000547 0.462696 0.460057 0.460313 0.000061 0.480089 0.475632 0.478666 0.000060 0.366927 0.391357 0.375202 0.000068 0.373100 0.396900 0.382687 0.000069 950.370000 960.350000 954.362467 257.207174 1108.080000 1092.110000 1101.309433 292.068715 7941.550000 7947.540000 7944.328100 484.884618
407 0.133215 0.222545 0.167357 0.000243 0.470870 0.467101 0.469467 0.000030 0.369573 0.393734 0.378834 0.000033 0.142948 0.228883 0.176330 0.000514 0.123482 0.216207 0.158383 0.000547 0.461336 0.459694 0.460256 0.000061 0.480403 0.474508 0.478677 0.000059 0.365820 0.390451 0.375078 0.000068 0.373327 0.397018 0.382589 0.000070 951.820000 955.390000 954.170800 250.705864 1106.890000 1093.730000 1101.507933 290.158809 7941.290000 7950.880000 7944.321267 478.895003
408 0.132664 0.221105 0.166962 0.000245 0.471270 0.466043 0.469477 0.000030 0.369688 0.392562 0.378723 0.000032 0.141218 0.229692 0.176151 0.000515 0.124110 0.212518 0.157774 0.000540 0.462588 0.458112 0.460265 0.000060 0.479953 0.473975 0.478689 0.000058 0.366177 0.389586 0.375031 0.000067 0.373200 0.395538 0.382414 0.000069 950.890000 959.070000 954.122433 251.458800 1109.650000 1092.370000 1101.914733 286.652030 7939.460000 7948.560000 7943.962833 473.220803
409 0.132641 0.219544 0.166488 0.000241 0.472417 0.466612 0.469586 0.000030 0.370484 0.392491 0.378657 0.000032 0.141889 0.230000 0.175862 0.000508 0.123392 0.209088 0.157115 0.000547 0.463748 0.458227 0.460413 0.000060 0.481086 0.474996 0.478760 0.000058 0.367190 0.389759 0.375047 0.000066 0.373778 0.395224 0.382267 0.000070 952.040000 961.410000 953.915500 258.006389 1108.260000 1093.060000 1102.197400 289.858347 7939.700000 7945.530000 7943.887100 482.250744
410 0.132488 0.220086 0.166429 0.000239 0.471167 0.466949 0.469585 0.000029 0.369564 0.392890 0.378638 0.000032 0.142452 0.230711 0.176023 0.000507 0.122525 0.209462 0.156836 0.000539 0.461800 0.457310 0.460391 0.000059 0.480535 0.476588 0.478779 0.000058 0.365995 0.389330 0.375080 0.000067 0.373132 0.396450 0.382196 0.000068 949.360000 957.580000 953.770333 257.486007 1108.100000 1097.920000 1102.571000 285.845831 7942.540000 7944.500000 7943.658667 475.005551
411 0.131654 0.218278 0.166317 0.000238 0.471639 0.466492 0.469677 0.000029 0.369643 0.392028 0.378669 0.000031 0.140994 0.226316 0.176017 0.000512 0.122313 0.210241 0.156616 0.000534 0.461782 0.457315 0.460486 0.000060 0.481495 0.475669 0.478868 0.000058 0.365546 0.388015 0.375145 0.000067 0.373741 0.396040 0.382192 0.000068 952.590000 956.740000 953.418500 250.608113 1109.440000 1093.710000 1102.955900 283.286283 7937.970000 7949.550000 7943.625600 469.082467
412 0.131755 0.219288 0.166222 0.000240 0.470530 0.467886 0.469684 0.000029 0.368897 0.393307 0.378645 0.000032 0.141921 0.228336 0.176179 0.000522 0.121590 0.210239 0.156264 0.000531 0.460791 0.457956 0.460485 0.000059 0.480268 0.477817 0.478882 0.000058 0.365130 0.389070 0.375193 0.000069 0.372665 0.397543 0.382097 0.000068 949.470000 959.680000 953.211433 247.194422 1109.300000 1092.700000 1103.279900 283.396563 7941.230000 7947.620000 7943.508667 464.814669
413 0.131239 0.220450 0.166099 0.000246 0.470848 0.468652 0.469694 0.000029 0.368965 0.394192 0.378615 0.000033 0.140399 0.227735 0.175972 0.000530 0.122079 0.213164 0.156227 0.000530 0.461741 0.459761 0.460515 0.000060 0.479956 0.477544 0.478872 0.000058 0.365338 0.390153 0.375152 0.000070 0.372592 0.398230 0.382079 0.000068 950.080000 955.660000 953.122400 249.218912 1109.750000 1095.850000 1103.369400 284.602175 7940.170000 7948.490000 7943.508200 465.659568
414 0.130454 0.217714 0.165508 0.000247 0.471511 0.467801 0.469754 0.000029 0.369194 0.392775 0.378480 0.000033 0.140334 0.224964 0.175177 0.000525 0.120575 0.210463 0.155839 0.000548 0.462307 0.459410 0.460567 0.000060 0.480714 0.476192 0.478940 0.000057 0.365715 0.389077 0.374950 0.000070 0.372673 0.396473 0.382010 0.000070 948.670000 958.270000 952.793567 250.392726 1108.290000 1093.930000 1103.463267 286.552584 7943.040000 7947.800000 7943.743167 467.328572
415 0.130607 0.218974 0.165138 0.000249 0.471066 0.467509 0.469676 0.000029 0.368928 0.392948 0.378314 0.000033 0.140752 0.224073 0.174838 0.000527 0.120462 0.213874 0.155437 0.000546 0.461714 0.458486 0.460570 0.000060 0.480417 0.476531 0.478781 0.000058 0.365426 0.388162 0.374851 0.000070 0.372431 0.397734 0.381778 0.000069 950.200000 959.730000 952.614667 254.835699 1109.410000 1096.870000 1103.728967 286.618173 7940.390000 7943.400000 7943.656367 463.730441
416 0.130169 0.218249 0.164590 0.000247 0.471170 0.467913 0.469689 0.000029 0.368870 0.393014 0.378159 0.000033 0.141145 0.226830 0.174365 0.000527 0.119192 0.209669 0.154815 0.000534 0.461092 0.460017 0.460611 0.000059 0.481248 0.475810 0.478766 0.000057 0.365108 0.390060 0.374738 0.000070 0.372631 0.395968 0.381581 0.000068 947.690000 954.690000 952.258633 253.500148 1110.370000 1097.310000 1104.110433 283.291306 7941.940000 7948.000000 7943.630933 456.605142
417 0.129838 0.215874 0.164130 0.000243 0.471376 0.467358 0.469674 0.000029 0.368914 0.391913 0.378011 0.000032 0.140645 0.224416 0.173845 0.000514 0.119031 0.207331 0.154415 0.000525 0.461688 0.459353 0.460524 0.000059 0.481064 0.475363 0.478824 0.000058 0.365375 0.388872 0.374520 0.000069 0.372454 0.394953 0.381501 0.000067 948.130000 953.200000 952.017900 250.726278 1110.510000 1095.150000 1104.455600 281.654593 7941.360000 7951.650000 7943.526500 450.337304
418 0.129522 0.218441 0.163942 0.000245 0.471344 0.467448 0.469689 0.000029 0.368797 0.392746 0.377965 0.000033 0.139483 0.228685 0.173495 0.000509 0.119561 0.208197 0.154388 0.000529 0.461163 0.459050 0.460535 0.000058 0.481524 0.475845 0.478844 0.000057 0.364659 0.389941 0.374423 0.000068 0.372935 0.395551 0.381507 0.000067 946.500000 957.510000 952.008067 250.615924 1112.410000 1096.960000 1104.681333 280.227213 7941.090000 7945.530000 7943.310600 454.006908
419 0.129528 0.217693 0.163754 0.000243 0.471052 0.467632 0.469585 0.000030 0.368595 0.392650 0.377836 0.000033 0.140074 0.220951 0.173281 0.000499 0.118981 0.214436 0.154227 0.000533 0.461368 0.459291 0.460487 0.000059 0.480737 0.475973 0.478683 0.000059 0.364980 0.387789 0.374325 0.000067 0.372210 0.397512 0.381346 0.000068 946.680000 957.580000 951.824833 253.044959 1111.830000 1095.700000 1105.106667 279.197293 7941.490000 7946.720000 7943.068500 462.539572
420 0.128919 0.218111 0.163461 0.000248 0.470186 0.466653 0.469602 0.000029 0.367806 0.392091 0.377760 0.000033 0.139098 0.227227 0.173076 0.000502 0.118740 0.208996 0.153845 0.000526 0.461573 0.458022 0.460449 0.000059 0.478799 0.475285 0.478755 0.000057 0.364831 0.388784 0.374237 0.000067 0.370781 0.395398 0.381282 0.000067 945.090000 956.260000 951.404267 256.858564 1111.840000 1097.350000 1105.427800 282.266544 7943.070000 7946.390000 7943.167933 468.815895
421 0.128456 0.219708 0.163286 0.000249 0.471428 0.467020 0.469572 0.000030 0.368537 0.392826 0.377686 0.000033 0.140591 0.231217 0.172980 0.000509 0.116322 0.208199 0.153592 0.000530 0.462548 0.458455 0.460426 0.000059 0.480309 0.475585 0.478719 0.000060 0.365961 0.390284 0.374192 0.000067 0.371113 0.395369 0.381181 0.000068 945.570000 956.140000 951.252333 259.782683 1111.280000 1099.540000 1105.860167 281.456152 7943.150000 7944.320000 7942.887500 474.655903
422 0.128369 0.216692 0.162812 0.000247 0.471060 0.467246 0.469525 0.000029 0.368253 0.392080 0.377511 0.000033 0.139487 0.228327 0.172406 0.000513 0.117251 0.205056 0.153217 0.000520 0.462724 0.458093 0.460355 0.000059 0.479396 0.476399 0.478696 0.000060 0.365753 0.389163 0.373970 0.000067 0.370752 0.394996 0.381052 0.000068 946.560000 953.640000 950.853400 261.390252 1113.350000 1095.990000 1106.189100 281.017616 7940.090000 7950.370000 7942.957500 475.574927
423 0.128772 0.215610 0.162414 0.000245 0.471148 0.468849 0.469468 0.000029 0.368435 0.392877 0.377352 0.000033 0.139154 0.225931 0.171970 0.000510 0.118390 0.205289 0.152859 0.000523 0.461696 0.459293 0.460348 0.000060 0.480600 0.478405 0.478589 0.000059 0.364933 0.389285 0.373835 0.000068 0.371937 0.396470 0.380870 0.000067 948.140000 953.460000 950.260100 256.419419 1114.370000 1098.660000 1106.614033 278.181188 7937.490000 7947.880000 7943.125867 470.918732
424 0.128233 0.215278 0.162225 0.000244 0.471158 0.469153 0.469416 0.000029 0.368281 0.392991 0.377258 0.000033 0.137418 0.224616 0.171737 0.000503 0.119047 0.205941 0.152713 0.000527 0.461970 0.460731 0.460255 0.000059 0.480347 0.477575 0.478576 0.000060 0.364605 0.389896 0.373700 0.000068 0.371957 0.396085 0.380817 0.000068 947.800000 956.610000 950.060000 255.319236 1112.360000 1099.830000 1107.106367 275.392659 7939.840000 7943.560000 7942.833633 472.627274
425 0.127911 0.214783 0.161810 0.000243 0.470888 0.467792 0.469425 0.000030 0.367995 0.391889 0.377141 0.000032 0.138176 0.224716 0.171333 0.000502 0.117647 0.204851 0.152288 0.000524 0.462573 0.459011 0.460273 0.000060 0.479203 0.476573 0.478577 0.000060 0.365254 0.388723 0.373591 0.000068 0.370736 0.395056 0.380690 0.000067 946.580000 955.230000 949.800733 253.412471 1113.260000 1099.540000 1107.424233 274.852808 7940.160000 7945.230000 7942.775033 477.095288
426 0.127421 0.216490 0.161593 0.000244 0.470314 0.467221 0.469416 0.000030 0.367446 0.392002 0.377069 0.000033 0.138547 0.224941 0.171256 0.000498 0.116294 0.208039 0.151929 0.000524 0.460798 0.458513 0.460259 0.000060 0.479829 0.475930 0.478572 0.000060 0.364123 0.388442 0.373558 0.000068 0.370769 0.395562 0.380579 0.000067 947.130000 956.530000 949.794200 251.149919 1112.200000 1101.010000 1107.819900 275.461344 7940.670000 7942.460000 7942.385900 473.238043
427 0.127371 0.214472 0.161456 0.000242 0.469999 0.468075 0.469395 0.000029 0.367211 0.391994 0.377013 0.000033 0.139146 0.224324 0.171310 0.000499 0.115597 0.204620 0.151601 0.000518 0.461327 0.459216 0.460184 0.000060 0.478671 0.476934 0.478606 0.000059 0.364673 0.388749 0.373522 0.000068 0.369749 0.395240 0.380504 0.000067 946.710000 957.860000 949.840200 252.550982 1112.680000 1096.020000 1107.995833 273.259776 7940.610000 7946.120000 7942.163967 466.099856
428 0.127069 0.215196 0.161404 0.000246 0.470836 0.466758 0.469296 0.000029 0.367706 0.391290 0.376929 0.000033 0.137713 0.222830 0.171373 0.000500 0.116425 0.207562 0.151436 0.000521 0.461855 0.457587 0.460091 0.000060 0.479817 0.475930 0.478501 0.000059 0.364613 0.387160 0.373476 0.000068 0.370800 0.395420 0.380381 0.000067 946.420000 958.570000 949.825833 252.266395 1112.610000 1099.940000 1108.148100 276.970988 7940.970000 7941.490000 7942.026067 469.184688
429 0.127025 0.214416 0.161269 0.000245 0.471508 0.468945 0.469273 0.000029 0.368163 0.392586 0.376872 0.000033 0.138387 0.225010 0.171359 0.000508 0.115663 0.203821 0.151179 0.000521 0.462865 0.459454 0.460070 0.000059 0.480151 0.478435 0.478475 0.000059 0.365522 0.389121 0.373457 0.000069 0.370805 0.396051 0.380286 0.000068 944.180000 955.390000 949.640567 250.478188 1113.780000 1100.220000 1108.128067 279.689585 7942.040000 7944.390000 7942.231367 464.926120
430 0.127507 0.215279 0.161155 0.000246 0.470400 0.467661 0.469282 0.000029 0.367532 0.391947 0.376844 0.000033 0.137812 0.225385 0.171157 0.000506 0.117202 0.205174 0.151152 0.000518 0.462060 0.457914 0.460035 0.000060 0.478740 0.477408 0.478528 0.000059 0.364785 0.388155 0.373372 0.000068 0.370279 0.395738 0.380315 0.000067 945.280000 950.210000 949.508367 251.077343 1113.890000 1101.380000 1108.147433 273.225227 7940.830000 7948.410000 7942.344200 457.950549
431 0.126574 0.216541 0.160921 0.000246 0.470818 0.466282 0.469277 0.000029 0.367545 0.391360 0.376770 0.000033 0.137090 0.222669 0.170869 0.000507 0.116057 0.210414 0.150974 0.000518 0.461869 0.456809 0.460062 0.000060 0.479767 0.475755 0.478492 0.000059 0.364436 0.386567 0.373304 0.000068 0.370654 0.396152 0.380237 0.000067 944.290000 956.510000 949.499000 252.071233 1113.610000 1101.280000 1108.184133 276.629926 7942.100000 7942.210000 7942.316867 462.980202
432 0.126343 0.215477 0.160953 0.000246 0.470923 0.466552 0.469238 0.000029 0.367549 0.391230 0.376752 0.000033 0.134916 0.223373 0.170820 0.000514 0.117770 0.207580 0.151086 0.000530 0.461926 0.457982 0.460056 0.000059 0.479920 0.475123 0.478419 0.000059 0.363823 0.387599 0.373285 0.000068 0.371275 0.394860 0.380219 0.000069 946.040000 952.680000 949.345533 257.048762 1113.600000 1099.910000 1108.182767 280.994324 7940.360000 7947.410000 7942.471700 464.838293
433 0.126254 0.216218 0.160682 0.000248 0.470353 0.467406 0.469208 0.000029 0.367124 0.392049 0.376650 0.000033 0.136517 0.227187 0.170436 0.000515 0.115992 0.205249 0.150927 0.000525 0.461305 0.457656 0.460076 0.000061 0.479402 0.477155 0.478340 0.000059 0.363868 0.388516 0.373184 0.000068 0.370379 0.395583 0.380116 0.000068 944.870000 956.040000 949.169600 263.985774 1111.680000 1100.540000 1108.137633 288.686237 7943.450000 7943.420000 7942.692767 475.047711
434 0.126262 0.214771 0.160477 0.000246 0.470971 0.466884 0.469245 0.000029 0.367558 0.391250 0.376615 0.000033 0.137920 0.224691 0.170216 0.000516 0.114604 0.204852 0.150739 0.000525 0.461449 0.457789 0.460119 0.000060 0.480493 0.475978 0.478371 0.000059 0.364390 0.387859 0.373148 0.000068 0.370726 0.394640 0.380081 0.000069 945.190000 955.000000 949.033767 267.264519 1116.050000 1099.650000 1107.949433 290.132719 7938.760000 7945.350000 7943.016800 480.036523
435 0.125819 0.216479 0.160432 0.000252 0.470936 0.467926 0.469213 0.000030 0.367401 0.392492 0.376579 0.000033 0.136688 0.227928 0.170128 0.000520 0.114950 0.205031 0.150736 0.000543 0.461489 0.459114 0.460112 0.000060 0.480383 0.476737 0.478314 0.000059 0.364049 0.389758 0.373117 0.000068 0.370753 0.395225 0.380041 0.000070 945.030000 954.800000 948.701600 276.192918 1114.970000 1097.950000 1107.834233 294.065261 7940.000000 7947.250000 7943.464167 479.736994
436 0.125797 0.213860 0.160161 0.000247 0.470127 0.466618 0.469197 0.000029 0.366828 0.390790 0.376486 0.000033 0.134736 0.222777 0.169818 0.000510 0.116859 0.204943 0.150504 0.000534 0.461590 0.457598 0.460108 0.000061 0.478665 0.475637 0.478286 0.000059 0.363534 0.387152 0.373021 0.000068 0.370123 0.394429 0.379951 0.000069 946.250000 954.460000 948.035933 277.426495 1114.000000 1096.830000 1107.864633 286.631586 7939.750000 7948.710000 7944.099433 471.830790
437 0.125074 0.214196 0.159808 0.000247 0.471308 0.467486 0.469234 0.000030 0.367438 0.391499 0.376406 0.000033 0.136038 0.223278 0.169601 0.000513 0.114110 0.205113 0.150015 0.000537 0.461551 0.457650 0.460196 0.000061 0.481066 0.477323 0.478272 0.000060 0.363897 0.387338 0.373018 0.000068 0.370979 0.395660 0.379795 0.000070 946.320000 951.350000 947.633267 274.378903 1112.910000 1099.840000 1107.967900 281.515320 7940.770000 7948.810000 7944.398833 466.433979
438 0.125270 0.213453 0.159387 0.000245 0.470680 0.466707 0.469177 0.000030 0.367057 0.390731 0.376240 0.000033 0.135179 0.222861 0.169183 0.000511 0.115361 0.204045 0.149591 0.000535 0.462105 0.458383 0.460220 0.000061 0.479255 0.475031 0.478134 0.000061 0.364027 0.387727 0.372909 0.000069 0.370086 0.393736 0.379571 0.000070 945.160000 955.470000 947.484300 270.692280 1114.710000 1100.980000 1108.162000 283.994337 7940.130000 7943.550000 7944.353700 470.627386
439 0.124403 0.214977 0.159331 0.000250 0.470000 0.468402 0.469245 0.000030 0.366321 0.392375 0.376270 0.000033 0.135164 0.222686 0.169068 0.000523 0.113643 0.207269 0.149593 0.000538 0.460672 0.459632 0.460323 0.000060 0.479327 0.477173 0.478166 0.000061 0.363019 0.388548 0.372947 0.000070 0.369622 0.396202 0.379594 0.000070 944.170000 950.130000 947.447033 267.795544 1116.430000 1099.170000 1108.259000 281.769107 7939.400000 7950.700000 7944.293967 471.200747
440 0.124550 0.213953 0.158934 0.000250 0.470614 0.466339 0.469270 0.000030 0.366795 0.390623 0.376169 0.000033 0.135160 0.218956 0.168439 0.000500 0.113940 0.208950 0.149429 0.000544 0.461681 0.456920 0.460329 0.000059 0.479548 0.475758 0.478211 0.000061 0.363725 0.385531 0.372762 0.000067 0.369866 0.395715 0.379576 0.000070 943.110000 951.210000 947.408733 265.246644 1112.590000 1101.220000 1108.331067 280.723564 7944.300000 7947.570000 7944.260200 462.810699
441 0.123970 0.212383 0.158551 0.000243 0.470530 0.466923 0.469288 0.000030 0.366562 0.390561 0.376067 0.000033 0.134242 0.216132 0.168080 0.000496 0.113697 0.208635 0.149021 0.000536 0.461627 0.459241 0.460395 0.000060 0.479432 0.474606 0.478181 0.000060 0.363412 0.386308 0.372700 0.000067 0.369712 0.394815 0.379433 0.000070 943.070000 952.000000 947.296300 263.819892 1114.680000 1104.300000 1108.444033 282.699556 7942.250000 7943.700000 7944.259667 463.657692
442 0.124013 0.212456 0.158440 0.000248 0.470876 0.467235 0.469323 0.000030 0.366817 0.390801 0.376058 0.000033 0.134010 0.222795 0.167990 0.000508 0.114017 0.202118 0.148890 0.000542 0.462223 0.458729 0.460436 0.000059 0.479528 0.475741 0.478210 0.000061 0.363759 0.387949 0.372702 0.000067 0.369875 0.393654 0.379414 0.000070 942.750000 952.540000 947.198000 263.572483 1115.020000 1096.830000 1108.370700 282.792396 7942.230000 7950.630000 7944.431300 462.357692
443 0.123974 0.212808 0.158253 0.000247 0.470822 0.467776 0.469378 0.000030 0.366768 0.391285 0.376041 0.000033 0.135331 0.218566 0.167705 0.000506 0.112616 0.207050 0.148802 0.000540 0.461766 0.458559 0.460486 0.000059 0.479878 0.476992 0.478271 0.000061 0.363836 0.386561 0.372652 0.000068 0.369700 0.396009 0.379430 0.000070 944.110000 950.690000 947.059900 264.109420 1112.930000 1096.740000 1108.308700 278.280609 7942.960000 7952.570000 7944.631400 461.998080
444 0.124161 0.211511 0.158093 0.000247 0.470781 0.466873 0.469349 0.000030 0.366795 0.390264 0.375972 0.000033 0.135317 0.222185 0.167617 0.000511 0.113005 0.200836 0.148569 0.000533 0.462716 0.457655 0.460519 0.000060 0.478845 0.476092 0.478180 0.000062 0.364497 0.387014 0.372648 0.000068 0.369093 0.393515 0.379296 0.000070 943.570000 952.640000 947.036000 263.670075 1116.240000 1103.280000 1108.394600 273.273707 7940.190000 7944.080000 7944.569400 466.349528
445 0.123884 0.211539 0.158020 0.000245 0.471629 0.466584 0.469399 0.000030 0.367305 0.390070 0.375985 0.000033 0.134246 0.219607 0.167708 0.000510 0.113521 0.203471 0.148333 0.000532 0.462952 0.457716 0.460565 0.000061 0.480305 0.475451 0.478233 0.000060 0.364340 0.386283 0.372708 0.000068 0.370270 0.393857 0.379263 0.000069 944.820000 951.070000 946.679100 265.360573 1114.370000 1096.750000 1108.462433 271.743333 7940.810000 7952.180000 7944.858467 468.052960
446 0.123434 0.211164 0.157893 0.000245 0.471538 0.467744 0.469396 0.000030 0.367107 0.390770 0.375945 0.000032 0.134551 0.216716 0.167518 0.000499 0.112317 0.205612 0.148268 0.000540 0.464426 0.459728 0.460556 0.000060 0.478649 0.475759 0.478236 0.000060 0.365464 0.386824 0.372645 0.000066 0.368749 0.394715 0.379246 0.000070 943.580000 952.810000 946.479800 261.720164 1115.580000 1102.430000 1108.545000 273.758823 7940.840000 7944.760000 7944.975200 469.570162
447 0.123355 0.213834 0.157897 0.000252 0.471691 0.467864 0.469494 0.000030 0.367191 0.391655 0.376014 0.000033 0.134514 0.218508 0.167589 0.000507 0.112197 0.209161 0.148204 0.000546 0.462587 0.459011 0.460684 0.000061 0.480796 0.476717 0.478303 0.000061 0.364165 0.386860 0.372756 0.000067 0.370216 0.396450 0.379273 0.000071 944.250000 944.330000 946.510567 269.718475 1115.360000 1102.300000 1108.734933 271.954743 7940.390000 7953.370000 7944.754500 475.679230
448 0.122532 0.211564 0.157573 0.000251 0.471870 0.466947 0.469528 0.000030 0.367069 0.390332 0.375941 0.000033 0.131568 0.217627 0.167185 0.000504 0.113496 0.205501 0.147962 0.000541 0.463542 0.457705 0.460788 0.000061 0.480198 0.476190 0.478267 0.000059 0.363950 0.385681 0.372707 0.000066 0.370188 0.394983 0.379176 0.000070 944.680000 952.180000 946.508633 269.693915 1116.060000 1100.350000 1108.868300 271.070888 7939.260000 7947.470000 7944.623067 467.781641
449 0.122702 0.211643 0.157153 0.000249 0.471313 0.467845 0.469664 0.000030 0.366730 0.390985 0.375911 0.000032 0.133938 0.217808 0.166939 0.000508 0.111466 0.205477 0.147366 0.000533 0.462250 0.459693 0.460955 0.000059 0.480376 0.475998 0.478373 0.000060 0.363757 0.387127 0.372750 0.000066 0.369703 0.394842 0.379071 0.000070 948.880000 949.420000 946.637100 269.773291 1116.810000 1101.400000 1109.163100 270.740134 7934.310000 7949.180000 7944.199800 459.780093
450 0.122656 0.210157 0.156829 0.000249 0.471155 0.467693 0.469760 0.000030 0.366605 0.390432 0.375881 0.000033 0.134081 0.214910 0.166411 0.000508 0.111230 0.205404 0.147248 0.000528 0.462594 0.458448 0.461072 0.000058 0.479717 0.476937 0.478448 0.000060 0.364040 0.385387 0.372673 0.000065 0.369171 0.395477 0.379088 0.000070 946.440000 950.740000 946.740367 268.787181 1115.050000 1103.880000 1109.491267 269.019554 7938.510000 7945.380000 7943.768367 449.407777
451 0.122272 0.212828 0.156541 0.000249 0.471310 0.467438 0.469785 0.000029 0.366598 0.391055 0.375812 0.000033 0.132334 0.219647 0.166032 0.000505 0.112209 0.206010 0.147049 0.000528 0.462398 0.459928 0.461154 0.000057 0.480222 0.474948 0.478416 0.000060 0.363379 0.387844 0.372617 0.000066 0.369818 0.394267 0.379006 0.000069 946.140000 951.540000 946.802967 268.188862 1116.750000 1104.750000 1109.828100 269.145421 7937.110000 7943.710000 7943.368933 447.572678
452 0.122334 0.209723 0.156230 0.000242 0.471618 0.466821 0.469803 0.000029 0.366833 0.389692 0.375731 0.000032 0.132045 0.220560 0.165684 0.000493 0.112623 0.198886 0.146776 0.000524 0.463218 0.457662 0.461194 0.000056 0.480018 0.475980 0.478413 0.000059 0.363866 0.386532 0.372541 0.000065 0.369799 0.392852 0.378922 0.000069 945.640000 953.890000 947.106000 265.583241 1114.900000 1101.390000 1109.994500 264.104229 7939.460000 7944.720000 7942.899500 438.782698
453 0.122715 0.208741 0.156207 0.000237 0.471310 0.467777 0.469899 0.000029 0.366731 0.390066 0.375792 0.000032 0.132218 0.215127 0.165598 0.000486 0.113211 0.202356 0.146816 0.000521 0.462886 0.459873 0.461310 0.000055 0.479734 0.475680 0.478488 0.000060 0.363685 0.386449 0.372596 0.000064 0.369777 0.393683 0.378987 0.000068 945.600000 949.240000 947.419033 259.416524 1114.930000 1102.690000 1109.949267 261.274147 7939.470000 7948.070000 7942.631700 436.390375
454 0.122147 0.209230 0.156297 0.000239 0.471336 0.466977 0.469855 0.000029 0.366579 0.389653 0.375788 0.000032 0.132420 0.217645 0.165707 0.000489 0.111875 0.200814 0.146888 0.000527 0.462434 0.459931 0.461285 0.000056 0.480237 0.474023 0.478424 0.000059 0.363430 0.387245 0.372612 0.000065 0.369728 0.392060 0.378963 0.000068 943.590000 952.280000 947.683800 255.966831 1115.820000 1105.620000 1110.107233 253.607718 7940.590000 7942.100000 7942.208967 434.122612
455 0.121980 0.208878 0.156294 0.000243 0.471859 0.468461 0.469877 0.000029 0.366895 0.390586 0.375802 0.000033 0.132789 0.216869 0.165804 0.000497 0.111170 0.200887 0.146784 0.000532 0.462795 0.460988 0.461275 0.000055 0.480922 0.475933 0.478478 0.000060 0.363793 0.387753 0.372634 0.000065 0.369997 0.393419 0.378970 0.000069 945.520000 951.500000 947.766833 256.462088 1116.780000 1102.300000 1110.152700 253.261256 7937.700000 7946.200000 7942.080467 438.286361
456 0.121699 0.210374 0.156339 0.000249 0.471166 0.468474 0.469765 0.000029 0.366326 0.391044 0.375737 0.000033 0.132229 0.214552 0.165788 0.000506 0.111169 0.206196 0.146890 0.000541 0.462734 0.460683 0.461212 0.000055 0.479597 0.476265 0.478318 0.000059 0.363583 0.386844 0.372585 0.000067 0.369068 0.395244 0.378890 0.000069 947.290000 952.300000 947.732233 260.898003 1114.290000 1102.420000 1110.077767 256.881410 7938.420000 7945.280000 7942.190000 446.299401
457 0.121841 0.209287 0.156132 0.000247 0.471148 0.467986 0.469756 0.000030 0.366356 0.390376 0.375669 0.000033 0.132269 0.216989 0.165703 0.000501 0.111412 0.201585 0.146562 0.000544 0.463377 0.459706 0.461187 0.000057 0.478920 0.476265 0.478325 0.000061 0.364044 0.386891 0.372541 0.000067 0.368668 0.393861 0.378796 0.000071 945.700000 953.160000 947.742400 266.374427 1115.180000 1100.400000 1110.194667 259.515910 7939.120000 7946.440000 7942.062933 452.169401
458 0.122057 0.208980 0.156028 0.000248 0.471056 0.468348 0.469793 0.000029 0.366357 0.390538 0.375663 0.000033 0.133504 0.217064 0.165914 0.000509 0.110610 0.200896 0.146143 0.000543 0.462497 0.460583 0.461147 0.000056 0.479616 0.476113 0.478438 0.000060 0.363799 0.387527 0.372577 0.000067 0.368914 0.393548 0.378750 0.000069 945.060000 950.620000 947.928267 264.478862 1116.370000 1102.610000 1110.279333 260.661425 7938.570000 7946.770000 7941.792400 452.183376
459 0.121797 0.209273 0.155717 0.000248 0.471218 0.468212 0.469786 0.000029 0.366392 0.390530 0.375565 0.000033 0.130611 0.217033 0.165685 0.000508 0.112983 0.201514 0.145748 0.000542 0.462821 0.459696 0.461172 0.000057 0.479615 0.476728 0.478399 0.000060 0.363158 0.386897 0.372526 0.000067 0.369626 0.394163 0.378604 0.000070 946.300000 953.730000 947.940233 271.826412 1114.890000 1100.810000 1110.448333 263.486325 7938.810000 7945.460000 7941.611433 464.054364
460 0.121144 0.211433 0.155571 0.000252 0.471433 0.467767 0.469752 0.000029 0.366346 0.390866 0.375498 0.000033 0.130206 0.218339 0.165550 0.000527 0.112081 0.204526 0.145592 0.000537 0.463263 0.458964 0.461172 0.000057 0.479602 0.476569 0.478333 0.000060 0.363346 0.386777 0.372485 0.000069 0.369346 0.394956 0.378511 0.000069 948.620000 955.430000 947.973500 276.920250 1113.130000 1104.320000 1110.309267 272.958729 7938.250000 7940.250000 7941.717233 478.458564
461 0.120999 0.211127 0.155374 0.000252 0.471967 0.467221 0.469791 0.000029 0.366676 0.390393 0.375466 0.000033 0.131798 0.217790 0.165396 0.000524 0.110199 0.204465 0.145352 0.000535 0.463364 0.459827 0.461194 0.000058 0.480569 0.474614 0.478388 0.000059 0.363894 0.387216 0.372454 0.000068 0.369458 0.393570 0.378477 0.000069 945.870000 951.630000 947.916000 285.948491 1113.400000 1102.960000 1110.083333 274.240203 7940.730000 7945.410000 7942.000667 474.497168
462 0.121016 0.207556 0.155172 0.000246 0.471037 0.466751 0.469853 0.000029 0.366031 0.388992 0.375449 0.000032 0.131095 0.217941 0.165194 0.000516 0.110936 0.197172 0.145151 0.000535 0.462909 0.457783 0.461220 0.000057 0.479166 0.475718 0.478486 0.000059 0.363365 0.385831 0.372412 0.000067 0.368697 0.392154 0.378485 0.000069 945.210000 954.080000 947.994867 292.775245 1114.030000 1105.950000 1109.951100 280.420049 7940.760000 7939.970000 7942.054033 476.279898
463 0.121474 0.209845 0.154964 0.000251 0.470126 0.468262 0.469858 0.000029 0.365530 0.390737 0.375389 0.000033 0.132192 0.213759 0.164979 0.000527 0.110755 0.205930 0.144949 0.000539 0.462295 0.460587 0.461214 0.000057 0.477957 0.475936 0.478501 0.000058 0.363264 0.386539 0.372344 0.000068 0.367796 0.394935 0.378435 0.000069 946.120000 953.340000 948.007100 295.994640 1114.320000 1101.590000 1109.899067 290.377234 7939.560000 7945.070000 7942.093833 484.009036
464 0.120837 0.209270 0.154779 0.000247 0.471103 0.467806 0.469813 0.000029 0.366023 0.390245 0.375302 0.000033 0.131403 0.219826 0.164579 0.000527 0.110271 0.198714 0.144979 0.000537 0.462641 0.459236 0.461197 0.000058 0.479566 0.476377 0.478428 0.000060 0.363269 0.387413 0.372212 0.000069 0.368778 0.393078 0.378393 0.000070 946.000000 951.580000 948.141667 299.998667 1116.720000 1102.030000 1109.571200 302.334940 7937.280000 7946.390000 7942.287133 494.565570
465 0.120529 0.209672 0.154779 0.000247 0.470713 0.468535 0.469771 0.000029 0.365658 0.390876 0.375273 0.000033 0.130335 0.219853 0.164496 0.000528 0.110722 0.199490 0.145062 0.000534 0.462353 0.459797 0.461216 0.000058 0.479074 0.477273 0.478325 0.000058 0.362747 0.387814 0.372200 0.000070 0.368569 0.393938 0.378346 0.000070 945.360000 954.980000 948.265633 306.320865 1111.920000 1100.260000 1109.345933 314.751412 7942.720000 7944.760000 7942.388433 502.254390
466 0.120636 0.209489 0.154795 0.000249 0.470956 0.467952 0.469717 0.000029 0.365860 0.390413 0.375240 0.000033 0.129397 0.217681 0.164485 0.000533 0.111875 0.201297 0.145106 0.000536 0.463290 0.459481 0.461139 0.000058 0.478623 0.476423 0.478295 0.000058 0.363122 0.386941 0.372143 0.000069 0.368599 0.393886 0.378338 0.000070 946.680000 951.100000 948.318100 304.588391 1114.580000 1101.540000 1109.275500 318.826127 7938.740000 7947.360000 7942.406400 509.258983
467 0.120499 0.208268 0.154578 0.000249 0.470852 0.468697 0.469693 0.000029 0.365746 0.390568 0.375158 0.000034 0.129858 0.216911 0.164028 0.000528 0.111140 0.199624 0.145128 0.000540 0.462700 0.459005 0.461153 0.000058 0.479003 0.478388 0.478233 0.000060 0.362848 0.386377 0.372016 0.000070 0.368644 0.394759 0.378301 0.000071 946.580000 954.390000 948.506100 310.376660 1113.720000 1105.860000 1109.222367 316.578320 7939.700000 7939.750000 7942.271533 522.270482
468 0.120285 0.209445 0.154568 0.000247 0.471505 0.467966 0.469630 0.000030 0.366139 0.390409 0.375112 0.000033 0.128164 0.216613 0.164181 0.000529 0.112405 0.202276 0.144954 0.000539 0.464275 0.460088 0.461073 0.000059 0.478734 0.475844 0.478188 0.000059 0.363442 0.387045 0.372005 0.000068 0.368835 0.393774 0.378218 0.000069 946.870000 956.990000 948.665567 306.350369 1113.180000 1100.560000 1109.107767 312.496836 7939.950000 7942.450000 7942.226667 523.139619
469 0.119970 0.208589 0.154584 0.000247 0.471701 0.468685 0.469603 0.000030 0.366182 0.390656 0.375097 0.000033 0.128797 0.218681 0.163970 0.000526 0.111143 0.198496 0.145199 0.000542 0.463609 0.460353 0.461087 0.000059 0.479793 0.477018 0.478119 0.000060 0.363166 0.387851 0.371952 0.000068 0.369198 0.393461 0.378243 0.000070 947.890000 952.910000 948.610533 300.418701 1114.490000 1102.050000 1109.038133 300.152369 7937.620000 7945.040000 7942.351333 507.729696
470 0.119686 0.207607 0.154395 0.000246 0.471135 0.467974 0.469613 0.000030 0.365700 0.389864 0.375047 0.000033 0.129057 0.219918 0.163706 0.000524 0.110316 0.195296 0.145084 0.000538 0.463099 0.458037 0.461125 0.000058 0.479171 0.477910 0.478100 0.000060 0.362886 0.386601 0.371900 0.000067 0.368514 0.393126 0.378195 0.000070 947.700000 957.280000 948.607700 298.457149 1113.330000 1103.690000 1108.980933 291.075171 7938.970000 7939.030000 7942.411367 505.141907
471 0.119734 0.208215 0.154351 0.000248 0.469876 0.467874 0.469643 0.000030 0.364834 0.389976 0.375055 0.000033 0.130700 0.216718 0.163703 0.000527 0.108768 0.199712 0.144999 0.000534 0.461016 0.458830 0.461168 0.000058 0.478736 0.476919 0.478118 0.000060 0.361921 0.386196 0.371928 0.000068 0.367746 0.393757 0.378182 0.000070 945.650000 952.900000 948.766800 287.045690 1113.850000 1101.880000 1108.933567 284.509839 7940.500000 7945.220000 7942.299633 486.622844
472 0.119464 0.209448 0.154168 0.000255 0.470841 0.467531 0.469678 0.000030 0.365428 0.390106 0.375025 0.000034 0.128515 0.220725 0.163398 0.000533 0.110412 0.198172 0.144938 0.000543 0.461646 0.459227 0.461243 0.000058 0.480036 0.475834 0.478112 0.000060 0.361707 0.387677 0.371890 0.000068 0.369148 0.392536 0.378160 0.000070 946.950000 955.290000 948.778500 281.204436 1113.270000 1101.850000 1109.072167 282.642902 7939.780000 7942.860000 7942.149333 485.310605
473 0.119531 0.210320 0.153830 0.000255 0.471493 0.467589 0.469671 0.000029 0.365904 0.390408 0.374919 0.000034 0.130357 0.220872 0.162834 0.000529 0.108705 0.199768 0.144827 0.000546 0.463650 0.459172 0.461266 0.000058 0.479336 0.476005 0.478075 0.000059 0.363662 0.387682 0.371737 0.000068 0.368147 0.393134 0.378100 0.000070 945.580000 952.860000 948.884333 278.087089 1113.760000 1101.390000 1109.295367 281.976052 7940.660000 7945.750000 7941.820300 478.377313
474 0.119288 0.208018 0.153734 0.000252 0.470592 0.467076 0.469630 0.000029 0.365201 0.389358 0.374861 0.000033 0.128374 0.215349 0.162623 0.000527 0.110201 0.200686 0.144846 0.000545 0.462244 0.459692 0.461262 0.000057 0.478941 0.474460 0.477998 0.000059 0.362083 0.386389 0.371670 0.000066 0.368319 0.392328 0.378052 0.000070 948.850000 952.780000 949.021600 280.482279 1115.260000 1104.340000 1109.436967 285.362051 7935.890000 7942.880000 7941.541433 479.401824
475 0.119237 0.208333 0.153618 0.000252 0.471042 0.467780 0.469653 0.000029 0.365500 0.389945 0.374843 0.000033 0.127998 0.216990 0.162493 0.000526 0.110475 0.199675 0.144743 0.000546 0.462840 0.458901 0.461287 0.000057 0.479244 0.476658 0.478019 0.000059 0.362388 0.386328 0.371649 0.000067 0.368613 0.393563 0.378036 0.000070 944.880000 951.560000 949.047200 275.630803 1115.230000 1105.560000 1109.495300 283.468426 7939.890000 7942.880000 7941.457500 481.470758
476 0.118978 0.207826 0.153519 0.000253 0.471842 0.467034 0.469600 0.000029 0.365982 0.389272 0.374775 0.000033 0.129003 0.217228 0.162454 0.000528 0.108952 0.198425 0.144584 0.000556 0.463121 0.457491 0.461241 0.000057 0.480562 0.476577 0.477959 0.000059 0.362886 0.385412 0.371605 0.000067 0.369079 0.393131 0.377946 0.000071 949.300000 951.100000 948.877000 276.219236 1113.670000 1100.840000 1109.897033 281.565720 7937.030000 7948.060000 7941.225967 491.179560
477 0.119387 0.207976 0.153153 0.000249 0.470996 0.468075 0.469672 0.000029 0.365513 0.390046 0.374716 0.000033 0.128779 0.221921 0.162475 0.000526 0.109995 0.194032 0.143832 0.000544 0.462428 0.459191 0.461443 0.000056 0.479563 0.476960 0.477901 0.000060 0.362333 0.388010 0.371752 0.000066 0.368693 0.392081 0.377680 0.000070 947.210000 954.350000 948.820700 275.130523 1117.380000 1099.390000 1110.055700 280.795997 7935.410000 7946.260000 7941.123600 505.117588
478 0.119100 0.208874 0.153134 0.000250 0.471397 0.467680 0.469632 0.000029 0.365708 0.390038 0.374683 0.000033 0.128771 0.217770 0.162153 0.000523 0.109429 0.199977 0.144116 0.000549 0.463730 0.459014 0.461419 0.000056 0.479064 0.476345 0.477845 0.000060 0.363242 0.386641 0.371639 0.000065 0.368174 0.393435 0.377726 0.000071 944.210000 953.150000 949.074900 279.639994 1115.990000 1105.810000 1110.278233 277.288576 7939.800000 7941.040000 7940.646867 518.013023
479 0.119273 0.206998 0.153216 0.000246 0.470755 0.468195 0.469680 0.000030 0.365311 0.389836 0.374741 0.000033 0.129426 0.220335 0.162156 0.000526 0.109120 0.193661 0.144276 0.000545 0.463157 0.459088 0.461437 0.000056 0.478353 0.477302 0.477922 0.000060 0.363038 0.387462 0.371653 0.000065 0.367583 0.392210 0.377828 0.000071 944.830000 952.930000 949.179667 281.421230 1114.540000 1099.700000 1110.111300 280.617728 7940.630000 7947.370000 7940.709033 531.486619
480 0.119244 0.208484 0.153266 0.000246 0.470972 0.467683 0.469672 0.000030 0.365454 0.389924 0.374751 0.000033 0.127666 0.216285 0.162165 0.000524 0.110822 0.200683 0.144367 0.000549 0.462786 0.459368 0.461500 0.000056 0.479158 0.475998 0.477844 0.000061 0.362250 0.386443 0.371700 0.000066 0.368657 0.393404 0.377801 0.000071 946.990000 954.270000 949.325733 286.837191 1116.500000 1101.170000 1110.135700 283.405996 7936.510000 7944.560000 7940.538567 541.421328
481 0.119162 0.207815 0.153222 0.000249 0.470287 0.467012 0.469738 0.000029 0.364949 0.389253 0.374783 0.000032 0.126763 0.219415 0.162182 0.000535 0.111562 0.196213 0.144262 0.000543 0.462285 0.459151 0.461546 0.000055 0.478289 0.474874 0.477930 0.000060 0.361628 0.387230 0.371737 0.000066 0.368271 0.391276 0.377829 0.000069 948.520000 952.660000 949.343000 285.276847 1117.610000 1104.390000 1110.200233 290.168960 7933.870000 7942.950000 7940.456767 539.868354
482 0.118536 0.208124 0.153289 0.000251 0.471566 0.467521 0.469765 0.000030 0.365657 0.389702 0.374823 0.000033 0.127603 0.216472 0.162106 0.000537 0.109469 0.199775 0.144473 0.000553 0.463428 0.459392 0.461639 0.000055 0.479704 0.475650 0.477891 0.000061 0.362681 0.386516 0.371779 0.000066 0.368634 0.392888 0.377866 0.000071 948.320000 954.180000 949.314867 279.736327 1114.990000 1102.990000 1110.233700 289.207654 7936.690000 7942.830000 7940.451433 534.157387
483 0.117826 0.207223 0.153062 0.000252 0.471070 0.468033 0.469800 0.000029 0.365097 0.389790 0.374778 0.000032 0.127299 0.214643 0.161646 0.000529 0.108352 0.199803 0.144477 0.000554 0.462773 0.459852 0.461682 0.000055 0.479367 0.476215 0.477917 0.000062 0.362131 0.386289 0.371671 0.000065 0.368063 0.393291 0.377885 0.000071 949.070000 949.980000 949.296667 280.548636 1117.100000 1103.290000 1110.574600 290.097615 7933.830000 7946.730000 7940.128733 532.512028
484 0.117970 0.207764 0.152888 0.000252 0.471610 0.465656 0.469836 0.000029 0.365518 0.388288 0.374751 0.000033 0.126010 0.214658 0.161635 0.000523 0.109930 0.200870 0.144140 0.000557 0.463073 0.458062 0.461699 0.000054 0.480148 0.473249 0.477972 0.000061 0.361954 0.385041 0.371680 0.000065 0.369082 0.391535 0.377822 0.000071 948.010000 955.470000 949.345733 280.619888 1117.790000 1101.510000 1110.717333 292.706863 7934.200000 7943.020000 7939.936933 543.532972
485 0.118097 0.207180 0.152838 0.000258 0.471366 0.468589 0.469850 0.000029 0.365385 0.390166 0.374747 0.000033 0.128022 0.214837 0.161627 0.000540 0.108172 0.199523 0.144050 0.000551 0.462752 0.460525 0.461724 0.000054 0.479980 0.476652 0.477977 0.000061 0.362333 0.386819 0.371694 0.000067 0.368438 0.393513 0.377799 0.000070 947.800000 958.060000 949.512467 283.087261 1118.020000 1100.840000 1110.752200 300.170097 7934.180000 7941.100000 7939.735333 551.896994
486 0.117524 0.206927 0.152399 0.000252 0.470886 0.467971 0.469882 0.000029 0.364877 0.389658 0.374637 0.000033 0.126610 0.217299 0.161245 0.000533 0.108437 0.196555 0.143553 0.000545 0.462890 0.459042 0.461673 0.000053 0.478881 0.476900 0.478091 0.000062 0.362006 0.386519 0.371544 0.000067 0.367748 0.392797 0.377730 0.000070 946.720000 956.890000 949.749133 282.654846 1115.110000 1099.890000 1110.889833 304.213591 7938.170000 7943.220000 7939.361033 547.260210
487 0.117697 0.207848 0.152372 0.000250 0.469870 0.466819 0.469787 0.000029 0.364218 0.389127 0.374563 0.000033 0.125797 0.217299 0.161293 0.000538 0.109598 0.198396 0.143451 0.000537 0.461735 0.457987 0.461656 0.000054 0.478004 0.475650 0.477919 0.000061 0.360953 0.385781 0.371547 0.000067 0.367483 0.392474 0.377578 0.000070 946.970000 953.550000 949.714133 286.910148 1116.200000 1103.620000 1110.934100 308.994884 7936.830000 7942.830000 7939.351767 561.400826
488 0.117819 0.206295 0.152234 0.000250 0.471538 0.467486 0.469816 0.000029 0.365422 0.389128 0.374541 0.000033 0.128665 0.215141 0.160934 0.000525 0.106973 0.197449 0.143533 0.000547 0.464496 0.459122 0.461641 0.000054 0.478580 0.475850 0.477991 0.000061 0.363747 0.385927 0.371429 0.000067 0.367098 0.392330 0.377654 0.000070 945.600000 956.920000 949.563267 286.888379 1116.270000 1103.760000 1111.108167 311.151813 7938.130000 7939.320000 7939.328567 564.783181
489 0.117995 0.205680 0.152216 0.000249 0.470544 0.467607 0.469818 0.000028 0.364780 0.389029 0.374538 0.000033 0.127879 0.217453 0.161066 0.000534 0.108110 0.193908 0.143366 0.000549 0.461969 0.459260 0.461608 0.000055 0.479120 0.475954 0.478029 0.000061 0.361742 0.386718 0.371445 0.000067 0.367817 0.391340 0.377630 0.000071 944.190000 955.540000 949.202300 284.253341 1115.820000 1106.670000 1111.110167 312.446887 7939.990000 7937.790000 7939.687533 570.226403
490 0.117648 0.206415 0.152187 0.000253 0.471669 0.468027 0.469806 0.000029 0.365463 0.389544 0.374521 0.000033 0.126306 0.213851 0.161110 0.000534 0.108989 0.198979 0.143264 0.000556 0.463191 0.461084 0.461568 0.000054 0.480147 0.474971 0.478045 0.000061 0.362126 0.386914 0.371431 0.000067 0.368800 0.392173 0.377610 0.000071 948.520000 954.460000 949.058333 286.842844 1116.260000 1104.150000 1111.004267 308.181089 7935.220000 7941.390000 7939.937400 573.052405
491 0.117058 0.205926 0.151976 0.000253 0.472224 0.467484 0.469802 0.000029 0.365675 0.389017 0.374454 0.000033 0.127088 0.212101 0.161086 0.000525 0.107029 0.199751 0.142867 0.000556 0.463719 0.459482 0.461600 0.000054 0.480730 0.475485 0.478004 0.000061 0.362730 0.385268 0.371446 0.000066 0.368620 0.392765 0.377463 0.000071 945.710000 952.640000 948.888600 282.872295 1115.620000 1102.880000 1110.940300 306.256751 7938.670000 7944.480000 7940.171100 565.480505
492 0.117494 0.205051 0.151866 0.000252 0.471475 0.467594 0.469749 0.000029 0.365280 0.388831 0.374384 0.000033 0.127218 0.210488 0.161104 0.000524 0.107769 0.199615 0.142628 0.000562 0.464275 0.459383 0.461528 0.000055 0.478674 0.475805 0.477970 0.000061 0.363158 0.384715 0.371401 0.000066 0.367403 0.392948 0.377368 0.000072 948.030000 954.060000 948.833967 281.712374 1114.990000 1104.880000 1110.624133 302.794430 7936.980000 7941.060000 7940.541900 561.071940
493 0.116562 0.208584 0.151660 0.000258 0.471146 0.466643 0.469743 0.000029 0.364771 0.389226 0.374318 0.000033 0.125127 0.216794 0.160945 0.000534 0.107997 0.200375 0.142374 0.000560 0.462660 0.459178 0.461509 0.000055 0.479631 0.474108 0.477977 0.000060 0.361400 0.386463 0.371340 0.000067 0.368141 0.391988 0.377296 0.000071 945.660000 952.990000 948.868333 280.244877 1115.430000 1102.700000 1110.422600 295.767006 7938.910000 7944.310000 7940.709067 552.214798
494 0.117073 0.207363 0.151349 0.000257 0.471475 0.467503 0.469786 0.000029 0.365155 0.389461 0.374255 0.000033 0.125428 0.219118 0.160894 0.000538 0.108719 0.195607 0.141803 0.000558 0.463033 0.460477 0.461514 0.000056 0.479918 0.474529 0.478058 0.000060 0.361751 0.388070 0.371328 0.000067 0.368558 0.390852 0.377181 0.000071 946.980000 953.630000 948.781367 278.287078 1113.530000 1106.820000 1110.261033 286.301047 7939.490000 7939.550000 7940.957600 548.596424
495 0.116361 0.205846 0.151212 0.000254 0.471162 0.468288 0.469735 0.000029 0.364721 0.389556 0.374178 0.000033 0.126408 0.211828 0.160749 0.000537 0.106314 0.199865 0.141674 0.000543 0.462653 0.459945 0.461492 0.000056 0.479670 0.476631 0.477978 0.000059 0.361780 0.385510 0.371269 0.000068 0.367663 0.393601 0.377087 0.000069 946.820000 952.780000 948.700600 280.607243 1114.330000 1101.390000 1110.294900 282.709667 7938.850000 7945.830000 7941.004500 547.904500
496 0.116944 0.205964 0.150974 0.000251 0.471487 0.468239 0.469734 0.000029 0.365124 0.389557 0.374106 0.000033 0.126668 0.215843 0.160292 0.000533 0.107219 0.196086 0.141655 0.000545 0.463627 0.460561 0.461444 0.000056 0.479346 0.475918 0.478023 0.000059 0.362539 0.387146 0.371099 0.000068 0.367708 0.391968 0.377113 0.000069 946.380000 954.750000 948.672700 274.315151 1114.060000 1103.110000 1110.289433 271.068541 7939.560000 7942.140000 7941.037867 538.468166
497 0.116148 0.206268 0.150809 0.000252 0.471515 0.468150 0.469791 0.000029 0.364905 0.389585 0.374096 0.000033 0.125163 0.216362 0.160215 0.000535 0.107134 0.196175 0.141404 0.000543 0.464165 0.460231 0.461568 0.000056 0.478866 0.476068 0.478013 0.000059 0.362464 0.387070 0.371162 0.000067 0.367346 0.392100 0.377031 0.000069 948.260000 955.340000 948.812767 275.597097 1113.100000 1106.020000 1110.376267 266.151336 7938.640000 7938.640000 7940.810967 534.745542
498 0.116284 0.204881 0.150673 0.000251 0.470680 0.468135 0.469848 0.000029 0.364361 0.389159 0.374095 0.000033 0.123821 0.216361 0.160089 0.000529 0.108748 0.193402 0.141258 0.000551 0.462854 0.460032 0.461615 0.000055 0.478506 0.476237 0.478080 0.000059 0.361144 0.386930 0.371157 0.000067 0.367579 0.391387 0.377033 0.000070 948.220000 955.880000 948.933467 278.364992 1114.000000 1102.880000 1110.341800 264.381410 7937.780000 7941.240000 7940.724733 528.008107
499 0.115473 0.205651 0.150670 0.000252 0.471370 0.468094 0.469799 0.000029 0.364601 0.389361 0.374060 0.000033 0.124469 0.214765 0.160083 0.000535 0.106477 0.196536 0.141256 0.000548 0.462670 0.459530 0.461563 0.000056 0.480071 0.476659 0.478035 0.000060 0.361210 0.386100 0.371119 0.000067 0.367993 0.392622 0.377001 0.000070 947.290000 954.030000 948.971367 279.658169 1115.820000 1099.440000 1110.344033 262.102278 7936.890000 7946.530000 7940.684600 523.402427
500 0.115210 0.206462 0.150547 0.000255 0.471027 0.467678 0.469813 0.000028 0.364282 0.389313 0.374033 0.000033 0.123336 0.215499 0.160039 0.000544 0.107084 0.197425 0.141055 0.000548 0.463455 0.460118 0.461590 0.000055 0.478599 0.475238 0.478035 0.000060 0.361419 0.386732 0.371125 0.000068 0.367145 0.391894 0.376941 0.000069 948.090000 955.200000 948.909167 277.866483 1115.130000 1102.610000 1110.273000 263.414201 7936.780000 7942.190000 7940.817833 505.152841
501 0.115725 0.205268 0.150269 0.000250 0.470919 0.467068 0.469812 0.000029 0.364361 0.388528 0.373949 0.000033 0.121659 0.212528 0.159509 0.000543 0.109792 0.198007 0.141030 0.000541 0.462228 0.458450 0.461620 0.000056 0.479609 0.475686 0.478004 0.000060 0.360057 0.384674 0.370987 0.000068 0.368664 0.392383 0.376912 0.000068 947.000000 952.970000 948.847333 275.862682 1114.900000 1102.420000 1110.212233 259.585268 7938.100000 7944.610000 7940.940433 489.183352
502 0.115732 0.205908 0.150251 0.000254 0.471810 0.467622 0.469798 0.000029 0.364987 0.389108 0.373934 0.000033 0.122261 0.215919 0.159431 0.000540 0.109204 0.195898 0.141071 0.000547 0.464082 0.459866 0.461601 0.000057 0.479537 0.475378 0.477995 0.000060 0.361536 0.386682 0.370950 0.000068 0.368437 0.391534 0.376918 0.000068 947.730000 954.990000 948.754633 275.193212 1117.230000 1101.510000 1110.435833 261.149078 7935.040000 7943.500000 7940.809533 485.836873
503 0.115640 0.205302 0.149985 0.000251 0.471163 0.467710 0.469906 0.000028 0.364506 0.388987 0.373930 0.000033 0.122728 0.212126 0.159038 0.000545 0.108552 0.198479 0.140931 0.000534 0.463322 0.459615 0.461732 0.000056 0.479004 0.475804 0.478081 0.000058 0.361144 0.385368 0.370924 0.000068 0.367869 0.392607 0.376936 0.000068 947.100000 953.600000 948.927167 281.724344 1115.910000 1100.750000 1110.519100 259.150616 7936.990000 7945.650000 7940.553733 478.515443
504 0.115359 0.203508 0.149900 0.000249 0.470911 0.468135 0.469855 0.000028 0.364245 0.388747 0.373869 0.000033 0.123967 0.210002 0.158620 0.000540 0.106751 0.197013 0.141181 0.000542 0.462315 0.459439 0.461695 0.000055 0.479507 0.476831 0.478015 0.000059 0.360810 0.384608 0.370773 0.000068 0.367680 0.392886 0.376965 0.000068 947.590000 954.230000 948.904433 277.787045 1114.030000 1103.550000 1110.524567 255.025080 7938.380000 7942.220000 7940.571000 470.783150
505 0.115259 0.203630 0.149701 0.000253 0.471477 0.466946 0.469901 0.000028 0.364612 0.387951 0.373841 0.000032 0.123204 0.211555 0.158236 0.000544 0.107315 0.195704 0.141166 0.000538 0.462660 0.458538 0.461774 0.000054 0.480294 0.475354 0.478027 0.000058 0.360823 0.384443 0.370712 0.000068 0.368400 0.391459 0.376969 0.000067 944.960000 951.290000 949.137400 275.880938 1116.700000 1102.830000 1110.638000 257.045273 7938.340000 7945.880000 7940.224600 464.249826
506 0.115344 0.205152 0.149592 0.000253 0.470919 0.467421 0.469862 0.000028 0.364246 0.388740 0.373781 0.000033 0.122656 0.215080 0.157720 0.000540 0.108031 0.195223 0.141465 0.000544 0.463018 0.460479 0.461784 0.000053 0.478820 0.474363 0.477939 0.000058 0.360909 0.386859 0.370565 0.000068 0.367583 0.390621 0.376997 0.000068 946.290000 950.600000 949.311467 276.686967 1116.540000 1102.500000 1110.424367 258.887129 7937.170000 7946.900000 7940.264167 463.402208
507 0.115413 0.202624 0.149448 0.000248 0.470956 0.469028 0.469871 0.000028 0.364293 0.389107 0.373744 0.000033 0.123457 0.212696 0.157602 0.000536 0.107368 0.192553 0.141293 0.000533 0.463124 0.461096 0.461733 0.000053 0.478787 0.476959 0.478009 0.000058 0.361224 0.386576 0.370494 0.000067 0.367362 0.391638 0.376994 0.000068 946.430000 953.390000 949.454967 275.373658 1116.390000 1102.500000 1110.385667 265.434569 7937.180000 7944.110000 7940.159367 468.505813
508 0.114781 0.202671 0.149545 0.000246 0.471407 0.468036 0.469824 0.000028 0.364419 0.388426 0.373741 0.000032 0.123033 0.204266 0.157590 0.000530 0.106529 0.201077 0.141501 0.000537 0.463439 0.460975 0.461715 0.000054 0.479376 0.475096 0.477934 0.000059 0.361317 0.383962 0.370477 0.000067 0.367522 0.392890 0.377004 0.000068 945.240000 954.110000 949.571200 280.262330 1117.280000 1101.440000 1110.176067 268.486709 7937.480000 7944.450000 7940.252733 480.425446
509 0.114802 0.203745 0.149594 0.000251 0.471193 0.467843 0.469864 0.000029 0.364275 0.388614 0.373783 0.000033 0.121330 0.205235 0.157485 0.000535 0.108273 0.202255 0.141704 0.000555 0.462672 0.460280 0.461667 0.000055 0.479713 0.475407 0.478060 0.000059 0.360269 0.383766 0.370412 0.000068 0.368281 0.393461 0.377153 0.000069 946.270000 954.060000 949.433467 280.089210 1116.850000 1100.830000 1109.995433 272.228660 7936.880000 7945.110000 7940.571100 489.398013
510 0.114489 0.204496 0.149433 0.000258 0.470502 0.467793 0.469854 0.000029 0.363698 0.388804 0.373728 0.000034 0.121738 0.208651 0.157420 0.000540 0.107239 0.200341 0.141447 0.000563 0.462765 0.459647 0.461581 0.000054 0.478239 0.475939 0.478128 0.000060 0.360457 0.384349 0.370332 0.000069 0.366939 0.393260 0.377123 0.000071 948.270000 951.220000 949.229433 277.338072 1115.100000 1100.980000 1110.146300 278.640270 7936.630000 7947.800000 7940.624267 494.023411
511 0.114437 0.204143 0.149359 0.000259 0.472117 0.468178 0.469799 0.000029 0.364813 0.388967 0.373667 0.000034 0.122839 0.209459 0.157381 0.000546 0.106035 0.198826 0.141338 0.000556 0.463693 0.460454 0.461531 0.000055 0.480541 0.475901 0.478066 0.000060 0.361437 0.385156 0.370286 0.000070 0.368189 0.392779 0.377047 0.000070 946.820000 952.700000 949.493933 271.776332 1115.770000 1098.740000 1110.252300 285.208865 7937.410000 7948.560000 7940.253767 497.849254
512 0.114511 0.204168 0.149051 0.000259 0.472001 0.468879 0.469789 0.000029 0.364754 0.389466 0.373568 0.000034 0.121881 0.213513 0.157047 0.000546 0.107140 0.194823 0.141055 0.000559 0.462976 0.460806 0.461476 0.000055 0.481025 0.476952 0.478103 0.000060 0.360648 0.386618 0.370147 0.000070 0.368860 0.392313 0.376989 0.000070 948.740000 952.950000 949.749533 268.870900 1116.860000 1102.880000 1110.403667 284.503602 7934.400000 7944.170000 7939.846800 498.995496
513 0.113780 0.204010 0.149003 0.000260 0.470791 0.467349 0.469774 0.000029 0.363688 0.388347 0.373543 0.000034 0.120881 0.212423 0.157009 0.000547 0.106678 0.195597 0.140997 0.000552 0.462664 0.458830 0.461434 0.000055 0.478918 0.475867 0.478114 0.000060 0.360129 0.384908 0.370107 0.000069 0.367246 0.391786 0.376979 0.000069 947.680000 955.020000 950.107600 269.673786 1116.420000 1101.000000 1110.530867 285.543003 7935.900000 7943.980000 7939.361533 504.210915
514 0.113819 0.204131 0.149017 0.000258 0.471278 0.467672 0.469747 0.000029 0.364041 0.388610 0.373528 0.000034 0.120592 0.210870 0.156946 0.000544 0.107046 0.197391 0.141088 0.000562 0.462730 0.460420 0.461375 0.000055 0.479826 0.474924 0.478120 0.000059 0.360089 0.385555 0.370046 0.000070 0.367992 0.391664 0.377010 0.000070 947.690000 953.790000 950.420200 269.881133 1113.040000 1105.170000 1110.614833 280.698479 7939.270000 7941.040000 7938.964967 500.032387
515 0.114194 0.202376 0.148891 0.000255 0.471262 0.468500 0.469759 0.000029 0.364142 0.388663 0.373498 0.000034 0.122672 0.216843 0.156771 0.000542 0.105717 0.187909 0.141011 0.000556 0.463363 0.459905 0.461392 0.000055 0.479162 0.477094 0.478125 0.000058 0.361155 0.386987 0.370006 0.000069 0.367128 0.390339 0.376991 0.000070 947.360000 954.920000 950.498333 272.474871 1113.710000 1100.470000 1110.615767 280.107411 7938.930000 7944.610000 7938.885900 499.819293
516 0.114353 0.203824 0.148857 0.000256 0.470592 0.468197 0.469635 0.000029 0.363720 0.388885 0.373402 0.000033 0.122197 0.213416 0.156708 0.000547 0.106509 0.194232 0.141005 0.000557 0.462136 0.460423 0.461265 0.000055 0.479048 0.475971 0.478006 0.000059 0.360154 0.386321 0.369898 0.000069 0.367287 0.391449 0.376905 0.000070 946.530000 954.120000 950.651967 273.803728 1115.620000 1104.960000 1110.529033 275.223676 7937.850000 7940.920000 7938.819000 497.117324
517 0.114286 0.203786 0.148762 0.000255 0.470986 0.468500 0.469749 0.000029 0.363976 0.389085 0.373453 0.000033 0.121501 0.209947 0.156504 0.000545 0.107070 0.197624 0.141020 0.000556 0.462315 0.460147 0.461358 0.000055 0.479657 0.476853 0.478140 0.000059 0.360071 0.385087 0.369901 0.000069 0.367881 0.393084 0.377004 0.000070 951.210000 956.140000 950.993633 273.970858 1112.720000 1102.000000 1110.426633 273.032766 7936.070000 7941.860000 7938.579733 496.021477
518 0.114162 0.204470 0.148736 0.000255 0.471360 0.467456 0.469712 0.000029 0.364200 0.388560 0.373420 0.000033 0.121263 0.213805 0.156467 0.000549 0.107061 0.195136 0.141005 0.000554 0.462672 0.458714 0.461313 0.000056 0.480048 0.476198 0.478112 0.000059 0.360249 0.385242 0.369859 0.000070 0.368152 0.391879 0.376980 0.000070 949.260000 957.700000 951.258500 277.028897 1112.750000 1103.220000 1110.421400 275.491273 7937.990000 7939.080000 7938.320100 507.490280
519 0.113453 0.203561 0.148622 0.000256 0.471041 0.466971 0.469757 0.000029 0.363764 0.387948 0.373417 0.000033 0.120585 0.215443 0.156316 0.000547 0.106322 0.191680 0.140929 0.000556 0.462662 0.459019 0.461376 0.000056 0.479420 0.474923 0.478138 0.000059 0.360039 0.385946 0.369858 0.000070 0.367490 0.389950 0.376975 0.000070 947.010000 952.670000 951.294300 278.149919 1114.560000 1104.440000 1110.254567 275.005511 7938.430000 7942.890000 7938.451133 523.003139
520 0.113521 0.203455 0.148410 0.000260 0.472044 0.467320 0.469811 0.000029 0.364488 0.388160 0.373391 0.000033 0.121185 0.214541 0.156167 0.000544 0.105858 0.192370 0.140653 0.000561 0.464452 0.458766 0.461419 0.000056 0.479637 0.475873 0.478202 0.000059 0.361472 0.385499 0.369844 0.000070 0.367503 0.390822 0.376937 0.000070 950.500000 957.100000 951.390167 284.343051 1111.110000 1102.250000 1109.916900 278.864411 7938.390000 7940.650000 7938.692933 530.854378
521 0.113539 0.204460 0.148304 0.000259 0.471602 0.467016 0.469788 0.000029 0.364183 0.388249 0.373343 0.000033 0.122370 0.209713 0.156230 0.000541 0.104708 0.199208 0.140378 0.000556 0.463176 0.459029 0.461437 0.000057 0.480028 0.475002 0.478140 0.000059 0.360934 0.384234 0.369875 0.000069 0.367432 0.392264 0.376812 0.000069 951.210000 957.750000 951.563667 283.638145 1111.060000 1102.080000 1109.554000 281.562188 7937.730000 7940.170000 7938.882333 539.216593
522 0.113035 0.202601 0.148013 0.000257 0.470974 0.468867 0.469745 0.000029 0.363592 0.388987 0.373226 0.000033 0.121167 0.208868 0.156021 0.000541 0.104903 0.196334 0.140005 0.000541 0.463240 0.460383 0.461331 0.000057 0.478709 0.477351 0.478160 0.000060 0.360618 0.384928 0.369738 0.000069 0.366567 0.393046 0.376713 0.000069 948.380000 958.050000 951.704967 285.608731 1114.350000 1104.790000 1109.386767 277.830328 7937.270000 7937.160000 7938.908267 536.259203
523 0.113199 0.201967 0.147871 0.000259 0.470562 0.468122 0.469767 0.000029 0.363353 0.388276 0.373198 0.000034 0.121653 0.209643 0.155764 0.000545 0.104745 0.194291 0.139978 0.000543 0.462398 0.460551 0.461390 0.000056 0.478726 0.475694 0.478143 0.000059 0.360175 0.385279 0.369702 0.000070 0.366532 0.391273 0.376694 0.000069 950.160000 955.710000 952.108900 286.693308 1115.130000 1102.020000 1109.295967 277.937935 7934.710000 7942.270000 7938.595133 540.783502
524 0.113157 0.202510 0.147705 0.000258 0.470910 0.468091 0.469700 0.000029 0.363584 0.388416 0.373101 0.000033 0.121267 0.213154 0.155580 0.000547 0.105048 0.191866 0.139830 0.000537 0.462510 0.460620 0.461414 0.000056 0.479310 0.475561 0.477985 0.000060 0.360137 0.386380 0.369664 0.000069 0.367031 0.390452 0.376538 0.000067 951.100000 955.290000 952.442600 284.172360 1115.430000 1101.050000 1109.366500 279.304426 7933.470000 7943.660000 7938.190900 539.817753
525 0.113008 0.201723 0.147466 0.000255 0.471311 0.468325 0.469754 0.000029 0.363820 0.388345 0.373067 0.000033 0.121498 0.211248 0.155119 0.000536 0.104519 0.192198 0.139812 0.000544 0.463264 0.460569 0.461466 0.000055 0.479358 0.476082 0.478042 0.000059 0.360734 0.385773 0.369562 0.000067 0.366906 0.390917 0.376573 0.000068 946.570000 959.350000 952.847733 282.177831 1114.540000 1103.660000 1109.428800 280.841850 7938.890000 7936.990000 7937.723467 534.536495
526 0.111960 0.202661 0.147492 0.000256 0.471698 0.467087 0.469796 0.000029 0.363777 0.387759 0.373105 0.000033 0.121027 0.212471 0.155218 0.000536 0.102893 0.192851 0.139766 0.000557 0.462932 0.459958 0.461554 0.000055 0.480465 0.474216 0.478038 0.000058 0.360361 0.385712 0.369653 0.000067 0.367193 0.389806 0.376557 0.000068 950.240000 954.860000 952.963833 278.268666 1114.840000 1103.520000 1109.260800 279.925710 7934.920000 7941.620000 7937.775367 526.320888
527 0.111865 0.202069 0.147220 0.000255 0.470617 0.467888 0.469805 0.000029 0.362991 0.388142 0.373029 0.000033 0.121093 0.209101 0.155069 0.000540 0.102637 0.195037 0.139371 0.000550 0.462069 0.458581 0.461508 0.000056 0.479165 0.477195 0.478102 0.000059 0.359776 0.383737 0.369576 0.000068 0.366206 0.392547 0.376483 0.000070 951.130000 955.590000 953.015933 279.641143 1113.730000 1101.820000 1109.099767 281.089079 7935.140000 7942.590000 7937.884300 527.944062
528 0.111972 0.202212 0.147180 0.000255 0.471801 0.468379 0.469764 0.000029 0.363852 0.388529 0.372989 0.000033 0.120918 0.209278 0.155147 0.000538 0.103026 0.195146 0.139213 0.000550 0.463828 0.459651 0.461533 0.000055 0.479774 0.477106 0.477995 0.000059 0.360955 0.384539 0.369617 0.000067 0.366750 0.392518 0.376360 0.000070 949.300000 958.270000 953.052433 278.126773 1114.930000 1100.620000 1109.226767 284.447752 7935.770000 7941.110000 7937.720800 527.634774
529 0.111480 0.203007 0.147131 0.000261 0.471519 0.467440 0.469750 0.000029 0.363507 0.388110 0.372964 0.000034 0.121013 0.207803 0.154928 0.000541 0.101947 0.198210 0.139334 0.000566 0.463101 0.459497 0.461544 0.000055 0.479937 0.475382 0.477955 0.000060 0.360475 0.383989 0.369560 0.000068 0.366540 0.392230 0.376369 0.000072 948.830000 958.090000 952.952800 278.653450 1112.260000 1101.890000 1109.036033 284.302586 7938.910000 7940.020000 7938.011167 530.582451
530 0.111555 0.202498 0.146935 0.000259 0.471537 0.468089 0.469735 0.000029 0.363542 0.388411 0.372895 0.000033 0.120149 0.211113 0.154911 0.000543 0.102961 0.193883 0.138959 0.000561 0.464128 0.460289 0.461603 0.000056 0.478945 0.475888 0.477866 0.000059 0.360934 0.385536 0.369595 0.000069 0.366150 0.391287 0.376194 0.000071 949.620000 956.750000 953.110233 283.465055 1112.720000 1101.810000 1109.200433 288.427138 7937.660000 7941.440000 7937.689333 536.397176
531 0.111425 0.202535 0.146997 0.000260 0.470860 0.468151 0.469708 0.000029 0.363030 0.388466 0.372895 0.000034 0.119432 0.207880 0.155034 0.000536 0.103418 0.197191 0.138960 0.000563 0.462416 0.461069 0.461596 0.000057 0.479305 0.475233 0.477819 0.000061 0.359521 0.385113 0.369628 0.000068 0.366539 0.391820 0.376161 0.000071 950.650000 958.840000 953.013367 286.205401 1113.190000 1100.700000 1109.075167 288.507110 7936.160000 7940.460000 7937.911467 535.566314
532 0.111394 0.203394 0.146981 0.000264 0.471483 0.468200 0.469679 0.000029 0.363456 0.388759 0.372870 0.000034 0.119171 0.210801 0.155279 0.000554 0.103616 0.195987 0.138683 0.000560 0.463476 0.459325 0.461526 0.000056 0.479491 0.477076 0.477832 0.000061 0.360185 0.384768 0.369652 0.000069 0.366728 0.392750 0.376087 0.000071 950.300000 960.820000 953.106833 288.730247 1112.170000 1097.530000 1108.938433 288.921651 7937.530000 7941.650000 7937.954733 541.738536
533 0.111085 0.202006 0.146775 0.000260 0.471012 0.467926 0.469731 0.000029 0.363034 0.388150 0.372844 0.000033 0.118363 0.210251 0.154924 0.000550 0.103806 0.193761 0.138626 0.000556 0.462808 0.459091 0.461627 0.000056 0.479216 0.476760 0.477834 0.000061 0.359475 0.384439 0.369616 0.000070 0.366593 0.391861 0.376072 0.000070 950.040000 956.390000 953.145300 291.830169 1111.160000 1103.460000 1108.845600 293.481417 7938.800000 7940.150000 7938.009100 546.466137
534 0.111335 0.201325 0.146602 0.000260 0.471521 0.468382 0.469724 0.000029 0.363465 0.388265 0.372788 0.000034 0.119220 0.208895 0.154805 0.000557 0.103450 0.193755 0.138400 0.000556 0.462744 0.460854 0.461602 0.000056 0.480297 0.475909 0.477846 0.000060 0.359687 0.385266 0.369563 0.000070 0.367243 0.391263 0.376013 0.000070 950.760000 955.200000 953.255867 288.567393 1115.040000 1101.440000 1108.793867 293.161868 7934.200000 7943.360000 7937.950267 541.853862
535 0.110759 0.202866 0.146350 0.000264 0.471557 0.467559 0.469708 0.000029 0.363318 0.388151 0.372700 0.000034 0.118152 0.210631 0.154122 0.000557 0.103366 0.195102 0.138578 0.000565 0.463186 0.458586 0.461630 0.000056 0.479929 0.476533 0.477786 0.000061 0.359676 0.384199 0.369377 0.000071 0.366960 0.392104 0.376024 0.000071 951.730000 956.220000 953.213833 290.246523 1115.750000 1101.810000 1108.852667 293.897717 7932.520000 7941.970000 7937.933500 539.811956
536 0.110699 0.200879 0.145844 0.000261 0.471361 0.467074 0.469716 0.000029 0.363162 0.387216 0.372554 0.000033 0.119217 0.210387 0.153415 0.000546 0.102181 0.191371 0.138272 0.000551 0.462977 0.459840 0.461661 0.000055 0.479745 0.474309 0.477771 0.000059 0.359849 0.385004 0.369188 0.000068 0.366476 0.389427 0.375921 0.000070 951.650000 957.300000 953.245600 295.602963 1115.860000 1100.780000 1108.864633 295.581394 7932.490000 7941.920000 7937.889767 544.096387
537 0.111104 0.201477 0.145710 0.000262 0.471010 0.467458 0.469744 0.000029 0.363038 0.387664 0.372534 0.000033 0.117321 0.202686 0.153055 0.000545 0.104887 0.200269 0.138365 0.000559 0.463036 0.459539 0.461716 0.000055 0.478984 0.475377 0.477772 0.000059 0.359322 0.382483 0.369118 0.000069 0.366755 0.392844 0.375950 0.000070 952.620000 957.380000 953.295400 295.048531 1114.380000 1100.050000 1108.680933 292.567503 7933.000000 7942.570000 7938.023667 538.244206
538 0.110646 0.200784 0.145571 0.000258 0.471434 0.466870 0.469722 0.000029 0.363198 0.387044 0.372477 0.000034 0.118179 0.207278 0.152994 0.000541 0.103112 0.194290 0.138149 0.000547 0.463682 0.458362 0.461657 0.000054 0.479187 0.475378 0.477788 0.000061 0.360031 0.383037 0.369058 0.000068 0.366364 0.391052 0.375896 0.000070 950.190000 960.850000 953.222333 285.180084 1115.080000 1100.410000 1108.594733 291.724750 7934.730000 7938.740000 7938.182933 528.632053
539 0.111204 0.200659 0.145594 0.000255 0.471144 0.468309 0.469648 0.000029 0.363162 0.388014 0.372432 0.000033 0.118103 0.204527 0.153086 0.000543 0.104306 0.196791 0.138102 0.000546 0.462323 0.459682 0.461565 0.000055 0.479965 0.476937 0.477731 0.000059 0.359057 0.383135 0.369021 0.000068 0.367267 0.392893 0.375843 0.000070 952.470000 958.500000 953.254467 282.446076 1112.330000 1102.460000 1108.576600 292.755952 7935.200000 7939.040000 7938.168933 529.982380
540 0.111383 0.200108 0.145590 0.000256 0.470782 0.468198 0.469659 0.000029 0.362963 0.387771 0.372439 0.000033 0.119194 0.208006 0.153023 0.000542 0.103573 0.192211 0.138158 0.000556 0.462484 0.460220 0.461639 0.000054 0.479080 0.476176 0.477679 0.000060 0.359497 0.384555 0.369054 0.000069 0.366428 0.390987 0.375823 0.000070 950.640000 958.650000 953.210333 282.980441 1115.650000 1099.050000 1108.638000 294.642240 7933.710000 7942.300000 7938.151667 528.746226
541 0.110646 0.201134 0.145581 0.000258 0.471520 0.466955 0.469632 0.000029 0.363258 0.387209 0.372417 0.000034 0.117736 0.206981 0.153110 0.000546 0.103556 0.195288 0.138051 0.000547 0.462631 0.459123 0.461568 0.000054 0.480409 0.474787 0.477697 0.000060 0.359163 0.383480 0.369030 0.000069 0.367353 0.390937 0.375803 0.000071 953.050000 960.040000 953.312267 275.266590 1112.610000 1101.530000 1108.630400 287.312593 7934.340000 7938.430000 7938.057333 512.927694
542 0.110792 0.199667 0.145508 0.000256 0.471558 0.467315 0.469614 0.000029 0.363328 0.387021 0.372382 0.000034 0.118203 0.208230 0.152958 0.000550 0.103381 0.191104 0.138057 0.000544 0.462696 0.459682 0.461545 0.000054 0.480420 0.474947 0.477683 0.000060 0.359348 0.384247 0.368969 0.000069 0.367309 0.389794 0.375795 0.000069 951.810000 957.240000 953.653033 268.578873 1112.430000 1104.370000 1108.495500 291.928312 7935.760000 7938.390000 7937.851467 504.077367
543 0.110654 0.201051 0.145746 0.000259 0.472168 0.467873 0.469540 0.000029 0.363714 0.387826 0.372402 0.000034 0.118841 0.207559 0.153200 0.000555 0.102467 0.194543 0.138291 0.000554 0.463621 0.460273 0.461390 0.000055 0.480715 0.475473 0.477689 0.000061 0.360187 0.384459 0.368933 0.000070 0.367240 0.391194 0.375870 0.000069 952.480000 958.470000 953.605300 273.889943 1112.670000 1100.860000 1108.240400 290.448603 7934.850000 7940.670000 7938.154300 490.395662
544 0.110648 0.199748 0.145765 0.000256 0.471337 0.468404 0.469588 0.000029 0.363130 0.387807 0.372441 0.000033 0.116906 0.209930 0.153024 0.000557 0.104390 0.189567 0.138505 0.000558 0.462392 0.460440 0.461340 0.000054 0.480282 0.476367 0.477836 0.000060 0.358746 0.385287 0.368845 0.000069 0.367514 0.390327 0.376037 0.000070 950.010000 957.830000 953.519967 276.402791 1112.330000 1099.680000 1108.123533 295.035500 7937.660000 7942.490000 7938.356500 495.950289
545 0.110473 0.202101 0.145780 0.000260 0.471247 0.466577 0.469513 0.000028 0.363015 0.387234 0.372393 0.000033 0.117046 0.209463 0.152982 0.000559 0.103901 0.194740 0.138578 0.000565 0.462193 0.457362 0.461234 0.000055 0.480301 0.475792 0.477791 0.000058 0.358649 0.382992 0.368759 0.000069 0.367381 0.391476 0.376027 0.000069 952.290000 961.680000 953.488600 278.091564 1113.750000 1102.330000 1107.820133 298.443701 7933.960000 7935.990000 7938.691267 494.123335
546 0.110818 0.200718 0.145604 0.000259 0.471158 0.468462 0.469677 0.000029 0.363056 0.388139 0.372455 0.000034 0.117568 0.208988 0.152943 0.000563 0.104067 0.192449 0.138264 0.000557 0.461892 0.460815 0.461382 0.000054 0.480423 0.476109 0.477971 0.000059 0.358595 0.385267 0.368850 0.000069 0.367516 0.391011 0.376059 0.000070 951.390000 958.600000 953.666067 285.472762 1113.140000 1099.700000 1107.578200 302.722309 7935.470000 7941.700000 7938.755733 498.049651
547 0.109903 0.200765 0.145506 0.000260 0.471413 0.467397 0.469692 0.000029 0.362960 0.387407 0.372436 0.000033 0.116485 0.208907 0.152824 0.000566 0.103320 0.192623 0.138188 0.000567 0.462950 0.460259 0.461355 0.000054 0.479876 0.474534 0.478028 0.000060 0.359011 0.384853 0.368796 0.000069 0.366909 0.389961 0.376076 0.000071 951.790000 959.770000 954.004300 291.149979 1113.360000 1101.930000 1107.430500 303.903979 7934.850000 7938.300000 7938.565200 498.964484
548 0.109797 0.202992 0.145418 0.000260 0.471320 0.467287 0.469723 0.000029 0.362863 0.387998 0.372432 0.000033 0.115114 0.208193 0.152614 0.000560 0.104481 0.197792 0.138222 0.000562 0.463819 0.459593 0.461466 0.000054 0.478820 0.474980 0.477981 0.000059 0.359208 0.384173 0.368810 0.000069 0.366518 0.391823 0.376053 0.000071 954.090000 956.030000 954.373567 294.711940 1111.120000 1099.660000 1107.466967 305.145460 7934.790000 7944.310000 7938.159467 498.540590
549 0.109705 0.202464 0.145291 0.000262 0.471726 0.467365 0.469714 0.000029 0.363120 0.387895 0.372387 0.000034 0.115953 0.205978 0.152384 0.000562 0.103456 0.198950 0.138198 0.000566 0.463250 0.459692 0.461452 0.000056 0.480202 0.475038 0.477976 0.000059 0.359061 0.383578 0.368731 0.000070 0.367178 0.392211 0.376043 0.000071 952.710000 958.300000 954.787367 296.484383 1112.550000 1099.370000 1107.460000 303.805160 7934.740000 7942.330000 7937.752633 502.964789
550 0.109377 0.200065 0.145018 0.000260 0.472328 0.467277 0.469760 0.000030 0.363443 0.387113 0.372338 0.000034 0.115262 0.208202 0.151871 0.000560 0.103493 0.191928 0.138166 0.000559 0.465031 0.460011 0.461464 0.000057 0.479625 0.474543 0.478057 0.000059 0.360100 0.384468 0.368586 0.000070 0.366785 0.389758 0.376090 0.000071 950.820000 958.130000 954.857400 291.178284 1112.710000 1096.460000 1107.526200 300.954725 7936.470000 7945.410000 7937.616400 501.683973
551 0.109352 0.202155 0.144883 0.000264 0.471774 0.468091 0.469740 0.000029 0.363047 0.388310 0.372283 0.000034 0.115357 0.204683 0.151628 0.000564 0.103348 0.199627 0.138138 0.000558 0.463519 0.461302 0.461488 0.000056 0.480029 0.474880 0.477992 0.000059 0.359070 0.384316 0.368530 0.000070 0.367025 0.392304 0.376036 0.000070 953.450000 959.190000 955.003467 292.649405 1112.430000 1100.200000 1107.687033 291.503873 7934.120000 7940.610000 7937.309500 498.283747
552 0.109742 0.200008 0.144625 0.000258 0.471248 0.468067 0.469784 0.000029 0.362796 0.387649 0.372236 0.000034 0.114972 0.205489 0.151187 0.000562 0.104512 0.194528 0.138063 0.000557 0.463304 0.460125 0.461515 0.000057 0.479193 0.476008 0.478052 0.000059 0.358804 0.383734 0.368417 0.000071 0.366789 0.391564 0.376055 0.000071 953.080000 962.010000 955.216833 289.427389 1112.140000 1100.020000 1107.568500 288.285603 7934.780000 7937.970000 7937.214667 502.226190
553 0.108873 0.200260 0.144546 0.000263 0.471192 0.467953 0.469814 0.000029 0.362496 0.387645 0.372233 0.000034 0.114458 0.207369 0.150782 0.000554 0.103287 0.193151 0.138310 0.000572 0.463238 0.460517 0.461500 0.000056 0.479146 0.475388 0.478127 0.000059 0.358604 0.384573 0.368285 0.000070 0.366389 0.390717 0.376182 0.000071 954.130000 961.030000 955.514733 289.927431 1110.640000 1097.930000 1107.392700 286.349698 7935.230000 7941.040000 7937.092567 509.430872
554 0.108887 0.200332 0.144437 0.000262 0.470911 0.467859 0.469867 0.000029 0.362304 0.387601 0.372238 0.000034 0.114434 0.207187 0.150625 0.000551 0.103339 0.193477 0.138250 0.000569 0.462305 0.459329 0.461546 0.000055 0.479516 0.476389 0.478189 0.000059 0.357944 0.383686 0.368269 0.000069 0.366663 0.391516 0.376207 0.000070 951.770000 959.690000 955.589733 291.857366 1112.890000 1100.790000 1107.317867 280.302350 7935.340000 7939.520000 7937.092400 510.078177
555 0.108698 0.200143 0.144303 0.000263 0.471927 0.467998 0.469856 0.000028 0.362958 0.387642 0.372190 0.000033 0.114536 0.204048 0.150378 0.000555 0.102859 0.196239 0.138228 0.000568 0.463248 0.460675 0.461517 0.000055 0.480606 0.475322 0.478194 0.000060 0.358635 0.383687 0.368176 0.000070 0.367282 0.391597 0.376205 0.000069 953.460000 961.060000 955.893200 285.950919 1113.620000 1099.720000 1107.082600 278.302218 7932.920000 7939.220000 7937.024200 507.196295
556 0.108202 0.200118 0.144165 0.000266 0.471266 0.468273 0.469895 0.000029 0.362347 0.387826 0.372176 0.000034 0.115105 0.205910 0.150208 0.000562 0.101298 0.194325 0.138122 0.000565 0.462932 0.459558 0.461548 0.000056 0.479600 0.476988 0.478242 0.000060 0.358584 0.383464 0.368146 0.000071 0.366110 0.392189 0.376206 0.000069 954.820000 959.710000 955.884000 283.531057 1111.480000 1098.110000 1106.897367 283.085899 7933.700000 7942.180000 7937.218633 515.183284
557 0.108237 0.199744 0.143923 0.000267 0.471484 0.466684 0.469959 0.000028 0.362510 0.386602 0.372148 0.000033 0.112629 0.207598 0.149931 0.000573 0.103844 0.191890 0.137916 0.000560 0.463118 0.459466 0.461539 0.000056 0.479850 0.473903 0.478378 0.000059 0.357972 0.383905 0.368057 0.000071 0.367048 0.389299 0.376240 0.000069 954.480000 959.670000 955.951300 280.477457 1113.320000 1097.680000 1106.668933 281.235269 7932.200000 7942.650000 7937.379767 512.471368
558 0.108397 0.200612 0.143735 0.000267 0.470202 0.468861 0.469963 0.000028 0.361660 0.388386 0.372095 0.000034 0.113364 0.203633 0.149400 0.000565 0.103429 0.197591 0.138071 0.000567 0.462309 0.461797 0.461557 0.000055 0.478094 0.475924 0.478370 0.000058 0.357626 0.384348 0.367910 0.000071 0.365694 0.392424 0.376280 0.000070 955.840000 960.930000 956.265133 274.128010 1113.300000 1099.540000 1106.535100 281.606084 7930.860000 7939.530000 7937.199767 506.189969
559 0.107943 0.199632 0.143277 0.000261 0.471093 0.467765 0.470033 0.000028 0.362148 0.387325 0.372006 0.000033 0.112196 0.204081 0.148711 0.000550 0.103691 0.195183 0.137843 0.000567 0.462044 0.458990 0.461568 0.000055 0.480142 0.476540 0.478498 0.000058 0.357090 0.382518 0.367711 0.000069 0.367207 0.392133 0.376301 0.000070 953.990000 958.920000 956.396800 268.649823 1114.140000 1102.740000 1106.371033 275.019839 7931.870000 7938.340000 7937.232167 501.148500
560 0.108026 0.198133 0.143245 0.000260 0.470604 0.468550 0.470020 0.000029 0.361831 0.387425 0.371987 0.000034 0.112918 0.201818 0.148549 0.000557 0.103133 0.194448 0.137941 0.000559 0.460978 0.460464 0.461499 0.000057 0.480231 0.476635 0.478541 0.000057 0.356560 0.382870 0.367614 0.000070 0.367101 0.391979 0.376361 0.000070 954.050000 961.780000 956.634667 265.933110 1112.480000 1099.040000 1106.437733 276.503378 7933.470000 7939.180000 7936.927600 500.486782
561 0.107288 0.198804 0.143200 0.000259 0.472653 0.467425 0.470019 0.000028 0.363044 0.386839 0.371973 0.000033 0.111040 0.203846 0.148377 0.000551 0.103537 0.193761 0.138022 0.000553 0.464216 0.458700 0.461518 0.000056 0.481090 0.476150 0.478520 0.000058 0.358263 0.382244 0.367576 0.000069 0.367824 0.391433 0.376371 0.000069 955.870000 960.600000 957.092900 264.170071 1110.580000 1099.870000 1106.256400 270.870582 7933.550000 7939.530000 7936.650700 495.566282
562 0.107522 0.197532 0.143166 0.000265 0.472024 0.468090 0.469992 0.000028 0.362673 0.386923 0.371944 0.000034 0.112642 0.201710 0.148167 0.000557 0.102403 0.193354 0.138164 0.000559 0.464144 0.460149 0.461449 0.000057 0.479903 0.476032 0.478534 0.000057 0.358694 0.382617 0.367465 0.000070 0.366653 0.391228 0.376423 0.000069 953.870000 960.470000 957.173333 263.449625 1111.400000 1095.800000 1105.987100 266.643572 7934.730000 7943.730000 7936.839567 491.685534
563 0.107694 0.199765 0.142992 0.000265 0.471065 0.468704 0.470025 0.000028 0.362054 0.388022 0.371915 0.000033 0.112575 0.201570 0.147803 0.000551 0.102813 0.197961 0.138180 0.000573 0.462818 0.460220 0.461497 0.000055 0.479312 0.477188 0.478552 0.000057 0.357745 0.382625 0.367389 0.000069 0.366362 0.393420 0.376440 0.000070 955.690000 960.520000 957.407900 257.363399 1111.160000 1097.560000 1105.848400 260.519248 7933.150000 7941.920000 7936.743700 486.578367
564 0.107339 0.198542 0.142782 0.000265 0.473228 0.469238 0.470043 0.000027 0.363461 0.388029 0.371865 0.000033 0.113559 0.202255 0.147429 0.000544 0.101118 0.194829 0.138134 0.000571 0.464361 0.461249 0.461466 0.000054 0.482096 0.477226 0.478620 0.000057 0.359120 0.383551 0.367255 0.000067 0.367803 0.392507 0.376474 0.000069 955.720000 966.010000 957.593167 257.735960 1109.920000 1097.550000 1106.025467 263.155772 7934.360000 7936.440000 7936.381367 500.194797
565 0.107337 0.200604 0.142580 0.000268 0.472834 0.466725 0.470128 0.000027 0.363185 0.386889 0.371863 0.000033 0.110934 0.199356 0.147314 0.000546 0.103740 0.201852 0.137846 0.000582 0.463686 0.457923 0.461502 0.000055 0.481982 0.475527 0.478753 0.000057 0.357860 0.380353 0.367246 0.000067 0.368509 0.393425 0.376481 0.000070 953.720000 961.850000 957.618900 261.242888 1109.790000 1098.050000 1106.097167 262.987675 7936.490000 7940.100000 7936.283933 510.927468
566 0.107508 0.197150 0.142313 0.000262 0.472009 0.469053 0.470197 0.000027 0.362659 0.387482 0.371831 0.000033 0.112947 0.201093 0.147522 0.000549 0.102068 0.193207 0.137104 0.000566 0.463456 0.460000 0.461595 0.000055 0.480562 0.478106 0.478799 0.000057 0.358303 0.382328 0.367373 0.000068 0.367014 0.392636 0.376290 0.000068 952.000000 964.070000 957.673933 270.297809 1111.350000 1100.100000 1105.959467 267.505711 7936.650000 7935.830000 7936.366600 531.916806
567 0.106782 0.196505 0.142162 0.000262 0.471333 0.468369 0.470264 0.000027 0.361968 0.386810 0.371833 0.000033 0.113014 0.202094 0.147301 0.000545 0.100550 0.190916 0.137024 0.000568 0.462275 0.459889 0.461561 0.000055 0.480392 0.476849 0.478966 0.000055 0.357496 0.382551 0.367283 0.000067 0.366439 0.391069 0.376384 0.000069 953.430000 963.970000 957.454200 272.647573 1109.200000 1096.200000 1105.817833 266.900673 7937.370000 7939.830000 7936.727967 531.858495
568 0.107173 0.198856 0.142145 0.000261 0.471678 0.467603 0.470330 0.000027 0.362327 0.386979 0.371874 0.000033 0.113563 0.199686 0.147224 0.000544 0.100783 0.198027 0.137066 0.000564 0.463280 0.459408 0.461665 0.000056 0.480076 0.475797 0.478995 0.000056 0.358365 0.381491 0.367333 0.000068 0.366288 0.392466 0.376416 0.000069 954.800000 960.850000 957.458400 273.568333 1107.530000 1097.580000 1105.517600 263.344891 7937.670000 7941.570000 7937.024000 534.744035
569 0.106516 0.198432 0.141973 0.000259 0.472405 0.468027 0.470397 0.000027 0.362638 0.387148 0.371870 0.000032 0.111570 0.202786 0.146879 0.000540 0.101461 0.194078 0.137067 0.000561 0.463775 0.460416 0.461745 0.000054 0.481035 0.475638 0.479049 0.000055 0.358114 0.383127 0.367285 0.000067 0.367163 0.391170 0.376455 0.000069 955.730000 960.930000 957.533667 274.475187 1112.200000 1097.320000 1105.470233 261.560544 7932.070000 7941.750000 7936.996100 525.602157
570 0.106568 0.197361 0.142125 0.000266 0.471599 0.468124 0.470387 0.000027 0.362089 0.386895 0.371908 0.000033 0.111885 0.206812 0.147158 0.000554 0.101251 0.187910 0.137093 0.000574 0.462727 0.458632 0.461744 0.000055 0.480470 0.477615 0.479030 0.000055 0.357475 0.383086 0.367368 0.000068 0.366704 0.390704 0.376449 0.000070 954.960000 961.360000 957.600400 269.876659 1109.060000 1095.850000 1105.007100 259.109498 7935.980000 7942.790000 7937.392500 506.183835
571 0.105866 0.197979 0.142035 0.000268 0.471637 0.467541 0.470439 0.000027 0.361906 0.386673 0.371918 0.000033 0.112350 0.202918 0.147033 0.000553 0.099383 0.193040 0.137038 0.000578 0.462129 0.459408 0.461845 0.000054 0.481145 0.475674 0.479034 0.000056 0.357195 0.382461 0.367401 0.000067 0.366616 0.390884 0.376435 0.000070 955.000000 961.540000 957.514767 265.147059 1109.930000 1097.470000 1104.821933 257.966275 7935.070000 7940.990000 7937.663300 502.430569
572 0.106101 0.198829 0.141685 0.000267 0.472742 0.467622 0.470526 0.000027 0.362750 0.386984 0.371874 0.000033 0.112268 0.204815 0.146640 0.000550 0.099934 0.192842 0.136730 0.000573 0.465096 0.459712 0.461980 0.000054 0.480389 0.475532 0.479072 0.000056 0.359248 0.383243 0.367378 0.000067 0.366252 0.390725 0.376370 0.000070 956.400000 959.050000 957.491700 260.673459 1108.200000 1098.670000 1104.719600 252.323478 7935.400000 7942.280000 7937.788700 494.797722
573 0.105803 0.198421 0.141342 0.000262 0.472060 0.468011 0.470537 0.000027 0.362183 0.387134 0.371779 0.000033 0.112373 0.202859 0.146328 0.000541 0.099234 0.193984 0.136357 0.000562 0.463882 0.459310 0.461977 0.000054 0.480238 0.476712 0.479098 0.000055 0.358429 0.382374 0.367282 0.000067 0.365937 0.391894 0.376275 0.000070 955.880000 959.280000 957.507633 261.642576 1108.410000 1097.980000 1104.634467 249.386925 7935.710000 7942.740000 7937.857900 492.980775
574 0.105645 0.197709 0.141214 0.000261 0.472042 0.467712 0.470531 0.000028 0.362123 0.386711 0.371736 0.000033 0.111278 0.201205 0.146138 0.000535 0.100012 0.194213 0.136290 0.000568 0.463683 0.459648 0.461958 0.000054 0.480401 0.475775 0.479105 0.000056 0.357962 0.382115 0.367212 0.000066 0.366284 0.391307 0.376260 0.000071 954.560000 963.330000 957.712867 257.741842 1107.620000 1098.030000 1104.413233 249.628705 7937.820000 7938.640000 7937.873900 490.877359
575 0.105975 0.197350 0.141183 0.000264 0.471381 0.468490 0.470542 0.000027 0.361759 0.387148 0.371734 0.000033 0.111764 0.203901 0.146227 0.000543 0.100186 0.190800 0.136140 0.000573 0.462918 0.458984 0.462047 0.000053 0.479844 0.477996 0.479037 0.000055 0.357572 0.382459 0.367301 0.000066 0.365947 0.391837 0.376168 0.000072 953.400000 960.370000 957.863367 253.563385 1108.370000 1092.320000 1104.069300 251.328729 7938.230000 7947.310000 7938.067333 489.617328
576 0.105872 0.196294 0.141153 0.000262 0.471676 0.468862 0.470520 0.000027 0.361935 0.387092 0.371710 0.000033 0.111107 0.199491 0.146251 0.000536 0.100636 0.193098 0.136056 0.000579 0.463599 0.460110 0.462055 0.000053 0.479753 0.477615 0.478984 0.000055 0.357852 0.381924 0.367314 0.000067 0.366018 0.392260 0.376106 0.000072 954.420000 961.260000 957.984267 255.516969 1107.130000 1096.220000 1103.880300 247.943960 7938.450000 7942.520000 7938.135433 494.125186
577 0.105046 0.196716 0.141021 0.000263 0.471871 0.468576 0.470450 0.000027 0.361823 0.387018 0.371621 0.000033 0.111265 0.199579 0.146197 0.000544 0.098828 0.193854 0.135844 0.000579 0.462580 0.460681 0.461980 0.000053 0.481161 0.476471 0.478920 0.000055 0.357185 0.382351 0.367245 0.000067 0.366461 0.391686 0.375997 0.000072 954.420000 962.780000 958.128767 263.051806 1107.180000 1095.240000 1103.470867 245.687467 7938.400000 7941.980000 7938.400367 490.002195
578 0.104555 0.196728 0.140857 0.000266 0.471830 0.469072 0.470462 0.000026 0.361647 0.387369 0.371581 0.000033 0.111028 0.199535 0.146022 0.000548 0.098082 0.193920 0.135692 0.000574 0.463331 0.460778 0.461977 0.000052 0.480328 0.477367 0.478946 0.000055 0.357640 0.382405 0.367191 0.000067 0.365654 0.392333 0.375970 0.000071 953.430000 958.490000 958.034500 267.571104 1106.680000 1097.590000 1103.132767 248.597129 7939.890000 7943.920000 7938.832733 488.283466
579 0.104879 0.195985 0.140627 0.000269 0.472762 0.468484 0.470447 0.000027 0.362397 0.386734 0.371501 0.000033 0.110171 0.202011 0.145666 0.000552 0.099588 0.189960 0.135588 0.000577 0.464802 0.460714 0.462066 0.000053 0.480723 0.476254 0.478827 0.000056 0.358413 0.383103 0.367146 0.000067 0.366382 0.390366 0.375856 0.000071 955.120000 963.820000 957.859933 275.330144 1106.280000 1099.410000 1102.880500 251.832391 7938.600000 7936.770000 7939.259567 507.239378
580 0.104810 0.195318 0.140301 0.000264 0.471582 0.467489 0.470439 0.000027 0.361551 0.385838 0.371398 0.000033 0.110934 0.196936 0.145366 0.000547 0.098687 0.193701 0.135236 0.000576 0.463406 0.458885 0.462008 0.000053 0.479758 0.476092 0.478870 0.000056 0.357664 0.380300 0.367016 0.000066 0.365437 0.391375 0.375780 0.000071 953.570000 961.770000 957.690033 278.914626 1108.640000 1096.430000 1102.517900 248.898513 7937.790000 7941.800000 7939.792067 512.083560
581 0.104726 0.193774 0.140089 0.000265 0.472186 0.468349 0.470481 0.000027 0.361948 0.385977 0.371364 0.000033 0.111824 0.201291 0.145386 0.000545 0.097628 0.186258 0.134792 0.000580 0.463529 0.460588 0.462117 0.000052 0.480843 0.476110 0.478846 0.000055 0.358018 0.382799 0.367097 0.000066 0.365879 0.389155 0.375630 0.000071 953.830000 963.960000 957.534033 279.381704 1105.600000 1095.640000 1102.293567 255.040558 7940.570000 7940.400000 7940.172400 516.805663
582 0.105009 0.196278 0.140111 0.000267 0.472104 0.468310 0.470490 0.000027 0.361975 0.386700 0.371376 0.000034 0.110875 0.199772 0.145539 0.000554 0.099143 0.192783 0.134683 0.000587 0.464046 0.459310 0.462128 0.000052 0.480162 0.477309 0.478852 0.000055 0.358095 0.381448 0.367151 0.000067 0.365856 0.391952 0.375601 0.000072 954.670000 961.340000 957.253733 274.964106 1104.650000 1094.660000 1102.173567 260.437560 7940.680000 7944.000000 7940.572700 524.890652
583 0.104951 0.196563 0.140252 0.000262 0.471074 0.469089 0.470366 0.000027 0.361237 0.387331 0.371332 0.000033 0.113108 0.199392 0.145788 0.000544 0.096794 0.193734 0.134716 0.000592 0.462509 0.460279 0.461981 0.000052 0.479638 0.477900 0.478752 0.000056 0.357689 0.382012 0.367123 0.000065 0.364785 0.392650 0.375541 0.000074 953.510000 962.080000 957.174233 272.438327 1107.940000 1092.680000 1102.011800 267.469200 7938.550000 7945.240000 7940.813967 531.825573
584 0.104593 0.194341 0.140273 0.000261 0.472559 0.467605 0.470428 0.000027 0.362169 0.385626 0.371382 0.000033 0.111453 0.197160 0.146036 0.000550 0.097733 0.191523 0.134511 0.000589 0.463641 0.459553 0.462086 0.000053 0.481476 0.475656 0.478770 0.000056 0.357985 0.380835 0.367271 0.000067 0.366353 0.390416 0.375492 0.000073 953.380000 962.810000 957.050067 274.916533 1107.900000 1096.610000 1101.794900 275.022560 7938.720000 7940.580000 7941.155033 541.973726
585 0.104857 0.194911 0.140272 0.000264 0.471648 0.468392 0.470374 0.000027 0.361611 0.386348 0.371343 0.000034 0.111728 0.198261 0.146290 0.000563 0.097987 0.191562 0.134254 0.000601 0.463534 0.459836 0.462085 0.000052 0.479763 0.476948 0.478662 0.000056 0.357992 0.381364 0.367347 0.000068 0.365230 0.391332 0.375340 0.000074 953.030000 960.560000 957.016600 275.392137 1106.300000 1094.080000 1101.527233 289.043320 7940.670000 7945.360000 7941.456167 549.270051
586 0.104437 0.196012 0.140236 0.000269 0.473317 0.467696 0.470350 0.000027 0.362653 0.386191 0.371316 0.000033 0.111046 0.203768 0.146420 0.000570 0.097827 0.188257 0.134052 0.000598 0.464561 0.459611 0.462038 0.000053 0.482072 0.475780 0.478663 0.000056 0.358506 0.382858 0.367352 0.000068 0.366799 0.389523 0.375279 0.000074 955.710000 961.000000 957.013833 279.527189 1110.660000 1094.060000 1101.561233 298.683598 7933.630000 7944.940000 7941.424933 560.625239
587 0.104550 0.196398 0.139887 0.000272 0.472074 0.468929 0.470384 0.000027 0.361817 0.387170 0.371235 0.000033 0.111805 0.205457 0.146215 0.000576 0.097296 0.187339 0.133559 0.000599 0.463500 0.460880 0.462060 0.000053 0.480648 0.476979 0.478707 0.000055 0.357992 0.384253 0.367306 0.000069 0.365642 0.390087 0.375163 0.000073 951.720000 964.160000 956.823300 284.233220 1107.950000 1091.210000 1101.579433 302.965837 7940.330000 7944.630000 7941.597267 565.705704
588 0.103902 0.195532 0.139685 0.000267 0.472690 0.468313 0.470375 0.000027 0.362053 0.386479 0.371168 0.000033 0.110953 0.200458 0.145988 0.000563 0.096851 0.190606 0.133381 0.000603 0.463588 0.459776 0.462046 0.000053 0.481791 0.476851 0.478703 0.000054 0.357798 0.381981 0.367228 0.000069 0.366309 0.390977 0.375107 0.000072 953.370000 960.840000 956.716500 283.753133 1108.720000 1093.620000 1101.418967 305.997719 7937.910000 7945.540000 7941.864533 567.912345
589 0.104023 0.195522 0.139438 0.000267 0.472721 0.468075 0.470378 0.000027 0.362112 0.386309 0.371096 0.000033 0.112432 0.199434 0.145807 0.000555 0.095614 0.191609 0.133068 0.000605 0.464024 0.460046 0.462041 0.000053 0.481418 0.476104 0.478715 0.000056 0.358547 0.381862 0.367171 0.000068 0.365677 0.390756 0.375021 0.000072 955.720000 962.590000 956.712900 282.459592 1104.130000 1095.320000 1101.419800 306.162090 7940.150000 7942.090000 7941.867300 567.732732
590 0.103530 0.197007 0.139310 0.000265 0.472375 0.467649 0.470408 0.000027 0.361721 0.386456 0.371079 0.000033 0.111192 0.204522 0.145922 0.000559 0.095867 0.189493 0.132698 0.000589 0.463629 0.459238 0.462026 0.000054 0.481121 0.476060 0.478790 0.000056 0.357898 0.382823 0.367195 0.000069 0.365545 0.390090 0.374962 0.000071 954.430000 960.430000 956.593000 284.567943 1104.740000 1094.270000 1101.329033 306.972928 7940.830000 7945.300000 7942.077967 569.047376
591 0.103866 0.195350 0.139397 0.000266 0.471938 0.468736 0.470451 0.000027 0.361516 0.386720 0.371135 0.000033 0.111564 0.199247 0.145987 0.000561 0.096168 0.191453 0.132807 0.000588 0.463660 0.459950 0.462051 0.000053 0.480216 0.477521 0.478852 0.000056 0.358031 0.381739 0.367232 0.000069 0.365001 0.391701 0.375038 0.000070 954.850000 958.630000 956.592500 289.931492 1106.240000 1092.760000 1100.957833 305.420059 7938.910000 7948.610000 7942.449667 571.505537
592 0.103780 0.194871 0.139194 0.000263 0.471808 0.468540 0.470448 0.000027 0.361400 0.386439 0.371072 0.000032 0.110904 0.197201 0.145492 0.000552 0.096655 0.192541 0.132896 0.000587 0.463401 0.460256 0.461982 0.000052 0.480215 0.476823 0.478915 0.000056 0.357652 0.381340 0.367035 0.000068 0.365147 0.391538 0.375109 0.000070 956.320000 959.880000 956.737067 293.946708 1102.600000 1093.360000 1100.489067 306.547106 7941.080000 7946.760000 7942.773867 573.100228
593 0.103763 0.194149 0.139299 0.000265 0.472038 0.469035 0.470528 0.000027 0.361556 0.386569 0.371159 0.000032 0.112016 0.198356 0.145631 0.000563 0.095511 0.189942 0.132968 0.000583 0.462835 0.460709 0.462074 0.000051 0.481241 0.477360 0.478982 0.000056 0.357589 0.382003 0.367141 0.000068 0.365522 0.391135 0.375178 0.000069 956.720000 959.500000 956.904267 291.119679 1106.040000 1090.890000 1100.238567 299.453617 7937.240000 7949.610000 7942.857167 574.081046
594 0.103579 0.196779 0.139278 0.000268 0.472110 0.467191 0.470548 0.000027 0.361551 0.386068 0.371167 0.000032 0.111893 0.199323 0.145557 0.000557 0.095265 0.194235 0.132998 0.000602 0.463939 0.458749 0.462112 0.000052 0.480282 0.475634 0.478984 0.000055 0.358325 0.380921 0.367146 0.000067 0.364777 0.391214 0.375188 0.000071 954.110000 960.410000 957.112967 288.191351 1105.510000 1093.060000 1100.042767 295.211050 7940.380000 7946.530000 7942.844267 565.884377
595 0.103228 0.197190 0.139142 0.000267 0.471969 0.468641 0.470588 0.000027 0.361347 0.387206 0.371154 0.000033 0.109113 0.205845 0.145533 0.000556 0.097343 0.188535 0.132750 0.000604 0.463549 0.460574 0.462124 0.000053 0.480389 0.476708 0.479051 0.000055 0.357218 0.384155 0.367147 0.000069 0.365475 0.390256 0.375161 0.000072 954.550000 958.050000 957.385633 287.271030 1105.760000 1092.100000 1099.961100 292.777916 7939.690000 7949.850000 7942.653267 559.871365
596 0.103186 0.194795 0.139136 0.000266 0.473053 0.468118 0.470606 0.000026 0.362093 0.386121 0.371165 0.000033 0.109279 0.195788 0.145506 0.000559 0.097094 0.193803 0.132765 0.000603 0.465496 0.460145 0.462073 0.000053 0.480610 0.476091 0.479140 0.000055 0.358631 0.380838 0.367103 0.000069 0.365555 0.391405 0.375227 0.000073 956.620000 960.720000 957.432267 286.406756 1104.000000 1097.360000 1099.741033 285.145268 7939.380000 7941.920000 7942.826700 549.321161
597 0.103194 0.194038 0.139041 0.000272 0.472951 0.468086 0.470568 0.000027 0.362024 0.385871 0.371110 0.000034 0.110943 0.197303 0.145456 0.000561 0.095446 0.190772 0.132625 0.000606 0.464346 0.459236 0.462044 0.000052 0.481556 0.476936 0.479091 0.000056 0.358325 0.380656 0.367068 0.000069 0.365723 0.391087 0.375152 0.000073 955.180000 958.080000 957.685667 285.201129 1103.600000 1091.470000 1099.556267 277.534574 7941.220000 7950.450000 7942.758067 531.019676
598 0.102579 0.196053 0.138551 0.000275 0.472001 0.468432 0.470634 0.000027 0.361174 0.386718 0.371009 0.000034 0.108475 0.202273 0.145229 0.000579 0.096683 0.189833 0.131873 0.000603 0.463158 0.460426 0.462117 0.000053 0.480844 0.476437 0.479151 0.000055 0.356753 0.382980 0.367051 0.000070 0.365595 0.390456 0.374967 0.000073 956.310000 959.420000 957.864033 283.206925 1101.250000 1092.330000 1099.518967 268.535353 7942.440000 7948.250000 7942.617000 513.392438
599 0.102430 0.195913 0.138089 0.000274 0.471452 0.468195 0.470655 0.000026 0.360746 0.386510 0.370885 0.000034 0.109537 0.198068 0.144640 0.000576 0.095323 0.193759 0.131539 0.000596 0.462066 0.459498 0.462093 0.000052 0.480838 0.476892 0.479217 0.000054 0.356307 0.381069 0.366857 0.000069 0.365184 0.391952 0.374914 0.000072 955.710000 964.860000 957.678967 279.099030 1103.780000 1091.820000 1099.524000 264.158853 7940.510000 7943.320000 7942.797033 506.576875
600 0.102193 0.194466 0.137737 0.000263 0.471777 0.468067 0.470623 0.000027 0.360902 0.385987 0.370757 0.000033 0.109176 0.197506 0.144054 0.000553 0.095211 0.191425 0.131419 0.000585 0.462489 0.458307 0.462096 0.000053 0.481066 0.477827 0.479149 0.000054 0.356495 0.380067 0.366683 0.000067 0.365309 0.391907 0.374830 0.000072 955.740000 964.350000 957.744967 270.281585 1103.780000 1091.850000 1099.357300 255.546037 7940.480000 7943.800000 7942.897733 486.568584
601 0.102132 0.192271 0.137678 0.000265 0.472463 0.467918 0.470570 0.000026 0.361363 0.385224 0.370702 0.000033 0.108499 0.197358 0.144012 0.000560 0.095765 0.187184 0.131344 0.000577 0.464363 0.459080 0.462028 0.000052 0.480562 0.476756 0.479111 0.000054 0.357604 0.380563 0.366623 0.000069 0.365123 0.389884 0.374781 0.000070 957.780000 965.020000 958.078333 265.032292 1102.330000 1091.990000 1099.197733 249.216873 7939.890000 7942.990000 7942.723933 476.685052
602 0.102506 0.193322 0.137680 0.000265 0.471863 0.468457 0.470596 0.000027 0.361056 0.385916 0.370721 0.000033 0.108873 0.199538 0.143841 0.000562 0.096139 0.187106 0.131519 0.000572 0.463826 0.460888 0.462092 0.000053 0.479900 0.476025 0.479100 0.000054 0.357340 0.382483 0.366617 0.000069 0.364771 0.389349 0.374825 0.000069 958.710000 961.290000 958.483467 262.351799 1102.430000 1092.700000 1098.816433 251.560074 7938.860000 7946.010000 7942.700100 477.422700
603 0.102145 0.193395 0.137747 0.000262 0.472141 0.468001 0.470597 0.000027 0.361142 0.385619 0.370742 0.000033 0.109667 0.199056 0.143930 0.000560 0.094623 0.187733 0.131563 0.000577 0.463792 0.460250 0.462014 0.000053 0.480489 0.475752 0.479179 0.000055 0.357555 0.381892 0.366589 0.000068 0.364729 0.389346 0.374894 0.000070 957.210000 963.370000 958.791333 258.690365 1101.720000 1090.830000 1098.527500 255.515921 7941.070000 7945.800000 7942.681167 480.107483
604 0.102027 0.193136 0.137787 0.000266 0.471137 0.468435 0.470587 0.000027 0.360404 0.385845 0.370747 0.000033 0.109413 0.201159 0.143987 0.000558 0.094642 0.185114 0.131587 0.000588 0.462373 0.458669 0.462022 0.000052 0.479901 0.478202 0.479153 0.000054 0.356485 0.381416 0.366611 0.000068 0.364324 0.390275 0.374883 0.000070 958.510000 960.830000 959.036100 260.197613 1103.070000 1092.900000 1098.312367 254.831472 7938.420000 7946.270000 7942.651533 484.325345
605 0.102112 0.195079 0.137734 0.000269 0.472847 0.467452 0.470564 0.000027 0.361626 0.385740 0.370715 0.000033 0.109285 0.198070 0.143828 0.000546 0.094939 0.192088 0.131640 0.000603 0.463849 0.458281 0.461999 0.000053 0.481844 0.476624 0.479129 0.000054 0.357480 0.380217 0.366548 0.000068 0.365773 0.391263 0.374882 0.000072 957.610000 962.940000 959.528767 257.271134 1101.470000 1087.090000 1098.208333 255.985235 7940.920000 7949.970000 7942.262900 483.048104
606 0.101891 0.194114 0.137597 0.000268 0.472421 0.469462 0.470589 0.000027 0.361262 0.386857 0.370692 0.000034 0.108851 0.199735 0.143957 0.000550 0.094931 0.188492 0.131237 0.000594 0.462902 0.460542 0.461929 0.000053 0.481941 0.478381 0.479250 0.000054 0.356687 0.382300 0.366537 0.000068 0.365838 0.391415 0.374846 0.000071 959.210000 964.780000 959.849700 263.391959 1101.540000 1090.030000 1098.004400 254.771441 7939.250000 7945.190000 7942.145900 484.516449
607 0.101745 0.192493 0.137425 0.000268 0.471343 0.468851 0.470572 0.000027 0.360464 0.385944 0.370628 0.000033 0.109115 0.193543 0.143832 0.000559 0.094376 0.191443 0.131019 0.000583 0.462376 0.459826 0.461911 0.000053 0.480310 0.477876 0.479233 0.000054 0.356397 0.379941 0.366487 0.000070 0.364530 0.391946 0.374768 0.000069 957.140000 964.320000 960.085467 265.881975 1102.810000 1092.450000 1097.803233 252.462018 7940.050000 7943.230000 7942.111300 480.229056
608 0.101267 0.193433 0.137332 0.000269 0.472780 0.468760 0.470551 0.000027 0.361326 0.386162 0.370585 0.000033 0.107413 0.199623 0.143463 0.000547 0.095122 0.187243 0.131202 0.000587 0.463573 0.459667 0.461867 0.000054 0.481987 0.477852 0.479235 0.000053 0.356725 0.381654 0.366346 0.000069 0.365928 0.390669 0.374825 0.000069 957.170000 962.530000 960.222333 275.778625 1099.830000 1091.890000 1097.376033 257.762857 7943.000000 7945.580000 7942.401633 492.176692
609 0.101813 0.193385 0.137485 0.000269 0.472317 0.468442 0.470581 0.000027 0.361165 0.385925 0.370652 0.000033 0.109118 0.194672 0.143817 0.000559 0.094508 0.192098 0.131153 0.000586 0.463453 0.460699 0.461916 0.000053 0.481180 0.476185 0.479246 0.000053 0.357153 0.380891 0.366487 0.000070 0.365178 0.390959 0.374818 0.000069 954.970000 965.150000 960.371733 283.205461 1101.050000 1089.160000 1097.093633 256.294916 7943.980000 7945.690000 7942.534633 497.494674
610 0.101518 0.194244 0.137321 0.000270 0.472567 0.467649 0.470606 0.000027 0.361252 0.385628 0.370620 0.000033 0.108031 0.199537 0.143585 0.000568 0.095004 0.188951 0.131057 0.000583 0.464754 0.459546 0.461887 0.000054 0.480379 0.475752 0.479324 0.000053 0.357737 0.381543 0.366396 0.000070 0.364767 0.389712 0.374844 0.000069 954.760000 964.060000 960.208300 286.070150 1100.940000 1090.010000 1096.979333 259.818071 7944.300000 7945.930000 7942.812367 500.251639
611 0.101061 0.193435 0.137116 0.000271 0.471381 0.468460 0.470565 0.000027 0.360285 0.385952 0.370530 0.000034 0.107423 0.203127 0.143441 0.000573 0.094699 0.183743 0.130790 0.000584 0.462833 0.459969 0.461960 0.000054 0.479929 0.476951 0.479170 0.000054 0.356210 0.382917 0.366404 0.000071 0.364360 0.388988 0.374656 0.000070 956.790000 962.020000 960.125467 291.369904 1102.550000 1090.670000 1096.882033 260.443027 7940.660000 7947.310000 7942.992500 505.414791
612 0.101241 0.193626 0.136835 0.000271 0.472795 0.468890 0.470587 0.000027 0.361329 0.386311 0.370461 0.000034 0.108491 0.202340 0.143059 0.000570 0.093992 0.184912 0.130610 0.000585 0.463999 0.459784 0.462008 0.000054 0.481591 0.477997 0.479165 0.000055 0.357346 0.382551 0.366324 0.000070 0.365311 0.390072 0.374599 0.000072 955.220000 964.960000 959.813767 284.220638 1100.530000 1088.490000 1096.504133 256.553542 7944.250000 7946.550000 7943.682100 490.238462
613 0.100906 0.191564 0.136537 0.000269 0.471706 0.468304 0.470487 0.000027 0.360466 0.385282 0.370302 0.000034 0.108193 0.191855 0.142698 0.000562 0.093618 0.191272 0.130375 0.000586 0.462197 0.459867 0.461949 0.000053 0.481215 0.476741 0.479024 0.000054 0.355996 0.379463 0.366174 0.000069 0.364936 0.391100 0.374429 0.000071 954.280000 965.610000 959.390167 273.553759 1100.370000 1089.750000 1096.419400 257.019182 7945.350000 7944.640000 7944.190433 485.335442
614 0.100903 0.192815 0.136257 0.000268 0.472361 0.467961 0.470461 0.000028 0.360923 0.385417 0.370200 0.000034 0.108743 0.196270 0.142483 0.000549 0.093063 0.189359 0.130031 0.000579 0.464197 0.459312 0.461933 0.000053 0.480524 0.476611 0.478989 0.000056 0.357561 0.380399 0.366098 0.000069 0.364285 0.390435 0.374302 0.000070 954.120000 965.640000 959.065167 264.396463 1102.070000 1087.310000 1096.542067 260.657560 7943.810000 7947.050000 7944.392767 475.311880
615 0.100705 0.191792 0.136035 0.000266 0.472551 0.468509 0.470549 0.000027 0.360997 0.385494 0.370195 0.000033 0.107192 0.198918 0.142334 0.000552 0.094218 0.184666 0.129735 0.000568 0.464014 0.460118 0.462071 0.000053 0.481088 0.476899 0.479028 0.000055 0.356967 0.381759 0.366150 0.000069 0.365027 0.389229 0.374240 0.000068 953.540000 967.820000 958.686367 259.143537 1102.720000 1090.360000 1096.615933 257.553223 7943.740000 7941.820000 7944.697700 460.088385
616 0.100761 0.190574 0.135868 0.000261 0.471813 0.467775 0.470461 0.000027 0.360497 0.384614 0.370083 0.000033 0.106703 0.195346 0.142153 0.000554 0.094818 0.185801 0.129584 0.000566 0.463413 0.460058 0.461925 0.000052 0.480213 0.475491 0.478998 0.000056 0.356400 0.380644 0.365993 0.000069 0.364595 0.388584 0.374174 0.000069 955.260000 965.310000 958.332500 247.380356 1104.200000 1087.830000 1096.611367 250.485167 7940.540000 7946.860000 7945.056133 440.262967
617 0.100994 0.190765 0.135897 0.000259 0.472457 0.468234 0.470479 0.000027 0.361018 0.384993 0.370105 0.000033 0.108490 0.198500 0.142111 0.000547 0.093498 0.183030 0.129684 0.000561 0.463341 0.460031 0.461928 0.000053 0.481573 0.476437 0.479030 0.000056 0.356886 0.381572 0.365983 0.000069 0.365150 0.388415 0.374226 0.000068 953.430000 961.720000 958.091767 247.053021 1103.850000 1090.690000 1096.632233 250.404124 7942.720000 7947.590000 7945.276000 440.672712
618 0.100464 0.192097 0.135915 0.000261 0.471172 0.467397 0.470451 0.000027 0.359959 0.384807 0.370090 0.000033 0.107179 0.200454 0.141910 0.000545 0.093749 0.183740 0.129921 0.000564 0.463040 0.459047 0.461871 0.000052 0.479304 0.475747 0.479032 0.000055 0.356281 0.381469 0.365882 0.000067 0.363638 0.388145 0.374298 0.000068 953.610000 964.430000 957.872667 240.755147 1101.090000 1089.400000 1096.493733 250.008402 7945.300000 7946.170000 7945.633600 433.236197
619 0.100425 0.192229 0.135945 0.000261 0.471316 0.468273 0.470492 0.000027 0.360049 0.385460 0.370127 0.000033 0.107759 0.202592 0.142054 0.000539 0.093091 0.181865 0.129835 0.000569 0.463586 0.459735 0.461884 0.000053 0.479046 0.476812 0.479099 0.000056 0.356838 0.382592 0.365935 0.000067 0.363260 0.388328 0.374320 0.000069 950.430000 959.940000 957.466600 236.862641 1104.880000 1090.530000 1096.588833 256.901144 7944.690000 7949.530000 7945.944567 433.146734
620 0.100113 0.192196 0.136015 0.000264 0.472376 0.467627 0.470516 0.000027 0.360697 0.384998 0.370166 0.000033 0.106204 0.194918 0.142226 0.000536 0.094022 0.189473 0.129804 0.000581 0.463691 0.459246 0.461920 0.000053 0.481061 0.476008 0.479112 0.000056 0.356445 0.379948 0.366012 0.000067 0.364950 0.390048 0.374320 0.000070 952.570000 963.930000 957.076433 241.180654 1102.500000 1088.480000 1096.515167 260.169805 7944.930000 7947.590000 7946.408400 437.050161
621 0.099780 0.190888 0.135779 0.000269 0.472361 0.468684 0.470511 0.000027 0.360587 0.385345 0.370091 0.000033 0.107528 0.191078 0.142201 0.000544 0.092032 0.190699 0.129357 0.000579 0.463777 0.460351 0.461917 0.000052 0.480945 0.477017 0.479105 0.000057 0.356902 0.379569 0.366002 0.000067 0.364271 0.391122 0.374181 0.000070 953.090000 962.270000 956.695667 239.971896 1103.370000 1087.500000 1096.596633 262.715129 7943.540000 7950.230000 7946.707700 435.361600
622 0.099838 0.192582 0.135592 0.000272 0.471987 0.468285 0.470555 0.000027 0.360342 0.385574 0.370066 0.000033 0.107595 0.198624 0.142186 0.000556 0.092082 0.186541 0.128997 0.000584 0.463107 0.459771 0.462011 0.000052 0.480866 0.476800 0.479099 0.000056 0.356454 0.381427 0.366063 0.000068 0.364231 0.389722 0.374068 0.000070 951.330000 960.760000 956.361033 242.191943 1104.050000 1087.790000 1096.743367 268.062087 7944.620000 7951.450000 7946.895600 450.648164
623 0.099962 0.191705 0.135177 0.000269 0.472105 0.469250 0.470566 0.000027 0.360462 0.385986 0.369949 0.000033 0.106796 0.197944 0.141798 0.000540 0.093128 0.185465 0.128556 0.000580 0.463099 0.460701 0.462012 0.000052 0.481110 0.477798 0.479120 0.000056 0.356208 0.381874 0.365948 0.000067 0.364716 0.390098 0.373951 0.000071 955.680000 960.290000 956.298500 242.527606 1103.750000 1089.260000 1096.738800 269.116904 7940.570000 7950.450000 7946.962700 452.523621
624 0.100176 0.190265 0.135018 0.000267 0.471739 0.468482 0.470539 0.000027 0.360270 0.385017 0.369883 0.000033 0.108812 0.197327 0.141814 0.000552 0.091540 0.183204 0.128221 0.000573 0.463164 0.458732 0.461976 0.000052 0.480314 0.478231 0.479102 0.000056 0.356859 0.380311 0.365928 0.000068 0.363682 0.389723 0.373838 0.000070 954.110000 960.280000 956.326600 241.984884 1104.560000 1088.000000 1096.870567 268.117877 7941.330000 7951.720000 7946.802833 451.131659
625 0.099989 0.190877 0.134731 0.000262 0.471885 0.469239 0.470591 0.000027 0.360317 0.385730 0.369833 0.000033 0.106431 0.197792 0.141649 0.000541 0.093547 0.183963 0.127813 0.000564 0.463192 0.461381 0.462097 0.000052 0.480579 0.477097 0.479084 0.000057 0.356164 0.382304 0.365963 0.000067 0.364469 0.389157 0.373703 0.000070 953.680000 958.130000 956.308200 236.018285 1102.690000 1089.670000 1097.244533 270.586128 7943.630000 7952.200000 7946.447267 447.295936
626 0.099501 0.190828 0.134795 0.000261 0.472152 0.468355 0.470558 0.000027 0.360357 0.385097 0.369829 0.000033 0.106883 0.200078 0.141613 0.000542 0.092118 0.181579 0.127978 0.000561 0.463513 0.460972 0.462091 0.000051 0.480791 0.475738 0.479026 0.000056 0.356524 0.382704 0.365947 0.000066 0.364189 0.387490 0.373711 0.000069 954.510000 962.010000 956.421467 234.601569 1103.180000 1090.560000 1097.349633 276.346766 7942.310000 7947.430000 7946.228900 453.261845
627 0.099312 0.188847 0.134773 0.000264 0.472317 0.468829 0.470546 0.000027 0.360416 0.384834 0.369814 0.000033 0.106265 0.195702 0.141338 0.000543 0.092359 0.181993 0.128208 0.000570 0.464320 0.461025 0.462066 0.000052 0.480315 0.476632 0.479027 0.000057 0.356904 0.381428 0.365847 0.000066 0.363928 0.388240 0.373781 0.000070 955.450000 958.990000 956.773967 230.004046 1103.490000 1093.810000 1097.212567 274.889767 7941.060000 7947.200000 7946.013467 459.334231
628 0.099005 0.190079 0.134742 0.000268 0.471966 0.468703 0.470598 0.000027 0.360078 0.385116 0.369842 0.000033 0.106297 0.195090 0.141250 0.000556 0.091714 0.185069 0.128235 0.000565 0.463776 0.459827 0.462151 0.000051 0.480157 0.477578 0.479046 0.000057 0.356532 0.380406 0.365880 0.000068 0.363624 0.389825 0.373803 0.000069 954.630000 959.460000 957.232833 232.588944 1101.570000 1089.610000 1097.147667 275.430911 7943.800000 7950.930000 7945.619500 463.171235
629 0.099241 0.189770 0.134642 0.000265 0.473158 0.469015 0.470688 0.000027 0.360983 0.385241 0.369874 0.000033 0.105458 0.194521 0.141023 0.000565 0.093024 0.185019 0.128261 0.000565 0.462722 0.460007 0.462203 0.000051 0.483594 0.478023 0.479173 0.000057 0.355542 0.380361 0.365849 0.000068 0.366423 0.390122 0.373900 0.000070 955.800000 960.120000 957.576800 233.701683 1101.470000 1088.300000 1097.285300 275.216240 7942.730000 7951.580000 7945.137900 460.333323
630 0.098707 0.190575 0.134388 0.000267 0.472033 0.468503 0.470644 0.000027 0.360035 0.385125 0.369767 0.000033 0.104489 0.195670 0.140512 0.000555 0.092925 0.185480 0.128265 0.000564 0.462963 0.460315 0.462209 0.000052 0.481104 0.476692 0.479079 0.000057 0.355421 0.380922 0.365700 0.000067 0.364650 0.389328 0.373835 0.000070 954.040000 962.810000 957.576600 233.773978 1104.690000 1089.540000 1097.438867 276.088970 7941.270000 7947.650000 7944.984533 466.341708
631 0.098972 0.190863 0.134323 0.000267 0.473196 0.469087 0.470582 0.000027 0.360929 0.385620 0.369705 0.000033 0.105200 0.197220 0.140275 0.000555 0.092744 0.184507 0.128371 0.000564 0.464827 0.461120 0.462141 0.000051 0.481566 0.477054 0.479024 0.000057 0.356939 0.381950 0.365581 0.000067 0.364919 0.389290 0.373828 0.000068 953.480000 964.790000 957.474333 238.212524 1103.320000 1088.720000 1097.546333 273.211034 7943.200000 7946.490000 7944.979333 472.542706
632 0.099000 0.190710 0.134096 0.000263 0.473029 0.468577 0.470662 0.000027 0.360820 0.385217 0.369692 0.000033 0.104869 0.193470 0.140152 0.000552 0.093130 0.187949 0.128039 0.000561 0.463489 0.461758 0.462120 0.000051 0.482569 0.475397 0.479203 0.000058 0.355903 0.381271 0.365530 0.000066 0.365737 0.389163 0.373854 0.000068 957.020000 962.120000 957.320533 235.317647 1103.060000 1088.980000 1097.541667 273.514833 7939.920000 7948.900000 7945.137800 478.125356
633 0.099177 0.191020 0.134030 0.000264 0.472804 0.469249 0.470676 0.000027 0.360716 0.385780 0.369682 0.000032 0.105643 0.196263 0.140142 0.000552 0.092712 0.185777 0.127917 0.000560 0.463336 0.460818 0.462119 0.000051 0.482272 0.477680 0.479234 0.000058 0.356028 0.381452 0.365526 0.000066 0.365404 0.390109 0.373839 0.000068 954.870000 961.360000 957.209300 235.542808 1102.730000 1089.560000 1097.664000 269.937492 7942.400000 7949.080000 7945.126700 484.083602
634 0.099062 0.190790 0.134134 0.000261 0.472863 0.469066 0.470660 0.000027 0.360723 0.385583 0.369702 0.000032 0.104997 0.193709 0.140089 0.000551 0.093127 0.187870 0.128180 0.000569 0.464013 0.460152 0.462079 0.000051 0.481712 0.477980 0.479242 0.000057 0.356308 0.380219 0.365482 0.000067 0.365137 0.390947 0.373923 0.000068 954.570000 961.820000 957.138200 234.408676 1104.160000 1090.380000 1097.602067 275.422719 7941.270000 7947.800000 7945.259733 488.994505
635 0.098908 0.189296 0.134075 0.000257 0.472331 0.468304 0.470650 0.000027 0.360304 0.384602 0.369678 0.000032 0.105278 0.196939 0.140030 0.000557 0.092537 0.181654 0.128120 0.000560 0.463428 0.458792 0.462050 0.000051 0.481234 0.477816 0.479251 0.000056 0.355983 0.380236 0.365444 0.000067 0.364625 0.388967 0.373912 0.000067 954.000000 959.820000 957.220800 234.695341 1100.210000 1090.880000 1097.724267 277.506162 7945.790000 7949.300000 7945.054933 488.694453
636 0.098656 0.189902 0.134218 0.000259 0.472588 0.468397 0.470748 0.000027 0.360408 0.384849 0.369789 0.000032 0.104617 0.197854 0.140157 0.000559 0.092695 0.181950 0.128280 0.000566 0.463946 0.459921 0.462094 0.000050 0.481230 0.476874 0.479402 0.000056 0.356147 0.381301 0.365513 0.000067 0.364670 0.388397 0.374065 0.000068 956.380000 961.260000 957.404533 239.753939 1102.910000 1086.840000 1097.410433 279.989147 7940.710000 7951.900000 7945.185033 494.233824
637 0.098681 0.189177 0.134297 0.000261 0.472195 0.468151 0.470848 0.000027 0.360140 0.384459 0.369882 0.000033 0.105468 0.190984 0.140213 0.000574 0.091894 0.187371 0.128380 0.000574 0.462452 0.460162 0.462143 0.000052 0.481937 0.476140 0.479553 0.000056 0.355356 0.379409 0.365564 0.000069 0.364924 0.389509 0.374201 0.000069 952.530000 962.680000 957.581300 249.203676 1103.890000 1088.180000 1097.382967 283.765534 7943.580000 7949.140000 7945.035733 501.334334
638 0.097889 0.189506 0.134307 0.000267 0.472406 0.467812 0.470812 0.000027 0.360051 0.384320 0.369860 0.000033 0.104075 0.196097 0.140066 0.000573 0.091703 0.182916 0.128547 0.000588 0.463273 0.459171 0.462082 0.000051 0.481539 0.476453 0.479542 0.000056 0.355514 0.380249 0.365477 0.000068 0.364588 0.388392 0.374244 0.000071 953.810000 962.900000 957.646533 249.294096 1101.950000 1089.510000 1097.446400 286.716036 7944.240000 7947.590000 7944.907067 499.794098
639 0.097938 0.190143 0.134245 0.000272 0.472850 0.468540 0.470752 0.000028 0.360376 0.385021 0.369800 0.000034 0.103860 0.193706 0.140009 0.000583 0.092017 0.186580 0.128481 0.000596 0.464071 0.460846 0.462083 0.000053 0.481628 0.476234 0.479420 0.000056 0.356008 0.380704 0.365461 0.000070 0.364745 0.389338 0.374139 0.000072 953.970000 961.850000 957.749700 258.493564 1101.770000 1089.750000 1097.495400 288.320845 7944.260000 7948.400000 7944.754900 504.104960
640 0.097154 0.188738 0.133872 0.000273 0.473138 0.468441 0.470778 0.000028 0.360343 0.384530 0.369706 0.000033 0.102112 0.192269 0.139836 0.000585 0.092196 0.185207 0.127907 0.000587 0.463776 0.459242 0.462058 0.000053 0.482500 0.477640 0.479498 0.000056 0.355277 0.379150 0.365391 0.000070 0.365409 0.389910 0.374021 0.000071 952.120000 962.080000 957.571533 259.068108 1102.530000 1089.840000 1097.709567 284.580218 7945.350000 7948.080000 7944.718900 504.831427
641 0.097529 0.188709 0.133247 0.000268 0.472564 0.467960 0.470759 0.000027 0.360054 0.384185 0.369505 0.000033 0.103393 0.198270 0.139216 0.000572 0.091665 0.179149 0.127277 0.000580 0.464946 0.458509 0.462121 0.000052 0.480183 0.477412 0.479397 0.000055 0.356480 0.380437 0.365250 0.000069 0.363628 0.387933 0.373761 0.000071 951.890000 961.160000 957.227633 264.956872 1100.930000 1093.980000 1097.711667 278.752306 7947.180000 7944.860000 7945.060700 509.339145
642 0.097398 0.188636 0.132815 0.000270 0.471996 0.468516 0.470815 0.000027 0.359616 0.384552 0.369415 0.000033 0.103580 0.200428 0.138872 0.000570 0.091216 0.176844 0.126757 0.000573 0.463450 0.460514 0.462189 0.000052 0.480542 0.476517 0.479442 0.000055 0.355489 0.382488 0.365194 0.000068 0.363744 0.386615 0.373636 0.000070 954.130000 962.790000 957.025200 270.767754 1102.580000 1088.550000 1097.536467 275.811130 7943.290000 7948.660000 7945.438333 518.213347
643 0.097513 0.188399 0.132560 0.000261 0.473051 0.468629 0.470896 0.000027 0.360390 0.384560 0.369395 0.000032 0.105022 0.195402 0.138675 0.000557 0.090003 0.181395 0.126446 0.000564 0.462880 0.460465 0.462320 0.000051 0.483223 0.476794 0.479473 0.000055 0.355523 0.380946 0.365226 0.000067 0.365257 0.388174 0.373564 0.000068 951.190000 962.050000 956.792500 269.510646 1102.720000 1086.870000 1097.320667 274.739266 7946.090000 7951.080000 7945.886833 515.468161
644 0.097368 0.188772 0.132659 0.000258 0.472719 0.468438 0.470874 0.000026 0.360114 0.384538 0.369410 0.000032 0.104654 0.194028 0.138769 0.000558 0.090083 0.183516 0.126549 0.000559 0.463712 0.459299 0.462284 0.000052 0.481726 0.477577 0.479465 0.000055 0.355995 0.379718 0.365230 0.000067 0.364233 0.389359 0.373590 0.000068 954.770000 962.110000 956.434933 266.805871 1102.190000 1090.300000 1097.276167 267.413845 7943.040000 7947.590000 7946.288900 507.755821
645 0.097039 0.187549 0.132833 0.000264 0.472337 0.468703 0.470888 0.000027 0.359747 0.384357 0.369472 0.000032 0.103756 0.195214 0.138835 0.000563 0.090323 0.179884 0.126831 0.000568 0.463996 0.460497 0.462330 0.000052 0.480677 0.476910 0.479447 0.000055 0.355924 0.380912 0.365281 0.000067 0.363571 0.387802 0.373662 0.000068 954.620000 959.900000 956.243867 269.074829 1100.070000 1087.730000 1096.910200 262.676048 7945.310000 7952.370000 7946.845933 506.589574
646 0.097613 0.188627 0.132726 0.000263 0.473348 0.468510 0.470867 0.000026 0.360628 0.384545 0.369425 0.000032 0.105021 0.192227 0.138906 0.000546 0.090206 0.185027 0.126545 0.000576 0.464225 0.460009 0.462296 0.000051 0.482471 0.477012 0.479438 0.000055 0.356464 0.379674 0.365279 0.000066 0.364792 0.389416 0.373570 0.000069 953.210000 961.360000 956.188167 276.290375 1099.680000 1089.920000 1096.793800 260.877751 7947.110000 7948.720000 7947.018033 512.004792
647 0.097716 0.188152 0.132601 0.000262 0.472342 0.468393 0.470842 0.000027 0.359954 0.384320 0.369370 0.000033 0.104094 0.190584 0.138754 0.000552 0.091338 0.185720 0.126447 0.000574 0.463181 0.460227 0.462213 0.000052 0.481504 0.476558 0.479472 0.000055 0.355455 0.379334 0.365176 0.000066 0.364454 0.389307 0.373564 0.000070 952.350000 961.190000 955.938833 264.813376 1102.410000 1089.230000 1096.623900 257.973400 7945.240000 7949.580000 7947.437267 490.980779
648 0.097526 0.187904 0.132778 0.000263 0.471581 0.469774 0.470791 0.000027 0.359365 0.385213 0.369387 0.000033 0.102912 0.190791 0.139024 0.000555 0.092141 0.185016 0.126532 0.000572 0.462395 0.461250 0.462144 0.000051 0.480768 0.478299 0.479438 0.000055 0.354550 0.380112 0.365208 0.000067 0.364180 0.390314 0.373566 0.000070 953.570000 961.000000 955.973400 256.609742 1102.900000 1090.950000 1096.554133 253.805016 7943.530000 7948.050000 7947.472467 477.956565
649 0.097531 0.189173 0.132735 0.000265 0.471812 0.468108 0.470734 0.000027 0.359527 0.384428 0.369334 0.000033 0.104331 0.194500 0.138820 0.000552 0.090732 0.183846 0.126650 0.000576 0.462340 0.459835 0.462101 0.000052 0.481283 0.476381 0.479366 0.000055 0.354937 0.380235 0.365117 0.000067 0.364117 0.388621 0.373552 0.000070 954.210000 959.790000 955.963700 256.220831 1102.200000 1089.350000 1096.446100 251.485032 7943.590000 7950.860000 7947.590200 471.979211
650 0.097452 0.188011 0.132894 0.000261 0.472392 0.468548 0.470722 0.000027 0.359910 0.384387 0.369374 0.000033 0.103272 0.188267 0.139013 0.000551 0.091631 0.187756 0.126775 0.000566 0.462729 0.459904 0.462101 0.000052 0.482055 0.477193 0.479343 0.000055 0.354892 0.378413 0.365175 0.000067 0.364928 0.390362 0.373573 0.000069 953.040000 956.780000 955.845000 262.162887 1099.690000 1086.580000 1096.252533 258.723580 7947.270000 7956.640000 7947.902467 477.477238
651 0.097267 0.187594 0.132876 0.000263 0.472903 0.469600 0.470665 0.000027 0.360212 0.384998 0.369328 0.000033 0.103956 0.188227 0.138968 0.000550 0.090579 0.186960 0.126783 0.000584 0.464794 0.461966 0.462002 0.000054 0.481012 0.477233 0.479328 0.000056 0.356543 0.379844 0.365092 0.000068 0.363882 0.390151 0.373564 0.000071 953.370000 959.900000 955.816667 268.173190 1101.920000 1087.720000 1096.092733 264.556594 7944.710000 7952.380000 7948.090600 482.781385
652 0.097051 0.190870 0.132910 0.000268 0.472359 0.467946 0.470659 0.000027 0.359766 0.384823 0.369334 0.000033 0.103358 0.193805 0.138924 0.000566 0.090744 0.187934 0.126897 0.000586 0.463337 0.459679 0.462026 0.000054 0.481381 0.476214 0.479292 0.000056 0.355343 0.379917 0.365096 0.000069 0.364190 0.389730 0.373573 0.000070 954.980000 959.820000 955.810667 278.204375 1101.550000 1089.480000 1095.807300 269.973611 7943.470000 7950.700000 7948.382033 493.599913
653 0.096805 0.188923 0.132928 0.000271 0.472410 0.468767 0.470635 0.000027 0.359728 0.384814 0.369323 0.000034 0.102032 0.190955 0.138845 0.000570 0.091577 0.186892 0.127010 0.000592 0.462888 0.460678 0.461909 0.000055 0.481932 0.476856 0.479360 0.000055 0.354631 0.379761 0.364990 0.000070 0.364826 0.389867 0.373655 0.000071 953.610000 961.600000 955.705200 280.258487 1100.570000 1086.860000 1095.792633 267.464565 7945.820000 7951.540000 7948.502167 487.732169
654 0.096310 0.190941 0.132616 0.000276 0.472599 0.469240 0.470693 0.000027 0.359712 0.385750 0.369270 0.000033 0.101270 0.191641 0.138334 0.000571 0.091350 0.190241 0.126898 0.000595 0.463390 0.461145 0.461978 0.000054 0.481809 0.477334 0.479409 0.000054 0.354754 0.380294 0.364885 0.000069 0.364671 0.391206 0.373656 0.000071 953.800000 961.810000 955.703267 277.978969 1102.570000 1088.360000 1096.018367 266.582889 7943.630000 7949.830000 7948.278367 487.291603
655 0.096784 0.189543 0.132334 0.000271 0.471947 0.467950 0.470652 0.000027 0.359398 0.384428 0.369157 0.000033 0.102937 0.200445 0.138103 0.000564 0.090631 0.178641 0.126565 0.000586 0.462906 0.459482 0.461909 0.000053 0.480988 0.476417 0.479396 0.000054 0.354915 0.381771 0.364767 0.000068 0.363881 0.387084 0.373547 0.000070 953.220000 958.980000 955.646000 267.018376 1103.730000 1090.800000 1096.359067 268.068467 7943.050000 7950.220000 7947.994933 474.927227
656 0.096246 0.190825 0.132271 0.000277 0.473205 0.467983 0.470656 0.000027 0.360117 0.384835 0.369140 0.000034 0.100527 0.190815 0.137920 0.000563 0.091965 0.190834 0.126622 0.000586 0.463670 0.460071 0.461891 0.000052 0.482740 0.475894 0.479421 0.000054 0.354727 0.379294 0.364699 0.000068 0.365508 0.390376 0.373581 0.000070 953.110000 960.620000 955.762200 264.517876 1102.880000 1088.280000 1096.442333 268.262097 7944.010000 7951.100000 7947.795467 459.462266
657 0.096632 0.189005 0.131945 0.000268 0.472816 0.468288 0.470713 0.000026 0.359961 0.384503 0.369083 0.000032 0.101478 0.194182 0.137489 0.000559 0.091785 0.183827 0.126400 0.000567 0.464389 0.459625 0.461917 0.000052 0.481243 0.476951 0.479509 0.000054 0.355516 0.379992 0.364589 0.000067 0.364406 0.389014 0.373577 0.000068 953.570000 960.910000 955.900067 265.433268 1101.630000 1088.480000 1096.523367 263.075667 7944.800000 7950.610000 7947.576567 461.893910
658 0.096216 0.189434 0.132076 0.000275 0.472224 0.468257 0.470714 0.000026 0.359422 0.384610 0.369123 0.000033 0.102849 0.195004 0.137654 0.000569 0.089584 0.183864 0.126497 0.000582 0.463029 0.459895 0.461968 0.000052 0.481418 0.476619 0.479461 0.000054 0.354975 0.380428 0.364673 0.000068 0.363868 0.388792 0.373572 0.000070 952.640000 958.400000 955.864600 263.674731 1102.980000 1090.250000 1096.469700 267.640889 7944.380000 7951.350000 7947.665700 460.917334
659 0.096054 0.188266 0.131894 0.000276 0.473039 0.470427 0.470747 0.000026 0.359943 0.385779 0.369091 0.000033 0.101430 0.188776 0.137376 0.000562 0.090679 0.187756 0.126412 0.000588 0.464331 0.461623 0.461964 0.000052 0.481746 0.479230 0.479530 0.000055 0.355461 0.379769 0.364587 0.000068 0.364426 0.391788 0.373595 0.000071 954.540000 956.830000 955.785700 269.579043 1101.140000 1088.650000 1096.361067 278.286457 7944.320000 7954.520000 7947.853233 469.930427
660 0.096395 0.186455 0.131652 0.000271 0.472373 0.468760 0.470757 0.000026 0.359580 0.384068 0.369025 0.000033 0.101995 0.192886 0.137015 0.000556 0.090796 0.180023 0.126288 0.000581 0.463825 0.460650 0.462058 0.000052 0.480922 0.476869 0.479455 0.000054 0.355276 0.380321 0.364545 0.000067 0.363884 0.387815 0.373505 0.000070 952.760000 958.690000 955.620167 267.843133 1103.480000 1089.920000 1096.427267 282.476399 7943.760000 7951.390000 7947.952567 471.171244
661 0.096162 0.186984 0.131433 0.000271 0.471924 0.469461 0.470752 0.000027 0.359196 0.384718 0.368957 0.000033 0.101807 0.194910 0.136804 0.000564 0.090517 0.179058 0.126063 0.000576 0.463407 0.460548 0.462128 0.000051 0.480442 0.478373 0.479376 0.000054 0.354927 0.380857 0.364531 0.000068 0.363464 0.388578 0.373382 0.000070 953.280000 959.140000 955.718067 267.379178 1102.530000 1087.890000 1096.217800 285.951050 7944.190000 7952.970000 7948.064133 470.810726
662 0.096101 0.187003 0.131382 0.000269 0.471804 0.468056 0.470816 0.000026 0.359093 0.383740 0.368985 0.000033 0.100582 0.194648 0.136750 0.000559 0.091621 0.179357 0.126014 0.000574 0.463065 0.458491 0.462166 0.000051 0.480543 0.477621 0.479465 0.000054 0.354320 0.379338 0.364541 0.000067 0.363867 0.388142 0.373430 0.000069 953.830000 957.900000 955.739033 265.121901 1100.940000 1088.520000 1096.314000 288.421762 7945.230000 7953.580000 7947.946967 471.098430
663 0.095628 0.187866 0.131232 0.000268 0.472161 0.468474 0.470801 0.000027 0.359201 0.384291 0.368930 0.000033 0.101234 0.189603 0.136459 0.000555 0.090023 0.186129 0.126006 0.000587 0.463149 0.459548 0.462155 0.000051 0.481174 0.477400 0.479446 0.000054 0.354574 0.378564 0.364446 0.000067 0.363829 0.390019 0.373414 0.000071 953.010000 958.320000 955.733200 265.647503 1101.530000 1086.430000 1096.296100 289.517346 7945.460000 7955.250000 7947.970700 473.835414
664 0.095665 0.187505 0.131150 0.000264 0.471370 0.469237 0.470741 0.000026 0.358658 0.384718 0.368864 0.000033 0.100854 0.184709 0.136249 0.000551 0.090476 0.190301 0.126051 0.000585 0.462890 0.460843 0.462157 0.000052 0.479849 0.477631 0.479325 0.000053 0.354279 0.378003 0.364385 0.000067 0.363037 0.391432 0.373343 0.000071 954.440000 957.920000 955.798167 263.474426 1101.800000 1089.240000 1096.230467 291.474655 7943.760000 7952.840000 7947.971367 479.092933
665 0.095999 0.187931 0.131458 0.000264 0.473318 0.469495 0.470710 0.000027 0.360123 0.385026 0.368934 0.000033 0.101274 0.194791 0.136540 0.000554 0.090724 0.181072 0.126375 0.000580 0.464255 0.461576 0.462097 0.000052 0.482381 0.477413 0.479322 0.000054 0.355361 0.381541 0.364430 0.000067 0.364884 0.388511 0.373438 0.000071 952.510000 960.180000 955.873333 266.002290 1103.110000 1089.930000 1096.259967 293.441779 7944.380000 7949.890000 7947.866700 488.700251
666 0.095738 0.185693 0.131429 0.000266 0.471569 0.468608 0.470728 0.000027 0.358820 0.383734 0.368938 0.000033 0.100728 0.193251 0.136590 0.000560 0.090747 0.178135 0.126268 0.000583 0.462171 0.458763 0.462126 0.000052 0.480967 0.478453 0.479330 0.000054 0.353738 0.379110 0.364465 0.000068 0.363901 0.388358 0.373411 0.000070 952.440000 960.890000 956.067033 264.567278 1102.840000 1087.770000 1096.371533 290.039711 7944.720000 7951.340000 7947.561433 492.431779
667 0.095809 0.188240 0.131313 0.000272 0.472690 0.469721 0.470745 0.000027 0.359626 0.385277 0.368915 0.000034 0.100809 0.194165 0.136588 0.000568 0.090808 0.182314 0.126037 0.000579 0.463645 0.461174 0.462155 0.000053 0.481735 0.478269 0.479334 0.000054 0.354795 0.381071 0.364485 0.000068 0.364457 0.389483 0.373345 0.000070 954.210000 960.630000 956.160333 265.168949 1099.250000 1091.200000 1096.368800 290.361352 7946.540000 7948.170000 7947.470867 505.901421
668 0.095449 0.189201 0.131281 0.000273 0.472718 0.469143 0.470727 0.000027 0.359537 0.385160 0.368893 0.000034 0.100506 0.191564 0.136617 0.000563 0.090392 0.186838 0.125944 0.000591 0.463956 0.461210 0.462147 0.000053 0.481481 0.477076 0.479308 0.000054 0.354921 0.380316 0.364488 0.000069 0.364154 0.390005 0.373299 0.000071 955.700000 959.250000 956.174467 263.828221 1104.330000 1087.120000 1096.534433 282.875675 7939.970000 7953.630000 7947.291100 506.274113
669 0.095114 0.186928 0.131225 0.000270 0.472571 0.469106 0.470735 0.000026 0.359334 0.384453 0.368882 0.000033 0.099599 0.193345 0.136509 0.000565 0.090628 0.180512 0.125941 0.000578 0.464055 0.459813 0.462162 0.000053 0.481087 0.478399 0.479308 0.000054 0.354718 0.379873 0.364466 0.000069 0.363950 0.389033 0.373298 0.000071 951.740000 963.370000 956.339700 260.638369 1103.650000 1087.010000 1096.594767 286.624210 7944.610000 7949.620000 7947.065533 509.860681
670 0.095379 0.185675 0.131211 0.000268 0.471799 0.468984 0.470755 0.000027 0.358873 0.383991 0.368892 0.000033 0.099887 0.193669 0.136522 0.000564 0.090870 0.177681 0.125900 0.000571 0.463382 0.460618 0.462131 0.000052 0.480216 0.477349 0.479380 0.000054 0.354333 0.380533 0.364448 0.000069 0.363412 0.387449 0.373336 0.000070 955.270000 961.400000 956.248867 259.069532 1101.850000 1090.620000 1096.513867 283.455238 7942.880000 7947.980000 7947.237267 518.891438
671 0.095570 0.188086 0.131248 0.000273 0.472359 0.469322 0.470752 0.000026 0.359322 0.384951 0.368901 0.000033 0.100101 0.192414 0.136611 0.000569 0.091038 0.183758 0.125885 0.000588 0.463306 0.461143 0.462082 0.000053 0.481412 0.477501 0.479422 0.000054 0.354345 0.380524 0.364441 0.000069 0.364300 0.389378 0.373361 0.000071 953.380000 961.850000 955.873400 255.498060 1102.520000 1086.550000 1096.538567 283.613875 7944.100000 7951.600000 7947.588033 518.796198
672 0.094972 0.187518 0.131435 0.000272 0.472278 0.468133 0.470783 0.000026 0.359086 0.383948 0.368979 0.000033 0.099866 0.194163 0.136564 0.000575 0.090077 0.180873 0.126306 0.000590 0.463291 0.459782 0.462081 0.000052 0.481265 0.476484 0.479485 0.000054 0.354263 0.380096 0.364426 0.000069 0.363908 0.387801 0.373531 0.000071 955.630000 957.350000 955.850200 256.005313 1104.750000 1090.440000 1096.529467 286.706853 7939.620000 7952.210000 7947.620333 540.188660
673 0.095259 0.188053 0.131344 0.000271 0.472657 0.468721 0.470773 0.000026 0.359438 0.384520 0.368944 0.000033 0.100985 0.188294 0.136609 0.000581 0.089533 0.187811 0.126080 0.000590 0.464389 0.460736 0.462159 0.000053 0.480925 0.476706 0.479386 0.000055 0.355367 0.379003 0.364494 0.000069 0.363508 0.390038 0.373394 0.000071 954.560000 962.590000 955.889867 251.502589 1103.160000 1090.550000 1096.439533 292.575837 7942.280000 7946.860000 7947.670600 549.026809
674 0.095094 0.187099 0.131384 0.000272 0.472401 0.467503 0.470859 0.000027 0.359209 0.383382 0.369017 0.000033 0.100804 0.188606 0.136388 0.000579 0.089384 0.185593 0.126380 0.000590 0.463552 0.459019 0.462196 0.000052 0.481249 0.475987 0.479523 0.000054 0.354728 0.377895 0.364454 0.000069 0.363690 0.388869 0.373580 0.000070 954.990000 959.590000 955.863267 253.283104 1099.860000 1091.250000 1096.461533 292.685727 7945.150000 7949.160000 7947.675200 553.499608
675 0.095072 0.188639 0.131313 0.000268 0.472641 0.467770 0.470887 0.000026 0.359370 0.384031 0.369015 0.000033 0.101109 0.193119 0.136237 0.000578 0.089035 0.184159 0.126389 0.000583 0.464701 0.459415 0.462210 0.000052 0.480581 0.476125 0.479564 0.000054 0.355624 0.379526 0.364418 0.000069 0.363117 0.388536 0.373611 0.000070 953.540000 957.480000 956.263767 253.126446 1103.590000 1089.270000 1096.558267 289.476616 7942.870000 7953.250000 7947.177967 550.844386
676 0.095717 0.187515 0.131308 0.000270 0.472969 0.469298 0.470873 0.000026 0.359794 0.384763 0.369003 0.000033 0.101259 0.189955 0.136022 0.000576 0.090174 0.185075 0.126594 0.000591 0.464498 0.461943 0.462251 0.000052 0.481441 0.476654 0.479495 0.000055 0.355526 0.380347 0.364382 0.000069 0.364061 0.389180 0.373625 0.000072 954.970000 959.870000 956.652200 254.370058 1099.830000 1088.580000 1096.728533 287.431765 7945.200000 7951.550000 7946.619267 554.895629
677 0.095511 0.187220 0.131347 0.000270 0.472976 0.468972 0.470927 0.000027 0.359737 0.384446 0.369053 0.000033 0.101606 0.189137 0.136085 0.000581 0.089417 0.185303 0.126609 0.000590 0.464610 0.461226 0.462355 0.000052 0.481342 0.476717 0.479498 0.000056 0.355709 0.379599 0.364474 0.000068 0.363765 0.389293 0.373631 0.000072 954.280000 958.390000 957.070433 253.288525 1101.990000 1086.950000 1096.727233 285.381728 7943.730000 7954.660000 7946.202333 551.520605
678 0.095223 0.187427 0.131350 0.000270 0.473056 0.467715 0.470905 0.000027 0.359706 0.383628 0.369039 0.000033 0.099884 0.192669 0.135956 0.000573 0.090562 0.182185 0.126745 0.000594 0.464738 0.459371 0.462332 0.000052 0.481373 0.476058 0.479478 0.000056 0.355282 0.379360 0.364419 0.000068 0.364130 0.387896 0.373658 0.000073 956.140000 961.600000 957.452633 253.369624 1101.240000 1092.180000 1096.617800 281.993435 7942.620000 7946.220000 7945.929567 544.213211
679 0.095550 0.187544 0.131361 0.000269 0.472695 0.469327 0.470995 0.000027 0.359552 0.384792 0.369105 0.000033 0.100969 0.192784 0.136212 0.000579 0.090131 0.182303 0.126510 0.000593 0.464518 0.460543 0.462448 0.000052 0.480872 0.478111 0.479543 0.000057 0.355454 0.380215 0.364577 0.000069 0.363649 0.389369 0.373633 0.000072 955.150000 960.290000 957.287567 246.511068 1100.640000 1092.690000 1096.257133 281.675087 7944.210000 7947.020000 7946.455300 536.737474
680 0.095346 0.188572 0.131493 0.000269 0.473320 0.469589 0.470932 0.000027 0.359927 0.385284 0.369100 0.000033 0.100534 0.188451 0.136667 0.000589 0.090157 0.188692 0.126319 0.000586 0.464648 0.461489 0.462420 0.000052 0.481991 0.477690 0.479444 0.000055 0.355414 0.379578 0.364694 0.000070 0.364441 0.390990 0.373506 0.000071 956.330000 961.420000 957.595233 243.324707 1103.270000 1091.990000 1095.893300 289.071581 7940.400000 7946.590000 7946.511467 543.179534
681 0.095754 0.188837 0.131531 0.000270 0.473001 0.469345 0.471029 0.000027 0.359827 0.385193 0.369180 0.000033 0.101369 0.189435 0.136348 0.000581 0.090139 0.188238 0.126715 0.000593 0.464300 0.460541 0.462526 0.000052 0.481702 0.478150 0.479532 0.000055 0.355421 0.379209 0.364672 0.000069 0.364233 0.391176 0.373687 0.000072 954.630000 963.310000 957.648700 245.700924 1102.140000 1088.510000 1095.653633 286.230353 7943.230000 7948.180000 7946.697667 546.860874
682 0.095239 0.189199 0.131380 0.000274 0.473045 0.469174 0.470985 0.000027 0.359704 0.385182 0.369103 0.000034 0.100806 0.187471 0.136095 0.000587 0.089673 0.190927 0.126665 0.000605 0.464649 0.461200 0.462473 0.000051 0.481442 0.477149 0.479497 0.000055 0.355496 0.379081 0.364559 0.000070 0.363911 0.391282 0.373647 0.000073 954.810000 961.810000 957.659867 246.433832 1100.190000 1088.980000 1095.447667 281.160994 7945.000000 7949.210000 7946.892467 539.623690
683 0.095524 0.187569 0.131208 0.000273 0.471839 0.468781 0.470942 0.000027 0.358945 0.384418 0.369022 0.000034 0.101151 0.193793 0.135911 0.000576 0.089896 0.181345 0.126504 0.000600 0.462605 0.459862 0.462443 0.000052 0.481073 0.477701 0.479441 0.000056 0.354169 0.380041 0.364484 0.000068 0.363720 0.388794 0.373560 0.000073 952.930000 963.030000 957.753333 247.072735 1100.630000 1087.170000 1095.441800 282.034964 7946.440000 7949.800000 7946.804867 542.958224
684 0.095141 0.187615 0.130947 0.000274 0.472699 0.469083 0.470933 0.000027 0.359432 0.384643 0.368937 0.000034 0.100718 0.188604 0.135735 0.000570 0.089563 0.186625 0.126158 0.000608 0.464048 0.460699 0.462473 0.000052 0.481350 0.477467 0.479392 0.000057 0.355049 0.379071 0.364452 0.000069 0.363814 0.390215 0.373422 0.000074 954.990000 959.460000 957.895367 248.715302 1100.410000 1085.290000 1095.313567 280.549308 7944.600000 7955.250000 7946.791067 539.528444
685 0.094799 0.188033 0.131049 0.000278 0.472685 0.469090 0.470885 0.000027 0.359319 0.384773 0.368934 0.000034 0.101384 0.191024 0.136055 0.000570 0.088213 0.185041 0.126043 0.000613 0.463663 0.460366 0.462345 0.000052 0.481708 0.477814 0.479425 0.000057 0.354979 0.379564 0.364458 0.000068 0.363659 0.389982 0.373410 0.000074 955.130000 959.390000 958.217700 250.677436 1102.160000 1088.000000 1095.296300 282.681199 7942.710000 7952.610000 7946.486000 544.750813
686 0.094728 0.188559 0.131004 0.000275 0.472847 0.468818 0.470868 0.000027 0.359412 0.384740 0.368909 0.000034 0.100311 0.192478 0.136135 0.000581 0.089146 0.184640 0.125873 0.000602 0.464258 0.459955 0.462352 0.000052 0.481437 0.477680 0.479384 0.000057 0.355074 0.379712 0.364487 0.000069 0.363749 0.389768 0.373331 0.000073 953.780000 964.210000 958.325000 248.169883 1101.480000 1088.510000 1095.461833 288.275516 7944.740000 7947.280000 7946.213167 544.476928
687 0.094533 0.186809 0.130908 0.000275 0.472118 0.467557 0.470875 0.000027 0.358843 0.383333 0.368885 0.000034 0.100518 0.192556 0.136239 0.000579 0.088548 0.181062 0.125577 0.000608 0.463435 0.460442 0.462281 0.000052 0.480801 0.474672 0.479469 0.000056 0.354560 0.380076 0.364469 0.000069 0.363125 0.386589 0.373301 0.000072 952.410000 960.040000 958.068300 252.392541 1103.620000 1090.700000 1095.603367 283.821571 7943.970000 7949.260000 7946.328333 536.415693
688 0.094327 0.188418 0.130852 0.000279 0.472692 0.469016 0.470765 0.000027 0.359183 0.384837 0.368791 0.000034 0.101194 0.190713 0.136139 0.000589 0.087459 0.186124 0.125566 0.000604 0.463553 0.460836 0.462178 0.000052 0.481832 0.477196 0.479351 0.000056 0.354845 0.379799 0.364366 0.000070 0.363520 0.389874 0.373216 0.000072 951.830000 964.400000 957.929167 257.058872 1101.760000 1089.220000 1095.632433 282.405897 7946.410000 7946.380000 7946.438400 532.569943
689 0.094486 0.188000 0.130517 0.000280 0.472653 0.468242 0.470816 0.000027 0.359203 0.384170 0.368726 0.000034 0.099602 0.189904 0.136155 0.000588 0.089370 0.186097 0.124878 0.000598 0.464888 0.460109 0.462258 0.000052 0.480417 0.476376 0.479373 0.000057 0.355302 0.379047 0.364427 0.000069 0.363103 0.389292 0.373025 0.000072 953.390000 962.530000 957.548167 256.987988 1101.440000 1088.170000 1095.507367 272.552067 7945.170000 7949.300000 7946.944467 523.981352
690 0.094187 0.186073 0.130063 0.000273 0.471791 0.467567 0.470928 0.000027 0.358510 0.383119 0.368669 0.000033 0.099009 0.190203 0.135526 0.000577 0.089366 0.181943 0.124601 0.000597 0.462207 0.459490 0.462369 0.000052 0.481375 0.475644 0.479488 0.000056 0.353248 0.378704 0.364316 0.000069 0.363772 0.387534 0.373022 0.000070 952.890000 964.200000 957.223233 250.510003 1103.440000 1086.940000 1095.552967 268.842548 7943.670000 7948.860000 7947.223800 512.545272
691 0.094394 0.186795 0.129861 0.000270 0.472450 0.468490 0.470911 0.000027 0.359033 0.383981 0.368596 0.000033 0.099911 0.191690 0.135289 0.000575 0.088878 0.181901 0.124432 0.000586 0.462528 0.460143 0.462294 0.000051 0.482372 0.476836 0.479529 0.000055 0.353743 0.379607 0.364192 0.000068 0.364324 0.388355 0.373000 0.000070 952.290000 964.780000 956.905500 244.261057 1101.680000 1086.280000 1095.447333 263.482405 7946.030000 7948.940000 7947.647167 501.916843
692 0.094056 0.185993 0.129715 0.000266 0.472352 0.468609 0.470930 0.000027 0.358863 0.383824 0.368565 0.000032 0.100202 0.193938 0.135387 0.000574 0.087911 0.178049 0.124043 0.000577 0.463129 0.460706 0.462311 0.000052 0.481576 0.476511 0.479549 0.000055 0.354251 0.380676 0.364234 0.000069 0.363476 0.386972 0.372897 0.000069 951.670000 960.350000 956.671733 239.299436 1101.590000 1088.780000 1095.548633 263.970372 7946.740000 7950.870000 7947.779633 490.783747
693 0.093680 0.185589 0.129689 0.000268 0.472958 0.468378 0.470963 0.000027 0.359175 0.383541 0.368581 0.000033 0.098349 0.192287 0.135331 0.000583 0.089011 0.178891 0.124047 0.000586 0.464467 0.459872 0.462313 0.000052 0.481450 0.476883 0.479613 0.000055 0.354631 0.379596 0.364219 0.000070 0.363718 0.387486 0.372943 0.000069 953.940000 963.120000 956.558267 237.908504 1102.930000 1088.940000 1095.467733 269.384860 7943.130000 7947.940000 7947.974000 485.236666
694 0.093905 0.185085 0.129702 0.000266 0.473217 0.469128 0.470954 0.000027 0.359423 0.383915 0.368579 0.000033 0.097585 0.190549 0.135265 0.000571 0.090225 0.179622 0.124139 0.000590 0.463676 0.460736 0.462259 0.000052 0.482758 0.477519 0.479649 0.000056 0.353849 0.379680 0.364161 0.000069 0.364998 0.388150 0.372996 0.000070 954.420000 959.540000 956.488200 233.495184 1099.350000 1088.520000 1095.471500 265.479275 7946.230000 7951.940000 7948.040300 475.996323
695 0.093416 0.185153 0.129695 0.000269 0.471701 0.470058 0.470879 0.000027 0.358215 0.384587 0.368524 0.000034 0.099163 0.188056 0.135404 0.000579 0.087669 0.182250 0.123986 0.000588 0.463668 0.461727 0.462219 0.000053 0.479733 0.478389 0.479539 0.000055 0.354316 0.379626 0.364174 0.000070 0.362114 0.389547 0.372873 0.000070 953.770000 962.640000 956.502700 236.089320 1100.180000 1089.050000 1095.596700 260.065439 7946.050000 7948.310000 7947.900600 467.901916
696 0.093581 0.184981 0.129483 0.000267 0.472706 0.469026 0.470901 0.000027 0.358968 0.383812 0.368476 0.000033 0.098840 0.186022 0.135241 0.000581 0.088322 0.183941 0.123726 0.000578 0.464409 0.460146 0.462179 0.000053 0.481002 0.477906 0.479623 0.000056 0.354738 0.377909 0.364097 0.000070 0.363198 0.389716 0.372854 0.000069 953.360000 963.130000 956.634267 245.319082 1102.490000 1087.370000 1095.685367 263.562003 7944.150000 7949.500000 7947.680367 473.114392
697 0.093124 0.185991 0.129606 0.000271 0.472573 0.468205 0.470873 0.000028 0.358738 0.383541 0.368493 0.000034 0.097601 0.190710 0.135326 0.000587 0.088648 0.181271 0.123886 0.000582 0.464530 0.461001 0.462080 0.000052 0.480616 0.475410 0.479665 0.000056 0.354451 0.379914 0.364054 0.000070 0.363026 0.387168 0.372932 0.000070 953.790000 961.130000 956.573100 252.526004 1098.840000 1085.260000 1095.549833 267.239228 7947.370000 7953.610000 7947.877067 471.375513
698 0.092936 0.184282 0.129523 0.000278 0.471825 0.469389 0.470862 0.000027 0.358158 0.383857 0.368460 0.000034 0.097272 0.186779 0.135096 0.000591 0.088601 0.181784 0.123951 0.000590 0.461728 0.461232 0.462110 0.000053 0.481922 0.477547 0.479614 0.000055 0.352391 0.378896 0.364005 0.000071 0.363925 0.388818 0.372915 0.000071 953.400000 964.010000 956.335667 257.484047 1100.170000 1089.530000 1095.476400 264.159830 7946.430000 7946.460000 7948.187933 470.744715
699 0.093059 0.187550 0.129336 0.000274 0.471994 0.469494 0.470789 0.000028 0.358313 0.384911 0.368353 0.000034 0.097481 0.193659 0.135009 0.000603 0.088637 0.181440 0.123663 0.000585 0.463496 0.460343 0.461996 0.000054 0.480491 0.478645 0.479583 0.000056 0.353691 0.380338 0.363900 0.000072 0.362935 0.389484 0.372807 0.000071 953.830000 963.800000 956.170767 256.860358 1099.780000 1086.000000 1095.481833 257.479850 7946.390000 7950.200000 7948.347400 465.417179
700 0.092967 0.184653 0.129157 0.000272 0.472856 0.468703 0.470766 0.000027 0.358889 0.383488 0.368284 0.000034 0.098635 0.189923 0.134555 0.000592 0.087299 0.179382 0.123760 0.000583 0.463937 0.460191 0.461977 0.000053 0.481775 0.477216 0.479555 0.000055 0.354347 0.379111 0.363751 0.000071 0.363432 0.387865 0.372817 0.000070 954.500000 963.800000 955.909900 262.510929 1098.590000 1087.980000 1095.436333 254.686009 7946.910000 7948.220000 7948.653767 471.013320
701 0.093101 0.187457 0.128926 0.000278 0.471685 0.467827 0.470715 0.000027 0.358110 0.383716 0.368178 0.000034 0.098172 0.190159 0.134131 0.000594 0.088030 0.184755 0.123722 0.000587 0.462542 0.459521 0.461993 0.000053 0.480827 0.476133 0.479437 0.000056 0.353231 0.378712 0.363635 0.000070 0.362988 0.388719 0.372722 0.000070 954.050000 962.040000 955.941033 262.031729 1100.190000 1089.240000 1095.232233 250.392078 7945.760000 7948.720000 7948.826733 471.469186
702 0.092933 0.185500 0.128689 0.000270 0.472431 0.469253 0.470687 0.000027 0.358581 0.384127 0.368088 0.000033 0.098345 0.191089 0.133791 0.000575 0.087521 0.179912 0.123587 0.000584 0.462620 0.460013 0.461919 0.000053 0.482241 0.478492 0.479455 0.000056 0.353338 0.379336 0.363481 0.000068 0.363825 0.388918 0.372695 0.000070 954.560000 960.570000 956.011367 260.826583 1098.670000 1087.740000 1094.999200 250.923857 7946.770000 7951.690000 7948.989433 475.972296
703 0.092446 0.184887 0.128654 0.000269 0.472023 0.469347 0.470730 0.000027 0.358150 0.384009 0.368107 0.000033 0.098512 0.188447 0.133652 0.000573 0.086381 0.181327 0.123655 0.000585 0.463313 0.460630 0.461973 0.000052 0.480732 0.478065 0.479486 0.000055 0.353873 0.378975 0.363477 0.000068 0.362427 0.389043 0.372737 0.000070 952.680000 958.310000 956.043100 253.871982 1100.210000 1090.260000 1094.730767 249.873492 7947.110000 7951.430000 7949.226133 468.028982
704 0.092381 0.186132 0.128719 0.000274 0.472695 0.468033 0.470748 0.000027 0.358601 0.383463 0.368139 0.000033 0.097158 0.189808 0.133754 0.000587 0.087604 0.182456 0.123685 0.000602 0.463721 0.460008 0.462031 0.000052 0.481670 0.476058 0.479465 0.000055 0.353752 0.378948 0.363548 0.000069 0.363450 0.387977 0.372731 0.000071 953.710000 958.920000 955.964033 250.291493 1099.470000 1088.380000 1094.506733 251.350117 7946.820000 7952.700000 7949.529233 462.322225
705 0.092507 0.185232 0.128467 0.000270 0.471491 0.468464 0.470750 0.000027 0.357796 0.383494 0.368065 0.000033 0.096141 0.193940 0.133638 0.000583 0.088873 0.176525 0.123296 0.000594 0.463221 0.459441 0.462061 0.000052 0.479762 0.477486 0.479440 0.000055 0.353097 0.379790 0.363534 0.000069 0.362495 0.387198 0.372597 0.000072 953.400000 960.550000 956.046200 254.107388 1098.310000 1084.670000 1094.366833 252.707166 7948.290000 7954.780000 7949.586967 470.733574
706 0.091932 0.185631 0.128512 0.000277 0.472446 0.468711 0.470728 0.000027 0.358292 0.383787 0.368064 0.000034 0.097183 0.188303 0.133615 0.000592 0.086681 0.182960 0.123409 0.000605 0.464200 0.459377 0.462090 0.000052 0.480691 0.478046 0.479367 0.000056 0.354095 0.378055 0.363547 0.000069 0.362488 0.389520 0.372580 0.000073 953.080000 961.070000 956.043000 258.559657 1098.640000 1084.990000 1094.153700 255.560282 7948.280000 7953.940000 7949.803300 477.739240
707 0.091985 0.186040 0.128369 0.000280 0.471778 0.467815 0.470656 0.000027 0.357840 0.383282 0.367970 0.000034 0.097572 0.188038 0.133594 0.000593 0.086399 0.184042 0.123145 0.000604 0.462056 0.458612 0.462087 0.000051 0.481500 0.477018 0.479226 0.000056 0.352710 0.377440 0.363539 0.000070 0.362970 0.389125 0.372402 0.000072 955.090000 961.580000 956.004567 256.753267 1097.450000 1088.270000 1093.995833 256.802695 7947.460000 7950.150000 7949.999600 479.887877
708 0.091786 0.184316 0.128044 0.000278 0.472755 0.468331 0.470717 0.000027 0.358464 0.383127 0.367915 0.000034 0.096175 0.189060 0.133212 0.000587 0.087396 0.179572 0.122877 0.000598 0.464097 0.459317 0.462134 0.000051 0.481414 0.477345 0.479300 0.000058 0.353720 0.378240 0.363458 0.000070 0.363208 0.388013 0.372373 0.000072 954.890000 959.390000 955.871500 256.378315 1098.430000 1085.650000 1094.181767 258.068236 7946.680000 7954.960000 7949.946733 488.300261
709 0.091229 0.186303 0.127745 0.000277 0.472589 0.469214 0.470735 0.000027 0.358181 0.384341 0.367838 0.000034 0.096398 0.192050 0.132928 0.000598 0.086059 0.180557 0.122562 0.000593 0.463750 0.461436 0.462229 0.000051 0.481428 0.476992 0.479242 0.000057 0.353544 0.380620 0.363439 0.000071 0.362817 0.388061 0.372238 0.000071 954.640000 959.280000 955.913867 253.077474 1097.980000 1087.100000 1094.085633 256.372838 7947.380000 7953.620000 7950.000500 486.981194
710 0.091833 0.184324 0.127662 0.000270 0.472236 0.467334 0.470684 0.000027 0.358115 0.382431 0.367777 0.000033 0.096427 0.182653 0.132935 0.000594 0.087239 0.185995 0.122389 0.000580 0.463373 0.459554 0.462225 0.000051 0.481098 0.475115 0.479142 0.000056 0.353289 0.376483 0.363438 0.000070 0.362940 0.388379 0.372116 0.000070 955.640000 959.410000 956.226733 254.346664 1099.680000 1086.820000 1094.104000 260.181974 7944.680000 7953.770000 7949.669267 496.336566
711 0.091702 0.183737 0.127625 0.000269 0.471156 0.468010 0.470727 0.000027 0.357320 0.382728 0.367796 0.000033 0.097014 0.192631 0.132638 0.000584 0.086389 0.174843 0.122612 0.000582 0.462795 0.459920 0.462245 0.000051 0.479518 0.476100 0.479208 0.000057 0.353061 0.379733 0.363363 0.000069 0.361579 0.385723 0.372229 0.000070 957.860000 960.710000 956.622533 253.983441 1098.620000 1085.500000 1093.975500 263.945727 7943.520000 7953.790000 7949.401967 503.486416
712 0.091718 0.183671 0.127532 0.000268 0.471543 0.468826 0.470663 0.000027 0.357595 0.383280 0.367724 0.000034 0.096951 0.190436 0.132591 0.000584 0.086485 0.176907 0.122472 0.000580 0.462863 0.460157 0.462148 0.000051 0.480222 0.477496 0.479178 0.000057 0.353090 0.379241 0.363281 0.000070 0.362101 0.387319 0.372166 0.000071 956.950000 958.210000 957.143067 253.567344 1099.400000 1086.660000 1094.011000 271.057776 7943.650000 7955.130000 7948.845933 515.389346
713 0.091693 0.182583 0.127578 0.000273 0.471763 0.468602 0.470687 0.000027 0.357742 0.382796 0.367754 0.000033 0.096708 0.190823 0.132468 0.000583 0.086679 0.174344 0.122688 0.000601 0.462774 0.460079 0.462150 0.000052 0.480752 0.477124 0.479224 0.000056 0.352954 0.379302 0.363245 0.000069 0.362530 0.386290 0.372263 0.000072 957.370000 959.780000 957.579300 251.062749 1099.330000 1087.650000 1093.907367 272.252582 7943.300000 7952.570000 7948.513333 505.810440
714 0.091733 0.183086 0.127473 0.000273 0.472587 0.468692 0.470640 0.000027 0.358330 0.383011 0.367690 0.000033 0.096789 0.188973 0.132338 0.000582 0.086676 0.177200 0.122608 0.000605 0.464518 0.461774 0.462096 0.000052 0.480655 0.475610 0.479184 0.000058 0.354199 0.379934 0.363168 0.000069 0.362462 0.386087 0.372211 0.000072 956.010000 961.830000 958.079267 253.343266 1100.710000 1089.120000 1093.849767 275.521926 7943.280000 7949.050000 7948.070967 503.184432
715 0.090920 0.183162 0.127509 0.000274 0.472851 0.467856 0.470571 0.000027 0.358272 0.382448 0.367653 0.000033 0.096867 0.190596 0.132581 0.000584 0.084972 0.175728 0.122438 0.000602 0.464097 0.459423 0.461978 0.000052 0.481606 0.476289 0.479164 0.000058 0.353928 0.378775 0.363159 0.000069 0.362616 0.386121 0.372146 0.000073 956.870000 963.280000 958.473467 256.853622 1099.210000 1084.530000 1093.741833 276.551006 7943.920000 7952.190000 7947.784700 497.474937
716 0.091003 0.184110 0.127585 0.000276 0.472693 0.467609 0.470664 0.000027 0.358186 0.382559 0.367740 0.000034 0.097731 0.189505 0.132810 0.000596 0.084276 0.178716 0.122360 0.000596 0.465180 0.459562 0.462081 0.000051 0.480206 0.475655 0.479247 0.000057 0.354945 0.378545 0.363300 0.000068 0.361427 0.386574 0.372181 0.000072 954.700000 958.120000 958.728867 258.849645 1098.420000 1086.900000 1093.786667 276.227600 7946.880000 7954.980000 7947.484467 492.772312
717 0.091185 0.184056 0.127186 0.000277 0.472519 0.467674 0.470688 0.000027 0.358119 0.382588 0.367637 0.000034 0.095524 0.188517 0.132298 0.000593 0.086845 0.179595 0.122074 0.000584 0.464560 0.459228 0.462085 0.000052 0.480478 0.476119 0.479291 0.000056 0.353849 0.378015 0.363149 0.000069 0.362388 0.387162 0.372126 0.000072 957.640000 965.500000 959.185600 263.408435 1099.590000 1085.760000 1093.689700 286.001698 7942.770000 7948.740000 7947.124700 503.483397
718 0.090985 0.184213 0.126736 0.000276 0.472805 0.468273 0.470735 0.000027 0.358259 0.383055 0.367535 0.000034 0.096503 0.193632 0.131944 0.000583 0.085466 0.174794 0.121528 0.000583 0.464288 0.460160 0.462213 0.000050 0.481322 0.476385 0.479256 0.000057 0.353952 0.380202 0.363132 0.000068 0.362565 0.385908 0.371938 0.000072 957.170000 962.070000 959.567033 264.462002 1100.100000 1084.470000 1093.767667 284.115435 7942.730000 7953.460000 7946.665300 503.133632
719 0.090988 0.181599 0.126576 0.000270 0.472442 0.469020 0.470714 0.000027 0.358006 0.382793 0.367473 0.000033 0.096051 0.185831 0.131662 0.000585 0.085924 0.177367 0.121491 0.000576 0.463503 0.461013 0.462116 0.000051 0.481381 0.477027 0.479311 0.000056 0.353268 0.378458 0.362980 0.000068 0.362744 0.387129 0.371965 0.000070 957.550000 964.930000 959.999700 268.220562 1098.890000 1085.260000 1093.815800 282.105529 7943.560000 7949.810000 7946.184500 504.313719
720 0.091070 0.183202 0.126616 0.000273 0.472025 0.468271 0.470715 0.000026 0.357738 0.382750 0.367486 0.000033 0.096587 0.186868 0.131604 0.000581 0.085553 0.179535 0.121628 0.000586 0.463093 0.459240 0.462111 0.000051 0.480956 0.477302 0.479319 0.000055 0.353141 0.377528 0.362959 0.000068 0.362335 0.387972 0.372012 0.000071 959.260000 966.180000 960.301267 269.235971 1099.230000 1085.740000 1093.915633 277.447563 7941.510000 7948.080000 7945.783100 499.951479
721 0.090256 0.184864 0.126573 0.000276 0.472084 0.468494 0.470775 0.000026 0.357535 0.383405 0.367514 0.000034 0.094734 0.191032 0.131698 0.000580 0.085778 0.178696 0.121448 0.000585 0.463692 0.459360 0.462120 0.000051 0.480475 0.477628 0.479429 0.000055 0.353005 0.378862 0.362994 0.000068 0.362066 0.387949 0.372035 0.000071 959.200000 964.140000 960.358667 272.794381 1099.670000 1085.760000 1093.781000 271.358197 7941.130000 7950.100000 7945.860333 497.340402
722 0.089652 0.183557 0.126346 0.000274 0.472483 0.469089 0.470723 0.000026 0.357633 0.383429 0.367410 0.000033 0.094164 0.188969 0.131496 0.000581 0.085140 0.178145 0.121197 0.000579 0.463663 0.460678 0.462084 0.000051 0.481302 0.477499 0.479362 0.000055 0.352813 0.379165 0.362907 0.000068 0.362453 0.387693 0.371912 0.000071 958.280000 962.710000 960.318500 272.384479 1098.480000 1087.320000 1093.840967 261.677939 7943.240000 7949.970000 7945.840533 483.529737
723 0.089583 0.184049 0.126169 0.000274 0.472546 0.469076 0.470734 0.000026 0.357657 0.383568 0.367364 0.000033 0.094892 0.194175 0.131025 0.000582 0.084273 0.173923 0.121313 0.000577 0.463511 0.459711 0.462107 0.000051 0.481582 0.478442 0.479361 0.000053 0.352925 0.380050 0.362782 0.000068 0.362389 0.387086 0.371947 0.000069 956.920000 961.740000 960.481933 270.853966 1097.770000 1087.860000 1093.837033 256.891827 7945.310000 7950.400000 7945.681033 481.666449
724 0.089652 0.183847 0.125992 0.000277 0.472558 0.468386 0.470724 0.000026 0.357686 0.383024 0.367304 0.000033 0.093921 0.184654 0.130535 0.000586 0.085383 0.183040 0.121448 0.000578 0.464775 0.460557 0.462113 0.000051 0.480342 0.476215 0.479335 0.000054 0.353518 0.377786 0.362639 0.000068 0.361854 0.388263 0.371969 0.000070 958.370000 962.930000 960.944400 276.758171 1099.230000 1088.650000 1093.681967 256.968064 7942.400000 7948.420000 7945.373633 496.520712
725 0.090126 0.183316 0.125777 0.000279 0.471919 0.469034 0.470784 0.000026 0.357381 0.383318 0.367282 0.000033 0.094581 0.189687 0.130128 0.000588 0.085670 0.176945 0.121425 0.000580 0.462895 0.460156 0.462211 0.000051 0.480943 0.477911 0.479357 0.000054 0.352401 0.379015 0.362586 0.000068 0.362361 0.387621 0.371978 0.000068 959.090000 963.710000 961.169867 276.500136 1098.160000 1084.830000 1093.765833 248.429923 7942.750000 7951.460000 7945.064300 489.253717
726 0.089771 0.182714 0.125495 0.000276 0.472820 0.468575 0.470750 0.000026 0.357905 0.382817 0.367174 0.000033 0.094367 0.184652 0.129749 0.000576 0.085176 0.180776 0.121241 0.000581 0.463995 0.460550 0.462203 0.000051 0.481645 0.476600 0.479297 0.000053 0.353107 0.377781 0.362467 0.000068 0.362704 0.387853 0.371880 0.000068 959.580000 963.430000 961.217633 276.789194 1100.300000 1085.250000 1093.628633 245.351704 7940.120000 7951.320000 7945.153733 487.069678
727 0.090468 0.184135 0.125551 0.000274 0.472065 0.468754 0.470827 0.000026 0.357586 0.383368 0.367244 0.000033 0.095740 0.189583 0.129834 0.000577 0.085195 0.178686 0.121268 0.000582 0.463140 0.459888 0.462292 0.000051 0.480991 0.477619 0.479361 0.000053 0.352920 0.378797 0.362554 0.000067 0.362252 0.387939 0.371933 0.000069 957.040000 964.220000 961.368600 268.408337 1098.820000 1086.540000 1093.589200 240.151054 7944.140000 7949.240000 7945.042200 475.005861
728 0.090177 0.183862 0.125666 0.000271 0.473297 0.467444 0.470840 0.000026 0.358361 0.382369 0.367288 0.000033 0.095467 0.184938 0.130010 0.000571 0.084886 0.182786 0.121321 0.000586 0.464311 0.458947 0.462226 0.000051 0.482283 0.475941 0.479454 0.000053 0.353658 0.376744 0.362562 0.000067 0.363064 0.387995 0.372014 0.000069 958.830000 964.460000 961.208667 274.478597 1098.640000 1089.590000 1093.408433 243.690150 7942.530000 7945.950000 7945.382900 488.673606
729 0.090273 0.182478 0.125795 0.000272 0.472659 0.467880 0.470865 0.000026 0.357943 0.382260 0.367344 0.000033 0.095481 0.190975 0.130281 0.000575 0.085064 0.173981 0.121309 0.000589 0.463647 0.458482 0.462222 0.000052 0.481670 0.477279 0.479508 0.000053 0.353197 0.378230 0.362639 0.000067 0.362688 0.386290 0.372049 0.000070 957.290000 962.480000 961.136100 282.275997 1098.580000 1086.840000 1093.096100 252.593398 7944.130000 7950.680000 7945.767800 499.184583
730 0.089395 0.182652 0.125866 0.000276 0.473345 0.468994 0.470833 0.000026 0.358160 0.383091 0.367343 0.000033 0.094056 0.181015 0.130192 0.000568 0.084734 0.184289 0.121541 0.000608 0.465191 0.460761 0.462197 0.000052 0.481499 0.477226 0.479470 0.000053 0.353851 0.376837 0.362595 0.000067 0.362469 0.389345 0.372092 0.000070 956.270000 964.940000 961.136500 287.386967 1097.360000 1086.840000 1092.889800 251.969067 7946.370000 7948.220000 7945.973700 504.276441
731 0.089770 0.181165 0.125636 0.000270 0.472238 0.468611 0.470934 0.000027 0.357498 0.382377 0.367345 0.000032 0.094069 0.185895 0.130173 0.000575 0.085471 0.176434 0.121100 0.000578 0.463961 0.459672 0.462284 0.000053 0.480515 0.477550 0.479583 0.000053 0.352994 0.377539 0.362651 0.000067 0.362002 0.387216 0.372038 0.000068 956.060000 964.270000 961.261467 292.099243 1097.750000 1085.760000 1092.752267 253.146355 7946.190000 7949.970000 7945.986267 506.949032
732 0.088880 0.181261 0.125624 0.000276 0.472619 0.468934 0.470940 0.000026 0.357497 0.382632 0.367345 0.000032 0.093297 0.183650 0.129958 0.000577 0.084462 0.178872 0.121289 0.000593 0.464188 0.460142 0.462262 0.000052 0.481051 0.477726 0.479620 0.000053 0.352921 0.377194 0.362570 0.000067 0.362074 0.388070 0.372120 0.000070 955.770000 967.760000 961.546433 288.694810 1098.980000 1087.000000 1092.555933 258.829309 7945.250000 7945.240000 7945.897633 505.082103
733 0.088518 0.182468 0.125479 0.000279 0.472383 0.468054 0.470997 0.000026 0.357224 0.382378 0.367342 0.000033 0.093778 0.184086 0.129891 0.000578 0.083259 0.180849 0.121068 0.000598 0.463309 0.459423 0.462287 0.000052 0.481457 0.476685 0.479706 0.000053 0.352450 0.376822 0.362568 0.000067 0.361998 0.387934 0.372115 0.000070 958.520000 962.210000 961.432033 286.426018 1096.530000 1089.320000 1092.507300 253.903448 7944.950000 7948.470000 7946.060667 495.343895
734 0.088085 0.180589 0.125131 0.000274 0.473321 0.468892 0.470998 0.000027 0.357750 0.382401 0.367238 0.000033 0.093027 0.183864 0.129667 0.000570 0.083143 0.177314 0.120596 0.000590 0.464067 0.460399 0.462327 0.000052 0.482575 0.477385 0.479668 0.000053 0.352755 0.377439 0.362529 0.000067 0.362745 0.387364 0.371946 0.000069 958.160000 966.030000 961.231333 278.268573 1097.290000 1087.640000 1092.653767 254.140044 7944.550000 7946.330000 7946.114900 488.026887
735 0.088195 0.181193 0.124932 0.000277 0.473597 0.468177 0.471025 0.000026 0.357977 0.382082 0.367197 0.000033 0.092450 0.181803 0.129422 0.000575 0.083940 0.180583 0.120443 0.000596 0.464636 0.459423 0.462371 0.000051 0.482559 0.476931 0.479680 0.000054 0.352980 0.376137 0.362486 0.000067 0.362973 0.388026 0.371909 0.000070 958.370000 966.040000 961.145667 273.326845 1097.570000 1083.910000 1092.586967 254.600734 7944.060000 7950.050000 7946.267367 492.590575
736 0.088576 0.183046 0.124709 0.000280 0.472775 0.468539 0.471034 0.000027 0.357515 0.382891 0.367137 0.000034 0.093853 0.189300 0.129054 0.000583 0.083298 0.176792 0.120365 0.000606 0.463708 0.460875 0.462341 0.000051 0.481842 0.476203 0.479728 0.000055 0.352752 0.379402 0.362355 0.000069 0.362278 0.386380 0.371919 0.000072 957.520000 963.920000 961.108200 269.477012 1099.920000 1084.440000 1092.549000 253.102126 7942.560000 7951.640000 7946.342800 494.070102
737 0.088541 0.180792 0.124414 0.000274 0.472928 0.469303 0.471036 0.000026 0.357612 0.382750 0.367049 0.000033 0.093298 0.182994 0.128804 0.000577 0.083784 0.178590 0.120023 0.000594 0.462743 0.461798 0.462301 0.000051 0.483113 0.476808 0.479771 0.000054 0.351909 0.378156 0.362252 0.000068 0.363314 0.387343 0.371847 0.000071 958.630000 967.930000 960.990833 256.624389 1099.070000 1083.740000 1092.520500 246.812510 7942.300000 7948.330000 7946.488667 478.138774
738 0.088621 0.182281 0.124260 0.000272 0.473111 0.467953 0.471090 0.000026 0.357764 0.382252 0.367041 0.000033 0.093429 0.183975 0.128574 0.000569 0.083812 0.180587 0.119945 0.000592 0.464330 0.460037 0.462392 0.000051 0.481893 0.475870 0.479788 0.000054 0.353060 0.377218 0.362247 0.000067 0.362468 0.387285 0.371835 0.000070 958.600000 966.400000 960.831867 253.419229 1098.150000 1086.380000 1092.530067 242.733358 7943.250000 7947.220000 7946.638067 475.956391
739 0.088501 0.182020 0.124241 0.000274 0.472851 0.469678 0.471066 0.000026 0.357546 0.383381 0.367019 0.000033 0.093298 0.184736 0.128661 0.000572 0.083704 0.179304 0.119822 0.000584 0.464491 0.460389 0.462362 0.000051 0.481211 0.478968 0.479770 0.000052 0.353133 0.377693 0.362252 0.000067 0.361959 0.389068 0.371786 0.000069 958.870000 964.930000 960.658200 248.239081 1097.560000 1082.840000 1092.491000 241.639795 7943.570000 7952.230000 7946.850800 467.904780
740 0.088343 0.184358 0.124055 0.000272 0.473204 0.469096 0.471061 0.000025 0.357746 0.383674 0.366959 0.000032 0.093721 0.186731 0.128500 0.000572 0.082965 0.181985 0.119610 0.000575 0.464159 0.460098 0.462277 0.000050 0.482250 0.478093 0.479846 0.000052 0.353028 0.378088 0.362144 0.000067 0.362464 0.389261 0.371775 0.000068 956.740000 967.670000 960.652667 251.963954 1098.160000 1084.110000 1092.575533 242.551542 7945.100000 7948.220000 7946.771800 467.992181
741 0.088673 0.180694 0.124255 0.000269 0.473273 0.467790 0.471071 0.000026 0.357893 0.381661 0.367026 0.000032 0.092984 0.182021 0.128394 0.000569 0.084362 0.179367 0.120116 0.000588 0.463883 0.459719 0.462287 0.000050 0.482663 0.475861 0.479855 0.000053 0.352613 0.376410 0.362119 0.000067 0.363173 0.386913 0.371933 0.000069 959.520000 962.310000 960.560533 253.456519 1098.370000 1086.840000 1092.518333 238.555548 7942.110000 7950.850000 7946.921133 469.223008
742 0.088629 0.180245 0.124305 0.000271 0.473293 0.469048 0.471041 0.000026 0.357894 0.382407 0.367020 0.000032 0.093135 0.189872 0.128422 0.000565 0.084122 0.170619 0.120187 0.000588 0.463982 0.460138 0.462274 0.000051 0.482604 0.477959 0.479809 0.000054 0.352728 0.379058 0.362119 0.000066 0.363059 0.385757 0.371922 0.000070 958.690000 965.450000 960.652300 254.932276 1098.200000 1080.590000 1092.388767 239.658297 7943.110000 7953.960000 7946.958933 465.683397
743 0.088150 0.180228 0.124416 0.000275 0.473092 0.469189 0.471049 0.000027 0.357609 0.382501 0.367059 0.000033 0.092856 0.179735 0.128713 0.000574 0.083443 0.180720 0.120120 0.000594 0.464309 0.460203 0.462331 0.000051 0.481876 0.478176 0.479767 0.000054 0.352873 0.376063 0.362246 0.000067 0.362346 0.388939 0.371873 0.000070 957.710000 967.110000 960.722267 253.674004 1097.750000 1085.520000 1092.281767 249.603581 7944.540000 7947.370000 7946.995967 474.533604
744 0.087996 0.181660 0.124387 0.000273 0.473007 0.468733 0.471078 0.000026 0.357504 0.382611 0.367071 0.000033 0.092744 0.184201 0.128688 0.000575 0.083247 0.179119 0.120085 0.000588 0.464540 0.459961 0.462341 0.000051 0.481474 0.477505 0.479815 0.000054 0.353001 0.377233 0.362245 0.000067 0.362006 0.387989 0.371896 0.000069 956.620000 967.300000 960.831033 250.992198 1096.240000 1084.450000 1092.307333 253.674922 7947.140000 7948.250000 7946.861633 479.706030
745 0.087607 0.182501 0.124334 0.000273 0.473298 0.468294 0.471122 0.000027 0.357590 0.382556 0.367085 0.000033 0.092036 0.187199 0.128663 0.000579 0.083177 0.177803 0.120005 0.000589 0.464384 0.459196 0.462381 0.000050 0.482211 0.477393 0.479862 0.000055 0.352680 0.377597 0.362266 0.000068 0.362501 0.387516 0.371905 0.000069 954.020000 963.600000 960.991133 251.782252 1095.320000 1083.040000 1092.158667 254.316841 7950.660000 7953.360000 7946.850200 487.334007
746 0.087526 0.180031 0.124359 0.000277 0.472629 0.469160 0.471141 0.000026 0.357098 0.382421 0.367106 0.000033 0.091980 0.186003 0.128576 0.000587 0.083071 0.174059 0.120143 0.000592 0.463964 0.460067 0.462438 0.000049 0.481294 0.478253 0.479843 0.000054 0.352369 0.377848 0.362280 0.000068 0.361827 0.386995 0.371933 0.000069 955.520000 964.350000 960.972233 256.507596 1094.610000 1085.170000 1092.297500 257.375853 7949.870000 7950.480000 7946.730267 494.946704
747 0.087769 0.181011 0.124183 0.000276 0.472848 0.469823 0.471169 0.000026 0.357324 0.383179 0.367073 0.000033 0.092056 0.185854 0.128213 0.000578 0.083481 0.176168 0.120152 0.000597 0.464292 0.460748 0.462452 0.000049 0.481404 0.478897 0.479885 0.000055 0.352621 0.378280 0.362181 0.000067 0.362027 0.388078 0.371965 0.000071 957.350000 966.760000 960.990600 263.677088 1095.720000 1085.870000 1092.133400 257.896916 7946.930000 7947.370000 7946.876000 500.797926
748 0.087642 0.182059 0.124148 0.000277 0.473238 0.469058 0.471096 0.000026 0.357559 0.382958 0.367012 0.000033 0.091726 0.185402 0.128136 0.000581 0.083557 0.178716 0.120159 0.000600 0.464755 0.460711 0.462464 0.000049 0.481722 0.477404 0.479729 0.000054 0.352846 0.378119 0.362165 0.000068 0.362273 0.387797 0.371858 0.000071 953.480000 964.930000 960.753167 269.596566 1094.420000 1087.220000 1091.764400 260.418752 7952.100000 7947.850000 7947.482433 509.718108
749 0.087601 0.180575 0.124283 0.000277 0.473656 0.468977 0.471059 0.000026 0.357839 0.382456 0.367026 0.000033 0.091282 0.188517 0.128267 0.000585 0.083920 0.172633 0.120298 0.000602 0.464390 0.460835 0.462463 0.000050 0.482922 0.477119 0.479654 0.000055 0.352457 0.379139 0.362205 0.000068 0.363221 0.385773 0.371847 0.000070 956.760000 964.710000 960.637500 275.702901 1095.460000 1083.860000 1091.299667 262.301604 7947.780000 7951.430000 7948.062833 514.828187
750 0.087871 0.179586 0.124208 0.000277 0.472731 0.469620 0.471096 0.000026 0.357273 0.382610 0.367030 0.000033 0.093620 0.184754 0.128227 0.000584 0.082122 0.174417 0.120189 0.000596 0.464538 0.461115 0.462514 0.000049 0.480925 0.478125 0.479678 0.000054 0.353262 0.378207 0.362228 0.000068 0.361284 0.387013 0.371831 0.000071 953.590000 969.000000 960.296367 279.389301 1094.690000 1082.820000 1091.342000 264.025885 7951.720000 7948.180000 7948.361633 519.657049
751 0.087691 0.182150 0.124147 0.000282 0.472789 0.468416 0.471102 0.000027 0.357259 0.382536 0.367016 0.000034 0.092042 0.181857 0.127788 0.000579 0.083340 0.182442 0.120506 0.000607 0.464036 0.459870 0.462539 0.000050 0.481542 0.476962 0.479665 0.000055 0.352438 0.376466 0.362114 0.000068 0.362081 0.388606 0.371917 0.000072 955.160000 967.540000 960.076900 275.592393 1095.640000 1084.170000 1091.169967 266.193708 7949.200000 7948.290000 7948.753133 518.955626
752 0.087883 0.182076 0.123928 0.000279 0.473197 0.468675 0.471133 0.000026 0.357603 0.382695 0.366972 0.000034 0.092255 0.182665 0.127652 0.000570 0.083511 0.181486 0.120205 0.000601 0.464756 0.460599 0.462565 0.000050 0.481639 0.476750 0.479701 0.000055 0.353006 0.377219 0.362091 0.000067 0.362200 0.388171 0.371852 0.000072 955.260000 964.090000 959.912967 280.112930 1094.850000 1082.950000 1090.880033 266.708530 7949.890000 7952.960000 7949.207000 518.998665
753 0.087927 0.181296 0.123950 0.000275 0.472999 0.468336 0.471050 0.000027 0.357477 0.382224 0.366920 0.000034 0.093237 0.180701 0.127804 0.000567 0.082618 0.181890 0.120095 0.000604 0.463893 0.459601 0.462477 0.000050 0.482105 0.477072 0.479623 0.000055 0.352696 0.375931 0.362075 0.000067 0.362259 0.388517 0.371765 0.000072 953.690000 964.690000 959.680100 277.890987 1095.150000 1083.030000 1090.626600 265.833770 7951.160000 7952.280000 7949.693300 511.457143
754 0.087714 0.179536 0.124020 0.000274 0.472487 0.469370 0.471121 0.000026 0.357055 0.382420 0.366991 0.000034 0.092019 0.181390 0.128194 0.000571 0.083409 0.177682 0.119847 0.000602 0.463436 0.460243 0.462567 0.000050 0.481538 0.478498 0.479676 0.000055 0.352011 0.376587 0.362255 0.000068 0.362100 0.388253 0.371727 0.000072 954.430000 961.820000 959.433267 277.722254 1094.150000 1082.560000 1090.267233 263.061319 7951.420000 7955.620000 7950.299500 513.814706
755 0.087722 0.180282 0.124122 0.000277 0.472666 0.469724 0.471055 0.000027 0.357183 0.382891 0.366975 0.000034 0.093348 0.179905 0.128462 0.000577 0.082097 0.180659 0.119782 0.000599 0.463804 0.461763 0.462538 0.000050 0.481527 0.477685 0.479572 0.000055 0.352667 0.377205 0.362315 0.000068 0.361698 0.388577 0.371635 0.000072 954.670000 964.080000 958.961367 271.388483 1094.040000 1081.530000 1089.942733 259.581378 7951.290000 7954.390000 7951.095900 507.784055
756 0.087657 0.181035 0.124179 0.000277 0.472541 0.468114 0.471058 0.000027 0.357075 0.381990 0.366994 0.000034 0.092474 0.184326 0.128606 0.000582 0.082839 0.177744 0.119753 0.000607 0.464434 0.459148 0.462554 0.000051 0.480647 0.477079 0.479561 0.000056 0.352846 0.376702 0.362370 0.000069 0.361305 0.387278 0.371619 0.000073 954.240000 962.550000 958.833767 269.257962 1094.650000 1083.960000 1089.830700 260.275906 7951.110000 7953.490000 7951.335533 507.463195
757 0.087532 0.180399 0.124020 0.000277 0.472160 0.468747 0.471058 0.000027 0.356772 0.382242 0.366947 0.000034 0.092020 0.185463 0.128829 0.000587 0.083044 0.175335 0.119212 0.000603 0.463816 0.461380 0.462549 0.000050 0.480505 0.476113 0.479567 0.000056 0.352277 0.378605 0.362433 0.000069 0.361266 0.385880 0.371461 0.000072 955.000000 964.330000 958.404733 269.106079 1094.310000 1080.210000 1089.752533 259.825517 7950.690000 7955.460000 7951.842733 503.168655
758 0.088101 0.181145 0.123948 0.000280 0.472681 0.468235 0.471029 0.000027 0.357307 0.382108 0.366905 0.000034 0.092095 0.184495 0.128882 0.000588 0.084108 0.177795 0.119013 0.000598 0.463639 0.460696 0.462521 0.000051 0.481723 0.475774 0.479537 0.000055 0.352176 0.377836 0.362429 0.000069 0.362439 0.386380 0.371380 0.000072 955.710000 964.650000 957.993833 264.510383 1093.750000 1083.560000 1089.607067 264.082842 7950.540000 7951.790000 7952.399100 499.158569
759 0.088014 0.181695 0.123686 0.000279 0.472446 0.469588 0.471037 0.000026 0.357116 0.383220 0.366832 0.000034 0.091728 0.184167 0.128410 0.000584 0.084299 0.179223 0.118961 0.000601 0.464057 0.461510 0.462535 0.000050 0.480835 0.477666 0.479539 0.000054 0.352358 0.378307 0.362298 0.000068 0.361874 0.388133 0.371366 0.000072 955.120000 963.590000 957.877700 254.788373 1092.080000 1081.400000 1089.624500 267.975373 7952.800000 7955.010000 7952.497800 484.902347
760 0.087539 0.181170 0.123754 0.000275 0.472936 0.468424 0.470998 0.000027 0.357317 0.382248 0.366825 0.000034 0.092538 0.187510 0.128620 0.000585 0.082540 0.174830 0.118888 0.000595 0.464921 0.460687 0.462554 0.000051 0.480951 0.476160 0.479442 0.000055 0.353206 0.378734 0.362374 0.000069 0.361428 0.385761 0.371276 0.000072 954.360000 961.840000 957.935700 250.034820 1095.510000 1081.270000 1089.298267 268.444157 7950.130000 7956.890000 7952.766033 474.218720
761 0.087610 0.181020 0.124058 0.000275 0.472982 0.469950 0.470921 0.000027 0.357370 0.383271 0.366862 0.000034 0.091525 0.182728 0.128761 0.000590 0.083696 0.179312 0.119356 0.000605 0.464088 0.462027 0.462468 0.000051 0.481875 0.477873 0.479374 0.000056 0.352319 0.378237 0.362356 0.000069 0.362422 0.388304 0.371369 0.000073 956.250000 965.490000 957.949833 243.248470 1093.860000 1079.470000 1089.119367 267.695501 7949.890000 7955.040000 7952.930800 462.744691
762 0.087943 0.182417 0.124114 0.000278 0.472124 0.469974 0.470936 0.000027 0.356869 0.383706 0.366890 0.000034 0.091810 0.181632 0.128875 0.000593 0.084076 0.183201 0.119353 0.000610 0.463738 0.461640 0.462474 0.000051 0.480510 0.478307 0.479398 0.000055 0.352159 0.377638 0.362395 0.000070 0.361579 0.389775 0.371385 0.000072 953.580000 964.390000 958.023833 241.947356 1093.140000 1081.260000 1088.916933 269.471532 7953.280000 7954.350000 7953.059233 458.954776
763 0.088146 0.181210 0.124086 0.000275 0.472660 0.468091 0.470951 0.000027 0.357306 0.382027 0.366891 0.000033 0.092144 0.182968 0.128750 0.000595 0.084147 0.179453 0.119422 0.000589 0.463088 0.460200 0.462505 0.000052 0.482232 0.475982 0.479397 0.000055 0.351805 0.377030 0.362378 0.000070 0.362807 0.387023 0.371405 0.000070 954.100000 960.490000 958.002467 243.703091 1095.180000 1080.750000 1089.001100 276.407366 7950.720000 7958.760000 7952.996433 456.036037
764 0.088092 0.180455 0.124066 0.000271 0.472400 0.468867 0.470962 0.000027 0.357107 0.382343 0.366893 0.000033 0.092642 0.182242 0.128701 0.000591 0.083541 0.178669 0.119431 0.000591 0.463263 0.460668 0.462476 0.000052 0.481537 0.477065 0.479448 0.000054 0.352077 0.377140 0.362344 0.000070 0.362138 0.387546 0.371443 0.000070 957.660000 963.330000 957.815600 248.936519 1092.160000 1081.020000 1088.797900 279.444414 7950.180000 7955.650000 7953.386500 460.080666
765 0.088403 0.180953 0.124117 0.000272 0.472268 0.468957 0.470959 0.000027 0.357109 0.382556 0.366906 0.000033 0.092657 0.183287 0.128521 0.000587 0.084149 0.178618 0.119712 0.000588 0.463020 0.460651 0.462443 0.000051 0.481517 0.477263 0.479476 0.000055 0.351911 0.377442 0.362266 0.000070 0.362306 0.387670 0.371547 0.000070 956.010000 964.030000 957.811633 259.554431 1091.140000 1079.410000 1088.716833 280.141663 7952.850000 7956.560000 7953.471533 466.831135
766 0.087729 0.182165 0.124037 0.000275 0.473161 0.468369 0.470945 0.000027 0.357532 0.382508 0.366873 0.000033 0.091736 0.182673 0.128347 0.000586 0.083723 0.181658 0.119727 0.000590 0.464625 0.460617 0.462421 0.000051 0.481698 0.476122 0.479469 0.000055 0.352758 0.377234 0.362199 0.000070 0.362305 0.387783 0.371547 0.000070 957.790000 961.800000 957.734200 261.631470 1091.740000 1081.800000 1088.737933 277.437577 7950.470000 7956.400000 7953.527867 464.627587
767 0.087741 0.179980 0.124102 0.000273 0.472885 0.468636 0.470924 0.000027 0.357342 0.382039 0.366878 0.000034 0.092560 0.182706 0.128397 0.000585 0.082923 0.177253 0.119807 0.000596 0.464116 0.460250 0.462311 0.000051 0.481655 0.477022 0.479538 0.000056 0.352649 0.376987 0.362136 0.000069 0.362035 0.387091 0.371619 0.000072 959.150000 959.180000 957.839367 266.846508 1091.890000 1082.010000 1088.539767 276.788680 7948.960000 7958.810000 7953.620867 467.820026
768 0.087688 0.179862 0.124272 0.000274 0.472086 0.470106 0.470862 0.000027 0.356766 0.383033 0.366885 0.000034 0.092100 0.185665 0.128727 0.000594 0.083275 0.174059 0.119816 0.000596 0.462477 0.461000 0.462243 0.000051 0.481695 0.479212 0.479482 0.000056 0.351364 0.378399 0.362188 0.000070 0.362169 0.387666 0.371582 0.000071 955.660000 963.740000 957.936700 270.945510 1093.220000 1079.550000 1088.468800 274.794805 7951.120000 7956.710000 7953.594500 461.428207
769 0.087511 0.181388 0.124260 0.000277 0.472365 0.468392 0.470873 0.000027 0.356909 0.382291 0.366889 0.000034 0.091771 0.183810 0.128787 0.000588 0.083250 0.178966 0.119732 0.000600 0.463385 0.460532 0.462222 0.000051 0.481346 0.476253 0.479523 0.000057 0.351901 0.377515 0.362192 0.000070 0.361917 0.387067 0.371586 0.000071 956.210000 961.510000 958.113333 268.872839 1093.780000 1078.550000 1088.192367 278.279206 7950.010000 7959.940000 7953.694300 454.129648
770 0.087080 0.180351 0.124074 0.000276 0.472478 0.468591 0.470910 0.000027 0.356858 0.382119 0.366859 0.000034 0.091331 0.184025 0.128556 0.000581 0.082829 0.176678 0.119592 0.000608 0.463809 0.460297 0.462242 0.000052 0.481147 0.476884 0.479579 0.000056 0.352065 0.377415 0.362136 0.000069 0.361652 0.386822 0.371583 0.000072 955.990000 966.030000 958.397700 267.988542 1092.440000 1080.720000 1088.049267 279.633511 7951.570000 7953.250000 7953.553033 451.692540
771 0.087447 0.179487 0.124166 0.000275 0.473095 0.469451 0.470902 0.000027 0.357401 0.382462 0.366881 0.000034 0.092171 0.182401 0.128684 0.000600 0.082723 0.176573 0.119649 0.000601 0.464365 0.461482 0.462234 0.000051 0.481826 0.477420 0.479570 0.000056 0.352707 0.377758 0.362169 0.000071 0.362095 0.387166 0.371593 0.000072 956.610000 961.090000 958.538200 268.292921 1092.480000 1079.710000 1087.945300 278.727655 7950.910000 7959.200000 7953.516500 446.019712
772 0.087370 0.181847 0.124223 0.000275 0.472632 0.469256 0.470855 0.000027 0.357053 0.383033 0.366865 0.000034 0.092370 0.184077 0.128824 0.000596 0.082371 0.179616 0.119623 0.000600 0.463810 0.460293 0.462174 0.000051 0.481453 0.478220 0.479536 0.000056 0.352378 0.377428 0.362169 0.000071 0.361728 0.388639 0.371562 0.000071 956.670000 965.140000 958.721867 263.072062 1095.350000 1077.230000 1087.963467 271.290677 7947.980000 7957.630000 7953.314667 435.386990
773 0.087177 0.181386 0.124298 0.000275 0.472684 0.468580 0.470875 0.000026 0.357032 0.382422 0.366902 0.000033 0.091475 0.190686 0.129031 0.000604 0.082880 0.172086 0.119564 0.000597 0.464372 0.459222 0.462128 0.000051 0.480996 0.477937 0.479623 0.000055 0.352503 0.378661 0.362199 0.000071 0.361561 0.386182 0.371605 0.000070 956.070000 961.420000 958.886367 263.146891 1094.360000 1083.720000 1088.009067 272.381755 7949.570000 7954.860000 7953.104567 435.774755
774 0.087327 0.180722 0.124320 0.000279 0.471628 0.468952 0.470831 0.000027 0.356338 0.382483 0.366878 0.000034 0.090964 0.181590 0.128841 0.000598 0.083690 0.179854 0.119798 0.000610 0.462664 0.459560 0.462013 0.000052 0.480592 0.478343 0.479650 0.000055 0.351154 0.376169 0.362061 0.000071 0.361521 0.388797 0.371694 0.000072 957.050000 964.310000 959.135200 269.148101 1092.990000 1081.360000 1088.076733 270.577338 7949.960000 7954.330000 7952.788067 436.213146
775 0.087496 0.179793 0.124017 0.000278 0.472250 0.469044 0.470856 0.000027 0.356824 0.382269 0.366805 0.000034 0.091535 0.184487 0.128506 0.000595 0.083457 0.175100 0.119529 0.000606 0.462878 0.459670 0.462038 0.000053 0.481621 0.478419 0.479674 0.000055 0.351475 0.377115 0.361978 0.000071 0.362172 0.387423 0.371631 0.000073 954.450000 961.840000 959.139967 264.554271 1095.230000 1079.350000 1088.286633 263.474712 7950.320000 7958.810000 7952.573400 432.789224
776 0.087128 0.180942 0.123927 0.000279 0.472436 0.468955 0.470816 0.000026 0.356844 0.382551 0.366749 0.000034 0.091516 0.189896 0.128609 0.000598 0.082741 0.171988 0.119245 0.000595 0.462671 0.459687 0.462051 0.000052 0.482201 0.478224 0.479580 0.000055 0.351324 0.378749 0.362019 0.000071 0.362363 0.386353 0.371479 0.000071 955.970000 965.020000 959.207167 262.343533 1095.090000 1077.490000 1088.496200 259.893849 7948.940000 7957.490000 7952.296633 433.034066
777 0.087273 0.180870 0.123505 0.000276 0.471790 0.468485 0.470837 0.000026 0.356435 0.382200 0.366637 0.000034 0.090824 0.185228 0.128076 0.000598 0.083723 0.176512 0.118934 0.000581 0.463600 0.459330 0.462075 0.000052 0.479980 0.477639 0.479599 0.000055 0.351767 0.377099 0.361875 0.000071 0.361103 0.387301 0.371399 0.000070 959.500000 962.050000 959.256433 258.549800 1094.440000 1080.910000 1088.632767 253.236866 7946.060000 7957.040000 7952.110800 427.455704
778 0.086915 0.178758 0.123252 0.000271 0.471423 0.469444 0.470757 0.000027 0.356071 0.382238 0.366506 0.000034 0.091923 0.186064 0.127580 0.000594 0.081906 0.171453 0.118924 0.000575 0.463315 0.460471 0.462032 0.000052 0.479531 0.478416 0.479483 0.000056 0.351898 0.378149 0.361696 0.000071 0.360243 0.386327 0.371315 0.000070 956.030000 963.530000 959.293333 251.558546 1094.610000 1079.690000 1088.611800 252.621176 7949.360000 7956.780000 7952.094867 431.671933
779 0.086603 0.178151 0.123317 0.000275 0.471172 0.469112 0.470660 0.000027 0.355801 0.381824 0.366457 0.000034 0.091533 0.186414 0.127410 0.000588 0.081673 0.169888 0.119224 0.000594 0.462613 0.460035 0.461993 0.000052 0.479730 0.478189 0.479327 0.000056 0.351289 0.377949 0.361618 0.000071 0.360313 0.385699 0.371296 0.000072 957.080000 963.250000 959.321567 254.867688 1095.030000 1081.220000 1088.750667 253.083884 7947.890000 7955.530000 7951.927767 433.870822
780 0.086777 0.179249 0.123222 0.000273 0.472156 0.468500 0.470645 0.000027 0.356542 0.381725 0.366418 0.000034 0.091370 0.185247 0.127400 0.000594 0.082185 0.173252 0.119045 0.000593 0.463314 0.459069 0.461995 0.000052 0.480997 0.477931 0.479294 0.000057 0.351730 0.376922 0.361616 0.000071 0.361354 0.386527 0.371219 0.000071 957.240000 963.710000 959.271133 259.537546 1095.320000 1078.610000 1088.748133 257.047775 7947.440000 7957.680000 7951.980733 446.349548
781 0.086429 0.179947 0.123227 0.000279 0.472269 0.469498 0.470609 0.000027 0.356517 0.382633 0.366395 0.000035 0.091844 0.185231 0.127285 0.000588 0.081015 0.174663 0.119168 0.000609 0.464540 0.460288 0.462046 0.000052 0.479998 0.478709 0.479173 0.000056 0.352731 0.377771 0.361618 0.000071 0.360303 0.387495 0.371172 0.000073 956.430000 961.840000 959.297967 259.489142 1094.970000 1078.770000 1088.983200 256.082303 7948.600000 7959.390000 7951.718833 452.585545
782 0.085631 0.180079 0.123015 0.000279 0.471824 0.468567 0.470563 0.000027 0.355966 0.382021 0.366298 0.000034 0.090847 0.184966 0.127211 0.000591 0.080414 0.175192 0.118819 0.000608 0.463447 0.459961 0.461957 0.000051 0.480202 0.477173 0.479168 0.000057 0.351667 0.377463 0.361533 0.000071 0.360265 0.386579 0.371063 0.000073 956.700000 965.140000 959.414667 264.684996 1096.580000 1078.850000 1089.055533 257.301482 7946.720000 7956.010000 7951.529800 454.206972
783 0.086167 0.179982 0.122739 0.000279 0.472268 0.468701 0.470549 0.000027 0.356437 0.382086 0.366206 0.000034 0.089098 0.184607 0.127023 0.000587 0.083236 0.175358 0.118454 0.000606 0.463820 0.459789 0.461991 0.000051 0.480715 0.477614 0.479106 0.000057 0.351404 0.377234 0.361501 0.000070 0.361471 0.386937 0.370910 0.000074 957.960000 964.610000 959.553733 267.146904 1094.210000 1080.100000 1089.326667 255.185871 7947.830000 7955.290000 7951.119600 452.723824
784 0.085650 0.179032 0.122541 0.000278 0.472141 0.467890 0.470575 0.000027 0.356194 0.381233 0.366165 0.000034 0.090475 0.179497 0.126771 0.000587 0.080825 0.178568 0.118311 0.000604 0.463785 0.459732 0.462106 0.000052 0.480498 0.476048 0.479044 0.000056 0.351792 0.375662 0.361505 0.000070 0.360596 0.386804 0.370824 0.000073 955.790000 964.660000 959.307333 271.941171 1096.020000 1084.140000 1089.509400 256.533056 7948.190000 7951.200000 7951.183267 459.393101
785 0.085857 0.180746 0.122402 0.000278 0.472582 0.467783 0.470596 0.000027 0.356565 0.381672 0.366138 0.000034 0.090709 0.183665 0.126843 0.000589 0.081005 0.177827 0.117960 0.000609 0.463876 0.459678 0.462085 0.000051 0.481288 0.475888 0.479107 0.000056 0.351926 0.376874 0.361512 0.000071 0.361203 0.386470 0.370763 0.000073 957.540000 964.480000 959.283133 274.202780 1093.810000 1083.320000 1089.740433 254.044032 7948.650000 7952.200000 7950.976433 455.418561
786 0.085820 0.181391 0.122519 0.000283 0.471075 0.468813 0.470617 0.000027 0.355499 0.382587 0.366187 0.000035 0.090976 0.182559 0.126798 0.000590 0.080665 0.180222 0.118240 0.000613 0.462780 0.460554 0.462100 0.000052 0.479371 0.477073 0.479133 0.000056 0.351238 0.377156 0.361509 0.000071 0.359759 0.388018 0.370865 0.000073 957.450000 960.960000 959.287533 269.224025 1095.890000 1081.370000 1089.922400 257.479798 7946.660000 7957.670000 7950.790067 457.146710
787 0.085595 0.179826 0.122536 0.000281 0.472338 0.468425 0.470521 0.000027 0.356315 0.381846 0.366126 0.000035 0.089969 0.184768 0.126989 0.000595 0.081221 0.174885 0.118082 0.000615 0.463870 0.460344 0.461949 0.000053 0.480807 0.476506 0.479093 0.000056 0.351700 0.377671 0.361461 0.000072 0.360931 0.386020 0.370790 0.000073 955.170000 962.640000 959.347333 269.837674 1091.400000 1083.840000 1090.024867 253.275839 7953.430000 7953.520000 7950.627800 460.015387
788 0.085580 0.178506 0.122234 0.000277 0.472914 0.468703 0.470569 0.000027 0.356714 0.381644 0.366068 0.000034 0.090098 0.184062 0.126862 0.000587 0.081063 0.172950 0.117607 0.000607 0.464730 0.460050 0.462017 0.000052 0.481097 0.477356 0.479120 0.000056 0.352341 0.377254 0.361471 0.000071 0.361087 0.386034 0.370666 0.000072 957.170000 965.020000 959.491133 266.666847 1096.520000 1081.710000 1089.825067 254.538862 7946.310000 7953.270000 7950.683800 460.818671
789 0.084518 0.178790 0.122066 0.000278 0.472671 0.468424 0.470565 0.000027 0.356225 0.381534 0.366015 0.000034 0.090119 0.185705 0.127014 0.000599 0.078917 0.171876 0.117118 0.000597 0.464888 0.460682 0.462036 0.000053 0.480454 0.476165 0.479094 0.000055 0.352457 0.378189 0.361529 0.000073 0.359993 0.384878 0.370502 0.000072 955.300000 963.430000 959.616500 264.461930 1094.650000 1085.010000 1089.652633 254.401978 7950.050000 7951.560000 7950.730867 456.126672
790 0.085131 0.178809 0.122016 0.000283 0.472445 0.468182 0.470528 0.000027 0.356251 0.381370 0.365974 0.000034 0.090272 0.188847 0.126785 0.000601 0.079989 0.168770 0.117248 0.000609 0.464049 0.459354 0.461974 0.000052 0.480841 0.477011 0.479082 0.000056 0.351916 0.378202 0.361417 0.000072 0.360585 0.384539 0.370532 0.000072 954.910000 960.170000 959.713500 258.054763 1095.040000 1080.570000 1089.506400 253.250938 7950.050000 7959.260000 7950.780100 444.267227
791 0.084837 0.178213 0.121773 0.000275 0.472231 0.468263 0.470600 0.000027 0.356012 0.381248 0.365952 0.000033 0.090292 0.189211 0.126705 0.000594 0.079381 0.167214 0.116842 0.000606 0.463869 0.459167 0.462091 0.000052 0.480592 0.477358 0.479110 0.000056 0.351796 0.378180 0.361475 0.000071 0.360229 0.384315 0.370430 0.000072 955.310000 962.200000 959.911133 250.268459 1093.980000 1081.680000 1089.439900 252.276799 7950.710000 7956.120000 7950.648967 428.096210
792 0.084548 0.179279 0.121632 0.000283 0.472727 0.468433 0.470668 0.000027 0.356273 0.381687 0.365957 0.000034 0.089595 0.182092 0.126692 0.000588 0.079501 0.176466 0.116572 0.000613 0.464553 0.460041 0.462255 0.000051 0.480901 0.476824 0.479081 0.000056 0.352066 0.376656 0.361587 0.000071 0.360481 0.386717 0.370328 0.000072 957.390000 966.670000 960.000700 249.980115 1094.300000 1082.880000 1089.205767 252.127712 7948.310000 7950.450000 7950.793533 424.988219
793 0.084313 0.179216 0.121446 0.000286 0.472919 0.468872 0.470681 0.000026 0.356337 0.381975 0.365910 0.000034 0.089619 0.185009 0.126890 0.000594 0.079006 0.173423 0.116002 0.000611 0.465027 0.461003 0.462177 0.000051 0.480811 0.476741 0.479184 0.000055 0.352404 0.378205 0.361591 0.000070 0.360269 0.385746 0.370229 0.000072 956.370000 967.040000 959.843633 245.365129 1095.220000 1081.360000 1089.079467 251.187960 7948.410000 7951.600000 7951.076900 418.105829
794 0.084404 0.179347 0.121214 0.000282 0.472488 0.468924 0.470693 0.000027 0.356063 0.382051 0.365849 0.000033 0.089489 0.178155 0.126647 0.000590 0.079320 0.180539 0.115781 0.000619 0.463494 0.461348 0.462238 0.000052 0.481483 0.476500 0.479147 0.000055 0.351292 0.376390 0.361560 0.000069 0.360834 0.387711 0.370137 0.000072 955.520000 965.510000 959.700933 237.435731 1093.870000 1082.730000 1089.091733 248.698872 7950.610000 7951.760000 7951.207333 415.197019
795 0.084657 0.179593 0.121152 0.000285 0.472340 0.468974 0.470732 0.000026 0.356035 0.382159 0.365858 0.000034 0.091330 0.183267 0.126786 0.000593 0.077984 0.175918 0.115517 0.000616 0.463971 0.461547 0.462345 0.000050 0.480710 0.476400 0.479118 0.000054 0.352178 0.378063 0.361677 0.000070 0.359892 0.386255 0.370038 0.000072 956.600000 966.350000 959.664800 233.587260 1095.660000 1079.850000 1089.098867 252.215638 7947.740000 7953.800000 7951.236333 421.486362
796 0.084128 0.178228 0.121033 0.000279 0.473117 0.469099 0.470833 0.000026 0.356420 0.381838 0.365893 0.000033 0.087855 0.185129 0.126850 0.000608 0.080400 0.171327 0.115216 0.000594 0.464191 0.460205 0.462422 0.000050 0.482043 0.477992 0.479245 0.000054 0.351290 0.377682 0.361750 0.000071 0.361550 0.385993 0.370036 0.000071 956.870000 965.670000 959.494267 228.412885 1096.580000 1080.840000 1089.148767 253.567640 7946.550000 7953.490000 7951.356967 423.612891
797 0.084239 0.178159 0.120931 0.000279 0.472584 0.468446 0.470801 0.000026 0.356081 0.381360 0.365840 0.000034 0.090320 0.183968 0.126402 0.000602 0.078159 0.172351 0.115461 0.000599 0.463671 0.460028 0.462372 0.000049 0.481497 0.476864 0.479230 0.000055 0.351666 0.377210 0.361581 0.000071 0.360496 0.385510 0.370099 0.000072 957.440000 965.350000 959.227967 224.364134 1096.330000 1080.970000 1089.141233 254.682982 7946.230000 7953.680000 7951.630800 423.378731
798 0.084287 0.176785 0.120990 0.000278 0.472760 0.469161 0.470821 0.000026 0.356218 0.381448 0.365871 0.000034 0.090074 0.179007 0.126391 0.000597 0.078499 0.174563 0.115588 0.000598 0.464257 0.460800 0.462464 0.000049 0.481263 0.477521 0.479178 0.000056 0.352002 0.376262 0.361642 0.000070 0.360434 0.386634 0.370101 0.000073 957.720000 960.700000 959.078333 222.179100 1096.520000 1083.070000 1089.422133 255.001441 7945.760000 7956.230000 7951.499533 424.241017
799 0.084340 0.177698 0.121064 0.000281 0.473256 0.467586 0.470753 0.000027 0.356581 0.380619 0.365846 0.000034 0.089766 0.183021 0.126359 0.000598 0.078915 0.172374 0.115769 0.000605 0.464535 0.459304 0.462469 0.000051 0.481977 0.475868 0.479037 0.000056 0.352104 0.376419 0.361636 0.000071 0.361058 0.384820 0.370056 0.000073 957.650000 965.260000 959.127533 224.185233 1096.400000 1079.120000 1089.501433 255.547676 7945.950000 7955.620000 7951.371033 431.469544
800 0.084203 0.177349 0.120642 0.000274 0.473135 0.468091 0.470749 0.000026 0.356455 0.380868 0.365717 0.000033 0.087947 0.183561 0.126151 0.000582 0.080458 0.171137 0.115134 0.000591 0.464625 0.459981 0.462470 0.000049 0.481645 0.476200 0.479028 0.000056 0.351621 0.377055 0.361574 0.000069 0.361289 0.384681 0.369859 0.000072 956.480000 961.010000 959.314000 224.261970 1095.650000 1080.280000 1089.430667 252.278565 7947.870000 7958.710000 7951.255333 431.575684
801 0.083892 0.178332 0.120868 0.000278 0.472910 0.467703 0.470754 0.000026 0.356205 0.380892 0.365788 0.000034 0.088210 0.182234 0.126494 0.000588 0.079575 0.174429 0.115241 0.000595 0.464770 0.459179 0.462396 0.000050 0.481051 0.476227 0.479113 0.000057 0.351802 0.376095 0.361626 0.000069 0.360608 0.385688 0.369951 0.000072 955.090000 964.190000 959.633633 222.784518 1093.440000 1083.530000 1089.264067 250.867484 7951.470000 7952.280000 7951.102300 429.969200
802 0.084379 0.177378 0.120900 0.000274 0.471653 0.468249 0.470773 0.000027 0.355471 0.380988 0.365811 0.000033 0.090183 0.186764 0.126556 0.000586 0.078575 0.167991 0.115245 0.000590 0.463386 0.460046 0.462419 0.000050 0.479921 0.476453 0.479127 0.000056 0.351425 0.378062 0.361660 0.000070 0.359517 0.383914 0.369962 0.000071 956.540000 960.140000 959.855167 218.189717 1093.420000 1082.720000 1089.061133 252.737217 7950.040000 7957.140000 7951.083700 429.965139
803 0.084268 0.176532 0.120970 0.000274 0.471565 0.468538 0.470752 0.000026 0.355376 0.380936 0.365817 0.000033 0.090389 0.175190 0.126592 0.000596 0.078147 0.177873 0.115347 0.000585 0.462914 0.461236 0.462410 0.000050 0.480216 0.475841 0.479093 0.000056 0.351157 0.375422 0.361665 0.000071 0.359596 0.386451 0.369969 0.000070 955.130000 966.320000 960.135700 218.882437 1095.290000 1081.470000 1089.162867 255.824489 7949.580000 7952.210000 7950.701433 435.792154
804 0.084260 0.178762 0.121096 0.000279 0.472707 0.468444 0.470791 0.000026 0.356173 0.381539 0.365883 0.000034 0.088014 0.181345 0.126643 0.000599 0.080506 0.176180 0.115550 0.000586 0.464992 0.460640 0.462434 0.000050 0.480423 0.476248 0.479148 0.000055 0.351899 0.376851 0.361697 0.000071 0.360448 0.386227 0.370069 0.000071 955.780000 963.550000 960.135967 221.550350 1093.080000 1080.790000 1089.118300 262.949067 7951.140000 7955.660000 7950.745733 450.943870
805 0.084489 0.178259 0.121104 0.000280 0.472569 0.468693 0.470773 0.000027 0.356145 0.381563 0.365872 0.000034 0.088307 0.187028 0.126466 0.000605 0.080672 0.169490 0.115741 0.000589 0.464236 0.459825 0.462359 0.000051 0.480903 0.477562 0.479187 0.000056 0.351457 0.377986 0.361591 0.000071 0.360833 0.385140 0.370153 0.000071 956.050000 965.150000 960.015500 229.965856 1092.460000 1079.940000 1088.981733 259.989407 7951.490000 7954.910000 7951.002767 456.335464
806 0.083731 0.179649 0.120943 0.000285 0.473331 0.468998 0.470760 0.000027 0.356451 0.382193 0.365815 0.000034 0.086880 0.184367 0.126031 0.000609 0.080582 0.174931 0.115855 0.000595 0.465157 0.460446 0.462338 0.000051 0.481505 0.477550 0.479182 0.000055 0.351674 0.377622 0.361446 0.000071 0.361228 0.386765 0.370184 0.000071 956.110000 965.030000 959.929433 233.231927 1095.270000 1081.360000 1089.033767 264.596695 7948.620000 7953.610000 7951.036800 463.023803
807 0.083960 0.176352 0.120586 0.000281 0.472076 0.468272 0.470793 0.000026 0.355641 0.380696 0.365731 0.000034 0.087984 0.184467 0.125580 0.000597 0.079936 0.168237 0.115592 0.000593 0.463867 0.459422 0.462359 0.000050 0.480285 0.477122 0.479226 0.000054 0.351102 0.376935 0.361326 0.000070 0.360181 0.384457 0.370136 0.000071 956.930000 963.310000 959.793867 233.075293 1093.960000 1081.400000 1089.010067 272.776661 7949.110000 7955.290000 7951.196067 468.496707
808 0.083822 0.179312 0.120588 0.000290 0.472795 0.468024 0.470768 0.000027 0.356103 0.381410 0.365714 0.000035 0.088896 0.184466 0.125382 0.000610 0.078747 0.174158 0.115795 0.000612 0.464869 0.459286 0.462354 0.000051 0.480720 0.476761 0.479182 0.000055 0.352077 0.376840 0.361262 0.000071 0.360128 0.385980 0.370166 0.000073 959.110000 962.480000 959.811467 232.767596 1094.100000 1084.210000 1089.019167 277.367868 7946.790000 7953.310000 7951.169367 470.685093
809 0.083468 0.179255 0.120164 0.000286 0.472214 0.468799 0.470848 0.000026 0.355590 0.381936 0.365643 0.000035 0.088055 0.188207 0.124942 0.000605 0.078880 0.170303 0.115387 0.000614 0.464490 0.459818 0.462460 0.000051 0.479937 0.477781 0.479236 0.000055 0.351560 0.378334 0.361205 0.000071 0.359620 0.385538 0.370081 0.000073 957.220000 964.410000 959.921433 227.415220 1093.370000 1082.160000 1088.997467 274.174330 7949.410000 7953.430000 7951.081100 467.914821
810 0.083211 0.177178 0.119925 0.000282 0.472547 0.468601 0.470792 0.000027 0.355746 0.381174 0.365532 0.000034 0.086316 0.182656 0.124798 0.000599 0.080105 0.171700 0.115053 0.000606 0.465136 0.460891 0.462322 0.000051 0.479957 0.476311 0.479261 0.000054 0.351490 0.377421 0.361065 0.000070 0.360001 0.384928 0.369999 0.000072 957.890000 966.080000 960.077867 229.721322 1093.760000 1080.490000 1089.137200 270.646507 7948.350000 7953.430000 7950.784933 469.403139
811 0.083370 0.177464 0.119895 0.000280 0.472384 0.468059 0.470823 0.000026 0.355680 0.380880 0.365544 0.000034 0.088973 0.177159 0.124847 0.000592 0.077768 0.177768 0.114944 0.000600 0.463971 0.459933 0.462338 0.000051 0.480797 0.476184 0.479307 0.000054 0.351472 0.375101 0.361091 0.000069 0.359888 0.386659 0.369998 0.000072 960.260000 966.660000 960.295367 233.785413 1093.640000 1079.260000 1089.268533 266.010197 7946.100000 7954.080000 7950.436100 472.342252
812 0.083529 0.176532 0.119954 0.000280 0.472581 0.468215 0.470800 0.000027 0.355866 0.380710 0.365546 0.000034 0.088650 0.181249 0.124887 0.000593 0.078408 0.171814 0.115021 0.000604 0.465033 0.459743 0.462318 0.000052 0.480129 0.476687 0.479281 0.000054 0.352118 0.376195 0.361089 0.000069 0.359613 0.385225 0.370003 0.000073 957.950000 965.740000 960.384933 233.628132 1095.060000 1082.600000 1089.169433 260.894307 7946.990000 7951.660000 7950.445633 462.482430
813 0.083415 0.177971 0.119727 0.000283 0.472380 0.467784 0.470789 0.000027 0.355690 0.380840 0.365471 0.000034 0.089352 0.183247 0.125096 0.000610 0.077478 0.172694 0.114357 0.000585 0.464221 0.458624 0.462319 0.000052 0.480538 0.476945 0.479260 0.000054 0.351760 0.376011 0.361152 0.000071 0.359620 0.385670 0.369789 0.000072 960.530000 964.080000 960.503200 232.895531 1096.210000 1083.010000 1089.179800 258.115887 7943.260000 7952.910000 7950.317000 455.943251
814 0.083427 0.176095 0.119584 0.000278 0.472898 0.469638 0.470821 0.000026 0.356057 0.381575 0.365450 0.000034 0.088398 0.180374 0.124672 0.000586 0.078455 0.171815 0.114497 0.000596 0.465240 0.462059 0.462422 0.000051 0.480556 0.477218 0.479220 0.000054 0.352188 0.377554 0.361097 0.000068 0.359926 0.385597 0.369803 0.000072 959.010000 966.380000 960.787067 232.216825 1094.220000 1080.930000 1088.980100 256.947221 7946.770000 7952.690000 7950.232833 443.630683
815 0.083141 0.176689 0.119587 0.000282 0.473075 0.467497 0.470792 0.000027 0.356095 0.380255 0.365430 0.000034 0.088414 0.180487 0.124668 0.000590 0.077868 0.172890 0.114506 0.000599 0.464578 0.458761 0.462446 0.000052 0.481572 0.476233 0.479138 0.000055 0.351729 0.375279 0.361112 0.000068 0.360461 0.385230 0.369748 0.000072 957.950000 965.060000 960.839633 233.469169 1094.090000 1083.170000 1088.721167 253.592683 7947.960000 7951.770000 7950.439200 437.427598
816 0.083834 0.177747 0.119617 0.000280 0.472377 0.468429 0.470848 0.000026 0.355814 0.381225 0.365479 0.000034 0.088671 0.181125 0.124662 0.000596 0.078996 0.174370 0.114573 0.000594 0.464376 0.460593 0.462540 0.000051 0.480377 0.476266 0.479156 0.000054 0.351665 0.376753 0.361176 0.000069 0.359963 0.385697 0.369781 0.000072 958.380000 964.430000 960.999067 233.928829 1095.360000 1080.780000 1088.876567 252.067924 7946.260000 7954.790000 7950.124367 434.594597
817 0.083421 0.175832 0.119557 0.000274 0.472875 0.468982 0.470823 0.000026 0.356039 0.381037 0.365443 0.000034 0.088907 0.180241 0.124691 0.000592 0.077935 0.171422 0.114423 0.000593 0.464834 0.461409 0.462515 0.000050 0.480917 0.476556 0.479131 0.000055 0.352055 0.377058 0.361168 0.000068 0.360023 0.385016 0.369718 0.000072 956.620000 965.240000 961.011233 236.416638 1094.900000 1083.160000 1088.982167 257.081988 7948.480000 7951.600000 7950.006600 439.862025
818 0.083407 0.178172 0.119491 0.000276 0.472436 0.468167 0.470784 0.000026 0.355728 0.381169 0.365396 0.000034 0.087740 0.182842 0.124681 0.000594 0.079075 0.173501 0.114302 0.000594 0.464198 0.459849 0.462530 0.000050 0.480675 0.476485 0.479037 0.000055 0.351260 0.376747 0.361175 0.000069 0.360195 0.385590 0.369617 0.000072 958.680000 967.110000 960.902200 237.985985 1095.920000 1078.440000 1089.155267 258.273209 7945.400000 7954.450000 7949.942533 436.186165
819 0.083601 0.177072 0.119666 0.000276 0.472415 0.469235 0.470833 0.000026 0.355771 0.381586 0.365483 0.000034 0.086571 0.178963 0.124773 0.000598 0.080632 0.175180 0.114560 0.000599 0.464401 0.461235 0.462603 0.000050 0.480429 0.477234 0.479062 0.000055 0.351052 0.376554 0.361254 0.000070 0.360490 0.386618 0.369712 0.000072 958.020000 964.440000 960.777567 241.846638 1093.560000 1082.030000 1089.238267 254.194173 7948.420000 7953.530000 7949.984167 437.691062
820 0.083165 0.176672 0.119723 0.000275 0.472490 0.469105 0.470775 0.000026 0.355693 0.381375 0.365459 0.000034 0.086537 0.177303 0.124749 0.000600 0.079793 0.176041 0.114697 0.000595 0.463743 0.460872 0.462511 0.000051 0.481238 0.477337 0.479039 0.000055 0.350581 0.375802 0.361183 0.000071 0.360804 0.386948 0.369736 0.000072 957.360000 963.300000 960.622800 245.922748 1096.030000 1077.920000 1089.252733 253.758249 7946.610000 7958.780000 7950.124467 445.899207
821 0.083525 0.176999 0.119769 0.000281 0.472307 0.468309 0.470727 0.000027 0.355672 0.380916 0.365439 0.000034 0.086583 0.184624 0.124757 0.000609 0.080467 0.169375 0.114781 0.000601 0.463176 0.458549 0.462492 0.000051 0.481438 0.478069 0.478961 0.000055 0.350198 0.376371 0.361172 0.000071 0.361147 0.385461 0.369707 0.000072 957.480000 964.730000 960.575533 249.229293 1096.080000 1080.370000 1089.541700 252.534453 7946.440000 7954.900000 7949.882767 451.193136
822 0.083228 0.175268 0.119620 0.000277 0.472395 0.468867 0.470760 0.000027 0.355645 0.380788 0.365418 0.000034 0.086676 0.178890 0.124335 0.000594 0.079781 0.171646 0.114906 0.000613 0.463724 0.461524 0.462495 0.000051 0.481065 0.476211 0.479024 0.000056 0.350610 0.376734 0.361047 0.000069 0.360680 0.384842 0.369789 0.000073 957.370000 966.490000 960.613533 250.176904 1094.180000 1083.870000 1089.573567 250.184274 7948.450000 7949.640000 7949.812900 461.161388
823 0.083370 0.176566 0.119526 0.000277 0.472025 0.470299 0.470759 0.000026 0.355429 0.382179 0.365389 0.000034 0.087737 0.181455 0.124393 0.000596 0.079003 0.171677 0.114659 0.000612 0.463299 0.462632 0.462468 0.000051 0.480751 0.477965 0.479051 0.000055 0.350631 0.378279 0.361045 0.000070 0.360227 0.386079 0.369733 0.000072 962.460000 968.760000 960.593533 254.218084 1094.600000 1081.370000 1089.233333 252.607731 7942.940000 7949.870000 7950.173133 473.421004
824 0.083365 0.176311 0.119459 0.000277 0.472068 0.468188 0.470808 0.000026 0.355457 0.380625 0.365403 0.000034 0.087123 0.180897 0.124643 0.000609 0.079608 0.171726 0.114274 0.000600 0.464109 0.460305 0.462558 0.000051 0.480026 0.476071 0.479059 0.000054 0.351013 0.376483 0.361183 0.000071 0.359901 0.384767 0.369623 0.000071 959.150000 963.140000 960.415567 254.248173 1095.710000 1080.440000 1089.140833 252.902494 7945.140000 7956.420000 7950.443600 478.647373
825 0.083221 0.176456 0.119505 0.000280 0.473040 0.468366 0.470733 0.000026 0.356095 0.380793 0.365365 0.000034 0.088307 0.183767 0.124570 0.000608 0.078135 0.169145 0.114440 0.000599 0.464350 0.459817 0.462401 0.000051 0.481731 0.476914 0.479065 0.000054 0.351537 0.377002 0.361052 0.000071 0.360652 0.384584 0.369677 0.000072 959.840000 965.190000 960.499467 256.098956 1091.450000 1080.980000 1089.300533 253.640071 7948.710000 7953.830000 7950.200000 486.133484
826 0.083076 0.176793 0.119447 0.000277 0.472732 0.468382 0.470755 0.000026 0.355835 0.380905 0.365362 0.000034 0.087845 0.186503 0.124384 0.000610 0.078308 0.167083 0.114510 0.000596 0.465291 0.460255 0.462478 0.000051 0.480172 0.476509 0.479031 0.000054 0.352057 0.378129 0.361050 0.000071 0.359613 0.383681 0.369675 0.000071 959.000000 966.150000 960.522900 256.190484 1094.340000 1082.070000 1089.293833 256.671898 7946.660000 7951.780000 7950.183267 495.423316
827 0.083167 0.176980 0.119573 0.000275 0.472158 0.467315 0.470816 0.000026 0.355461 0.380214 0.365443 0.000034 0.087803 0.183128 0.124466 0.000604 0.078530 0.170833 0.114679 0.000591 0.464114 0.459186 0.462563 0.000050 0.480202 0.475443 0.479070 0.000055 0.351221 0.376369 0.361134 0.000070 0.359701 0.384060 0.369753 0.000071 957.790000 961.530000 960.581267 257.581316 1094.440000 1084.540000 1089.498000 256.916307 7947.770000 7953.930000 7949.920733 497.659433
828 0.082976 0.177584 0.119691 0.000282 0.472333 0.468123 0.470762 0.000026 0.355526 0.380961 0.365441 0.000033 0.087738 0.181737 0.124532 0.000609 0.078214 0.173431 0.114851 0.000598 0.464166 0.460557 0.462516 0.000050 0.480499 0.475690 0.479009 0.000053 0.351238 0.376911 0.361121 0.000070 0.359813 0.385012 0.369762 0.000070 957.500000 965.390000 960.658500 260.349690 1094.440000 1080.010000 1089.214100 258.751529 7948.060000 7954.600000 7950.127400 502.125069
829 0.082935 0.176570 0.119388 0.000277 0.472829 0.467801 0.470785 0.000026 0.355861 0.380432 0.365366 0.000033 0.087009 0.181344 0.124239 0.000594 0.078861 0.171795 0.114537 0.000595 0.464278 0.459349 0.462512 0.000050 0.481380 0.476253 0.479058 0.000054 0.351097 0.375948 0.361030 0.000069 0.360624 0.384916 0.369701 0.000070 957.050000 963.730000 960.633967 263.392573 1094.320000 1080.430000 1089.085167 255.307620 7948.630000 7955.840000 7950.280867 501.562730
830 0.082621 0.176865 0.119328 0.000275 0.473474 0.468291 0.470857 0.000026 0.356218 0.380863 0.365398 0.000034 0.087863 0.183429 0.124257 0.000596 0.077380 0.170300 0.114399 0.000584 0.465417 0.460149 0.462566 0.000050 0.481530 0.476434 0.479148 0.000054 0.352151 0.377133 0.361073 0.000070 0.360285 0.384594 0.369723 0.000070 959.300000 966.510000 960.671733 259.764818 1093.490000 1083.170000 1088.617300 256.082506 7947.210000 7950.320000 7950.710967 491.949174
831 0.082674 0.175903 0.119272 0.000277 0.472256 0.468842 0.470890 0.000026 0.355381 0.380960 0.365405 0.000034 0.087469 0.178385 0.124179 0.000594 0.077880 0.173421 0.114364 0.000599 0.464565 0.460956 0.462636 0.000050 0.479947 0.476728 0.479145 0.000053 0.351436 0.376185 0.361099 0.000069 0.359327 0.385736 0.369711 0.000071 956.600000 966.550000 960.616700 256.146040 1094.280000 1081.500000 1088.210600 252.199940 7949.120000 7951.950000 7951.172700 480.184214
832 0.082304 0.175802 0.119182 0.000278 0.473085 0.469773 0.470897 0.000026 0.355851 0.381582 0.365383 0.000034 0.087033 0.181964 0.124192 0.000596 0.077575 0.169640 0.114172 0.000598 0.465073 0.462176 0.462564 0.000050 0.481096 0.477369 0.479230 0.000054 0.351661 0.378113 0.361052 0.000069 0.360040 0.385051 0.369713 0.000071 956.740000 965.460000 960.662333 251.375367 1093.240000 1079.410000 1087.919133 251.736890 7950.020000 7955.130000 7951.418533 475.174082
833 0.081683 0.175610 0.119215 0.000282 0.472179 0.468223 0.470931 0.000026 0.355030 0.380439 0.365416 0.000034 0.086394 0.183224 0.124476 0.000612 0.076972 0.167995 0.113955 0.000599 0.463750 0.459244 0.462640 0.000051 0.480607 0.477203 0.479222 0.000054 0.350543 0.376438 0.361191 0.000071 0.359517 0.384441 0.369642 0.000071 955.210000 963.400000 960.701367 249.811412 1093.710000 1081.350000 1087.673367 249.359538 7951.080000 7955.250000 7951.625267 470.913576
834 0.081848 0.176569 0.119010 0.000284 0.472696 0.468485 0.470952 0.000026 0.355442 0.380910 0.365370 0.000034 0.085306 0.180954 0.124310 0.000609 0.078391 0.172185 0.113711 0.000607 0.464795 0.459346 0.462603 0.000050 0.480598 0.477624 0.479302 0.000055 0.350948 0.375828 0.361115 0.000070 0.359936 0.385992 0.369624 0.000072 957.570000 966.090000 960.894700 248.462095 1093.500000 1080.900000 1087.518233 247.233310 7948.930000 7953.010000 7951.587067 473.493892
835 0.082253 0.174628 0.118617 0.000281 0.473266 0.469395 0.471004 0.000026 0.355962 0.380965 0.365288 0.000034 0.086077 0.182679 0.123927 0.000602 0.078429 0.166578 0.113306 0.000598 0.464487 0.461370 0.462616 0.000049 0.482045 0.477421 0.479392 0.000054 0.350964 0.377763 0.361009 0.000069 0.360960 0.384168 0.369566 0.000072 958.400000 966.570000 960.663733 247.307936 1093.150000 1081.070000 1087.494767 246.412649 7948.450000 7952.360000 7951.841500 466.356257
836 0.081709 0.175376 0.118530 0.000279 0.472192 0.467761 0.470992 0.000026 0.355047 0.380046 0.365253 0.000034 0.085729 0.180262 0.123785 0.000599 0.077690 0.170489 0.113276 0.000589 0.463720 0.459539 0.462656 0.000049 0.480664 0.475985 0.479328 0.000055 0.350323 0.375756 0.360994 0.000069 0.359772 0.384336 0.369513 0.000071 955.250000 966.410000 960.305167 243.743319 1094.920000 1079.050000 1087.545300 236.453980 7949.830000 7954.540000 7952.149533 446.687399
837 0.082267 0.176414 0.118423 0.000277 0.472647 0.469548 0.470993 0.000026 0.355533 0.381608 0.365222 0.000034 0.087875 0.178154 0.123682 0.000598 0.076659 0.174675 0.113164 0.000585 0.464167 0.461150 0.462630 0.000050 0.481127 0.477946 0.479357 0.000054 0.351280 0.376251 0.360946 0.000070 0.359786 0.386964 0.369499 0.000071 955.940000 965.420000 960.205500 242.609067 1093.970000 1077.970000 1087.453133 231.803569 7950.090000 7956.610000 7952.341367 436.018980
838 0.082112 0.174882 0.118565 0.000273 0.471769 0.469627 0.470959 0.000026 0.354872 0.381203 0.365241 0.000033 0.086793 0.181592 0.123518 0.000590 0.077431 0.168171 0.113611 0.000582 0.462853 0.461069 0.462628 0.000049 0.480684 0.478185 0.479291 0.000055 0.350035 0.377226 0.360895 0.000069 0.359708 0.385181 0.369587 0.000070 956.380000 963.760000 959.973500 240.782863 1093.640000 1081.020000 1087.360200 234.992116 7949.980000 7955.220000 7952.666300 437.765199
839 0.081706 0.174270 0.118647 0.000277 0.472077 0.469854 0.470923 0.000026 0.354965 0.381179 0.365240 0.000033 0.086224 0.178883 0.123587 0.000590 0.077187 0.169658 0.113707 0.000588 0.464291 0.461901 0.462527 0.000050 0.479863 0.477807 0.479319 0.000055 0.350871 0.376996 0.360845 0.000069 0.359060 0.385362 0.369635 0.000070 957.360000 964.020000 959.996867 235.475191 1092.970000 1079.260000 1087.217900 235.149023 7949.670000 7956.720000 7952.785233 428.661674
840 0.081791 0.175544 0.118742 0.000283 0.472626 0.468248 0.470924 0.000026 0.355376 0.380437 0.365270 0.000033 0.087087 0.181965 0.123848 0.000593 0.076494 0.169123 0.113635 0.000605 0.463619 0.458938 0.462404 0.000050 0.481634 0.477559 0.479445 0.000054 0.350659 0.375846 0.360837 0.000069 0.360092 0.385028 0.369702 0.000071 957.270000 962.990000 960.226333 236.380381 1091.240000 1079.460000 1087.122400 237.464252 7951.490000 7957.550000 7952.651267 429.769265
841 0.081648 0.177022 0.118550 0.000287 0.472469 0.468184 0.470982 0.000026 0.355223 0.380836 0.365252 0.000034 0.086295 0.178785 0.123821 0.000605 0.077001 0.175259 0.113279 0.000604 0.463077 0.459290 0.462500 0.000050 0.481861 0.477079 0.479464 0.000054 0.350043 0.375138 0.360896 0.000070 0.360403 0.386533 0.369608 0.000072 956.910000 965.540000 960.331167 233.671947 1093.630000 1078.100000 1087.113333 241.557582 7949.460000 7956.360000 7952.555500 433.403412
842 0.081626 0.175176 0.118375 0.000284 0.472365 0.468371 0.470941 0.000026 0.355143 0.380413 0.365171 0.000035 0.086833 0.182435 0.123609 0.000603 0.076418 0.167917 0.113141 0.000603 0.464967 0.459743 0.462509 0.000049 0.479762 0.476999 0.479372 0.000056 0.351527 0.376551 0.360839 0.000069 0.358759 0.384274 0.369503 0.000073 957.930000 964.440000 960.266733 230.420876 1093.150000 1076.970000 1087.275600 238.494798 7948.920000 7958.590000 7952.457667 433.889338
843 0.081748 0.177266 0.118316 0.000283 0.473174 0.468136 0.470956 0.000027 0.355746 0.380875 0.365164 0.000035 0.088969 0.180932 0.123573 0.000595 0.074526 0.173599 0.113059 0.000602 0.464552 0.459857 0.462514 0.000050 0.481796 0.476415 0.479398 0.000056 0.351877 0.376179 0.360832 0.000069 0.359615 0.385570 0.369496 0.000073 957.740000 967.170000 960.248000 231.168739 1093.550000 1080.300000 1087.245767 246.116207 7948.710000 7952.530000 7952.506233 436.591417
844 0.081835 0.175691 0.118296 0.000280 0.471895 0.469196 0.470866 0.000026 0.354877 0.381145 0.365095 0.000034 0.086098 0.178940 0.123786 0.000603 0.077572 0.172442 0.112806 0.000595 0.463336 0.460260 0.462426 0.000050 0.480453 0.478133 0.479307 0.000056 0.350165 0.375864 0.360834 0.000070 0.359589 0.386425 0.369356 0.000072 956.110000 967.660000 960.320867 239.223717 1093.900000 1079.330000 1087.374067 246.132500 7949.990000 7953.010000 7952.305067 440.229643
845 0.082207 0.173723 0.118140 0.000275 0.472268 0.469841 0.470847 0.000027 0.355250 0.381005 0.365035 0.000034 0.088584 0.174379 0.123579 0.000602 0.075830 0.173067 0.112700 0.000586 0.463080 0.461269 0.462443 0.000050 0.481456 0.478412 0.479251 0.000056 0.350731 0.375202 0.360783 0.000070 0.359769 0.386809 0.369286 0.000071 956.070000 965.740000 960.332600 235.458714 1093.900000 1079.150000 1087.499633 247.168677 7950.030000 7955.110000 7952.167767 445.948331
846 0.082227 0.176927 0.118409 0.000277 0.472755 0.469515 0.470791 0.000026 0.355597 0.381738 0.365077 0.000033 0.087336 0.182959 0.123885 0.000605 0.077119 0.170895 0.112934 0.000590 0.463742 0.461520 0.462366 0.000050 0.481769 0.477509 0.479217 0.000056 0.350820 0.377952 0.360821 0.000070 0.360374 0.385525 0.369332 0.000070 956.130000 964.970000 960.382067 239.267112 1096.070000 1075.480000 1087.494167 250.130135 7947.800000 7959.550000 7952.123767 446.367135
847 0.082799 0.175997 0.118631 0.000280 0.472325 0.468282 0.470753 0.000027 0.355467 0.380596 0.365117 0.000034 0.087061 0.183998 0.123931 0.000610 0.078537 0.167997 0.113331 0.000597 0.464150 0.459790 0.462331 0.000050 0.480500 0.476774 0.479176 0.000057 0.351023 0.377052 0.360811 0.000071 0.359911 0.384141 0.369423 0.000071 957.340000 963.900000 960.316567 237.978196 1093.830000 1078.180000 1087.517200 247.833083 7948.830000 7957.920000 7952.166233 445.714369
848 0.081763 0.175254 0.118688 0.000278 0.473192 0.468518 0.470794 0.000027 0.355764 0.380539 0.365162 0.000034 0.087803 0.179836 0.123961 0.000607 0.075723 0.170673 0.113414 0.000597 0.464813 0.460698 0.462346 0.000050 0.481572 0.476338 0.479243 0.000057 0.351710 0.376439 0.360830 0.000071 0.359817 0.384639 0.369494 0.000072 957.970000 963.320000 960.305967 242.437110 1092.940000 1080.900000 1087.733700 253.862951 7949.090000 7955.780000 7951.960333 448.321072
849 0.081875 0.176302 0.118607 0.000277 0.473045 0.468221 0.470708 0.000027 0.355694 0.380645 0.365077 0.000034 0.086123 0.181035 0.123829 0.000612 0.077628 0.171569 0.113385 0.000608 0.464438 0.460617 0.462270 0.000050 0.481652 0.475825 0.479145 0.000056 0.350943 0.376742 0.360738 0.000072 0.360445 0.384548 0.369417 0.000072 957.840000 964.880000 960.223333 244.854163 1093.040000 1080.400000 1087.685267 259.158459 7949.120000 7954.720000 7952.091400 456.931048
850 0.081657 0.176840 0.118765 0.000282 0.472684 0.467702 0.470734 0.000027 0.355376 0.380443 0.365143 0.000034 0.086810 0.182832 0.124054 0.000621 0.076504 0.170847 0.113477 0.000612 0.464903 0.459528 0.462282 0.000051 0.480465 0.475875 0.479186 0.000056 0.351475 0.376519 0.360814 0.000072 0.359277 0.384367 0.369473 0.000073 959.310000 965.620000 960.497067 249.483002 1094.190000 1080.150000 1087.686167 257.957107 7946.500000 7954.230000 7951.816767 458.045349
851 0.082057 0.176990 0.118767 0.000284 0.472164 0.467958 0.470747 0.000027 0.355132 0.380668 0.365153 0.000034 0.086298 0.177648 0.124037 0.000622 0.077817 0.176331 0.113496 0.000623 0.464600 0.459682 0.462342 0.000050 0.479728 0.476234 0.479151 0.000057 0.351109 0.375072 0.360851 0.000071 0.359155 0.386263 0.369455 0.000074 958.260000 966.300000 960.612867 253.105010 1090.030000 1079.590000 1087.513600 260.944434 7951.710000 7954.110000 7951.873533 463.248399
852 0.081846 0.176685 0.118781 0.000281 0.472536 0.467941 0.470801 0.000027 0.355329 0.380564 0.365195 0.000034 0.086767 0.179958 0.124231 0.000619 0.076926 0.173412 0.113331 0.000626 0.464772 0.459935 0.462414 0.000050 0.480301 0.475947 0.479188 0.000057 0.351370 0.375942 0.360959 0.000071 0.359288 0.385187 0.369431 0.000075 959.370000 965.440000 960.635800 254.319799 1090.700000 1081.340000 1087.349900 266.360658 7949.930000 7953.220000 7952.014300 465.807821
853 0.082168 0.176373 0.118793 0.000284 0.471852 0.468750 0.470823 0.000027 0.354947 0.381037 0.365214 0.000034 0.087456 0.177986 0.124527 0.000624 0.076880 0.174759 0.113059 0.000614 0.463656 0.459616 0.462395 0.000050 0.480048 0.477884 0.479250 0.000057 0.350796 0.375127 0.361035 0.000071 0.359098 0.386946 0.369393 0.000074 961.540000 963.140000 960.804700 255.754377 1092.300000 1077.180000 1087.204367 274.380027 7946.160000 7959.680000 7951.990933 475.495723
854 0.081805 0.175762 0.118765 0.000282 0.472432 0.468016 0.470777 0.000027 0.355244 0.380340 0.365173 0.000034 0.085721 0.183510 0.124416 0.000619 0.077889 0.168015 0.113113 0.000612 0.464749 0.459734 0.462383 0.000051 0.480116 0.476299 0.479170 0.000058 0.351040 0.376867 0.360993 0.000070 0.359448 0.383813 0.369353 0.000073 960.380000 965.570000 961.200000 255.835130 1090.840000 1078.060000 1086.639967 286.593261 7948.780000 7956.370000 7952.160033 490.799047
855 0.081750 0.175085 0.118553 0.000280 0.472635 0.469166 0.470767 0.000027 0.355369 0.380941 0.365102 0.000035 0.086130 0.179067 0.123974 0.000605 0.077369 0.171102 0.113132 0.000614 0.464168 0.459588 0.462382 0.000049 0.481102 0.478744 0.479151 0.000058 0.350757 0.375432 0.360860 0.000070 0.359982 0.386451 0.369345 0.000074 961.360000 965.190000 961.458767 252.850305 1090.780000 1083.540000 1086.662700 289.491757 7947.860000 7951.270000 7951.878533 495.359462
856 0.082112 0.176193 0.118639 0.000281 0.472493 0.469105 0.470688 0.000027 0.355379 0.381231 0.365073 0.000035 0.086292 0.176303 0.124156 0.000619 0.077932 0.176082 0.113123 0.000605 0.464910 0.460776 0.462364 0.000050 0.480076 0.477435 0.479011 0.000058 0.351325 0.375434 0.360902 0.000071 0.359433 0.387029 0.369245 0.000074 960.500000 969.390000 961.824700 249.669328 1090.450000 1078.130000 1086.352133 294.546619 7949.050000 7952.480000 7951.823167 498.929909
857 0.081541 0.175361 0.118419 0.000279 0.472602 0.468214 0.470673 0.000027 0.355284 0.380358 0.364997 0.000034 0.086096 0.180868 0.123731 0.000627 0.076986 0.169854 0.113107 0.000604 0.465588 0.460854 0.462380 0.000050 0.479616 0.475573 0.478966 0.000059 0.351741 0.376858 0.360786 0.000071 0.358827 0.383857 0.369208 0.000074 958.580000 967.400000 962.374600 251.590935 1088.890000 1078.720000 1086.061367 298.830714 7952.530000 7953.880000 7951.564033 501.195241
[truncated: 66,640 more chars]
