# Supplementary material for: A linear reciprocal relationship between robustness and plasticity in homeostatic biological networks
Source: PLoS One. 2023 Jan 26;18(1):e0277181. doi: 10.1371/journal.pone.0277181 (PMC9879506; doi:10.1371/journal.pone.0277181)
Supplement: S2 Data — (ZIP) [file pone.0277181.s002.zip › data/Fig2CD/fitness_75_avg.data]

0 0.435252 0.482044 0.462284 0.000066 0.462883 0.459670 0.462133 0.000209 0.442160 0.476451 0.462247 0.000048 0.434479 0.480001 0.460740 0.000128 0.436025 0.484087 0.463829 0.000136 0.445843 0.443176 0.445930 0.000397 0.479923 0.476164 0.478335 0.000446 0.437320 0.470795 0.457038 0.000093 0.447000 0.482107 0.467455 0.000100 987.660000 1008.640000 1000.096533 882.086399 1029.480000 987.780000 1000.158833 888.816860 7982.860000 8003.580000 7999.744633 1562.653871
1 0.433111 0.480874 0.460105 0.000075 0.465121 0.461980 0.462350 0.000204 0.441114 0.476151 0.460666 0.000053 0.431921 0.478783 0.458691 0.000146 0.434301 0.482965 0.461520 0.000155 0.449884 0.447282 0.446157 0.000384 0.480358 0.476678 0.478542 0.000441 0.436412 0.470908 0.455557 0.000102 0.445816 0.481394 0.465776 0.000109 997.210000 1016.390000 1008.541467 880.659976 1039.420000 990.960000 1012.315300 917.933623 7963.370000 7992.650000 7979.143233 1578.937170
2 0.431301 0.479690 0.457672 0.000084 0.467574 0.462676 0.462640 0.000200 0.440369 0.475437 0.458914 0.000056 0.433568 0.478491 0.456431 0.000161 0.429033 0.480890 0.458914 0.000174 0.448889 0.447394 0.446371 0.000379 0.486259 0.477958 0.478909 0.000435 0.437398 0.470716 0.453916 0.000109 0.443339 0.480157 0.463913 0.000117 994.810000 1016.670000 1007.073533 902.185728 1039.620000 995.120000 1015.210067 934.206995 7965.570000 7988.210000 7977.716400 1594.423797
3 0.429680 0.478400 0.454975 0.000091 0.465437 0.462509 0.462997 0.000197 0.438619 0.474428 0.456981 0.000060 0.430283 0.477343 0.453789 0.000174 0.429077 0.479458 0.456162 0.000191 0.449797 0.446372 0.446736 0.000372 0.481078 0.478647 0.479258 0.000423 0.435162 0.469600 0.452026 0.000115 0.442077 0.479255 0.461936 0.000127 994.400000 1013.320000 1005.256900 919.609002 1039.440000 1000.170000 1018.559700 944.392548 7966.160000 7986.510000 7976.183400 1611.542433
4 0.427981 0.477516 0.452291 0.000093 0.465461 0.461726 0.463381 0.000190 0.437351 0.473568 0.455064 0.000061 0.427890 0.475352 0.451349 0.000182 0.428072 0.479679 0.453234 0.000203 0.448385 0.445396 0.447014 0.000363 0.482536 0.478056 0.479748 0.000405 0.433014 0.467863 0.450265 0.000119 0.441688 0.479273 0.459863 0.000133 990.780000 1015.700000 1003.636567 926.265021 1036.970000 992.060000 1021.830300 942.250619 7972.250000 7992.240000 7974.533133 1599.264997
5 0.426563 0.475961 0.449607 0.000090 0.463721 0.462084 0.463614 0.000182 0.435852 0.472492 0.453109 0.000059 0.427032 0.474628 0.448827 0.000180 0.426094 0.477295 0.450388 0.000209 0.447171 0.445470 0.446994 0.000356 0.480271 0.478697 0.480235 0.000380 0.432067 0.467339 0.448369 0.000119 0.439638 0.477645 0.457850 0.000136 991.930000 1023.370000 1001.620600 912.782134 1040.430000 1005.530000 1025.359067 904.977087 7967.640000 7971.100000 7973.020333 1579.082260
6 0.425410 0.473612 0.447215 0.000082 0.464577 0.465228 0.463828 0.000175 0.435202 0.471516 0.451368 0.000055 0.424746 0.472025 0.446643 0.000179 0.426074 0.475200 0.447787 0.000203 0.449450 0.451105 0.447198 0.000342 0.479704 0.479352 0.480458 0.000365 0.430922 0.466795 0.446782 0.000118 0.439481 0.476238 0.455955 0.000132 989.370000 1016.810000 999.828267 875.917013 1042.570000 999.210000 1028.260900 872.416052 7968.060000 7983.980000 7971.910833 1555.198758
7 0.423817 0.471211 0.445192 0.000074 0.465954 0.462339 0.463916 0.000167 0.434351 0.468993 0.449873 0.000051 0.423483 0.469355 0.444845 0.000172 0.424151 0.473068 0.445539 0.000196 0.449127 0.446731 0.447277 0.000331 0.482781 0.477948 0.480554 0.000355 0.429894 0.463699 0.445453 0.000113 0.438809 0.474288 0.454293 0.000128 989.870000 1012.870000 998.067333 812.553722 1039.440000 1003.210000 1030.795967 810.326250 7970.690000 7983.920000 7971.136700 1471.181864
8 0.422535 0.469791 0.443570 0.000068 0.465479 0.461893 0.463956 0.000163 0.433271 0.467817 0.448666 0.000047 0.425567 0.467606 0.443458 0.000168 0.419503 0.471976 0.443682 0.000186 0.448787 0.445198 0.447388 0.000320 0.482170 0.478587 0.480523 0.000342 0.431372 0.462004 0.444441 0.000109 0.435170 0.473629 0.452892 0.000122 990.410000 1010.010000 996.597233 785.224805 1040.890000 1009.400000 1032.494467 761.008878 7968.700000 7980.590000 7970.908300 1433.861081
9 0.421838 0.466809 0.442200 0.000064 0.465031 0.461877 0.463927 0.000159 0.432636 0.465576 0.447631 0.000044 0.423159 0.465704 0.442187 0.000162 0.420517 0.467914 0.442213 0.000180 0.448540 0.445042 0.447436 0.000301 0.481522 0.478712 0.480417 0.000343 0.429504 0.460538 0.443499 0.000105 0.435769 0.470613 0.451764 0.000119 988.440000 1006.670000 995.724167 737.925187 1044.780000 1014.900000 1033.810933 720.174863 7966.780000 7978.430000 7970.464900 1383.459578
10 0.420184 0.465368 0.440933 0.000062 0.467291 0.464293 0.464086 0.000156 0.431961 0.465099 0.446722 0.000043 0.421191 0.465215 0.440961 0.000163 0.419178 0.465521 0.440905 0.000176 0.450473 0.449016 0.447692 0.000290 0.484110 0.479570 0.480480 0.000340 0.428511 0.461165 0.442644 0.000105 0.435411 0.469033 0.450799 0.000116 988.500000 1008.270000 994.873933 710.114058 1042.770000 1018.140000 1034.855567 687.559669 7968.730000 7973.590000 7970.270500 1344.339392
11 0.419172 0.463521 0.439906 0.000061 0.465787 0.462392 0.463945 0.000153 0.430826 0.463239 0.445915 0.000043 0.419460 0.461850 0.440005 0.000162 0.418884 0.465192 0.439806 0.000172 0.448329 0.446346 0.447641 0.000278 0.483244 0.478438 0.480248 0.000336 0.426678 0.457974 0.441914 0.000104 0.434974 0.468504 0.449917 0.000113 987.100000 1002.690000 994.123700 683.132114 1043.850000 1023.740000 1035.973667 662.502814 7969.050000 7973.570000 7969.902633 1293.433214
12 0.418127 0.461824 0.438838 0.000061 0.466063 0.461383 0.464053 0.000149 0.430111 0.461714 0.445142 0.000042 0.418075 0.461460 0.438974 0.000162 0.418178 0.462189 0.438702 0.000171 0.451366 0.447436 0.447693 0.000276 0.480760 0.475330 0.480414 0.000330 0.426398 0.457954 0.441154 0.000104 0.433824 0.465474 0.449130 0.000111 988.620000 997.470000 993.590933 653.587842 1045.970000 1022.580000 1036.806467 648.064934 7965.410000 7979.950000 7969.602600 1248.139346
13 0.417297 0.460669 0.437768 0.000061 0.464427 0.461760 0.464049 0.000147 0.429079 0.460942 0.444338 0.000041 0.417293 0.461181 0.438039 0.000162 0.417301 0.460159 0.437496 0.000168 0.447729 0.445925 0.447847 0.000273 0.481124 0.477595 0.480251 0.000321 0.424902 0.457366 0.440491 0.000103 0.433257 0.464518 0.448185 0.000109 991.560000 1006.380000 993.033367 642.236294 1045.540000 1027.960000 1037.710333 631.188776 7962.900000 7965.660000 7969.256300 1221.436922
14 0.415929 0.459778 0.436782 0.000061 0.465566 0.463708 0.464230 0.000144 0.428338 0.460760 0.443644 0.000042 0.416719 0.460549 0.437142 0.000162 0.415139 0.459007 0.436422 0.000168 0.448173 0.449287 0.447968 0.000266 0.482960 0.478129 0.480492 0.000309 0.424583 0.457733 0.439849 0.000103 0.432094 0.463787 0.447440 0.000108 989.800000 994.970000 992.322833 628.960277 1046.590000 1026.920000 1038.471767 609.028626 7963.610000 7978.110000 7969.205400 1172.049621
15 0.415087 0.459353 0.435815 0.000062 0.465522 0.460389 0.464206 0.000145 0.427696 0.459612 0.442913 0.000042 0.416036 0.459077 0.436117 0.000161 0.414137 0.459628 0.435514 0.000169 0.450461 0.445322 0.447879 0.000265 0.480583 0.475456 0.480532 0.000314 0.424642 0.455638 0.439057 0.000102 0.430749 0.463585 0.446769 0.000108 986.890000 998.130000 991.916767 621.663646 1047.380000 1028.200000 1039.513233 594.058019 7965.730000 7973.670000 7968.570000 1130.494195
16 0.414070 0.457487 0.434789 0.000061 0.466563 0.459995 0.464396 0.000139 0.427193 0.458114 0.442191 0.000040 0.414224 0.457754 0.435159 0.000159 0.413916 0.457221 0.434420 0.000165 0.451324 0.442852 0.448155 0.000256 0.481801 0.477138 0.480638 0.000302 0.423499 0.454029 0.438408 0.000100 0.430888 0.462200 0.445974 0.000106 988.830000 993.770000 991.719600 615.646803 1045.610000 1031.890000 1040.241567 572.541167 7965.560000 7974.340000 7968.038833 1087.400697
17 0.413393 0.457136 0.433850 0.000061 0.465658 0.461847 0.464464 0.000136 0.426459 0.458313 0.441503 0.000041 0.413953 0.455298 0.434227 0.000160 0.412834 0.458973 0.433473 0.000165 0.448852 0.445986 0.448125 0.000255 0.482464 0.477708 0.480802 0.000299 0.422677 0.452970 0.437701 0.000100 0.430242 0.463657 0.445305 0.000106 983.870000 999.810000 991.391867 612.006138 1049.420000 1032.250000 1041.166500 556.929872 7966.710000 7967.940000 7967.441633 1064.223021
18 0.412644 0.455944 0.433003 0.000061 0.465315 0.462131 0.464661 0.000134 0.425812 0.457491 0.440918 0.000041 0.412199 0.456770 0.433445 0.000159 0.413088 0.455119 0.432561 0.000165 0.448033 0.446698 0.448273 0.000252 0.482597 0.477564 0.481048 0.000294 0.421158 0.454252 0.437152 0.000099 0.430465 0.460730 0.444682 0.000106 983.440000 992.280000 991.187000 612.189339 1051.320000 1028.640000 1041.951333 541.471355 7965.240000 7979.080000 7966.861667 1058.264785
19 0.411289 0.455778 0.432083 0.000063 0.465358 0.461182 0.464839 0.000133 0.424806 0.457129 0.440272 0.000042 0.412137 0.457205 0.432442 0.000159 0.410441 0.454352 0.431724 0.000164 0.450353 0.442876 0.448379 0.000252 0.480363 0.479488 0.481299 0.000290 0.421691 0.453622 0.436426 0.000099 0.427921 0.460636 0.444118 0.000106 986.570000 993.590000 990.530267 600.001489 1048.700000 1032.730000 1042.780967 522.526829 7964.730000 7973.680000 7966.688767 1008.639667
20 0.410393 0.455341 0.431250 0.000063 0.466349 0.463446 0.464850 0.000130 0.424382 0.457367 0.439650 0.000042 0.410430 0.456082 0.431665 0.000160 0.410355 0.454601 0.430835 0.000161 0.449698 0.446252 0.448364 0.000250 0.482999 0.480640 0.481337 0.000280 0.420247 0.453624 0.435840 0.000100 0.428516 0.461110 0.443461 0.000103 986.430000 996.810000 990.226800 599.175785 1048.220000 1032.650000 1043.201867 504.290198 7965.350000 7970.540000 7966.571333 980.532383
21 0.409424 0.453607 0.430323 0.000062 0.466386 0.463984 0.464853 0.000133 0.423665 0.456201 0.438956 0.000042 0.410098 0.452501 0.430496 0.000156 0.408751 0.454712 0.430150 0.000158 0.450329 0.447307 0.448395 0.000257 0.482443 0.480662 0.481310 0.000283 0.420156 0.451203 0.434971 0.000098 0.427174 0.461200 0.442940 0.000102 983.900000 994.630000 989.904333 604.607716 1050.330000 1034.090000 1043.758767 483.050529 7965.770000 7971.280000 7966.336900 952.431331
22 0.408786 0.453060 0.429498 0.000063 0.468055 0.463690 0.464980 0.000129 0.423603 0.455717 0.438369 0.000041 0.409295 0.451729 0.429740 0.000156 0.408277 0.454391 0.429256 0.000159 0.451954 0.447861 0.448501 0.000254 0.484156 0.479519 0.481458 0.000278 0.419959 0.450762 0.434430 0.000098 0.427247 0.460673 0.442307 0.000102 984.600000 996.410000 989.463467 602.117202 1050.350000 1037.950000 1044.387000 469.322175 7965.050000 7965.640000 7966.149533 947.285812
23 0.408190 0.452091 0.428656 0.000062 0.465114 0.463909 0.465181 0.000129 0.422421 0.455046 0.437787 0.000041 0.408964 0.451545 0.428783 0.000153 0.407416 0.452638 0.428529 0.000158 0.447468 0.446672 0.448709 0.000252 0.482760 0.481146 0.481653 0.000273 0.418590 0.450326 0.433764 0.000097 0.426252 0.459765 0.441810 0.000101 982.960000 993.840000 988.904300 592.046332 1053.100000 1040.880000 1044.751600 460.733641 7963.940000 7965.280000 7966.344100 931.079718
24 0.407232 0.451163 0.427826 0.000062 0.467766 0.465250 0.465213 0.000128 0.422365 0.454685 0.437173 0.000041 0.408171 0.450910 0.427954 0.000151 0.406292 0.451416 0.427698 0.000156 0.449213 0.448394 0.448697 0.000249 0.486318 0.482106 0.481730 0.000271 0.418432 0.450281 0.433140 0.000096 0.426299 0.459089 0.441206 0.000100 985.300000 995.860000 988.902167 591.846386 1052.390000 1036.210000 1045.089567 447.281537 7962.310000 7967.930000 7966.008267 907.480174
25 0.406698 0.450661 0.427029 0.000061 0.466692 0.464255 0.465199 0.000125 0.421697 0.454059 0.436572 0.000040 0.408491 0.450736 0.427213 0.000147 0.404905 0.450585 0.426846 0.000157 0.448794 0.447927 0.448683 0.000242 0.484589 0.480582 0.481716 0.000266 0.418567 0.450034 0.432581 0.000094 0.424826 0.458084 0.440563 0.000100 982.720000 997.020000 988.387433 592.422984 1052.080000 1037.880000 1045.661100 438.829000 7965.200000 7965.100000 7965.951467 884.529604
26 0.405311 0.449541 0.426371 0.000062 0.466801 0.463689 0.465262 0.000126 0.420683 0.453078 0.436094 0.000041 0.406794 0.449546 0.426685 0.000149 0.403828 0.449535 0.426058 0.000162 0.450284 0.446663 0.448776 0.000240 0.483318 0.480716 0.481749 0.000265 0.417666 0.448825 0.432208 0.000095 0.423701 0.457330 0.439981 0.000104 983.050000 990.600000 987.819133 582.034997 1053.090000 1040.450000 1045.988800 434.509140 7963.860000 7968.950000 7966.192067 874.356798
27 0.405056 0.448930 0.425664 0.000062 0.467027 0.464721 0.465348 0.000124 0.420549 0.452878 0.435585 0.000041 0.406259 0.448200 0.426065 0.000146 0.403854 0.449659 0.425262 0.000163 0.449392 0.446432 0.448825 0.000236 0.484661 0.483011 0.481871 0.000263 0.417042 0.447758 0.431755 0.000094 0.424056 0.457997 0.439414 0.000103 982.920000 993.500000 987.335433 575.066215 1053.910000 1038.250000 1046.461833 437.200927 7963.170000 7968.250000 7966.202733 869.119083
28 0.403977 0.449330 0.424986 0.000064 0.467765 0.462973 0.465427 0.000122 0.419924 0.452741 0.435097 0.000041 0.405487 0.448553 0.425503 0.000148 0.402467 0.450108 0.424469 0.000164 0.449455 0.447930 0.448807 0.000233 0.486074 0.478015 0.482048 0.000261 0.416479 0.448397 0.431329 0.000095 0.423369 0.457085 0.438864 0.000103 981.840000 991.220000 986.703433 557.281601 1054.190000 1035.980000 1047.041533 440.387629 7963.970000 7972.800000 7966.255033 860.068597
29 0.403337 0.448297 0.424219 0.000065 0.467513 0.462945 0.465553 0.000120 0.419381 0.451959 0.434553 0.000042 0.404422 0.447602 0.424873 0.000148 0.402252 0.448992 0.423566 0.000164 0.448154 0.447398 0.448849 0.000235 0.486873 0.478491 0.482257 0.000253 0.415355 0.447551 0.430867 0.000095 0.423407 0.456367 0.438238 0.000102 984.360000 992.160000 986.029067 542.243409 1057.230000 1041.870000 1047.381500 449.443447 7958.410000 7965.970000 7966.589433 858.666208
30 0.402729 0.447281 0.423498 0.000065 0.467983 0.464867 0.465590 0.000120 0.419042 0.451678 0.434021 0.000042 0.403780 0.447434 0.424245 0.000148 0.401678 0.447128 0.422750 0.000165 0.450712 0.448898 0.448669 0.000239 0.485255 0.480836 0.482512 0.000251 0.415513 0.447800 0.430351 0.000095 0.422572 0.455555 0.437691 0.000103 980.160000 991.040000 985.600200 534.807987 1057.720000 1041.360000 1048.132200 451.440479 7962.120000 7967.600000 7966.267600 850.733243
31 0.401588 0.447251 0.422756 0.000065 0.467445 0.463704 0.465762 0.000121 0.418052 0.451364 0.433508 0.000042 0.401906 0.446224 0.423601 0.000149 0.401269 0.448278 0.421912 0.000164 0.450283 0.448816 0.448701 0.000240 0.484608 0.478592 0.482823 0.000250 0.414000 0.446872 0.429876 0.000096 0.422104 0.455857 0.437140 0.000102 983.940000 991.860000 985.127333 517.490996 1056.600000 1041.830000 1048.799533 448.778003 7959.460000 7966.310000 7966.073133 838.049402
32 0.400926 0.446407 0.421983 0.000065 0.466470 0.462832 0.465888 0.000120 0.417312 0.450514 0.432960 0.000042 0.403296 0.446033 0.422978 0.000150 0.398555 0.446782 0.420989 0.000161 0.448341 0.446817 0.448714 0.000239 0.484599 0.478847 0.483063 0.000251 0.414557 0.446229 0.429412 0.000096 0.420066 0.454798 0.436507 0.000101 985.530000 990.760000 984.725967 508.754703 1055.520000 1041.690000 1049.234100 447.337505 7958.950000 7967.550000 7966.039933 833.283625
33 0.400469 0.446197 0.421238 0.000066 0.468304 0.465262 0.465954 0.000118 0.417428 0.450964 0.432417 0.000042 0.400586 0.446357 0.422234 0.000154 0.400353 0.446038 0.420242 0.000160 0.449022 0.448236 0.448698 0.000241 0.487585 0.482288 0.483210 0.000246 0.412695 0.446827 0.428850 0.000099 0.422161 0.455100 0.435984 0.000100 981.340000 984.950000 984.611733 510.591011 1058.820000 1041.980000 1049.529233 448.020812 7959.840000 7973.070000 7965.859033 833.118305
34 0.399715 0.445180 0.420535 0.000066 0.466976 0.462078 0.466061 0.000118 0.416530 0.449404 0.431917 0.000042 0.402177 0.443822 0.421489 0.000155 0.397254 0.446537 0.419581 0.000159 0.449487 0.444762 0.448593 0.000244 0.484465 0.479394 0.483529 0.000245 0.414004 0.444057 0.428265 0.000099 0.419057 0.454751 0.435568 0.000099 981.350000 989.990000 984.384467 509.480304 1053.160000 1041.470000 1050.141100 450.688252 7965.490000 7968.540000 7965.474433 844.893161
35 0.399128 0.444581 0.419922 0.000066 0.467739 0.462060 0.466044 0.000116 0.416281 0.448951 0.431453 0.000042 0.400713 0.444204 0.420867 0.000155 0.397544 0.444958 0.418978 0.000159 0.448704 0.445178 0.448341 0.000242 0.486774 0.478943 0.483747 0.000238 0.412711 0.444447 0.427735 0.000098 0.419851 0.453454 0.435170 0.000099 980.990000 991.970000 984.205500 508.260388 1053.500000 1039.590000 1050.564733 454.531309 7965.510000 7968.440000 7965.229767 847.573319
36 0.398119 0.442989 0.419218 0.000065 0.465971 0.465343 0.466135 0.000117 0.415082 0.448577 0.430947 0.000042 0.400314 0.442663 0.420126 0.000152 0.395923 0.443314 0.418310 0.000158 0.447693 0.447910 0.448422 0.000245 0.484248 0.482776 0.483848 0.000237 0.412159 0.443975 0.427200 0.000097 0.418004 0.453180 0.434695 0.000100 979.890000 989.650000 983.807667 500.630743 1052.460000 1039.600000 1051.046400 467.937397 7967.650000 7970.750000 7965.145933 841.169145
37 0.398106 0.443210 0.418635 0.000065 0.467783 0.465633 0.466255 0.000116 0.415525 0.448816 0.430540 0.000042 0.398410 0.443174 0.419451 0.000153 0.397803 0.443245 0.417819 0.000158 0.449429 0.448120 0.448492 0.000244 0.486136 0.483146 0.484017 0.000237 0.411165 0.444411 0.426712 0.000097 0.419886 0.453221 0.434369 0.000098 982.600000 994.070000 983.493733 494.243224 1054.780000 1041.720000 1051.703200 476.818023 7962.620000 7964.210000 7964.803067 845.571219
38 0.396816 0.441931 0.417977 0.000064 0.467072 0.464943 0.466224 0.000116 0.414380 0.447684 0.430039 0.000042 0.398468 0.441228 0.418717 0.000150 0.395164 0.442633 0.417237 0.000157 0.449817 0.449121 0.448485 0.000242 0.484327 0.480766 0.483962 0.000236 0.411305 0.443201 0.426159 0.000095 0.417455 0.452166 0.433918 0.000099 983.830000 992.650000 983.264867 497.182385 1057.400000 1041.570000 1052.247333 478.869677 7958.770000 7965.780000 7964.487800 848.226082
39 0.396326 0.441719 0.417347 0.000064 0.468384 0.463960 0.466205 0.000116 0.414340 0.447279 0.429562 0.000041 0.396230 0.440021 0.417903 0.000151 0.396422 0.443416 0.416791 0.000156 0.448793 0.447984 0.448417 0.000240 0.487974 0.479936 0.483994 0.000240 0.409371 0.442012 0.425532 0.000095 0.419310 0.452546 0.433591 0.000098 981.170000 987.220000 982.902500 489.070600 1059.540000 1040.050000 1052.785467 470.828861 7959.290000 7972.730000 7964.312033 830.570400
40 0.395793 0.440903 0.416753 0.000065 0.468126 0.464219 0.466264 0.000117 0.413876 0.446732 0.429131 0.000042 0.396812 0.440188 0.417282 0.000151 0.394774 0.441619 0.416224 0.000157 0.450861 0.444342 0.448520 0.000243 0.485392 0.484097 0.484007 0.000237 0.410324 0.441226 0.425091 0.000095 0.417428 0.452238 0.433170 0.000099 979.990000 986.960000 982.806400 480.662545 1062.330000 1045.990000 1053.475067 467.553074 7957.680000 7967.050000 7963.718533 828.942889
41 0.395643 0.440452 0.416217 0.000066 0.467894 0.465906 0.466334 0.000116 0.413706 0.446815 0.428746 0.000043 0.396473 0.439789 0.416852 0.000150 0.394813 0.441115 0.415581 0.000158 0.450120 0.448168 0.448732 0.000233 0.485667 0.483644 0.483937 0.000241 0.409884 0.441883 0.424822 0.000094 0.417527 0.451747 0.432670 0.000101 982.170000 988.330000 982.732467 468.052426 1062.060000 1047.220000 1053.634000 476.719293 7955.770000 7964.450000 7963.633533 829.995344
42 0.394643 0.439564 0.415527 0.000066 0.468640 0.465124 0.466347 0.000116 0.413142 0.445954 0.428232 0.000043 0.395793 0.440121 0.416157 0.000155 0.393493 0.439006 0.414898 0.000158 0.449454 0.448068 0.448879 0.000232 0.487826 0.482180 0.483816 0.000243 0.409208 0.442108 0.424337 0.000097 0.417077 0.449799 0.432127 0.000099 984.140000 988.300000 982.572400 459.991814 1058.710000 1044.570000 1054.029300 478.551484 7957.150000 7967.130000 7963.398300 826.646056
43 0.393705 0.439043 0.414927 0.000066 0.467306 0.465671 0.466367 0.000115 0.412105 0.445700 0.427787 0.000043 0.395589 0.439496 0.415551 0.000154 0.391821 0.438589 0.414302 0.000159 0.447729 0.448994 0.448836 0.000231 0.486883 0.482349 0.483899 0.000239 0.408624 0.441870 0.423872 0.000097 0.415587 0.449529 0.431701 0.000101 983.250000 988.190000 982.278633 453.925368 1061.560000 1045.550000 1054.641200 483.246907 7955.190000 7966.260000 7963.080167 826.127822
44 0.393142 0.439948 0.414317 0.000067 0.466603 0.464679 0.466405 0.000115 0.411507 0.446131 0.427339 0.000043 0.393641 0.440866 0.414895 0.000155 0.392643 0.439030 0.413740 0.000161 0.448760 0.447522 0.448972 0.000229 0.484446 0.481836 0.483839 0.000239 0.407421 0.442530 0.423414 0.000096 0.415594 0.449732 0.431265 0.000102 980.110000 986.630000 982.510933 446.398717 1060.600000 1047.700000 1055.236067 483.759768 7959.290000 7965.670000 7962.253000 809.148255
45 0.392023 0.439187 0.413745 0.000067 0.467086 0.462900 0.466467 0.000114 0.410789 0.445115 0.426926 0.000043 0.394458 0.437864 0.414398 0.000155 0.389589 0.440510 0.413093 0.000160 0.449272 0.447117 0.448936 0.000231 0.484900 0.478684 0.483998 0.000236 0.408162 0.440177 0.423033 0.000096 0.413416 0.450054 0.430819 0.000101 978.620000 987.270000 982.558533 436.764353 1066.930000 1043.080000 1055.580667 491.953297 7954.450000 7969.650000 7961.860800 802.614806
46 0.391557 0.438458 0.413200 0.000067 0.468814 0.465419 0.466429 0.000115 0.410871 0.445198 0.426507 0.000043 0.393560 0.437406 0.413788 0.000157 0.389554 0.439510 0.412612 0.000161 0.450626 0.448857 0.448824 0.000233 0.487002 0.481981 0.484035 0.000239 0.407826 0.440269 0.422547 0.000098 0.413916 0.450128 0.430468 0.000102 978.320000 987.290000 982.390433 437.435171 1063.340000 1044.410000 1056.035567 498.101030 7958.340000 7968.300000 7961.574000 808.424236
47 0.391374 0.437622 0.412523 0.000068 0.468706 0.464320 0.466459 0.000114 0.410707 0.444296 0.426007 0.000044 0.392078 0.437055 0.413038 0.000157 0.390670 0.438189 0.412007 0.000163 0.449257 0.447481 0.448881 0.000234 0.488155 0.481158 0.484036 0.000235 0.406372 0.439661 0.421999 0.000097 0.415041 0.448932 0.430014 0.000103 980.720000 986.070000 982.188067 435.958663 1067.350000 1046.830000 1056.845267 496.830887 7951.930000 7967.100000 7960.966667 794.650663
48 0.390533 0.436728 0.411856 0.000068 0.468760 0.466226 0.466542 0.000115 0.410090 0.444102 0.425528 0.000043 0.392272 0.435461 0.412397 0.000155 0.388795 0.437995 0.411315 0.000161 0.451050 0.449953 0.448986 0.000234 0.486469 0.482498 0.484098 0.000235 0.406966 0.439084 0.421545 0.000097 0.413214 0.449121 0.429511 0.000101 976.780000 987.960000 982.170900 430.871578 1063.710000 1039.820000 1057.333167 492.258743 7959.510000 7972.220000 7960.495933 781.238878
49 0.390092 0.436499 0.411287 0.000068 0.468646 0.462969 0.466597 0.000115 0.409730 0.443117 0.425114 0.000044 0.392945 0.435917 0.411824 0.000155 0.387238 0.437081 0.410750 0.000167 0.451420 0.445698 0.449003 0.000235 0.485872 0.480240 0.484191 0.000234 0.407564 0.438363 0.421119 0.000096 0.411897 0.447871 0.429110 0.000105 977.750000 987.590000 982.167333 424.387221 1067.290000 1048.790000 1057.877033 483.900084 7954.960000 7963.620000 7959.955633 768.368067
50 0.389014 0.435897 0.410643 0.000069 0.468620 0.464741 0.466615 0.000117 0.408916 0.443108 0.424636 0.000044 0.392045 0.434795 0.411285 0.000154 0.385984 0.436999 0.410002 0.000169 0.450480 0.451354 0.449044 0.000236 0.486759 0.478129 0.484185 0.000237 0.406654 0.438935 0.420725 0.000096 0.411177 0.447281 0.428548 0.000107 979.510000 989.970000 981.780400 426.526221 1066.740000 1048.710000 1058.505133 476.353685 7953.750000 7961.320000 7959.714467 768.726568
51 0.388722 0.435553 0.410038 0.000069 0.470308 0.464541 0.466639 0.000116 0.409119 0.442800 0.424189 0.000044 0.389857 0.435511 0.410765 0.000154 0.387588 0.435595 0.409311 0.000169 0.453028 0.448075 0.449264 0.000235 0.487589 0.481006 0.484015 0.000237 0.405649 0.438652 0.420390 0.000096 0.412588 0.446947 0.427987 0.000107 979.890000 983.400000 981.541767 428.125427 1067.910000 1049.720000 1059.246667 475.342255 7952.200000 7966.880000 7959.211567 783.284788
52 0.388488 0.435251 0.409506 0.000068 0.468081 0.464354 0.466727 0.000116 0.408386 0.442527 0.423811 0.000044 0.389855 0.435745 0.410287 0.000152 0.387120 0.434758 0.408725 0.000169 0.450607 0.447209 0.449400 0.000228 0.485555 0.481499 0.484054 0.000238 0.405043 0.438611 0.420066 0.000094 0.411729 0.446444 0.427557 0.000107 974.960000 986.440000 981.307533 423.531756 1066.900000 1049.920000 1059.547000 467.811906 7958.140000 7963.640000 7959.145467 780.088653
53 0.387973 0.434251 0.408975 0.000069 0.468619 0.465096 0.466820 0.000114 0.408134 0.441962 0.423436 0.000044 0.390558 0.432567 0.409879 0.000151 0.385388 0.435936 0.408072 0.000167 0.451819 0.448122 0.449399 0.000228 0.485419 0.482070 0.484242 0.000234 0.405873 0.436456 0.419759 0.000095 0.410395 0.447469 0.427114 0.000106 978.900000 981.060000 980.943733 422.150684 1069.700000 1053.360000 1059.960700 461.454904 7951.400000 7965.580000 7959.095567 775.796449
54 0.387106 0.433936 0.408425 0.000069 0.468899 0.465120 0.466841 0.000114 0.407554 0.441732 0.423029 0.000044 0.389941 0.433093 0.409493 0.000151 0.384271 0.434780 0.407357 0.000167 0.452266 0.447959 0.449505 0.000227 0.485531 0.482281 0.484178 0.000234 0.405522 0.436809 0.419496 0.000095 0.409586 0.446656 0.426562 0.000105 977.270000 987.930000 980.825033 422.966063 1069.580000 1055.480000 1060.533933 467.586229 7953.150000 7956.590000 7958.641033 784.371011
55 0.387158 0.433551 0.407927 0.000069 0.469285 0.464611 0.466763 0.000113 0.407690 0.441316 0.422636 0.000044 0.390275 0.432079 0.409104 0.000150 0.384042 0.435024 0.406750 0.000167 0.452971 0.447947 0.449436 0.000224 0.485599 0.481275 0.484091 0.000233 0.405949 0.436046 0.419187 0.000094 0.409431 0.446586 0.426085 0.000105 975.340000 988.770000 980.584667 427.137223 1066.830000 1049.710000 1061.116167 465.822182 7957.830000 7961.520000 7958.299167 792.084759
56 0.386637 0.433046 0.407394 0.000067 0.467929 0.463081 0.466843 0.000113 0.406960 0.440555 0.422257 0.000044 0.389045 0.432562 0.408659 0.000147 0.384228 0.433531 0.406130 0.000165 0.451582 0.446565 0.449615 0.000227 0.484276 0.479598 0.484072 0.000235 0.404679 0.436062 0.418898 0.000094 0.409240 0.445047 0.425616 0.000105 976.230000 980.070000 980.390700 423.255020 1068.730000 1052.850000 1061.745033 458.034489 7955.040000 7967.080000 7957.864267 780.033498
57 0.385601 0.432301 0.406909 0.000069 0.469217 0.465806 0.466732 0.000114 0.406505 0.440677 0.421864 0.000044 0.390040 0.432371 0.408263 0.000150 0.381161 0.432231 0.405554 0.000169 0.452091 0.449405 0.449530 0.000225 0.486342 0.482207 0.483935 0.000233 0.405553 0.436630 0.418580 0.000095 0.407457 0.444725 0.425149 0.000107 979.790000 986.070000 980.204300 423.479942 1069.890000 1054.600000 1062.310433 452.278041 7950.320000 7959.330000 7957.485267 772.609214
58 0.385729 0.432572 0.406449 0.000068 0.467778 0.463669 0.466707 0.000112 0.406241 0.440346 0.421514 0.000044 0.388715 0.432815 0.407862 0.000150 0.382743 0.432329 0.405036 0.000169 0.451968 0.446023 0.449531 0.000227 0.483587 0.481316 0.483883 0.000235 0.404528 0.436117 0.418279 0.000095 0.407954 0.444576 0.424748 0.000107 975.800000 982.070000 979.904633 424.536601 1070.580000 1054.570000 1062.829700 439.705201 7953.620000 7963.360000 7957.265667 764.528657
59 0.385104 0.430920 0.405958 0.000068 0.469705 0.463688 0.466724 0.000113 0.406254 0.439112 0.421150 0.000044 0.386483 0.431340 0.407549 0.000149 0.383725 0.430500 0.404368 0.000167 0.454019 0.445483 0.449646 0.000225 0.485391 0.481893 0.483802 0.000237 0.403367 0.434876 0.418073 0.000095 0.409142 0.443348 0.424227 0.000106 974.680000 984.270000 979.638767 420.416350 1072.480000 1051.800000 1063.354767 447.052839 7952.840000 7963.930000 7957.006467 770.719990
60 0.384780 0.430865 0.405449 0.000067 0.467952 0.464534 0.466581 0.000115 0.405573 0.439282 0.420732 0.000043 0.388008 0.431598 0.407181 0.000151 0.381552 0.430132 0.403718 0.000165 0.451316 0.448160 0.449574 0.000228 0.484588 0.480909 0.483587 0.000238 0.403835 0.435738 0.417779 0.000095 0.407311 0.442827 0.423685 0.000104 978.190000 987.080000 979.348900 422.390007 1070.420000 1053.160000 1064.168300 436.094819 7951.390000 7959.760000 7956.482800 762.671585
61 0.384481 0.430742 0.404956 0.000067 0.467042 0.465357 0.466617 0.000114 0.405121 0.439396 0.420371 0.000043 0.387255 0.431251 0.406677 0.000150 0.381707 0.430233 0.403235 0.000167 0.451890 0.447853 0.449721 0.000226 0.482194 0.482862 0.483513 0.000237 0.403414 0.435401 0.417438 0.000095 0.406829 0.443390 0.423304 0.000104 976.350000 987.880000 979.075467 421.805125 1069.680000 1053.310000 1064.762900 434.931935 7953.970000 7958.810000 7956.161633 761.789382
62 0.383756 0.430141 0.404581 0.000067 0.467491 0.462718 0.466628 0.000114 0.404690 0.438285 0.420093 0.000043 0.385730 0.429760 0.406330 0.000146 0.381781 0.430521 0.402833 0.000168 0.453328 0.446323 0.449825 0.000224 0.481655 0.479112 0.483431 0.000239 0.402630 0.433901 0.417203 0.000093 0.406749 0.442669 0.422982 0.000105 977.210000 983.070000 979.062733 420.530170 1071.630000 1052.420000 1065.131300 437.699941 7951.160000 7964.510000 7955.805967 768.991649
63 0.383274 0.429359 0.404113 0.000067 0.468657 0.462494 0.466583 0.000113 0.404619 0.437643 0.419731 0.000043 0.387046 0.430170 0.405982 0.000147 0.379501 0.428549 0.402245 0.000167 0.451242 0.447483 0.449777 0.000221 0.486072 0.477506 0.483389 0.000242 0.403095 0.434498 0.416930 0.000093 0.406144 0.440788 0.422531 0.000105 976.870000 982.160000 978.944300 426.452366 1071.630000 1057.300000 1065.558767 447.429969 7951.500000 7960.540000 7955.496933 776.538303
64 0.382819 0.429435 0.403669 0.000067 0.468377 0.463359 0.466532 0.000113 0.404209 0.437916 0.419384 0.000043 0.385130 0.429561 0.405608 0.000148 0.380508 0.429310 0.401729 0.000164 0.451765 0.444637 0.449857 0.000222 0.484988 0.482081 0.483206 0.000237 0.401789 0.433330 0.416670 0.000093 0.406628 0.442503 0.422098 0.000103 976.080000 980.610000 978.831267 426.110856 1074.140000 1053.010000 1066.048200 445.623397 7949.780000 7966.380000 7955.120533 767.144568
65 0.382496 0.428871 0.403324 0.000067 0.468786 0.464600 0.466484 0.000113 0.404068 0.437803 0.419114 0.000043 0.385474 0.429826 0.405388 0.000150 0.379517 0.427916 0.401261 0.000164 0.452327 0.446560 0.449790 0.000222 0.485245 0.482640 0.483177 0.000237 0.402187 0.434010 0.416488 0.000094 0.405949 0.441597 0.421740 0.000104 974.730000 981.440000 978.742867 429.096075 1075.290000 1057.060000 1066.409133 441.927035 7949.980000 7961.500000 7954.848000 771.259273
66 0.381936 0.428232 0.402978 0.000066 0.469276 0.464928 0.466437 0.000115 0.403771 0.437406 0.418843 0.000043 0.384530 0.429594 0.404971 0.000152 0.379342 0.426870 0.400986 0.000163 0.454792 0.449175 0.449761 0.000226 0.483759 0.480681 0.483113 0.000242 0.402096 0.434489 0.416168 0.000096 0.405447 0.440323 0.421518 0.000103 974.590000 978.110000 978.711333 434.900504 1075.590000 1056.210000 1066.571900 448.218286 7949.820000 7965.680000 7954.716767 776.327495
67 0.381773 0.428290 0.402651 0.000067 0.469447 0.466667 0.466362 0.000116 0.403692 0.437884 0.418579 0.000043 0.383461 0.427170 0.404708 0.000152 0.380086 0.429409 0.400594 0.000164 0.454005 0.448712 0.449718 0.000225 0.484890 0.484623 0.483005 0.000241 0.401097 0.432556 0.415961 0.000096 0.406287 0.443212 0.421197 0.000103 977.260000 982.900000 978.492533 437.070669 1073.530000 1055.660000 1067.073333 453.939462 7949.210000 7961.440000 7954.434133 782.251096
68 0.381311 0.427128 0.402296 0.000068 0.468922 0.462713 0.466319 0.000116 0.403214 0.436024 0.418302 0.000043 0.382709 0.428127 0.404392 0.000154 0.379914 0.426129 0.400201 0.000162 0.453707 0.445754 0.449641 0.000227 0.484138 0.479672 0.482997 0.000243 0.400458 0.432534 0.415704 0.000097 0.405970 0.439515 0.420900 0.000101 973.570000 985.330000 978.528400 442.284809 1077.740000 1057.100000 1067.640400 459.708416 7948.690000 7957.570000 7953.831200 790.876842
69 0.380461 0.427677 0.401952 0.000069 0.469945 0.464800 0.466389 0.000116 0.402832 0.436958 0.418061 0.000044 0.382335 0.430264 0.404025 0.000156 0.378588 0.425091 0.399879 0.000163 0.453680 0.448485 0.449923 0.000225 0.486211 0.481116 0.482855 0.000244 0.400171 0.434819 0.415499 0.000097 0.405494 0.439097 0.420623 0.000102 975.760000 977.720000 978.329133 441.597401 1077.430000 1053.790000 1067.890133 458.259112 7946.810000 7968.490000 7953.780733 777.896480
70 0.380505 0.426078 0.401528 0.000068 0.467914 0.466440 0.466353 0.000120 0.402357 0.436169 0.417734 0.000044 0.383077 0.426196 0.403511 0.000157 0.377934 0.425961 0.399545 0.000162 0.453882 0.448115 0.449886 0.000228 0.481945 0.484765 0.482820 0.000251 0.400778 0.431676 0.415105 0.000097 0.403937 0.440662 0.420364 0.000102 974.280000 982.670000 978.119300 442.886041 1074.440000 1058.410000 1068.382000 452.021496 7951.280000 7958.920000 7953.498700 768.703303
71 0.380016 0.426895 0.401152 0.000068 0.470352 0.465247 0.466431 0.000119 0.402600 0.436483 0.417472 0.000043 0.380792 0.427110 0.403003 0.000157 0.379240 0.426679 0.399300 0.000162 0.453301 0.448577 0.449984 0.000225 0.487402 0.481917 0.482878 0.000252 0.398919 0.432477 0.414749 0.000096 0.406281 0.440489 0.420195 0.000102 979.610000 984.930000 977.937033 446.353773 1075.040000 1057.230000 1068.786633 458.514820 7945.350000 7957.840000 7953.276333 780.798047
72 0.379771 0.426764 0.400794 0.000069 0.468514 0.466930 0.466421 0.000120 0.401957 0.436806 0.417201 0.000044 0.381380 0.427456 0.402613 0.000159 0.378162 0.426072 0.398975 0.000165 0.453627 0.450966 0.450129 0.000223 0.483401 0.482893 0.482712 0.000254 0.399442 0.433334 0.414492 0.000098 0.404472 0.440277 0.419909 0.000102 977.700000 982.830000 977.746100 447.926504 1075.810000 1059.180000 1069.185133 459.979615 7946.490000 7957.990000 7953.068767 788.784439
73 0.379009 0.426679 0.400398 0.000069 0.469738 0.464070 0.466616 0.000121 0.401692 0.436027 0.416952 0.000043 0.381983 0.428091 0.402094 0.000160 0.376035 0.425267 0.398702 0.000164 0.453082 0.447070 0.450276 0.000219 0.486395 0.481071 0.482956 0.000253 0.399758 0.432836 0.414139 0.000098 0.403625 0.439218 0.419765 0.000101 975.800000 983.920000 977.672767 446.250775 1073.950000 1056.960000 1069.501167 457.618212 7950.250000 7959.120000 7952.826067 790.655316
74 0.378732 0.426056 0.400101 0.000069 0.468597 0.464123 0.466686 0.000121 0.401198 0.435573 0.416747 0.000044 0.380212 0.426372 0.401734 0.000160 0.377251 0.425740 0.398468 0.000162 0.451207 0.445298 0.450420 0.000218 0.485987 0.482947 0.482952 0.000259 0.397961 0.431104 0.413905 0.000098 0.404435 0.440042 0.419589 0.000101 971.180000 981.250000 977.617500 450.160192 1076.310000 1057.570000 1069.843500 462.845100 7952.510000 7961.180000 7952.539000 791.624539
75 0.378238 0.426276 0.399601 0.000071 0.470710 0.463956 0.466752 0.000121 0.401356 0.435696 0.416389 0.000045 0.380391 0.427285 0.401279 0.000160 0.376084 0.425266 0.397922 0.000163 0.454825 0.447418 0.450488 0.000213 0.486594 0.480493 0.483016 0.000258 0.399000 0.432318 0.413581 0.000098 0.403712 0.439073 0.419196 0.000101 975.570000 980.700000 977.583800 448.806392 1077.200000 1062.650000 1070.178033 456.774560 7947.230000 7956.650000 7952.238167 783.063783
76 0.377928 0.424992 0.399269 0.000070 0.468460 0.463692 0.466776 0.000120 0.400561 0.434667 0.416146 0.000044 0.380109 0.425316 0.400823 0.000157 0.375748 0.424668 0.397716 0.000161 0.452597 0.446724 0.450509 0.000208 0.484323 0.480661 0.483043 0.000259 0.398231 0.430668 0.413244 0.000096 0.402892 0.438667 0.419048 0.000100 974.340000 985.850000 977.542533 446.028728 1076.130000 1058.830000 1070.282300 459.819571 7949.530000 7955.320000 7952.175167 774.479250
77 0.377348 0.424771 0.398867 0.000072 0.468366 0.465465 0.466877 0.000119 0.400102 0.434944 0.415869 0.000045 0.378292 0.425645 0.400316 0.000160 0.376404 0.423897 0.397418 0.000161 0.451377 0.446814 0.450674 0.000208 0.485355 0.484115 0.483079 0.000260 0.396563 0.430938 0.412905 0.000097 0.403642 0.438951 0.418834 0.000099 976.090000 987.100000 977.487800 450.204681 1075.910000 1059.350000 1070.739000 471.002609 7948.000000 7953.550000 7951.773200 783.662597
78 0.376683 0.424919 0.398414 0.000071 0.468843 0.462406 0.466960 0.000119 0.399723 0.434290 0.415550 0.000045 0.378608 0.424184 0.399773 0.000160 0.374758 0.425653 0.397055 0.000162 0.452794 0.447584 0.450908 0.000207 0.484893 0.477228 0.483012 0.000261 0.397155 0.430034 0.412557 0.000098 0.402292 0.438546 0.418544 0.000099 976.410000 989.640000 977.480867 450.834214 1076.970000 1061.590000 1071.128300 472.627575 7946.620000 7948.770000 7951.390833 787.966599
79 0.376541 0.423268 0.398032 0.000071 0.467587 0.465508 0.466976 0.000118 0.399302 0.433828 0.415268 0.000045 0.379457 0.423425 0.399274 0.000158 0.373624 0.423110 0.396790 0.000162 0.449960 0.448206 0.450858 0.000205 0.485215 0.482810 0.483095 0.000260 0.397083 0.429620 0.412170 0.000097 0.401522 0.438035 0.418367 0.000100 974.640000 981.300000 977.547467 448.528014 1078.750000 1066.360000 1071.021567 477.793388 7946.610000 7952.340000 7951.430967 781.337885
80 0.376524 0.423677 0.397697 0.000072 0.469552 0.463360 0.466980 0.000117 0.399781 0.433597 0.415018 0.000045 0.378615 0.423512 0.399019 0.000158 0.374433 0.423841 0.396374 0.000166 0.452910 0.448985 0.450901 0.000207 0.486194 0.477734 0.483059 0.000260 0.397189 0.429880 0.411990 0.000097 0.402373 0.437314 0.418046 0.000102 972.680000 982.120000 977.494867 450.061772 1078.410000 1065.890000 1071.056800 474.847981 7948.910000 7951.990000 7951.448333 786.099816
81 0.375652 0.422977 0.397251 0.000071 0.469809 0.463360 0.467162 0.000116 0.399192 0.433073 0.414729 0.000044 0.378171 0.422847 0.398536 0.000157 0.373134 0.423108 0.395966 0.000164 0.453703 0.448182 0.451070 0.000202 0.485915 0.478538 0.483254 0.000258 0.397054 0.429181 0.411670 0.000096 0.401329 0.436966 0.417788 0.000102 972.710000 981.220000 977.431133 449.041915 1077.530000 1063.260000 1071.400333 471.964567 7949.760000 7955.520000 7951.168533 781.405640
82 0.375792 0.422918 0.396936 0.000072 0.468466 0.465439 0.467187 0.000114 0.398961 0.433548 0.414499 0.000044 0.378415 0.424152 0.398200 0.000157 0.373169 0.421684 0.395671 0.000166 0.453384 0.448310 0.450969 0.000204 0.483549 0.482567 0.483406 0.000250 0.397157 0.430191 0.411392 0.000096 0.400764 0.436905 0.417605 0.000102 973.030000 979.960000 977.315167 443.118732 1077.630000 1067.690000 1071.414300 465.235294 7949.340000 7952.350000 7951.270533 764.191190
83 0.374917 0.422972 0.396501 0.000072 0.469544 0.465200 0.467306 0.000113 0.398574 0.433529 0.414202 0.000045 0.376105 0.423965 0.397744 0.000158 0.373729 0.421979 0.395258 0.000165 0.453924 0.449029 0.450964 0.000203 0.485163 0.481371 0.483648 0.000245 0.395560 0.430231 0.411049 0.000097 0.401588 0.436827 0.417355 0.000102 972.210000 978.090000 977.321633 428.327478 1080.540000 1064.430000 1071.476533 474.946505 7947.250000 7957.480000 7951.201833 751.447300
84 0.374556 0.422312 0.396063 0.000073 0.469477 0.465443 0.467207 0.000113 0.398287 0.433095 0.413849 0.000046 0.376432 0.423232 0.397419 0.000158 0.372681 0.421392 0.394707 0.000166 0.452428 0.447161 0.450833 0.000207 0.486526 0.483725 0.483581 0.000247 0.395431 0.429214 0.410772 0.000098 0.401142 0.436975 0.416926 0.000103 971.190000 979.920000 977.217033 422.662169 1080.100000 1064.840000 1071.744367 473.752239 7948.710000 7955.240000 7951.038600 743.760979
85 0.373906 0.422043 0.395626 0.000072 0.470267 0.465943 0.467223 0.000113 0.397996 0.433018 0.413526 0.000046 0.374706 0.422444 0.396981 0.000161 0.373105 0.421643 0.394272 0.000163 0.455251 0.449354 0.450985 0.000205 0.485283 0.482531 0.483460 0.000245 0.394842 0.429172 0.410482 0.000099 0.401150 0.436865 0.416569 0.000103 972.610000 981.640000 977.273200 423.665360 1082.450000 1061.700000 1071.997867 469.231380 7944.940000 7956.660000 7950.728933 735.710763
86 0.373455 0.421869 0.395222 0.000073 0.469031 0.465554 0.467294 0.000112 0.397349 0.432790 0.413240 0.000046 0.374479 0.422485 0.396657 0.000160 0.372432 0.421253 0.393787 0.000162 0.452974 0.451029 0.450834 0.000205 0.485088 0.480079 0.483754 0.000242 0.394103 0.429621 0.410201 0.000099 0.400596 0.435960 0.416278 0.000103 971.480000 982.760000 977.095333 423.472091 1077.700000 1061.700000 1072.459200 472.184679 7950.820000 7955.540000 7950.445467 733.706452
87 0.373278 0.421871 0.394821 0.000073 0.471329 0.463228 0.467179 0.000113 0.397791 0.432210 0.412910 0.000046 0.375258 0.423232 0.396125 0.000159 0.371298 0.420510 0.393517 0.000165 0.454678 0.447738 0.450708 0.000209 0.487980 0.478718 0.483649 0.000240 0.395113 0.429359 0.409771 0.000098 0.400469 0.435062 0.416050 0.000105 972.070000 981.600000 977.007433 420.053143 1077.480000 1061.700000 1073.021700 466.076004 7950.450000 7956.700000 7949.970867 734.476464
88 0.372670 0.421470 0.394426 0.000074 0.469761 0.465145 0.467117 0.000112 0.396943 0.432389 0.412599 0.000047 0.374514 0.424467 0.395690 0.000161 0.370827 0.418474 0.393163 0.000165 0.453004 0.449765 0.450684 0.000210 0.486518 0.480524 0.483551 0.000241 0.394136 0.430791 0.409438 0.000099 0.399750 0.433986 0.415760 0.000104 974.210000 983.120000 976.777967 418.411379 1079.540000 1064.560000 1073.274800 457.436601 7946.250000 7952.320000 7949.947233 727.779863
89 0.372436 0.420752 0.393957 0.000074 0.469375 0.464900 0.467188 0.000111 0.396671 0.431789 0.412264 0.000046 0.373311 0.423972 0.395248 0.000158 0.371562 0.417531 0.392665 0.000164 0.453998 0.447679 0.450676 0.000207 0.484753 0.482121 0.483699 0.000234 0.393482 0.429899 0.409105 0.000097 0.399860 0.433679 0.415424 0.000104 972.910000 983.620000 976.431433 414.291041 1078.800000 1062.410000 1073.654867 444.796444 7948.290000 7953.970000 7949.913700 721.476110
90 0.371663 0.420268 0.393533 0.000073 0.468989 0.464280 0.467169 0.000112 0.395994 0.431271 0.411942 0.000046 0.373549 0.422912 0.394810 0.000156 0.369776 0.417625 0.392256 0.000166 0.452707 0.446690 0.450813 0.000208 0.485270 0.481871 0.483525 0.000237 0.393339 0.428856 0.408811 0.000097 0.398650 0.433686 0.415073 0.000104 973.560000 978.760000 976.157233 408.680661 1078.730000 1063.770000 1074.030867 442.974432 7947.710000 7957.470000 7949.811900 712.384878
91 0.372039 0.419460 0.393191 0.000073 0.470521 0.465213 0.467297 0.000110 0.396660 0.430898 0.411718 0.000045 0.374400 0.420682 0.394513 0.000154 0.369678 0.418238 0.391869 0.000168 0.453478 0.446423 0.450953 0.000204 0.487564 0.484004 0.483640 0.000234 0.394170 0.427117 0.408623 0.000095 0.399149 0.434680 0.414812 0.000105 973.170000 983.030000 975.894900 405.148973 1078.890000 1065.740000 1074.310800 444.519461 7947.940000 7951.230000 7949.794300 710.638990
92 0.371694 0.419877 0.392916 0.000072 0.470901 0.463462 0.467321 0.000112 0.396496 0.430773 0.411517 0.000045 0.373720 0.421706 0.394221 0.000154 0.369668 0.418047 0.391611 0.000164 0.453929 0.447307 0.450934 0.000210 0.487874 0.479618 0.483707 0.000235 0.393772 0.428106 0.408400 0.000094 0.399220 0.433440 0.414635 0.000103 973.090000 984.350000 975.608700 401.016952 1080.540000 1065.890000 1074.449833 447.311593 7946.370000 7949.760000 7949.941467 700.932436
93 0.370847 0.419507 0.392640 0.000072 0.469582 0.465076 0.467418 0.000109 0.395531 0.430899 0.411335 0.000045 0.373513 0.418794 0.393936 0.000151 0.368181 0.420220 0.391345 0.000167 0.452527 0.449256 0.451221 0.000205 0.486637 0.480896 0.483615 0.000236 0.393267 0.426410 0.408257 0.000093 0.397795 0.435389 0.414412 0.000104 972.590000 978.470000 975.326633 401.563371 1079.330000 1067.100000 1074.610233 436.699968 7948.080000 7954.430000 7950.063133 698.304696
94 0.371033 0.418746 0.392266 0.000071 0.469660 0.464670 0.467571 0.000109 0.395690 0.430227 0.411092 0.000044 0.374662 0.417415 0.393666 0.000153 0.367404 0.420078 0.390866 0.000165 0.452300 0.449275 0.451312 0.000197 0.487019 0.480065 0.483829 0.000239 0.394071 0.425380 0.408077 0.000095 0.397308 0.435075 0.414107 0.000103 970.910000 986.270000 975.081800 397.402991 1079.600000 1065.270000 1074.989433 441.302942 7949.490000 7948.460000 7949.928767 696.331585
95 0.370508 0.417720 0.392030 0.000071 0.468560 0.465547 0.467621 0.000106 0.395021 0.429677 0.410928 0.000044 0.373405 0.419033 0.393522 0.000156 0.367612 0.416407 0.390539 0.000165 0.451293 0.450037 0.451359 0.000195 0.485826 0.481057 0.483882 0.000235 0.392877 0.426784 0.407981 0.000096 0.397166 0.432570 0.413875 0.000103 973.180000 982.030000 975.094600 390.492988 1079.720000 1067.690000 1075.164200 443.164740 7947.100000 7950.280000 7949.741200 694.923069
96 0.370092 0.418595 0.391766 0.000071 0.470703 0.464153 0.467622 0.000108 0.395245 0.429985 0.410730 0.000044 0.370881 0.418675 0.393258 0.000157 0.369303 0.418516 0.390274 0.000167 0.454771 0.447015 0.451377 0.000197 0.486635 0.481290 0.483868 0.000234 0.391854 0.425760 0.407787 0.000095 0.398636 0.434210 0.413672 0.000103 972.350000 979.860000 975.096267 400.562692 1079.170000 1063.820000 1075.102567 450.381074 7948.480000 7956.320000 7949.801167 713.728212
97 0.369812 0.417262 0.391425 0.000071 0.470485 0.465051 0.467624 0.000106 0.394980 0.429210 0.410475 0.000044 0.372990 0.416714 0.392920 0.000156 0.366634 0.417810 0.389930 0.000167 0.454081 0.448379 0.451279 0.000195 0.486889 0.481724 0.483970 0.000231 0.393262 0.424631 0.407510 0.000095 0.396698 0.433789 0.413440 0.000103 970.180000 980.480000 974.979100 412.874178 1084.350000 1067.560000 1075.158333 453.342398 7945.470000 7951.960000 7949.862567 728.971270
98 0.369400 0.417676 0.391135 0.000072 0.470839 0.465807 0.467772 0.000107 0.394760 0.429708 0.410294 0.000044 0.372320 0.416818 0.392746 0.000156 0.366480 0.418533 0.389525 0.000170 0.452855 0.449846 0.451543 0.000195 0.488824 0.481769 0.484001 0.000237 0.392454 0.425075 0.407445 0.000095 0.397066 0.434342 0.413144 0.000105 970.790000 982.070000 975.118200 414.133311 1084.500000 1064.600000 1075.155733 458.573447 7944.710000 7953.330000 7949.726067 741.711001
99 0.369476 0.417991 0.390901 0.000072 0.471027 0.466650 0.467763 0.000107 0.394863 0.430156 0.410117 0.000045 0.372245 0.418056 0.392489 0.000155 0.366707 0.417927 0.389314 0.000169 0.453637 0.452244 0.451550 0.000194 0.488416 0.481056 0.483977 0.000234 0.392593 0.426603 0.407254 0.000095 0.397134 0.433709 0.412980 0.000105 968.640000 981.680000 975.167000 421.044322 1080.460000 1064.220000 1075.121967 462.926834 7950.900000 7954.100000 7949.711033 746.156547
100 0.368659 0.417314 0.390607 0.000073 0.470093 0.464576 0.467853 0.000106 0.394017 0.429130 0.409918 0.000045 0.371120 0.417720 0.392318 0.000156 0.366197 0.416909 0.388896 0.000170 0.452780 0.448241 0.451565 0.000190 0.487406 0.480911 0.484141 0.000235 0.391535 0.425350 0.407129 0.000094 0.396500 0.432909 0.412707 0.000105 970.780000 978.190000 974.959767 423.566781 1080.950000 1066.780000 1075.439433 469.581650 7948.270000 7955.030000 7949.600800 759.341335
101 0.368427 0.416460 0.390194 0.000072 0.470762 0.466038 0.468014 0.000107 0.394011 0.428854 0.409649 0.000044 0.371605 0.416357 0.391942 0.000157 0.365249 0.416563 0.388446 0.000171 0.454210 0.449351 0.451768 0.000195 0.487315 0.482725 0.484260 0.000236 0.392256 0.424605 0.406898 0.000094 0.395765 0.433104 0.412400 0.000104 971.630000 982.560000 974.921733 427.651333 1080.420000 1069.800000 1075.628333 470.836048 7947.950000 7947.640000 7949.449933 776.057694
102 0.367980 0.416374 0.389885 0.000073 0.470335 0.466158 0.468056 0.000106 0.393568 0.428820 0.409427 0.000045 0.371810 0.418025 0.391751 0.000158 0.364149 0.414722 0.388018 0.000172 0.454712 0.450851 0.451769 0.000192 0.485958 0.481465 0.484343 0.000231 0.392536 0.426232 0.406755 0.000096 0.394601 0.431408 0.412099 0.000106 971.390000 979.780000 974.809200 431.346879 1081.760000 1064.360000 1075.890233 464.986027 7946.850000 7955.860000 7949.300567 781.354520
103 0.367764 0.415523 0.389560 0.000072 0.469295 0.464632 0.468151 0.000104 0.393147 0.427800 0.409208 0.000044 0.369369 0.416694 0.391426 0.000160 0.366160 0.414351 0.387693 0.000172 0.452348 0.449688 0.451951 0.000183 0.486241 0.479576 0.484351 0.000231 0.390114 0.424942 0.406558 0.000097 0.396180 0.430658 0.411857 0.000106 970.100000 978.000000 974.676100 432.840282 1083.630000 1068.120000 1076.396433 461.702282 7946.270000 7953.880000 7948.927467 790.531388
104 0.367651 0.415647 0.389300 0.000073 0.468697 0.465617 0.468135 0.000102 0.392913 0.428139 0.409009 0.000045 0.370075 0.416252 0.391247 0.000159 0.365227 0.415042 0.387352 0.000172 0.452913 0.449140 0.451987 0.000183 0.484482 0.482094 0.484283 0.000225 0.390784 0.424474 0.406432 0.000096 0.395041 0.431805 0.411585 0.000106 967.870000 977.260000 974.777667 439.888077 1082.110000 1068.030000 1076.646000 460.158368 7950.020000 7954.710000 7948.576333 797.290254
105 0.367361 0.415333 0.389120 0.000073 0.469795 0.466192 0.468243 0.000101 0.392969 0.428047 0.408901 0.000045 0.369199 0.416382 0.391104 0.000159 0.365523 0.414283 0.387136 0.000171 0.454578 0.449548 0.451944 0.000183 0.485011 0.482835 0.484543 0.000220 0.390544 0.424674 0.406314 0.000096 0.395395 0.431421 0.411488 0.000106 969.490000 977.930000 974.471433 444.326547 1084.500000 1067.380000 1076.785833 463.946584 7946.010000 7954.690000 7948.742733 807.683839
106 0.366807 0.415443 0.388861 0.000074 0.470109 0.467796 0.468238 0.000100 0.392632 0.428532 0.408705 0.000046 0.368443 0.415254 0.390906 0.000162 0.365170 0.415633 0.386815 0.000172 0.454613 0.449326 0.451871 0.000187 0.485604 0.486266 0.484605 0.000222 0.389985 0.423772 0.406148 0.000099 0.395279 0.433291 0.411263 0.000107 969.800000 982.700000 974.278633 442.723519 1083.670000 1062.390000 1077.143067 458.506272 7946.530000 7954.910000 7948.578300 802.165587
107 0.366735 0.415808 0.388496 0.000074 0.471109 0.466767 0.468262 0.000101 0.392829 0.428547 0.408438 0.000046 0.369041 0.417943 0.390569 0.000162 0.364430 0.413672 0.386424 0.000170 0.454310 0.450640 0.451912 0.000186 0.487907 0.482895 0.484611 0.000217 0.390358 0.426117 0.405905 0.000098 0.395299 0.430977 0.410971 0.000106 970.610000 981.610000 974.106433 439.241190 1086.210000 1066.200000 1077.180767 450.949800 7943.180000 7952.190000 7948.712800 786.384812
108 0.366509 0.414502 0.388162 0.000075 0.470053 0.466840 0.468234 0.000102 0.392395 0.427587 0.408180 0.000046 0.369075 0.416236 0.390156 0.000162 0.363943 0.412768 0.386169 0.000171 0.453866 0.450716 0.451960 0.000189 0.486239 0.482964 0.484508 0.000219 0.390273 0.424856 0.405607 0.000099 0.394517 0.430317 0.410754 0.000106 965.490000 982.530000 973.697433 432.422642 1084.450000 1062.700000 1077.234967 448.398827 7950.060000 7954.770000 7949.067600 779.879868
109 0.366127 0.414736 0.387812 0.000075 0.468851 0.465972 0.468365 0.000100 0.391808 0.427545 0.407950 0.000046 0.368902 0.416721 0.389883 0.000161 0.363352 0.412751 0.385740 0.000171 0.454646 0.450962 0.452048 0.000185 0.483055 0.480982 0.484681 0.000218 0.390338 0.425281 0.405424 0.000098 0.393278 0.429809 0.410476 0.000106 965.870000 981.240000 973.289700 423.665295 1083.100000 1064.240000 1077.658400 447.002356 7951.030000 7954.520000 7949.051900 768.294460
110 0.366023 0.414342 0.387553 0.000073 0.472251 0.467342 0.468437 0.000101 0.392580 0.427592 0.407774 0.000045 0.367687 0.414812 0.389526 0.000159 0.364359 0.413872 0.385579 0.000168 0.457033 0.453630 0.452101 0.000182 0.487468 0.481053 0.484773 0.000219 0.390024 0.424517 0.405170 0.000097 0.395136 0.430667 0.410377 0.000105 967.080000 978.250000 972.984633 412.070646 1083.900000 1068.970000 1078.006767 445.677008 7949.020000 7952.780000 7949.008600 771.969735
111 0.366065 0.414207 0.387283 0.000073 0.469890 0.465917 0.468263 0.000101 0.392021 0.427134 0.407528 0.000045 0.369625 0.414466 0.389128 0.000160 0.362505 0.413947 0.385438 0.000168 0.452396 0.450086 0.451895 0.000185 0.487385 0.481749 0.484632 0.000220 0.390317 0.423371 0.404820 0.000098 0.393725 0.430898 0.410237 0.000105 966.430000 979.260000 972.741300 400.667506 1084.030000 1067.760000 1078.265633 433.861533 7949.540000 7952.980000 7948.993067 756.610251
112 0.365663 0.413551 0.386988 0.000072 0.469221 0.465801 0.468366 0.000100 0.391553 0.426613 0.407332 0.000044 0.367719 0.415310 0.389026 0.000160 0.363607 0.411791 0.384949 0.000168 0.453096 0.448008 0.451992 0.000184 0.485346 0.483595 0.484741 0.000218 0.389063 0.423485 0.404768 0.000098 0.394042 0.429742 0.409897 0.000104 965.300000 977.950000 972.517733 403.140158 1085.030000 1070.930000 1078.424767 429.974148 7949.670000 7951.120000 7949.057500 760.601748
113 0.365147 0.412839 0.386807 0.000072 0.469896 0.465759 0.468407 0.000101 0.391334 0.426069 0.407207 0.000044 0.368542 0.413099 0.388870 0.000159 0.361751 0.412579 0.384744 0.000169 0.454260 0.450365 0.452022 0.000185 0.485533 0.481153 0.484792 0.000217 0.389971 0.422416 0.404658 0.000097 0.392697 0.429723 0.409756 0.000105 969.160000 975.860000 972.377667 405.520446 1086.060000 1071.760000 1078.684433 423.909951 7944.780000 7952.380000 7948.937900 761.543894
114 0.365191 0.413085 0.386553 0.000073 0.469231 0.466110 0.468513 0.000102 0.391201 0.426342 0.407043 0.000045 0.367470 0.415549 0.388480 0.000159 0.362912 0.410622 0.384626 0.000173 0.453432 0.449808 0.452070 0.000188 0.485030 0.482413 0.484956 0.000218 0.388960 0.424114 0.404378 0.000096 0.393442 0.428570 0.409709 0.000107 966.920000 976.690000 972.155133 418.013794 1085.630000 1066.760000 1079.154033 429.302831 7947.450000 7956.550000 7948.690833 778.396096
115 0.364775 0.412711 0.386299 0.000072 0.470032 0.464383 0.468434 0.000100 0.391090 0.425629 0.406832 0.000044 0.368038 0.413973 0.388330 0.000155 0.361512 0.411448 0.384267 0.000172 0.452740 0.447999 0.452064 0.000183 0.487325 0.480767 0.484804 0.000221 0.389214 0.422480 0.404264 0.000094 0.392965 0.428778 0.409401 0.000107 969.620000 978.320000 971.865467 426.368127 1087.260000 1068.230000 1079.652733 435.461366 7943.120000 7953.450000 7948.481800 805.655846
116 0.364626 0.412770 0.386229 0.000071 0.470486 0.468095 0.468505 0.000101 0.391091 0.426601 0.406798 0.000044 0.365608 0.413844 0.388172 0.000158 0.363644 0.411696 0.384286 0.000170 0.453701 0.450206 0.452040 0.000189 0.487271 0.485984 0.484970 0.000217 0.387631 0.422935 0.404139 0.000096 0.394551 0.430268 0.409457 0.000105 965.070000 976.830000 971.394300 426.874474 1087.760000 1066.870000 1079.747900 441.469398 7947.170000 7956.300000 7948.857800 813.629267
117 0.364485 0.412509 0.386059 0.000073 0.469053 0.465651 0.468527 0.000100 0.390627 0.425795 0.406676 0.000045 0.366349 0.412200 0.388007 0.000160 0.362621 0.412817 0.384110 0.000170 0.450506 0.450683 0.452056 0.000188 0.487600 0.480620 0.484998 0.000218 0.387388 0.421821 0.404019 0.000097 0.393866 0.429768 0.409332 0.000105 964.960000 973.210000 971.051767 428.421719 1085.780000 1069.670000 1079.950300 438.283479 7949.260000 7957.120000 7948.997933 816.614294
118 0.364305 0.412340 0.385845 0.000071 0.470620 0.467590 0.468656 0.000101 0.390883 0.426153 0.406548 0.000045 0.366380 0.414380 0.387798 0.000157 0.362229 0.410301 0.383893 0.000169 0.454171 0.450766 0.452157 0.000185 0.487069 0.484414 0.485154 0.000222 0.388328 0.423476 0.403888 0.000096 0.393439 0.428829 0.409208 0.000105 963.810000 975.760000 970.535400 432.638642 1085.870000 1068.870000 1080.240200 441.241206 7950.320000 7955.370000 7949.224400 819.316132
119 0.364042 0.412515 0.385706 0.000073 0.471125 0.467387 0.468548 0.000100 0.390813 0.426233 0.406416 0.000045 0.367089 0.413507 0.387629 0.000161 0.360995 0.411522 0.383782 0.000172 0.454700 0.450387 0.452090 0.000186 0.487551 0.484386 0.485006 0.000218 0.388992 0.422727 0.403744 0.000097 0.392634 0.429738 0.409088 0.000106 967.100000 975.540000 970.340300 429.116966 1088.220000 1069.160000 1080.748767 439.400334 7944.680000 7955.300000 7948.910933 814.846931
120 0.363680 0.412056 0.385576 0.000075 0.469757 0.467026 0.468470 0.000101 0.390200 0.425799 0.406299 0.000046 0.366036 0.413905 0.387413 0.000163 0.361325 0.410206 0.383739 0.000174 0.454091 0.451504 0.452107 0.000185 0.485424 0.482549 0.484834 0.000224 0.388050 0.423305 0.403586 0.000099 0.392349 0.428292 0.409013 0.000107 964.000000 977.260000 969.951433 436.495469 1087.930000 1068.920000 1081.107100 438.680824 7948.070000 7953.820000 7948.941467 814.447110
121 0.363531 0.411892 0.385221 0.000074 0.469796 0.466877 0.468523 0.000102 0.390097 0.425638 0.406046 0.000046 0.367414 0.415356 0.387178 0.000162 0.359647 0.408427 0.383264 0.000173 0.454193 0.451261 0.452192 0.000181 0.485399 0.482493 0.484853 0.000227 0.389109 0.424333 0.403431 0.000098 0.391085 0.426944 0.408661 0.000107 966.080000 976.740000 969.758700 440.474053 1087.430000 1068.330000 1081.440433 430.619192 7946.490000 7954.930000 7948.800867 803.698535
122 0.363096 0.411299 0.385010 0.000074 0.470112 0.467098 0.468431 0.000100 0.389850 0.425249 0.405865 0.000046 0.366027 0.411562 0.386961 0.000163 0.360164 0.411035 0.383060 0.000173 0.454009 0.452441 0.452078 0.000181 0.486214 0.481756 0.484784 0.000224 0.388022 0.421782 0.403240 0.000098 0.391677 0.428715 0.408491 0.000108 966.190000 977.770000 969.664900 433.442354 1090.500000 1067.930000 1081.490467 427.619739 7943.310000 7954.300000 7948.844633 800.817992
123 0.362541 0.411628 0.384880 0.000075 0.470416 0.465161 0.468428 0.000101 0.389510 0.425011 0.405767 0.000046 0.365097 0.413487 0.386812 0.000165 0.359985 0.409769 0.382948 0.000173 0.453085 0.448659 0.452108 0.000180 0.487746 0.481663 0.484748 0.000223 0.387094 0.422280 0.403136 0.000099 0.391925 0.427743 0.408398 0.000106 964.380000 978.580000 969.508933 427.340672 1089.610000 1074.400000 1081.875667 423.362730 7946.010000 7947.020000 7948.615400 791.901390
124 0.362736 0.412091 0.384674 0.000075 0.470869 0.465541 0.468457 0.000101 0.389769 0.425453 0.405620 0.000046 0.367546 0.413595 0.386560 0.000164 0.357927 0.410586 0.382789 0.000174 0.451566 0.450549 0.452102 0.000180 0.490172 0.480532 0.484812 0.000226 0.388551 0.422834 0.402945 0.000099 0.390988 0.428073 0.408295 0.000107 965.920000 976.870000 969.501900 419.340091 1087.430000 1071.500000 1082.050400 422.818793 7946.650000 7951.630000 7948.447700 782.114041
125 0.362649 0.411500 0.384382 0.000075 0.470321 0.466576 0.468526 0.000100 0.389567 0.425269 0.405418 0.000046 0.364593 0.412144 0.386150 0.000165 0.360704 0.410856 0.382614 0.000174 0.453104 0.450659 0.452201 0.000180 0.487537 0.482494 0.484851 0.000223 0.386721 0.421773 0.402662 0.000100 0.392412 0.428765 0.408173 0.000108 965.040000 975.450000 969.433800 409.684726 1090.220000 1073.950000 1082.231133 423.573016 7944.740000 7950.600000 7948.335067 782.260212
126 0.362327 0.411633 0.384112 0.000075 0.470763 0.466960 0.468422 0.000099 0.389436 0.425465 0.405189 0.000046 0.364672 0.412962 0.385859 0.000163 0.359983 0.410304 0.382365 0.000174 0.452625 0.450091 0.452125 0.000177 0.488900 0.483830 0.484719 0.000222 0.386660 0.422244 0.402425 0.000098 0.392212 0.428685 0.407953 0.000108 965.430000 972.990000 968.972400 405.560102 1089.020000 1073.520000 1082.461700 422.118207 7945.550000 7953.490000 7948.565900 782.542376
127 0.361523 0.410957 0.383865 0.000075 0.468543 0.465814 0.468458 0.000100 0.388278 0.424671 0.405013 0.000046 0.363723 0.411257 0.385555 0.000162 0.359324 0.410657 0.382174 0.000175 0.452810 0.451924 0.452185 0.000180 0.484276 0.479703 0.484731 0.000220 0.385995 0.421424 0.402212 0.000097 0.390562 0.427919 0.407813 0.000107 965.320000 973.960000 968.759167 395.939750 1090.830000 1071.840000 1082.895800 421.125640 7943.850000 7954.200000 7948.345033 763.809787
128 0.361614 0.410140 0.383543 0.000075 0.469807 0.465876 0.468489 0.000101 0.388662 0.424074 0.404779 0.000046 0.364682 0.411657 0.385307 0.000161 0.358547 0.408622 0.381778 0.000173 0.452800 0.450406 0.452144 0.000185 0.486814 0.481347 0.484835 0.000220 0.386711 0.421345 0.402016 0.000097 0.390614 0.426803 0.407542 0.000105 968.830000 975.320000 968.685200 395.027151 1090.220000 1073.670000 1083.191667 428.205117 7940.950000 7951.010000 7948.123133 775.538831
129 0.361260 0.409919 0.383367 0.000076 0.468806 0.464879 0.468414 0.000100 0.388146 0.423659 0.404628 0.000047 0.364096 0.408216 0.385147 0.000163 0.358424 0.411622 0.381586 0.000172 0.452712 0.450272 0.451854 0.000188 0.484900 0.479485 0.484975 0.000217 0.386250 0.418730 0.401824 0.000098 0.390043 0.428588 0.407433 0.000105 966.350000 974.010000 968.616667 390.401991 1089.080000 1070.860000 1083.552867 428.073602 7944.570000 7955.130000 7947.830467 770.213705
130 0.361554 0.409589 0.383081 0.000075 0.469923 0.466823 0.468411 0.000098 0.388646 0.423897 0.404414 0.000047 0.362587 0.410094 0.384883 0.000162 0.360520 0.409083 0.381280 0.000174 0.454742 0.451110 0.451749 0.000190 0.485104 0.482537 0.485073 0.000212 0.385626 0.420348 0.401599 0.000098 0.391666 0.427447 0.407228 0.000105 964.120000 972.050000 968.289067 395.214514 1091.440000 1070.700000 1083.877033 429.963156 7944.440000 7957.250000 7947.833900 780.653037
131 0.361129 0.409024 0.382872 0.000075 0.470652 0.466506 0.468398 0.000098 0.388510 0.423395 0.404254 0.000046 0.363429 0.411061 0.384686 0.000162 0.358829 0.406988 0.381059 0.000174 0.454199 0.451550 0.451692 0.000189 0.487104 0.481461 0.485104 0.000211 0.386122 0.421183 0.401437 0.000098 0.390898 0.425606 0.407071 0.000105 964.290000 971.580000 968.173933 401.912651 1087.910000 1077.870000 1084.040467 426.573976 7947.800000 7950.550000 7947.785600 785.173035
132 0.361048 0.409044 0.382630 0.000074 0.469120 0.465737 0.468475 0.000098 0.388066 0.423217 0.404091 0.000046 0.362618 0.410608 0.384525 0.000162 0.359478 0.407479 0.380735 0.000175 0.451934 0.449832 0.451778 0.000187 0.486306 0.481643 0.485173 0.000210 0.384947 0.420414 0.401338 0.000098 0.391185 0.426020 0.406845 0.000106 965.290000 973.290000 968.148133 399.123549 1089.300000 1072.320000 1084.321433 421.769893 7945.410000 7954.390000 7947.530433 788.237962
133 0.360901 0.408827 0.382493 0.000074 0.471853 0.465874 0.468451 0.000099 0.388639 0.423089 0.403982 0.000046 0.362869 0.411284 0.384359 0.000162 0.358932 0.406371 0.380626 0.000171 0.455134 0.449690 0.451766 0.000190 0.488571 0.482059 0.485136 0.000207 0.385935 0.420886 0.401211 0.000098 0.391342 0.425293 0.406754 0.000104 965.700000 976.010000 968.100733 404.372325 1088.720000 1076.280000 1084.351067 416.199244 7945.580000 7947.710000 7947.548200 789.902202
134 0.360692 0.408939 0.382313 0.000074 0.469488 0.465708 0.468386 0.000098 0.387891 0.423131 0.403832 0.000046 0.365193 0.406380 0.384198 0.000162 0.356191 0.411498 0.380429 0.000175 0.452591 0.449546 0.451583 0.000193 0.486385 0.481869 0.485189 0.000203 0.387042 0.417172 0.401044 0.000099 0.388740 0.429091 0.406619 0.000105 965.720000 972.260000 968.083467 404.021260 1090.500000 1077.440000 1084.211600 415.614391 7943.780000 7950.300000 7947.704933 789.740145
135 0.360464 0.408029 0.382105 0.000074 0.471337 0.464934 0.468439 0.000100 0.388183 0.422255 0.403688 0.000046 0.363573 0.407261 0.384084 0.000163 0.357355 0.408797 0.380126 0.000173 0.453827 0.449502 0.451597 0.000193 0.488848 0.480367 0.485281 0.000206 0.386137 0.417821 0.400962 0.000099 0.390229 0.426689 0.406415 0.000105 963.170000 974.270000 968.106467 407.171886 1089.840000 1073.240000 1084.163433 422.021406 7946.990000 7952.490000 7947.730100 811.710309
136 0.359657 0.408795 0.381955 0.000075 0.469552 0.466621 0.468417 0.000098 0.387131 0.423251 0.403570 0.000046 0.363032 0.409464 0.383989 0.000164 0.356283 0.408125 0.379921 0.000176 0.451889 0.449935 0.451449 0.000194 0.487214 0.483307 0.485385 0.000201 0.385246 0.419582 0.400854 0.000100 0.389016 0.426921 0.406287 0.000106 965.750000 972.130000 967.727800 410.051038 1088.720000 1074.880000 1084.179333 425.136206 7945.530000 7952.990000 7948.092867 815.498387
137 0.359713 0.408446 0.381656 0.000075 0.471699 0.464646 0.468414 0.000100 0.387710 0.422496 0.403346 0.000046 0.363024 0.407011 0.383715 0.000164 0.356402 0.409881 0.379597 0.000176 0.454505 0.449358 0.451328 0.000198 0.488894 0.479933 0.485501 0.000202 0.385894 0.417598 0.400618 0.000100 0.389525 0.427394 0.406073 0.000105 964.470000 974.950000 967.782400 405.525955 1086.650000 1078.340000 1084.220700 429.124020 7948.880000 7946.710000 7947.996900 813.058137
138 0.359320 0.408507 0.381400 0.000077 0.470169 0.465500 0.468371 0.000099 0.387032 0.422755 0.403143 0.000047 0.363396 0.410610 0.383487 0.000165 0.355243 0.406404 0.379313 0.000174 0.451885 0.449644 0.451379 0.000199 0.488452 0.481355 0.485363 0.000201 0.385518 0.420369 0.400460 0.000099 0.388546 0.425142 0.405825 0.000105 963.700000 974.140000 967.664200 399.873217 1088.710000 1078.250000 1084.103567 431.775878 7947.590000 7947.610000 7948.232233 811.154495
139 0.359082 0.407821 0.381146 0.000077 0.470775 0.465473 0.468422 0.000099 0.387006 0.422234 0.402965 0.000047 0.361388 0.411901 0.383342 0.000166 0.356777 0.403742 0.378950 0.000174 0.452554 0.451992 0.451324 0.000199 0.488996 0.478954 0.485520 0.000201 0.384179 0.421923 0.400338 0.000100 0.389832 0.422545 0.405592 0.000105 962.340000 974.200000 967.634633 399.338504 1089.910000 1074.350000 1084.015367 439.463670 7947.750000 7951.450000 7948.350000 807.323505
140 0.359155 0.408014 0.380853 0.000076 0.469767 0.466664 0.468355 0.000100 0.386808 0.422677 0.402728 0.000046 0.361374 0.410674 0.383025 0.000165 0.356937 0.405354 0.378680 0.000175 0.452957 0.449118 0.451398 0.000199 0.486577 0.484210 0.485312 0.000205 0.384269 0.420285 0.400118 0.000100 0.389347 0.425068 0.405338 0.000106 965.320000 975.020000 967.679867 393.155849 1090.330000 1071.210000 1083.811433 441.639804 7944.350000 7953.770000 7948.508700 792.194211
141 0.358477 0.407472 0.380656 0.000075 0.470047 0.468670 0.468308 0.000099 0.386369 0.422772 0.402569 0.000046 0.361727 0.408835 0.382882 0.000164 0.355226 0.406109 0.378429 0.000174 0.453467 0.452506 0.451330 0.000199 0.486626 0.484835 0.485287 0.000202 0.384662 0.419753 0.399994 0.000100 0.388076 0.425791 0.405143 0.000105 963.760000 970.760000 967.735233 389.435432 1089.590000 1073.840000 1083.438600 439.496582 7946.650000 7955.400000 7948.826167 786.055841
142 0.358471 0.407676 0.380479 0.000076 0.468986 0.465966 0.468395 0.000099 0.386100 0.422248 0.402458 0.000047 0.361757 0.409194 0.382774 0.000165 0.355186 0.406157 0.378184 0.000177 0.449837 0.449123 0.451432 0.000200 0.488135 0.482808 0.485358 0.000200 0.383777 0.419177 0.399939 0.000101 0.388423 0.425320 0.404977 0.000107 963.060000 975.650000 967.708600 382.399856 1092.470000 1079.430000 1083.237433 442.481291 7944.470000 7944.920000 7949.053967 776.856665
143 0.358026 0.407426 0.380313 0.000077 0.468525 0.465780 0.468474 0.000099 0.385651 0.422015 0.402353 0.000047 0.361062 0.408607 0.382716 0.000167 0.354990 0.406245 0.377909 0.000174 0.452081 0.448959 0.451480 0.000200 0.484970 0.482602 0.485468 0.000202 0.383817 0.418695 0.399907 0.000102 0.387485 0.425334 0.404799 0.000105 963.670000 973.580000 967.740133 378.990315 1090.290000 1073.440000 1083.207533 447.833923 7946.040000 7952.980000 7949.052333 777.604388
144 0.357312 0.406607 0.380030 0.000078 0.470061 0.465622 0.468502 0.000099 0.385499 0.421361 0.402148 0.000048 0.360425 0.406726 0.382483 0.000168 0.354198 0.406488 0.377577 0.000177 0.453081 0.445808 0.451506 0.000197 0.487040 0.485436 0.485497 0.000202 0.383589 0.416496 0.399739 0.000102 0.387409 0.426225 0.404557 0.000107 961.560000 973.710000 967.772633 377.326038 1093.660000 1074.240000 1083.275467 440.883531 7944.780000 7952.050000 7948.951900 758.649226
145 0.357626 0.407107 0.379722 0.000078 0.470466 0.467897 0.468571 0.000098 0.385836 0.422305 0.401934 0.000048 0.359685 0.408193 0.382161 0.000167 0.355566 0.406021 0.377283 0.000180 0.452846 0.450227 0.451358 0.000196 0.488085 0.485567 0.485784 0.000197 0.382975 0.418702 0.399460 0.000102 0.388696 0.425908 0.404408 0.000108 961.760000 969.520000 967.825433 375.489755 1089.660000 1070.830000 1082.941200 435.238894 7948.580000 7959.650000 7949.233367 744.067483
146 0.357515 0.406416 0.379493 0.000078 0.470993 0.467751 0.468646 0.000100 0.385885 0.421750 0.401781 0.000047 0.360195 0.407790 0.382029 0.000168 0.354835 0.405042 0.376957 0.000179 0.453077 0.449468 0.451499 0.000198 0.488909 0.486033 0.485792 0.000198 0.383415 0.418209 0.399397 0.000102 0.388354 0.425290 0.404166 0.000107 963.270000 970.750000 967.682233 374.486938 1091.360000 1074.440000 1082.987633 442.328045 7945.370000 7954.810000 7949.330133 753.500693
147 0.357076 0.406536 0.379133 0.000078 0.469599 0.465846 0.468531 0.000100 0.385207 0.421364 0.401482 0.000047 0.360117 0.406699 0.381640 0.000167 0.354035 0.406373 0.376625 0.000181 0.452777 0.449440 0.451376 0.000197 0.486422 0.482252 0.485686 0.000200 0.383282 0.417384 0.399074 0.000102 0.387132 0.425343 0.403890 0.000108 960.600000 971.160000 967.404800 372.335372 1091.890000 1071.890000 1083.502167 446.680681 7947.510000 7956.950000 7949.093033 754.680381
148 0.357142 0.406159 0.378830 0.000077 0.470599 0.467180 0.468585 0.000099 0.385506 0.421415 0.401268 0.000046 0.360962 0.406994 0.381403 0.000165 0.353322 0.405324 0.376256 0.000179 0.453033 0.449489 0.451411 0.000200 0.488165 0.484871 0.485758 0.000196 0.383980 0.417618 0.398905 0.000100 0.387033 0.425211 0.403632 0.000107 962.550000 969.460000 967.265000 376.407841 1094.510000 1072.700000 1083.635267 439.599616 7942.940000 7957.840000 7949.099733 746.624098
149 0.357180 0.405990 0.378603 0.000076 0.469484 0.468162 0.468641 0.000099 0.385256 0.421533 0.401113 0.000046 0.360698 0.406421 0.381281 0.000166 0.353662 0.405560 0.375926 0.000178 0.452997 0.451874 0.451560 0.000196 0.485971 0.484449 0.485721 0.000200 0.383773 0.417784 0.398851 0.000100 0.386740 0.425283 0.403374 0.000107 961.310000 973.400000 966.998533 372.819034 1093.240000 1074.600000 1083.896067 441.392738 7945.450000 7952.000000 7949.105400 756.522319
150 0.356410 0.405799 0.378486 0.000075 0.470170 0.465199 0.468624 0.000098 0.384850 0.420649 0.401021 0.000046 0.360971 0.405903 0.381156 0.000168 0.351848 0.405695 0.375817 0.000178 0.453144 0.447998 0.451573 0.000197 0.487196 0.482401 0.485676 0.000198 0.384014 0.416426 0.398760 0.000102 0.385685 0.424871 0.403281 0.000107 963.450000 974.210000 966.957200 365.256661 1092.850000 1074.720000 1084.287967 442.698111 7943.700000 7951.070000 7948.754833 755.962271
151 0.357048 0.405786 0.378444 0.000074 0.472687 0.465181 0.468546 0.000100 0.385958 0.420635 0.400970 0.000046 0.360595 0.406194 0.381138 0.000166 0.353502 0.405378 0.375751 0.000176 0.455889 0.446896 0.451544 0.000198 0.489485 0.483467 0.485549 0.000202 0.384418 0.416369 0.398739 0.000100 0.387498 0.424900 0.403201 0.000107 960.310000 973.730000 966.886000 368.021848 1089.900000 1077.430000 1084.508533 450.999094 7949.790000 7948.840000 7948.605467 767.976493
152 0.356330 0.405926 0.378430 0.000076 0.470579 0.466271 0.468597 0.000099 0.384892 0.421012 0.400971 0.000046 0.359057 0.407356 0.381186 0.000167 0.353603 0.404496 0.375674 0.000175 0.453849 0.450355 0.451800 0.000195 0.487310 0.482186 0.485394 0.000204 0.382755 0.418106 0.398839 0.000101 0.387029 0.423918 0.403104 0.000106 960.360000 973.620000 966.654900 367.256787 1091.600000 1072.340000 1084.738733 456.464997 7948.040000 7954.040000 7948.606367 774.637581
153 0.356161 0.405357 0.378286 0.000076 0.470356 0.465540 0.468654 0.000100 0.384710 0.420403 0.400878 0.000047 0.359763 0.407282 0.381018 0.000166 0.352558 0.403432 0.375555 0.000174 0.453576 0.447341 0.451712 0.000196 0.487136 0.483739 0.485596 0.000207 0.383217 0.417297 0.398691 0.000101 0.386203 0.423509 0.403065 0.000107 958.800000 975.100000 966.659300 364.543171 1092.700000 1073.680000 1084.975867 448.681242 7948.500000 7951.220000 7948.364833 765.870958
154 0.356022 0.404817 0.378167 0.000075 0.469687 0.467045 0.468551 0.000100 0.384438 0.420374 0.400763 0.000047 0.358439 0.408330 0.380857 0.000166 0.353605 0.401305 0.375476 0.000175 0.453318 0.449720 0.451621 0.000191 0.486056 0.484370 0.485482 0.000209 0.382159 0.418677 0.398548 0.000100 0.386718 0.422071 0.402978 0.000107 960.020000 973.120000 966.635600 367.674438 1092.200000 1076.910000 1085.137767 456.892751 7947.780000 7949.970000 7948.226633 766.689261
155 0.355488 0.405498 0.378003 0.000077 0.470490 0.465376 0.468490 0.000101 0.384238 0.420467 0.400625 0.000047 0.359219 0.408070 0.380777 0.000168 0.351757 0.402926 0.375229 0.000177 0.453647 0.446401 0.451585 0.000192 0.487332 0.484351 0.485395 0.000207 0.382826 0.417653 0.398479 0.000101 0.385651 0.423282 0.402771 0.000107 959.830000 971.450000 966.453267 370.943858 1093.040000 1078.490000 1085.344100 459.988624 7947.130000 7950.060000 7948.202633 762.889987
156 0.355548 0.405458 0.377906 0.000078 0.470904 0.466824 0.468466 0.000101 0.384387 0.420800 0.400546 0.000048 0.359607 0.408437 0.380684 0.000169 0.351489 0.402479 0.375128 0.000178 0.453686 0.450866 0.451710 0.000193 0.488123 0.482783 0.485222 0.000210 0.383127 0.419044 0.398441 0.000102 0.385647 0.422555 0.402651 0.000109 963.660000 971.200000 966.382333 371.452212 1092.350000 1072.200000 1085.651267 463.464298 7943.990000 7956.600000 7947.966400 770.282811
157 0.355188 0.404495 0.377720 0.000078 0.470748 0.465394 0.468461 0.000101 0.384078 0.419719 0.400406 0.000047 0.358627 0.407293 0.380466 0.000169 0.351748 0.401696 0.374975 0.000179 0.453594 0.446160 0.451663 0.000193 0.487903 0.484627 0.485259 0.000210 0.382369 0.417010 0.398265 0.000101 0.385787 0.422429 0.402546 0.000108 961.230000 973.180000 966.298600 372.225430 1089.600000 1069.460000 1085.840500 466.789892 7949.170000 7957.360000 7947.860900 772.749211
158 0.355070 0.405207 0.377414 0.000078 0.470148 0.462747 0.468508 0.000099 0.383840 0.419592 0.400187 0.000048 0.358796 0.407141 0.380126 0.000171 0.351344 0.403272 0.374702 0.000179 0.454091 0.447616 0.451783 0.000193 0.486204 0.477877 0.485232 0.000208 0.382620 0.417260 0.398040 0.000102 0.385059 0.421924 0.402335 0.000109 961.170000 973.120000 966.151000 377.398676 1091.710000 1075.680000 1086.051567 460.513997 7947.120000 7951.200000 7947.797433 765.072324
159 0.354982 0.404685 0.377222 0.000078 0.470843 0.466390 0.468586 0.000100 0.383947 0.420112 0.400063 0.000048 0.357988 0.406948 0.379930 0.000168 0.351976 0.402423 0.374513 0.000179 0.456112 0.447711 0.451736 0.000192 0.485574 0.485069 0.485436 0.000209 0.382519 0.417138 0.397881 0.000101 0.385376 0.423085 0.402244 0.000109 963.800000 975.700000 965.829933 374.481411 1094.920000 1077.260000 1086.400567 448.861949 7941.280000 7947.040000 7947.769500 754.433250
160 0.354543 0.404881 0.377011 0.000078 0.469771 0.468048 0.468540 0.000100 0.383350 0.420673 0.399893 0.000048 0.357005 0.406132 0.379672 0.000168 0.352082 0.403630 0.374350 0.000179 0.454029 0.450905 0.451751 0.000193 0.485512 0.485191 0.485328 0.000205 0.381261 0.417325 0.397692 0.000103 0.385439 0.424020 0.402095 0.000109 959.700000 970.210000 965.800667 378.089865 1092.620000 1073.030000 1086.472767 444.616638 7947.680000 7956.760000 7947.726567 752.015790
161 0.354629 0.405184 0.376967 0.000078 0.469464 0.464314 0.468575 0.000100 0.383338 0.419966 0.399869 0.000048 0.357836 0.408294 0.379635 0.000168 0.351422 0.402074 0.374299 0.000180 0.452950 0.446485 0.451734 0.000189 0.485977 0.482142 0.485417 0.000208 0.381614 0.417842 0.397659 0.000103 0.385061 0.422091 0.402078 0.000109 963.150000 972.150000 965.788733 377.033617 1095.120000 1068.220000 1086.447100 435.066417 7941.730000 7959.630000 7947.764167 735.210807
162 0.354425 0.404605 0.376809 0.000078 0.469782 0.465222 0.468527 0.000099 0.383265 0.419759 0.399738 0.000048 0.357433 0.406703 0.379465 0.000170 0.351418 0.402507 0.374153 0.000179 0.452470 0.448504 0.451665 0.000189 0.487094 0.481939 0.485388 0.000203 0.381192 0.417154 0.397515 0.000104 0.385337 0.422365 0.401962 0.000108 958.570000 970.900000 965.530367 377.079469 1093.950000 1067.390000 1086.598233 427.248676 7947.480000 7961.710000 7947.871400 730.362543
163 0.354349 0.404162 0.376607 0.000078 0.470865 0.464847 0.468592 0.000100 0.383478 0.419334 0.399603 0.000047 0.357077 0.405002 0.379349 0.000168 0.351620 0.403323 0.373866 0.000178 0.454983 0.448753 0.451747 0.000191 0.486746 0.480942 0.485436 0.000204 0.381554 0.415940 0.397448 0.000101 0.385402 0.422728 0.401758 0.000106 957.820000 974.630000 965.346433 371.065634 1093.700000 1074.690000 1086.730667 422.080507 7948.480000 7950.680000 7947.922900 717.031851
164 0.354234 0.404360 0.376342 0.000079 0.472191 0.466622 0.468646 0.000099 0.383723 0.419925 0.399418 0.000048 0.357175 0.405474 0.379058 0.000172 0.351294 0.403246 0.373627 0.000181 0.456690 0.450556 0.451761 0.000188 0.487692 0.482688 0.485532 0.000200 0.382054 0.416744 0.397234 0.000104 0.385393 0.423106 0.401603 0.000108 959.710000 975.600000 965.065833 367.490435 1093.630000 1074.780000 1087.122000 413.660748 7946.660000 7949.620000 7947.812167 709.854028
165 0.353701 0.403182 0.376185 0.000079 0.470417 0.466116 0.468681 0.000099 0.382880 0.418915 0.399309 0.000048 0.356672 0.404608 0.378847 0.000170 0.350730 0.401755 0.373524 0.000180 0.454274 0.448906 0.451871 0.000187 0.486560 0.483326 0.485491 0.000201 0.381073 0.415682 0.397103 0.000103 0.384688 0.422148 0.401516 0.000108 960.130000 971.500000 964.860333 363.611097 1092.470000 1077.550000 1087.325433 405.386452 7947.400000 7950.950000 7947.814233 707.272529
166 0.353586 0.403457 0.375892 0.000079 0.471682 0.468734 0.468841 0.000099 0.383110 0.419776 0.399129 0.000048 0.357102 0.404676 0.378493 0.000171 0.350071 0.402237 0.373292 0.000178 0.453677 0.453269 0.451948 0.000187 0.489688 0.484200 0.485734 0.000200 0.381245 0.416825 0.396857 0.000104 0.384975 0.422728 0.401402 0.000106 960.800000 973.540000 964.694633 360.130990 1096.860000 1076.350000 1087.335600 399.512505 7942.340000 7950.110000 7947.969767 705.494901
167 0.352646 0.403804 0.375657 0.000080 0.470605 0.465594 0.468830 0.000099 0.382136 0.419251 0.398950 0.000048 0.356477 0.407587 0.378226 0.000172 0.348814 0.400020 0.373088 0.000180 0.454306 0.448950 0.451931 0.000187 0.486905 0.482239 0.485729 0.000201 0.380934 0.417928 0.396652 0.000104 0.383337 0.420575 0.401248 0.000107 958.920000 974.210000 964.705433 356.439566 1096.060000 1076.420000 1087.256967 403.744319 7945.020000 7949.370000 7948.037600 705.746325
168 0.352756 0.404050 0.375430 0.000081 0.470227 0.464231 0.468732 0.000099 0.382124 0.419095 0.398756 0.000049 0.356347 0.403324 0.377911 0.000173 0.349165 0.404776 0.372950 0.000182 0.453034 0.448085 0.451968 0.000184 0.487421 0.480377 0.485496 0.000205 0.380518 0.414514 0.396425 0.000105 0.383729 0.423676 0.401086 0.000108 961.180000 970.140000 964.663967 358.390621 1096.460000 1074.780000 1087.316900 408.800550 7942.360000 7955.080000 7948.019133 713.720069
169 0.352737 0.403055 0.375069 0.000080 0.469243 0.465015 0.468760 0.000100 0.381863 0.418545 0.398492 0.000049 0.356133 0.402313 0.377545 0.000172 0.349340 0.403797 0.372593 0.000180 0.451795 0.447431 0.451918 0.000185 0.486691 0.482599 0.485601 0.000204 0.380049 0.413592 0.396138 0.000104 0.383678 0.423498 0.400845 0.000108 958.580000 969.470000 964.556067 356.725209 1097.900000 1078.490000 1087.671900 411.515607 7943.520000 7952.040000 7947.772033 713.541358
170 0.352507 0.402522 0.374681 0.000080 0.470367 0.467270 0.468842 0.000099 0.381972 0.418709 0.398222 0.000049 0.355987 0.405476 0.377080 0.000170 0.349027 0.399567 0.372283 0.000178 0.454369 0.452564 0.451947 0.000186 0.486364 0.481976 0.485737 0.000200 0.380583 0.417248 0.395797 0.000103 0.383361 0.420169 0.400646 0.000107 957.690000 970.420000 964.601033 349.827112 1096.570000 1081.020000 1088.071467 409.582391 7945.740000 7948.560000 7947.327500 698.315650
171 0.352201 0.402170 0.374421 0.000079 0.471733 0.467721 0.468851 0.000098 0.382084 0.418558 0.398028 0.000049 0.355738 0.401644 0.376700 0.000170 0.348664 0.402696 0.372141 0.000177 0.454029 0.452020 0.451970 0.000184 0.489436 0.483423 0.485732 0.000200 0.380311 0.414238 0.395517 0.000103 0.383857 0.422878 0.400539 0.000107 957.490000 968.940000 964.406567 345.376039 1095.500000 1077.760000 1088.420533 422.257732 7947.010000 7953.300000 7947.172900 703.190247
172 0.352028 0.403293 0.374230 0.000080 0.471324 0.467926 0.468812 0.000099 0.381852 0.419451 0.397876 0.000049 0.354792 0.404951 0.376432 0.000170 0.349264 0.401634 0.372029 0.000179 0.455260 0.452587 0.452000 0.000190 0.487388 0.483265 0.485625 0.000200 0.379909 0.416860 0.395324 0.000103 0.383795 0.422042 0.400428 0.000107 959.360000 971.140000 964.230967 346.477307 1098.480000 1077.480000 1088.606200 420.678162 7942.160000 7951.380000 7947.162833 702.406497
173 0.351467 0.401579 0.374050 0.000079 0.470258 0.466929 0.468731 0.000098 0.381165 0.417916 0.397720 0.000048 0.355799 0.402373 0.376184 0.000168 0.347135 0.400784 0.371916 0.000180 0.453754 0.450086 0.452007 0.000184 0.486762 0.483772 0.485455 0.000203 0.380288 0.414301 0.395140 0.000102 0.382042 0.421531 0.400301 0.000108 956.460000 967.550000 964.089433 348.421458 1095.760000 1079.770000 1088.988933 415.926891 7947.780000 7952.680000 7946.921633 699.044746
174 0.351377 0.401712 0.373881 0.000078 0.470326 0.465998 0.468735 0.000099 0.381114 0.417784 0.397595 0.000048 0.353865 0.405616 0.375988 0.000166 0.348889 0.397808 0.371775 0.000177 0.455380 0.448982 0.451964 0.000182 0.485272 0.483015 0.485506 0.000205 0.379244 0.416457 0.394982 0.000100 0.382985 0.419110 0.400207 0.000106 958.820000 969.680000 963.860233 352.912064 1095.630000 1081.960000 1089.077500 413.351376 7945.550000 7948.360000 7947.062267 701.200122
175 0.351802 0.400277 0.373665 0.000076 0.469822 0.467204 0.468665 0.000099 0.381307 0.417009 0.397415 0.000046 0.355375 0.401794 0.375706 0.000162 0.348228 0.398760 0.371623 0.000178 0.452741 0.450749 0.451917 0.000184 0.486903 0.483659 0.485414 0.000205 0.379716 0.414033 0.394759 0.000098 0.382897 0.419985 0.400071 0.000106 959.480000 973.840000 963.618633 357.441654 1095.270000 1079.070000 1089.141733 407.518271 7945.250000 7947.090000 7947.239633 697.690993
176 0.351202 0.401533 0.373582 0.000077 0.471238 0.465777 0.468674 0.000099 0.381210 0.417594 0.397355 0.000047 0.354196 0.404771 0.375656 0.000164 0.348207 0.398296 0.371508 0.000179 0.454564 0.451727 0.451964 0.000182 0.487912 0.479827 0.485384 0.000209 0.379288 0.416510 0.394733 0.000099 0.383133 0.418679 0.399977 0.000107 958.130000 973.000000 963.480767 366.035930 1095.490000 1077.090000 1089.494900 413.607949 7946.380000 7949.910000 7947.024333 716.069569
177 0.351262 0.400719 0.373431 0.000078 0.470835 0.466197 0.468821 0.000099 0.381155 0.417089 0.397279 0.000047 0.355152 0.401824 0.375643 0.000166 0.347373 0.399614 0.371219 0.000179 0.453327 0.451361 0.452009 0.000185 0.488342 0.481033 0.485634 0.000205 0.379695 0.414208 0.394735 0.000099 0.382615 0.419969 0.399823 0.000106 960.010000 970.630000 963.380833 363.558458 1098.870000 1078.470000 1089.996367 409.572256 7941.120000 7950.900000 7946.622800 717.133603
178 0.351301 0.401179 0.373203 0.000079 0.470289 0.466865 0.468854 0.000100 0.381048 0.417601 0.397116 0.000048 0.354525 0.402352 0.375465 0.000165 0.348077 0.400006 0.370940 0.000180 0.453331 0.449744 0.452081 0.000181 0.487246 0.483987 0.485628 0.000209 0.379227 0.414200 0.394619 0.000100 0.382869 0.421002 0.399612 0.000107 959.820000 967.530000 963.217700 356.739807 1099.190000 1076.360000 1090.405600 411.266995 7940.990000 7956.110000 7946.376700 710.917832
179 0.350640 0.400752 0.373081 0.000079 0.469104 0.465998 0.468819 0.000100 0.380256 0.417064 0.397016 0.000048 0.354223 0.400483 0.375277 0.000166 0.347057 0.401022 0.370886 0.000182 0.452033 0.449127 0.452051 0.000184 0.486176 0.482869 0.485587 0.000209 0.378675 0.412644 0.394470 0.000101 0.381837 0.421483 0.399561 0.000109 957.430000 969.920000 963.158567 355.679904 1101.140000 1076.340000 1090.587833 412.666261 7941.430000 7953.740000 7946.253600 713.031131
180 0.350509 0.400244 0.372872 0.000078 0.470494 0.465170 0.468886 0.000100 0.380505 0.416476 0.396876 0.000047 0.353519 0.400251 0.375143 0.000166 0.347499 0.400238 0.370601 0.000181 0.452548 0.450274 0.452141 0.000185 0.488440 0.480066 0.485631 0.000208 0.378276 0.412756 0.394393 0.000100 0.382734 0.420195 0.399359 0.000107 961.620000 968.310000 963.204500 358.426470 1101.130000 1076.890000 1090.689500 407.334270 7937.250000 7954.800000 7946.106000 709.484189
181 0.350486 0.400124 0.372776 0.000079 0.469387 0.468462 0.468910 0.000100 0.380211 0.417208 0.396809 0.000048 0.352429 0.399728 0.375002 0.000168 0.348543 0.400519 0.370549 0.000185 0.450982 0.452563 0.452056 0.000188 0.487791 0.484361 0.485764 0.000203 0.377068 0.412937 0.394266 0.000102 0.383355 0.421480 0.399353 0.000109 956.520000 967.690000 963.102067 360.633328 1100.480000 1082.540000 1090.776767 412.236247 7943.000000 7949.770000 7946.121167 713.079489
182 0.350257 0.400255 0.372676 0.000080 0.472065 0.463977 0.468895 0.000102 0.380709 0.416186 0.396731 0.000049 0.352915 0.400153 0.374961 0.000168 0.347599 0.400357 0.370391 0.000186 0.454253 0.449362 0.452022 0.000191 0.489878 0.478592 0.485768 0.000207 0.378250 0.412456 0.394226 0.000102 0.383169 0.419916 0.399235 0.000110 958.690000 971.140000 963.247967 363.484759 1100.360000 1078.220000 1091.073600 417.563855 7940.950000 7950.640000 7945.678433 719.803968
183 0.350092 0.400645 0.372485 0.000079 0.470678 0.465886 0.468790 0.000102 0.380238 0.416955 0.396561 0.000049 0.352502 0.400520 0.374801 0.000170 0.347682 0.400769 0.370170 0.000184 0.454072 0.448056 0.451908 0.000193 0.487283 0.483716 0.485671 0.000207 0.377895 0.412404 0.394078 0.000104 0.382582 0.421506 0.399045 0.000109 955.750000 970.640000 963.101733 364.588436 1099.010000 1075.630000 1091.336133 423.899380 7945.240000 7953.730000 7945.562133 731.897871
184 0.349968 0.400227 0.372248 0.000079 0.470170 0.466371 0.468834 0.000103 0.380018 0.416763 0.396394 0.000048 0.352206 0.401290 0.374558 0.000169 0.347730 0.399165 0.369937 0.000185 0.453680 0.449781 0.452004 0.000193 0.486660 0.482961 0.485663 0.000207 0.377574 0.413413 0.393920 0.000102 0.382462 0.420114 0.398869 0.000109 957.990000 970.870000 963.042933 367.160290 1098.630000 1078.000000 1091.708533 423.192208 7943.380000 7951.130000 7945.248533 739.992214
185 0.350099 0.400117 0.372052 0.000079 0.470195 0.465003 0.468788 0.000103 0.380123 0.416338 0.396236 0.000049 0.352241 0.400579 0.374304 0.000171 0.347956 0.399653 0.369801 0.000188 0.455094 0.449016 0.451972 0.000193 0.485297 0.480990 0.485604 0.000210 0.377954 0.412689 0.393721 0.000104 0.382291 0.419988 0.398752 0.000111 959.630000 966.550000 962.925233 364.877880 1100.840000 1077.750000 1092.028400 421.967870 7939.530000 7955.700000 7945.046367 738.076987
186 0.349991 0.399979 0.371880 0.000078 0.469913 0.465394 0.468746 0.000103 0.379971 0.416333 0.396096 0.000049 0.353875 0.401143 0.374218 0.000170 0.346107 0.398815 0.369542 0.000182 0.452107 0.449820 0.452006 0.000191 0.487720 0.480968 0.485485 0.000212 0.378433 0.413312 0.393665 0.000104 0.381510 0.419353 0.398528 0.000109 958.980000 971.650000 962.686933 371.200650 1099.790000 1077.290000 1092.304700 426.353598 7941.230000 7951.060000 7945.008367 754.032767
187 0.349395 0.399673 0.371852 0.000078 0.470849 0.468237 0.468639 0.000103 0.379759 0.416814 0.396049 0.000048 0.353401 0.400091 0.374169 0.000171 0.345389 0.399256 0.369534 0.000183 0.454873 0.450321 0.452017 0.000191 0.486826 0.486152 0.485262 0.000212 0.378769 0.412648 0.393631 0.000104 0.380748 0.420980 0.398466 0.000109 960.150000 967.480000 962.649600 372.008029 1101.870000 1082.150000 1092.793700 427.679067 7937.980000 7950.370000 7944.556700 756.739885
188 0.349284 0.399218 0.371600 0.000079 0.470462 0.464803 0.468674 0.000102 0.379579 0.415615 0.395868 0.000049 0.353080 0.398616 0.373926 0.000174 0.345488 0.399821 0.369274 0.000183 0.455110 0.448545 0.451968 0.000191 0.485814 0.481061 0.485379 0.000211 0.378588 0.411098 0.393436 0.000106 0.380570 0.420131 0.398300 0.000109 959.480000 966.810000 962.459733 371.570553 1099.700000 1081.930000 1093.161467 426.300075 7940.820000 7951.260000 7944.378800 759.764717
189 0.349393 0.399566 0.371401 0.000078 0.470273 0.465633 0.468641 0.000102 0.379613 0.416083 0.395711 0.000048 0.351602 0.398776 0.373719 0.000171 0.347183 0.400356 0.369083 0.000182 0.451096 0.449157 0.452032 0.000190 0.489449 0.482109 0.485250 0.000209 0.376476 0.411371 0.393297 0.000104 0.382749 0.420794 0.398124 0.000109 957.930000 969.360000 962.335500 372.830196 1102.790000 1084.650000 1093.492033 427.587623 7939.280000 7945.990000 7944.172467 754.938275
190 0.349372 0.399213 0.371337 0.000078 0.470848 0.466192 0.468610 0.000101 0.379741 0.415958 0.395655 0.000048 0.351636 0.399838 0.373590 0.000172 0.347108 0.398588 0.369083 0.000180 0.454223 0.451350 0.451950 0.000193 0.487474 0.481034 0.485270 0.000211 0.377283 0.412716 0.393180 0.000104 0.382199 0.419199 0.398130 0.000108 956.220000 966.650000 962.165600 370.545178 1101.400000 1078.890000 1093.619567 420.379857 7942.380000 7954.460000 7944.214833 744.713638
191 0.349011 0.398783 0.371250 0.000079 0.471131 0.467156 0.468639 0.000099 0.379541 0.415876 0.395597 0.000048 0.351062 0.398412 0.373368 0.000172 0.346960 0.399153 0.369131 0.000179 0.454703 0.450932 0.452042 0.000191 0.487560 0.483380 0.485236 0.000207 0.376972 0.411542 0.393037 0.000104 0.382110 0.420210 0.398157 0.000107 958.770000 964.000000 962.243600 368.426583 1100.800000 1081.000000 1093.791100 423.156607 7940.430000 7955.000000 7943.965300 744.312908
192 0.349002 0.398952 0.371083 0.000077 0.470264 0.466287 0.468663 0.000099 0.379317 0.415785 0.395478 0.000047 0.351411 0.399568 0.373054 0.000171 0.346592 0.398335 0.369112 0.000181 0.454649 0.448028 0.451997 0.000195 0.485879 0.484546 0.485329 0.000204 0.377221 0.411683 0.392790 0.000104 0.381414 0.419888 0.398166 0.000109 959.620000 967.330000 962.363967 372.625682 1101.500000 1082.700000 1093.893000 420.168504 7938.880000 7949.970000 7943.743033 742.092428
193 0.348680 0.398311 0.371074 0.000078 0.470577 0.466628 0.468662 0.000100 0.379154 0.415390 0.395471 0.000048 0.351600 0.399138 0.372915 0.000172 0.345760 0.397484 0.369233 0.000181 0.454447 0.450447 0.451957 0.000196 0.486708 0.482810 0.485367 0.000206 0.377311 0.411965 0.392676 0.000104 0.380997 0.418815 0.398266 0.000109 958.710000 966.870000 962.362667 375.186847 1099.740000 1083.320000 1094.039500 419.583176 7941.550000 7949.810000 7943.597833 742.746260
194 0.348833 0.398390 0.370949 0.000077 0.469803 0.466009 0.468629 0.000099 0.379076 0.415295 0.395369 0.000047 0.350853 0.399154 0.372817 0.000173 0.346814 0.397626 0.369081 0.000181 0.452502 0.448696 0.452027 0.000193 0.487104 0.483321 0.485231 0.000208 0.376265 0.411540 0.392619 0.000105 0.381886 0.419050 0.398118 0.000108 959.080000 968.940000 962.130233 380.369231 1096.870000 1084.780000 1094.068633 417.371333 7944.050000 7946.280000 7943.801133 746.641244
195 0.348760 0.398295 0.370827 0.000077 0.470001 0.467348 0.468607 0.000102 0.379071 0.415558 0.395272 0.000048 0.350600 0.398027 0.372677 0.000172 0.346921 0.398563 0.368976 0.000182 0.454824 0.450516 0.451988 0.000194 0.485179 0.484180 0.485227 0.000210 0.376656 0.411149 0.392505 0.000105 0.381485 0.419967 0.398038 0.000109 955.380000 963.900000 962.032033 374.138844 1098.910000 1083.970000 1094.156867 414.636754 7945.710000 7952.130000 7943.811100 735.866129
196 0.348711 0.398291 0.370775 0.000078 0.470202 0.467417 0.468570 0.000102 0.379084 0.415573 0.395224 0.000048 0.351262 0.398274 0.372580 0.000173 0.346161 0.398309 0.368970 0.000189 0.453206 0.451298 0.451930 0.000199 0.487199 0.483536 0.485211 0.000209 0.376748 0.411530 0.392418 0.000106 0.381421 0.419616 0.398030 0.000113 957.270000 967.080000 962.157800 374.660121 1100.260000 1078.810000 1094.070533 415.488671 7942.470000 7954.110000 7943.771667 739.787368
197 0.348414 0.398441 0.370691 0.000078 0.469818 0.465640 0.468617 0.000101 0.378765 0.415241 0.395172 0.000048 0.351402 0.399309 0.372555 0.000172 0.345426 0.397574 0.368826 0.000189 0.452995 0.450991 0.451933 0.000197 0.486642 0.480289 0.485300 0.000207 0.376800 0.412229 0.392400 0.000104 0.380730 0.418252 0.397944 0.000113 955.560000 968.000000 962.300933 372.353901 1100.160000 1087.230000 1093.934533 416.193346 7944.280000 7944.770000 7943.764533 740.282026
198 0.348538 0.398047 0.370570 0.000079 0.469757 0.466252 0.468699 0.000102 0.378843 0.415098 0.395102 0.000048 0.350408 0.398392 0.372368 0.000169 0.346667 0.397703 0.368771 0.000190 0.453679 0.451122 0.451989 0.000196 0.485835 0.481381 0.485409 0.000210 0.376226 0.411575 0.392273 0.000104 0.381459 0.418622 0.397931 0.000115 958.870000 969.220000 962.403533 370.193922 1101.610000 1084.750000 1093.704533 413.361061 7939.520000 7946.030000 7943.891933 739.853181
199 0.348422 0.398533 0.370424 0.000079 0.468682 0.464987 0.468620 0.000101 0.378487 0.415146 0.394973 0.000049 0.351421 0.397824 0.372339 0.000170 0.345422 0.399241 0.368510 0.000188 0.450815 0.446279 0.451725 0.000197 0.486548 0.483694 0.485515 0.000204 0.376270 0.409938 0.392185 0.000102 0.380704 0.420354 0.397761 0.000114 959.120000 968.020000 962.433133 367.166278 1100.460000 1082.730000 1093.600767 414.826811 7940.420000 7949.250000 7943.966100 742.454738
200 0.348731 0.398392 0.370294 0.000079 0.470501 0.467149 0.468622 0.000100 0.379174 0.415581 0.394876 0.000049 0.352106 0.399416 0.372386 0.000168 0.345357 0.397367 0.368203 0.000188 0.454163 0.450136 0.451883 0.000197 0.486838 0.484162 0.485362 0.000202 0.377620 0.412096 0.392260 0.000102 0.380727 0.419066 0.397492 0.000114 957.650000 968.390000 962.341233 369.382203 1099.390000 1083.710000 1093.626500 421.959665 7942.960000 7947.900000 7944.032267 750.415473
201 0.348224 0.397845 0.370174 0.000079 0.469891 0.465942 0.468563 0.000102 0.378641 0.414869 0.394771 0.000048 0.351812 0.397986 0.372340 0.000167 0.344636 0.397704 0.368008 0.000188 0.451643 0.449000 0.451828 0.000194 0.488138 0.482885 0.485297 0.000209 0.376770 0.410739 0.392212 0.000102 0.380512 0.418999 0.397330 0.000115 956.400000 966.820000 962.089800 370.430901 1100.990000 1083.770000 1093.674567 420.838547 7942.610000 7949.410000 7944.235633 748.654136
202 0.348360 0.397970 0.370120 0.000077 0.470215 0.466448 0.468659 0.000101 0.378824 0.415089 0.394754 0.000048 0.352139 0.397064 0.372403 0.000165 0.344581 0.398876 0.367837 0.000185 0.451782 0.449445 0.452020 0.000190 0.488647 0.483452 0.485297 0.000208 0.377050 0.410159 0.392307 0.000101 0.380598 0.420020 0.397202 0.000112 961.020000 970.640000 962.316333 368.517190 1101.240000 1085.640000 1093.617833 427.634775 7937.740000 7943.720000 7944.065833 761.336656
203 0.348029 0.397418 0.370079 0.000077 0.471727 0.466585 0.468587 0.000101 0.378953 0.414710 0.394706 0.000047 0.352596 0.398892 0.372402 0.000166 0.343461 0.395944 0.367756 0.000186 0.455351 0.449349 0.451957 0.000191 0.488102 0.483820 0.485218 0.000207 0.378285 0.411507 0.392290 0.000100 0.379622 0.417913 0.397121 0.000113 956.780000 969.730000 962.447233 364.890757 1100.310000 1082.660000 1093.597700 424.791572 7942.910000 7947.610000 7943.955067 755.426671
204 0.347730 0.397525 0.370035 0.000078 0.471340 0.466436 0.468659 0.000100 0.378632 0.414753 0.394691 0.000048 0.350768 0.399186 0.372417 0.000171 0.344692 0.395864 0.367653 0.000183 0.454277 0.451039 0.452108 0.000188 0.488402 0.481833 0.485210 0.000208 0.376645 0.412149 0.392340 0.000103 0.380620 0.417357 0.397042 0.000111 958.440000 971.020000 962.503233 364.118303 1100.700000 1081.230000 1093.482433 430.857615 7940.860000 7947.750000 7944.014333 757.995847
205 0.347851 0.398344 0.369930 0.000079 0.468840 0.466924 0.468547 0.000100 0.378099 0.415489 0.394584 0.000048 0.350875 0.400724 0.372346 0.000172 0.344828 0.395963 0.367514 0.000184 0.452553 0.449942 0.451872 0.000188 0.485128 0.483905 0.485222 0.000207 0.376294 0.413029 0.392227 0.000105 0.379903 0.417949 0.396941 0.000110 957.870000 965.080000 962.476200 371.769261 1098.630000 1082.690000 1093.588267 425.928633 7943.500000 7952.230000 7943.935533 766.298466
206 0.347932 0.397378 0.369770 0.000078 0.470505 0.465964 0.468599 0.000099 0.378576 0.414524 0.394477 0.000048 0.351056 0.397439 0.372180 0.000171 0.344809 0.397317 0.367360 0.000185 0.452828 0.449359 0.451882 0.000188 0.488182 0.482569 0.485316 0.000203 0.376499 0.410419 0.392105 0.000104 0.380652 0.418630 0.396849 0.000111 957.510000 968.930000 962.417500 378.082004 1101.920000 1079.270000 1093.773467 419.881885 7940.570000 7951.800000 7943.809033 763.639595
207 0.347931 0.396970 0.369720 0.000078 0.471338 0.463835 0.468500 0.000099 0.378783 0.413687 0.394415 0.000047 0.352210 0.396991 0.372208 0.000171 0.343652 0.396950 0.367232 0.000187 0.454187 0.446675 0.451759 0.000190 0.488490 0.480995 0.485240 0.000203 0.377704 0.409412 0.392096 0.000104 0.379862 0.417962 0.396734 0.000112 956.030000 966.240000 962.441433 383.210998 1101.490000 1082.190000 1094.036767 423.228151 7942.480000 7951.570000 7943.521800 790.091778
208 0.347740 0.397541 0.369540 0.000077 0.468624 0.465892 0.468640 0.000098 0.377961 0.414629 0.394315 0.000047 0.351406 0.400712 0.372044 0.000169 0.344075 0.394369 0.367037 0.000186 0.452414 0.449813 0.451856 0.000191 0.484834 0.481971 0.485423 0.000199 0.376658 0.412987 0.391997 0.000103 0.379264 0.416270 0.396634 0.000112 958.980000 965.910000 962.382067 387.407390 1102.000000 1081.560000 1094.194900 417.526983 7939.020000 7952.530000 7943.423033 794.392895
209 0.347497 0.396866 0.369561 0.000076 0.471348 0.464895 0.468549 0.000099 0.378460 0.413873 0.394307 0.000047 0.351181 0.397285 0.372155 0.000173 0.343813 0.396447 0.366967 0.000185 0.453686 0.449255 0.451799 0.000186 0.489011 0.480535 0.485298 0.000202 0.376807 0.410277 0.392066 0.000105 0.380112 0.417469 0.396550 0.000111 959.210000 966.330000 962.226500 395.481274 1100.330000 1086.880000 1094.154667 420.667039 7940.460000 7946.790000 7943.618833 811.629988
210 0.347089 0.396961 0.369591 0.000079 0.469753 0.466453 0.468628 0.000097 0.377755 0.414334 0.394350 0.000048 0.350851 0.396601 0.372064 0.000173 0.343327 0.397320 0.367118 0.000190 0.451978 0.450228 0.451795 0.000185 0.487529 0.482679 0.485461 0.000196 0.376133 0.410008 0.391997 0.000105 0.379378 0.418660 0.396704 0.000114 957.450000 970.950000 962.016900 403.186045 1099.610000 1083.450000 1094.297833 422.247082 7942.940000 7945.600000 7943.685267 818.228508
211 0.347265 0.396544 0.369453 0.000078 0.471187 0.464929 0.468672 0.000096 0.378245 0.413640 0.394258 0.000047 0.351069 0.399383 0.372104 0.000172 0.343460 0.393704 0.366802 0.000190 0.454484 0.449655 0.451688 0.000183 0.487889 0.480202 0.485655 0.000197 0.376923 0.411951 0.392000 0.000104 0.379568 0.415329 0.396515 0.000113 958.820000 971.030000 961.982300 405.146924 1103.080000 1082.780000 1094.524167 418.270318 7938.100000 7946.190000 7943.493533 818.710508
212 0.346895 0.397223 0.369430 0.000080 0.470099 0.465066 0.468722 0.000095 0.377696 0.414184 0.394253 0.000048 0.350980 0.397657 0.372159 0.000173 0.342809 0.396789 0.366701 0.000191 0.453923 0.447804 0.451778 0.000183 0.486274 0.482328 0.485667 0.000193 0.376716 0.410194 0.392064 0.000104 0.378675 0.418173 0.396442 0.000114 959.870000 970.730000 961.940500 403.263298 1102.300000 1082.790000 1094.642433 418.463534 7937.830000 7946.480000 7943.417067 816.160448
213 0.346981 0.397194 0.369233 0.000080 0.469784 0.467358 0.468711 0.000095 0.377682 0.414735 0.394102 0.000048 0.349468 0.399825 0.372096 0.000172 0.344494 0.394563 0.366369 0.000191 0.453321 0.449956 0.451647 0.000181 0.486247 0.484759 0.485775 0.000192 0.375431 0.412358 0.391984 0.000104 0.379932 0.417112 0.396221 0.000113 958.620000 966.760000 961.871100 396.736944 1104.580000 1083.590000 1094.824467 420.491989 7936.800000 7949.650000 7943.304433 817.200978
214 0.346666 0.397031 0.369048 0.000081 0.470548 0.466077 0.468863 0.000094 0.377636 0.414293 0.394002 0.000049 0.351641 0.397746 0.371977 0.000171 0.341691 0.396316 0.366119 0.000192 0.453375 0.448022 0.451793 0.000182 0.487720 0.484132 0.485933 0.000194 0.377075 0.410315 0.391931 0.000103 0.378198 0.418270 0.396073 0.000114 956.890000 967.580000 961.684600 394.561018 1103.160000 1085.940000 1095.081600 417.196279 7939.950000 7946.480000 7943.233800 811.152424
215 0.346417 0.396893 0.368946 0.000081 0.469861 0.467878 0.468828 0.000095 0.377278 0.414639 0.393916 0.000049 0.350175 0.399465 0.371876 0.000172 0.342659 0.394321 0.366016 0.000190 0.453859 0.450525 0.451858 0.000186 0.485863 0.485231 0.485797 0.000194 0.376096 0.412230 0.391871 0.000104 0.378460 0.417048 0.395961 0.000112 958.220000 966.630000 961.383833 396.655958 1102.660000 1081.590000 1095.023967 430.129993 7939.120000 7951.780000 7943.592200 821.087019
216 0.346387 0.397169 0.368810 0.000082 0.470424 0.468911 0.468837 0.000096 0.377396 0.415104 0.393817 0.000050 0.349702 0.398690 0.371845 0.000175 0.343072 0.395648 0.365776 0.000189 0.454588 0.451359 0.451796 0.000186 0.486260 0.486462 0.485877 0.000194 0.375923 0.411857 0.391832 0.000106 0.378869 0.418352 0.395801 0.000112 955.200000 967.280000 961.188133 385.633323 1104.520000 1081.820000 1095.343133 428.238732 7940.280000 7950.900000 7943.468733 805.472856
217 0.346485 0.396553 0.368553 0.000081 0.470464 0.467775 0.468791 0.000095 0.377480 0.414358 0.393612 0.000049 0.349012 0.398862 0.371623 0.000174 0.343958 0.394244 0.365482 0.000188 0.453631 0.450645 0.451709 0.000182 0.487297 0.484905 0.485872 0.000194 0.375167 0.411808 0.391644 0.000104 0.379793 0.416909 0.395580 0.000111 958.070000 969.750000 961.002367 373.529562 1104.890000 1081.850000 1095.630367 424.897449 7937.040000 7948.400000 7943.367267 788.142358
218 0.346420 0.396579 0.368352 0.000080 0.471312 0.467142 0.468779 0.000096 0.377643 0.414220 0.393459 0.000048 0.350480 0.397960 0.371437 0.000174 0.342360 0.395198 0.365267 0.000185 0.452759 0.449130 0.451605 0.000185 0.489865 0.485154 0.485954 0.000197 0.376050 0.410752 0.391478 0.000104 0.379236 0.417687 0.395439 0.000111 955.400000 965.080000 960.777733 370.712831 1104.570000 1082.500000 1095.793333 424.950026 7940.030000 7952.420000 7943.428933 795.198962
219 0.346129 0.395892 0.368245 0.000079 0.469759 0.467515 0.468859 0.000095 0.377037 0.413798 0.393399 0.000048 0.349438 0.398699 0.371437 0.000173 0.342821 0.393085 0.365054 0.000183 0.452691 0.450406 0.451796 0.000185 0.486826 0.484624 0.485923 0.000194 0.375251 0.411626 0.391526 0.000104 0.378822 0.415970 0.395271 0.000109 957.520000 965.150000 960.758500 382.127063 1106.040000 1085.950000 1096.027000 428.407236 7936.440000 7948.900000 7943.214500 815.378036
220 0.346312 0.395101 0.368212 0.000078 0.471500 0.465822 0.468866 0.000096 0.377609 0.412781 0.393375 0.000047 0.349105 0.396677 0.371395 0.000171 0.343520 0.393525 0.365029 0.000182 0.454258 0.446657 0.451863 0.000186 0.488742 0.484987 0.485870 0.000196 0.375393 0.409172 0.391512 0.000102 0.379825 0.416390 0.395239 0.000110 958.420000 968.430000 960.672267 384.909108 1104.580000 1084.380000 1095.976000 433.087001 7937.000000 7947.190000 7943.351733 841.181439
221 0.345945 0.396463 0.368144 0.000078 0.469105 0.466762 0.468771 0.000095 0.376735 0.414038 0.393301 0.000048 0.347852 0.398380 0.371283 0.000174 0.344038 0.394546 0.365006 0.000179 0.453357 0.450257 0.451905 0.000184 0.484852 0.483268 0.485637 0.000196 0.374228 0.411349 0.391439 0.000104 0.379242 0.416727 0.395163 0.000109 957.910000 965.200000 960.832100 384.430787 1106.360000 1084.850000 1096.288467 422.490194 7935.730000 7949.950000 7942.879433 825.211772
222 0.345737 0.395867 0.368027 0.000079 0.470700 0.467189 0.468717 0.000096 0.376978 0.413698 0.393199 0.000048 0.349343 0.399428 0.371203 0.000175 0.342131 0.392306 0.364850 0.000179 0.453669 0.449964 0.451846 0.000183 0.487731 0.484415 0.485589 0.000199 0.375425 0.412062 0.391364 0.000105 0.378531 0.415333 0.395035 0.000109 957.330000 966.360000 960.973933 377.085362 1106.570000 1085.320000 1096.565233 418.423402 7936.100000 7948.320000 7942.460833 810.399309
223 0.345242 0.396189 0.367951 0.000080 0.470599 0.465900 0.468679 0.000098 0.376581 0.413616 0.393133 0.000049 0.348148 0.400879 0.371032 0.000181 0.342336 0.391498 0.364871 0.000177 0.453395 0.448354 0.451915 0.000187 0.487804 0.483446 0.485443 0.000200 0.374460 0.412748 0.391253 0.000108 0.378703 0.414485 0.395014 0.000108 959.380000 967.610000 960.849933 382.931238 1107.180000 1088.770000 1096.686233 424.137578 7933.440000 7943.620000 7942.463833 827.501579
224 0.345439 0.395906 0.367763 0.000079 0.471629 0.465943 0.468670 0.000097 0.376987 0.413415 0.392989 0.000049 0.348541 0.398172 0.370725 0.000180 0.342338 0.393640 0.364800 0.000177 0.455934 0.451959 0.451892 0.000187 0.487324 0.479928 0.485449 0.000202 0.375389 0.411618 0.391017 0.000108 0.378584 0.415212 0.394962 0.000108 956.400000 970.250000 960.840667 387.795550 1104.540000 1088.270000 1096.633133 429.767999 7939.060000 7941.480000 7942.526200 835.113597
225 0.345614 0.395859 0.367707 0.000081 0.470232 0.467612 0.468615 0.000100 0.376768 0.413797 0.392934 0.000050 0.348156 0.397922 0.370554 0.000184 0.343071 0.393796 0.364860 0.000178 0.453937 0.452979 0.451928 0.000191 0.486527 0.482246 0.485302 0.000202 0.374601 0.411686 0.390898 0.000110 0.378935 0.415908 0.394971 0.000109 956.570000 970.900000 960.932933 393.279224 1106.410000 1087.190000 1096.515000 434.854347 7937.020000 7941.910000 7942.552067 851.295603
226 0.345258 0.395304 0.367549 0.000080 0.470484 0.467075 0.468516 0.000098 0.376564 0.413247 0.392791 0.000049 0.346926 0.396557 0.370213 0.000182 0.343589 0.394051 0.364885 0.000176 0.454793 0.449307 0.451823 0.000192 0.486174 0.484843 0.485208 0.000205 0.373893 0.409745 0.390616 0.000109 0.379235 0.416749 0.394966 0.000108 956.730000 963.050000 960.893767 393.967997 1104.010000 1081.940000 1096.557200 446.153036 7939.260000 7955.010000 7942.549033 865.198638
227 0.345410 0.395394 0.367442 0.000080 0.470580 0.466138 0.468514 0.000098 0.376703 0.413080 0.392710 0.000049 0.348608 0.397640 0.369994 0.000180 0.342213 0.393148 0.364889 0.000178 0.454130 0.451197 0.451979 0.000189 0.487030 0.481079 0.485049 0.000206 0.374988 0.411029 0.390490 0.000108 0.378417 0.415131 0.394929 0.000108 956.070000 967.080000 960.752967 389.544855 1104.630000 1085.390000 1096.622000 449.599868 7939.300000 7947.530000 7942.625033 855.515521
228 0.345075 0.395463 0.367337 0.000080 0.471783 0.466880 0.468495 0.000099 0.376752 0.413317 0.392626 0.000049 0.348447 0.396077 0.369902 0.000179 0.341702 0.394849 0.364771 0.000180 0.455091 0.451296 0.451835 0.000192 0.488474 0.482463 0.485155 0.000204 0.375108 0.409882 0.390385 0.000107 0.378395 0.416753 0.394867 0.000110 955.820000 966.730000 960.776667 394.506274 1106.820000 1087.660000 1096.723700 459.521259 7937.360000 7945.610000 7942.499633 860.884735
229 0.344746 0.394699 0.367159 0.000079 0.470822 0.465457 0.468466 0.000099 0.376265 0.412388 0.392486 0.000049 0.347269 0.397790 0.369661 0.000176 0.342222 0.391608 0.364657 0.000182 0.455614 0.445776 0.451787 0.000191 0.486031 0.485138 0.485145 0.000205 0.374355 0.409786 0.390192 0.000106 0.378174 0.414990 0.394779 0.000110 952.880000 965.460000 960.432633 393.957789 1105.250000 1082.730000 1096.812767 458.343877 7941.870000 7951.810000 7942.754600 862.750598
230 0.344936 0.394715 0.367063 0.000079 0.471634 0.467090 0.468421 0.000099 0.376610 0.412809 0.392403 0.000048 0.347341 0.397888 0.369562 0.000176 0.342530 0.391543 0.364565 0.000178 0.453369 0.451465 0.451748 0.000188 0.489899 0.482715 0.485093 0.000209 0.373848 0.411282 0.390108 0.000106 0.379373 0.414336 0.394697 0.000108 957.360000 965.340000 960.345167 390.448395 1101.810000 1084.150000 1096.821433 454.143558 7940.830000 7950.510000 7942.833400 844.488595
231 0.344845 0.395050 0.366992 0.000080 0.470482 0.466328 0.468491 0.000100 0.376254 0.412870 0.392367 0.000049 0.347467 0.398117 0.369558 0.000177 0.342222 0.391984 0.364426 0.000179 0.455241 0.448502 0.451833 0.000189 0.485724 0.484154 0.485148 0.000212 0.374410 0.410713 0.390126 0.000107 0.378098 0.415027 0.394607 0.000109 953.540000 966.430000 960.379000 396.397061 1104.680000 1088.020000 1096.633867 450.989950 7941.780000 7945.550000 7942.987133 835.552726
232 0.344767 0.395103 0.366945 0.000079 0.471540 0.464582 0.468488 0.000099 0.376460 0.412473 0.392331 0.000048 0.347562 0.399499 0.369392 0.000175 0.341972 0.390707 0.364499 0.000179 0.454945 0.445720 0.451861 0.000188 0.488135 0.483443 0.485115 0.000208 0.374407 0.411055 0.390009 0.000105 0.378513 0.413891 0.394653 0.000108 958.560000 968.180000 960.446767 390.273913 1104.940000 1088.740000 1096.511367 456.333266 7936.500000 7943.080000 7943.041867 833.207620
233 0.344619 0.395634 0.366925 0.000078 0.470786 0.468028 0.468614 0.000098 0.376161 0.413732 0.392347 0.000048 0.346827 0.398320 0.369227 0.000176 0.342411 0.392948 0.364623 0.000178 0.454963 0.450323 0.451946 0.000186 0.486608 0.485732 0.485282 0.000207 0.373861 0.411321 0.389907 0.000106 0.378460 0.416144 0.394787 0.000109 956.390000 968.650000 960.172133 397.334747 1104.510000 1087.170000 1096.830200 462.503990 7939.100000 7944.180000 7942.997667 839.727774
234 0.344275 0.395577 0.366876 0.000079 0.470998 0.466291 0.468587 0.000098 0.375956 0.413256 0.392304 0.000048 0.347101 0.397697 0.369124 0.000175 0.341450 0.393457 0.364628 0.000180 0.454919 0.446468 0.451901 0.000189 0.487077 0.486113 0.485272 0.000202 0.374055 0.409890 0.389818 0.000106 0.377857 0.416621 0.394789 0.000109 954.810000 966.230000 960.080100 404.271948 1103.410000 1085.450000 1096.954700 467.407707 7941.780000 7948.320000 7942.965200 845.479738
235 0.344210 0.394810 0.366787 0.000079 0.469929 0.466504 0.468551 0.000098 0.375640 0.412733 0.392228 0.000048 0.347462 0.395690 0.369208 0.000175 0.340958 0.393930 0.364367 0.000180 0.453845 0.446894 0.451821 0.000191 0.486013 0.486114 0.485281 0.000202 0.374058 0.408491 0.389861 0.000105 0.377222 0.416976 0.394595 0.000109 955.880000 963.100000 960.059933 413.572487 1104.290000 1084.170000 1097.516633 479.886248 7939.830000 7952.730000 7942.423433 857.110428
236 0.343869 0.394365 0.366656 0.000079 0.471600 0.464969 0.468709 0.000097 0.375802 0.412016 0.392169 0.000048 0.345999 0.397702 0.369173 0.000178 0.341739 0.391027 0.364139 0.000179 0.455622 0.447253 0.452048 0.000189 0.487578 0.482685 0.485370 0.000201 0.373404 0.410090 0.389892 0.000106 0.378199 0.413942 0.394447 0.000108 954.140000 962.920000 959.976500 412.978639 1107.210000 1084.470000 1097.674167 486.357109 7938.650000 7952.610000 7942.349333 863.345676
237 0.343593 0.394516 0.366493 0.000080 0.472823 0.466388 0.468784 0.000098 0.375901 0.412484 0.392065 0.000048 0.345457 0.397320 0.368901 0.000179 0.341729 0.391712 0.364084 0.000180 0.455891 0.448196 0.452150 0.000188 0.489754 0.484580 0.485418 0.000205 0.373066 0.410039 0.389713 0.000107 0.378736 0.414929 0.394417 0.000108 956.570000 965.820000 959.902300 411.402014 1107.370000 1084.680000 1097.999267 503.233192 7936.060000 7949.500000 7942.098433 873.245301
238 0.343690 0.394194 0.366368 0.000081 0.471247 0.464867 0.468769 0.000099 0.375579 0.411862 0.391968 0.000049 0.346026 0.395575 0.368617 0.000180 0.341354 0.392814 0.364120 0.000180 0.453715 0.448777 0.452181 0.000190 0.488780 0.480956 0.485358 0.000203 0.372948 0.408875 0.389508 0.000108 0.378210 0.414850 0.394429 0.000108 955.970000 967.780000 959.584533 405.326673 1105.530000 1087.120000 1098.178100 491.903203 7938.500000 7945.100000 7942.237367 867.189370
239 0.343744 0.394934 0.366242 0.000083 0.471409 0.466069 0.468815 0.000096 0.375660 0.412718 0.391885 0.000050 0.344560 0.396038 0.368390 0.000179 0.342928 0.393830 0.364095 0.000183 0.453704 0.450316 0.452262 0.000184 0.489113 0.481822 0.485367 0.000198 0.371846 0.409607 0.389358 0.000108 0.379474 0.415828 0.394413 0.000110 957.230000 967.560000 959.396933 403.181956 1105.830000 1085.990000 1098.238100 480.871209 7936.940000 7946.450000 7942.364967 860.090014
240 0.343826 0.394204 0.366058 0.000082 0.471134 0.465695 0.468791 0.000098 0.375653 0.412077 0.391741 0.000050 0.346105 0.394951 0.368229 0.000176 0.341546 0.393457 0.363886 0.000183 0.455433 0.447150 0.452124 0.000186 0.486837 0.484240 0.485457 0.000206 0.373437 0.408001 0.389203 0.000107 0.377869 0.416153 0.394279 0.000111 957.730000 967.030000 959.728133 394.616327 1106.090000 1086.000000 1098.520467 485.759205 7936.180000 7946.970000 7941.751400 849.215236
241 0.343675 0.394709 0.365958 0.000082 0.471656 0.467951 0.468813 0.000099 0.375670 0.413019 0.391672 0.000050 0.346753 0.395584 0.368074 0.000175 0.340597 0.393833 0.363841 0.000183 0.453330 0.450285 0.452181 0.000188 0.489981 0.485617 0.485446 0.000204 0.373397 0.409260 0.389101 0.000106 0.377943 0.416779 0.394242 0.000110 956.110000 967.630000 959.852367 390.353366 1103.520000 1081.700000 1098.621300 485.733179 7940.370000 7950.670000 7941.526333 855.339261
242 0.343543 0.393816 0.365722 0.000081 0.470949 0.465159 0.468828 0.000098 0.375394 0.411652 0.391498 0.000049 0.345862 0.393961 0.367747 0.000173 0.341224 0.393672 0.363697 0.000183 0.453360 0.448604 0.452275 0.000185 0.488538 0.481714 0.485380 0.000206 0.372736 0.407622 0.388879 0.000104 0.378053 0.415682 0.394118 0.000111 955.670000 965.460000 959.900300 386.715429 1105.190000 1085.170000 1098.644900 476.383862 7939.140000 7949.370000 7941.454800 845.505625
243 0.343201 0.393433 0.365583 0.000081 0.469920 0.465498 0.468927 0.000098 0.374881 0.411449 0.391419 0.000050 0.346534 0.395929 0.367685 0.000176 0.339868 0.390936 0.363482 0.000181 0.453762 0.446993 0.452404 0.000184 0.486078 0.484003 0.485451 0.000207 0.373341 0.408695 0.388865 0.000106 0.376421 0.414203 0.393974 0.000110 955.910000 967.170000 959.961933 382.186330 1107.110000 1086.590000 1098.761400 477.375324 7936.980000 7946.240000 7941.276667 844.377668
244 0.342556 0.393515 0.365478 0.000082 0.472378 0.468606 0.468822 0.000099 0.375012 0.412287 0.391314 0.000050 0.344575 0.395859 0.367608 0.000177 0.340537 0.391171 0.363348 0.000184 0.456775 0.451314 0.452283 0.000187 0.487981 0.485898 0.485360 0.000209 0.372625 0.409722 0.388777 0.000107 0.377398 0.414853 0.393851 0.000112 953.580000 966.540000 960.314700 383.273732 1109.240000 1088.240000 1098.937033 484.377814 7937.180000 7945.220000 7940.748267 852.198787
245 0.342254 0.392696 0.365294 0.000082 0.470379 0.467291 0.468858 0.000098 0.374286 0.411345 0.391185 0.000050 0.344276 0.395509 0.367393 0.000179 0.340233 0.389884 0.363196 0.000185 0.453329 0.450408 0.452364 0.000189 0.487429 0.484174 0.485351 0.000207 0.371539 0.409234 0.388636 0.000109 0.377032 0.413456 0.393734 0.000111 955.940000 965.600000 960.225633 384.505708 1107.510000 1086.850000 1099.087233 483.350150 7936.550000 7947.550000 7940.687133 849.202383
246 0.341987 0.393398 0.365155 0.000083 0.470579 0.468392 0.468707 0.000098 0.374135 0.412147 0.391043 0.000051 0.344257 0.395870 0.367244 0.000181 0.339717 0.390927 0.363067 0.000185 0.453576 0.449935 0.452170 0.000191 0.487582 0.486849 0.485245 0.000206 0.371587 0.409386 0.388475 0.000109 0.376684 0.414907 0.393612 0.000112 956.110000 967.320000 960.302467 385.015958 1110.200000 1090.100000 1099.422867 473.752800 7933.690000 7942.580000 7940.274667 838.081198
247 0.341878 0.393130 0.364939 0.000083 0.470560 0.466896 0.468859 0.000097 0.374048 0.411572 0.390919 0.000051 0.344709 0.393781 0.367087 0.000182 0.339046 0.392479 0.362792 0.000183 0.453995 0.451087 0.452326 0.000191 0.487124 0.482706 0.485393 0.000205 0.372031 0.408108 0.388396 0.000110 0.376066 0.415035 0.393442 0.000111 954.450000 968.010000 960.206900 380.380790 1106.480000 1091.280000 1099.557100 469.824279 7939.070000 7940.710000 7940.236000 823.922834
248 0.341890 0.392604 0.364771 0.000083 0.470901 0.464934 0.468702 0.000097 0.374142 0.410687 0.390754 0.000051 0.344814 0.393323 0.366826 0.000184 0.338966 0.391885 0.362716 0.000186 0.455462 0.451480 0.452345 0.000191 0.486339 0.478389 0.485060 0.000203 0.372476 0.407863 0.388206 0.000112 0.375809 0.413511 0.393302 0.000111 955.370000 966.930000 960.146433 381.299276 1110.140000 1087.190000 1099.910367 462.730305 7934.490000 7945.880000 7939.943200 814.179881
249 0.341920 0.393045 0.364559 0.000084 0.468562 0.466063 0.468635 0.000095 0.373581 0.411300 0.390578 0.000051 0.343364 0.392892 0.366634 0.000182 0.340477 0.393199 0.362485 0.000186 0.451979 0.451732 0.452191 0.000190 0.485144 0.480394 0.485079 0.000205 0.370518 0.407602 0.388023 0.000110 0.376644 0.414998 0.393133 0.000111 954.550000 964.410000 960.069100 381.041029 1109.360000 1086.850000 1099.943567 442.948602 7936.090000 7948.740000 7939.987333 784.029279
250 0.341782 0.392639 0.364443 0.000082 0.470531 0.466173 0.468609 0.000096 0.373969 0.411022 0.390484 0.000050 0.343219 0.395618 0.366588 0.000179 0.340345 0.389660 0.362297 0.000186 0.454198 0.448495 0.452189 0.000188 0.486863 0.483850 0.485029 0.000206 0.370964 0.408837 0.387989 0.000109 0.376974 0.413207 0.392980 0.000111 956.140000 967.170000 959.924500 373.932835 1110.220000 1086.610000 1100.069433 433.579179 7933.640000 7946.220000 7940.006067 769.069314
251 0.341836 0.393020 0.364335 0.000082 0.469944 0.466649 0.468635 0.000096 0.373863 0.411427 0.390410 0.000050 0.344555 0.395149 0.366478 0.000179 0.339118 0.390890 0.362193 0.000188 0.453590 0.451599 0.452152 0.000191 0.486298 0.481700 0.485118 0.000204 0.371813 0.409262 0.387897 0.000109 0.375913 0.413593 0.392924 0.000111 957.060000 966.130000 959.641100 358.636110 1110.230000 1086.870000 1100.527733 418.171602 7932.710000 7947.000000 7939.831167 731.149838
252 0.341481 0.392598 0.364243 0.000082 0.470361 0.465761 0.468642 0.000096 0.373701 0.410888 0.390343 0.000050 0.343728 0.395229 0.366312 0.000177 0.339234 0.389966 0.362175 0.000187 0.455407 0.448949 0.452284 0.000187 0.485314 0.482573 0.485001 0.000206 0.371648 0.408659 0.387805 0.000108 0.375754 0.413118 0.392881 0.000111 955.220000 970.630000 959.580400 352.346706 1109.530000 1088.640000 1100.841700 397.829529 7935.250000 7940.730000 7939.577900 705.119405
253 0.341350 0.392112 0.364108 0.000081 0.470588 0.466659 0.468652 0.000096 0.373660 0.410749 0.390244 0.000049 0.344064 0.394159 0.366164 0.000177 0.338637 0.390064 0.362052 0.000185 0.453835 0.451213 0.452279 0.000185 0.487341 0.482106 0.485024 0.000206 0.371507 0.408423 0.387693 0.000108 0.375813 0.413075 0.392795 0.000110 958.330000 968.740000 959.500500 346.117993 1110.350000 1092.640000 1101.000700 388.738136 7931.320000 7938.620000 7939.498800 685.145446
254 0.340895 0.392391 0.364007 0.000081 0.471261 0.467219 0.468466 0.000097 0.373486 0.411098 0.390121 0.000049 0.343120 0.393631 0.366065 0.000179 0.338670 0.391151 0.361948 0.000185 0.455325 0.451939 0.452063 0.000185 0.487196 0.482498 0.484869 0.000205 0.371171 0.408208 0.387564 0.000109 0.375802 0.413988 0.392679 0.000109 954.280000 964.450000 959.498400 342.537792 1111.780000 1092.180000 1101.308700 381.425585 7933.940000 7943.370000 7939.192900 671.899328
255 0.340871 0.392355 0.363915 0.000082 0.468936 0.466522 0.468476 0.000098 0.372887 0.410896 0.390055 0.000050 0.343430 0.393127 0.365943 0.000184 0.338312 0.391583 0.361887 0.000185 0.453240 0.451106 0.452083 0.000184 0.484631 0.481937 0.484869 0.000208 0.370883 0.407622 0.387478 0.000112 0.374892 0.414171 0.392633 0.000109 955.260000 967.420000 959.322500 346.028545 1108.480000 1090.300000 1101.494200 376.365654 7936.260000 7942.280000 7939.183300 658.377713
256 0.340838 0.391756 0.363717 0.000082 0.469535 0.465595 0.468398 0.000097 0.373012 0.410216 0.389887 0.000050 0.342699 0.393456 0.365736 0.000182 0.338977 0.390056 0.361698 0.000183 0.453364 0.451626 0.451969 0.000185 0.485705 0.479565 0.484827 0.000208 0.370365 0.407998 0.387295 0.000110 0.375659 0.412433 0.392480 0.000108 954.160000 965.700000 959.211533 349.374743 1107.360000 1095.830000 1101.818100 372.018131 7938.480000 7938.470000 7938.970367 648.538151
257 0.340492 0.392266 0.363543 0.000083 0.469686 0.467078 0.468450 0.000097 0.372790 0.410969 0.389770 0.000051 0.342832 0.394745 0.365491 0.000186 0.338152 0.389788 0.361594 0.000187 0.453475 0.452143 0.451978 0.000183 0.485897 0.482012 0.484922 0.000207 0.370493 0.409095 0.387113 0.000113 0.375088 0.412844 0.392426 0.000111 953.630000 967.110000 959.220267 348.533645 1111.350000 1093.970000 1102.066767 368.560964 7935.020000 7938.920000 7938.712967 646.958756
258 0.340212 0.392913 0.363424 0.000084 0.468889 0.467029 0.468296 0.000096 0.372381 0.411442 0.389642 0.000051 0.342742 0.395187 0.365291 0.000185 0.337682 0.390639 0.361556 0.000186 0.453077 0.450556 0.451769 0.000180 0.484701 0.483502 0.484822 0.000206 0.370326 0.409030 0.386911 0.000112 0.374437 0.413855 0.392372 0.000110 956.300000 965.590000 959.043667 349.578969 1111.010000 1088.930000 1101.977033 358.785732 7932.690000 7945.480000 7938.979300 635.098722
259 0.340739 0.391384 0.363239 0.000083 0.469321 0.465242 0.468324 0.000097 0.372885 0.409849 0.389510 0.000051 0.342485 0.394295 0.365001 0.000180 0.338994 0.388474 0.361476 0.000189 0.451774 0.448768 0.451841 0.000181 0.486868 0.481716 0.484807 0.000206 0.369807 0.407913 0.386711 0.000108 0.375962 0.411785 0.392309 0.000111 954.530000 963.110000 958.973967 351.773647 1107.520000 1090.440000 1101.977567 360.300577 7937.950000 7946.450000 7939.048467 634.547640
260 0.340735 0.391628 0.363112 0.000081 0.469943 0.464671 0.468260 0.000098 0.373037 0.409889 0.389399 0.000050 0.342401 0.392470 0.364862 0.000178 0.339068 0.390786 0.361361 0.000184 0.453913 0.449548 0.451679 0.000186 0.485973 0.479794 0.484842 0.000206 0.370279 0.406740 0.386566 0.000108 0.375794 0.413038 0.392231 0.000109 955.230000 966.760000 959.104867 358.886933 1109.220000 1091.190000 1102.047433 356.233538 7935.550000 7942.050000 7938.847700 629.172410
261 0.340555 0.390866 0.363049 0.000082 0.470398 0.467500 0.468119 0.000097 0.373016 0.410024 0.389316 0.000050 0.343015 0.391867 0.364771 0.000181 0.338094 0.389864 0.361327 0.000185 0.452835 0.450812 0.451640 0.000183 0.487961 0.484188 0.484599 0.000205 0.370470 0.406603 0.386488 0.000109 0.375561 0.413445 0.392145 0.000109 955.410000 966.800000 959.319200 361.712017 1108.490000 1087.870000 1102.002033 351.822379 7936.100000 7945.330000 7938.678767 620.786426
262 0.340855 0.391519 0.362878 0.000081 0.469206 0.466499 0.468063 0.000096 0.372942 0.410264 0.389174 0.000050 0.343833 0.391928 0.364648 0.000180 0.337876 0.391111 0.361108 0.000183 0.452752 0.450385 0.451465 0.000186 0.485659 0.482612 0.484660 0.000201 0.371063 0.406542 0.386353 0.000108 0.374822 0.413986 0.391996 0.000108 953.980000 966.050000 959.216500 359.519227 1108.740000 1094.160000 1101.897767 354.597335 7937.280000 7939.790000 7938.885733 618.526653
263 0.340685 0.390985 0.362878 0.000079 0.469265 0.465181 0.467967 0.000098 0.372830 0.409534 0.389150 0.000049 0.341558 0.393246 0.364607 0.000179 0.339813 0.388725 0.361148 0.000180 0.452828 0.450462 0.451347 0.000186 0.485703 0.479900 0.484588 0.000205 0.369375 0.407550 0.386292 0.000107 0.376285 0.411518 0.392008 0.000107 950.260000 968.400000 959.054967 357.694327 1110.580000 1092.110000 1101.845267 351.772765 7939.160000 7939.490000 7939.099767 605.029033
264 0.340580 0.391315 0.362994 0.000080 0.469401 0.464361 0.467876 0.000098 0.372785 0.409576 0.389215 0.000049 0.341756 0.393461 0.364528 0.000180 0.339404 0.389169 0.361460 0.000184 0.452833 0.448964 0.451234 0.000187 0.485969 0.479758 0.484519 0.000204 0.369525 0.407337 0.386205 0.000108 0.376045 0.411816 0.392225 0.000108 952.300000 969.760000 958.837433 365.340244 1112.370000 1092.410000 1101.633100 360.193110 7935.330000 7937.830000 7939.529467 610.706693
265 0.341213 0.391392 0.363020 0.000079 0.470177 0.465357 0.467957 0.000098 0.373454 0.409884 0.389255 0.000049 0.343353 0.392873 0.364642 0.000176 0.339073 0.389912 0.361398 0.000186 0.454630 0.450026 0.451247 0.000186 0.485723 0.480688 0.484668 0.000207 0.371172 0.407161 0.386294 0.000106 0.375736 0.412606 0.392216 0.000110 952.680000 965.490000 958.706100 373.481764 1110.460000 1090.680000 1101.498367 368.107835 7936.860000 7943.830000 7939.795533 617.717396
266 0.340678 0.390905 0.362993 0.000079 0.470006 0.464862 0.467974 0.000098 0.373010 0.409394 0.389238 0.000048 0.343028 0.392253 0.364721 0.000179 0.338327 0.389558 0.361265 0.000184 0.453612 0.447706 0.451313 0.000188 0.486401 0.482017 0.484636 0.000207 0.370674 0.406116 0.386369 0.000108 0.375346 0.412672 0.392108 0.000110 952.000000 965.410000 958.631733 373.313454 1110.160000 1090.020000 1101.572967 375.323294 7937.840000 7944.570000 7939.795300 622.152402
267 0.340353 0.390708 0.363029 0.000081 0.468665 0.463437 0.467929 0.000099 0.372431 0.408890 0.389254 0.000049 0.342063 0.393725 0.364755 0.000181 0.338643 0.387691 0.361303 0.000186 0.451503 0.447974 0.451252 0.000190 0.485828 0.478900 0.484605 0.000204 0.369423 0.407287 0.386379 0.000108 0.375439 0.410493 0.392129 0.000110 951.240000 964.580000 958.603567 368.471672 1109.750000 1089.660000 1101.725467 378.118305 7939.010000 7945.760000 7939.670967 627.544916
268 0.340330 0.390874 0.363020 0.000081 0.470290 0.464687 0.467973 0.000098 0.372820 0.409327 0.389258 0.000049 0.342630 0.391899 0.364799 0.000181 0.338029 0.389849 0.361241 0.000189 0.453842 0.450555 0.451262 0.000190 0.486738 0.478819 0.484684 0.000203 0.370433 0.406563 0.386415 0.000109 0.375206 0.412091 0.392101 0.000112 954.380000 968.580000 958.265800 372.924938 1109.220000 1090.190000 1101.894133 375.776402 7936.400000 7941.230000 7939.840067 631.239449
269 0.340520 0.391147 0.362994 0.000081 0.470452 0.465249 0.468003 0.000098 0.373003 0.409672 0.389246 0.000049 0.342410 0.392276 0.364843 0.000182 0.338630 0.390018 0.361145 0.000189 0.454495 0.448577 0.451234 0.000192 0.486408 0.481921 0.484772 0.000202 0.370431 0.406351 0.386440 0.000109 0.375575 0.412994 0.392052 0.000112 953.900000 966.430000 958.123267 378.722780 1109.330000 1092.450000 1102.015867 375.054252 7936.770000 7941.120000 7939.860867 633.193589
270 0.340366 0.390886 0.362877 0.000080 0.470915 0.463929 0.467905 0.000098 0.373003 0.409146 0.389134 0.000048 0.342974 0.392100 0.364758 0.000181 0.337758 0.389671 0.360996 0.000187 0.453925 0.449736 0.451298 0.000191 0.487905 0.478121 0.484512 0.000201 0.370712 0.406509 0.386393 0.000108 0.375294 0.411784 0.391875 0.000112 956.480000 963.490000 958.252567 373.183567 1107.920000 1092.820000 1101.892833 381.151059 7935.600000 7943.690000 7939.854600 634.646451
271 0.340395 0.391547 0.362840 0.000082 0.470566 0.463839 0.467987 0.000098 0.372938 0.409620 0.389127 0.000050 0.343357 0.394489 0.364746 0.000183 0.337432 0.388604 0.360934 0.000189 0.454155 0.447743 0.451350 0.000192 0.486976 0.479935 0.484625 0.000204 0.371057 0.407803 0.386397 0.000109 0.374818 0.411437 0.391857 0.000113 953.700000 967.850000 958.315233 369.951020 1110.020000 1091.020000 1101.830700 379.186432 7936.280000 7941.130000 7939.854067 633.227105
272 0.340376 0.391043 0.362694 0.000082 0.471043 0.464517 0.468087 0.000099 0.373043 0.409412 0.389042 0.000049 0.342441 0.395569 0.364682 0.000180 0.338310 0.386518 0.360707 0.000188 0.453816 0.447967 0.451412 0.000195 0.488269 0.481066 0.484761 0.000204 0.370285 0.408668 0.386364 0.000107 0.375800 0.410155 0.391721 0.000112 952.520000 963.310000 958.206600 364.480133 1106.740000 1090.590000 1101.674133 383.396776 7940.740000 7946.100000 7940.119267 630.859638
273 0.340326 0.390512 0.362693 0.000081 0.471166 0.466997 0.468230 0.000098 0.373036 0.409634 0.389077 0.000049 0.343527 0.392498 0.364635 0.000180 0.337125 0.388527 0.360750 0.000188 0.454830 0.452051 0.451604 0.000190 0.487502 0.481944 0.484856 0.000203 0.371353 0.407386 0.386377 0.000107 0.374719 0.411881 0.391777 0.000113 950.880000 962.870000 958.110167 369.521807 1108.050000 1090.660000 1101.595000 386.445846 7941.070000 7946.470000 7940.294833 633.754783
274 0.340200 0.390702 0.362639 0.000081 0.470324 0.464348 0.468169 0.000097 0.372731 0.409114 0.389022 0.000049 0.342728 0.393821 0.364501 0.000179 0.337672 0.387584 0.360777 0.000188 0.454196 0.446494 0.451610 0.000186 0.486453 0.482201 0.484728 0.000203 0.370595 0.406989 0.386278 0.000106 0.374867 0.411238 0.391765 0.000112 954.590000 963.480000 958.156100 370.977209 1106.580000 1090.230000 1101.500900 389.840393 7938.830000 7946.290000 7940.343000 640.089395
275 0.339825 0.390658 0.362565 0.000081 0.470844 0.464620 0.468272 0.000097 0.372580 0.409148 0.388992 0.000049 0.342486 0.392188 0.364536 0.000178 0.337164 0.389127 0.360593 0.000186 0.454544 0.446970 0.451702 0.000189 0.487144 0.482270 0.484841 0.000204 0.370500 0.405883 0.386328 0.000106 0.374659 0.412413 0.391655 0.000111 954.020000 963.960000 958.168367 377.859424 1107.090000 1089.530000 1101.197267 387.680788 7938.890000 7946.510000 7940.634367 640.900296
276 0.340122 0.390665 0.362491 0.000081 0.469922 0.464387 0.468266 0.000098 0.372572 0.409096 0.388935 0.000049 0.342786 0.393716 0.364513 0.000176 0.337457 0.387615 0.360469 0.000189 0.452161 0.449188 0.451735 0.000188 0.487682 0.479586 0.484797 0.000206 0.370130 0.407584 0.386318 0.000106 0.375014 0.410608 0.391551 0.000112 954.490000 964.900000 958.118600 379.844704 1108.900000 1091.000000 1101.223700 391.294942 7936.610000 7944.100000 7940.657700 646.467930
277 0.339649 0.391111 0.362407 0.000082 0.470800 0.466150 0.468302 0.000097 0.372437 0.409871 0.388881 0.000049 0.341951 0.393870 0.364414 0.000177 0.337346 0.388351 0.360401 0.000186 0.456316 0.449708 0.451802 0.000185 0.485285 0.482593 0.484801 0.000204 0.370543 0.407829 0.386261 0.000106 0.374331 0.411912 0.391501 0.000111 952.460000 962.740000 958.059933 384.021660 1108.630000 1092.700000 1101.073733 395.763016 7938.910000 7944.560000 7940.866333 655.442829
278 0.339422 0.390563 0.362339 0.000082 0.471937 0.465462 0.468355 0.000096 0.372551 0.409288 0.388843 0.000049 0.341889 0.390945 0.364406 0.000173 0.336955 0.390182 0.360273 0.000188 0.454892 0.450279 0.451865 0.000186 0.488982 0.480644 0.484846 0.000201 0.370140 0.405779 0.386270 0.000103 0.374962 0.412797 0.391416 0.000112 953.410000 963.340000 957.878233 388.342141 1109.080000 1090.390000 1101.249600 399.249602 7937.510000 7946.270000 7940.872167 663.706683
279 0.339697 0.390962 0.362145 0.000082 0.470151 0.465768 0.468465 0.000095 0.372311 0.409663 0.388725 0.000049 0.341791 0.391746 0.364293 0.000174 0.337604 0.390178 0.359997 0.000189 0.453707 0.450896 0.451999 0.000181 0.486595 0.480640 0.484930 0.000202 0.369770 0.406533 0.386220 0.000105 0.374852 0.412793 0.391230 0.000112 954.300000 961.970000 957.742967 394.059246 1104.750000 1091.350000 1101.240333 394.367452 7940.950000 7946.680000 7941.016700 664.420455
280 0.339300 0.390842 0.362128 0.000083 0.470214 0.466013 0.468604 0.000095 0.372029 0.409634 0.388747 0.000050 0.341657 0.391840 0.364263 0.000177 0.336944 0.389843 0.359993 0.000188 0.452470 0.452399 0.452104 0.000185 0.487958 0.479626 0.485105 0.000201 0.369360 0.406980 0.386223 0.000106 0.374697 0.412289 0.391271 0.000112 954.130000 963.310000 957.764667 395.802672 1106.720000 1090.910000 1101.055267 398.009985 7939.150000 7945.780000 7941.180067 676.638016
281 0.338987 0.390645 0.362007 0.000083 0.468809 0.464111 0.468524 0.000097 0.371442 0.409012 0.388636 0.000050 0.340233 0.391629 0.364192 0.000176 0.337741 0.389661 0.359823 0.000187 0.452145 0.447779 0.451859 0.000185 0.485473 0.480443 0.485190 0.000203 0.368211 0.405667 0.386108 0.000106 0.374674 0.412357 0.391165 0.000112 953.100000 962.970000 957.885000 400.238155 1106.710000 1093.330000 1101.060600 398.676016 7940.190000 7943.700000 7941.054400 683.877017
282 0.339067 0.390037 0.361908 0.000083 0.471363 0.466730 0.468688 0.000096 0.372141 0.409210 0.388603 0.000050 0.341009 0.391192 0.364021 0.000177 0.337124 0.388881 0.359796 0.000190 0.454875 0.449383 0.452123 0.000184 0.487851 0.484078 0.485254 0.000205 0.369476 0.405740 0.386046 0.000106 0.374806 0.412680 0.391160 0.000114 954.300000 966.260000 958.035700 405.945024 1108.050000 1094.930000 1100.986367 400.032482 7937.650000 7938.810000 7940.977933 688.129316
283 0.338972 0.390821 0.361719 0.000084 0.471021 0.465798 0.468668 0.000096 0.371984 0.409565 0.388456 0.000051 0.342191 0.389869 0.363850 0.000178 0.335752 0.391773 0.359587 0.000189 0.454443 0.450095 0.452171 0.000184 0.487600 0.481501 0.485166 0.000204 0.370254 0.404925 0.385930 0.000107 0.373714 0.414205 0.390982 0.000113 952.790000 964.090000 958.102500 404.800344 1109.660000 1092.600000 1100.885067 411.242682 7937.550000 7943.310000 7941.012433 695.162759
284 0.338957 0.390410 0.361622 0.000083 0.470597 0.465012 0.468637 0.000096 0.371867 0.409061 0.388376 0.000051 0.341429 0.392248 0.363793 0.000181 0.336484 0.388573 0.359451 0.000186 0.451569 0.450621 0.452187 0.000182 0.489626 0.479403 0.485086 0.000210 0.368964 0.406842 0.385892 0.000109 0.374770 0.411280 0.390860 0.000112 953.200000 963.880000 958.208333 408.820728 1109.070000 1091.810000 1100.792033 420.928727 7937.730000 7944.310000 7940.999633 710.513184
285 0.338972 0.390057 0.361578 0.000082 0.471157 0.466946 0.468608 0.000099 0.372018 0.409279 0.388335 0.000051 0.341378 0.393891 0.363694 0.000183 0.336565 0.386222 0.359461 0.000184 0.454675 0.450721 0.452100 0.000186 0.487639 0.483171 0.485117 0.000209 0.369703 0.408099 0.385796 0.000111 0.374333 0.410459 0.390875 0.000111 954.970000 964.540000 958.160167 404.995701 1109.760000 1090.560000 1100.819000 428.345770 7935.270000 7944.900000 7941.020833 717.872754
286 0.338725 0.390689 0.361505 0.000082 0.469726 0.467264 0.468473 0.000098 0.371475 0.409833 0.388247 0.000051 0.340729 0.393299 0.363544 0.000182 0.336721 0.388079 0.359466 0.000184 0.452646 0.450319 0.451975 0.000186 0.486806 0.484208 0.484972 0.000208 0.368708 0.407554 0.385652 0.000110 0.374243 0.412111 0.390842 0.000111 954.460000 965.970000 958.300167 405.906396 1108.200000 1090.580000 1100.796033 433.637888 7937.340000 7943.450000 7940.903800 733.064504
287 0.338521 0.389821 0.361453 0.000082 0.470674 0.465990 0.468411 0.000100 0.371559 0.408863 0.388192 0.000050 0.341003 0.390581 0.363447 0.000185 0.336039 0.389060 0.359459 0.000184 0.454922 0.449840 0.451866 0.000191 0.486425 0.482140 0.484956 0.000210 0.369483 0.405396 0.385552 0.000111 0.373636 0.412330 0.390833 0.000111 957.850000 964.380000 958.231700 402.110774 1108.950000 1088.210000 1100.868467 430.352715 7933.200000 7947.410000 7940.899833 737.277107
288 0.338557 0.389242 0.361527 0.000082 0.469159 0.462813 0.468250 0.000099 0.371208 0.407635 0.388208 0.000050 0.340207 0.390286 0.363424 0.000186 0.336907 0.388198 0.359630 0.000183 0.451444 0.445905 0.451716 0.000187 0.486874 0.479721 0.484784 0.000211 0.368016 0.404191 0.385497 0.000111 0.374399 0.411079 0.390918 0.000109 955.000000 967.960000 958.127167 401.851146 1108.880000 1087.570000 1100.899867 431.130321 7936.120000 7944.470000 7940.972967 734.525872
289 0.338395 0.389827 0.361447 0.000084 0.470266 0.465643 0.468422 0.000098 0.371363 0.408781 0.388191 0.000051 0.340331 0.391201 0.363221 0.000189 0.336459 0.388453 0.359674 0.000186 0.451564 0.449758 0.451818 0.000190 0.488968 0.481528 0.485027 0.000210 0.368139 0.405840 0.385370 0.000113 0.374586 0.411722 0.391012 0.000111 954.640000 965.900000 957.966100 399.590456 1113.930000 1090.960000 1100.985767 430.268586 7931.430000 7943.140000 7941.048133 735.534637
290 0.338337 0.390158 0.361370 0.000085 0.469773 0.465163 0.468249 0.000098 0.371196 0.408910 0.388089 0.000051 0.339229 0.390456 0.362968 0.000192 0.337445 0.389861 0.359771 0.000187 0.453361 0.449313 0.451728 0.000187 0.486184 0.481013 0.484770 0.000209 0.367762 0.405170 0.385158 0.000115 0.374629 0.412649 0.391021 0.000112 955.510000 962.070000 957.951200 403.420329 1109.120000 1088.800000 1101.087933 434.360150 7935.370000 7949.130000 7940.960867 742.483975
291 0.338592 0.390281 0.361298 0.000086 0.471843 0.467268 0.468386 0.000100 0.371905 0.409528 0.388070 0.000052 0.340656 0.392630 0.362735 0.000193 0.336528 0.387933 0.359860 0.000189 0.454836 0.450643 0.451872 0.000190 0.488850 0.483893 0.484901 0.000213 0.369201 0.407133 0.385019 0.000115 0.374609 0.411923 0.391120 0.000113 955.190000 962.360000 957.828133 402.061847 1108.050000 1090.320000 1101.056033 435.153105 7936.760000 7947.320000 7941.115833 741.832345
292 0.338311 0.389482 0.361115 0.000083 0.470928 0.464520 0.468553 0.000098 0.371465 0.408241 0.387974 0.000049 0.340144 0.390297 0.362437 0.000187 0.336478 0.388667 0.359792 0.000187 0.454952 0.450081 0.451959 0.000185 0.486904 0.478959 0.485147 0.000211 0.368846 0.405243 0.384818 0.000112 0.374084 0.411240 0.391130 0.000110 952.690000 965.220000 957.550900 408.035004 1109.810000 1085.770000 1101.338300 423.834955 7937.500000 7949.010000 7941.110800 732.616123
293 0.338124 0.389532 0.361199 0.000084 0.470239 0.465622 0.468523 0.000098 0.371153 0.408555 0.388030 0.000051 0.339460 0.391538 0.362516 0.000187 0.336789 0.387526 0.359883 0.000188 0.453056 0.448982 0.451927 0.000185 0.487422 0.482262 0.485120 0.000209 0.367859 0.405899 0.384868 0.000112 0.374447 0.411210 0.391192 0.000112 952.560000 963.400000 957.593733 404.536973 1110.510000 1088.120000 1101.384533 415.465054 7936.930000 7948.480000 7941.021733 720.732415
294 0.338202 0.389957 0.361115 0.000086 0.471865 0.463912 0.468623 0.000097 0.371617 0.408446 0.387992 0.000051 0.340687 0.389646 0.362399 0.000184 0.335717 0.390268 0.359831 0.000193 0.456036 0.450223 0.451989 0.000182 0.487693 0.477601 0.485257 0.000209 0.369524 0.404791 0.384796 0.000110 0.373711 0.412101 0.391188 0.000114 952.430000 961.580000 957.635233 403.029017 1107.780000 1091.000000 1101.315933 416.304173 7939.790000 7947.420000 7941.048833 714.501220
295 0.337581 0.390279 0.360955 0.000084 0.470682 0.466536 0.468656 0.000097 0.370856 0.409343 0.387881 0.000051 0.339890 0.390535 0.362278 0.000181 0.335272 0.390022 0.359633 0.000192 0.453244 0.451745 0.452012 0.000181 0.488120 0.481328 0.485299 0.000209 0.368228 0.405838 0.384711 0.000109 0.373484 0.412849 0.391050 0.000114 953.630000 964.590000 957.578167 402.808714 1105.610000 1090.280000 1101.242533 413.255969 7940.760000 7945.130000 7941.179300 712.058781
296 0.337663 0.389885 0.360797 0.000086 0.470864 0.468426 0.468764 0.000096 0.370963 0.409520 0.387789 0.000052 0.340175 0.391135 0.362059 0.000183 0.335151 0.388635 0.359534 0.000193 0.454334 0.451256 0.451890 0.000185 0.487393 0.485595 0.485639 0.000202 0.368715 0.406166 0.384517 0.000109 0.373212 0.412875 0.391060 0.000115 953.080000 962.910000 957.502433 402.702327 1105.710000 1089.360000 1101.500733 407.485822 7941.210000 7947.730000 7940.996833 711.654947
297 0.336927 0.390327 0.360681 0.000088 0.469989 0.466004 0.468723 0.000096 0.370193 0.409247 0.387692 0.000053 0.338187 0.391584 0.362038 0.000185 0.335667 0.389071 0.359325 0.000194 0.453792 0.450159 0.451976 0.000183 0.486186 0.481848 0.485470 0.000205 0.367088 0.406228 0.384522 0.000111 0.373297 0.412265 0.390861 0.000116 952.750000 962.420000 957.456833 401.944874 1109.850000 1087.800000 1101.572000 404.695552 7937.400000 7949.780000 7940.971167 705.638642
298 0.337189 0.389978 0.360460 0.000088 0.472161 0.466992 0.468768 0.000097 0.370932 0.409232 0.387537 0.000052 0.338695 0.392227 0.361859 0.000184 0.335683 0.387729 0.359060 0.000191 0.456399 0.450440 0.452022 0.000183 0.487924 0.483545 0.485513 0.000205 0.368121 0.406780 0.384400 0.000110 0.373743 0.411683 0.390674 0.000113 952.120000 964.030000 957.429900 399.196659 1109.120000 1090.270000 1101.827800 394.567115 7938.760000 7945.700000 7940.742300 697.950725
299 0.337578 0.388560 0.360243 0.000086 0.469730 0.465599 0.468709 0.000097 0.370616 0.407819 0.387360 0.000052 0.340263 0.387418 0.361625 0.000180 0.334892 0.389701 0.358861 0.000188 0.453110 0.450371 0.452035 0.000185 0.486350 0.480827 0.485383 0.000208 0.368475 0.403157 0.384228 0.000108 0.372757 0.412482 0.390491 0.000113 955.070000 967.570000 957.354367 396.706161 1108.880000 1090.330000 1101.765900 399.475754 7936.050000 7942.100000 7940.879733 700.108681
300 0.337824 0.389525 0.360149 0.000086 0.470022 0.466923 0.468690 0.000097 0.370873 0.408874 0.387285 0.000052 0.339566 0.390584 0.361526 0.000182 0.336082 0.388465 0.358773 0.000192 0.452166 0.449642 0.452007 0.000185 0.487878 0.484203 0.485373 0.000209 0.367716 0.405349 0.384146 0.000108 0.374031 0.412400 0.390423 0.000116 952.890000 967.070000 957.333367 390.308899 1112.210000 1091.270000 1101.643633 398.973991 7934.900000 7941.660000 7941.023000 692.268145
301 0.337932 0.389027 0.359984 0.000083 0.471983 0.467363 0.468689 0.000095 0.371445 0.408611 0.387160 0.000050 0.339543 0.390233 0.361501 0.000179 0.336320 0.387822 0.358467 0.000189 0.455073 0.450502 0.451989 0.000181 0.488894 0.484223 0.485389 0.000205 0.368426 0.405300 0.384123 0.000106 0.374463 0.411922 0.390198 0.000114 952.330000 967.720000 957.019833 376.520991 1108.840000 1085.850000 1101.434200 401.827540 7938.830000 7946.430000 7941.545967 672.117435
302 0.337655 0.387783 0.359943 0.000081 0.471049 0.466369 0.468693 0.000096 0.371004 0.407430 0.387131 0.000049 0.340509 0.389203 0.361453 0.000177 0.334801 0.386363 0.358433 0.000189 0.455020 0.453248 0.452064 0.000180 0.487078 0.479490 0.485322 0.000207 0.369137 0.405214 0.384106 0.000105 0.372870 0.409645 0.390156 0.000113 949.690000 966.920000 957.090633 372.998693 1109.900000 1091.300000 1101.342133 400.620653 7940.410000 7941.780000 7941.567233 662.165785
303 0.337706 0.389157 0.359925 0.000082 0.470927 0.467355 0.468564 0.000095 0.371011 0.408706 0.387085 0.000050 0.340450 0.387577 0.361458 0.000177 0.334962 0.390736 0.358391 0.000188 0.455074 0.452762 0.451921 0.000182 0.486780 0.481948 0.485206 0.000209 0.369106 0.403874 0.384074 0.000105 0.372916 0.413539 0.390095 0.000113 953.850000 966.600000 957.039267 373.152346 1108.370000 1086.890000 1101.506567 405.589865 7937.780000 7946.510000 7941.454167 668.747734
304 0.337447 0.387420 0.359916 0.000081 0.471937 0.465530 0.468655 0.000097 0.371069 0.406947 0.387101 0.000049 0.339761 0.387914 0.361430 0.000179 0.335132 0.386925 0.358403 0.000189 0.455966 0.450321 0.452087 0.000183 0.487908 0.480738 0.485223 0.000210 0.368812 0.403516 0.384094 0.000107 0.373326 0.410378 0.390108 0.000113 954.110000 964.220000 957.143167 365.891299 1110.660000 1087.560000 1101.548567 407.594732 7935.230000 7948.220000 7941.308267 666.228727
305 0.337866 0.388695 0.359970 0.000081 0.469318 0.465290 0.468709 0.000096 0.370729 0.407844 0.387155 0.000049 0.339722 0.387415 0.361539 0.000180 0.336009 0.389975 0.358400 0.000188 0.453239 0.449234 0.452058 0.000180 0.485397 0.481346 0.485359 0.000207 0.368101 0.402870 0.384169 0.000107 0.373356 0.412818 0.390140 0.000112 954.450000 963.650000 957.077333 364.005642 1108.580000 1092.720000 1101.625500 415.342697 7936.970000 7943.630000 7941.297167 671.978148
306 0.337330 0.387974 0.359978 0.000081 0.470417 0.464376 0.468707 0.000098 0.370602 0.407074 0.387161 0.000048 0.338710 0.389541 0.361562 0.000183 0.335950 0.386406 0.358395 0.000188 0.452894 0.447783 0.452234 0.000184 0.487939 0.480968 0.485180 0.000211 0.367256 0.404102 0.384230 0.000109 0.373948 0.410047 0.390092 0.000112 950.820000 960.840000 956.930700 365.993886 1113.620000 1091.140000 1101.884833 422.563813 7935.560000 7948.020000 7941.184467 674.662361
307 0.336673 0.388085 0.359948 0.000082 0.471129 0.467580 0.468789 0.000097 0.370287 0.407959 0.387158 0.000050 0.338789 0.388801 0.361535 0.000183 0.334557 0.387370 0.358361 0.000193 0.454957 0.451961 0.452350 0.000181 0.487300 0.483200 0.485227 0.000211 0.367831 0.404591 0.384238 0.000109 0.372743 0.411327 0.390078 0.000115 950.830000 965.830000 956.832000 367.756646 1113.910000 1089.180000 1101.926933 429.583468 7935.260000 7944.990000 7941.241067 686.294578
308 0.336643 0.388583 0.359962 0.000084 0.469716 0.467233 0.468611 0.000097 0.369912 0.408245 0.387124 0.000051 0.338839 0.389472 0.361660 0.000185 0.334448 0.387693 0.358263 0.000196 0.452496 0.450258 0.452158 0.000180 0.486937 0.484207 0.485064 0.000211 0.367253 0.404669 0.384285 0.000111 0.372570 0.411822 0.389963 0.000117 953.580000 963.780000 956.749667 369.775225 1113.690000 1088.850000 1101.972467 443.086497 7932.730000 7947.370000 7941.277867 709.585974
309 0.336630 0.388528 0.359826 0.000084 0.470273 0.465972 0.468582 0.000097 0.370041 0.407889 0.387015 0.000051 0.339042 0.388508 0.361579 0.000185 0.334217 0.388547 0.358074 0.000195 0.453988 0.448151 0.452099 0.000181 0.486558 0.483793 0.485066 0.000209 0.367779 0.403419 0.384209 0.000110 0.372302 0.412359 0.389822 0.000117 952.760000 965.760000 956.607033 365.455621 1110.920000 1087.520000 1102.283267 444.726386 7936.320000 7946.720000 7941.109700 716.090219
310 0.336448 0.388205 0.359776 0.000085 0.470247 0.464301 0.468592 0.000097 0.369898 0.407229 0.386980 0.000052 0.339128 0.388567 0.361548 0.000187 0.333768 0.387842 0.358004 0.000196 0.453117 0.446910 0.452246 0.000183 0.487376 0.481692 0.484937 0.000211 0.367625 0.403152 0.384222 0.000112 0.372170 0.411305 0.389737 0.000117 955.180000 963.130000 956.562200 370.045484 1109.350000 1092.110000 1102.644433 451.514917 7935.470000 7944.760000 7940.793367 721.660140
311 0.336569 0.387628 0.359666 0.000085 0.469970 0.465932 0.468680 0.000095 0.369919 0.407204 0.386920 0.000052 0.338460 0.387417 0.361513 0.000186 0.334678 0.387838 0.357819 0.000196 0.453667 0.450228 0.452175 0.000184 0.486272 0.481636 0.485186 0.000206 0.367262 0.403120 0.384179 0.000111 0.372577 0.411288 0.389660 0.000117 952.110000 963.860000 956.428633 364.405931 1112.220000 1089.570000 1102.678500 454.301281 7935.670000 7946.570000 7940.892867 716.017622
312 0.336446 0.387421 0.359497 0.000085 0.469726 0.465514 0.468546 0.000096 0.369766 0.406944 0.386759 0.000051 0.338559 0.386735 0.361406 0.000185 0.334334 0.388107 0.357588 0.000195 0.454321 0.449859 0.452037 0.000186 0.485132 0.481170 0.485054 0.000205 0.367500 0.402516 0.384064 0.000110 0.372033 0.411373 0.389455 0.000116 954.290000 958.930000 956.407900 360.042000 1114.200000 1089.340000 1102.985333 448.371589 7931.510000 7951.730000 7940.606767 707.989742
313 0.336138 0.388404 0.359409 0.000086 0.470162 0.463645 0.468605 0.000096 0.369644 0.407214 0.386709 0.000053 0.340065 0.389156 0.361289 0.000184 0.332212 0.387652 0.357530 0.000196 0.453840 0.448488 0.452172 0.000188 0.486484 0.478802 0.485039 0.000201 0.368509 0.403989 0.384010 0.000111 0.370780 0.410439 0.389407 0.000116 951.800000 960.670000 956.299733 358.651156 1112.500000 1089.620000 1103.063600 449.772047 7935.700000 7949.710000 7940.636667 702.117354
314 0.336101 0.387592 0.359233 0.000086 0.470893 0.466896 0.468494 0.000097 0.369799 0.407418 0.386548 0.000052 0.340416 0.389091 0.361102 0.000182 0.331785 0.386092 0.357364 0.000197 0.453550 0.451426 0.452087 0.000188 0.488237 0.482366 0.484901 0.000204 0.368700 0.404675 0.383848 0.000109 0.370898 0.410160 0.389248 0.000117 953.520000 963.870000 956.486467 360.331167 1114.700000 1090.790000 1103.295433 449.897655 7931.780000 7945.340000 7940.218100 702.865844
315 0.335779 0.387786 0.359112 0.000085 0.469921 0.465218 0.468511 0.000097 0.369314 0.407144 0.386462 0.000051 0.339186 0.389401 0.361021 0.000181 0.332371 0.386171 0.357203 0.000195 0.454730 0.447199 0.452095 0.000187 0.485113 0.483237 0.484928 0.000200 0.368072 0.403851 0.383789 0.000108 0.370556 0.410437 0.389134 0.000116 956.070000 961.360000 956.572633 357.828925 1115.070000 1093.830000 1103.560867 452.203516 7928.860000 7944.810000 7939.866500 708.563337
316 0.336076 0.387928 0.359009 0.000084 0.470280 0.467216 0.468473 0.000098 0.369627 0.407750 0.386375 0.000051 0.339255 0.387209 0.360971 0.000178 0.332897 0.388647 0.357047 0.000196 0.454987 0.451266 0.452074 0.000187 0.485573 0.483167 0.484871 0.000204 0.368188 0.403223 0.383747 0.000106 0.371066 0.412277 0.389003 0.000117 954.870000 961.750000 956.733667 355.943194 1112.050000 1095.420000 1103.503000 447.835946 7933.080000 7942.830000 7939.763333 698.515997
317 0.335705 0.387028 0.359003 0.000084 0.469638 0.467334 0.468563 0.000096 0.369188 0.407104 0.386393 0.000051 0.340641 0.388195 0.361051 0.000178 0.330768 0.385861 0.356955 0.000196 0.453348 0.449356 0.452137 0.000183 0.485929 0.485312 0.484988 0.000201 0.368818 0.403485 0.383822 0.000107 0.369558 0.410724 0.388963 0.000117 955.150000 960.830000 956.994467 359.987063 1111.820000 1092.220000 1103.681000 446.117052 7933.030000 7946.950000 7939.324533 698.490818
318 0.335876 0.387177 0.358914 0.000085 0.469989 0.465274 0.468544 0.000096 0.369404 0.406702 0.386321 0.000051 0.340066 0.387157 0.361086 0.000180 0.331686 0.387198 0.356741 0.000196 0.453360 0.449247 0.452127 0.000187 0.486619 0.481302 0.484960 0.000198 0.368390 0.402679 0.383846 0.000108 0.370419 0.410724 0.388796 0.000117 954.290000 957.660000 956.991733 360.699194 1112.440000 1092.260000 1103.877967 444.440943 7933.270000 7950.080000 7939.130300 703.192636
319 0.335705 0.387038 0.358912 0.000085 0.470882 0.466359 0.468514 0.000098 0.369499 0.406868 0.386312 0.000052 0.338205 0.388371 0.361229 0.000178 0.333205 0.385705 0.356595 0.000199 0.455636 0.451467 0.452096 0.000191 0.486127 0.481252 0.484932 0.000201 0.367563 0.404145 0.383945 0.000107 0.371435 0.409592 0.388679 0.000118 953.680000 964.680000 957.322767 369.092330 1113.070000 1092.430000 1103.819600 440.876302 7933.250000 7942.890000 7938.857633 706.241350
320 0.335954 0.387681 0.358768 0.000086 0.471206 0.466456 0.468604 0.000097 0.369767 0.407375 0.386227 0.000051 0.340046 0.388146 0.361191 0.000181 0.331862 0.387216 0.356345 0.000200 0.454641 0.448623 0.452130 0.000189 0.487771 0.484289 0.485078 0.000199 0.368695 0.403265 0.383926 0.000108 0.370839 0.411484 0.388528 0.000118 950.940000 963.890000 957.330567 367.684155 1113.150000 1087.770000 1103.840000 436.626365 7935.910000 7948.340000 7938.829433 697.338794
321 0.335809 0.387961 0.358737 0.000084 0.469842 0.466108 0.468515 0.000099 0.369317 0.407498 0.386182 0.000051 0.339902 0.389023 0.361134 0.000184 0.331716 0.386900 0.356341 0.000196 0.454508 0.448800 0.452218 0.000191 0.485176 0.483417 0.484812 0.000202 0.368554 0.403967 0.383905 0.000110 0.370081 0.411029 0.388458 0.000116 949.030000 960.770000 957.483000 369.696664 1114.950000 1090.950000 1104.090833 428.175351 7936.020000 7948.280000 7938.426167 689.617005
322 0.335513 0.386461 0.358605 0.000083 0.471703 0.464788 0.468625 0.000097 0.369561 0.406043 0.386110 0.000050 0.338852 0.388059 0.361160 0.000182 0.332174 0.384864 0.356051 0.000200 0.454931 0.449390 0.452377 0.000188 0.488476 0.480186 0.484872 0.000200 0.367872 0.403391 0.383964 0.000108 0.371250 0.408695 0.388256 0.000118 952.780000 961.060000 957.554667 372.656116 1111.620000 1092.420000 1104.118533 423.964000 7935.600000 7946.520000 7938.326800 696.403240
323 0.335381 0.387061 0.358608 0.000085 0.470707 0.466420 0.468655 0.000097 0.369212 0.406901 0.386120 0.000051 0.338997 0.388261 0.361274 0.000184 0.331765 0.385860 0.355943 0.000201 0.452982 0.450683 0.452354 0.000189 0.488433 0.482157 0.484955 0.000201 0.367493 0.403867 0.384044 0.000110 0.370932 0.409934 0.388196 0.000118 953.820000 961.860000 957.534967 374.679333 1112.440000 1093.780000 1104.192700 416.832290 7933.740000 7944.360000 7938.272333 695.946697
324 0.334607 0.387161 0.358531 0.000085 0.470530 0.466213 0.468683 0.000098 0.368587 0.406924 0.386069 0.000051 0.338291 0.389909 0.361362 0.000185 0.330922 0.384414 0.355700 0.000203 0.454010 0.449141 0.452469 0.000185 0.487050 0.483284 0.484896 0.000205 0.367221 0.404717 0.384139 0.000110 0.369954 0.409131 0.387999 0.000120 953.360000 964.940000 957.422267 380.748999 1111.630000 1094.190000 1104.326500 412.254574 7935.010000 7940.870000 7938.251233 704.076914
325 0.335216 0.387115 0.358509 0.000085 0.471494 0.467629 0.468632 0.000096 0.369285 0.407243 0.386040 0.000051 0.338969 0.389174 0.361432 0.000184 0.331463 0.385056 0.355585 0.000204 0.456085 0.452665 0.452511 0.000185 0.486903 0.482593 0.484753 0.000204 0.368248 0.405047 0.384202 0.000110 0.370323 0.409440 0.387877 0.000121 952.670000 962.300000 957.467400 378.277696 1111.650000 1093.540000 1104.381433 407.800233 7935.680000 7944.160000 7938.151167 699.156213
326 0.334940 0.386898 0.358509 0.000086 0.470926 0.465206 0.468622 0.000095 0.368937 0.406475 0.386038 0.000052 0.338582 0.388833 0.361523 0.000188 0.331299 0.384964 0.355495 0.000205 0.454961 0.449301 0.452408 0.000180 0.486891 0.481111 0.484836 0.000204 0.367676 0.403950 0.384245 0.000112 0.370197 0.409000 0.387831 0.000122 955.090000 965.310000 957.524800 374.064652 1111.380000 1091.660000 1104.382667 397.585491 7933.530000 7943.030000 7938.092533 699.308426
327 0.335256 0.387268 0.358414 0.000086 0.470890 0.466021 0.468765 0.000096 0.369165 0.406956 0.386002 0.000052 0.338370 0.389132 0.361586 0.000191 0.332142 0.385404 0.355243 0.000204 0.454829 0.450515 0.452781 0.000177 0.486952 0.481527 0.484749 0.000206 0.367485 0.404478 0.384385 0.000113 0.370844 0.409435 0.387620 0.000121 954.250000 969.630000 957.285333 366.146557 1111.110000 1093.330000 1104.193667 386.118376 7934.640000 7937.040000 7938.521000 693.024429
328 0.335076 0.386574 0.358370 0.000086 0.470590 0.466059 0.468669 0.000096 0.368955 0.406445 0.385944 0.000051 0.338589 0.386285 0.361597 0.000190 0.331563 0.386862 0.355142 0.000205 0.454093 0.449267 0.452539 0.000178 0.487087 0.482851 0.484798 0.000206 0.367465 0.402030 0.384333 0.000113 0.370444 0.410860 0.387556 0.000121 952.070000 963.950000 957.109467 370.783252 1108.410000 1091.770000 1104.121933 387.507009 7939.520000 7944.280000 7938.768600 701.111975
329 0.335093 0.387300 0.358314 0.000086 0.469768 0.466236 0.468652 0.000094 0.368762 0.407034 0.385898 0.000052 0.338749 0.387577 0.361488 0.000194 0.331438 0.387022 0.355139 0.000203 0.452840 0.448598 0.452565 0.000178 0.486697 0.483874 0.484738 0.000204 0.367272 0.402833 0.384257 0.000115 0.370252 0.411235 0.387539 0.000121 950.860000 964.610000 957.008400 370.501024 1111.330000 1095.660000 1103.740400 395.014550 7937.810000 7939.730000 7939.251200 716.283390
330 0.335219 0.387864 0.358275 0.000087 0.471443 0.468082 0.468729 0.000094 0.369275 0.407918 0.385889 0.000052 0.339059 0.389081 0.361394 0.000195 0.331379 0.386647 0.355156 0.000204 0.455250 0.452261 0.452605 0.000180 0.487636 0.483903 0.484854 0.000205 0.368107 0.404876 0.384197 0.000115 0.370443 0.410961 0.387580 0.000120 951.960000 961.630000 956.889167 369.089443 1112.170000 1089.490000 1103.627500 390.280434 7935.870000 7948.880000 7939.483333 712.118310
331 0.334757 0.386899 0.358219 0.000086 0.471380 0.465281 0.468747 0.000096 0.368912 0.406494 0.385851 0.000052 0.338032 0.390452 0.361393 0.000192 0.331482 0.383345 0.355045 0.000198 0.455751 0.448240 0.452580 0.000183 0.487009 0.482323 0.484914 0.000205 0.367461 0.404899 0.384190 0.000113 0.370364 0.408089 0.387512 0.000117 950.590000 964.700000 956.964700 369.179418 1110.880000 1092.910000 1103.286600 388.996742 7938.530000 7942.390000 7939.748700 710.142028
332 0.335233 0.386912 0.358145 0.000085 0.469297 0.466550 0.468716 0.000095 0.368749 0.406821 0.385788 0.000051 0.338654 0.391322 0.361321 0.000190 0.331812 0.382501 0.354970 0.000195 0.453254 0.448690 0.452566 0.000184 0.485340 0.484410 0.484867 0.000205 0.367304 0.405664 0.384132 0.000112 0.370194 0.407978 0.387444 0.000117 948.090000 963.910000 956.942200 379.134585 1111.840000 1091.970000 1103.040933 380.341069 7940.070000 7944.120000 7940.016867 707.834467
333 0.335394 0.387684 0.358054 0.000085 0.472118 0.465423 0.468651 0.000096 0.369575 0.407119 0.385703 0.000051 0.338694 0.389766 0.361074 0.000188 0.332093 0.385603 0.355033 0.000196 0.456204 0.449495 0.452543 0.000184 0.488031 0.481352 0.484758 0.000206 0.368072 0.404698 0.383942 0.000111 0.371077 0.409540 0.387465 0.000117 953.170000 963.090000 956.656467 386.873775 1109.950000 1091.310000 1102.801667 382.784645 7936.880000 7945.600000 7940.541867 717.149812
334 0.335142 0.387697 0.357942 0.000086 0.471119 0.465856 0.468678 0.000095 0.369136 0.407236 0.385626 0.000052 0.339209 0.390868 0.360955 0.000187 0.331075 0.384525 0.354930 0.000198 0.455343 0.448992 0.452549 0.000183 0.486895 0.482719 0.484808 0.000205 0.368243 0.405399 0.383854 0.000110 0.370030 0.409073 0.387399 0.000118 951.930000 965.170000 956.601833 388.441199 1111.150000 1090.090000 1102.573033 378.330637 7936.920000 7944.740000 7940.825133 718.067017
335 0.335268 0.386835 0.357944 0.000085 0.469214 0.466855 0.468661 0.000094 0.368754 0.406840 0.385623 0.000051 0.339146 0.389314 0.360967 0.000183 0.331389 0.384355 0.354920 0.000198 0.452551 0.449440 0.452473 0.000183 0.485876 0.484269 0.484849 0.000203 0.367497 0.404346 0.383844 0.000108 0.370011 0.409334 0.387403 0.000118 951.450000 966.630000 956.649333 390.306036 1109.570000 1094.520000 1102.556300 379.902101 7938.980000 7938.850000 7940.794367 721.257900
336 0.334850 0.386951 0.357938 0.000084 0.470885 0.466847 0.468585 0.000096 0.368858 0.406925 0.385600 0.000051 0.339237 0.388359 0.360978 0.000181 0.330462 0.385544 0.354898 0.000196 0.455673 0.451999 0.452448 0.000186 0.486098 0.481696 0.484721 0.000206 0.368346 0.404269 0.383846 0.000107 0.369371 0.409582 0.387354 0.000117 950.390000 964.150000 956.414300 394.837672 1110.570000 1092.570000 1102.386533 381.430245 7939.040000 7943.280000 7941.199167 733.867909
337 0.334986 0.387012 0.357984 0.000084 0.469899 0.465338 0.468684 0.000096 0.368715 0.406594 0.385659 0.000051 0.339446 0.389449 0.361115 0.000180 0.330527 0.384576 0.354853 0.000195 0.455155 0.447501 0.452499 0.000185 0.484643 0.483176 0.484869 0.000206 0.368373 0.403962 0.383961 0.000106 0.369056 0.409226 0.387357 0.000117 950.870000 962.900000 956.155933 387.465330 1109.820000 1096.700000 1102.350800 380.691303 7939.310000 7940.400000 7941.493267 727.300660
338 0.334943 0.387337 0.358100 0.000085 0.471921 0.466554 0.468606 0.000098 0.369188 0.407141 0.385727 0.000051 0.339171 0.388776 0.361215 0.000182 0.330715 0.385898 0.354985 0.000196 0.456692 0.449857 0.452504 0.000183 0.487151 0.483251 0.484708 0.000208 0.368551 0.404046 0.384037 0.000107 0.369824 0.410236 0.387416 0.000117 951.480000 964.750000 956.127233 390.534826 1107.690000 1092.550000 1102.303500 379.586738 7940.830000 7942.700000 7941.569267 730.247959
339 0.334856 0.387398 0.358061 0.000086 0.470005 0.466550 0.468611 0.000098 0.368643 0.407186 0.385699 0.000052 0.339297 0.388710 0.361243 0.000184 0.330415 0.386086 0.354879 0.000198 0.452667 0.450160 0.452573 0.000182 0.487342 0.482940 0.484649 0.000211 0.367639 0.404073 0.384076 0.000108 0.369647 0.410300 0.387322 0.000119 955.930000 961.550000 956.122200 390.359235 1108.160000 1096.320000 1102.026133 386.451501 7935.910000 7942.130000 7941.851667 737.728988
340 0.334958 0.386504 0.357981 0.000086 0.471428 0.466718 0.468565 0.000098 0.369076 0.406557 0.385627 0.000052 0.339232 0.386757 0.361185 0.000179 0.330685 0.386251 0.354777 0.000195 0.456170 0.450606 0.452558 0.000184 0.486686 0.482830 0.484572 0.000212 0.368466 0.402719 0.384028 0.000106 0.369685 0.410396 0.387226 0.000119 953.040000 963.600000 956.117067 380.701718 1107.440000 1092.570000 1101.818733 382.927386 7939.520000 7943.830000 7942.064200 726.732395
341 0.334880 0.387193 0.357988 0.000086 0.471799 0.466668 0.468556 0.000099 0.369110 0.407062 0.385630 0.000052 0.339591 0.388291 0.361210 0.000183 0.330170 0.386095 0.354766 0.000196 0.455516 0.450856 0.452660 0.000183 0.488083 0.482480 0.484451 0.000213 0.368572 0.403932 0.384073 0.000108 0.369648 0.410191 0.387187 0.000119 953.890000 963.090000 956.445533 371.180637 1109.590000 1090.630000 1101.343500 387.507517 7936.520000 7946.280000 7942.210967 727.429310
342 0.334709 0.386983 0.357922 0.000087 0.470004 0.467108 0.468557 0.000098 0.368533 0.407014 0.385581 0.000053 0.339867 0.388320 0.361216 0.000183 0.329551 0.385646 0.354629 0.000201 0.453444 0.452876 0.452595 0.000184 0.486565 0.481340 0.484519 0.000211 0.368261 0.404459 0.384061 0.000109 0.368805 0.409569 0.387101 0.000120 951.780000 964.110000 956.705833 364.635331 1109.840000 1091.370000 1101.114167 392.503632 7938.380000 7944.520000 7942.180000 725.826785
343 0.334849 0.387675 0.357846 0.000088 0.470184 0.464446 0.468441 0.000100 0.368683 0.406868 0.385494 0.000053 0.338940 0.391563 0.361254 0.000187 0.330758 0.383786 0.354438 0.000199 0.453380 0.449812 0.452494 0.000184 0.486989 0.479079 0.484387 0.000216 0.367550 0.406126 0.384064 0.000112 0.369816 0.407609 0.386925 0.000118 952.080000 966.090000 956.707867 363.917482 1110.360000 1089.590000 1100.847633 395.854212 7937.560000 7944.320000 7942.444500 721.554010
344 0.334820 0.387125 0.357709 0.000087 0.471751 0.466349 0.468535 0.000100 0.369053 0.406931 0.385416 0.000053 0.338573 0.387378 0.361070 0.000185 0.331068 0.386872 0.354348 0.000201 0.454451 0.450993 0.452519 0.000183 0.489050 0.481706 0.484552 0.000216 0.367542 0.403282 0.383932 0.000111 0.370563 0.410580 0.386899 0.000120 952.390000 965.850000 956.800700 357.236950 1111.550000 1088.570000 1100.921800 402.065346 7936.060000 7945.580000 7942.277500 723.902851
345 0.334704 0.387375 0.357647 0.000086 0.468832 0.466883 0.468493 0.000098 0.368236 0.407252 0.385358 0.000052 0.338689 0.388493 0.360939 0.000186 0.330720 0.386256 0.354354 0.000202 0.453475 0.451956 0.452635 0.000181 0.484190 0.481810 0.484350 0.000211 0.367385 0.404359 0.383863 0.000111 0.369087 0.410144 0.386853 0.000119 952.140000 964.750000 956.793100 352.542330 1112.150000 1092.050000 1101.100733 403.987166 7935.710000 7943.200000 7942.106167 716.619106
346 0.335073 0.386330 0.357620 0.000084 0.470159 0.466814 0.468581 0.000098 0.368844 0.406451 0.385360 0.000051 0.338914 0.388628 0.361014 0.000186 0.331231 0.384031 0.354226 0.000199 0.453614 0.452283 0.452482 0.000183 0.486704 0.481346 0.484680 0.000211 0.367589 0.404542 0.383881 0.000111 0.370099 0.408360 0.386840 0.000118 954.710000 961.610000 956.995533 354.622766 1111.880000 1089.640000 1101.135000 407.327600 7933.410000 7948.750000 7941.869467 721.036597
347 0.334877 0.385551 0.357621 0.000085 0.469524 0.465978 0.468648 0.000099 0.368539 0.405658 0.385378 0.000052 0.338417 0.389053 0.361034 0.000186 0.331337 0.382049 0.354208 0.000197 0.453746 0.449945 0.452457 0.000184 0.485302 0.482012 0.484840 0.000213 0.367249 0.404276 0.383890 0.000112 0.369828 0.407040 0.386866 0.000118 952.540000 958.620000 956.893867 357.170105 1109.920000 1086.940000 1101.205967 407.822914 7937.540000 7954.440000 7941.900167 723.039120
348 0.334875 0.386490 0.357575 0.000084 0.469694 0.467218 0.468636 0.000097 0.368580 0.406672 0.385340 0.000051 0.339230 0.390106 0.360956 0.000186 0.330520 0.382873 0.354193 0.000197 0.454406 0.451169 0.452503 0.000187 0.484982 0.483267 0.484769 0.000208 0.368024 0.405372 0.383843 0.000111 0.369136 0.407972 0.386837 0.000118 950.570000 961.390000 956.792067 353.194565 1109.560000 1089.860000 1101.586733 408.517465 7939.870000 7948.750000 7941.621200 721.664500
349 0.335105 0.385849 0.357711 0.000084 0.469084 0.468687 0.468581 0.000099 0.368600 0.406558 0.385428 0.000052 0.339986 0.389194 0.361078 0.000186 0.330224 0.382504 0.354344 0.000198 0.452542 0.452675 0.452337 0.000188 0.485626 0.484698 0.484824 0.000210 0.368125 0.405064 0.383893 0.000112 0.369075 0.408052 0.386964 0.000119 950.660000 965.450000 956.968333 354.977980 1108.990000 1084.460000 1101.769167 419.561043 7940.350000 7950.090000 7941.262500 731.811566
350 0.335063 0.387063 0.357775 0.000083 0.468309 0.466270 0.468493 0.000099 0.368375 0.406865 0.385455 0.000051 0.338833 0.387644 0.361127 0.000186 0.331293 0.386483 0.354424 0.000199 0.452104 0.450425 0.452239 0.000186 0.484514 0.482116 0.484747 0.000213 0.367151 0.403339 0.383905 0.000111 0.369598 0.410391 0.387005 0.000120 954.360000 961.520000 956.831200 350.985804 1109.980000 1092.520000 1101.864867 421.767109 7935.660000 7945.960000 7941.303933 732.680766
351 0.334923 0.387305 0.357841 0.000084 0.470246 0.464056 0.468466 0.000099 0.368754 0.406493 0.385497 0.000051 0.338950 0.389297 0.361192 0.000188 0.330896 0.385312 0.354489 0.000199 0.454696 0.450645 0.452333 0.000184 0.485795 0.477468 0.484598 0.000215 0.367887 0.404634 0.383978 0.000112 0.369621 0.408351 0.387016 0.000121 951.120000 960.240000 956.901367 352.537751 1109.290000 1091.050000 1102.111667 426.917196 7939.590000 7948.710000 7940.986967 736.657027
352 0.334586 0.386025 0.357805 0.000083 0.469953 0.465710 0.468390 0.000098 0.368428 0.405946 0.385451 0.000051 0.337434 0.387638 0.361169 0.000188 0.331737 0.384412 0.354442 0.000200 0.452407 0.449552 0.452269 0.000186 0.487500 0.481869 0.484511 0.000211 0.366177 0.403116 0.383944 0.000113 0.370678 0.408777 0.386959 0.000121 951.410000 962.410000 956.791067 358.189431 1112.080000 1092.940000 1102.061100 430.048998 7936.510000 7944.650000 7941.147833 751.205361
353 0.334833 0.386492 0.357788 0.000084 0.469569 0.466832 0.468449 0.000101 0.368517 0.406577 0.385453 0.000052 0.338500 0.388363 0.361253 0.000192 0.331166 0.384620 0.354322 0.000199 0.452671 0.450891 0.452350 0.000186 0.486466 0.482773 0.484548 0.000219 0.367043 0.403995 0.384027 0.000114 0.369991 0.409158 0.386878 0.000121 952.640000 961.360000 956.673833 354.331911 1112.220000 1090.200000 1102.083833 431.874283 7935.140000 7948.440000 7941.242333 748.113399
354 0.334740 0.385426 0.357615 0.000083 0.470983 0.467025 0.468301 0.000102 0.368800 0.405826 0.385287 0.000051 0.337997 0.387225 0.361015 0.000191 0.331482 0.383628 0.354215 0.000200 0.454704 0.451740 0.452231 0.000189 0.487262 0.482309 0.484371 0.000220 0.367173 0.403354 0.383819 0.000115 0.370427 0.408298 0.386754 0.000121 954.030000 961.840000 956.667000 355.249665 1112.900000 1088.110000 1102.328167 430.884183 7933.070000 7950.050000 7941.004833 744.057819
355 0.334528 0.386176 0.357717 0.000084 0.470606 0.467303 0.468168 0.000103 0.368547 0.406458 0.385330 0.000051 0.337841 0.390553 0.361045 0.000192 0.331215 0.381800 0.354388 0.000200 0.454124 0.452438 0.452098 0.000194 0.487089 0.482168 0.484239 0.000219 0.366912 0.406024 0.383808 0.000115 0.370183 0.406892 0.386851 0.000120 952.450000 965.720000 956.687033 356.317809 1113.340000 1089.840000 1102.484100 418.249585 7934.210000 7944.440000 7940.828867 727.993353
356 0.334553 0.385994 0.357648 0.000084 0.468986 0.466786 0.468286 0.000103 0.368161 0.406192 0.385307 0.000051 0.338398 0.388490 0.360838 0.000190 0.330708 0.383497 0.354457 0.000198 0.452357 0.450225 0.452174 0.000191 0.485616 0.483346 0.484398 0.000219 0.366888 0.403924 0.383672 0.000113 0.369435 0.408459 0.386942 0.000119 951.930000 963.410000 956.574400 360.352094 1112.850000 1093.360000 1102.651033 419.302851 7935.220000 7943.230000 7940.774567 727.071339
357 0.334134 0.386449 0.357678 0.000086 0.471442 0.467995 0.468448 0.000102 0.368461 0.406836 0.385371 0.000052 0.337941 0.389239 0.360737 0.000196 0.330328 0.383659 0.354619 0.000199 0.455662 0.451648 0.452291 0.000189 0.487223 0.484343 0.484606 0.000218 0.367371 0.404841 0.383625 0.000116 0.369551 0.408830 0.387116 0.000120 952.410000 966.700000 956.577067 360.490313 1110.800000 1090.510000 1102.605533 417.847860 7936.790000 7942.790000 7940.817400 723.619764
358 0.334610 0.386172 0.357595 0.000085 0.470283 0.466331 0.468487 0.000101 0.368528 0.406212 0.385318 0.000051 0.339067 0.390239 0.360715 0.000191 0.330152 0.382106 0.354474 0.000200 0.454106 0.450531 0.452293 0.000188 0.486460 0.482130 0.484681 0.000217 0.367827 0.405312 0.383609 0.000113 0.369229 0.407112 0.387026 0.000120 953.230000 964.830000 956.470367 361.338181 1114.100000 1088.850000 1102.741567 412.540931 7932.670000 7946.320000 7940.788067 714.633789
359 0.334521 0.386981 0.357469 0.000087 0.471107 0.464806 0.468638 0.000101 0.368667 0.406437 0.385261 0.000052 0.338487 0.389022 0.360438 0.000191 0.330555 0.384941 0.354500 0.000202 0.456742 0.447699 0.452296 0.000187 0.485472 0.481913 0.484980 0.000215 0.368051 0.403691 0.383402 0.000112 0.369284 0.409184 0.387120 0.000121 951.660000 965.420000 956.355500 366.736005 1113.390000 1090.110000 1102.820733 407.932804 7934.950000 7944.470000 7940.823767 708.747044
360 0.334838 0.386052 0.357372 0.000085 0.472289 0.464263 0.468573 0.000100 0.369201 0.405605 0.385172 0.000051 0.337993 0.387382 0.360259 0.000187 0.331684 0.384723 0.354485 0.000199 0.455982 0.449531 0.452249 0.000188 0.488595 0.478995 0.484897 0.000212 0.367490 0.402919 0.383257 0.000111 0.370912 0.408291 0.387088 0.000119 954.100000 961.030000 956.184633 367.486488 1111.770000 1092.580000 1102.966300 403.152866 7934.130000 7946.390000 7940.849067 699.874222
361 0.334404 0.386314 0.357294 0.000084 0.468174 0.464618 0.468716 0.000099 0.367846 0.405890 0.385149 0.000051 0.338250 0.387650 0.360228 0.000187 0.330558 0.384977 0.354360 0.000196 0.450223 0.448343 0.452271 0.000182 0.486124 0.480894 0.485161 0.000210 0.366243 0.402823 0.383239 0.000110 0.369449 0.408956 0.387060 0.000117 951.810000 963.700000 956.234467 369.561136 1110.340000 1093.160000 1103.069567 401.471595 7937.850000 7943.140000 7940.695967 710.115548
362 0.334729 0.386324 0.357337 0.000086 0.470916 0.466836 0.468626 0.000100 0.368775 0.406452 0.385159 0.000052 0.337554 0.386065 0.360277 0.000187 0.331903 0.386582 0.354396 0.000198 0.454729 0.452303 0.452254 0.000185 0.487103 0.481369 0.484997 0.000212 0.366848 0.402625 0.383271 0.000111 0.370703 0.410279 0.387046 0.000118 952.190000 966.460000 956.467267 372.902980 1112.920000 1094.040000 1103.123867 408.088432 7934.890000 7939.500000 7940.408867 721.675188
363 0.334146 0.386037 0.357196 0.000084 0.469249 0.466181 0.468689 0.000099 0.367922 0.406073 0.385069 0.000051 0.337950 0.387137 0.360124 0.000187 0.330342 0.384936 0.354268 0.000196 0.452284 0.451273 0.452297 0.000187 0.486213 0.481089 0.485081 0.000205 0.366534 0.403171 0.383167 0.000111 0.369310 0.408975 0.386971 0.000116 951.330000 960.690000 956.612033 375.966785 1111.030000 1092.680000 1103.205400 405.048490 7937.640000 7946.630000 7940.182567 725.245078
364 0.333926 0.385718 0.357233 0.000083 0.469585 0.463579 0.468610 0.000098 0.367841 0.405183 0.385077 0.000050 0.337822 0.386930 0.360125 0.000184 0.330031 0.384506 0.354340 0.000194 0.454012 0.447422 0.452322 0.000187 0.485157 0.479737 0.484899 0.000204 0.366869 0.402053 0.383174 0.000109 0.368812 0.408314 0.386980 0.000116 955.770000 961.290000 956.934900 377.704691 1110.990000 1090.470000 1103.281900 393.787440 7933.240000 7948.240000 7939.783200 716.808180
365 0.334140 0.385696 0.357281 0.000083 0.469655 0.466064 0.468679 0.000100 0.368019 0.405788 0.385130 0.000051 0.336674 0.387317 0.360163 0.000184 0.331607 0.384075 0.354398 0.000192 0.454568 0.448388 0.452274 0.000189 0.484742 0.483740 0.485085 0.000206 0.366148 0.402585 0.383191 0.000109 0.369891 0.408991 0.387070 0.000115 955.360000 962.120000 956.832167 375.627726 1109.270000 1092.660000 1103.048433 392.253091 7935.370000 7945.220000 7940.119400 708.926621
366 0.334019 0.386112 0.357211 0.000084 0.470219 0.465165 0.468652 0.000099 0.368069 0.405875 0.385071 0.000051 0.336523 0.387035 0.360011 0.000185 0.331515 0.385189 0.354411 0.000193 0.452663 0.449015 0.452295 0.000188 0.487775 0.481316 0.485009 0.000205 0.365558 0.402530 0.383082 0.000110 0.370580 0.409221 0.387061 0.000115 955.640000 962.800000 956.960167 376.047333 1110.480000 1090.890000 1103.078867 392.030788 7933.880000 7946.310000 7939.960967 703.872526
367 0.333630 0.386553 0.357240 0.000086 0.470026 0.467445 0.468717 0.000098 0.367729 0.406776 0.385110 0.000052 0.336053 0.386681 0.360067 0.000187 0.331207 0.386426 0.354414 0.000195 0.454176 0.450272 0.452365 0.000183 0.485876 0.484618 0.485070 0.000205 0.365583 0.402579 0.383142 0.000111 0.369874 0.410974 0.387078 0.000117 954.350000 963.930000 957.048767 380.487827 1113.480000 1096.550000 1102.903200 385.843127 7932.170000 7939.520000 7940.048033 712.433291
368 0.333725 0.385758 0.357215 0.000087 0.472349 0.466150 0.468761 0.000098 0.368381 0.405856 0.385101 0.000052 0.337417 0.387497 0.360110 0.000186 0.330034 0.384020 0.354320 0.000194 0.456304 0.449533 0.452517 0.000183 0.488395 0.482767 0.485005 0.000206 0.367138 0.403006 0.383211 0.000111 0.369624 0.408706 0.386991 0.000116 955.260000 959.920000 957.308367 383.203271 1111.480000 1096.340000 1102.703933 383.428068 7933.260000 7943.740000 7939.987700 707.874377
369 0.333597 0.385324 0.356992 0.000087 0.471824 0.465367 0.468766 0.000097 0.368154 0.405334 0.384935 0.000052 0.336534 0.388912 0.359845 0.000181 0.330661 0.381736 0.354139 0.000195 0.454923 0.450291 0.452632 0.000184 0.488725 0.480443 0.484900 0.000205 0.366131 0.404256 0.383042 0.000108 0.370177 0.406412 0.386829 0.000116 956.890000 966.040000 957.503800 389.324047 1111.440000 1096.270000 1102.556433 388.605101 7931.670000 7937.690000 7939.939767 705.245192
370 0.334101 0.386300 0.356988 0.000088 0.471494 0.467049 0.468747 0.000096 0.368450 0.406487 0.384927 0.000053 0.337834 0.386858 0.359793 0.000182 0.330369 0.385742 0.354182 0.000197 0.454385 0.450357 0.452566 0.000181 0.488603 0.483741 0.484928 0.000202 0.366972 0.402732 0.382986 0.000109 0.369928 0.410241 0.386869 0.000117 955.410000 962.900000 957.711400 390.872044 1108.120000 1096.280000 1102.212167 389.683690 7936.470000 7940.820000 7940.076433 711.606854
371 0.333771 0.386399 0.356887 0.000087 0.470668 0.465908 0.468720 0.000097 0.367996 0.406277 0.384846 0.000053 0.336370 0.388370 0.359653 0.000183 0.331172 0.384429 0.354122 0.000195 0.455394 0.449502 0.452522 0.000184 0.485943 0.482314 0.484919 0.000204 0.366126 0.403653 0.382870 0.000109 0.369865 0.408901 0.386821 0.000117 957.320000 966.640000 957.891800 390.248050 1109.580000 1094.250000 1102.110133 392.571138 7933.100000 7939.110000 7939.998067 711.877171
372 0.333617 0.386015 0.356875 0.000087 0.470976 0.466722 0.468762 0.000098 0.367956 0.406192 0.384847 0.000053 0.336837 0.388027 0.359615 0.000186 0.330396 0.384004 0.354136 0.000199 0.453036 0.450349 0.452528 0.000185 0.488916 0.483095 0.484995 0.000204 0.365887 0.403608 0.382843 0.000111 0.370026 0.408776 0.386851 0.000119 951.020000 965.170000 958.206567 382.716033 1108.320000 1093.010000 1102.071200 397.948026 7940.660000 7941.820000 7939.722233 712.730170
373 0.333867 0.385929 0.356688 0.000086 0.469546 0.466810 0.468770 0.000098 0.367787 0.406149 0.384709 0.000053 0.336315 0.387760 0.359486 0.000186 0.331418 0.384098 0.353890 0.000197 0.452426 0.451548 0.452550 0.000185 0.486665 0.482072 0.484991 0.000205 0.365343 0.403707 0.382752 0.000112 0.370230 0.408592 0.386666 0.000118 956.140000 964.690000 958.079267 375.263631 1106.640000 1090.580000 1101.963933 395.412399 7937.220000 7944.730000 7939.956800 706.247022
374 0.333411 0.386062 0.356602 0.000087 0.470961 0.467300 0.468833 0.000097 0.367799 0.406372 0.384659 0.000052 0.337122 0.387700 0.359352 0.000189 0.329700 0.384425 0.353851 0.000196 0.454022 0.451313 0.452557 0.000184 0.487900 0.483286 0.485108 0.000204 0.366347 0.403603 0.382653 0.000112 0.369250 0.409140 0.386665 0.000116 953.020000 965.800000 958.254000 374.238967 1107.070000 1088.050000 1101.922733 402.344409 7939.910000 7946.150000 7939.823267 722.314999
375 0.333704 0.386113 0.356571 0.000086 0.471528 0.466838 0.468747 0.000099 0.368160 0.406295 0.384615 0.000052 0.335951 0.390042 0.359332 0.000190 0.331458 0.382185 0.353811 0.000195 0.454648 0.450518 0.452395 0.000186 0.488409 0.483159 0.485100 0.000207 0.365625 0.405161 0.382598 0.000114 0.370696 0.407428 0.386633 0.000116 953.900000 964.930000 958.595233 375.261235 1110.640000 1091.420000 1101.938467 409.139730 7935.460000 7943.650000 7939.466300 721.504367
376 0.333281 0.385102 0.356486 0.000085 0.470971 0.465889 0.468738 0.000099 0.367704 0.405299 0.384549 0.000052 0.336587 0.388674 0.359191 0.000189 0.329975 0.381530 0.353782 0.000197 0.452529 0.451205 0.452206 0.000185 0.489413 0.480572 0.485271 0.000206 0.365573 0.404307 0.382445 0.000113 0.369835 0.406290 0.386654 0.000116 952.890000 963.220000 958.595233 365.639213 1108.400000 1089.910000 1101.884967 413.359199 7938.710000 7946.870000 7939.519800 712.265628
377 0.333732 0.386165 0.356562 0.000085 0.470219 0.465036 0.468755 0.000097 0.367853 0.405883 0.384610 0.000051 0.337198 0.386908 0.359212 0.000190 0.330265 0.385423 0.353912 0.000198 0.452563 0.448298 0.452135 0.000185 0.487876 0.481773 0.485374 0.000201 0.366039 0.402256 0.382443 0.000113 0.369668 0.409510 0.386778 0.000117 953.720000 962.790000 958.536867 359.767737 1106.660000 1092.280000 1101.835067 410.540569 7939.620000 7944.930000 7939.628067 708.981088
378 0.333458 0.385742 0.356603 0.000085 0.471536 0.467007 0.468832 0.000096 0.367978 0.406058 0.384660 0.000051 0.336629 0.387681 0.359209 0.000190 0.330287 0.383803 0.353998 0.000198 0.453231 0.451772 0.452129 0.000183 0.489842 0.482243 0.485535 0.000203 0.365780 0.403704 0.382439 0.000113 0.370176 0.408413 0.386882 0.000117 952.960000 963.810000 958.642433 359.265177 1109.200000 1088.740000 1101.857200 412.645197 7937.840000 7947.450000 7939.500367 708.253336
379 0.333414 0.385576 0.356539 0.000085 0.472527 0.468646 0.468947 0.000096 0.368193 0.406344 0.384641 0.000051 0.336246 0.387066 0.359122 0.000193 0.330583 0.384087 0.353956 0.000200 0.454993 0.452856 0.452141 0.000181 0.490062 0.484437 0.485754 0.000199 0.365933 0.403513 0.382377 0.000114 0.370453 0.409174 0.386906 0.000118 955.690000 963.950000 958.572233 358.072513 1109.090000 1091.180000 1101.815400 410.113961 7935.220000 7944.870000 7939.612367 712.572402
380 0.332713 0.385558 0.356493 0.000085 0.471941 0.465732 0.468920 0.000095 0.367520 0.405602 0.384599 0.000051 0.336412 0.386597 0.359068 0.000188 0.329015 0.384519 0.353917 0.000200 0.455538 0.450334 0.452057 0.000183 0.488345 0.481129 0.485782 0.000199 0.366193 0.402531 0.382315 0.000112 0.368847 0.408672 0.386884 0.000118 956.120000 965.260000 958.414033 357.783432 1111.450000 1091.180000 1101.900967 416.370822 7932.430000 7943.560000 7939.685000 718.518875
381 0.333549 0.386023 0.356557 0.000085 0.471501 0.466444 0.468928 0.000095 0.368037 0.406129 0.384650 0.000051 0.336585 0.386313 0.359073 0.000190 0.330514 0.385734 0.354041 0.000199 0.454223 0.450927 0.451945 0.000187 0.488778 0.481961 0.485911 0.000194 0.365995 0.402466 0.382291 0.000113 0.370080 0.409791 0.387008 0.000118 955.290000 965.850000 958.490300 359.744209 1109.930000 1088.720000 1101.724333 412.373760 7934.780000 7945.430000 7939.785367 723.563973
382 0.333429 0.384855 0.356441 0.000085 0.471255 0.465473 0.468966 0.000095 0.367886 0.405009 0.384572 0.000051 0.336717 0.387101 0.359020 0.000190 0.330142 0.382609 0.353862 0.000202 0.455688 0.450353 0.451951 0.000185 0.486822 0.480592 0.485981 0.000196 0.366460 0.402914 0.382253 0.000112 0.369312 0.407105 0.386892 0.000119 952.540000 962.740000 958.362033 360.606170 1107.150000 1092.680000 1101.753333 408.370638 7940.310000 7944.580000 7939.884633 724.469950
383 0.333300 0.385277 0.356493 0.000085 0.472857 0.467713 0.469045 0.000097 0.368189 0.405886 0.384631 0.000051 0.336505 0.386172 0.359236 0.000191 0.330095 0.384382 0.353751 0.000200 0.456605 0.451730 0.452059 0.000188 0.489108 0.483696 0.486031 0.000196 0.366530 0.402562 0.382442 0.000113 0.369848 0.409211 0.386821 0.000119 956.710000 966.250000 958.447367 365.403302 1110.880000 1090.550000 1101.689833 406.136141 7932.410000 7943.200000 7939.862800 733.791514
384 0.333204 0.386318 0.356449 0.000085 0.471179 0.466940 0.469075 0.000094 0.367698 0.406474 0.384605 0.000051 0.337008 0.386573 0.359208 0.000189 0.329401 0.386064 0.353689 0.000199 0.452282 0.450921 0.452048 0.000186 0.490076 0.482959 0.486101 0.000194 0.365826 0.402660 0.382418 0.000112 0.369569 0.410288 0.386792 0.000119 956.570000 965.280000 958.566500 370.554152 1109.610000 1093.660000 1101.494200 407.293800 7933.820000 7941.060000 7939.939300 738.893944
385 0.333135 0.384816 0.356374 0.000086 0.470066 0.464141 0.469125 0.000094 0.367367 0.404647 0.384562 0.000051 0.336730 0.387460 0.359217 0.000189 0.329539 0.382173 0.353532 0.000200 0.452853 0.448127 0.451991 0.000185 0.487279 0.480155 0.486258 0.000191 0.365761 0.402627 0.382410 0.000112 0.368974 0.406668 0.386713 0.000120 956.230000 964.660000 958.395300 375.925714 1110.010000 1091.950000 1101.230400 414.541677 7933.760000 7943.390000 7940.374300 749.060871
386 0.333150 0.385170 0.356306 0.000085 0.471061 0.465583 0.469119 0.000091 0.367628 0.405273 0.384510 0.000050 0.335551 0.388551 0.359096 0.000189 0.330750 0.381788 0.353516 0.000195 0.454017 0.449340 0.452057 0.000182 0.488104 0.481826 0.486181 0.000188 0.365167 0.403748 0.382337 0.000111 0.370089 0.406798 0.386683 0.000117 956.650000 962.230000 958.477833 378.084016 1107.630000 1092.130000 1100.942333 415.683236 7935.720000 7945.640000 7940.579833 757.762612
387 0.333406 0.385127 0.356298 0.000085 0.468618 0.467109 0.469228 0.000092 0.367209 0.405623 0.384530 0.000051 0.335840 0.384810 0.359112 0.000187 0.330972 0.385444 0.353484 0.000195 0.450691 0.450445 0.452166 0.000181 0.486545 0.483774 0.486291 0.000191 0.364553 0.401219 0.382375 0.000111 0.369865 0.410027 0.386685 0.000116 955.180000 968.380000 958.474567 383.961654 1109.230000 1087.630000 1100.757900 413.370817 7935.590000 7943.990000 7940.767533 752.703295
388 0.333597 0.385157 0.356349 0.000085 0.471387 0.465648 0.469214 0.000092 0.368044 0.405280 0.384565 0.000051 0.336350 0.387659 0.359166 0.000188 0.330844 0.382655 0.353533 0.000193 0.454478 0.448474 0.452174 0.000181 0.488295 0.482822 0.486253 0.000188 0.365882 0.402863 0.382418 0.000112 0.370207 0.407697 0.386713 0.000115 951.480000 964.590000 958.226067 383.713836 1109.880000 1088.300000 1100.442100 416.378883 7938.640000 7947.110000 7941.331833 759.703295
389 0.333424 0.385925 0.356370 0.000087 0.472382 0.465192 0.469260 0.000091 0.368164 0.405742 0.384592 0.000052 0.335772 0.388041 0.359139 0.000189 0.331076 0.383810 0.353601 0.000197 0.455456 0.448413 0.452233 0.000177 0.489308 0.481971 0.486287 0.000187 0.365693 0.403134 0.382412 0.000113 0.370634 0.408350 0.386773 0.000118 956.580000 966.510000 958.500567 384.641996 1108.210000 1091.300000 1100.128567 419.616389 7935.210000 7942.190000 7941.370867 759.157639
390 0.333038 0.384993 0.356302 0.000088 0.470886 0.466806 0.469347 0.000091 0.367500 0.405446 0.384563 0.000053 0.335124 0.386232 0.359101 0.000191 0.330952 0.383754 0.353503 0.000195 0.453944 0.448837 0.452353 0.000180 0.487828 0.484774 0.486340 0.000187 0.364829 0.401883 0.382414 0.000114 0.370171 0.409009 0.386713 0.000117 954.830000 965.550000 958.603900 386.855361 1110.710000 1087.470000 1100.078433 412.266416 7934.460000 7946.980000 7941.317667 749.211805
391 0.333168 0.385446 0.356275 0.000087 0.472032 0.466534 0.469262 0.000092 0.367884 0.405718 0.384522 0.000052 0.336011 0.389589 0.359038 0.000193 0.330325 0.381304 0.353513 0.000193 0.454130 0.448051 0.452224 0.000180 0.489934 0.485016 0.486300 0.000189 0.365540 0.404205 0.382334 0.000114 0.370227 0.407232 0.386710 0.000116 956.240000 967.330000 958.803433 393.531526 1110.950000 1086.150000 1100.044200 423.483019 7932.810000 7946.520000 7941.152367 770.266703
392 0.332997 0.385352 0.356161 0.000086 0.474103 0.467322 0.469277 0.000093 0.368273 0.405844 0.384440 0.000052 0.335621 0.388493 0.358981 0.000193 0.330372 0.382211 0.353341 0.000192 0.457593 0.448372 0.452276 0.000183 0.490614 0.486272 0.486279 0.000188 0.366114 0.403463 0.382305 0.000115 0.370433 0.408226 0.386576 0.000115 956.810000 962.630000 958.919433 399.983578 1108.620000 1084.190000 1100.057667 420.683548 7934.570000 7953.180000 7941.022900 780.660350
393 0.333171 0.385447 0.356085 0.000085 0.471793 0.466077 0.469351 0.000091 0.367827 0.405605 0.384401 0.000051 0.335576 0.386553 0.358840 0.000191 0.330767 0.384342 0.353329 0.000192 0.455078 0.449806 0.452245 0.000183 0.488509 0.482348 0.486458 0.000187 0.365452 0.402366 0.382191 0.000115 0.370202 0.408843 0.386612 0.000115 957.020000 965.060000 959.207267 398.752954 1108.330000 1090.330000 1099.864467 416.208340 7934.650000 7944.610000 7940.928267 780.189078
394 0.333127 0.384691 0.356064 0.000085 0.470693 0.467107 0.469371 0.000092 0.367518 0.405295 0.384391 0.000051 0.335319 0.388119 0.358738 0.000191 0.330935 0.381264 0.353391 0.000194 0.451263 0.449034 0.452277 0.000183 0.490123 0.485180 0.486464 0.000187 0.364305 0.403348 0.382123 0.000114 0.370732 0.407243 0.386659 0.000116 952.870000 965.030000 959.247867 398.849173 1109.150000 1089.320000 1099.894667 415.938921 7937.980000 7945.650000 7940.857467 782.583629
395 0.332970 0.384355 0.356101 0.000086 0.471052 0.466238 0.469400 0.000093 0.367491 0.404826 0.384426 0.000051 0.336949 0.387836 0.358693 0.000192 0.328992 0.380875 0.353510 0.000199 0.453002 0.448510 0.452299 0.000182 0.489103 0.483967 0.486500 0.000188 0.365962 0.403005 0.382094 0.000115 0.369019 0.406648 0.386757 0.000118 954.520000 969.760000 959.280200 399.347562 1110.160000 1090.040000 1099.957900 414.393291 7935.320000 7940.200000 7940.761900 791.244288
396 0.332527 0.385021 0.355972 0.000087 0.473407 0.466748 0.469419 0.000093 0.367747 0.405453 0.384334 0.000052 0.337002 0.387322 0.358540 0.000193 0.328051 0.382721 0.353405 0.000200 0.456573 0.449348 0.452296 0.000181 0.490242 0.484147 0.486542 0.000188 0.366895 0.402828 0.381979 0.000116 0.368599 0.408077 0.386689 0.000119 957.270000 967.840000 959.384633 397.380920 1110.890000 1087.530000 1099.931567 416.631410 7931.840000 7944.630000 7940.683800 787.538317
397 0.332404 0.385031 0.355845 0.000086 0.472685 0.465752 0.469427 0.000093 0.367474 0.405211 0.384240 0.000051 0.335959 0.384732 0.358455 0.000193 0.328848 0.385329 0.353234 0.000199 0.453608 0.449735 0.452277 0.000183 0.491762 0.481769 0.486576 0.000186 0.365371 0.400983 0.381911 0.000116 0.369577 0.409439 0.386570 0.000117 957.220000 967.160000 959.286367 397.252597 1112.020000 1088.320000 1100.063467 420.739632 7930.760000 7944.520000 7940.650167 799.636129
398 0.331904 0.384924 0.355829 0.000088 0.472356 0.468827 0.469466 0.000094 0.367017 0.405900 0.384238 0.000053 0.334853 0.386502 0.358613 0.000194 0.328955 0.383346 0.353044 0.000203 0.453453 0.453450 0.452238 0.000183 0.491259 0.484204 0.486695 0.000188 0.364503 0.403239 0.382020 0.000117 0.369531 0.408561 0.386457 0.000120 952.670000 964.060000 959.117333 387.951396 1111.490000 1091.770000 1100.391633 428.712546 7935.840000 7944.170000 7940.491033 802.307448
399 0.332173 0.385050 0.355673 0.000088 0.470025 0.467469 0.469519 0.000092 0.366636 0.405655 0.384135 0.000052 0.334245 0.388312 0.358339 0.000192 0.330101 0.381788 0.353008 0.000201 0.452936 0.450426 0.452310 0.000180 0.487114 0.484512 0.486728 0.000186 0.363918 0.403841 0.381831 0.000115 0.369354 0.407469 0.386438 0.000118 956.820000 968.520000 959.264033 378.519994 1109.080000 1090.010000 1100.884233 427.845239 7934.100000 7941.470000 7939.851733 791.733565
400 0.331597 0.384710 0.355549 0.000087 0.472509 0.465092 0.469479 0.000092 0.366825 0.404805 0.384032 0.000052 0.334359 0.386597 0.358240 0.000194 0.328835 0.382822 0.352859 0.000198 0.454284 0.448086 0.452184 0.000185 0.490734 0.482098 0.486774 0.000184 0.364340 0.401969 0.381726 0.000117 0.369310 0.407641 0.386338 0.000116 955.180000 965.840000 959.375967 373.523729 1111.310000 1088.630000 1101.079700 430.598129 7933.510000 7945.530000 7939.544333 786.066035
401 0.331610 0.385076 0.355409 0.000087 0.471110 0.466237 0.469508 0.000091 0.366485 0.405367 0.383934 0.000052 0.334325 0.387558 0.358030 0.000195 0.328894 0.382595 0.352789 0.000196 0.454344 0.450210 0.452145 0.000183 0.487876 0.482265 0.486872 0.000184 0.364330 0.403221 0.381558 0.000117 0.368640 0.407513 0.386310 0.000116 955.280000 964.990000 959.398433 370.470080 1112.930000 1088.510000 1101.252867 425.065674 7931.790000 7946.500000 7939.348700 768.962849
402 0.332155 0.385062 0.355276 0.000088 0.472742 0.465868 0.469523 0.000092 0.367301 0.405264 0.383838 0.000053 0.334517 0.387013 0.357884 0.000197 0.329792 0.383111 0.352669 0.000197 0.455909 0.448253 0.452104 0.000185 0.489575 0.483483 0.486942 0.000182 0.364865 0.402323 0.381439 0.000118 0.369738 0.408204 0.386237 0.000116 954.720000 962.820000 959.727000 365.883135 1110.380000 1088.090000 1101.672433 413.715896 7934.900000 7949.090000 7938.600567 740.321591
403 0.331904 0.384406 0.355224 0.000088 0.470880 0.467615 0.469498 0.000091 0.366648 0.405208 0.383792 0.000053 0.333842 0.385765 0.357578 0.000193 0.329965 0.383046 0.352870 0.000198 0.454664 0.451328 0.451987 0.000182 0.487096 0.483902 0.487008 0.000181 0.364048 0.402156 0.381180 0.000115 0.369248 0.408260 0.386405 0.000118 955.840000 965.360000 959.830700 359.260341 1110.820000 1088.660000 1102.260067 409.916303 7933.340000 7945.980000 7937.909233 730.888708
404 0.331865 0.384646 0.355169 0.000088 0.471089 0.466785 0.469506 0.000092 0.366671 0.405180 0.383754 0.000053 0.334409 0.385216 0.357404 0.000194 0.329322 0.384076 0.352935 0.000202 0.453870 0.450389 0.451984 0.000187 0.488308 0.483180 0.487028 0.000180 0.364274 0.401509 0.381049 0.000115 0.369069 0.408852 0.386458 0.000120 955.230000 966.630000 960.133600 360.068453 1109.630000 1087.690000 1102.375967 402.541003 7935.140000 7945.680000 7937.490433 712.673594
405 0.332192 0.384403 0.355072 0.000086 0.470660 0.466971 0.469515 0.000093 0.366809 0.405045 0.383683 0.000052 0.336163 0.383758 0.357229 0.000189 0.328220 0.385049 0.352915 0.000198 0.452223 0.449109 0.451974 0.000186 0.489097 0.484834 0.487056 0.000184 0.365178 0.400096 0.380915 0.000113 0.368439 0.409995 0.386450 0.000118 956.820000 965.200000 960.211433 360.515135 1108.280000 1088.830000 1102.990367 391.844201 7934.900000 7945.970000 7936.798200 699.618540
406 0.332293 0.384433 0.355073 0.000087 0.472001 0.467386 0.469653 0.000092 0.367220 0.405171 0.383718 0.000052 0.334251 0.387422 0.357301 0.000191 0.330334 0.381444 0.352845 0.000199 0.453455 0.450669 0.452083 0.000186 0.490547 0.484104 0.487223 0.000178 0.364052 0.403234 0.380996 0.000113 0.370387 0.407109 0.386440 0.000119 954.190000 963.120000 960.068867 360.966871 1110.040000 1087.500000 1103.214367 379.947562 7935.770000 7949.380000 7936.716767 689.429856
407 0.331416 0.383808 0.354977 0.000086 0.472298 0.468247 0.469618 0.000093 0.366637 0.404918 0.383637 0.000051 0.335476 0.387757 0.357248 0.000188 0.327356 0.379859 0.352705 0.000199 0.454468 0.448590 0.452179 0.000184 0.490129 0.487903 0.487057 0.000182 0.365224 0.402966 0.380981 0.000113 0.368049 0.406870 0.386293 0.000118 953.710000 966.310000 959.850933 355.246079 1109.860000 1090.810000 1103.381633 373.607336 7936.430000 7942.880000 7936.767433 681.944392
408 0.331657 0.384018 0.354943 0.000088 0.470120 0.465327 0.469627 0.000092 0.366273 0.404345 0.383614 0.000052 0.334515 0.386037 0.357161 0.000190 0.328798 0.381999 0.352725 0.000205 0.453301 0.447454 0.452087 0.000183 0.486940 0.483201 0.487167 0.000179 0.364212 0.401391 0.380893 0.000114 0.368334 0.407299 0.386335 0.000121 954.430000 966.670000 959.745600 357.652854 1107.870000 1090.710000 1103.309933 368.874090 7937.700000 7942.620000 7936.944467 682.696850
409 0.331743 0.384168 0.354871 0.000087 0.472853 0.467784 0.469635 0.000092 0.367021 0.405072 0.383562 0.000052 0.335461 0.385532 0.357129 0.000195 0.328026 0.382804 0.352612 0.000203 0.455403 0.450943 0.452100 0.000185 0.490303 0.484624 0.487170 0.000183 0.365446 0.401885 0.380872 0.000117 0.368595 0.408259 0.386251 0.000120 954.100000 969.950000 959.654567 356.259454 1112.290000 1091.990000 1103.301800 360.387536 7933.610000 7938.060000 7937.043633 678.513717
410 0.331667 0.384215 0.354853 0.000086 0.470432 0.464789 0.469628 0.000091 0.366358 0.404359 0.383547 0.000052 0.334478 0.384715 0.357119 0.000195 0.328856 0.383715 0.352588 0.000205 0.451821 0.446628 0.452134 0.000183 0.489043 0.482951 0.487122 0.000183 0.363814 0.400193 0.380873 0.000116 0.368903 0.408524 0.386222 0.000121 954.900000 962.730000 959.763500 357.833610 1112.310000 1094.770000 1103.051967 369.332214 7932.790000 7942.500000 7937.184533 698.516527
411 0.331747 0.383003 0.354876 0.000085 0.471818 0.468099 0.469614 0.000092 0.366765 0.404277 0.383560 0.000051 0.334676 0.384518 0.357101 0.000191 0.328817 0.381488 0.352650 0.000200 0.454306 0.450672 0.452026 0.000183 0.489329 0.485527 0.487202 0.000183 0.364584 0.401057 0.380833 0.000114 0.368945 0.407498 0.386288 0.000118 952.490000 966.060000 959.508533 353.120617 1109.460000 1092.230000 1103.019467 359.189275 7938.050000 7941.710000 7937.472000 677.472579
412 0.331495 0.383147 0.354856 0.000085 0.470969 0.465847 0.469608 0.000091 0.366364 0.403822 0.383544 0.000051 0.333262 0.386672 0.357026 0.000193 0.329728 0.379623 0.352687 0.000200 0.453640 0.447331 0.452081 0.000184 0.488298 0.484363 0.487135 0.000180 0.363356 0.401837 0.380789 0.000114 0.369371 0.405808 0.386299 0.000118 952.390000 963.340000 959.530833 355.898793 1111.220000 1091.810000 1102.652867 359.184326 7936.390000 7944.850000 7937.816300 686.191306
413 0.331275 0.384656 0.354946 0.000086 0.472239 0.467928 0.469629 0.000091 0.366516 0.405474 0.383616 0.000051 0.334400 0.386040 0.357113 0.000192 0.328150 0.383271 0.352778 0.000201 0.455044 0.449305 0.452023 0.000187 0.489434 0.486551 0.487234 0.000177 0.364561 0.401857 0.380840 0.000114 0.368471 0.409091 0.386392 0.000118 953.150000 966.510000 959.902133 360.661834 1110.090000 1090.040000 1102.484400 358.707147 7936.760000 7943.450000 7937.613467 696.434697
414 0.331625 0.384275 0.354837 0.000086 0.469315 0.468007 0.469869 0.000089 0.366047 0.405208 0.383595 0.000051 0.334812 0.385926 0.356965 0.000190 0.328437 0.382625 0.352708 0.000200 0.451662 0.450393 0.452408 0.000180 0.486969 0.485621 0.487331 0.000179 0.364024 0.402043 0.380826 0.000112 0.368070 0.408374 0.386364 0.000118 955.730000 966.860000 959.902300 360.026517 1110.800000 1090.800000 1102.376567 363.846144 7933.470000 7942.340000 7937.721133 705.593945
415 0.331487 0.383042 0.354823 0.000087 0.471761 0.467471 0.469822 0.000090 0.366556 0.404149 0.383572 0.000052 0.333940 0.382513 0.356887 0.000190 0.329035 0.383572 0.352758 0.000201 0.455192 0.450838 0.452447 0.000179 0.488330 0.484103 0.487197 0.000177 0.364253 0.399594 0.380777 0.000113 0.368858 0.408704 0.386368 0.000119 956.020000 966.810000 959.922833 358.070815 1110.670000 1090.270000 1102.269800 367.661121 7933.310000 7942.920000 7937.807367 701.879776
416 0.331816 0.383822 0.354702 0.000087 0.471818 0.465946 0.469939 0.000088 0.366817 0.404353 0.383512 0.000052 0.335133 0.385906 0.356894 0.000190 0.328500 0.381739 0.352511 0.000200 0.456184 0.449559 0.452593 0.000175 0.487452 0.482334 0.487286 0.000176 0.365396 0.401819 0.380819 0.000112 0.368238 0.406888 0.386205 0.000118 954.600000 969.270000 959.863633 357.900721 1112.390000 1093.110000 1102.447267 358.611391 7933.010000 7937.620000 7937.689100 694.260047
417 0.331545 0.383710 0.354559 0.000088 0.471279 0.466966 0.469979 0.000088 0.366479 0.404524 0.383414 0.000052 0.336140 0.385229 0.356759 0.000188 0.326951 0.382191 0.352358 0.000202 0.454337 0.449268 0.452527 0.000176 0.488220 0.484664 0.487431 0.000175 0.365689 0.401239 0.380701 0.000110 0.367268 0.407809 0.386127 0.000120 958.670000 967.960000 959.892567 349.378999 1110.510000 1090.010000 1102.431000 362.980565 7930.820000 7942.030000 7937.676433 682.623416
418 0.331173 0.383965 0.354477 0.000085 0.472411 0.466868 0.469943 0.000089 0.366482 0.404691 0.383344 0.000051 0.333897 0.386170 0.356724 0.000188 0.328448 0.381761 0.352231 0.000199 0.455356 0.447541 0.452555 0.000178 0.489467 0.486195 0.487331 0.000178 0.364262 0.401513 0.380682 0.000111 0.368703 0.407870 0.386006 0.000119 954.950000 966.400000 960.047433 350.372798 1114.110000 1088.940000 1102.388267 363.924181 7930.940000 7944.660000 7937.564300 674.983276
419 0.331174 0.383360 0.354444 0.000086 0.469044 0.467189 0.469869 0.000089 0.365642 0.404317 0.383300 0.000052 0.334314 0.385365 0.356717 0.000187 0.328034 0.381355 0.352170 0.000201 0.452242 0.450100 0.452666 0.000176 0.485847 0.484278 0.487073 0.000179 0.363796 0.401549 0.380704 0.000111 0.367488 0.407085 0.385896 0.000120 955.230000 967.520000 959.986467 344.855294 1114.110000 1087.610000 1102.475700 367.383196 7930.660000 7944.870000 7937.537833 661.114297
420 0.331034 0.383709 0.354388 0.000086 0.470830 0.466837 0.469908 0.000088 0.365983 0.404491 0.383268 0.000052 0.335325 0.386054 0.356719 0.000187 0.326743 0.381363 0.352057 0.000200 0.453499 0.450534 0.452779 0.000176 0.488161 0.483140 0.487037 0.000177 0.364869 0.402174 0.380734 0.000112 0.367097 0.406808 0.385802 0.000118 954.860000 966.760000 959.847233 339.065042 1111.330000 1090.330000 1102.671167 373.675340 7933.810000 7942.910000 7937.481600 650.801849
421 0.331442 0.383804 0.354393 0.000086 0.471877 0.466291 0.469892 0.000089 0.366551 0.404426 0.383267 0.000052 0.333762 0.387163 0.356731 0.000189 0.329122 0.380445 0.352054 0.000199 0.454563 0.448689 0.452785 0.000177 0.489190 0.483893 0.487000 0.000179 0.363963 0.402545 0.380745 0.000112 0.369139 0.406307 0.385790 0.000118 955.460000 966.570000 959.720567 338.617832 1112.080000 1092.220000 1102.811300 373.774788 7932.460000 7941.210000 7937.468133 648.079819
422 0.331469 0.383252 0.354373 0.000087 0.470031 0.464845 0.469826 0.000090 0.366110 0.403650 0.383236 0.000052 0.334794 0.384448 0.356743 0.000189 0.328144 0.382056 0.352003 0.000200 0.452515 0.447933 0.452729 0.000179 0.487547 0.481756 0.486923 0.000176 0.364225 0.400319 0.380739 0.000114 0.367995 0.406981 0.385733 0.000118 956.710000 968.170000 959.684167 335.497297 1112.790000 1091.710000 1102.858933 367.533056 7930.500000 7940.120000 7937.456900 640.070547
423 0.331094 0.383242 0.354256 0.000088 0.472485 0.467129 0.469895 0.000090 0.366442 0.404214 0.383166 0.000053 0.333817 0.384896 0.356632 0.000192 0.328370 0.381588 0.351880 0.000200 0.454741 0.449667 0.452726 0.000181 0.490230 0.484590 0.487063 0.000178 0.364048 0.401089 0.380655 0.000115 0.368835 0.407339 0.385676 0.000118 957.400000 963.620000 959.539767 333.902857 1111.510000 1093.110000 1103.102233 370.087546 7931.090000 7943.270000 7937.358000 644.669385
424 0.330778 0.383663 0.354214 0.000085 0.470788 0.467373 0.469621 0.000090 0.365781 0.404591 0.383066 0.000052 0.334002 0.385508 0.356572 0.000190 0.327554 0.381819 0.351855 0.000195 0.453005 0.449747 0.452532 0.000180 0.488571 0.484998 0.486711 0.000183 0.363753 0.401567 0.380562 0.000113 0.367808 0.407614 0.385569 0.000116 958.510000 963.550000 959.502767 339.277048 1111.810000 1090.520000 1103.283500 359.463098 7929.680000 7945.930000 7937.213733 644.275790
425 0.331039 0.382761 0.354139 0.000084 0.471895 0.467210 0.469607 0.000091 0.366253 0.403873 0.383006 0.000051 0.333682 0.386582 0.356464 0.000190 0.328397 0.378941 0.351814 0.000193 0.454487 0.450146 0.452585 0.000178 0.489304 0.484273 0.486629 0.000183 0.363883 0.402473 0.380494 0.000113 0.368623 0.405274 0.385518 0.000115 957.700000 964.340000 959.448600 341.342079 1112.080000 1096.150000 1103.096633 358.677964 7930.220000 7939.510000 7937.454767 645.058946
426 0.331099 0.382846 0.354224 0.000085 0.471199 0.468245 0.469547 0.000091 0.366124 0.404196 0.383055 0.000052 0.332673 0.386828 0.356435 0.000192 0.329525 0.378864 0.352014 0.000196 0.453222 0.452105 0.452608 0.000180 0.489176 0.484385 0.486486 0.000186 0.362810 0.403147 0.380478 0.000115 0.369438 0.405244 0.385632 0.000117 959.140000 964.320000 959.643000 339.157086 1110.700000 1094.340000 1103.139400 356.173088 7930.160000 7941.340000 7937.217600 651.063204
427 0.330929 0.382824 0.354171 0.000085 0.471696 0.465425 0.469538 0.000092 0.366121 0.403474 0.383013 0.000051 0.333524 0.384564 0.356391 0.000190 0.328335 0.381085 0.351952 0.000199 0.454173 0.448125 0.452587 0.000181 0.489220 0.482725 0.486488 0.000188 0.363686 0.400454 0.380440 0.000114 0.368556 0.406495 0.385586 0.000117 957.080000 961.980000 959.604267 342.790288 1111.250000 1095.830000 1102.978200 359.624760 7931.670000 7942.190000 7937.417533 648.896002
428 0.330704 0.383491 0.354149 0.000086 0.471119 0.467515 0.469470 0.000092 0.365808 0.404497 0.382979 0.000052 0.333051 0.384814 0.356358 0.000192 0.328357 0.382168 0.351940 0.000200 0.453051 0.452061 0.452530 0.000180 0.489187 0.482970 0.486410 0.000189 0.363051 0.401626 0.380401 0.000116 0.368564 0.407369 0.385558 0.000118 956.600000 964.090000 959.665267 350.096681 1109.760000 1096.380000 1102.825767 363.480327 7933.640000 7939.530000 7937.508967 657.330692
429 0.330329 0.383813 0.354253 0.000086 0.469823 0.468763 0.469351 0.000092 0.365203 0.405050 0.383027 0.000053 0.334101 0.385395 0.356487 0.000194 0.326557 0.382231 0.352019 0.000200 0.452613 0.449961 0.452511 0.000177 0.487033 0.487564 0.486190 0.000193 0.363729 0.401536 0.380493 0.000117 0.366676 0.408564 0.385562 0.000119 956.290000 967.260000 959.607433 348.759444 1111.350000 1088.090000 1102.664900 362.493045 7932.360000 7944.650000 7937.727667 654.744663
430 0.330540 0.383617 0.354189 0.000088 0.471971 0.467928 0.469399 0.000091 0.365898 0.404695 0.382991 0.000053 0.333052 0.385992 0.356408 0.000199 0.328028 0.381243 0.351969 0.000202 0.455259 0.450656 0.452449 0.000176 0.488682 0.485200 0.486350 0.000188 0.363604 0.402158 0.380418 0.000119 0.368192 0.407232 0.385564 0.000119 956.060000 963.270000 959.826667 356.961186 1111.850000 1091.000000 1102.609700 363.418740 7932.090000 7945.730000 7937.563633 663.213931
431 0.330257 0.383667 0.353956 0.000089 0.470317 0.466834 0.469415 0.000091 0.365272 0.404459 0.382821 0.000054 0.330545 0.384464 0.356139 0.000201 0.329969 0.382871 0.351773 0.000201 0.452472 0.450199 0.452417 0.000178 0.488162 0.483470 0.486412 0.000188 0.361027 0.400897 0.380208 0.000121 0.369517 0.408021 0.385433 0.000119 956.060000 963.900000 959.929033 355.713069 1110.160000 1090.440000 1102.709433 361.631331 7933.780000 7945.660000 7937.361533 661.574283
432 0.330126 0.383484 0.353948 0.000089 0.470264 0.468155 0.469334 0.000091 0.365161 0.404651 0.382795 0.000054 0.331490 0.386677 0.356017 0.000201 0.328763 0.380290 0.351879 0.000199 0.453461 0.449158 0.452251 0.000177 0.487067 0.487151 0.486418 0.000188 0.361983 0.402297 0.380075 0.000120 0.368339 0.407005 0.385514 0.000118 956.940000 968.300000 960.018300 359.323802 1111.880000 1089.100000 1102.745000 365.875954 7931.180000 7942.600000 7937.236700 662.502837
433 0.329732 0.383472 0.353851 0.000090 0.471256 0.468477 0.469287 0.000091 0.365113 0.404724 0.382710 0.000054 0.329908 0.385080 0.355736 0.000201 0.329557 0.381865 0.351966 0.000200 0.453955 0.451457 0.452159 0.000178 0.488558 0.485497 0.486415 0.000185 0.360920 0.401674 0.379842 0.000121 0.369307 0.407773 0.385578 0.000118 957.280000 966.300000 960.171400 359.790268 1112.760000 1089.950000 1102.839067 365.495571 7929.960000 7943.750000 7936.989533 665.115253
434 0.330165 0.382635 0.353769 0.000089 0.471814 0.465642 0.469336 0.000090 0.365577 0.403387 0.382661 0.000053 0.331592 0.384450 0.355644 0.000196 0.328737 0.380821 0.351894 0.000200 0.454911 0.448403 0.452104 0.000178 0.488716 0.482882 0.486569 0.000183 0.362422 0.400438 0.379759 0.000117 0.368732 0.406336 0.385563 0.000119 954.230000 962.930000 959.888733 362.761789 1112.720000 1092.010000 1103.085833 370.057241 7933.050000 7945.060000 7937.025433 679.222370
435 0.329597 0.383483 0.353727 0.000089 0.471110 0.467538 0.469259 0.000091 0.364975 0.404497 0.382610 0.000054 0.331895 0.383921 0.355525 0.000197 0.327298 0.383044 0.351930 0.000203 0.452281 0.450536 0.451998 0.000177 0.489938 0.484540 0.486519 0.000183 0.361992 0.400575 0.379643 0.000118 0.367958 0.408418 0.385577 0.000120 955.120000 965.730000 959.819133 369.613972 1114.150000 1091.280000 1102.967633 374.270131 7930.730000 7942.990000 7937.213233 684.567850
436 0.329672 0.382911 0.353582 0.000089 0.471287 0.468774 0.469274 0.000090 0.365076 0.404377 0.382505 0.000053 0.332018 0.385193 0.355339 0.000198 0.327326 0.380630 0.351825 0.000203 0.453082 0.452418 0.451971 0.000176 0.489492 0.485130 0.486577 0.000182 0.362284 0.401999 0.379497 0.000118 0.367868 0.406755 0.385513 0.000120 956.350000 967.790000 959.671233 377.433214 1114.480000 1090.080000 1102.990900 386.508493 7929.170000 7942.130000 7937.337867 711.531772
437 0.329528 0.382607 0.353435 0.000088 0.471104 0.465541 0.469410 0.000087 0.364922 0.403341 0.382429 0.000052 0.332214 0.384727 0.355154 0.000195 0.326842 0.380488 0.351716 0.000202 0.453707 0.448431 0.452108 0.000174 0.488500 0.482651 0.486712 0.000178 0.362587 0.400653 0.379393 0.000116 0.367257 0.406029 0.385465 0.000120 956.050000 969.980000 959.783633 380.304642 1113.950000 1092.350000 1102.872767 389.943538 7930.000000 7937.670000 7937.343600 722.212773
438 0.329855 0.382163 0.353286 0.000089 0.470269 0.466705 0.469284 0.000088 0.364958 0.403299 0.382285 0.000053 0.332619 0.382462 0.354925 0.000194 0.327091 0.381864 0.351647 0.000202 0.453876 0.451456 0.451923 0.000175 0.486662 0.481954 0.486644 0.000176 0.362933 0.399711 0.379175 0.000116 0.366984 0.406886 0.385396 0.000120 954.070000 968.370000 959.665800 380.379600 1110.610000 1091.170000 1102.892833 382.123810 7935.320000 7940.460000 7937.441367 731.109178
439 0.329487 0.382769 0.353241 0.000089 0.470819 0.466829 0.469331 0.000088 0.364820 0.403784 0.382263 0.000053 0.331145 0.382774 0.354810 0.000197 0.327829 0.382764 0.351671 0.000204 0.454303 0.450393 0.451954 0.000176 0.487335 0.483265 0.486708 0.000178 0.361934 0.399679 0.379096 0.000117 0.367705 0.407889 0.385430 0.000121 954.530000 968.230000 959.589033 377.932938 1112.240000 1091.720000 1102.977467 380.877553 7933.230000 7940.050000 7937.433500 731.133508
440 0.329333 0.383240 0.353137 0.000090 0.470922 0.467674 0.469331 0.000089 0.364730 0.404348 0.382185 0.000053 0.331591 0.381744 0.354644 0.000198 0.327075 0.384735 0.351630 0.000204 0.452213 0.450386 0.451811 0.000179 0.489630 0.484961 0.486850 0.000182 0.361747 0.398904 0.378936 0.000117 0.367714 0.409792 0.385435 0.000120 958.590000 964.240000 959.638033 377.373824 1112.920000 1090.160000 1103.000767 381.874192 7928.490000 7945.600000 7937.361200 732.038299
441 0.329341 0.382446 0.353019 0.000089 0.472109 0.466001 0.469389 0.000088 0.365033 0.403335 0.382111 0.000052 0.329659 0.382725 0.354443 0.000198 0.329024 0.382166 0.351595 0.000204 0.455018 0.448131 0.451900 0.000174 0.489200 0.483870 0.486877 0.000179 0.360999 0.399077 0.378807 0.000116 0.369068 0.407592 0.385415 0.000121 954.430000 966.620000 959.829633 374.234458 1109.130000 1094.160000 1103.192567 371.430767 7936.440000 7939.220000 7936.977800 720.694728
442 0.329422 0.382191 0.352879 0.000088 0.472585 0.465947 0.469423 0.000088 0.365213 0.403130 0.382015 0.000052 0.331129 0.384123 0.354188 0.000194 0.327714 0.380260 0.351571 0.000202 0.455775 0.447546 0.452008 0.000173 0.489395 0.484348 0.486839 0.000182 0.362291 0.399979 0.378643 0.000115 0.368134 0.406282 0.385388 0.000121 957.490000 966.730000 959.879767 375.378191 1108.560000 1087.720000 1103.147433 363.567411 7933.950000 7945.550000 7936.972800 717.881330
443 0.329514 0.382302 0.352843 0.000087 0.471178 0.466935 0.469486 0.000088 0.364930 0.403460 0.382004 0.000052 0.331955 0.383148 0.354208 0.000197 0.327074 0.381456 0.351479 0.000202 0.454689 0.449120 0.452036 0.000174 0.487668 0.484750 0.486936 0.000183 0.362638 0.399641 0.378665 0.000117 0.367222 0.407279 0.385343 0.000120 956.070000 966.930000 959.815900 373.267731 1106.490000 1085.130000 1102.953600 359.392351 7937.440000 7947.940000 7937.230500 702.793096
444 0.329343 0.382055 0.352858 0.000087 0.471228 0.466345 0.469429 0.000089 0.364814 0.403128 0.382001 0.000052 0.330554 0.383514 0.354334 0.000194 0.328131 0.380597 0.351383 0.000206 0.453875 0.446506 0.452040 0.000178 0.488582 0.486185 0.486817 0.000181 0.361384 0.399262 0.378760 0.000115 0.368244 0.406994 0.385241 0.000123 958.950000 965.190000 959.848267 379.000692 1107.770000 1089.190000 1102.886133 357.817239 7933.280000 7945.620000 7937.265600 705.656824
445 0.329909 0.381252 0.352851 0.000086 0.471615 0.466952 0.469481 0.000089 0.365335 0.402677 0.382009 0.000051 0.333241 0.382112 0.354397 0.000194 0.326577 0.380393 0.351305 0.000203 0.454837 0.449897 0.452112 0.000178 0.488394 0.484007 0.486850 0.000184 0.363640 0.399058 0.378826 0.000116 0.367031 0.406296 0.385191 0.000121 956.280000 971.980000 959.773033 378.906220 1108.740000 1095.390000 1102.640933 356.782970 7934.980000 7932.630000 7937.586033 696.824863
446 0.330228 0.382153 0.352948 0.000085 0.470134 0.467620 0.469508 0.000088 0.365205 0.403520 0.382088 0.000051 0.332231 0.381956 0.354448 0.000194 0.328225 0.382350 0.351447 0.000206 0.452722 0.448565 0.452136 0.000177 0.487547 0.486674 0.486881 0.000185 0.362354 0.398608 0.378870 0.000116 0.368055 0.408431 0.385305 0.000123 956.230000 972.210000 959.967767 385.361704 1107.100000 1095.620000 1102.006167 362.277805 7936.670000 7932.170000 7938.026067 700.162654
447 0.329699 0.382432 0.353040 0.000086 0.471410 0.468284 0.469526 0.000089 0.365127 0.403895 0.382162 0.000052 0.331676 0.381512 0.354611 0.000196 0.327723 0.383351 0.351469 0.000206 0.453119 0.449379 0.452106 0.000175 0.489701 0.487190 0.486946 0.000182 0.362037 0.398479 0.378985 0.000117 0.368217 0.409311 0.385338 0.000122 953.850000 968.200000 960.067300 385.780401 1109.750000 1091.790000 1101.467633 366.493208 7936.400000 7940.010000 7938.465067 704.020197
448 0.330348 0.382105 0.353142 0.000086 0.471129 0.463512 0.469480 0.000088 0.365543 0.402457 0.382226 0.000051 0.332511 0.385704 0.354721 0.000193 0.328185 0.378506 0.351563 0.000206 0.453462 0.446673 0.452071 0.000175 0.488797 0.480351 0.486889 0.000183 0.362748 0.400946 0.379059 0.000115 0.368338 0.403967 0.385394 0.000121 954.380000 967.370000 960.218067 395.068108 1110.580000 1091.630000 1101.112600 377.766259 7935.040000 7941.000000 7938.669333 713.305923
449 0.330381 0.382058 0.353215 0.000085 0.471708 0.466500 0.469632 0.000088 0.365713 0.403169 0.382319 0.000051 0.331715 0.380496 0.354884 0.000192 0.329047 0.383621 0.351546 0.000204 0.453549 0.448463 0.452182 0.000179 0.489867 0.484537 0.487081 0.000179 0.362173 0.397488 0.379209 0.000115 0.369252 0.408850 0.385430 0.000121 957.470000 968.660000 960.302900 405.720795 1111.260000 1092.640000 1100.651133 385.290991 7931.270000 7938.700000 7939.045967 729.938565
450 0.329897 0.381746 0.353249 0.000085 0.471173 0.467335 0.469667 0.000088 0.365216 0.403143 0.382353 0.000051 0.332743 0.381957 0.354950 0.000195 0.327050 0.381535 0.351548 0.000203 0.454453 0.449128 0.452237 0.000176 0.487894 0.485541 0.487097 0.000179 0.363170 0.398750 0.379272 0.000116 0.367261 0.407536 0.385435 0.000120 955.580000 966.360000 960.359367 408.477596 1109.760000 1092.280000 1100.580000 399.558375 7934.660000 7941.360000 7939.060633 744.458626
451 0.329873 0.381993 0.353284 0.000087 0.473572 0.466401 0.469635 0.000089 0.365797 0.403095 0.382372 0.000052 0.332124 0.383437 0.355016 0.000198 0.327622 0.380550 0.351553 0.000204 0.455284 0.451394 0.452293 0.000175 0.491860 0.481408 0.486976 0.000182 0.362914 0.400426 0.379335 0.000118 0.368681 0.405765 0.385409 0.000120 954.730000 966.210000 960.316533 409.239447 1108.530000 1090.530000 1100.561500 405.036153 7936.740000 7943.260000 7939.121967 744.671720
452 0.329641 0.381315 0.353247 0.000087 0.472664 0.468056 0.469626 0.000087 0.365397 0.403000 0.382342 0.000052 0.331704 0.382258 0.354971 0.000196 0.327577 0.380372 0.351523 0.000204 0.455462 0.451509 0.452201 0.000176 0.489866 0.484603 0.487050 0.000178 0.362644 0.399570 0.379278 0.000116 0.368150 0.406430 0.385405 0.000119 959.610000 964.020000 960.365967 409.360809 1108.880000 1089.310000 1100.564767 399.155206 7931.510000 7946.670000 7939.069267 743.101286
453 0.330105 0.382570 0.353311 0.000087 0.472897 0.466556 0.469695 0.000087 0.365803 0.403566 0.382407 0.000052 0.332377 0.385512 0.354937 0.000196 0.327833 0.379628 0.351684 0.000206 0.456759 0.448935 0.452204 0.000176 0.489036 0.484176 0.487186 0.000176 0.363472 0.401368 0.379254 0.000116 0.368134 0.405765 0.385559 0.000121 957.030000 967.500000 960.628200 399.552911 1107.950000 1088.360000 1100.329333 400.368853 7935.020000 7944.140000 7939.042467 729.541869
454 0.329637 0.382410 0.353223 0.000089 0.472913 0.467993 0.469697 0.000087 0.365456 0.403806 0.382341 0.000052 0.331346 0.386692 0.354878 0.000197 0.327929 0.378128 0.351568 0.000206 0.454396 0.450364 0.452231 0.000176 0.491431 0.485622 0.487162 0.000178 0.362108 0.402610 0.379216 0.000116 0.368804 0.405001 0.385466 0.000120 957.900000 969.350000 960.647633 398.273814 1106.260000 1086.590000 1100.344533 396.281744 7935.840000 7944.060000 7939.007833 732.347857
455 0.330178 0.381803 0.353127 0.000087 0.472116 0.467842 0.469813 0.000088 0.365663 0.403313 0.382299 0.000051 0.332372 0.382649 0.354784 0.000195 0.327984 0.380957 0.351470 0.000203 0.455417 0.451118 0.452390 0.000177 0.488816 0.484566 0.487236 0.000179 0.363134 0.399766 0.379185 0.000114 0.368192 0.406859 0.385412 0.000118 960.280000 966.500000 960.789833 384.349148 1108.760000 1092.050000 1100.237300 392.812335 7930.960000 7941.450000 7938.972867 717.356271
456 0.330359 0.382440 0.353123 0.000086 0.473380 0.466189 0.469805 0.000088 0.366114 0.403377 0.382293 0.000051 0.333008 0.383520 0.354865 0.000195 0.327710 0.381360 0.351381 0.000200 0.455536 0.451017 0.452372 0.000179 0.491224 0.481361 0.487239 0.000178 0.363640 0.400394 0.379241 0.000115 0.368589 0.406360 0.385345 0.000116 957.330000 968.870000 960.972567 372.519610 1107.410000 1091.370000 1100.032567 386.452948 7935.260000 7939.760000 7938.994867 700.603682
457 0.329851 0.381993 0.353175 0.000085 0.472096 0.466195 0.469806 0.000088 0.365412 0.403044 0.382333 0.000050 0.332854 0.381732 0.354817 0.000191 0.326847 0.382255 0.351533 0.000200 0.455277 0.451034 0.452280 0.000180 0.488916 0.481356 0.487332 0.000176 0.363460 0.399057 0.379182 0.000112 0.367364 0.407030 0.385483 0.000116 956.880000 965.850000 961.194267 367.685599 1108.300000 1088.190000 1099.628033 383.929914 7934.820000 7945.960000 7939.177700 693.942112
458 0.330297 0.382704 0.353289 0.000085 0.472626 0.466073 0.469842 0.000090 0.365879 0.403546 0.382427 0.000050 0.331624 0.382995 0.354936 0.000191 0.328969 0.382412 0.351641 0.000198 0.456555 0.449518 0.452312 0.000184 0.488696 0.482627 0.487372 0.000174 0.362857 0.399626 0.379280 0.000112 0.368901 0.407466 0.385574 0.000116 958.740000 966.170000 961.381467 364.285868 1107.350000 1090.470000 1099.337167 384.364196 7933.910000 7943.360000 7939.281367 689.997689
459 0.330216 0.382070 0.353356 0.000086 0.472456 0.467303 0.469818 0.000089 0.365776 0.403378 0.382472 0.000051 0.332286 0.382343 0.355033 0.000192 0.328146 0.381798 0.351680 0.000201 0.454824 0.451382 0.452352 0.000185 0.490088 0.483223 0.487285 0.000174 0.362920 0.399603 0.379362 0.000112 0.368631 0.407154 0.385581 0.000118 959.500000 963.790000 961.526967 364.915490 1105.910000 1091.550000 1098.940700 385.698941 7934.590000 7944.660000 7939.532333 687.688317
460 0.329381 0.383028 0.353375 0.000087 0.470698 0.466916 0.469888 0.000090 0.364710 0.404000 0.382503 0.000051 0.333345 0.384421 0.355087 0.000193 0.325417 0.381635 0.351662 0.000202 0.452429 0.449228 0.452497 0.000187 0.488968 0.484604 0.487278 0.000175 0.363116 0.400622 0.379439 0.000113 0.366305 0.407377 0.385566 0.000118 960.910000 961.510000 961.725367 360.578556 1107.540000 1091.840000 1098.678167 386.826215 7931.550000 7946.650000 7939.596467 673.858979
461 0.329517 0.383280 0.353438 0.000088 0.471401 0.467531 0.469916 0.000090 0.364988 0.404343 0.382557 0.000052 0.331017 0.382374 0.355216 0.000192 0.328018 0.384187 0.351660 0.000204 0.453967 0.449846 0.452672 0.000183 0.488834 0.485217 0.487160 0.000178 0.361755 0.399242 0.379580 0.000112 0.368222 0.409444 0.385535 0.000119 958.690000 969.430000 961.814233 364.984362 1106.080000 1087.920000 1098.489067 383.042911 7935.230000 7942.650000 7939.696700 672.030827
462 0.329997 0.382657 0.353342 0.000088 0.471942 0.467249 0.469918 0.000090 0.365483 0.403805 0.382486 0.000052 0.332562 0.383983 0.355179 0.000192 0.327431 0.381332 0.351504 0.000204 0.454652 0.451760 0.452732 0.000182 0.489233 0.482738 0.487104 0.000179 0.363085 0.400927 0.379568 0.000112 0.367882 0.406683 0.385404 0.000118 956.260000 969.460000 961.828700 366.092027 1106.820000 1082.980000 1098.603400 382.064195 7936.920000 7947.560000 7939.567900 672.861751
463 0.329451 0.382573 0.353275 0.000088 0.470946 0.466105 0.470007 0.000090 0.364825 0.403456 0.382458 0.000052 0.332089 0.384632 0.355068 0.000193 0.326814 0.380514 0.351483 0.000204 0.453560 0.450098 0.452738 0.000182 0.488332 0.482113 0.487276 0.000180 0.362457 0.400998 0.379485 0.000114 0.367193 0.405914 0.385431 0.000119 956.540000 970.230000 961.953533 371.196748 1108.440000 1089.170000 1098.532000 380.170961 7935.020000 7940.600000 7939.514467 675.685769
464 0.329620 0.382535 0.353245 0.000088 0.473189 0.468036 0.469930 0.000092 0.365512 0.403911 0.382416 0.000053 0.332684 0.380670 0.355017 0.000194 0.326557 0.384401 0.351473 0.000208 0.454678 0.451503 0.452737 0.000183 0.491701 0.484568 0.487123 0.000183 0.363182 0.398378 0.379447 0.000115 0.367843 0.409443 0.385386 0.000122 958.390000 968.060000 961.863600 377.534846 1107.050000 1089.710000 1098.585567 384.289015 7934.560000 7942.230000 7939.550833 688.124276
465 0.329823 0.382675 0.353114 0.000088 0.471866 0.466193 0.469897 0.000091 0.365334 0.403555 0.382310 0.000053 0.331555 0.381848 0.354925 0.000193 0.328091 0.383503 0.351302 0.000205 0.454657 0.449532 0.452767 0.000179 0.489076 0.482854 0.487027 0.000182 0.362330 0.398769 0.379386 0.000114 0.368337 0.408340 0.385233 0.000120 959.810000 967.130000 961.835333 380.876837 1105.580000 1088.710000 1098.495267 390.884746 7934.610000 7944.160000 7939.669400 696.997729
466 0.329739 0.382138 0.353053 0.000089 0.471412 0.466695 0.469923 0.000090 0.365157 0.403277 0.382270 0.000053 0.331854 0.382731 0.354741 0.000193 0.327624 0.381545 0.351364 0.000207 0.454609 0.449360 0.452802 0.000177 0.488215 0.484030 0.487044 0.000184 0.362542 0.399388 0.379256 0.000115 0.367772 0.407166 0.385284 0.000120 958.430000 972.390000 961.938133 385.830764 1106.250000 1087.640000 1098.305733 392.123003 7935.320000 7939.970000 7939.756133 695.179533
467 0.329224 0.382142 0.352898 0.000089 0.472422 0.466048 0.470021 0.000089 0.365024 0.403119 0.382179 0.000053 0.331522 0.385200 0.354596 0.000197 0.326927 0.379084 0.351199 0.000206 0.455145 0.446570 0.452888 0.000177 0.489699 0.485526 0.487154 0.000180 0.362428 0.400543 0.379169 0.000116 0.367620 0.405694 0.385188 0.000120 958.480000 969.420000 961.950567 392.724198 1107.610000 1084.250000 1098.575833 385.894611 7933.910000 7946.330000 7939.473600 695.949555
468 0.329464 0.382770 0.352906 0.000088 0.470927 0.466527 0.469884 0.000090 0.364830 0.403709 0.382150 0.000053 0.331895 0.384330 0.354685 0.000196 0.327034 0.381210 0.351126 0.000207 0.453330 0.447864 0.452720 0.000176 0.488525 0.485189 0.487047 0.000181 0.362254 0.400214 0.379194 0.000115 0.367406 0.407205 0.385107 0.000120 961.000000 968.390000 962.185633 392.949829 1106.440000 1089.000000 1098.580233 383.589721 7932.560000 7942.610000 7939.234133 688.859827
469 0.329500 0.382245 0.352915 0.000089 0.472830 0.467604 0.469875 0.000089 0.365332 0.403584 0.382155 0.000053 0.331031 0.383340 0.354605 0.000198 0.327968 0.381150 0.351225 0.000204 0.455660 0.450625 0.452758 0.000175 0.490000 0.484582 0.486992 0.000183 0.362188 0.400161 0.379143 0.000116 0.368476 0.407008 0.385167 0.000119 961.570000 969.360000 962.581333 394.967893 1105.320000 1082.410000 1098.585200 387.422372 7933.110000 7948.230000 7938.833467 691.236088
470 0.329296 0.382162 0.352846 0.000089 0.471054 0.468182 0.469918 0.000089 0.364735 0.403667 0.382114 0.000053 0.331287 0.382706 0.354553 0.000198 0.327304 0.381619 0.351139 0.000203 0.453832 0.451080 0.452768 0.000177 0.488275 0.485284 0.487069 0.000181 0.361924 0.399800 0.379107 0.000117 0.367547 0.407535 0.385122 0.000119 960.840000 967.560000 962.737067 399.383703 1106.780000 1085.780000 1098.665567 384.972591 7932.380000 7946.660000 7938.597367 695.137689
471 0.329054 0.382331 0.352723 0.000090 0.471770 0.467464 0.469973 0.000088 0.364733 0.403614 0.382035 0.000054 0.331004 0.383133 0.354392 0.000199 0.327103 0.381529 0.351054 0.000204 0.452673 0.449560 0.452729 0.000177 0.490866 0.485367 0.487216 0.000179 0.361422 0.399740 0.378976 0.000118 0.368043 0.407488 0.385094 0.000120 959.570000 967.900000 962.679500 399.642477 1106.790000 1086.840000 1098.795233 373.712042 7933.640000 7945.260000 7938.525267 684.952143
472 0.329337 0.382093 0.352519 0.000089 0.471709 0.467220 0.469892 0.000088 0.364930 0.403375 0.381862 0.000053 0.330553 0.384188 0.354076 0.000198 0.328122 0.379997 0.350962 0.000203 0.454318 0.449912 0.452725 0.000177 0.489100 0.484528 0.487060 0.000177 0.361494 0.400619 0.378738 0.000117 0.368366 0.406130 0.384987 0.000119 956.790000 966.920000 962.772500 403.174506 1103.640000 1084.670000 1098.711533 368.825224 7939.570000 7948.410000 7938.515967 682.222425
473 0.329412 0.382075 0.352393 0.000089 0.470446 0.467442 0.469851 0.000090 0.364671 0.403417 0.381758 0.000053 0.331371 0.384897 0.353910 0.000197 0.327454 0.379253 0.350876 0.000204 0.451857 0.450801 0.452719 0.000178 0.489034 0.484083 0.486984 0.000182 0.361492 0.401373 0.378613 0.000117 0.367849 0.405460 0.384903 0.000120 958.740000 968.040000 962.944200 405.017272 1105.570000 1086.070000 1098.586067 359.482908 7935.690000 7945.890000 7938.469733 670.429213
474 0.329721 0.381569 0.352384 0.000087 0.473110 0.468498 0.469811 0.000088 0.365568 0.403301 0.381740 0.000052 0.330924 0.380754 0.353859 0.000192 0.328518 0.382383 0.350908 0.000203 0.455314 0.452448 0.452648 0.000178 0.490907 0.484549 0.486973 0.000180 0.362022 0.398678 0.378556 0.000114 0.369115 0.407924 0.384924 0.000120 958.850000 971.070000 962.925933 403.290927 1106.370000 1092.680000 1098.515767 353.169565 7934.780000 7936.250000 7938.558300 667.871819
475 0.329410 0.381351 0.352385 0.000086 0.472779 0.465932 0.469779 0.000090 0.365252 0.402496 0.381734 0.000052 0.330869 0.381355 0.353893 0.000189 0.327950 0.381348 0.350878 0.000200 0.454837 0.448138 0.452635 0.000178 0.490723 0.483725 0.486924 0.000180 0.361861 0.398051 0.378578 0.000113 0.368643 0.406942 0.384889 0.000119 958.670000 968.790000 962.798233 402.713770 1105.130000 1084.500000 1098.229633 349.733886 7936.200000 7946.710000 7938.972133 664.648631
476 0.329766 0.381686 0.352491 0.000085 0.471447 0.467467 0.469658 0.000092 0.365186 0.403131 0.381783 0.000051 0.331811 0.382484 0.353919 0.000188 0.327720 0.380887 0.351063 0.000197 0.453775 0.448747 0.452539 0.000184 0.489118 0.486187 0.486777 0.000184 0.362302 0.399050 0.378574 0.000112 0.368070 0.407212 0.384992 0.000118 957.690000 967.800000 962.912200 397.193997 1103.410000 1087.210000 1098.250467 345.884560 7938.900000 7944.990000 7938.837333 651.111767
477 0.330102 0.381724 0.352591 0.000085 0.472740 0.470268 0.469740 0.000092 0.365761 0.403860 0.381878 0.000051 0.331288 0.383615 0.354000 0.000188 0.328916 0.379833 0.351182 0.000197 0.456745 0.454204 0.452666 0.000182 0.488735 0.486332 0.486814 0.000185 0.362652 0.401262 0.378667 0.000112 0.368871 0.406458 0.385090 0.000117 959.020000 969.660000 963.054400 394.185117 1107.560000 1085.050000 1098.101567 346.282196 7933.420000 7945.290000 7938.844033 643.849715
478 0.330231 0.380939 0.352723 0.000083 0.471497 0.465784 0.469635 0.000092 0.365547 0.402150 0.381951 0.000050 0.332167 0.380444 0.354170 0.000187 0.328294 0.381433 0.351276 0.000195 0.455681 0.445535 0.452522 0.000182 0.487313 0.486034 0.486747 0.000182 0.363045 0.396717 0.378758 0.000112 0.368049 0.407584 0.385143 0.000116 957.360000 967.990000 963.138767 392.664349 1106.440000 1087.300000 1098.009967 352.305154 7936.200000 7944.710000 7938.851267 648.467616
479 0.330363 0.381068 0.352831 0.000083 0.470911 0.466026 0.469683 0.000093 0.365500 0.402307 0.382044 0.000050 0.332161 0.380980 0.354190 0.000188 0.328566 0.381155 0.351472 0.000196 0.454005 0.448688 0.452515 0.000184 0.487817 0.483364 0.486850 0.000185 0.362622 0.397907 0.378771 0.000112 0.368379 0.406707 0.385316 0.000117 958.570000 967.840000 963.136600 394.708476 1103.740000 1087.990000 1097.899700 359.853366 7937.690000 7944.170000 7938.963700 664.052377
480 0.329769 0.382002 0.352932 0.000083 0.471486 0.466833 0.469772 0.000092 0.365198 0.403209 0.382142 0.000050 0.331862 0.383839 0.354275 0.000186 0.327676 0.380165 0.351589 0.000195 0.453254 0.451707 0.452595 0.000180 0.489719 0.481959 0.486949 0.000185 0.362210 0.400806 0.378855 0.000112 0.368187 0.405613 0.385429 0.000116 957.650000 970.020000 963.001667 396.133854 1105.080000 1087.720000 1097.833933 369.954171 7937.270000 7942.260000 7939.164400 684.418653
481 0.329892 0.382345 0.353073 0.000083 0.470641 0.467822 0.469767 0.000090 0.365080 0.403714 0.382247 0.000050 0.332147 0.384868 0.354277 0.000184 0.327638 0.379822 0.351869 0.000190 0.454460 0.451120 0.452703 0.000177 0.486822 0.484524 0.486831 0.000184 0.362725 0.401431 0.378883 0.000110 0.367434 0.405997 0.385610 0.000114 961.740000 968.740000 963.078000 397.258522 1105.730000 1087.140000 1097.567333 381.207816 7932.530000 7944.120000 7939.354667 697.840814
482 0.329864 0.382572 0.353212 0.000084 0.472618 0.468686 0.469732 0.000092 0.365552 0.404100 0.382342 0.000051 0.332108 0.381830 0.354449 0.000187 0.327619 0.383314 0.351976 0.000190 0.454612 0.450628 0.452690 0.000179 0.490623 0.486744 0.486775 0.000187 0.362734 0.399030 0.379009 0.000112 0.368370 0.409171 0.385675 0.000114 959.040000 974.830000 963.065000 398.093327 1103.370000 1084.010000 1097.237400 390.043879 7937.590000 7941.160000 7939.697600 705.462873
483 0.330198 0.381836 0.353231 0.000082 0.471975 0.468983 0.469729 0.000090 0.365643 0.403623 0.382355 0.000050 0.331433 0.383164 0.354406 0.000187 0.328964 0.380508 0.352056 0.000189 0.454199 0.452989 0.452743 0.000177 0.489751 0.484976 0.486714 0.000183 0.362124 0.400620 0.378990 0.000112 0.369161 0.406625 0.385720 0.000114 959.110000 969.360000 963.113067 400.232050 1103.130000 1087.450000 1097.122367 395.224028 7937.760000 7943.190000 7939.764567 709.563290
484 0.330788 0.382067 0.353315 0.000084 0.471566 0.469021 0.469751 0.000092 0.365983 0.403805 0.382424 0.000051 0.332855 0.381850 0.354285 0.000189 0.328722 0.382284 0.352345 0.000191 0.454109 0.450246 0.452681 0.000180 0.489023 0.487796 0.486822 0.000187 0.363168 0.398949 0.378884 0.000112 0.368797 0.408662 0.385964 0.000115 960.930000 972.400000 963.189267 399.746057 1104.950000 1085.560000 1096.975267 404.519237 7934.120000 7942.040000 7939.835467 723.887292
485 0.330766 0.382671 0.353447 0.000085 0.471656 0.468584 0.469727 0.000090 0.365989 0.404149 0.382517 0.000051 0.332885 0.382807 0.354393 0.000190 0.328648 0.382535 0.352502 0.000192 0.453998 0.450710 0.452708 0.000175 0.489315 0.486458 0.486747 0.000186 0.363163 0.399783 0.378972 0.000113 0.368815 0.408516 0.386063 0.000115 960.410000 968.710000 963.225633 398.004402 1105.830000 1086.830000 1096.561800 408.467366 7933.760000 7944.460000 7940.212567 733.441725
486 0.330651 0.382171 0.353456 0.000084 0.471638 0.467536 0.469756 0.000091 0.365898 0.403512 0.382531 0.000050 0.331737 0.382764 0.354290 0.000190 0.329566 0.381578 0.352622 0.000194 0.454225 0.451237 0.452760 0.000174 0.489051 0.483835 0.486752 0.000187 0.362359 0.399882 0.378907 0.000113 0.369437 0.407143 0.386154 0.000116 960.450000 971.820000 963.092600 400.215929 1099.960000 1085.020000 1096.317600 421.496047 7939.590000 7943.160000 7940.589800 744.363796
487 0.330825 0.382590 0.353554 0.000083 0.471527 0.468066 0.469735 0.000091 0.366001 0.403959 0.382599 0.000050 0.333552 0.382459 0.354499 0.000186 0.328098 0.382721 0.352608 0.000196 0.454682 0.452839 0.452853 0.000174 0.488373 0.483292 0.486616 0.000188 0.363834 0.400054 0.379087 0.000111 0.368167 0.407864 0.386110 0.000117 959.880000 971.630000 963.131567 402.243261 1099.030000 1085.810000 1096.115633 423.374193 7941.090000 7942.560000 7940.752800 740.730835
488 0.330736 0.382862 0.353670 0.000083 0.471508 0.467409 0.469798 0.000092 0.365929 0.403999 0.382702 0.000050 0.332121 0.381266 0.354645 0.000185 0.329352 0.384458 0.352695 0.000194 0.454993 0.451492 0.452915 0.000173 0.488024 0.483326 0.486681 0.000190 0.362839 0.398823 0.379213 0.000110 0.369020 0.409175 0.386191 0.000115 957.280000 968.130000 963.538333 413.490361 1101.750000 1080.400000 1095.765433 429.203992 7940.970000 7951.470000 7940.696233 749.437923
489 0.330845 0.382545 0.353856 0.000083 0.470910 0.466467 0.469872 0.000090 0.365861 0.403525 0.382860 0.000050 0.331828 0.384148 0.354925 0.000186 0.329862 0.380941 0.352787 0.000191 0.455800 0.450255 0.452978 0.000174 0.486021 0.482679 0.486766 0.000186 0.362821 0.400675 0.379438 0.000111 0.368902 0.406376 0.386282 0.000114 959.230000 966.530000 963.779233 419.804436 1101.590000 1084.510000 1095.552533 427.259529 7939.180000 7948.960000 7940.668233 741.766616
490 0.330780 0.382295 0.353925 0.000082 0.473341 0.467509 0.469876 0.000091 0.366420 0.403598 0.382912 0.000050 0.331934 0.384518 0.354916 0.000186 0.329625 0.380072 0.352933 0.000192 0.456217 0.450266 0.453032 0.000171 0.490465 0.484752 0.486719 0.000189 0.363005 0.400955 0.379445 0.000111 0.369835 0.406242 0.386380 0.000115 961.480000 970.370000 963.878000 424.670319 1101.260000 1082.240000 1095.472933 420.184122 7937.260000 7947.390000 7940.649067 743.251946
491 0.331364 0.382162 0.354035 0.000083 0.471872 0.468702 0.469801 0.000091 0.366492 0.403797 0.382977 0.000050 0.333006 0.383382 0.355031 0.000184 0.329723 0.380942 0.353040 0.000194 0.454773 0.452499 0.453020 0.000172 0.488972 0.484905 0.486581 0.000191 0.363447 0.400661 0.379528 0.000110 0.369536 0.406932 0.386425 0.000116 963.450000 971.460000 963.818500 429.495180 1102.510000 1084.340000 1095.224167 419.593837 7934.040000 7944.200000 7940.957333 751.451527
492 0.331216 0.381843 0.354137 0.000085 0.470145 0.467959 0.469656 0.000091 0.365948 0.403372 0.383017 0.000051 0.332877 0.380920 0.355133 0.000187 0.329555 0.382767 0.353141 0.000195 0.454149 0.450364 0.452819 0.000175 0.486141 0.485555 0.486494 0.000190 0.363195 0.398281 0.379555 0.000111 0.368701 0.408464 0.386479 0.000116 962.710000 972.750000 963.606133 430.178714 1101.840000 1086.940000 1095.148000 418.776586 7935.450000 7940.310000 7941.245867 752.526516
493 0.330613 0.383020 0.354126 0.000086 0.471171 0.469178 0.469616 0.000092 0.365753 0.404559 0.382998 0.000052 0.332754 0.381466 0.355104 0.000185 0.328473 0.384573 0.353147 0.000197 0.454640 0.452972 0.452952 0.000174 0.487702 0.485385 0.486280 0.000191 0.363225 0.399343 0.379566 0.000111 0.368280 0.409776 0.386430 0.000117 958.050000 973.190000 963.895300 428.905505 1100.350000 1085.770000 1094.930833 410.725977 7941.600000 7941.040000 7941.173867 743.126020
494 0.331263 0.383298 0.354153 0.000086 0.471651 0.469658 0.469669 0.000093 0.366360 0.404888 0.383032 0.000052 0.332863 0.384305 0.355213 0.000185 0.329663 0.382290 0.353093 0.000195 0.455531 0.453274 0.452970 0.000176 0.487770 0.486043 0.486367 0.000192 0.363530 0.401547 0.379653 0.000111 0.369190 0.408229 0.386411 0.000117 960.590000 976.630000 963.983567 420.697489 1101.210000 1083.240000 1094.726967 399.477956 7938.200000 7940.130000 7941.289467 725.310194
495 0.330771 0.382705 0.354207 0.000086 0.471841 0.467694 0.469669 0.000093 0.366038 0.403952 0.383073 0.000052 0.333716 0.382743 0.355342 0.000185 0.327826 0.382666 0.353073 0.000195 0.456237 0.450268 0.452976 0.000177 0.487444 0.485121 0.486362 0.000191 0.364346 0.399624 0.379750 0.000111 0.367730 0.408280 0.386395 0.000116 960.400000 972.250000 963.985933 411.374288 1100.160000 1086.080000 1094.220067 392.231457 7939.440000 7941.670000 7941.794000 718.314951
496 0.331269 0.383029 0.354269 0.000085 0.471930 0.466655 0.469687 0.000092 0.366434 0.403936 0.383123 0.000051 0.332521 0.384292 0.355395 0.000187 0.330017 0.381765 0.353142 0.000192 0.455179 0.449868 0.452995 0.000173 0.488682 0.483443 0.486379 0.000192 0.363186 0.400686 0.379795 0.000112 0.369683 0.407185 0.386452 0.000115 963.700000 969.290000 964.160533 401.842702 1099.310000 1083.780000 1093.700267 384.771001 7936.990000 7946.930000 7942.139200 704.069842
497 0.330983 0.382482 0.354207 0.000084 0.472866 0.467628 0.469726 0.000091 0.366454 0.403768 0.383087 0.000051 0.333396 0.382924 0.355264 0.000185 0.328571 0.382039 0.353151 0.000192 0.456734 0.451736 0.453213 0.000172 0.488997 0.483519 0.486239 0.000191 0.364231 0.400127 0.379751 0.000111 0.368677 0.407409 0.386422 0.000115 962.670000 972.970000 964.268600 398.743315 1102.110000 1082.750000 1093.523733 381.377310 7935.220000 7944.280000 7942.207667 695.289271
498 0.330758 0.383301 0.354139 0.000086 0.471298 0.468209 0.469733 0.000093 0.365893 0.404528 0.383037 0.000052 0.332155 0.382869 0.355121 0.000185 0.329362 0.383732 0.353157 0.000197 0.454306 0.451271 0.453151 0.000174 0.488289 0.485147 0.486315 0.000194 0.362693 0.399970 0.379629 0.000111 0.369094 0.409086 0.386446 0.000117 964.830000 973.870000 964.559200 395.113998 1100.220000 1079.840000 1093.406033 386.338657 7934.950000 7946.290000 7942.034767 701.523039
499 0.330669 0.383004 0.354213 0.000085 0.472894 0.466647 0.469596 0.000094 0.366225 0.403915 0.383059 0.000052 0.333879 0.383641 0.355246 0.000188 0.327459 0.382366 0.353181 0.000194 0.456079 0.450849 0.453061 0.000172 0.489708 0.482446 0.486131 0.000199 0.364429 0.400443 0.379700 0.000113 0.368021 0.407386 0.386418 0.000116 960.410000 971.510000 964.706767 392.077063 1100.750000 1083.400000 1093.105167 389.435721 7938.840000 7945.090000 7942.188067 697.315258
500 0.330976 0.383229 0.354314 0.000087 0.471921 0.468386 0.469568 0.000092 0.366213 0.404518 0.383128 0.000052 0.332250 0.384563 0.355230 0.000189 0.329703 0.381895 0.353399 0.000195 0.454524 0.454205 0.453097 0.000173 0.489318 0.482568 0.486039 0.000197 0.362819 0.401974 0.379697 0.000114 0.369607 0.407063 0.386559 0.000116 964.070000 968.110000 964.663700 388.640192 1099.320000 1085.030000 1092.783200 393.170306 7936.610000 7946.860000 7942.553100 704.908183
501 0.330633 0.383317 0.354196 0.000086 0.471584 0.466716 0.469597 0.000092 0.365871 0.404167 0.383046 0.000052 0.331864 0.383382 0.355132 0.000189 0.329402 0.383253 0.353259 0.000191 0.454122 0.452551 0.453077 0.000172 0.489047 0.480880 0.486116 0.000194 0.362428 0.400674 0.379618 0.000114 0.369313 0.407660 0.386474 0.000114 962.060000 971.820000 964.843067 378.743409 1100.720000 1081.300000 1092.662867 392.477191 7937.220000 7946.880000 7942.494067 680.856397
502 0.330535 0.383063 0.354171 0.000087 0.472758 0.466628 0.469708 0.000092 0.366091 0.403954 0.383056 0.000052 0.331152 0.384094 0.355029 0.000190 0.329918 0.382031 0.353314 0.000191 0.455306 0.450224 0.453056 0.000175 0.490210 0.483032 0.486360 0.000195 0.362191 0.400627 0.379536 0.000114 0.369991 0.407281 0.386576 0.000113 960.540000 973.170000 964.651133 370.717205 1100.600000 1080.540000 1092.264133 397.990047 7938.860000 7946.290000 7943.084733 680.456890
503 0.330900 0.382612 0.354080 0.000087 0.471558 0.467497 0.469694 0.000090 0.366064 0.403833 0.382984 0.000052 0.331765 0.383462 0.354774 0.000189 0.330035 0.381762 0.353386 0.000193 0.454196 0.450341 0.453018 0.000174 0.488920 0.484652 0.486369 0.000188 0.362373 0.400182 0.379335 0.000113 0.369756 0.407484 0.386632 0.000114 960.570000 970.000000 964.590600 368.293558 1099.190000 1079.510000 1091.993667 393.562478 7940.240000 7950.490000 7943.415733 671.338541
504 0.331048 0.383257 0.354016 0.000087 0.472195 0.468207 0.469694 0.000091 0.366335 0.404494 0.382935 0.000052 0.332211 0.383563 0.354601 0.000191 0.329884 0.382951 0.353430 0.000194 0.454809 0.451654 0.452940 0.000178 0.489581 0.484761 0.486447 0.000190 0.362861 0.400586 0.379186 0.000114 0.369808 0.408403 0.386685 0.000115 962.790000 972.190000 964.638867 373.121494 1097.070000 1081.460000 1092.075200 392.503377 7940.140000 7946.350000 7943.285933 681.071011
505 0.330803 0.383142 0.353892 0.000089 0.473976 0.466527 0.469734 0.000091 0.366596 0.403989 0.382852 0.000053 0.330829 0.382863 0.354378 0.000195 0.330777 0.383422 0.353405 0.000197 0.456479 0.450599 0.453043 0.000175 0.491472 0.482455 0.486426 0.000191 0.362241 0.399797 0.379044 0.000116 0.370951 0.408180 0.386660 0.000116 959.160000 974.310000 964.810633 372.688957 1097.290000 1081.400000 1092.004133 378.596967 7943.550000 7944.290000 7943.185233 665.912886
506 0.330662 0.382861 0.353754 0.000089 0.471376 0.467730 0.469784 0.000091 0.365841 0.404079 0.382761 0.000053 0.330870 0.381020 0.354181 0.000194 0.330455 0.384702 0.353327 0.000194 0.454821 0.452275 0.453095 0.000174 0.487930 0.483185 0.486473 0.000189 0.361858 0.398834 0.378909 0.000115 0.369823 0.409323 0.386613 0.000116 961.330000 971.260000 964.800533 377.560762 1096.790000 1082.960000 1092.018600 370.339921 7941.880000 7945.780000 7943.180867 663.766776
507 0.330577 0.382769 0.353616 0.000088 0.470804 0.467598 0.469833 0.000090 0.365634 0.403976 0.382670 0.000052 0.330689 0.384484 0.353988 0.000189 0.330465 0.381054 0.353243 0.000194 0.453211 0.451102 0.453085 0.000174 0.488397 0.484094 0.486581 0.000187 0.361319 0.401139 0.378762 0.000112 0.369948 0.406814 0.386577 0.000115 961.020000 971.610000 964.858967 374.798324 1098.670000 1081.080000 1091.800867 373.839098 7940.310000 7947.310000 7943.340167 660.561140
508 0.330822 0.382597 0.353573 0.000087 0.471800 0.468306 0.469834 0.000089 0.366067 0.404024 0.382639 0.000052 0.332035 0.382844 0.353940 0.000189 0.329610 0.382350 0.353206 0.000196 0.453749 0.450259 0.453144 0.000168 0.489851 0.486352 0.486524 0.000189 0.362463 0.399698 0.378741 0.000113 0.369670 0.408351 0.386536 0.000116 959.630000 971.700000 964.746467 378.891160 1099.690000 1080.700000 1091.512133 370.620104 7940.680000 7947.600000 7943.741400 663.614774
509 0.330136 0.382754 0.353475 0.000087 0.473068 0.467960 0.470025 0.000090 0.365869 0.404056 0.382612 0.000051 0.331331 0.381957 0.353788 0.000186 0.328941 0.383552 0.353161 0.000197 0.455640 0.450129 0.453277 0.000172 0.490495 0.485791 0.486773 0.000188 0.362409 0.399000 0.378660 0.000110 0.369330 0.409112 0.386564 0.000116 960.150000 971.300000 964.748833 379.400787 1096.700000 1084.110000 1091.182633 372.610574 7943.150000 7944.590000 7944.068533 659.074157
510 0.330461 0.382518 0.353346 0.000087 0.471705 0.468850 0.470005 0.000090 0.365772 0.404101 0.382511 0.000051 0.330995 0.382428 0.353776 0.000183 0.329926 0.382607 0.352917 0.000196 0.455485 0.453254 0.453190 0.000171 0.487925 0.484446 0.486819 0.000189 0.362118 0.400135 0.378629 0.000109 0.369426 0.408067 0.386393 0.000116 959.790000 970.510000 964.775100 370.927956 1098.070000 1081.860000 1090.904767 376.278721 7942.140000 7947.630000 7944.320133 660.710401
511 0.330613 0.383148 0.353369 0.000086 0.471271 0.467144 0.469892 0.000090 0.365777 0.404147 0.382500 0.000051 0.331639 0.384285 0.353951 0.000183 0.329587 0.382011 0.352787 0.000196 0.455394 0.452271 0.452993 0.000175 0.487148 0.482016 0.486792 0.000187 0.362578 0.401282 0.378712 0.000109 0.368977 0.407012 0.386289 0.000115 958.990000 971.340000 964.878033 364.054545 1097.730000 1080.940000 1090.663300 381.546292 7943.280000 7947.720000 7944.458667 648.631041
512 0.330487 0.382840 0.353315 0.000086 0.473783 0.465519 0.470064 0.000090 0.366311 0.403510 0.382502 0.000051 0.331456 0.382434 0.353952 0.000181 0.329519 0.383245 0.352679 0.000196 0.458242 0.448344 0.453158 0.000173 0.489324 0.482695 0.486969 0.000184 0.363153 0.398912 0.378753 0.000107 0.369470 0.408107 0.386251 0.000115 962.020000 971.690000 965.057400 362.502209 1098.350000 1078.050000 1090.458033 385.123447 7939.630000 7950.260000 7944.484567 645.429487
513 0.330094 0.381561 0.353334 0.000086 0.471254 0.467960 0.470104 0.000090 0.365384 0.403161 0.382526 0.000050 0.332144 0.381752 0.354141 0.000182 0.328043 0.381369 0.352527 0.000198 0.454875 0.449057 0.453218 0.000171 0.487633 0.486864 0.486989 0.000186 0.362827 0.398578 0.378910 0.000107 0.367941 0.407743 0.386142 0.000116 959.610000 968.560000 965.042900 364.853306 1099.290000 1084.270000 1090.330600 390.028704 7941.100000 7947.170000 7944.626500 644.142650
514 0.330412 0.382346 0.353426 0.000086 0.471778 0.467879 0.470097 0.000089 0.365754 0.403729 0.382594 0.000051 0.332154 0.383717 0.354254 0.000183 0.328670 0.380974 0.352598 0.000199 0.455367 0.451578 0.453172 0.000171 0.488190 0.484179 0.487022 0.000183 0.362957 0.400683 0.378984 0.000108 0.368550 0.406775 0.386204 0.000118 961.450000 970.150000 965.037633 361.080719 1098.040000 1079.760000 1090.033667 386.792185 7940.510000 7950.090000 7944.928700 643.646234
515 0.330485 0.382741 0.353397 0.000086 0.471104 0.467096 0.470181 0.000090 0.365640 0.403830 0.382593 0.000051 0.331889 0.382302 0.354328 0.000182 0.329082 0.383180 0.352466 0.000197 0.454285 0.448941 0.453374 0.000167 0.487923 0.485250 0.486988 0.000185 0.362488 0.398961 0.379090 0.000107 0.368792 0.408698 0.386097 0.000117 959.180000 969.050000 964.907000 360.695134 1098.940000 1086.730000 1089.912367 395.190242 7941.880000 7944.220000 7945.180633 653.630972
516 0.329826 0.382915 0.353427 0.000086 0.472494 0.468196 0.470093 0.000088 0.365493 0.404235 0.382594 0.000051 0.331266 0.382160 0.354492 0.000185 0.328386 0.383670 0.352363 0.000198 0.457258 0.450698 0.453221 0.000168 0.487729 0.485694 0.486964 0.000186 0.362764 0.399294 0.379174 0.000109 0.368222 0.409176 0.386014 0.000117 962.450000 973.190000 964.998700 353.218872 1098.640000 1075.860000 1089.848833 402.548713 7938.910000 7950.950000 7945.152467 652.215114
517 0.330386 0.383016 0.353379 0.000084 0.473810 0.468239 0.470310 0.000089 0.366242 0.404322 0.382612 0.000050 0.331682 0.382144 0.354386 0.000183 0.329090 0.383888 0.352373 0.000193 0.457753 0.452736 0.453492 0.000166 0.489867 0.483743 0.487128 0.000191 0.363200 0.399792 0.379162 0.000107 0.369284 0.408852 0.386062 0.000114 960.910000 974.670000 965.098667 349.353559 1098.900000 1078.070000 1089.503267 407.487913 7940.190000 7947.260000 7945.398067 646.337634
518 0.330276 0.383142 0.353535 0.000084 0.472101 0.469682 0.470195 0.000089 0.365732 0.404777 0.382700 0.000050 0.332019 0.383623 0.354478 0.000183 0.328532 0.382661 0.352593 0.000194 0.455014 0.454171 0.453534 0.000165 0.489188 0.485194 0.486857 0.000190 0.362768 0.401260 0.379242 0.000107 0.368696 0.408294 0.386159 0.000115 958.970000 974.360000 965.063100 352.687529 1097.660000 1076.550000 1089.211167 408.172458 7943.370000 7949.090000 7945.725733 652.558295
519 0.330583 0.381886 0.353609 0.000084 0.473008 0.469590 0.470245 0.000088 0.366189 0.403812 0.382768 0.000050 0.331677 0.382056 0.354498 0.000181 0.329489 0.381717 0.352720 0.000198 0.456509 0.454808 0.453700 0.000161 0.489507 0.484371 0.486791 0.000191 0.362885 0.400244 0.379299 0.000106 0.369493 0.407381 0.386238 0.000117 961.080000 973.830000 965.107967 353.166216 1098.160000 1080.180000 1089.140833 411.369329 7940.760000 7945.990000 7945.751200 666.157194
520 0.330149 0.382693 0.353732 0.000087 0.471851 0.467500 0.470215 0.000089 0.365575 0.403895 0.382853 0.000051 0.332225 0.383043 0.354724 0.000187 0.328073 0.382344 0.352740 0.000202 0.455640 0.450657 0.453593 0.000168 0.488062 0.484344 0.486837 0.000189 0.363079 0.399947 0.379441 0.000109 0.368071 0.407844 0.386264 0.000119 958.500000 974.140000 964.916967 355.490918 1097.150000 1076.990000 1089.149233 413.994191 7944.350000 7948.870000 7945.933800 671.262453
521 0.330134 0.382177 0.353602 0.000088 0.471788 0.467970 0.470292 0.000087 0.365548 0.403625 0.382774 0.000052 0.332083 0.384513 0.354628 0.000191 0.328185 0.379841 0.352575 0.000201 0.455650 0.450765 0.453759 0.000164 0.487926 0.485174 0.486825 0.000187 0.362975 0.401076 0.379411 0.000112 0.368120 0.406174 0.386138 0.000119 960.500000 972.440000 964.975233 351.018975 1098.990000 1079.050000 1089.367767 419.581474 7940.510000 7948.510000 7945.657000 673.774345
522 0.330368 0.382346 0.353445 0.000087 0.472611 0.469675 0.470340 0.000087 0.365929 0.404178 0.382669 0.000052 0.332545 0.383529 0.354462 0.000191 0.328190 0.381163 0.352428 0.000198 0.456774 0.454014 0.453829 0.000162 0.488447 0.485336 0.486852 0.000188 0.363602 0.401150 0.379304 0.000111 0.368254 0.407207 0.386034 0.000118 956.680000 969.990000 964.854500 350.716922 1096.200000 1075.500000 1089.373500 420.481002 7947.120000 7954.510000 7945.772000 674.468840
523 0.329810 0.382151 0.353438 0.000087 0.473428 0.467606 0.470366 0.000087 0.365714 0.403515 0.382670 0.000052 0.330532 0.379861 0.354491 0.000189 0.329088 0.384442 0.352385 0.000198 0.456349 0.451143 0.453846 0.000164 0.490507 0.484069 0.486886 0.000185 0.361986 0.397681 0.379330 0.000111 0.369443 0.409349 0.386010 0.000117 958.980000 972.260000 964.903867 356.348994 1098.390000 1082.070000 1089.353867 418.734043 7942.630000 7945.670000 7945.742267 669.488403
524 0.330352 0.382308 0.353464 0.000086 0.472042 0.467831 0.470315 0.000085 0.365775 0.403689 0.382677 0.000051 0.331937 0.382242 0.354621 0.000187 0.328768 0.382374 0.352307 0.000200 0.454533 0.450929 0.453790 0.000161 0.489551 0.484734 0.486839 0.000184 0.362586 0.399414 0.379413 0.000110 0.368964 0.407964 0.385940 0.000118 960.190000 974.280000 964.725833 358.231244 1097.070000 1077.320000 1089.428733 416.918737 7942.740000 7948.400000 7945.845433 666.365317
525 0.330248 0.383044 0.353481 0.000086 0.471542 0.467305 0.470327 0.000086 0.365572 0.404109 0.382692 0.000052 0.331703 0.382129 0.354731 0.000187 0.328794 0.383959 0.352231 0.000196 0.456048 0.449296 0.453773 0.000162 0.487035 0.485314 0.486882 0.000186 0.362789 0.398921 0.379491 0.000110 0.368354 0.409298 0.385894 0.000118 962.360000 974.110000 964.734233 359.165708 1097.490000 1076.910000 1089.630600 407.922827 7940.150000 7948.980000 7945.635167 666.907583
526 0.330480 0.382394 0.353607 0.000085 0.472574 0.467791 0.470248 0.000084 0.366004 0.403743 0.382767 0.000051 0.332797 0.382987 0.354818 0.000187 0.328163 0.381800 0.352396 0.000196 0.455212 0.451263 0.453675 0.000164 0.489937 0.484319 0.486821 0.000179 0.363401 0.400056 0.379532 0.000110 0.368607 0.407430 0.386002 0.000117 959.390000 973.730000 964.566500 363.695120 1098.590000 1076.880000 1089.743000 399.781767 7942.020000 7949.390000 7945.690500 672.366731
527 0.330786 0.382843 0.353525 0.000086 0.472646 0.467782 0.470329 0.000085 0.366251 0.404078 0.382726 0.000051 0.331865 0.383961 0.354694 0.000189 0.329706 0.381725 0.352356 0.000200 0.456552 0.450776 0.453777 0.000164 0.488741 0.484788 0.486881 0.000185 0.363037 0.400665 0.379465 0.000112 0.369465 0.407491 0.385987 0.000120 960.070000 974.220000 964.555333 368.312057 1098.400000 1077.370000 1089.812900 400.602851 7941.530000 7948.410000 7945.631767 684.293181
528 0.330653 0.382382 0.353524 0.000086 0.472281 0.466091 0.470291 0.000086 0.366060 0.403309 0.382716 0.000051 0.332461 0.383704 0.354774 0.000189 0.328844 0.381061 0.352274 0.000203 0.456077 0.449405 0.453839 0.000163 0.488486 0.482776 0.486742 0.000186 0.363365 0.400129 0.379540 0.000112 0.368755 0.406490 0.385891 0.000120 960.570000 973.210000 964.454900 373.846661 1097.570000 1072.090000 1089.928867 390.071306 7941.860000 7954.700000 7945.616233 685.935750
529 0.330497 0.382609 0.353547 0.000086 0.473210 0.469163 0.470287 0.000088 0.366175 0.404248 0.382732 0.000051 0.331974 0.384931 0.354813 0.000191 0.329021 0.380288 0.352280 0.000202 0.456391 0.452855 0.453803 0.000162 0.490029 0.485472 0.486771 0.000191 0.363078 0.401912 0.379561 0.000112 0.369273 0.406584 0.385903 0.000119 961.170000 970.870000 964.520900 377.123589 1097.910000 1079.300000 1090.143533 387.282471 7940.920000 7949.830000 7945.335567 676.828300
530 0.330184 0.383112 0.353578 0.000084 0.472820 0.467469 0.470314 0.000086 0.365843 0.404201 0.382762 0.000050 0.332888 0.383734 0.354995 0.000190 0.327479 0.382490 0.352161 0.000199 0.455522 0.449929 0.453842 0.000161 0.490118 0.485009 0.486786 0.000185 0.363547 0.400283 0.379707 0.000112 0.368139 0.408119 0.385818 0.000118 959.360000 971.130000 964.320633 377.220196 1098.370000 1076.750000 1090.152500 384.398220 7942.270000 7952.120000 7945.526867 681.371400
531 0.330719 0.382357 0.353707 0.000085 0.473004 0.468069 0.470241 0.000086 0.366291 0.403785 0.382840 0.000051 0.333128 0.383504 0.355106 0.000189 0.328311 0.381209 0.352308 0.000201 0.456915 0.451324 0.453796 0.000161 0.489093 0.484814 0.486685 0.000183 0.364075 0.400459 0.379779 0.000112 0.368507 0.407110 0.385902 0.000118 960.490000 968.250000 964.334433 381.449408 1094.810000 1079.350000 1090.024233 377.548114 7944.700000 7952.400000 7945.641333 684.380602
532 0.330412 0.382944 0.353704 0.000085 0.472099 0.467297 0.470240 0.000087 0.365834 0.404033 0.382838 0.000051 0.332353 0.384051 0.355183 0.000190 0.328471 0.381838 0.352225 0.000200 0.455788 0.450754 0.453704 0.000161 0.488410 0.483839 0.486776 0.000186 0.363212 0.400727 0.379813 0.000112 0.368455 0.407338 0.385863 0.000119 959.880000 968.440000 964.363000 381.510370 1097.300000 1079.600000 1090.043333 383.711625 7942.820000 7951.960000 7945.593667 685.056463
533 0.330177 0.382248 0.353841 0.000086 0.471979 0.468081 0.470214 0.000087 0.365628 0.403706 0.382934 0.000051 0.332889 0.382054 0.355393 0.000189 0.327466 0.382441 0.352288 0.000203 0.456429 0.451897 0.453678 0.000166 0.487529 0.484265 0.486750 0.000184 0.363774 0.399515 0.379964 0.000112 0.367481 0.407897 0.385904 0.000120 957.660000 971.760000 964.512000 391.131349 1098.820000 1080.890000 1089.777967 398.242564 7943.520000 7947.350000 7945.710033 694.977462
534 0.330920 0.381966 0.353803 0.000085 0.472009 0.467509 0.470125 0.000086 0.366192 0.403351 0.382884 0.000051 0.332811 0.383623 0.355418 0.000187 0.329030 0.380308 0.352188 0.000202 0.455813 0.450816 0.453609 0.000163 0.488205 0.484202 0.486641 0.000183 0.363561 0.400421 0.379966 0.000110 0.368823 0.406282 0.385801 0.000120 959.340000 966.790000 964.607733 389.429895 1098.850000 1081.290000 1089.882533 405.567587 7941.810000 7951.920000 7945.509733 699.986004
535 0.330679 0.382392 0.353732 0.000087 0.472694 0.468897 0.470153 0.000087 0.366183 0.404018 0.382837 0.000051 0.331813 0.382546 0.355340 0.000189 0.329545 0.382238 0.352124 0.000203 0.455667 0.450885 0.453667 0.000165 0.489722 0.486908 0.486638 0.000185 0.362776 0.399630 0.379922 0.000112 0.369589 0.408406 0.385753 0.000120 958.500000 970.540000 964.576967 384.898466 1096.710000 1080.460000 1089.901533 411.853879 7944.790000 7949.000000 7945.521500 700.247256
536 0.330449 0.382400 0.353605 0.000086 0.472775 0.467439 0.470220 0.000085 0.366031 0.403660 0.382758 0.000051 0.330650 0.383572 0.355412 0.000189 0.330249 0.381228 0.351797 0.000200 0.457720 0.453016 0.453592 0.000160 0.487830 0.481861 0.486848 0.000179 0.362417 0.400933 0.379957 0.000110 0.369644 0.406386 0.385560 0.000118 958.360000 968.790000 964.465633 388.193775 1096.580000 1077.400000 1089.823367 411.964253 7945.060000 7953.810000 7945.711000 697.312231
537 0.330524 0.382160 0.353563 0.000086 0.472499 0.469127 0.470237 0.000086 0.366018 0.403902 0.382731 0.000051 0.332993 0.384135 0.355438 0.000189 0.328056 0.380186 0.351687 0.000199 0.455442 0.452266 0.453679 0.000163 0.489557 0.485989 0.486796 0.000183 0.363605 0.401168 0.379998 0.000111 0.368431 0.406637 0.385464 0.000116 960.370000 970.110000 964.351700 386.200792 1097.030000 1079.620000 1089.556300 414.367977 7942.600000 7950.270000 7946.092000 694.631782
538 0.330407 0.382643 0.353526 0.000086 0.472795 0.466904 0.470232 0.000087 0.366004 0.403708 0.382702 0.000050 0.332949 0.382356 0.355279 0.000189 0.327864 0.382929 0.351772 0.000202 0.455658 0.451025 0.453669 0.000162 0.489933 0.482783 0.486796 0.000181 0.363627 0.399523 0.379877 0.000109 0.368381 0.407893 0.385528 0.000117 959.140000 971.300000 964.211400 385.643789 1099.550000 1077.840000 1089.534400 410.778864 7941.310000 7950.860000 7946.254200 702.626464
539 0.330490 0.382350 0.353489 0.000086 0.471997 0.467730 0.470431 0.000084 0.365867 0.403695 0.382725 0.000051 0.331929 0.382293 0.355305 0.000190 0.329051 0.382407 0.351673 0.000201 0.456084 0.449454 0.453943 0.000158 0.487911 0.486006 0.486918 0.000179 0.362968 0.399083 0.379964 0.000111 0.368766 0.408307 0.385484 0.000118 959.810000 973.000000 964.124867 378.694371 1093.810000 1079.200000 1089.213867 415.906228 7946.380000 7947.800000 7946.661267 703.678560
540 0.330634 0.381752 0.353503 0.000085 0.473724 0.467441 0.470523 0.000084 0.366406 0.403174 0.382758 0.000050 0.332747 0.383874 0.355370 0.000191 0.328521 0.379629 0.351635 0.000199 0.458975 0.451120 0.454105 0.000159 0.488473 0.483762 0.486941 0.000179 0.364304 0.400686 0.380054 0.000112 0.368509 0.405662 0.385461 0.000116 959.700000 970.120000 964.030767 374.167909 1096.330000 1080.240000 1089.175600 416.684163 7943.970000 7949.640000 7946.793633 711.000520
541 0.330994 0.382588 0.353569 0.000085 0.473775 0.467658 0.470491 0.000083 0.366689 0.403855 0.382800 0.000050 0.333394 0.383687 0.355377 0.000193 0.328594 0.381489 0.351761 0.000199 0.457471 0.451429 0.454070 0.000158 0.490079 0.483887 0.486913 0.000178 0.364413 0.400622 0.380050 0.000112 0.368965 0.407088 0.385549 0.000117 959.060000 965.670000 963.958267 372.899255 1098.320000 1075.770000 1088.956967 408.462108 7942.620000 7958.560000 7947.084767 700.851799
542 0.330142 0.382394 0.353617 0.000086 0.472865 0.466876 0.470547 0.000084 0.365823 0.403515 0.382850 0.000051 0.332150 0.383881 0.355380 0.000194 0.328134 0.380907 0.351854 0.000201 0.456634 0.450412 0.454051 0.000160 0.489097 0.483340 0.487044 0.000175 0.363271 0.400514 0.380048 0.000113 0.368375 0.406516 0.385651 0.000119 961.970000 967.210000 963.848333 375.101292 1096.960000 1076.660000 1088.887333 414.280145 7941.070000 7956.130000 7947.264333 708.550503
543 0.330426 0.383043 0.353776 0.000086 0.473009 0.468570 0.470508 0.000084 0.366072 0.404425 0.382959 0.000051 0.331425 0.381750 0.355507 0.000193 0.329428 0.384336 0.352046 0.000203 0.456858 0.452259 0.454119 0.000159 0.489159 0.484882 0.486896 0.000177 0.362783 0.399377 0.380160 0.000113 0.369360 0.409473 0.385758 0.000120 960.430000 972.370000 963.928000 380.020517 1096.120000 1078.200000 1088.785667 413.751551 7943.450000 7949.430000 7947.286333 713.249275
544 0.330215 0.383206 0.353748 0.000086 0.473155 0.467108 0.470550 0.000085 0.365950 0.404182 0.382948 0.000051 0.333701 0.382835 0.355472 0.000191 0.326730 0.383577 0.352024 0.000204 0.456945 0.450717 0.454190 0.000157 0.489365 0.483500 0.486910 0.000183 0.364512 0.399806 0.380152 0.000111 0.367389 0.408558 0.385745 0.000120 962.020000 968.030000 963.728967 378.469271 1095.970000 1079.410000 1088.887567 413.870353 7942.010000 7952.560000 7947.383467 713.917708
545 0.330387 0.383821 0.353796 0.000087 0.472957 0.468204 0.470491 0.000084 0.366029 0.404916 0.382970 0.000052 0.332174 0.385379 0.355578 0.000195 0.328600 0.382262 0.352014 0.000207 0.456140 0.451512 0.454192 0.000159 0.489773 0.484896 0.486790 0.000180 0.363165 0.401912 0.380231 0.000113 0.368894 0.407921 0.385708 0.000121 958.070000 969.600000 963.759267 384.855076 1098.570000 1081.560000 1088.883533 411.922539 7943.360000 7948.840000 7947.357200 712.184468
546 0.330460 0.383262 0.353771 0.000088 0.471547 0.468256 0.470478 0.000086 0.365732 0.404510 0.382948 0.000052 0.331416 0.386044 0.355524 0.000196 0.329505 0.380480 0.352018 0.000205 0.453852 0.453775 0.454169 0.000159 0.489242 0.482736 0.486787 0.000187 0.362025 0.402977 0.380185 0.000114 0.369439 0.406044 0.385710 0.000120 959.510000 971.840000 963.608000 377.619311 1097.790000 1076.220000 1088.874733 412.392828 7942.700000 7951.940000 7947.517267 719.553157
547 0.329997 0.383568 0.353714 0.000089 0.472622 0.467814 0.470398 0.000087 0.365653 0.404630 0.382885 0.000053 0.331113 0.383967 0.355427 0.000198 0.328881 0.383170 0.352001 0.000207 0.457684 0.453735 0.454125 0.000162 0.487559 0.481894 0.486670 0.000186 0.362756 0.401409 0.380101 0.000115 0.368551 0.407851 0.385668 0.000121 958.690000 970.690000 963.594933 374.642419 1096.760000 1073.480000 1088.748767 406.404632 7944.550000 7955.830000 7947.656300 732.399325
548 0.329915 0.383736 0.353578 0.000089 0.471905 0.467438 0.470476 0.000086 0.365413 0.404661 0.382802 0.000052 0.331671 0.385545 0.355285 0.000200 0.328159 0.381927 0.351871 0.000208 0.455973 0.451110 0.454259 0.000161 0.487836 0.483766 0.486693 0.000187 0.362747 0.401936 0.380028 0.000117 0.368079 0.407387 0.385576 0.000120 961.180000 972.560000 963.781500 373.877954 1097.960000 1078.570000 1088.846433 404.317319 7940.860000 7948.870000 7947.372067 735.902070
549 0.329869 0.382493 0.353456 0.000088 0.471887 0.470447 0.470393 0.000086 0.365373 0.404482 0.382690 0.000052 0.332431 0.383822 0.355344 0.000197 0.327306 0.381165 0.351569 0.000205 0.454921 0.453421 0.454231 0.000160 0.488854 0.487473 0.486555 0.000186 0.363053 0.401222 0.380065 0.000115 0.367693 0.407742 0.385316 0.000120 961.680000 973.970000 963.937433 370.170362 1094.700000 1075.570000 1088.855667 402.199935 7943.620000 7950.460000 7947.206900 736.627964
550 0.329588 0.383262 0.353389 0.000087 0.472416 0.466282 0.470406 0.000088 0.365295 0.404017 0.382644 0.000051 0.331032 0.384337 0.355260 0.000198 0.328144 0.382186 0.351519 0.000204 0.455642 0.450305 0.454257 0.000160 0.489190 0.482259 0.486555 0.000188 0.362185 0.400829 0.380009 0.000115 0.368405 0.407204 0.385278 0.000118 960.320000 967.080000 964.183433 371.456923 1098.230000 1079.530000 1088.882800 404.160988 7941.450000 7953.390000 7946.933767 734.558864
551 0.329909 0.382842 0.353330 0.000088 0.472352 0.467867 0.470446 0.000087 0.365520 0.404098 0.382609 0.000052 0.331568 0.383092 0.355217 0.000198 0.328250 0.382591 0.351443 0.000204 0.455456 0.451116 0.454324 0.000162 0.489249 0.484617 0.486567 0.000185 0.362540 0.400098 0.379993 0.000116 0.368499 0.408098 0.385224 0.000119 959.040000 971.010000 964.363067 374.102156 1095.610000 1077.010000 1088.789833 395.508158 7945.350000 7951.980000 7946.847100 737.844864
552 0.330187 0.382813 0.353356 0.000086 0.471093 0.468282 0.470487 0.000086 0.365413 0.404180 0.382639 0.000051 0.332094 0.383414 0.355121 0.000194 0.328279 0.382212 0.351591 0.000205 0.454933 0.455494 0.454315 0.000162 0.487254 0.481070 0.486658 0.000181 0.362804 0.401434 0.379919 0.000114 0.368023 0.406927 0.385358 0.000120 962.310000 970.720000 964.592033 375.485763 1095.650000 1080.180000 1088.561667 394.302039 7942.040000 7949.100000 7946.846300 736.163006
553 0.329971 0.383039 0.353384 0.000087 0.472872 0.467030 0.470413 0.000086 0.365696 0.404037 0.382641 0.000052 0.331212 0.383121 0.355066 0.000194 0.328729 0.382957 0.351702 0.000206 0.457843 0.450512 0.454271 0.000161 0.487901 0.483548 0.486556 0.000183 0.362870 0.399969 0.379867 0.000114 0.368522 0.408105 0.385415 0.000121 962.340000 970.320000 964.935300 383.316845 1098.020000 1074.140000 1088.368467 399.945841 7939.640000 7955.540000 7946.696233 753.770778
554 0.330052 0.382147 0.353360 0.000086 0.472993 0.468480 0.470489 0.000084 0.365787 0.403730 0.382643 0.000051 0.331127 0.382678 0.355085 0.000191 0.328977 0.381617 0.351635 0.000203 0.458098 0.452739 0.454467 0.000158 0.487888 0.484220 0.486512 0.000185 0.362870 0.400193 0.379931 0.000113 0.368705 0.407267 0.385355 0.000119 960.640000 972.140000 965.207500 379.404194 1093.370000 1073.780000 1088.305600 397.187528 7945.990000 7954.080000 7946.486900 742.672037
555 0.330041 0.383010 0.353356 0.000087 0.472326 0.467182 0.470474 0.000085 0.365612 0.404053 0.382636 0.000052 0.332504 0.385112 0.355085 0.000196 0.327577 0.380907 0.351627 0.000202 0.457040 0.449916 0.454501 0.000158 0.487613 0.484448 0.486447 0.000186 0.363638 0.401313 0.379939 0.000115 0.367586 0.406793 0.385332 0.000119 961.260000 971.880000 965.193467 375.990918 1099.770000 1074.280000 1088.297333 400.397018 7938.970000 7953.840000 7946.509200 730.313249
556 0.329713 0.382763 0.353336 0.000088 0.471917 0.465650 0.470496 0.000085 0.365264 0.403485 0.382626 0.000052 0.332607 0.382946 0.355111 0.000197 0.326818 0.382580 0.351562 0.000204 0.457565 0.449007 0.454646 0.000155 0.486268 0.482294 0.486346 0.000187 0.363847 0.399461 0.379995 0.000115 0.366680 0.407509 0.385258 0.000121 961.100000 972.390000 965.311633 373.729046 1095.890000 1074.970000 1088.291800 396.093281 7943.010000 7952.640000 7946.396567 717.479934
557 0.329988 0.383478 0.353290 0.000088 0.473429 0.468421 0.470493 0.000085 0.365848 0.404714 0.382591 0.000052 0.333113 0.385592 0.355042 0.000200 0.326863 0.381364 0.351539 0.000204 0.456152 0.452664 0.454564 0.000154 0.490707 0.484179 0.486421 0.000188 0.363873 0.402360 0.379922 0.000117 0.367824 0.407068 0.385260 0.000120 962.880000 974.890000 965.415067 373.467429 1098.260000 1080.430000 1088.284267 388.123426 7938.860000 7944.680000 7946.300667 712.409441
558 0.330229 0.383067 0.353243 0.000087 0.473291 0.466624 0.470481 0.000085 0.365994 0.403956 0.382553 0.000052 0.333579 0.382776 0.354937 0.000200 0.326879 0.383357 0.351549 0.000203 0.457457 0.451507 0.454764 0.000152 0.489125 0.481741 0.486197 0.000189 0.364548 0.399959 0.379894 0.000116 0.367441 0.407953 0.385211 0.000120 960.290000 974.980000 965.649233 367.184715 1096.360000 1081.110000 1088.164233 389.402219 7943.350000 7943.910000 7946.186533 706.060457
559 0.329917 0.382415 0.353244 0.000087 0.471598 0.466152 0.470517 0.000084 0.365337 0.403350 0.382563 0.000051 0.332203 0.383868 0.354878 0.000197 0.327631 0.380962 0.351611 0.000203 0.454194 0.452247 0.454773 0.000152 0.489003 0.480058 0.486261 0.000185 0.362701 0.400963 0.379852 0.000114 0.367974 0.405736 0.385274 0.000120 961.850000 973.270000 965.966733 364.097560 1095.290000 1077.440000 1088.139367 391.094641 7942.860000 7949.290000 7945.893900 701.772239
560 0.330166 0.382187 0.353284 0.000086 0.472425 0.467295 0.470453 0.000085 0.365731 0.403464 0.382576 0.000052 0.332531 0.384331 0.355005 0.000196 0.327802 0.380044 0.351563 0.000202 0.455821 0.451636 0.454679 0.000151 0.489028 0.482954 0.486227 0.000185 0.363354 0.401157 0.379923 0.000114 0.368108 0.405771 0.385229 0.000119 962.670000 972.030000 966.364367 362.044865 1096.210000 1075.300000 1088.052667 390.921245 7941.120000 7952.670000 7945.582967 694.553847
561 0.329907 0.381944 0.353313 0.000087 0.470135 0.466984 0.470505 0.000084 0.364964 0.403204 0.382611 0.000052 0.330640 0.382981 0.355068 0.000196 0.329173 0.380907 0.351558 0.000201 0.454494 0.450770 0.454839 0.000150 0.485775 0.483198 0.486171 0.000189 0.361604 0.399928 0.380010 0.000114 0.368324 0.406480 0.385211 0.000119 962.550000 974.120000 966.668467 370.597288 1098.040000 1080.120000 1087.866033 381.439313 7939.410000 7945.760000 7945.465500 684.560895
562 0.330326 0.382299 0.353373 0.000088 0.471302 0.466898 0.470327 0.000087 0.365570 0.403449 0.382611 0.000052 0.332874 0.384538 0.355093 0.000197 0.327778 0.380060 0.351653 0.000204 0.455961 0.451578 0.454676 0.000153 0.486642 0.482219 0.485978 0.000192 0.363645 0.401298 0.379989 0.000115 0.367494 0.405600 0.385234 0.000119 961.110000 971.100000 966.813567 372.362476 1095.810000 1076.310000 1087.879967 378.611054 7943.080000 7952.590000 7945.306467 679.134632
563 0.329872 0.382400 0.353381 0.000087 0.471930 0.468489 0.470308 0.000085 0.365386 0.403922 0.382613 0.000052 0.332594 0.383896 0.355205 0.000196 0.327149 0.380903 0.351558 0.000205 0.455967 0.452929 0.454666 0.000150 0.487894 0.484050 0.485950 0.000192 0.363437 0.401154 0.380070 0.000114 0.367336 0.406690 0.385156 0.000120 961.950000 972.700000 966.929167 373.717376 1096.360000 1074.320000 1087.811867 377.570296 7941.690000 7952.980000 7945.258967 671.271523
564 0.329600 0.382148 0.353328 0.000087 0.471617 0.466989 0.470328 0.000086 0.365104 0.403358 0.382578 0.000052 0.331742 0.382880 0.355086 0.000194 0.327458 0.381416 0.351571 0.000204 0.456882 0.453385 0.454610 0.000152 0.486353 0.480592 0.486047 0.000192 0.363027 0.400506 0.379967 0.000114 0.367182 0.406210 0.385190 0.000120 959.030000 976.710000 966.928433 372.324681 1096.070000 1076.360000 1087.779900 373.635082 7944.900000 7946.930000 7945.291667 658.803351
565 0.329950 0.382925 0.353316 0.000086 0.473349 0.468865 0.470359 0.000086 0.365799 0.404409 0.382577 0.000051 0.330916 0.385072 0.355119 0.000196 0.328984 0.380777 0.351513 0.000200 0.456746 0.453657 0.454695 0.000152 0.489951 0.484072 0.486024 0.000198 0.362373 0.402218 0.380013 0.000115 0.369226 0.406601 0.385140 0.000117 962.540000 974.350000 967.006133 377.390929 1093.330000 1071.290000 1087.872967 375.526714 7944.130000 7954.360000 7945.120900 649.258779
566 0.329837 0.382138 0.353323 0.000087 0.473001 0.469760 0.470295 0.000086 0.365628 0.404044 0.382566 0.000052 0.331515 0.380768 0.355197 0.000196 0.328158 0.383509 0.351448 0.000202 0.456133 0.454093 0.454700 0.000151 0.489869 0.485428 0.485890 0.000193 0.362670 0.399100 0.380073 0.000116 0.368586 0.408988 0.385059 0.000119 961.460000 972.810000 967.028900 378.296992 1095.260000 1079.340000 1087.973200 376.202683 7943.280000 7947.850000 7944.997900 646.792527
567 0.329992 0.383064 0.353238 0.000087 0.471358 0.467999 0.470394 0.000087 0.365334 0.404298 0.382527 0.000052 0.332388 0.384996 0.355028 0.000198 0.327597 0.381132 0.351447 0.000205 0.454452 0.452867 0.454638 0.000151 0.488263 0.483132 0.486149 0.000198 0.362904 0.401964 0.379931 0.000117 0.367763 0.406632 0.385123 0.000120 961.720000 970.480000 966.861467 378.320979 1095.910000 1076.570000 1087.913933 381.389781 7942.370000 7952.950000 7945.224600 652.365355
568 0.329769 0.382462 0.353221 0.000088 0.472231 0.468831 0.470245 0.000087 0.365385 0.404055 0.382477 0.000052 0.331421 0.382564 0.354980 0.000200 0.328117 0.382361 0.351463 0.000206 0.456309 0.452520 0.454454 0.000153 0.488152 0.485142 0.486035 0.000194 0.362643 0.400053 0.379848 0.000118 0.368126 0.408056 0.385106 0.000120 963.320000 976.180000 966.973300 371.886336 1097.380000 1075.600000 1087.728667 382.882720 7939.300000 7948.220000 7945.298033 652.454074
569 0.329965 0.382189 0.353141 0.000085 0.472007 0.466313 0.470320 0.000087 0.365475 0.403220 0.382436 0.000051 0.332117 0.382299 0.354845 0.000198 0.327813 0.382079 0.351438 0.000202 0.457000 0.452910 0.454573 0.000152 0.487015 0.479716 0.486068 0.000196 0.363338 0.399951 0.379777 0.000117 0.367613 0.406488 0.385096 0.000118 962.210000 975.540000 966.860867 365.189453 1095.730000 1074.370000 1087.699067 386.712389 7942.060000 7950.090000 7945.440067 652.204198
570 0.330128 0.382699 0.353265 0.000087 0.472515 0.468472 0.470216 0.000086 0.365724 0.404142 0.382503 0.000052 0.331504 0.386177 0.354926 0.000199 0.328751 0.379221 0.351605 0.000204 0.455116 0.453590 0.454288 0.000153 0.489914 0.483354 0.486144 0.000193 0.362407 0.403030 0.379767 0.000118 0.369042 0.405254 0.385239 0.000120 961.970000 975.690000 966.942167 362.967878 1094.440000 1077.610000 1087.671700 382.930634 7943.590000 7946.700000 7945.386133 637.753742
571 0.329772 0.382298 0.353410 0.000086 0.471464 0.467658 0.470203 0.000086 0.365195 0.403638 0.382608 0.000051 0.330227 0.385891 0.355066 0.000200 0.329317 0.378705 0.351753 0.000201 0.456335 0.453749 0.454205 0.000152 0.486594 0.481567 0.486201 0.000190 0.361754 0.402856 0.379851 0.000118 0.368636 0.404421 0.385365 0.000118 962.110000 968.390000 966.980067 358.530522 1094.860000 1078.310000 1087.530000 379.529513 7943.030000 7953.300000 7945.489933 631.060233
572 0.330398 0.382296 0.353422 0.000086 0.472189 0.467988 0.470096 0.000088 0.365845 0.403719 0.382591 0.000051 0.332254 0.384452 0.355137 0.000198 0.328541 0.380141 0.351707 0.000202 0.454740 0.452655 0.454022 0.000157 0.489638 0.483322 0.486170 0.000194 0.362875 0.401502 0.379858 0.000117 0.368815 0.405936 0.385323 0.000117 961.500000 969.690000 967.129967 352.932517 1095.230000 1079.690000 1087.477333 374.283603 7943.270000 7950.620000 7945.392700 623.392620
573 0.330282 0.382472 0.353319 0.000086 0.472497 0.467502 0.470195 0.000089 0.365836 0.403729 0.382538 0.000051 0.332896 0.384524 0.354813 0.000200 0.327669 0.380420 0.351824 0.000201 0.456537 0.450907 0.454126 0.000158 0.488457 0.484097 0.486263 0.000193 0.363806 0.401119 0.379641 0.000117 0.367866 0.406339 0.385434 0.000116 961.550000 970.480000 966.907567 355.166276 1095.070000 1082.070000 1087.362367 370.524359 7943.380000 7947.450000 7945.730067 621.679652
574 0.330033 0.381663 0.353312 0.000087 0.471537 0.466382 0.470268 0.000087 0.365409 0.402843 0.382551 0.000051 0.331775 0.381571 0.354781 0.000199 0.328290 0.381756 0.351843 0.000202 0.453913 0.452241 0.454237 0.000153 0.489162 0.480523 0.486298 0.000193 0.362309 0.399238 0.379645 0.000116 0.368508 0.406448 0.385457 0.000117 962.580000 976.520000 967.022333 355.597357 1092.930000 1074.390000 1087.096033 376.583365 7944.490000 7949.090000 7945.881633 626.975314
575 0.330232 0.382473 0.353377 0.000087 0.473246 0.466693 0.470338 0.000087 0.365985 0.403528 0.382617 0.000051 0.331661 0.382777 0.354918 0.000198 0.328803 0.382170 0.351836 0.000201 0.455812 0.450889 0.454243 0.000153 0.490680 0.482498 0.486433 0.000190 0.362699 0.399805 0.379749 0.000116 0.369272 0.407252 0.385485 0.000116 965.660000 969.980000 967.076467 353.780614 1093.600000 1073.750000 1086.822333 381.029335 7940.740000 7956.270000 7946.101200 628.601570
576 0.330106 0.382652 0.353354 0.000087 0.472751 0.467978 0.470367 0.000086 0.365767 0.403983 0.382607 0.000052 0.332441 0.384485 0.354797 0.000199 0.327770 0.380819 0.351911 0.000202 0.454904 0.451686 0.454178 0.000157 0.490598 0.484270 0.486555 0.000187 0.363057 0.401286 0.379642 0.000116 0.368477 0.406681 0.385572 0.000117 964.420000 971.050000 966.991700 346.099226 1093.030000 1077.100000 1086.840033 382.192004 7942.550000 7951.850000 7946.168267 628.081109
577 0.330461 0.382835 0.353289 0.000087 0.472260 0.468157 0.470302 0.000086 0.365911 0.404166 0.382542 0.000052 0.332887 0.384063 0.354783 0.000199 0.328036 0.381607 0.351795 0.000200 0.456105 0.449453 0.453980 0.000156 0.488414 0.486860 0.486623 0.000186 0.363692 0.400411 0.379582 0.000117 0.368130 0.407921 0.385502 0.000117 961.360000 974.250000 967.074100 352.348352 1094.980000 1077.750000 1086.618600 381.964647 7943.660000 7948.000000 7946.307300 641.564583
578 0.330077 0.383016 0.353269 0.000088 0.472335 0.468517 0.470296 0.000086 0.365642 0.404391 0.382526 0.000052 0.332225 0.384457 0.354745 0.000198 0.327929 0.381576 0.351794 0.000201 0.454279 0.450508 0.454054 0.000155 0.490392 0.486525 0.486538 0.000191 0.362739 0.400970 0.379572 0.000116 0.368545 0.407813 0.385479 0.000118 962.930000 971.300000 967.238067 346.215817 1092.940000 1078.270000 1086.320200 377.493586 7944.130000 7950.430000 7946.441733 636.337276
579 0.329737 0.382485 0.353263 0.000087 0.471236 0.465685 0.470302 0.000086 0.365112 0.403285 0.382522 0.000052 0.332408 0.385343 0.354683 0.000193 0.327066 0.379627 0.351843 0.000199 0.455408 0.449275 0.454063 0.000154 0.487064 0.482095 0.486541 0.000186 0.363158 0.401326 0.379528 0.000113 0.367066 0.405244 0.385517 0.000116 961.840000 974.740000 967.144100 349.006006 1094.710000 1077.740000 1085.979100 371.230045 7943.450000 7947.520000 7946.876800 635.866356
580 0.330075 0.382178 0.353131 0.000086 0.470716 0.466830 0.470343 0.000086 0.365235 0.403341 0.382434 0.000051 0.331691 0.383435 0.354636 0.000192 0.328459 0.380920 0.351626 0.000200 0.455133 0.450002 0.454190 0.000155 0.486299 0.483658 0.486496 0.000188 0.362551 0.400077 0.379524 0.000112 0.367919 0.406604 0.385343 0.000117 963.470000 973.440000 967.206433 352.301957 1091.800000 1071.720000 1085.651700 367.184530 7944.730000 7954.840000 7947.141867 633.859680
581 0.329735 0.382174 0.353068 0.000087 0.472623 0.466827 0.470325 0.000087 0.365457 0.403338 0.382382 0.000052 0.332843 0.382676 0.354646 0.000193 0.326627 0.381673 0.351490 0.000202 0.456707 0.452620 0.454223 0.000155 0.488538 0.481034 0.486426 0.000191 0.363809 0.400162 0.379540 0.000114 0.367105 0.406514 0.385224 0.000119 962.350000 973.740000 967.600333 354.038876 1093.180000 1072.210000 1085.527067 371.878878 7944.470000 7954.050000 7946.872600 632.395510
582 0.330079 0.382165 0.353178 0.000088 0.473912 0.467374 0.470279 0.000086 0.366037 0.403467 0.382453 0.000052 0.332498 0.381869 0.354847 0.000192 0.327660 0.382460 0.351510 0.000206 0.458464 0.452013 0.454137 0.000156 0.489360 0.482735 0.486420 0.000188 0.363990 0.399405 0.379669 0.000113 0.368085 0.407529 0.385237 0.000120 962.420000 976.790000 967.578233 357.369177 1094.640000 1071.840000 1085.495267 371.324561 7942.940000 7951.370000 7946.926500 632.788787
583 0.330333 0.382223 0.353182 0.000087 0.472335 0.468383 0.470194 0.000087 0.365833 0.403763 0.382435 0.000051 0.332056 0.383741 0.355030 0.000188 0.328611 0.380704 0.351334 0.000204 0.456308 0.452461 0.453992 0.000157 0.488361 0.484305 0.486397 0.000191 0.363119 0.400921 0.379770 0.000111 0.368548 0.406604 0.385100 0.000121 961.050000 972.700000 967.441600 357.028585 1094.330000 1077.100000 1085.434200 366.504556 7944.620000 7950.200000 7947.124200 629.659175
584 0.330129 0.382241 0.353216 0.000085 0.472251 0.465761 0.470250 0.000086 0.365659 0.403121 0.382475 0.000050 0.332796 0.384338 0.355255 0.000185 0.327461 0.380143 0.351177 0.000200 0.456753 0.451357 0.454116 0.000158 0.487749 0.480164 0.486384 0.000184 0.363785 0.401093 0.379970 0.000109 0.367533 0.405148 0.384979 0.000117 962.830000 971.060000 967.581967 350.392312 1093.000000 1075.360000 1085.206300 358.233996 7944.170000 7953.580000 7947.211733 625.872358
585 0.330013 0.382156 0.353277 0.000086 0.471861 0.467366 0.470334 0.000085 0.365475 0.403459 0.382541 0.000052 0.332877 0.384626 0.355453 0.000189 0.327149 0.379686 0.351100 0.000202 0.456844 0.450352 0.454142 0.000158 0.486877 0.484380 0.486526 0.000185 0.363869 0.401058 0.380125 0.000111 0.367081 0.405859 0.384957 0.000120 961.080000 970.150000 967.612600 351.384215 1093.280000 1076.340000 1084.933200 355.071872 7945.640000 7953.510000 7947.454200 632.803299
586 0.330125 0.382413 0.353370 0.000087 0.471945 0.465241 0.470246 0.000087 0.365580 0.403120 0.382589 0.000052 0.331572 0.382295 0.355550 0.000187 0.328679 0.382531 0.351190 0.000200 0.455895 0.448815 0.453997 0.000164 0.487995 0.481666 0.486495 0.000183 0.362653 0.398925 0.380162 0.000111 0.368508 0.407315 0.385017 0.000118 960.600000 974.340000 967.431933 357.694740 1092.890000 1074.020000 1084.873233 359.338912 7946.510000 7951.640000 7947.694833 645.694573
587 0.330015 0.383019 0.353407 0.000088 0.472819 0.467620 0.470199 0.000087 0.365716 0.404170 0.382605 0.000052 0.332732 0.385923 0.355661 0.000189 0.327297 0.380116 0.351153 0.000200 0.457285 0.450796 0.453949 0.000163 0.488354 0.484445 0.486449 0.000187 0.363871 0.402141 0.380233 0.000111 0.367561 0.406198 0.384977 0.000120 963.980000 977.290000 967.357833 359.249634 1092.510000 1074.330000 1084.898100 360.285600 7943.510000 7948.380000 7947.744067 643.720813
588 0.329737 0.382683 0.353381 0.000088 0.472633 0.468324 0.470221 0.000087 0.365461 0.404093 0.382591 0.000052 0.330865 0.382941 0.355678 0.000191 0.328608 0.382425 0.351084 0.000199 0.456832 0.452541 0.453992 0.000164 0.488434 0.484108 0.486449 0.000187 0.362357 0.400341 0.380256 0.000112 0.368565 0.407846 0.384925 0.000118 965.660000 972.390000 967.376000 351.864245 1090.620000 1076.550000 1084.724933 356.105648 7943.720000 7951.060000 7947.899067 637.412595
589 0.330105 0.382970 0.353309 0.000088 0.471612 0.466303 0.470198 0.000088 0.365481 0.403803 0.382531 0.000052 0.333129 0.384495 0.355525 0.000191 0.327080 0.381444 0.351093 0.000199 0.453837 0.448134 0.454032 0.000164 0.489387 0.484472 0.486364 0.000189 0.363306 0.400405 0.380152 0.000112 0.367657 0.407201 0.384910 0.000118 963.950000 974.530000 967.360900 354.782455 1090.330000 1073.620000 1084.468100 359.997693 7945.720000 7951.850000 7948.171000 644.879385
590 0.330102 0.383104 0.353309 0.000087 0.469648 0.467576 0.470207 0.000086 0.364989 0.404222 0.382534 0.000052 0.331613 0.385058 0.355544 0.000193 0.328591 0.381150 0.351074 0.000197 0.452815 0.451411 0.453995 0.000162 0.486481 0.483741 0.486420 0.000186 0.361914 0.401646 0.380156 0.000114 0.368063 0.406798 0.384911 0.000117 962.550000 975.400000 967.391367 354.417627 1091.470000 1074.390000 1084.278100 359.788093 7945.980000 7950.210000 7948.330533 647.284781
591 0.329971 0.382854 0.353324 0.000088 0.472989 0.466377 0.470272 0.000086 0.365725 0.403735 0.382561 0.000052 0.332421 0.386130 0.355426 0.000193 0.327521 0.379578 0.351222 0.000199 0.455368 0.449718 0.454204 0.000161 0.490610 0.483036 0.486340 0.000187 0.363157 0.402027 0.380120 0.000114 0.368293 0.405443 0.385002 0.000117 964.170000 977.240000 967.322833 353.444089 1090.360000 1072.980000 1084.014633 361.420335 7945.470000 7949.780000 7948.662533 653.755038
592 0.329731 0.382631 0.353287 0.000087 0.473215 0.465452 0.470204 0.000087 0.365602 0.403336 0.382516 0.000052 0.332020 0.383766 0.355473 0.000193 0.327441 0.381496 0.351101 0.000197 0.458265 0.450035 0.453982 0.000161 0.488165 0.480869 0.486426 0.000188 0.363581 0.400333 0.380101 0.000114 0.367622 0.406339 0.384932 0.000117 964.260000 972.470000 967.401967 355.543286 1089.470000 1074.760000 1083.768333 361.947131 7946.270000 7952.770000 7948.829700 656.263642
593 0.330265 0.382754 0.353281 0.000088 0.473811 0.468574 0.470165 0.000085 0.366152 0.404209 0.382502 0.000052 0.331975 0.385216 0.355481 0.000196 0.328556 0.380292 0.351082 0.000197 0.458294 0.450030 0.453964 0.000160 0.489327 0.487118 0.486365 0.000186 0.363555 0.401420 0.380102 0.000115 0.368749 0.406998 0.384903 0.000118 965.690000 973.120000 967.619333 355.817573 1089.440000 1076.400000 1083.567633 369.079974 7944.870000 7950.480000 7948.813033 667.875476
594 0.329749 0.382595 0.353266 0.000086 0.472003 0.468987 0.470176 0.000086 0.365312 0.404193 0.382494 0.000051 0.332959 0.385488 0.355444 0.000189 0.326538 0.379702 0.351089 0.000197 0.455056 0.452257 0.454016 0.000162 0.488949 0.485717 0.486334 0.000189 0.363484 0.402180 0.380087 0.000112 0.367141 0.406205 0.384901 0.000117 967.470000 972.380000 967.928433 351.020943 1089.890000 1071.360000 1083.476333 374.443142 7942.640000 7956.260000 7948.595233 662.515715
595 0.330397 0.382520 0.353252 0.000086 0.471323 0.467713 0.470194 0.000085 0.365628 0.403818 0.382488 0.000051 0.333895 0.384184 0.355500 0.000190 0.326898 0.380856 0.351004 0.000198 0.454482 0.451365 0.454062 0.000160 0.488163 0.484061 0.486326 0.000183 0.364042 0.400979 0.380141 0.000112 0.367214 0.406657 0.384835 0.000118 969.750000 975.050000 968.119467 356.106160 1089.540000 1067.390000 1083.225500 379.226663 7940.710000 7957.560000 7948.655033 680.197396
596 0.330360 0.382278 0.353301 0.000086 0.471776 0.467434 0.470228 0.000086 0.365714 0.403567 0.382533 0.000051 0.332145 0.384871 0.355569 0.000192 0.328575 0.379685 0.351032 0.000200 0.455767 0.449520 0.453946 0.000161 0.487785 0.485348 0.486510 0.000187 0.363051 0.401033 0.380163 0.000112 0.368378 0.406101 0.384902 0.000118 962.810000 969.800000 968.370600 361.438601 1090.840000 1073.530000 1082.978000 381.073784 7946.350000 7956.670000 7948.651400 687.738968
597 0.330626 0.382627 0.353339 0.000086 0.471351 0.468935 0.470211 0.000085 0.365808 0.404204 0.382557 0.000051 0.333700 0.385312 0.355644 0.000192 0.327553 0.379942 0.351034 0.000200 0.454730 0.450674 0.453881 0.000162 0.487971 0.487196 0.486541 0.000184 0.363958 0.401652 0.380203 0.000112 0.367657 0.406756 0.384910 0.000119 963.830000 973.750000 968.639800 363.317154 1090.120000 1075.090000 1082.637633 381.933521 7946.050000 7951.160000 7948.722567 692.641655
598 0.330025 0.382369 0.353253 0.000086 0.471675 0.466702 0.470221 0.000088 0.365437 0.403452 0.382495 0.000051 0.335085 0.383778 0.355586 0.000192 0.324964 0.380959 0.350921 0.000201 0.454958 0.450778 0.453917 0.000167 0.488392 0.482626 0.486525 0.000189 0.365053 0.400528 0.380169 0.000112 0.365821 0.406376 0.384822 0.000119 968.610000 972.700000 968.824033 364.106821 1090.850000 1074.340000 1082.632367 389.406359 7940.540000 7952.960000 7948.543600 700.010864
599 0.330038 0.382107 0.353266 0.000086 0.472179 0.467207 0.470222 0.000087 0.365574 0.403382 0.382505 0.000051 0.333004 0.383480 0.355559 0.000193 0.327073 0.380734 0.350972 0.000202 0.456489 0.450156 0.453911 0.000161 0.487870 0.484258 0.486532 0.000188 0.363875 0.400149 0.380147 0.000112 0.367272 0.406615 0.384862 0.000120 966.770000 975.830000 968.744533 371.877140 1091.680000 1070.600000 1082.221467 385.089919 7941.550000 7953.570000 7949.034000 697.805447
600 0.330489 0.381583 0.353190 0.000084 0.472364 0.466937 0.470357 0.000086 0.365958 0.402922 0.382482 0.000050 0.334623 0.382499 0.355503 0.000190 0.326355 0.380668 0.350878 0.000201 0.455937 0.451334 0.454059 0.000160 0.488791 0.482540 0.486655 0.000187 0.364951 0.399708 0.380142 0.000111 0.366964 0.406136 0.384822 0.000119 964.800000 976.690000 968.912600 376.608786 1092.250000 1077.270000 1081.844800 387.560945 7942.950000 7946.040000 7949.242600 701.326272
601 0.330691 0.381941 0.353315 0.000085 0.473132 0.467143 0.470249 0.000086 0.366301 0.403241 0.382549 0.000051 0.334153 0.384633 0.355702 0.000193 0.327228 0.379249 0.350929 0.000201 0.456953 0.450562 0.453908 0.000159 0.489311 0.483724 0.486590 0.000186 0.364853 0.401115 0.380254 0.000113 0.367749 0.405368 0.384844 0.000119 964.750000 972.910000 968.909600 374.630460 1088.900000 1075.400000 1081.648133 380.336815 7946.350000 7951.690000 7949.442267 687.964112
602 0.330576 0.381335 0.353374 0.000084 0.473119 0.468558 0.470328 0.000086 0.366212 0.403141 0.382613 0.000050 0.334269 0.383600 0.355836 0.000190 0.326884 0.379070 0.350912 0.000199 0.457215 0.452350 0.454104 0.000160 0.489023 0.484765 0.486553 0.000182 0.365005 0.400788 0.380403 0.000112 0.367419 0.405494 0.384822 0.000117 964.920000 976.520000 968.866600 384.252787 1087.110000 1072.280000 1081.309567 383.109818 7947.970000 7951.200000 7949.823833 694.424132
603 0.330548 0.382017 0.353484 0.000084 0.471994 0.466743 0.470315 0.000085 0.365910 0.403198 0.382692 0.000050 0.333216 0.384273 0.355905 0.000188 0.327880 0.379760 0.351064 0.000197 0.455775 0.452035 0.454011 0.000159 0.488212 0.481451 0.486619 0.000182 0.363856 0.401214 0.380431 0.000110 0.367963 0.405183 0.384952 0.000116 962.370000 978.000000 968.957100 384.888107 1089.080000 1072.970000 1080.969233 390.263653 7948.550000 7949.030000 7950.073667 698.774026
604 0.330743 0.382326 0.353611 0.000084 0.472847 0.464303 0.470312 0.000086 0.366269 0.402820 0.382786 0.000050 0.334190 0.383728 0.356151 0.000183 0.327295 0.380924 0.351071 0.000198 0.455896 0.449241 0.453929 0.000160 0.489798 0.479366 0.486694 0.000183 0.364617 0.400106 0.380595 0.000107 0.367921 0.405535 0.384977 0.000117 965.030000 975.680000 968.905500 391.064695 1088.530000 1069.420000 1080.951300 392.927424 7946.440000 7954.900000 7950.143200 709.255832
605 0.330264 0.382635 0.353718 0.000085 0.471061 0.468685 0.470319 0.000085 0.365463 0.404147 0.382868 0.000051 0.334883 0.388818 0.356317 0.000184 0.325645 0.376451 0.351119 0.000197 0.454800 0.452331 0.453935 0.000163 0.487321 0.485039 0.486703 0.000179 0.364863 0.404696 0.380722 0.000109 0.366064 0.403598 0.385015 0.000116 963.230000 975.680000 968.930567 394.843085 1089.660000 1069.930000 1080.944500 392.353450 7947.110000 7954.390000 7950.124933 716.116003
606 0.330355 0.383094 0.353804 0.000085 0.471347 0.466854 0.470235 0.000086 0.365603 0.404034 0.382912 0.000051 0.334988 0.385276 0.356507 0.000185 0.325721 0.380911 0.351101 0.000195 0.454310 0.451457 0.453716 0.000162 0.488385 0.482251 0.486754 0.000181 0.364819 0.401822 0.380810 0.000108 0.366387 0.406246 0.385015 0.000116 965.960000 976.910000 968.883467 394.093072 1089.630000 1070.370000 1081.039333 395.332735 7944.410000 7952.720000 7950.077200 716.470606
607 0.330575 0.382963 0.353825 0.000085 0.471591 0.467485 0.470264 0.000085 0.365829 0.404093 0.382934 0.000052 0.333041 0.385045 0.356554 0.000186 0.328109 0.380881 0.351096 0.000199 0.455267 0.450714 0.453759 0.000162 0.487915 0.484256 0.486768 0.000180 0.363597 0.401462 0.380855 0.000109 0.368060 0.406724 0.385014 0.000118 966.350000 977.350000 968.837433 388.137031 1088.620000 1069.000000 1080.942433 385.983067 7945.030000 7953.650000 7950.220133 697.416705
608 0.329686 0.382411 0.353957 0.000086 0.472554 0.466734 0.470058 0.000087 0.365403 0.403491 0.382982 0.000052 0.333763 0.385835 0.356713 0.000186 0.325609 0.378987 0.351201 0.000200 0.454775 0.448975 0.453566 0.000165 0.490334 0.484492 0.486549 0.000184 0.364016 0.401620 0.380926 0.000110 0.366790 0.405363 0.385038 0.000118 960.530000 979.910000 968.627533 377.918308 1088.850000 1070.140000 1080.758033 374.718746 7950.620000 7949.950000 7950.614433 672.220813
609 0.330268 0.382806 0.353934 0.000087 0.471734 0.469272 0.470067 0.000088 0.365635 0.404422 0.382968 0.000053 0.334593 0.382884 0.356693 0.000186 0.325944 0.382728 0.351176 0.000201 0.454630 0.452650 0.453498 0.000167 0.488837 0.485894 0.486636 0.000183 0.364602 0.400325 0.380894 0.000110 0.366668 0.408519 0.385041 0.000120 963.500000 974.300000 968.555067 370.705775 1089.590000 1068.280000 1080.523433 373.280715 7946.910000 7957.420000 7950.921500 666.443628
610 0.330819 0.383662 0.354057 0.000089 0.471115 0.466605 0.469920 0.000089 0.365893 0.404398 0.383023 0.000054 0.334193 0.384906 0.356755 0.000188 0.327446 0.382417 0.351360 0.000204 0.453793 0.450332 0.453223 0.000169 0.488437 0.482877 0.486618 0.000186 0.364093 0.401263 0.380872 0.000112 0.367694 0.407532 0.385174 0.000120 963.340000 975.310000 968.489000 370.054544 1086.840000 1067.160000 1080.399100 378.495121 7949.820000 7957.530000 7951.111900 672.719614
611 0.330015 0.383377 0.353849 0.000090 0.469190 0.466309 0.469840 0.000089 0.364809 0.404110 0.382847 0.000054 0.333527 0.384719 0.356639 0.000187 0.326504 0.382034 0.351059 0.000206 0.451681 0.450339 0.453201 0.000172 0.486699 0.482279 0.486478 0.000181 0.363065 0.401124 0.380779 0.000111 0.366553 0.407096 0.384914 0.000122 961.290000 975.950000 968.450833 364.847959 1087.280000 1067.760000 1080.356300 377.082048 7951.430000 7956.290000 7951.192867 672.039030
612 0.329926 0.383918 0.353694 0.000091 0.471386 0.468270 0.469770 0.000090 0.365291 0.405006 0.382713 0.000055 0.332614 0.385858 0.356551 0.000188 0.327239 0.381978 0.350837 0.000208 0.453885 0.453975 0.453007 0.000173 0.488887 0.482564 0.486533 0.000184 0.362932 0.402887 0.380665 0.000111 0.367651 0.407125 0.384761 0.000122 960.510000 977.050000 968.167367 365.060970 1088.990000 1064.580000 1080.241333 385.041478 7950.500000 7958.370000 7951.591300 680.460722
613 0.329709 0.382918 0.353385 0.000091 0.471755 0.466746 0.469632 0.000089 0.365221 0.403875 0.382447 0.000054 0.332961 0.387272 0.356341 0.000188 0.326457 0.378565 0.350430 0.000205 0.453557 0.449333 0.452864 0.000171 0.489952 0.484159 0.486400 0.000183 0.363110 0.402787 0.380472 0.000111 0.367331 0.404963 0.384423 0.000121 962.800000 971.740000 968.062467 362.775261 1086.860000 1069.080000 1080.381900 383.581648 7950.340000 7959.180000 7951.555633 686.298892
614 0.329473 0.383427 0.353163 0.000092 0.471986 0.468113 0.469654 0.000087 0.365101 0.404599 0.382286 0.000055 0.332598 0.383272 0.356134 0.000186 0.326348 0.383583 0.350193 0.000204 0.453912 0.451212 0.452860 0.000171 0.490061 0.485014 0.486449 0.000178 0.362926 0.400257 0.380315 0.000111 0.367277 0.408941 0.384257 0.000120 961.330000 977.010000 967.777000 365.561244 1087.130000 1068.670000 1080.184567 382.321739 7951.540000 7954.320000 7952.038433 691.408907
615 0.329531 0.382847 0.353007 0.000090 0.471860 0.468415 0.469754 0.000086 0.365113 0.404239 0.382194 0.000054 0.332390 0.384191 0.356074 0.000185 0.326671 0.381504 0.349940 0.000200 0.454151 0.452121 0.452896 0.000168 0.489569 0.484708 0.486613 0.000177 0.362831 0.401174 0.380279 0.000110 0.367395 0.407305 0.384108 0.000117 960.460000 976.070000 967.654333 357.812011 1088.040000 1069.860000 1080.244633 379.357596 7951.500000 7954.070000 7952.101033 679.713872
616 0.329389 0.382279 0.352796 0.000088 0.471359 0.469069 0.469673 0.000087 0.364881 0.403977 0.382016 0.000053 0.332154 0.384947 0.355880 0.000189 0.326624 0.379612 0.349713 0.000195 0.452749 0.452647 0.452781 0.000165 0.489969 0.485491 0.486565 0.000180 0.362302 0.401872 0.380105 0.000113 0.367460 0.406082 0.383926 0.000115 959.220000 974.770000 967.300367 358.845451 1089.610000 1071.370000 1080.126300 382.364163 7951.170000 7953.860000 7952.573333 677.107817
617 0.329813 0.382461 0.352763 0.000087 0.470671 0.467292 0.469697 0.000085 0.365028 0.403669 0.381997 0.000052 0.332334 0.385821 0.355663 0.000188 0.327292 0.379100 0.349864 0.000195 0.453842 0.451863 0.452785 0.000163 0.487500 0.482721 0.486609 0.000178 0.362711 0.402331 0.379943 0.000112 0.367344 0.405006 0.384050 0.000115 959.960000 976.420000 966.882233 357.580723 1088.860000 1068.530000 1079.891433 388.871086 7951.180000 7955.050000 7953.226333 682.864166
618 0.329119 0.382258 0.352686 0.000089 0.470833 0.467331 0.469653 0.000086 0.364547 0.403526 0.381928 0.000053 0.332820 0.383455 0.355555 0.000188 0.325417 0.381062 0.349817 0.000197 0.454199 0.450776 0.452664 0.000166 0.487467 0.483886 0.486641 0.000178 0.363165 0.400285 0.379833 0.000112 0.365930 0.406768 0.384023 0.000116 963.710000 972.540000 966.611867 355.586027 1087.690000 1066.420000 1080.049833 392.879632 7948.600000 7961.040000 7953.338300 686.938756
619 0.329256 0.381763 0.352557 0.000087 0.471375 0.468897 0.469736 0.000086 0.364786 0.403546 0.381851 0.000052 0.331895 0.386853 0.355421 0.000186 0.326618 0.376673 0.349692 0.000197 0.454100 0.450629 0.452738 0.000164 0.488651 0.487165 0.486734 0.000180 0.362446 0.402797 0.379750 0.000110 0.367126 0.404296 0.383952 0.000117 962.960000 974.750000 966.187067 355.592014 1087.910000 1063.980000 1080.089767 399.421485 7949.130000 7961.270000 7953.723167 681.907370
620 0.329513 0.381622 0.352639 0.000086 0.472691 0.466556 0.469674 0.000086 0.365307 0.402856 0.381898 0.000051 0.332410 0.384201 0.355478 0.000186 0.326615 0.379043 0.349799 0.000198 0.455796 0.449983 0.452721 0.000166 0.489586 0.483129 0.486627 0.000180 0.363257 0.400647 0.379789 0.000110 0.367358 0.405065 0.384006 0.000117 959.880000 975.170000 966.249700 359.892527 1087.740000 1065.960000 1080.229033 404.289297 7952.380000 7958.870000 7953.521267 685.458689
621 0.329312 0.381074 0.352690 0.000086 0.470777 0.467604 0.469580 0.000085 0.364678 0.402706 0.381913 0.000051 0.331729 0.383217 0.355431 0.000184 0.326894 0.378932 0.349950 0.000201 0.452731 0.450406 0.452483 0.000167 0.488823 0.484801 0.486678 0.000177 0.361980 0.400014 0.379694 0.000110 0.367377 0.405399 0.384132 0.000118 963.800000 976.430000 966.089433 356.543817 1091.500000 1068.790000 1080.382633 397.765176 7944.700000 7954.780000 7953.527933 673.341380
622 0.329145 0.382029 0.352798 0.000087 0.473150 0.466832 0.469610 0.000086 0.365146 0.403230 0.382001 0.000052 0.329792 0.383744 0.355571 0.000187 0.328499 0.380314 0.350025 0.000199 0.455166 0.451141 0.452488 0.000171 0.491134 0.482523 0.486732 0.000179 0.361135 0.400593 0.379800 0.000111 0.369158 0.405866 0.384201 0.000118 961.380000 975.120000 966.150667 356.290392 1093.290000 1070.480000 1080.490900 395.580291 7945.330000 7954.400000 7953.358433 668.938795
623 0.329037 0.382110 0.352710 0.000087 0.471006 0.469405 0.469687 0.000087 0.364530 0.403934 0.381955 0.000053 0.332602 0.383368 0.355380 0.000188 0.325473 0.380853 0.350041 0.000200 0.454156 0.452830 0.452634 0.000173 0.487856 0.485980 0.486740 0.000178 0.362990 0.400734 0.379694 0.000111 0.366069 0.407134 0.384216 0.000118 963.460000 974.840000 966.314900 353.183020 1090.650000 1067.510000 1080.704033 392.670186 7945.890000 7957.650000 7952.981067 669.694912
624 0.328975 0.381731 0.352649 0.000087 0.470454 0.467989 0.469574 0.000087 0.364345 0.403295 0.381880 0.000052 0.331209 0.384021 0.355365 0.000191 0.326741 0.379440 0.349933 0.000199 0.452707 0.451518 0.452365 0.000172 0.488201 0.484460 0.486784 0.000177 0.361583 0.400896 0.379615 0.000113 0.367106 0.405695 0.384145 0.000118 962.610000 974.560000 966.592167 357.840358 1090.120000 1068.400000 1080.802533 391.446513 7947.270000 7957.040000 7952.605300 676.355044
625 0.329352 0.381597 0.352616 0.000087 0.471609 0.467793 0.469501 0.000089 0.364916 0.403146 0.381838 0.000052 0.331906 0.383362 0.355364 0.000190 0.326798 0.379832 0.349868 0.000196 0.455935 0.449269 0.452352 0.000178 0.487284 0.486317 0.486650 0.000181 0.362913 0.399839 0.379611 0.000112 0.366920 0.406453 0.384064 0.000116 961.800000 972.960000 966.860433 360.990684 1090.970000 1070.540000 1080.804967 394.144668 7947.230000 7956.500000 7952.334600 693.286023
626 0.329378 0.381900 0.352594 0.000087 0.471466 0.466940 0.469480 0.000088 0.364900 0.403160 0.381815 0.000052 0.330704 0.385192 0.355213 0.000193 0.328052 0.378607 0.349975 0.000193 0.454018 0.448290 0.452326 0.000175 0.488914 0.485591 0.486634 0.000180 0.361533 0.400966 0.379491 0.000114 0.368267 0.405353 0.384140 0.000115 963.490000 971.100000 966.966800 361.863083 1087.460000 1070.810000 1080.864900 391.521038 7949.050000 7958.090000 7952.168300 695.378013
627 0.329319 0.381270 0.352563 0.000087 0.470097 0.466384 0.469406 0.000091 0.364513 0.402548 0.381774 0.000052 0.331063 0.381933 0.355104 0.000192 0.327575 0.380607 0.350022 0.000193 0.454034 0.449472 0.452264 0.000178 0.486159 0.483297 0.486547 0.000182 0.361806 0.398817 0.379394 0.000113 0.367221 0.406279 0.384153 0.000115 962.800000 973.650000 967.315533 365.686331 1089.070000 1070.220000 1080.809567 386.302428 7948.130000 7956.130000 7951.874900 692.445793
628 0.329423 0.381601 0.352553 0.000087 0.471556 0.468650 0.469361 0.000090 0.364956 0.403364 0.381755 0.000052 0.331804 0.383066 0.355056 0.000191 0.327041 0.380137 0.350051 0.000193 0.453688 0.450893 0.452345 0.000178 0.489424 0.486407 0.486377 0.000182 0.362275 0.400023 0.379378 0.000113 0.367637 0.406705 0.384132 0.000116 964.390000 977.140000 967.559433 366.788415 1087.450000 1066.960000 1080.914300 381.884222 7948.160000 7955.900000 7951.526267 696.884189
629 0.329194 0.381148 0.352623 0.000088 0.470345 0.467060 0.469334 0.000093 0.364482 0.402626 0.381801 0.000053 0.332863 0.383031 0.355003 0.000192 0.325525 0.379264 0.350243 0.000196 0.453869 0.448558 0.452318 0.000180 0.486820 0.485563 0.486350 0.000187 0.363114 0.399413 0.379332 0.000114 0.365849 0.405839 0.384270 0.000117 960.270000 975.090000 967.705833 374.656024 1087.540000 1068.480000 1080.724000 383.846729 7952.190000 7956.430000 7951.570167 703.557433
630 0.329412 0.381089 0.352659 0.000087 0.470920 0.467718 0.469294 0.000092 0.364789 0.402746 0.381818 0.000053 0.333364 0.384188 0.355084 0.000193 0.325461 0.377990 0.350234 0.000193 0.454440 0.450149 0.452278 0.000180 0.487401 0.485286 0.486310 0.000189 0.363633 0.400678 0.379383 0.000113 0.365946 0.404814 0.384253 0.000115 963.930000 977.720000 967.731433 381.003835 1088.290000 1071.950000 1080.530033 386.536931 7947.780000 7950.330000 7951.738533 713.353998
631 0.329535 0.381989 0.352616 0.000088 0.471282 0.466438 0.469261 0.000091 0.364972 0.403101 0.381777 0.000052 0.333031 0.385768 0.355037 0.000193 0.326040 0.378211 0.350195 0.000195 0.453369 0.449473 0.452251 0.000177 0.489194 0.483402 0.486272 0.000187 0.363115 0.401694 0.379340 0.000114 0.366829 0.404509 0.384214 0.000116 961.210000 972.660000 967.835433 384.259422 1086.870000 1067.640000 1080.273067 393.884924 7951.920000 7959.700000 7951.891500 727.909809
632 0.329536 0.381080 0.352548 0.000087 0.470470 0.465504 0.469316 0.000090 0.364770 0.402186 0.381740 0.000052 0.332014 0.382800 0.354850 0.000189 0.327059 0.379360 0.350247 0.000195 0.454384 0.449092 0.452371 0.000176 0.486556 0.481916 0.486261 0.000186 0.362607 0.399373 0.379230 0.000111 0.366933 0.404999 0.384251 0.000114 961.320000 975.490000 968.009600 391.003563 1087.800000 1070.480000 1080.128000 400.282063 7950.880000 7954.030000 7951.862400 740.344331
633 0.329585 0.381334 0.352549 0.000087 0.470589 0.467825 0.469337 0.000090 0.364836 0.402957 0.381746 0.000052 0.332433 0.382520 0.354939 0.000188 0.326738 0.380149 0.350159 0.000194 0.454232 0.449902 0.452451 0.000176 0.486946 0.485749 0.486223 0.000188 0.362883 0.399365 0.379317 0.000111 0.366790 0.406549 0.384175 0.000115 961.990000 972.530000 968.021967 393.891164 1087.890000 1068.130000 1079.920000 407.821901 7950.120000 7959.340000 7952.058033 751.884907
634 0.329315 0.381528 0.352496 0.000086 0.469488 0.466682 0.469214 0.000089 0.364358 0.402816 0.381676 0.000052 0.331971 0.385664 0.354989 0.000188 0.326658 0.377392 0.350003 0.000192 0.452685 0.449197 0.452270 0.000175 0.486290 0.484167 0.486157 0.000185 0.362150 0.401547 0.379310 0.000111 0.366566 0.404086 0.384042 0.000112 964.240000 974.150000 968.009700 400.586489 1089.850000 1070.800000 1079.994800 410.794668 7945.910000 7955.050000 7951.995500 753.076050
635 0.329783 0.381852 0.352441 0.000086 0.471443 0.468607 0.469255 0.000088 0.365198 0.403541 0.381644 0.000051 0.331327 0.383747 0.354967 0.000189 0.328239 0.379957 0.349915 0.000190 0.455181 0.451805 0.452239 0.000175 0.487705 0.485410 0.486271 0.000181 0.362291 0.400761 0.379285 0.000112 0.368106 0.406321 0.384004 0.000111 967.630000 970.280000 968.156133 403.080562 1085.910000 1067.840000 1079.839967 416.226381 7946.460000 7961.880000 7952.003900 766.998598
636 0.330043 0.381744 0.352519 0.000084 0.469937 0.466148 0.469167 0.000090 0.365016 0.402845 0.381681 0.000051 0.332835 0.382504 0.355028 0.000188 0.327250 0.380983 0.350010 0.000187 0.452973 0.449230 0.452154 0.000175 0.486902 0.483066 0.486181 0.000182 0.362870 0.399185 0.379310 0.000112 0.367163 0.406504 0.384052 0.000110 964.770000 973.760000 968.128233 407.159166 1089.630000 1068.520000 1079.538900 418.307498 7945.600000 7957.720000 7952.332867 769.719567
637 0.329761 0.380949 0.352721 0.000083 0.471082 0.466874 0.469189 0.000091 0.365091 0.402430 0.381838 0.000050 0.330775 0.382352 0.355078 0.000189 0.328747 0.379547 0.350365 0.000185 0.452546 0.449595 0.452285 0.000179 0.489618 0.484154 0.486094 0.000186 0.361218 0.399162 0.379380 0.000113 0.368965 0.405699 0.384297 0.000109 964.210000 975.810000 968.435633 412.238898 1087.520000 1069.200000 1079.359067 422.265745 7948.270000 7954.990000 7952.205300 767.693754
638 0.329836 0.381303 0.352863 0.000085 0.471146 0.467026 0.469187 0.000090 0.365163 0.402734 0.381944 0.000051 0.331784 0.384660 0.355147 0.000188 0.327887 0.377946 0.350578 0.000188 0.454180 0.449128 0.452236 0.000181 0.488112 0.484923 0.486138 0.000185 0.362383 0.400777 0.379419 0.000113 0.367943 0.404691 0.384468 0.000111 961.870000 976.270000 968.263900 411.836807 1086.780000 1068.100000 1079.141800 420.161079 7951.350000 7955.630000 7952.594300 756.080028
639 0.329870 0.381713 0.352970 0.000086 0.471427 0.466564 0.469022 0.000092 0.365260 0.402926 0.381983 0.000051 0.330869 0.384416 0.355099 0.000191 0.328872 0.379011 0.350842 0.000192 0.454092 0.449671 0.452001 0.000182 0.488762 0.483457 0.486043 0.000184 0.361675 0.400730 0.379324 0.000114 0.368845 0.405122 0.384642 0.000113 962.700000 973.690000 968.138433 415.499098 1086.630000 1072.240000 1079.139867 418.350075 7950.670000 7954.070000 7952.721700 762.188139
640 0.330147 0.381413 0.353133 0.000085 0.470203 0.467066 0.469103 0.000090 0.365161 0.402826 0.382125 0.000051 0.332004 0.384003 0.354938 0.000190 0.328290 0.378823 0.351328 0.000192 0.453285 0.448270 0.452149 0.000180 0.487121 0.485863 0.486057 0.000182 0.362324 0.400070 0.379241 0.000114 0.367998 0.405583 0.385010 0.000113 964.540000 977.040000 968.103633 415.180290 1087.590000 1067.800000 1078.974233 422.280243 7947.870000 7955.160000 7952.922133 759.785341
641 0.329710 0.382401 0.353047 0.000088 0.471448 0.465238 0.469102 0.000090 0.365145 0.403110 0.382061 0.000053 0.331233 0.386362 0.354843 0.000194 0.328188 0.378439 0.351252 0.000193 0.457177 0.448039 0.452273 0.000177 0.485718 0.482436 0.485931 0.000185 0.362719 0.401781 0.379200 0.000116 0.367571 0.404439 0.384922 0.000114 962.460000 973.400000 967.812933 413.828929 1086.780000 1068.030000 1078.778200 417.089893 7950.760000 7958.570000 7953.408867 759.249197
642 0.330248 0.382082 0.353071 0.000087 0.469867 0.467467 0.469041 0.000091 0.365153 0.403428 0.382063 0.000053 0.332245 0.383285 0.354769 0.000199 0.328252 0.380879 0.351372 0.000193 0.453630 0.451912 0.452203 0.000180 0.486105 0.483022 0.485880 0.000186 0.362591 0.400442 0.379128 0.000119 0.367715 0.406415 0.384999 0.000115 960.710000 973.980000 967.508167 421.517991 1086.500000 1065.530000 1078.764400 414.971127 7952.790000 7960.490000 7953.727433 766.070296
643 0.330207 0.381954 0.353103 0.000086 0.471673 0.469242 0.469067 0.000091 0.365574 0.403776 0.382094 0.000052 0.332726 0.383736 0.354781 0.000200 0.327689 0.380172 0.351425 0.000193 0.454095 0.452664 0.452278 0.000181 0.489251 0.485820 0.485856 0.000187 0.363068 0.400968 0.379155 0.000119 0.368080 0.406584 0.385032 0.000114 960.450000 974.770000 967.374900 421.852080 1085.370000 1066.550000 1078.716733 409.562169 7954.180000 7958.680000 7953.908367 773.484347
644 0.330258 0.381795 0.353238 0.000086 0.469923 0.468583 0.469030 0.000091 0.365175 0.403492 0.382186 0.000052 0.330676 0.382428 0.354708 0.000198 0.329841 0.381162 0.351769 0.000196 0.455189 0.452248 0.452385 0.000177 0.484658 0.484918 0.485674 0.000188 0.361804 0.399883 0.379127 0.000118 0.368545 0.407101 0.385245 0.000115 963.450000 970.390000 967.272667 415.340344 1083.930000 1069.340000 1078.731467 409.630229 7952.620000 7960.270000 7953.995867 769.153856
645 0.330162 0.382651 0.353262 0.000086 0.469569 0.466763 0.469021 0.000091 0.365014 0.403679 0.382202 0.000052 0.331059 0.382718 0.354584 0.000194 0.329265 0.382585 0.351939 0.000198 0.455149 0.449065 0.452456 0.000179 0.483989 0.484461 0.485586 0.000190 0.362082 0.399305 0.379052 0.000116 0.367946 0.408054 0.385351 0.000117 961.810000 972.590000 967.084067 407.915549 1087.660000 1065.630000 1078.808900 410.670825 7950.530000 7961.780000 7954.107033 769.929940
646 0.330110 0.382989 0.353330 0.000086 0.470785 0.465004 0.468971 0.000091 0.365279 0.403493 0.382240 0.000052 0.332924 0.380332 0.354671 0.000195 0.327295 0.385646 0.351989 0.000199 0.455180 0.449279 0.452436 0.000175 0.486391 0.480728 0.485507 0.000192 0.363488 0.397569 0.379112 0.000116 0.367069 0.409417 0.385368 0.000117 961.970000 976.990000 967.091367 403.023852 1085.460000 1065.050000 1078.783767 402.242591 7952.570000 7957.960000 7954.124867 757.173447
647 0.330096 0.382286 0.353336 0.000086 0.470056 0.466873 0.469018 0.000091 0.365086 0.403433 0.382257 0.000052 0.332590 0.381328 0.354579 0.000195 0.327602 0.383245 0.352094 0.000197 0.453952 0.451128 0.452512 0.000178 0.486159 0.482618 0.485524 0.000192 0.362930 0.398778 0.379062 0.000115 0.367242 0.408088 0.385452 0.000117 962.440000 976.140000 967.231567 397.524771 1086.750000 1066.530000 1078.685933 396.801036 7950.810000 7957.330000 7954.082500 749.732151
648 0.329838 0.382354 0.353464 0.000085 0.471741 0.465811 0.468931 0.000091 0.365314 0.403218 0.382331 0.000051 0.332879 0.381304 0.354532 0.000197 0.326797 0.383405 0.352396 0.000198 0.454186 0.448371 0.452598 0.000171 0.489296 0.483250 0.485264 0.000194 0.363206 0.398071 0.379049 0.000116 0.367422 0.408366 0.385613 0.000116 961.600000 973.660000 967.329833 394.383064 1084.500000 1071.460000 1078.480700 390.674812 7953.900000 7954.880000 7954.189467 734.095883
649 0.329982 0.382496 0.353460 0.000087 0.471270 0.466587 0.469056 0.000091 0.365304 0.403519 0.382359 0.000052 0.332602 0.380771 0.354414 0.000196 0.327363 0.384221 0.352506 0.000201 0.454938 0.451422 0.452777 0.000173 0.487602 0.481752 0.485334 0.000196 0.363186 0.398434 0.379005 0.000115 0.367423 0.408604 0.385713 0.000119 963.830000 975.590000 967.255533 384.701597 1085.210000 1068.650000 1078.088733 383.672430 7950.960000 7955.760000 7954.655733 725.022113
650 0.329719 0.382702 0.353496 0.000088 0.469956 0.468511 0.469001 0.000092 0.364778 0.404154 0.382372 0.000053 0.331761 0.383317 0.354456 0.000195 0.327678 0.382086 0.352537 0.000204 0.452912 0.452180 0.452771 0.000174 0.486999 0.484841 0.485231 0.000200 0.362049 0.400533 0.379035 0.000115 0.367508 0.407775 0.385710 0.000121 962.960000 975.550000 967.245733 380.858234 1085.130000 1067.820000 1077.868733 376.781436 7951.910000 7956.630000 7954.885533 715.381565
651 0.330046 0.382674 0.353409 0.000088 0.471331 0.466645 0.468981 0.000091 0.365367 0.403667 0.382302 0.000052 0.330644 0.383021 0.354366 0.000192 0.329448 0.382327 0.352451 0.000204 0.455703 0.450085 0.452820 0.000171 0.486959 0.483206 0.485141 0.000201 0.361909 0.399787 0.378979 0.000113 0.368826 0.407547 0.385624 0.000120 963.880000 972.830000 967.320200 373.472612 1085.770000 1068.490000 1077.786100 370.645097 7950.350000 7958.680000 7954.893700 706.223231
652 0.329889 0.382627 0.353375 0.000089 0.470475 0.466191 0.469078 0.000091 0.365036 0.403518 0.382301 0.000053 0.331468 0.382468 0.354415 0.000195 0.328311 0.382786 0.352335 0.000208 0.454341 0.450564 0.453009 0.000170 0.486608 0.481819 0.485146 0.000199 0.362186 0.399492 0.379064 0.000115 0.367885 0.407544 0.385538 0.000122 961.140000 976.040000 967.334767 372.333392 1087.680000 1068.680000 1077.456900 366.049572 7951.180000 7955.280000 7955.208333 707.808382
653 0.329604 0.383053 0.353313 0.000090 0.471761 0.465685 0.469090 0.000091 0.365143 0.403711 0.382258 0.000054 0.330366 0.382979 0.354450 0.000197 0.328842 0.383127 0.352176 0.000209 0.456457 0.448678 0.452889 0.000168 0.487066 0.482691 0.485291 0.000199 0.361888 0.399404 0.379060 0.000116 0.368398 0.408018 0.385455 0.000123 960.780000 972.880000 967.327667 372.592111 1084.660000 1066.460000 1077.279567 366.465476 7954.560000 7960.660000 7955.392767 705.989603
654 0.329541 0.382836 0.353157 0.000090 0.470299 0.467568 0.469028 0.000093 0.364730 0.404019 0.382125 0.000054 0.331172 0.384578 0.354355 0.000196 0.327909 0.381094 0.351960 0.000208 0.453966 0.453148 0.452852 0.000172 0.486632 0.481989 0.485204 0.000203 0.361871 0.401721 0.378979 0.000115 0.367590 0.406317 0.385271 0.000122 961.190000 975.870000 967.327633 366.208463 1084.970000 1063.920000 1077.249433 362.878820 7953.840000 7960.210000 7955.422933 689.847412
655 0.329240 0.382798 0.353107 0.000088 0.470788 0.465968 0.469000 0.000093 0.364627 0.403591 0.382081 0.000053 0.331384 0.383341 0.354229 0.000194 0.327095 0.382255 0.351986 0.000205 0.453385 0.448499 0.452789 0.000172 0.488190 0.483437 0.485210 0.000201 0.361884 0.399631 0.378869 0.000114 0.367369 0.407551 0.385292 0.000120 963.230000 973.360000 967.349000 368.878857 1085.120000 1063.380000 1077.089367 352.909817 7951.650000 7963.260000 7955.561633 681.642285
656 0.329375 0.382917 0.353031 0.000089 0.470146 0.467095 0.469026 0.000093 0.364567 0.403961 0.382029 0.000053 0.331603 0.381387 0.354236 0.000196 0.327147 0.384446 0.351825 0.000201 0.451977 0.452374 0.452786 0.000172 0.488314 0.481816 0.485265 0.000199 0.361696 0.399134 0.378874 0.000116 0.367439 0.408788 0.385185 0.000118 963.950000 973.070000 967.400733 365.748133 1086.610000 1064.740000 1076.740233 348.763730 7949.440000 7962.190000 7955.859033 672.399196
657 0.329847 0.383371 0.353002 0.000088 0.471580 0.465310 0.469081 0.000093 0.365281 0.403856 0.382022 0.000052 0.331693 0.385323 0.354115 0.000196 0.328002 0.381420 0.351890 0.000201 0.455404 0.449942 0.452829 0.000174 0.487756 0.480677 0.485333 0.000198 0.362621 0.401477 0.378793 0.000115 0.367940 0.406235 0.385251 0.000118 963.120000 977.080000 967.375300 365.353135 1083.510000 1067.510000 1076.461000 349.548333 7953.370000 7955.410000 7956.163700 678.453245
658 0.329840 0.382553 0.353071 0.000087 0.471563 0.467339 0.469103 0.000093 0.365271 0.403750 0.382079 0.000052 0.331708 0.384302 0.354239 0.000196 0.327971 0.380804 0.351904 0.000200 0.455183 0.450777 0.452862 0.000176 0.487942 0.483902 0.485344 0.000198 0.362577 0.400921 0.378894 0.000116 0.367964 0.406578 0.385264 0.000117 963.380000 973.830000 967.627933 367.482355 1085.100000 1066.100000 1076.237067 344.856005 7951.520000 7960.070000 7956.135000 665.866584
659 0.329818 0.382128 0.353140 0.000086 0.469542 0.466360 0.469144 0.000092 0.364749 0.403186 0.382141 0.000052 0.331934 0.383629 0.354243 0.000197 0.327702 0.380627 0.352037 0.000198 0.453218 0.448766 0.452865 0.000171 0.485866 0.483954 0.485422 0.000198 0.362255 0.399913 0.378898 0.000115 0.367243 0.406458 0.385384 0.000116 963.240000 972.110000 967.790633 379.127306 1083.920000 1068.070000 1076.096000 341.937169 7952.840000 7959.820000 7956.113367 659.468277
660 0.330082 0.381568 0.353149 0.000087 0.470971 0.466897 0.469181 0.000093 0.365304 0.402900 0.382157 0.000053 0.332108 0.383358 0.354222 0.000200 0.328057 0.379778 0.352077 0.000199 0.455513 0.450241 0.453071 0.000173 0.486428 0.483552 0.485290 0.000196 0.362959 0.400079 0.378934 0.000118 0.367650 0.405721 0.385380 0.000117 961.670000 975.750000 967.780100 381.462630 1084.600000 1065.150000 1076.098700 341.386395 7953.730000 7959.100000 7956.121200 650.980103
661 0.329612 0.382037 0.353079 0.000086 0.469333 0.465737 0.469110 0.000094 0.364542 0.402962 0.382087 0.000052 0.332287 0.384403 0.354062 0.000200 0.326936 0.379670 0.352097 0.000201 0.454048 0.449659 0.453048 0.000171 0.484617 0.481816 0.485172 0.000199 0.362727 0.400717 0.378809 0.000118 0.366357 0.405206 0.385365 0.000118 962.040000 974.920000 967.709033 383.175354 1083.860000 1069.920000 1076.139800 342.548452 7954.100000 7955.160000 7956.151167 650.887512
662 0.329558 0.382533 0.353098 0.000087 0.471687 0.466341 0.469238 0.000093 0.365090 0.403485 0.382133 0.000053 0.332170 0.383714 0.353983 0.000195 0.326945 0.381352 0.352214 0.000205 0.454079 0.451359 0.453130 0.000168 0.489296 0.481323 0.485345 0.000198 0.362648 0.400625 0.378769 0.000116 0.367533 0.406344 0.385497 0.000120 959.750000 971.660000 967.582633 379.280193 1084.060000 1064.740000 1076.210567 338.907727 7956.190000 7963.600000 7956.206800 632.584463
663 0.329727 0.382437 0.353090 0.000088 0.471657 0.466334 0.469234 0.000093 0.365209 0.403412 0.382126 0.000053 0.333323 0.384388 0.354003 0.000194 0.326131 0.380487 0.352178 0.000205 0.453856 0.449280 0.453121 0.000170 0.489457 0.483388 0.485346 0.000199 0.363456 0.400611 0.378782 0.000114 0.366962 0.406212 0.385470 0.000120 961.990000 974.020000 967.556333 378.042701 1084.990000 1063.490000 1076.281133 336.672246 7953.020000 7962.490000 7956.162533 619.002184
664 0.329523 0.381768 0.353081 0.000087 0.470867 0.466179 0.469291 0.000092 0.364859 0.402871 0.382133 0.000053 0.332158 0.381741 0.353977 0.000189 0.326888 0.381796 0.352185 0.000206 0.455079 0.449689 0.453201 0.000165 0.486655 0.482668 0.485380 0.000198 0.362889 0.398728 0.378783 0.000114 0.366829 0.407014 0.385484 0.000120 962.050000 972.020000 967.224967 370.283160 1084.530000 1066.990000 1076.280300 332.786915 7953.420000 7960.990000 7956.494733 606.420730
665 0.329353 0.381891 0.353136 0.000088 0.470986 0.467098 0.469224 0.000092 0.364761 0.403193 0.382158 0.000053 0.331629 0.380522 0.354074 0.000189 0.327078 0.383259 0.352198 0.000206 0.455664 0.451342 0.452999 0.000168 0.486307 0.482854 0.485450 0.000199 0.362637 0.398227 0.378805 0.000112 0.366885 0.408158 0.385511 0.000121 962.090000 972.870000 967.141800 368.298818 1085.240000 1067.110000 1076.391667 331.532037 7952.670000 7960.020000 7956.466533 599.058143
666 0.329077 0.382895 0.353090 0.000090 0.471258 0.467769 0.469259 0.000092 0.364622 0.404113 0.382132 0.000054 0.330786 0.383124 0.354133 0.000192 0.327367 0.382665 0.352047 0.000210 0.454874 0.452307 0.453095 0.000165 0.487643 0.483230 0.485423 0.000201 0.361808 0.400420 0.378873 0.000114 0.367436 0.407806 0.385391 0.000124 962.110000 981.460000 967.079200 366.335689 1084.790000 1063.470000 1076.511667 335.136001 7953.100000 7955.070000 7956.409133 600.660586
667 0.329136 0.382264 0.352916 0.000090 0.471271 0.467666 0.469269 0.000090 0.364670 0.403614 0.382004 0.000054 0.330912 0.382024 0.354121 0.000191 0.327360 0.382503 0.351710 0.000212 0.454937 0.453032 0.453182 0.000163 0.487605 0.482300 0.485356 0.000198 0.361918 0.399776 0.378887 0.000114 0.367421 0.407453 0.385121 0.000124 962.330000 970.570000 967.013167 361.336066 1082.820000 1066.930000 1076.353833 335.124466 7954.850000 7962.500000 7956.633000 595.222765
668 0.329133 0.381564 0.352822 0.000089 0.469852 0.468138 0.469252 0.000090 0.364313 0.403207 0.381930 0.000054 0.331419 0.382207 0.354002 0.000189 0.326847 0.380920 0.351643 0.000208 0.454590 0.451302 0.453213 0.000163 0.485114 0.484975 0.485292 0.000199 0.362212 0.399481 0.378805 0.000113 0.366414 0.406934 0.385055 0.000122 962.380000 974.060000 966.853700 351.058083 1083.130000 1067.020000 1076.587967 338.719994 7954.490000 7958.920000 7956.558333 586.480107
669 0.328789 0.381717 0.352828 0.000089 0.470303 0.468476 0.469277 0.000089 0.364168 0.403406 0.381940 0.000053 0.331028 0.380656 0.354205 0.000189 0.326550 0.382777 0.351452 0.000206 0.453008 0.452552 0.453155 0.000165 0.487598 0.484399 0.485399 0.000198 0.361523 0.398630 0.378942 0.000113 0.366812 0.408183 0.384939 0.000122 962.420000 978.240000 966.781700 340.992278 1087.160000 1065.780000 1076.565400 336.049138 7950.420000 7955.980000 7956.652900 577.635986
670 0.329283 0.381919 0.352755 0.000089 0.470705 0.467063 0.469161 0.000090 0.364638 0.403205 0.381856 0.000054 0.331516 0.381032 0.354188 0.000188 0.327049 0.382806 0.351322 0.000205 0.453884 0.452565 0.452961 0.000165 0.487527 0.481561 0.485360 0.000200 0.362108 0.398915 0.378881 0.000113 0.367168 0.407495 0.384832 0.000121 961.110000 975.610000 966.689800 339.008049 1083.320000 1068.760000 1076.639000 332.252764 7955.570000 7955.630000 7956.671200 566.034171
671 0.328658 0.382727 0.352700 0.000089 0.470655 0.468787 0.469198 0.000091 0.364158 0.404242 0.381825 0.000054 0.331262 0.383642 0.354228 0.000189 0.326054 0.381812 0.351172 0.000202 0.455098 0.452034 0.452954 0.000166 0.486212 0.485540 0.485443 0.000199 0.362221 0.400740 0.378910 0.000112 0.366094 0.407744 0.384740 0.000119 961.670000 979.790000 966.813400 334.931012 1084.250000 1064.360000 1076.566067 339.816369 7954.080000 7955.850000 7956.620533 571.030161
672 0.329227 0.382053 0.352827 0.000089 0.470968 0.466856 0.469093 0.000090 0.364663 0.403254 0.381893 0.000053 0.332785 0.382427 0.354407 0.000187 0.325670 0.381680 0.351246 0.000200 0.454757 0.450157 0.452813 0.000167 0.487180 0.483555 0.485373 0.000199 0.363278 0.399359 0.379009 0.000111 0.366047 0.407148 0.384778 0.000118 962.190000 972.880000 966.859600 329.287106 1083.910000 1063.180000 1076.494300 340.345246 7953.900000 7963.940000 7956.646100 562.851914
673 0.329732 0.382524 0.352767 0.000087 0.471022 0.465897 0.469053 0.000092 0.365055 0.403368 0.381839 0.000053 0.331765 0.383139 0.354286 0.000186 0.327699 0.381910 0.351248 0.000199 0.455138 0.451108 0.452861 0.000172 0.486906 0.480687 0.485245 0.000201 0.362608 0.400131 0.378930 0.000111 0.367501 0.406604 0.384747 0.000118 959.450000 970.760000 966.839567 328.954728 1085.030000 1062.040000 1076.364633 345.919672 7955.520000 7967.200000 7956.795800 571.524970
674 0.329643 0.382137 0.352805 0.000089 0.470164 0.467624 0.469142 0.000091 0.364773 0.403509 0.381889 0.000054 0.330957 0.382282 0.354373 0.000188 0.328329 0.381993 0.351237 0.000199 0.454014 0.452343 0.452864 0.000170 0.486313 0.482904 0.485420 0.000200 0.361722 0.399797 0.378995 0.000112 0.367825 0.407221 0.384783 0.000119 960.520000 971.630000 966.704933 329.851024 1084.940000 1063.880000 1076.172100 354.074196 7954.540000 7964.490000 7957.122967 578.471838
675 0.329677 0.381717 0.352810 0.000089 0.470681 0.465923 0.469007 0.000091 0.364928 0.402768 0.381859 0.000054 0.330606 0.383423 0.354350 0.000188 0.328747 0.380012 0.351270 0.000198 0.454567 0.449656 0.452791 0.000169 0.486795 0.482189 0.485224 0.000201 0.361596 0.399981 0.378960 0.000112 0.368259 0.405556 0.384759 0.000118 963.330000 971.860000 966.828533 331.495150 1085.050000 1067.220000 1076.153233 365.547850 7951.620000 7960.920000 7957.018233 592.733235
676 0.330000 0.381504 0.352830 0.000088 0.469157 0.467562 0.468942 0.000093 0.364790 0.403019 0.381858 0.000053 0.332382 0.382600 0.354346 0.000185 0.327619 0.380409 0.351313 0.000198 0.453513 0.453382 0.452743 0.000174 0.484801 0.481741 0.485142 0.000205 0.362665 0.400295 0.378946 0.000111 0.366914 0.405742 0.384770 0.000117 963.710000 972.110000 966.711633 338.055265 1086.100000 1063.350000 1076.067100 370.522130 7950.190000 7964.540000 7957.221267 614.957164
677 0.329563 0.382598 0.352877 0.000088 0.469575 0.466605 0.468841 0.000095 0.364566 0.403600 0.381868 0.000053 0.331640 0.382690 0.354389 0.000185 0.327486 0.382506 0.351364 0.000198 0.453124 0.449466 0.452659 0.000172 0.486025 0.483743 0.485023 0.000213 0.362011 0.399384 0.378957 0.000111 0.367121 0.407815 0.384779 0.000118 962.860000 971.290000 966.791167 342.301371 1083.290000 1063.500000 1076.186500 370.854800 7953.850000 7965.210000 7957.022333 619.614861
678 0.329656 0.382087 0.352881 0.000087 0.469521 0.466046 0.468757 0.000094 0.364623 0.403077 0.381850 0.000053 0.332304 0.382710 0.354316 0.000186 0.327009 0.381464 0.351446 0.000198 0.454704 0.447815 0.452604 0.000172 0.484338 0.484277 0.484910 0.000212 0.362904 0.398986 0.378888 0.000110 0.366341 0.407167 0.384812 0.000117 962.940000 974.540000 966.699833 343.384629 1082.870000 1062.320000 1076.058700 377.578335 7954.190000 7963.140000 7957.241467 637.257379
679 0.329483 0.382236 0.352911 0.000086 0.471483 0.466728 0.468751 0.000097 0.364983 0.403359 0.381871 0.000053 0.332257 0.383145 0.354385 0.000183 0.326709 0.381327 0.351437 0.000197 0.455335 0.450714 0.452534 0.000175 0.487631 0.482741 0.484969 0.000214 0.363027 0.400037 0.378922 0.000110 0.366939 0.406681 0.384820 0.000117 962.930000 973.760000 966.531333 342.997039 1081.050000 1065.070000 1075.894600 371.692961 7956.020000 7961.170000 7957.574067 623.892427
680 0.330379 0.382994 0.353021 0.000085 0.470679 0.467830 0.468721 0.000096 0.365454 0.404203 0.381946 0.000052 0.332631 0.383160 0.354647 0.000182 0.328127 0.382828 0.351395 0.000198 0.453836 0.452135 0.452526 0.000176 0.487522 0.483524 0.484917 0.000212 0.362933 0.400403 0.379116 0.000108 0.367976 0.408002 0.384775 0.000118 960.440000 973.640000 966.351500 339.509316 1084.120000 1061.960000 1075.627700 363.576103 7955.440000 7964.400000 7958.020800 617.327486
681 0.330170 0.382434 0.353129 0.000085 0.470603 0.465719 0.468859 0.000096 0.365278 0.403255 0.382062 0.000052 0.331398 0.380963 0.354858 0.000183 0.328941 0.383905 0.351401 0.000199 0.453976 0.450113 0.452490 0.000175 0.487231 0.481326 0.485228 0.000212 0.362043 0.398251 0.379266 0.000109 0.368514 0.408260 0.384858 0.000120 960.060000 972.730000 966.220300 338.137055 1081.760000 1062.310000 1075.577400 361.708780 7958.180000 7964.960000 7958.202300 617.510886
682 0.330504 0.382452 0.353182 0.000084 0.470223 0.466502 0.468913 0.000094 0.365434 0.403465 0.382115 0.000051 0.334006 0.383613 0.354964 0.000184 0.327002 0.381291 0.351400 0.000196 0.452663 0.451064 0.452457 0.000175 0.487782 0.481940 0.485370 0.000207 0.363671 0.400476 0.379337 0.000109 0.367197 0.406453 0.384892 0.000117 960.680000 974.820000 966.376633 340.149323 1082.230000 1062.710000 1075.445733 356.686532 7957.090000 7962.470000 7958.177633 622.091132
683 0.330202 0.381715 0.353307 0.000084 0.470846 0.465816 0.468988 0.000096 0.365363 0.402740 0.382227 0.000051 0.332324 0.381356 0.355135 0.000188 0.328079 0.382074 0.351479 0.000195 0.454110 0.448787 0.452620 0.000177 0.487582 0.482845 0.485357 0.000209 0.362771 0.398213 0.379506 0.000111 0.367955 0.407267 0.384948 0.000117 959.820000 973.040000 966.387400 346.228114 1081.630000 1063.490000 1075.021833 357.167953 7958.550000 7963.470000 7958.590767 630.350032
684 0.330324 0.382165 0.353295 0.000085 0.470861 0.467416 0.469023 0.000096 0.365458 0.403478 0.382227 0.000052 0.331658 0.383079 0.355046 0.000188 0.328991 0.381250 0.351543 0.000197 0.453776 0.449972 0.452728 0.000177 0.487945 0.484861 0.485319 0.000206 0.362188 0.399802 0.379467 0.000112 0.368729 0.407153 0.384987 0.000118 960.610000 973.910000 966.538767 347.507825 1081.450000 1063.160000 1074.816767 350.664758 7957.940000 7962.930000 7958.644467 628.594253
685 0.330219 0.383616 0.353374 0.000087 0.469591 0.466655 0.469045 0.000095 0.365062 0.404376 0.382292 0.000052 0.332371 0.387284 0.355220 0.000190 0.328067 0.379948 0.351528 0.000200 0.453886 0.449703 0.452715 0.000175 0.485296 0.483607 0.485375 0.000205 0.362750 0.402889 0.379594 0.000113 0.367374 0.405863 0.384989 0.000119 961.810000 975.170000 966.572067 346.550749 1080.960000 1064.100000 1074.698900 350.617194 7957.230000 7960.730000 7958.729033 627.456987
686 0.330311 0.382540 0.353448 0.000086 0.470354 0.466784 0.469009 0.000095 0.365322 0.403601 0.382338 0.000052 0.333773 0.384151 0.355219 0.000190 0.326849 0.380930 0.351676 0.000202 0.454052 0.452013 0.452593 0.000175 0.486656 0.481555 0.485424 0.000205 0.363843 0.401116 0.379562 0.000113 0.366801 0.406086 0.385113 0.000120 960.930000 971.960000 966.563700 350.820300 1081.520000 1063.030000 1074.456600 351.257068 7957.550000 7965.010000 7958.979700 627.887969
687 0.330699 0.382035 0.353424 0.000086 0.469399 0.467116 0.469133 0.000095 0.365374 0.403306 0.382351 0.000052 0.332847 0.383280 0.355294 0.000188 0.328551 0.380791 0.351554 0.000200 0.453822 0.452685 0.452623 0.000179 0.484976 0.481547 0.485643 0.000203 0.363091 0.400631 0.379626 0.000113 0.367657 0.405980 0.385077 0.000118 962.330000 974.580000 966.477567 349.871724 1082.020000 1061.360000 1074.447600 355.068507 7955.650000 7964.060000 7959.074833 629.004878
688 0.330297 0.382587 0.353508 0.000086 0.469589 0.465326 0.468966 0.000095 0.365120 0.403272 0.382373 0.000052 0.333986 0.385448 0.355531 0.000187 0.326608 0.379726 0.351486 0.000203 0.453783 0.450257 0.452447 0.000180 0.485395 0.480396 0.485484 0.000204 0.363935 0.401650 0.379760 0.000112 0.366305 0.404893 0.384986 0.000120 960.430000 974.030000 966.445567 354.407803 1079.980000 1063.770000 1074.397933 360.733184 7959.590000 7962.200000 7959.156500 626.867738
689 0.330438 0.381666 0.353527 0.000086 0.466975 0.464971 0.468940 0.000096 0.364572 0.402492 0.382380 0.000052 0.332982 0.382912 0.355623 0.000189 0.327893 0.380420 0.351430 0.000201 0.450465 0.449771 0.452440 0.000183 0.483485 0.480171 0.485440 0.000206 0.362353 0.399626 0.379827 0.000113 0.366791 0.405358 0.384933 0.000121 961.000000 972.500000 966.401767 353.699945 1080.750000 1066.870000 1074.345067 365.331994 7958.250000 7960.630000 7959.253167 625.795753
690 0.330136 0.382384 0.353560 0.000086 0.470067 0.466864 0.468898 0.000096 0.365119 0.403504 0.382394 0.000053 0.333141 0.384145 0.355542 0.000190 0.327131 0.380622 0.351578 0.000203 0.455191 0.449503 0.452462 0.000184 0.484942 0.484225 0.485333 0.000208 0.363653 0.400485 0.379772 0.000114 0.366584 0.406523 0.385017 0.000121 963.480000 975.340000 966.252567 361.499182 1079.430000 1065.280000 1074.010500 370.491828 7957.090000 7959.380000 7959.736933 631.944205
691 0.330489 0.382351 0.353489 0.000086 0.470010 0.466897 0.468773 0.000097 0.365369 0.403488 0.382310 0.000053 0.335314 0.386008 0.355485 0.000192 0.325665 0.378695 0.351493 0.000201 0.452375 0.451614 0.452360 0.000180 0.487644 0.482179 0.485186 0.000210 0.364579 0.402409 0.379704 0.000115 0.366160 0.404566 0.384916 0.000119 961.550000 973.900000 966.333133 363.364083 1080.450000 1065.090000 1073.924033 375.061793 7958.000000 7961.010000 7959.742833 640.211176
692 0.330496 0.382826 0.353398 0.000086 0.469948 0.466355 0.468709 0.000097 0.365359 0.403709 0.382226 0.000052 0.332875 0.383524 0.355468 0.000188 0.328118 0.382129 0.351328 0.000202 0.452397 0.451687 0.452441 0.000182 0.487498 0.481023 0.484976 0.000212 0.362756 0.400565 0.379711 0.000113 0.367963 0.406852 0.384740 0.000120 962.550000 970.550000 966.479333 361.986421 1081.250000 1064.790000 1073.701367 381.743980 7956.200000 7964.660000 7959.819300 645.448195
693 0.329683 0.382587 0.353366 0.000086 0.471098 0.466825 0.468769 0.000096 0.365037 0.403647 0.382217 0.000053 0.331636 0.384043 0.355534 0.000192 0.327730 0.381131 0.351198 0.000202 0.454156 0.450556 0.452380 0.000180 0.488040 0.483095 0.485159 0.000208 0.362266 0.400671 0.379746 0.000116 0.367807 0.406622 0.384688 0.000120 961.420000 970.370000 966.551767 362.018838 1079.680000 1062.300000 1073.635100 379.531542 7958.900000 7967.330000 7959.813133 641.395458
694 0.329959 0.382971 0.353417 0.000087 0.469734 0.468549 0.468612 0.000097 0.364902 0.404365 0.382215 0.000053 0.331427 0.382753 0.355529 0.000193 0.328491 0.383189 0.351305 0.000203 0.453653 0.451746 0.452155 0.000183 0.485815 0.485351 0.485068 0.000212 0.361983 0.400001 0.379685 0.000117 0.367822 0.408729 0.384746 0.000121 961.610000 972.210000 966.610800 366.739414 1080.680000 1061.590000 1073.448433 383.152883 7957.710000 7966.200000 7959.940767 651.923018
695 0.330651 0.382290 0.353344 0.000087 0.470453 0.467436 0.468570 0.000099 0.365601 0.403577 0.382150 0.000053 0.332959 0.383333 0.355560 0.000195 0.328343 0.381248 0.351128 0.000204 0.453690 0.450458 0.452076 0.000188 0.487216 0.484414 0.485063 0.000209 0.363142 0.400114 0.379689 0.000117 0.368061 0.407039 0.384612 0.000121 961.420000 973.410000 966.741833 368.192810 1080.130000 1062.130000 1073.287400 380.809476 7958.450000 7964.460000 7959.970767 642.368538
696 0.330083 0.382873 0.353394 0.000087 0.470389 0.465586 0.468551 0.000099 0.365160 0.403551 0.382183 0.000052 0.332935 0.383905 0.355610 0.000196 0.327232 0.381841 0.351177 0.000205 0.454039 0.449019 0.451999 0.000185 0.486740 0.482153 0.485104 0.000212 0.363211 0.400183 0.379707 0.000118 0.367109 0.406919 0.384659 0.000122 963.360000 974.590000 966.853267 377.062861 1080.580000 1062.830000 1073.138600 379.061979 7956.060000 7962.580000 7960.008133 658.345720
697 0.329895 0.383140 0.353404 0.000087 0.470811 0.465708 0.468499 0.000100 0.365124 0.403782 0.382178 0.000052 0.332761 0.385277 0.355509 0.000198 0.327029 0.381003 0.351299 0.000204 0.455097 0.450562 0.451901 0.000188 0.486524 0.480855 0.485098 0.000211 0.363345 0.401598 0.379607 0.000119 0.366903 0.405966 0.384749 0.000122 962.630000 975.510000 966.588033 386.408196 1081.480000 1062.730000 1073.043267 377.184793 7955.890000 7961.760000 7960.368700 671.791404
698 0.329726 0.382819 0.353499 0.000088 0.469927 0.465195 0.468410 0.000098 0.364777 0.403413 0.382227 0.000053 0.331871 0.384287 0.355622 0.000201 0.327582 0.381352 0.351375 0.000207 0.454438 0.450258 0.451770 0.000186 0.485417 0.480132 0.485050 0.000207 0.362512 0.400779 0.379659 0.000120 0.367041 0.406047 0.384794 0.000124 962.730000 973.910000 966.520767 383.790074 1082.940000 1060.820000 1073.069867 380.799247 7954.330000 7965.270000 7960.409367 671.034926
699 0.330194 0.382769 0.353509 0.000087 0.469394 0.465145 0.468386 0.000099 0.364994 0.403363 0.382228 0.000053 0.333695 0.384278 0.355651 0.000201 0.326693 0.381261 0.351368 0.000204 0.452785 0.451343 0.451730 0.000188 0.486003 0.478948 0.485041 0.000207 0.363467 0.401044 0.379671 0.000121 0.366520 0.405683 0.384786 0.000122 959.890000 974.930000 966.556033 378.472507 1083.470000 1064.520000 1073.024433 375.028900 7956.640000 7960.550000 7960.419533 667.192787
700 0.330286 0.382849 0.353481 0.000087 0.471575 0.467438 0.468427 0.000101 0.365608 0.403996 0.382217 0.000052 0.333573 0.382701 0.355531 0.000196 0.326999 0.382997 0.351430 0.000208 0.453753 0.452828 0.451813 0.000192 0.489396 0.482048 0.485041 0.000206 0.363618 0.400233 0.379602 0.000118 0.367598 0.407760 0.384833 0.000123 961.610000 972.520000 966.623067 383.856338 1080.980000 1062.330000 1072.735367 377.796840 7957.410000 7965.150000 7960.641567 681.094276
701 0.329939 0.382964 0.353470 0.000088 0.471248 0.465202 0.468512 0.000100 0.365266 0.403523 0.382231 0.000053 0.332265 0.385474 0.355572 0.000197 0.327612 0.380453 0.351369 0.000208 0.452321 0.448447 0.451862 0.000192 0.490174 0.481957 0.485162 0.000207 0.362279 0.401217 0.379645 0.000118 0.368253 0.405829 0.384817 0.000124 963.670000 974.110000 966.758333 392.101242 1080.620000 1058.320000 1072.642633 380.265218 7955.710000 7967.570000 7960.599033 698.648717
702 0.329929 0.382754 0.353335 0.000089 0.470583 0.465766 0.468499 0.000100 0.365093 0.403507 0.382126 0.000054 0.331651 0.382748 0.355496 0.000194 0.328208 0.382760 0.351174 0.000207 0.453658 0.448129 0.451766 0.000193 0.487507 0.483403 0.485232 0.000204 0.362152 0.399093 0.379564 0.000117 0.368033 0.407920 0.384689 0.000122 962.620000 975.430000 966.817867 390.634387 1082.720000 1061.190000 1072.726933 378.520749 7954.660000 7963.380000 7960.455200 703.824909
703 0.330247 0.382978 0.353338 0.000088 0.472437 0.465481 0.468483 0.000101 0.365794 0.403604 0.382125 0.000053 0.332430 0.384784 0.355457 0.000193 0.328063 0.381171 0.351220 0.000204 0.455454 0.449994 0.451722 0.000195 0.489421 0.480969 0.485244 0.000202 0.363186 0.401086 0.379523 0.000116 0.368402 0.406121 0.384726 0.000121 965.380000 974.510000 966.850633 388.010882 1081.920000 1059.420000 1072.690900 376.860427 7952.700000 7966.070000 7960.458467 703.279245
704 0.330002 0.382271 0.353288 0.000088 0.470775 0.467952 0.468562 0.000099 0.365196 0.403691 0.382106 0.000053 0.331946 0.384818 0.355454 0.000194 0.328059 0.379723 0.351121 0.000202 0.453336 0.451818 0.451671 0.000194 0.488214 0.484085 0.485452 0.000200 0.362294 0.401568 0.379509 0.000116 0.368098 0.405814 0.384704 0.000120 961.600000 976.720000 966.969567 383.245444 1080.880000 1058.980000 1072.836067 372.042393 7957.520000 7964.300000 7960.194367 700.458657
705 0.330579 0.383364 0.353291 0.000087 0.471175 0.464771 0.468509 0.000099 0.365728 0.403716 0.382096 0.000053 0.333715 0.386090 0.355451 0.000193 0.327443 0.380639 0.351131 0.000203 0.454517 0.448686 0.451567 0.000194 0.487833 0.480855 0.485452 0.000199 0.363916 0.401739 0.379480 0.000116 0.367541 0.405693 0.384711 0.000120 962.740000 977.020000 967.102200 381.931673 1081.020000 1063.360000 1072.942800 372.959226 7956.240000 7959.620000 7959.955000 714.183151
706 0.329931 0.383284 0.353349 0.000087 0.473000 0.465122 0.468522 0.000099 0.365698 0.403744 0.382142 0.000053 0.333238 0.385644 0.355424 0.000196 0.326623 0.380925 0.351274 0.000203 0.455270 0.448344 0.451484 0.000197 0.490731 0.481901 0.485560 0.000197 0.363746 0.401319 0.379439 0.000117 0.367650 0.406169 0.384846 0.000121 964.980000 972.130000 967.046467 376.127104 1082.520000 1060.040000 1072.886933 375.793360 7952.500000 7967.830000 7960.066600 711.427461
707 0.329919 0.382962 0.353333 0.000088 0.470180 0.467192 0.468507 0.000099 0.364985 0.404020 0.382127 0.000052 0.332831 0.384622 0.355392 0.000197 0.327008 0.381303 0.351274 0.000203 0.452641 0.449547 0.451504 0.000196 0.487718 0.484837 0.485510 0.000199 0.362783 0.400853 0.379420 0.000117 0.367186 0.407187 0.384833 0.000120 965.620000 972.990000 967.073433 369.559578 1080.520000 1061.150000 1072.924733 381.712137 7953.860000 7965.860000 7960.001833 707.487249
708 0.329668 0.382442 0.353350 0.000089 0.471375 0.466925 0.468631 0.000097 0.365095 0.403562 0.382170 0.000053 0.331643 0.383623 0.355367 0.000200 0.327693 0.381261 0.351332 0.000203 0.452414 0.449922 0.451580 0.000192 0.490336 0.483927 0.485682 0.000196 0.361836 0.400197 0.379420 0.000118 0.368354 0.406927 0.384920 0.000120 962.380000 969.340000 967.298800 371.666189 1082.600000 1063.530000 1072.809967 386.543694 7955.020000 7967.130000 7959.891233 709.389010
709 0.329608 0.383025 0.353213 0.000090 0.471360 0.464261 0.468686 0.000098 0.365046 0.403334 0.382081 0.000053 0.331114 0.385262 0.355175 0.000201 0.328102 0.380788 0.351250 0.000202 0.453902 0.448282 0.451588 0.000192 0.488819 0.480240 0.485784 0.000196 0.361811 0.401017 0.379278 0.000119 0.368281 0.405651 0.384883 0.000119 964.580000 973.760000 967.526567 370.137645 1080.620000 1062.920000 1072.928500 382.092546 7954.800000 7963.320000 7959.544933 697.754759
710 0.330084 0.382384 0.353110 0.000088 0.471500 0.466501 0.468736 0.000097 0.365438 0.403413 0.382017 0.000053 0.333427 0.381999 0.355125 0.000200 0.326741 0.382770 0.351096 0.000200 0.454223 0.449667 0.451639 0.000193 0.488777 0.483334 0.485833 0.000195 0.363626 0.398916 0.379253 0.000119 0.367250 0.407911 0.384780 0.000119 963.820000 972.280000 967.977333 372.283697 1081.060000 1062.900000 1072.984800 380.402560 7955.120000 7964.820000 7959.037867 686.769183
711 0.330355 0.382485 0.353151 0.000087 0.471718 0.467670 0.468761 0.000097 0.365696 0.403781 0.382054 0.000052 0.332441 0.384273 0.355134 0.000199 0.328269 0.380697 0.351168 0.000199 0.454016 0.451246 0.451703 0.000192 0.489420 0.484095 0.485819 0.000197 0.362835 0.401016 0.379276 0.000118 0.368556 0.406546 0.384831 0.000119 966.960000 972.780000 968.116600 372.766069 1082.790000 1061.500000 1072.815567 383.583331 7950.250000 7965.720000 7959.067833 680.482716
712 0.330009 0.382255 0.353133 0.000086 0.471061 0.469081 0.468815 0.000097 0.365272 0.403962 0.382054 0.000051 0.332322 0.384698 0.355075 0.000194 0.327695 0.379812 0.351192 0.000197 0.451729 0.452146 0.451832 0.000188 0.490392 0.486017 0.485798 0.000194 0.362174 0.401560 0.379264 0.000115 0.368370 0.406363 0.384843 0.000117 964.260000 975.510000 968.669900 373.474060 1080.030000 1060.090000 1072.698200 382.676420 7955.710000 7964.400000 7958.631900 671.824202
713 0.329793 0.382409 0.353224 0.000086 0.469894 0.467318 0.468935 0.000097 0.364818 0.403636 0.382152 0.000052 0.331721 0.382855 0.355096 0.000193 0.327865 0.381962 0.351352 0.000198 0.451753 0.451089 0.451936 0.000188 0.488035 0.483547 0.485935 0.000197 0.361729 0.399913 0.379306 0.000114 0.367907 0.407359 0.384997 0.000118 964.130000 973.920000 969.045633 373.568978 1078.240000 1058.800000 1072.725533 381.098409 7957.630000 7967.280000 7958.228833 667.161736
714 0.330219 0.381930 0.353251 0.000087 0.470419 0.467340 0.468955 0.000096 0.365269 0.403283 0.382177 0.000052 0.333349 0.382134 0.355068 0.000190 0.327089 0.381727 0.351435 0.000201 0.452140 0.450159 0.451835 0.000189 0.488699 0.484520 0.486074 0.000194 0.363047 0.399140 0.379260 0.000112 0.367491 0.407425 0.385095 0.000120 965.250000 971.720000 969.290400 372.791773 1081.560000 1060.980000 1072.627133 379.804918 7953.190000 7967.300000 7958.082467 665.193650
715 0.330098 0.381791 0.353275 0.000086 0.470849 0.466200 0.469002 0.000095 0.365286 0.402894 0.382207 0.000051 0.332937 0.381879 0.355087 0.000188 0.327259 0.381704 0.351463 0.000202 0.453068 0.448592 0.451944 0.000185 0.488630 0.483808 0.486061 0.000194 0.362969 0.398557 0.379301 0.000111 0.367602 0.407230 0.385113 0.000119 963.580000 975.120000 969.442700 378.052144 1078.470000 1059.170000 1072.433833 372.113212 7957.950000 7965.710000 7958.123467 654.605996
716 0.329876 0.381817 0.353333 0.000087 0.471060 0.466231 0.469045 0.000094 0.365172 0.402921 0.382261 0.000052 0.331587 0.384274 0.355181 0.000192 0.328166 0.379360 0.351486 0.000205 0.452461 0.450262 0.451992 0.000185 0.489659 0.482201 0.486098 0.000195 0.361806 0.400771 0.379383 0.000113 0.368539 0.405070 0.385139 0.000121 964.680000 973.410000 969.637933 384.031650 1078.630000 1065.530000 1072.362467 374.791633 7956.690000 7961.060000 7957.999600 652.823621
717 0.329823 0.382526 0.353224 0.000088 0.471198 0.464844 0.469086 0.000093 0.365167 0.403105 0.382189 0.000052 0.331935 0.384506 0.355112 0.000192 0.327712 0.380546 0.351336 0.000205 0.453605 0.448389 0.452037 0.000183 0.488791 0.481299 0.486134 0.000192 0.362352 0.400476 0.379343 0.000113 0.367982 0.405734 0.385035 0.000121 964.000000 974.620000 969.542367 390.324714 1081.120000 1058.200000 1072.485167 368.317062 7954.880000 7967.180000 7957.972467 640.845424
718 0.329648 0.382282 0.353153 0.000089 0.469466 0.466704 0.469059 0.000093 0.364602 0.403388 0.382130 0.000053 0.330439 0.384077 0.355148 0.000193 0.328857 0.380487 0.351158 0.000204 0.453261 0.450622 0.452066 0.000184 0.485671 0.482786 0.486052 0.000195 0.361144 0.400713 0.379378 0.000114 0.368061 0.406062 0.384882 0.000121 963.610000 972.790000 969.516600 393.598101 1081.290000 1061.340000 1072.528100 361.991551 7955.100000 7965.870000 7957.955300 636.722622
719 0.330054 0.382148 0.353142 0.000088 0.471484 0.465021 0.469076 0.000094 0.365411 0.402866 0.382125 0.000052 0.332133 0.381931 0.355182 0.000188 0.327974 0.382365 0.351102 0.000203 0.453933 0.446783 0.451960 0.000186 0.489034 0.483259 0.486192 0.000195 0.362583 0.398144 0.379376 0.000112 0.368239 0.407588 0.384875 0.000120 964.060000 977.670000 969.459833 394.730963 1079.750000 1057.330000 1072.394500 359.269958 7956.190000 7965.000000 7958.145667 630.829683
720 0.329920 0.382284 0.353134 0.000088 0.471585 0.465955 0.469128 0.000093 0.365336 0.403202 0.382132 0.000052 0.332117 0.382635 0.355260 0.000191 0.327722 0.381933 0.351007 0.000203 0.453412 0.448222 0.452007 0.000183 0.489758 0.483687 0.486249 0.000192 0.362441 0.399031 0.379446 0.000113 0.368231 0.407372 0.384818 0.000119 965.730000 975.830000 969.320500 391.453281 1079.130000 1059.410000 1072.239533 361.986628 7955.140000 7964.760000 7958.439967 633.712965
721 0.330029 0.383040 0.353214 0.000087 0.470163 0.467592 0.469230 0.000092 0.365063 0.404178 0.382218 0.000052 0.331801 0.384397 0.355287 0.000189 0.328257 0.381684 0.351141 0.000200 0.454210 0.450691 0.452263 0.000182 0.486117 0.484494 0.486197 0.000193 0.362404 0.400970 0.379531 0.000113 0.367722 0.407386 0.384905 0.000118 962.810000 973.000000 969.329300 390.817109 1078.520000 1062.450000 1072.179433 362.344216 7958.670000 7964.550000 7958.491267 637.462228
722 0.330283 0.381819 0.353114 0.000086 0.470979 0.467891 0.469303 0.000092 0.365457 0.403337 0.382161 0.000052 0.333530 0.382082 0.355217 0.000191 0.327035 0.381555 0.351012 0.000197 0.452588 0.452074 0.452252 0.000179 0.489370 0.483708 0.486353 0.000193 0.363294 0.399580 0.379476 0.000115 0.367619 0.407094 0.384847 0.000116 964.560000 975.950000 969.378467 388.294279 1078.850000 1058.280000 1071.862167 367.390921 7956.590000 7965.770000 7958.759367 643.785119
723 0.329732 0.382379 0.353129 0.000087 0.470072 0.467596 0.469355 0.000090 0.364817 0.403683 0.382186 0.000053 0.330458 0.383886 0.355164 0.000192 0.329005 0.380872 0.351095 0.000198 0.452900 0.451709 0.452352 0.000177 0.487245 0.483482 0.486358 0.000187 0.361069 0.400842 0.379461 0.000114 0.368565 0.406525 0.384911 0.000117 964.960000 976.430000 969.296600 389.118918 1077.360000 1059.270000 1071.877467 369.046944 7957.680000 7964.300000 7958.825933 654.761625
724 0.329706 0.382418 0.353161 0.000089 0.470880 0.467071 0.469223 0.000091 0.365000 0.403581 0.382176 0.000053 0.331248 0.384225 0.355106 0.000193 0.328165 0.380611 0.351215 0.000201 0.454662 0.448596 0.452233 0.000179 0.487099 0.485547 0.486212 0.000188 0.362102 0.400317 0.379388 0.000115 0.367898 0.406845 0.384965 0.000119 964.150000 974.970000 969.271633 381.226466 1078.110000 1061.810000 1071.732500 369.558488 7957.740000 7963.220000 7958.995867 654.495816
725 0.329436 0.382318 0.353190 0.000089 0.471121 0.469394 0.469290 0.000090 0.364857 0.404087 0.382215 0.000053 0.330972 0.381192 0.355031 0.000195 0.327899 0.383443 0.351350 0.000198 0.454155 0.452149 0.452452 0.000176 0.488086 0.486639 0.486129 0.000189 0.361768 0.398931 0.379386 0.000115 0.367946 0.409242 0.385045 0.000117 969.900000 973.410000 969.386500 379.680271 1076.360000 1058.930000 1071.366400 372.799727 7953.740000 7967.660000 7959.247100 669.723872
726 0.329712 0.381923 0.352989 0.000090 0.470837 0.468142 0.469231 0.000091 0.364993 0.403478 0.382049 0.000054 0.331935 0.382244 0.354928 0.000197 0.327489 0.381603 0.351050 0.000196 0.453585 0.451608 0.452294 0.000176 0.488090 0.484676 0.486168 0.000187 0.362348 0.399585 0.379269 0.000117 0.367639 0.407371 0.384830 0.000116 966.410000 969.560000 969.370667 376.443474 1078.850000 1063.900000 1071.208833 370.753174 7954.740000 7966.540000 7959.420500 671.645024
727 0.329249 0.382477 0.353013 0.000090 0.469594 0.466175 0.469325 0.000088 0.364335 0.403401 0.382091 0.000054 0.331734 0.381497 0.354805 0.000197 0.326764 0.383457 0.351221 0.000198 0.452832 0.448811 0.452440 0.000173 0.486356 0.483538 0.486209 0.000184 0.362009 0.398325 0.379214 0.000117 0.366662 0.408477 0.384968 0.000115 968.040000 976.370000 969.549733 375.281113 1077.980000 1059.070000 1070.862400 373.056716 7953.980000 7964.560000 7959.587867 675.924684
728 0.329918 0.382218 0.352976 0.000089 0.471103 0.467042 0.469209 0.000090 0.365214 0.403424 0.382034 0.000053 0.331028 0.384343 0.354650 0.000198 0.328807 0.380093 0.351302 0.000196 0.453569 0.447780 0.452322 0.000174 0.488636 0.486304 0.486096 0.000190 0.361663 0.400203 0.379068 0.000117 0.368764 0.406645 0.385000 0.000115 967.050000 974.220000 969.783533 372.804248 1078.610000 1065.620000 1070.868200 371.527614 7954.340000 7960.160000 7959.348267 672.518899
729 0.329783 0.382501 0.352975 0.000088 0.471139 0.466146 0.469177 0.000090 0.365122 0.403412 0.382026 0.000052 0.331634 0.386267 0.354578 0.000197 0.327933 0.378734 0.351373 0.000195 0.452873 0.449540 0.452280 0.000174 0.489405 0.482753 0.486074 0.000190 0.361943 0.402085 0.379003 0.000116 0.368301 0.404739 0.385048 0.000114 967.810000 974.840000 970.110667 377.336948 1077.390000 1061.230000 1071.036067 374.464124 7954.800000 7963.930000 7958.853267 673.651106
730 0.329659 0.382310 0.352930 0.000087 0.470453 0.464864 0.469147 0.000091 0.364858 0.402949 0.381984 0.000052 0.330291 0.384200 0.354476 0.000191 0.329028 0.380421 0.351384 0.000196 0.453865 0.448991 0.452310 0.000173 0.487041 0.480737 0.485984 0.000189 0.361184 0.400397 0.378934 0.000113 0.368531 0.405500 0.385034 0.000115 969.330000 976.020000 970.263833 370.214013 1079.750000 1062.640000 1071.018133 369.041545 7950.920000 7961.340000 7958.718033 662.494530
731 0.329467 0.381600 0.352910 0.000086 0.470234 0.464234 0.469122 0.000091 0.364658 0.402259 0.381963 0.000052 0.332549 0.383678 0.354428 0.000188 0.326384 0.379522 0.351392 0.000203 0.453881 0.447525 0.452297 0.000176 0.486587 0.480943 0.485947 0.000191 0.362882 0.399640 0.378895 0.000111 0.366435 0.404877 0.385031 0.000118 968.440000 976.090000 970.369000 367.339526 1078.820000 1063.770000 1070.811600 361.139541 7952.740000 7960.140000 7958.819400 655.738715
732 0.329524 0.382196 0.352949 0.000086 0.470689 0.465196 0.469013 0.000091 0.364815 0.402946 0.381965 0.000051 0.329984 0.382346 0.354479 0.000189 0.329064 0.382046 0.351418 0.000198 0.454192 0.449005 0.452128 0.000174 0.487186 0.481387 0.485898 0.000190 0.361036 0.399010 0.378891 0.000111 0.368594 0.406881 0.385038 0.000116 969.580000 976.750000 970.509733 361.700125 1074.870000 1064.140000 1070.660700 358.285773 7955.550000 7959.110000 7958.829567 650.135218
733 0.329535 0.381901 0.353003 0.000087 0.470373 0.465551 0.469043 0.000092 0.364745 0.402813 0.382013 0.000052 0.331014 0.382462 0.354585 0.000191 0.328057 0.381340 0.351421 0.000198 0.454212 0.448989 0.452175 0.000171 0.486533 0.482114 0.485912 0.000196 0.361813 0.399094 0.378982 0.000112 0.367676 0.406533 0.385044 0.000117 967.860000 977.720000 970.748333 360.210864 1076.470000 1060.840000 1070.629600 357.603811 7955.670000 7961.440000 7958.622067 637.743349
734 0.329676 0.382131 0.353040 0.000087 0.470744 0.467109 0.469061 0.000091 0.364943 0.403376 0.382046 0.000052 0.331575 0.382786 0.354579 0.000191 0.327778 0.381477 0.351502 0.000202 0.454490 0.450181 0.452380 0.000170 0.486997 0.484037 0.485743 0.000194 0.362304 0.399635 0.379029 0.000112 0.367583 0.407117 0.385062 0.000120 968.940000 978.760000 971.027767 350.022568 1077.820000 1058.140000 1070.440500 351.697393 7953.240000 7963.100000 7958.531733 629.771210
735 0.329460 0.382213 0.353030 0.000087 0.471540 0.466610 0.468997 0.000091 0.364980 0.403312 0.382022 0.000052 0.331969 0.382787 0.354585 0.000192 0.326951 0.381640 0.351475 0.000201 0.455099 0.450270 0.452382 0.000167 0.487981 0.482949 0.485612 0.000197 0.362751 0.399658 0.379034 0.000113 0.367209 0.406967 0.385009 0.000118 968.790000 973.280000 971.089167 343.905941 1077.080000 1062.360000 1070.225200 352.542719 7954.130000 7964.360000 7958.685633 624.552671
736 0.329614 0.382706 0.353064 0.000088 0.470395 0.465604 0.469024 0.000090 0.364809 0.403430 0.382054 0.000053 0.331997 0.382313 0.354673 0.000195 0.327231 0.383098 0.351455 0.000201 0.453842 0.449377 0.452344 0.000166 0.486949 0.481832 0.485704 0.000195 0.362458 0.399079 0.379091 0.000115 0.367161 0.407781 0.385017 0.000119 968.320000 975.660000 971.481267 334.186193 1076.690000 1062.230000 1070.013333 353.954772 7954.990000 7962.110000 7958.505400 622.409393
737 0.329836 0.381371 0.353133 0.000087 0.471094 0.465356 0.468961 0.000090 0.365150 0.402367 0.382090 0.000052 0.332505 0.381315 0.354667 0.000194 0.327166 0.381426 0.351598 0.000198 0.454309 0.447599 0.452332 0.000168 0.487880 0.483112 0.485589 0.000196 0.362956 0.397886 0.379083 0.000114 0.367345 0.406848 0.385096 0.000117 966.670000 979.070000 971.710433 333.664940 1077.550000 1060.500000 1069.920433 350.006795 7955.780000 7960.430000 7958.369133 618.313572
738 0.329561 0.382028 0.353111 0.000087 0.471254 0.467675 0.468906 0.000089 0.364984 0.403439 0.382060 0.000052 0.330900 0.382841 0.354600 0.000197 0.328221 0.381214 0.351622 0.000196 0.454791 0.450443 0.452329 0.000165 0.487718 0.484907 0.485482 0.000194 0.361873 0.399741 0.379032 0.000114 0.368096 0.407138 0.385087 0.000117 968.260000 973.950000 971.928800 333.222001 1076.320000 1063.370000 1069.612667 348.002838 7955.420000 7962.680000 7958.458533 618.670660
739 0.329689 0.382123 0.353108 0.000087 0.471326 0.465663 0.468956 0.000091 0.365099 0.403008 0.382070 0.000052 0.330696 0.384387 0.354481 0.000198 0.328682 0.379858 0.351735 0.000198 0.454808 0.451295 0.452485 0.000167 0.487844 0.480031 0.485428 0.000200 0.361724 0.401114 0.378982 0.000115 0.368473 0.404902 0.385159 0.000117 967.510000 975.680000 972.017633 331.180358 1078.050000 1059.420000 1069.531767 348.574093 7954.440000 7964.900000 7958.450600 614.194017
740 0.329975 0.382621 0.353003 0.000087 0.473049 0.465901 0.468947 0.000090 0.365744 0.403441 0.381989 0.000052 0.332294 0.383649 0.354186 0.000196 0.327656 0.381593 0.351819 0.000200 0.457248 0.449115 0.452469 0.000167 0.488851 0.482687 0.485425 0.000197 0.363533 0.400016 0.378757 0.000114 0.367955 0.406867 0.385221 0.000118 967.330000 977.510000 972.050767 336.166684 1076.560000 1057.850000 1069.435000 351.125557 7956.110000 7964.640000 7958.514233 614.701695
741 0.329541 0.382002 0.353043 0.000088 0.471678 0.467586 0.468980 0.000091 0.365075 0.403398 0.382027 0.000052 0.330475 0.381030 0.354229 0.000195 0.328606 0.382974 0.351857 0.000203 0.454824 0.450506 0.452505 0.000166 0.488531 0.484666 0.485454 0.000198 0.361563 0.398399 0.378798 0.000114 0.368587 0.408397 0.385256 0.000120 968.780000 980.050000 972.125467 347.182490 1076.100000 1057.000000 1069.527233 357.556784 7955.120000 7962.950000 7958.347300 619.892176
742 0.329191 0.381915 0.352986 0.000088 0.470657 0.467347 0.468986 0.000090 0.364558 0.403273 0.381986 0.000052 0.331289 0.381344 0.354219 0.000193 0.327093 0.382485 0.351753 0.000205 0.453554 0.451785 0.452518 0.000164 0.487761 0.482908 0.485453 0.000200 0.361855 0.398955 0.378794 0.000113 0.367260 0.407591 0.385178 0.000121 967.800000 976.720000 971.916100 347.966003 1076.250000 1060.750000 1069.443133 359.270904 7955.950000 7962.530000 7958.640767 619.997511
743 0.329572 0.382250 0.353009 0.000090 0.471851 0.466194 0.468997 0.000093 0.365142 0.403236 0.382006 0.000053 0.331507 0.383400 0.354306 0.000194 0.327637 0.381101 0.351713 0.000207 0.453571 0.448470 0.452562 0.000169 0.490131 0.483918 0.485432 0.000205 0.362023 0.399668 0.378870 0.000114 0.368260 0.406805 0.385142 0.000124 967.690000 981.030000 971.908233 349.605691 1076.810000 1056.090000 1069.273033 359.936265 7955.500000 7962.880000 7958.818733 617.559750
744 0.329441 0.382072 0.352914 0.000088 0.470812 0.466531 0.469002 0.000092 0.364784 0.403187 0.381936 0.000052 0.331730 0.381991 0.354144 0.000192 0.327152 0.382153 0.351684 0.000210 0.454493 0.448585 0.452564 0.000165 0.487131 0.484476 0.485440 0.000204 0.362421 0.398640 0.378749 0.000111 0.367147 0.407733 0.385123 0.000124 966.310000 980.100000 971.982900 347.035226 1077.790000 1056.760000 1069.403467 361.956541 7955.900000 7963.140000 7958.613633 614.873370
745 0.329748 0.382589 0.352862 0.000088 0.471509 0.465252 0.469060 0.000092 0.365188 0.403254 0.381912 0.000052 0.333203 0.383540 0.354203 0.000193 0.326292 0.381637 0.351521 0.000209 0.456402 0.450299 0.452514 0.000168 0.486617 0.480205 0.485607 0.000204 0.364003 0.400230 0.378781 0.000113 0.366374 0.406279 0.385042 0.000124 968.400000 979.110000 972.029200 344.197070 1074.250000 1057.880000 1069.579933 359.543334 7957.350000 7963.010000 7958.390867 607.268135
746 0.329464 0.382932 0.352864 0.000088 0.471338 0.468770 0.469152 0.000093 0.364933 0.404391 0.381936 0.000053 0.331903 0.384703 0.354276 0.000195 0.327026 0.381160 0.351451 0.000208 0.454388 0.452733 0.452556 0.000170 0.488288 0.484806 0.485747 0.000203 0.362525 0.401711 0.378846 0.000114 0.367341 0.407072 0.385025 0.000124 969.060000 979.990000 972.200333 342.500255 1077.880000 1056.810000 1069.580833 358.737942 7953.060000 7963.200000 7958.218833 611.870353
747 0.329622 0.381752 0.352794 0.000087 0.469976 0.467599 0.469163 0.000093 0.364710 0.403214 0.381886 0.000052 0.332815 0.381127 0.354282 0.000193 0.326429 0.382378 0.351306 0.000207 0.452134 0.451990 0.452546 0.000172 0.487818 0.483207 0.485780 0.000202 0.362644 0.398842 0.378848 0.000114 0.366776 0.407586 0.384924 0.000123 969.070000 976.240000 972.364600 342.167375 1077.820000 1059.900000 1069.359900 359.870789 7953.110000 7963.860000 7958.275500 617.654932
748 0.329183 0.381545 0.352838 0.000088 0.470690 0.467541 0.469008 0.000092 0.364560 0.403044 0.381881 0.000052 0.329837 0.383020 0.354380 0.000197 0.328530 0.380069 0.351296 0.000202 0.453447 0.452423 0.452492 0.000171 0.487934 0.482660 0.485525 0.000203 0.360739 0.400371 0.378908 0.000116 0.368381 0.405717 0.384853 0.000120 969.360000 976.100000 972.629667 343.218706 1076.160000 1060.280000 1069.265533 352.445701 7954.480000 7963.620000 7958.104800 614.773363
749 0.329555 0.382025 0.352889 0.000088 0.471182 0.466682 0.468999 0.000095 0.364961 0.403189 0.381916 0.000053 0.331224 0.382838 0.354429 0.000196 0.327885 0.381211 0.351348 0.000203 0.455310 0.449931 0.452341 0.000176 0.487054 0.483434 0.485657 0.000203 0.362246 0.399612 0.378907 0.000115 0.367677 0.406767 0.384925 0.000121 966.340000 975.440000 972.702433 338.747582 1076.110000 1055.880000 1069.147667 349.000705 7957.550000 7968.680000 7958.149900 612.365690
750 0.329254 0.382701 0.352933 0.000088 0.470795 0.465649 0.469045 0.000095 0.364639 0.403438 0.381961 0.000053 0.332261 0.382159 0.354410 0.000195 0.326247 0.383244 0.351455 0.000205 0.454009 0.450256 0.452492 0.000173 0.487580 0.481043 0.485599 0.000204 0.362698 0.399183 0.378930 0.000114 0.366581 0.407694 0.384991 0.000122 969.660000 980.330000 972.772900 336.801809 1075.640000 1060.430000 1068.801800 349.638003 7954.700000 7959.240000 7958.425300 603.316205
751 0.329696 0.382286 0.352946 0.000088 0.471117 0.466601 0.469018 0.000094 0.365051 0.403365 0.381964 0.000053 0.332363 0.383705 0.354323 0.000195 0.327028 0.380866 0.351569 0.000201 0.454354 0.450948 0.452472 0.000176 0.487880 0.482255 0.485565 0.000198 0.362861 0.400516 0.378860 0.000115 0.367241 0.406213 0.385068 0.000119 968.140000 981.620000 972.733500 339.558378 1072.850000 1058.640000 1068.610567 358.412886 7959.010000 7959.740000 7958.655933 610.361083
752 0.329753 0.382313 0.352886 0.000087 0.470742 0.466545 0.469053 0.000093 0.365000 0.403371 0.381928 0.000052 0.331556 0.384374 0.354284 0.000196 0.327950 0.380252 0.351488 0.000201 0.452643 0.448178 0.452380 0.000176 0.488840 0.484911 0.485726 0.000195 0.361828 0.400325 0.378808 0.000116 0.368173 0.406417 0.385048 0.000119 971.310000 977.770000 972.816833 334.006123 1075.200000 1059.090000 1068.561733 356.462876 7953.490000 7963.140000 7958.621433 603.248570
753 0.329370 0.382199 0.352918 0.000087 0.471284 0.467739 0.468958 0.000092 0.364849 0.403584 0.381928 0.000052 0.331094 0.383078 0.354239 0.000194 0.327646 0.381320 0.351597 0.000201 0.453979 0.452689 0.452245 0.000176 0.488589 0.482789 0.485671 0.000192 0.361815 0.400481 0.378741 0.000115 0.367882 0.406688 0.385115 0.000117 970.090000 979.380000 972.761033 329.417919 1075.670000 1057.900000 1068.231233 355.791915 7954.240000 7962.720000 7959.007733 604.738406
754 0.329522 0.381724 0.352991 0.000087 0.471556 0.465565 0.469148 0.000091 0.365030 0.402684 0.382030 0.000052 0.332847 0.382757 0.354345 0.000193 0.326196 0.380691 0.351637 0.000202 0.455552 0.450771 0.452447 0.000173 0.487559 0.480359 0.485848 0.000190 0.363524 0.399761 0.378871 0.000113 0.366537 0.405608 0.385190 0.000118 972.720000 979.690000 972.839267 328.368044 1073.100000 1057.300000 1067.953200 348.452926 7954.180000 7963.010000 7959.207533 597.592607
755 0.329380 0.382168 0.353016 0.000088 0.472225 0.467325 0.469127 0.000091 0.365092 0.403457 0.382043 0.000052 0.331393 0.384290 0.354321 0.000195 0.327367 0.380046 0.351710 0.000205 0.454208 0.449336 0.452512 0.000172 0.490243 0.485314 0.485741 0.000195 0.362097 0.400552 0.378869 0.000115 0.368086 0.406363 0.385218 0.000120 970.150000 978.980000 972.919733 332.062740 1071.380000 1056.240000 1067.648967 349.524370 7958.470000 7964.780000 7959.431300 609.195990
756 0.329743 0.381554 0.353027 0.000087 0.471108 0.468294 0.469163 0.000090 0.365085 0.403239 0.382061 0.000052 0.331056 0.382840 0.354275 0.000192 0.328431 0.380267 0.351779 0.000204 0.454802 0.451862 0.452517 0.000170 0.487415 0.484727 0.485809 0.000191 0.361992 0.400096 0.378835 0.000114 0.368177 0.406382 0.385287 0.000120 970.560000 983.180000 973.094700 331.702122 1072.740000 1055.480000 1067.302133 345.831653 7956.700000 7961.340000 7959.603167 606.688584
757 0.329561 0.382465 0.353012 0.000087 0.470286 0.465107 0.469137 0.000092 0.364742 0.403126 0.382044 0.000051 0.332227 0.382622 0.354471 0.000188 0.326896 0.382308 0.351554 0.000200 0.453323 0.447521 0.452504 0.000170 0.487249 0.482693 0.485770 0.000192 0.362501 0.398847 0.378979 0.000110 0.366984 0.407404 0.385108 0.000117 969.890000 978.210000 973.161067 326.633461 1073.480000 1057.360000 1067.030667 333.438237 7956.630000 7964.430000 7959.808267 600.777509
758 0.329065 0.381779 0.353040 0.000088 0.471226 0.465889 0.469181 0.000090 0.364605 0.402807 0.382075 0.000052 0.330008 0.382084 0.354511 0.000191 0.328122 0.381474 0.351570 0.000204 0.454912 0.452759 0.452589 0.000165 0.487540 0.479020 0.485773 0.000191 0.361234 0.399753 0.379030 0.000113 0.367976 0.405861 0.385120 0.000119 970.080000 975.470000 973.201500 326.635937 1071.360000 1059.810000 1066.746300 331.638547 7958.560000 7964.720000 7960.052200 603.864380
759 0.329366 0.382242 0.352871 0.000089 0.472106 0.468233 0.469151 0.000089 0.365051 0.403739 0.381941 0.000053 0.329907 0.381524 0.354368 0.000195 0.328824 0.382959 0.351373 0.000203 0.454286 0.451832 0.452533 0.000166 0.489926 0.484635 0.485768 0.000189 0.361002 0.399101 0.378909 0.000115 0.369099 0.408378 0.384972 0.000119 972.420000 978.480000 973.123700 326.553253 1072.590000 1058.300000 1066.469533 328.104351 7954.990000 7963.220000 7960.406767 606.405974
760 0.329336 0.382630 0.352895 0.000088 0.470979 0.465828 0.469130 0.000088 0.364746 0.403430 0.381954 0.000052 0.329803 0.383733 0.354355 0.000194 0.328869 0.381527 0.351436 0.000202 0.456500 0.448834 0.452591 0.000167 0.485458 0.482823 0.485668 0.000184 0.361477 0.400008 0.378914 0.000114 0.368016 0.406851 0.384994 0.000119 971.370000 980.550000 973.365467 329.517226 1073.610000 1056.620000 1066.103633 329.246270 7955.020000 7962.830000 7960.530900 604.972631
761 0.329363 0.381488 0.352908 0.000087 0.470351 0.468075 0.469115 0.000088 0.364610 0.403135 0.381960 0.000052 0.331154 0.381269 0.354413 0.000194 0.327571 0.381708 0.351402 0.000198 0.452453 0.450476 0.452627 0.000168 0.488249 0.485673 0.485603 0.000185 0.361479 0.398571 0.378967 0.000115 0.367740 0.407699 0.384952 0.000117 969.720000 977.750000 973.407000 335.289013 1072.840000 1057.500000 1065.881233 328.880878 7957.440000 7964.750000 7960.711767 605.629522
762 0.329156 0.382100 0.352969 0.000087 0.469080 0.466139 0.469062 0.000091 0.364137 0.403110 0.381993 0.000053 0.331552 0.379502 0.354436 0.000194 0.326760 0.384698 0.351503 0.000200 0.451512 0.451304 0.452611 0.000170 0.486648 0.480973 0.485513 0.000193 0.361542 0.397453 0.378979 0.000115 0.366732 0.408767 0.385006 0.000118 971.210000 980.070000 973.615667 339.978073 1071.820000 1058.800000 1065.670467 326.328758 7956.970000 7961.130000 7960.713867 605.975575
763 0.329511 0.382231 0.352946 0.000087 0.470855 0.467991 0.469030 0.000088 0.364847 0.403671 0.381967 0.000052 0.331620 0.381895 0.354516 0.000195 0.327402 0.382567 0.351376 0.000199 0.455072 0.452991 0.452645 0.000167 0.486638 0.482991 0.485414 0.000193 0.362483 0.399669 0.379048 0.000115 0.367211 0.407673 0.384885 0.000117 969.160000 976.440000 973.857667 343.581547 1074.880000 1053.520000 1065.339400 330.607855 7955.960000 7970.040000 7960.802933 608.746193
764 0.329548 0.381757 0.352884 0.000086 0.472012 0.467470 0.468959 0.000090 0.365164 0.403186 0.381903 0.000052 0.331321 0.384739 0.354352 0.000194 0.327775 0.378776 0.351416 0.000196 0.456649 0.450948 0.452529 0.000169 0.487374 0.483992 0.485388 0.000194 0.362653 0.401291 0.378897 0.000115 0.367675 0.405080 0.384909 0.000116 971.540000 980.470000 973.883300 343.658231 1072.470000 1053.830000 1065.273700 340.523360 7955.990000 7965.700000 7960.843000 619.671996
765 0.329304 0.382227 0.352825 0.000087 0.471684 0.466692 0.468955 0.000090 0.364899 0.403343 0.381858 0.000052 0.330626 0.381373 0.354210 0.000195 0.327982 0.383081 0.351440 0.000197 0.454289 0.448881 0.452558 0.000169 0.489079 0.484503 0.485353 0.000194 0.361542 0.398250 0.378797 0.000115 0.368256 0.408437 0.384918 0.000117 971.100000 980.790000 974.006767 342.422086 1073.800000 1059.210000 1064.964567 344.787526 7955.100000 7960.000000 7961.028667 617.034715
766 0.328954 0.381865 0.352748 0.000089 0.469639 0.464186 0.469095 0.000091 0.364125 0.402445 0.381834 0.000052 0.330734 0.382341 0.354079 0.000197 0.327174 0.381390 0.351416 0.000197 0.451904 0.447008 0.452701 0.000170 0.487375 0.481363 0.485489 0.000195 0.361027 0.398507 0.378735 0.000115 0.367224 0.406383 0.384934 0.000116 971.800000 979.060000 973.801833 342.619708 1072.260000 1052.680000 1064.790367 346.200202 7955.940000 7968.260000 7961.407800 616.217962
767 0.328419 0.381838 0.352695 0.000089 0.471759 0.466711 0.469103 0.000090 0.364254 0.403056 0.381797 0.000053 0.328939 0.382566 0.353907 0.000198 0.327898 0.381110 0.351484 0.000197 0.454488 0.447383 0.452688 0.000171 0.489030 0.486039 0.485518 0.000194 0.360326 0.398770 0.378602 0.000116 0.368181 0.407342 0.384993 0.000116 970.120000 978.090000 973.836267 340.210728 1073.760000 1055.400000 1064.618933 351.371258 7956.120000 7966.510000 7961.544800 626.707512
768 0.328255 0.383117 0.352622 0.000091 0.471410 0.467793 0.469211 0.000090 0.364044 0.404286 0.381769 0.000054 0.329242 0.382730 0.353759 0.000199 0.327267 0.383504 0.351485 0.000202 0.455139 0.451310 0.452842 0.000169 0.487681 0.484276 0.485581 0.000191 0.360717 0.399875 0.378530 0.000117 0.367371 0.408697 0.385009 0.000118 967.060000 979.630000 973.913733 339.671383 1073.550000 1053.020000 1064.455400 350.579790 7959.390000 7967.350000 7961.630867 627.973698
769 0.328664 0.381842 0.352388 0.000091 0.471406 0.466510 0.469388 0.000091 0.364349 0.403009 0.381638 0.000054 0.330481 0.381984 0.353420 0.000197 0.326846 0.381700 0.351355 0.000203 0.454960 0.451895 0.453072 0.000167 0.487851 0.481124 0.485705 0.000195 0.361601 0.399462 0.378333 0.000116 0.367098 0.406556 0.384942 0.000120 968.590000 978.780000 973.704767 335.653112 1072.490000 1055.160000 1064.269733 348.989211 7958.920000 7966.060000 7962.025500 626.969562
770 0.328618 0.381573 0.352144 0.000092 0.472221 0.467037 0.469433 0.000088 0.364519 0.402939 0.381467 0.000054 0.330042 0.382040 0.353146 0.000194 0.327194 0.381106 0.351143 0.000203 0.455678 0.451061 0.453074 0.000163 0.488764 0.483013 0.485793 0.000192 0.361451 0.399295 0.378128 0.000114 0.367587 0.406583 0.384805 0.000119 969.600000 980.680000 973.627633 338.336364 1075.040000 1052.610000 1064.237600 356.297974 7955.360000 7966.710000 7962.134767 632.675492
771 0.328708 0.381462 0.352115 0.000091 0.471269 0.466967 0.469567 0.000086 0.364349 0.402838 0.381478 0.000054 0.330308 0.381188 0.353253 0.000194 0.327109 0.381736 0.350976 0.000202 0.456974 0.451100 0.453147 0.000164 0.485565 0.482834 0.485987 0.000186 0.361974 0.398666 0.378227 0.000115 0.366723 0.407011 0.384729 0.000119 969.460000 981.970000 973.722500 334.381092 1073.990000 1053.650000 1064.474667 359.943185 7956.550000 7964.380000 7961.802833 636.304040
772 0.328590 0.381906 0.352003 0.000091 0.471410 0.467417 0.469569 0.000089 0.364295 0.403284 0.381394 0.000054 0.329710 0.379780 0.353134 0.000196 0.327469 0.384032 0.350872 0.000200 0.455555 0.451396 0.453193 0.000167 0.487266 0.483438 0.485945 0.000188 0.361172 0.397684 0.378149 0.000115 0.367418 0.408883 0.384640 0.000118 969.990000 981.460000 973.779267 328.182898 1072.720000 1053.840000 1064.590767 361.785524 7957.290000 7964.700000 7961.629967 633.237377
773 0.328628 0.381521 0.351927 0.000089 0.471926 0.467561 0.469583 0.000089 0.364453 0.403031 0.381341 0.000053 0.331169 0.381810 0.353003 0.000194 0.326088 0.381233 0.350851 0.000195 0.454755 0.451067 0.453223 0.000166 0.489098 0.484056 0.485943 0.000188 0.362065 0.399125 0.378058 0.000114 0.366840 0.406938 0.384624 0.000115 968.820000 980.130000 973.654833 334.383832 1074.630000 1053.030000 1064.610767 367.286163 7956.550000 7966.840000 7961.734400 641.628455
774 0.329136 0.382149 0.351905 0.000090 0.470542 0.465000 0.469529 0.000089 0.364488 0.402861 0.381311 0.000053 0.330018 0.381450 0.352896 0.000195 0.328254 0.382848 0.350915 0.000194 0.454476 0.450758 0.453189 0.000167 0.486608 0.479241 0.485870 0.000186 0.361133 0.398777 0.377969 0.000115 0.367843 0.406946 0.384654 0.000115 968.380000 979.970000 973.690633 332.030351 1073.760000 1055.520000 1064.717600 367.370362 7957.860000 7964.510000 7961.591767 636.778386
775 0.328557 0.382216 0.351724 0.000089 0.470306 0.466273 0.469618 0.000088 0.363995 0.403230 0.381197 0.000053 0.329083 0.383710 0.352685 0.000195 0.328032 0.380723 0.350763 0.000194 0.453682 0.451184 0.453254 0.000169 0.486931 0.481362 0.485982 0.000187 0.360233 0.400578 0.377827 0.000115 0.367757 0.405883 0.384568 0.000116 972.300000 980.380000 973.843733 337.738474 1075.020000 1049.810000 1064.547967 367.698495 7952.680000 7969.810000 7961.608300 640.526057
776 0.328822 0.380740 0.351705 0.000087 0.472392 0.466647 0.469648 0.000088 0.364715 0.402216 0.381191 0.000052 0.329859 0.382233 0.352466 0.000193 0.327785 0.379246 0.350944 0.000192 0.456508 0.450035 0.453447 0.000167 0.488276 0.483258 0.485848 0.000185 0.361522 0.399183 0.377711 0.000114 0.367908 0.405249 0.384670 0.000115 973.580000 980.470000 974.192167 338.711959 1072.180000 1054.220000 1064.547267 363.188624 7954.240000 7965.310000 7961.260567 640.212580
777 0.328420 0.380403 0.351692 0.000087 0.472039 0.467425 0.469666 0.000089 0.364325 0.402159 0.381186 0.000052 0.330495 0.379772 0.352383 0.000192 0.326345 0.381035 0.351001 0.000190 0.456218 0.449948 0.453335 0.000169 0.487859 0.484904 0.485998 0.000188 0.361926 0.397316 0.377621 0.000113 0.366723 0.407002 0.384750 0.000114 972.720000 980.890000 974.256800 341.397650 1075.330000 1054.560000 1064.419400 359.219127 7951.950000 7964.550000 7961.323800 637.053162
778 0.328994 0.380887 0.351600 0.000085 0.471844 0.467443 0.469636 0.000089 0.364707 0.402526 0.381109 0.000050 0.328404 0.384776 0.352245 0.000189 0.329585 0.376997 0.350955 0.000189 0.455109 0.450876 0.453279 0.000166 0.488578 0.484009 0.485994 0.000189 0.360080 0.401301 0.377503 0.000112 0.369333 0.403750 0.384715 0.000112 973.240000 977.990000 974.355000 338.412204 1072.580000 1054.080000 1064.541233 360.292957 7954.180000 7967.930000 7961.103767 640.471864
779 0.328465 0.380659 0.351677 0.000085 0.471213 0.467598 0.469723 0.000088 0.364152 0.402394 0.381189 0.000050 0.328753 0.381147 0.352299 0.000191 0.328177 0.380172 0.351055 0.000189 0.453178 0.451893 0.453376 0.000167 0.489248 0.483304 0.486070 0.000190 0.359859 0.398834 0.377569 0.000112 0.368445 0.405955 0.384809 0.000113 970.130000 979.200000 974.663300 345.129472 1072.870000 1054.420000 1064.604833 362.065228 7957.000000 7966.380000 7960.731867 656.732028
780 0.329102 0.379960 0.351858 0.000084 0.471432 0.466729 0.469596 0.000090 0.364684 0.401652 0.381292 0.000050 0.330114 0.379847 0.352289 0.000192 0.328090 0.380073 0.351426 0.000189 0.454539 0.449654 0.453261 0.000166 0.488324 0.483803 0.485930 0.000195 0.361220 0.397299 0.377532 0.000113 0.368148 0.406005 0.385052 0.000113 973.540000 979.270000 974.788233 350.372385 1074.690000 1052.940000 1064.488733 372.560834 7951.770000 7967.790000 7960.723033 680.745170
781 0.328887 0.380919 0.351977 0.000086 0.471294 0.466736 0.469766 0.000091 0.364488 0.402374 0.381424 0.000051 0.329119 0.377958 0.352309 0.000193 0.328654 0.383881 0.351644 0.000193 0.454592 0.452195 0.453430 0.000170 0.487995 0.481277 0.486103 0.000196 0.360487 0.396517 0.377589 0.000115 0.368489 0.408230 0.385259 0.000115 971.090000 980.860000 974.980533 361.915169 1071.800000 1053.880000 1064.465233 382.192412 7957.110000 7965.260000 7960.554233 704.991209
782 0.329019 0.380696 0.352056 0.000086 0.471654 0.468518 0.469674 0.000090 0.364678 0.402652 0.381461 0.000052 0.328428 0.380135 0.352307 0.000191 0.329610 0.381257 0.351805 0.000195 0.454706 0.453368 0.453295 0.000165 0.488602 0.483668 0.486053 0.000194 0.359998 0.398443 0.377554 0.000114 0.369358 0.406860 0.385367 0.000116 970.500000 980.850000 974.952933 357.172589 1069.730000 1051.540000 1064.441500 383.539734 7959.770000 7967.610000 7960.605567 707.376753
783 0.329454 0.381211 0.351896 0.000085 0.470809 0.466121 0.469679 0.000090 0.364793 0.402439 0.381342 0.000051 0.329401 0.381482 0.352004 0.000187 0.329508 0.380940 0.351788 0.000196 0.456226 0.449727 0.453336 0.000165 0.485393 0.482514 0.486022 0.000195 0.361107 0.398543 0.377337 0.000112 0.368479 0.406334 0.385346 0.000118 972.300000 980.650000 974.954833 361.845639 1071.790000 1053.540000 1064.347967 385.859243 7955.910000 7965.810000 7960.697200 713.259454
784 0.328883 0.380670 0.351919 0.000084 0.471436 0.468264 0.469600 0.000090 0.364521 0.402568 0.381339 0.000050 0.327026 0.380523 0.351971 0.000189 0.330739 0.380816 0.351867 0.000196 0.455153 0.452686 0.453434 0.000166 0.487720 0.483841 0.485767 0.000194 0.359058 0.398564 0.377337 0.000113 0.369984 0.406573 0.385342 0.000117 973.140000 979.090000 974.963800 365.866311 1070.490000 1054.370000 1064.571233 397.778133 7956.370000 7966.540000 7960.464967 733.516712
785 0.329282 0.380761 0.352087 0.000084 0.470907 0.468245 0.469623 0.000091 0.364688 0.402632 0.381471 0.000051 0.328734 0.379084 0.352231 0.000189 0.329829 0.382438 0.351943 0.000199 0.453801 0.452304 0.453382 0.000168 0.488013 0.484185 0.485864 0.000195 0.360001 0.397389 0.377519 0.000113 0.369375 0.407875 0.385423 0.000119 969.760000 981.380000 975.267167 370.274210 1071.890000 1049.820000 1064.373833 402.320371 7958.350000 7968.800000 7960.359000 744.243194
786 0.329378 0.380896 0.352185 0.000086 0.470591 0.467098 0.469635 0.000091 0.364681 0.402446 0.381548 0.000051 0.329478 0.380967 0.352397 0.000189 0.329278 0.380824 0.351973 0.000198 0.455383 0.450794 0.453439 0.000169 0.485799 0.483402 0.485830 0.000195 0.360954 0.398424 0.377658 0.000113 0.368409 0.406469 0.385438 0.000119 973.280000 982.390000 975.377233 379.578995 1072.300000 1050.780000 1064.151500 406.576698 7954.420000 7966.830000 7960.471267 754.983667
787 0.329085 0.381652 0.352352 0.000087 0.471117 0.469124 0.469517 0.000091 0.364593 0.403520 0.381643 0.000052 0.329949 0.383054 0.352631 0.000194 0.328220 0.380250 0.352073 0.000202 0.454403 0.452969 0.453275 0.000169 0.487831 0.485278 0.485759 0.000194 0.361063 0.400533 0.377792 0.000115 0.368123 0.406507 0.385495 0.000120 969.030000 982.270000 975.208900 382.273129 1069.870000 1052.120000 1064.129267 410.165991 7961.100000 7965.610000 7960.661833 764.191759
788 0.329244 0.381604 0.352206 0.000087 0.472155 0.467007 0.469534 0.000090 0.364972 0.402955 0.381538 0.000052 0.329536 0.382136 0.352545 0.000193 0.328953 0.381072 0.351867 0.000197 0.453326 0.450402 0.453308 0.000169 0.490984 0.483613 0.485760 0.000193 0.360483 0.399202 0.377736 0.000115 0.369461 0.406707 0.385340 0.000117 971.160000 980.230000 974.995667 389.445946 1070.720000 1052.280000 1064.065533 410.261826 7958.120000 7967.490000 7960.938800 760.875394
789 0.329205 0.381475 0.352090 0.000086 0.471517 0.468084 0.469618 0.000091 0.364783 0.403127 0.381472 0.000052 0.330409 0.382891 0.352310 0.000193 0.328000 0.380059 0.351871 0.000199 0.456002 0.451162 0.453304 0.000171 0.487032 0.485005 0.485932 0.000190 0.361807 0.399959 0.377559 0.000115 0.367758 0.406296 0.385386 0.000118 968.820000 978.020000 974.540233 389.134039 1071.880000 1052.340000 1064.132167 413.959797 7959.300000 7969.640000 7961.327600 767.321897
790 0.329670 0.381665 0.352189 0.000086 0.471957 0.465957 0.469478 0.000092 0.365242 0.402738 0.381511 0.000051 0.329738 0.380893 0.352363 0.000191 0.329601 0.382437 0.352016 0.000200 0.455420 0.452337 0.453098 0.000175 0.488494 0.479577 0.485859 0.000192 0.361158 0.398754 0.377547 0.000114 0.369325 0.406722 0.385476 0.000118 969.060000 979.090000 974.352867 391.692014 1072.210000 1053.640000 1063.928667 412.063191 7958.730000 7967.270000 7961.718467 765.893459
791 0.329533 0.381309 0.352112 0.000085 0.472643 0.467045 0.469618 0.000090 0.365311 0.402743 0.381489 0.000051 0.331402 0.382343 0.352294 0.000187 0.327664 0.380275 0.351931 0.000198 0.455704 0.452016 0.453282 0.000170 0.489583 0.482074 0.485954 0.000192 0.362478 0.399762 0.377541 0.000111 0.368144 0.405725 0.385436 0.000117 964.970000 982.000000 974.164233 397.569249 1072.880000 1050.040000 1063.939633 407.315167 7962.150000 7967.960000 7961.896133 769.062257
792 0.329192 0.381262 0.352138 0.000087 0.472038 0.467290 0.469632 0.000091 0.364903 0.402769 0.381512 0.000052 0.329485 0.381314 0.352346 0.000189 0.328898 0.381210 0.351930 0.000199 0.454497 0.449401 0.453249 0.000170 0.489578 0.485180 0.486016 0.000190 0.360738 0.398336 0.377572 0.000112 0.369068 0.407203 0.385451 0.000118 967.990000 982.990000 974.096767 397.531426 1074.110000 1053.070000 1063.845767 400.455319 7957.900000 7963.940000 7962.057467 754.878893
793 0.329286 0.380818 0.352224 0.000086 0.472069 0.467599 0.469579 0.000091 0.364982 0.402513 0.381563 0.000052 0.332655 0.380223 0.352540 0.000190 0.325918 0.381413 0.351908 0.000196 0.454438 0.452006 0.453144 0.000170 0.489699 0.483192 0.486014 0.000191 0.363101 0.398169 0.377691 0.000113 0.366863 0.406858 0.385435 0.000117 966.950000 980.800000 973.795133 394.723854 1075.260000 1055.160000 1063.691267 401.002745 7957.790000 7964.040000 7962.513600 757.062459
794 0.329293 0.381694 0.352328 0.000087 0.472432 0.466267 0.469646 0.000090 0.365078 0.402837 0.381657 0.000052 0.330213 0.380066 0.352826 0.000194 0.328374 0.383322 0.351830 0.000196 0.454772 0.451301 0.453142 0.000174 0.490092 0.481232 0.486150 0.000191 0.361352 0.397875 0.377905 0.000114 0.368803 0.407800 0.385410 0.000117 969.220000 986.050000 973.815833 398.485159 1074.010000 1053.780000 1063.189000 398.153674 7956.770000 7960.170000 7962.995167 755.200415
795 0.329342 0.381852 0.352442 0.000087 0.471762 0.466892 0.469570 0.000090 0.364947 0.403112 0.381724 0.000052 0.331156 0.380503 0.352878 0.000195 0.327528 0.383201 0.352007 0.000196 0.453940 0.450831 0.453082 0.000171 0.489585 0.482953 0.486058 0.000189 0.361852 0.398085 0.377929 0.000114 0.368042 0.408139 0.385519 0.000116 967.470000 981.920000 973.609233 402.372728 1071.190000 1051.200000 1062.999267 396.879265 7961.340000 7966.880000 7963.391500 749.191144
796 0.329519 0.382208 0.352451 0.000086 0.471351 0.468167 0.469714 0.000090 0.364977 0.403698 0.381767 0.000051 0.330873 0.382194 0.352764 0.000191 0.328165 0.382223 0.352138 0.000197 0.454491 0.448811 0.453209 0.000170 0.488210 0.487524 0.486220 0.000190 0.361777 0.398848 0.377875 0.000113 0.368177 0.408548 0.385659 0.000117 966.480000 979.640000 973.691300 399.131603 1073.220000 1055.920000 1062.787400 389.982487 7960.300000 7964.440000 7963.521300 738.128032
797 0.329137 0.381792 0.352492 0.000086 0.473397 0.467054 0.469802 0.000089 0.365202 0.403108 0.381820 0.000051 0.330318 0.380555 0.352774 0.000194 0.327955 0.383029 0.352211 0.000201 0.456991 0.449000 0.453248 0.000168 0.489804 0.485109 0.486356 0.000188 0.361986 0.397666 0.377892 0.000114 0.368417 0.408549 0.385748 0.000120 966.110000 980.230000 973.682833 403.289607 1072.440000 1052.100000 1062.683367 393.232186 7961.450000 7967.670000 7963.633800 743.829689
798 0.329126 0.381528 0.352631 0.000086 0.472635 0.466215 0.469880 0.000089 0.365003 0.402700 0.381943 0.000051 0.329287 0.381209 0.352906 0.000195 0.328965 0.381847 0.352357 0.000201 0.456033 0.449952 0.453384 0.000167 0.489237 0.482477 0.486376 0.000187 0.360974 0.398395 0.378025 0.000115 0.369033 0.407004 0.385861 0.000118 965.260000 978.990000 973.595867 410.215908 1071.460000 1047.680000 1062.487000 391.654813 7963.280000 7973.330000 7963.917133 750.973664
799 0.329147 0.381840 0.352618 0.000086 0.473403 0.467775 0.469831 0.000089 0.365211 0.403324 0.381922 0.000051 0.330097 0.383337 0.352938 0.000196 0.328196 0.380344 0.352299 0.000199 0.454964 0.452431 0.453275 0.000167 0.491842 0.483120 0.486387 0.000186 0.361314 0.400610 0.378022 0.000116 0.369108 0.406038 0.385821 0.000118 966.450000 983.900000 973.458200 419.971132 1070.940000 1052.370000 1062.257400 395.511137 7962.610000 7963.730000 7964.284400 763.672984
800 0.329352 0.381707 0.352539 0.000086 0.471614 0.466418 0.469829 0.000088 0.364917 0.402884 0.381862 0.000051 0.331602 0.381613 0.352701 0.000195 0.327102 0.381801 0.352377 0.000200 0.455219 0.449349 0.453254 0.000165 0.488009 0.483486 0.486404 0.000187 0.362506 0.398547 0.377839 0.000115 0.367329 0.407222 0.385884 0.000119 966.900000 984.000000 973.249033 422.162045 1071.450000 1048.680000 1062.007233 399.107892 7961.650000 7967.320000 7964.743733 761.582947
801 0.328940 0.381496 0.352477 0.000087 0.472806 0.466221 0.469874 0.000087 0.364907 0.402677 0.381826 0.000051 0.330648 0.382175 0.352749 0.000194 0.327233 0.380817 0.352205 0.000203 0.455216 0.450820 0.453212 0.000164 0.490397 0.481622 0.486537 0.000185 0.361790 0.399336 0.377865 0.000114 0.368024 0.406018 0.385788 0.000120 967.110000 977.580000 973.108867 412.275852 1072.030000 1050.430000 1061.977733 397.640547 7960.860000 7971.990000 7964.913400 748.201388
802 0.328977 0.381479 0.352522 0.000088 0.471514 0.465444 0.469885 0.000086 0.364611 0.402471 0.381863 0.000052 0.330370 0.380372 0.352847 0.000193 0.327583 0.382586 0.352196 0.000202 0.454513 0.449045 0.453241 0.000165 0.488516 0.481844 0.486528 0.000187 0.361405 0.397541 0.377946 0.000115 0.367816 0.407401 0.385779 0.000118 969.920000 977.740000 972.864400 411.988755 1069.440000 1051.220000 1061.926833 407.063554 7960.640000 7971.040000 7965.208767 741.492277
803 0.329460 0.380852 0.352493 0.000086 0.473211 0.467864 0.469909 0.000088 0.365398 0.402605 0.381847 0.000051 0.329820 0.381346 0.352777 0.000193 0.329100 0.380357 0.352210 0.000200 0.455974 0.449853 0.453288 0.000162 0.490448 0.485874 0.486529 0.000190 0.361358 0.398473 0.377904 0.000114 0.369437 0.406736 0.385790 0.000117 968.640000 980.990000 972.482633 407.192260 1070.000000 1054.980000 1061.920833 411.699628 7961.360000 7964.030000 7965.596533 741.913695
804 0.328876 0.381552 0.352464 0.000085 0.472144 0.466046 0.470003 0.000086 0.364693 0.402675 0.381849 0.000050 0.330035 0.380172 0.352869 0.000191 0.327716 0.382931 0.352060 0.000198 0.454546 0.449306 0.453319 0.000164 0.489741 0.482785 0.486686 0.000187 0.361163 0.397455 0.377981 0.000112 0.368222 0.407895 0.385716 0.000117 967.460000 982.100000 972.274333 407.217063 1071.460000 1051.960000 1061.890467 406.480235 7961.080000 7965.940000 7965.835200 735.079469
805 0.329511 0.382535 0.352537 0.000087 0.471068 0.468318 0.469958 0.000087 0.364900 0.403981 0.381892 0.000051 0.330536 0.384199 0.352998 0.000192 0.328487 0.380871 0.352076 0.000200 0.454467 0.452772 0.453260 0.000166 0.487668 0.483863 0.486655 0.000185 0.361518 0.401343 0.378063 0.000113 0.368282 0.406619 0.385721 0.000118 968.560000 984.660000 972.300800 402.455232 1069.280000 1051.800000 1061.520433 406.420794 7962.160000 7963.540000 7966.178767 725.632986
806 0.329177 0.382497 0.352541 0.000087 0.472278 0.467201 0.469990 0.000086 0.364952 0.403673 0.381903 0.000052 0.329697 0.384911 0.353073 0.000195 0.328656 0.380083 0.352009 0.000199 0.455186 0.450060 0.453222 0.000165 0.489370 0.484342 0.486758 0.000182 0.361069 0.401198 0.378111 0.000114 0.368835 0.406148 0.385696 0.000117 967.010000 979.270000 972.125400 399.295955 1068.580000 1048.960000 1061.381633 412.640532 7964.410000 7971.770000 7966.492967 728.483097
807 0.329453 0.381675 0.352511 0.000086 0.471456 0.468307 0.470090 0.000085 0.364954 0.403333 0.381906 0.000052 0.330276 0.382439 0.353020 0.000192 0.328631 0.380910 0.352003 0.000197 0.453495 0.452673 0.453292 0.000163 0.489416 0.483941 0.486887 0.000182 0.361081 0.399997 0.378088 0.000113 0.368827 0.406668 0.385724 0.000117 967.410000 982.580000 972.060233 398.343875 1071.720000 1049.180000 1061.186200 415.517036 7960.870000 7968.240000 7966.753567 723.617741
808 0.329507 0.381537 0.352603 0.000087 0.471940 0.468846 0.469980 0.000086 0.365116 0.403364 0.381947 0.000052 0.330097 0.382136 0.353082 0.000191 0.328918 0.380938 0.352124 0.000201 0.454549 0.451206 0.453060 0.000164 0.489332 0.486486 0.486900 0.000181 0.361210 0.399403 0.378077 0.000113 0.369021 0.407325 0.385818 0.000120 967.920000 982.060000 972.073533 397.289162 1069.900000 1050.440000 1061.036033 417.183037 7962.180000 7967.500000 7966.890433 728.165168
809 0.329004 0.381812 0.352564 0.000088 0.472945 0.466020 0.469930 0.000087 0.364990 0.402864 0.381906 0.000053 0.330411 0.380363 0.353061 0.000190 0.327598 0.383261 0.352068 0.000203 0.456981 0.451756 0.453130 0.000169 0.488910 0.480285 0.486729 0.000182 0.362053 0.398211 0.378078 0.000112 0.367926 0.407517 0.385733 0.000121 966.570000 976.590000 972.028933 398.086977 1071.050000 1047.590000 1060.920433 419.863081 7962.380000 7975.820000 7967.050633 731.341131
810 0.328573 0.381681 0.352407 0.000088 0.472677 0.465479 0.469829 0.000088 0.364599 0.402631 0.381762 0.000053 0.329342 0.379657 0.352914 0.000189 0.327804 0.383705 0.351900 0.000202 0.455754 0.449849 0.452878 0.000171 0.489601 0.481108 0.486780 0.000184 0.360945 0.397205 0.377905 0.000111 0.368253 0.408056 0.385620 0.000120 968.890000 977.140000 971.920167 393.208795 1071.630000 1051.650000 1061.124633 419.723400 7959.480000 7971.210000 7966.955200 731.991702
811 0.328859 0.382369 0.352400 0.000087 0.470688 0.468294 0.469845 0.000088 0.364316 0.403850 0.381761 0.000053 0.329333 0.383921 0.352945 0.000189 0.328384 0.380816 0.351855 0.000204 0.454554 0.452420 0.452909 0.000171 0.486822 0.484168 0.486782 0.000181 0.360639 0.401046 0.377936 0.000112 0.367993 0.406654 0.385586 0.000121 967.730000 980.860000 972.122967 387.508919 1071.150000 1047.820000 1061.153533 413.253947 7961.120000 7971.320000 7966.723500 721.861767
812 0.329067 0.381006 0.352405 0.000088 0.472117 0.467632 0.469797 0.000088 0.364829 0.402663 0.381753 0.000053 0.330304 0.383361 0.353086 0.000192 0.327829 0.378651 0.351723 0.000205 0.456483 0.449734 0.452773 0.000176 0.487752 0.485530 0.486820 0.000182 0.361849 0.399954 0.378008 0.000114 0.367810 0.405371 0.385498 0.000121 966.590000 981.520000 972.213400 386.974433 1071.020000 1051.550000 1061.357767 417.220397 7962.390000 7966.930000 7966.428833 729.143435
813 0.328876 0.381990 0.352288 0.000089 0.472026 0.468900 0.469786 0.000089 0.364663 0.403718 0.381662 0.000053 0.329648 0.381824 0.353267 0.000194 0.328104 0.382156 0.351309 0.000204 0.453499 0.454091 0.452738 0.000176 0.490552 0.483709 0.486834 0.000185 0.360610 0.399891 0.378134 0.000115 0.368716 0.407544 0.385190 0.000120 968.410000 981.530000 972.183067 385.394972 1071.790000 1047.930000 1061.544500 417.020758 7959.800000 7970.540000 7966.272433 736.584017
814 0.329088 0.381369 0.352147 0.000089 0.472006 0.467815 0.469765 0.000089 0.364817 0.402980 0.381551 0.000053 0.330326 0.382759 0.353225 0.000194 0.327849 0.379978 0.351068 0.000206 0.453000 0.449618 0.452572 0.000177 0.491013 0.486012 0.486958 0.000184 0.360994 0.399474 0.378062 0.000115 0.368640 0.406487 0.385041 0.000121 966.840000 978.540000 972.320800 384.158243 1071.230000 1050.000000 1061.554933 424.196747 7961.930000 7971.460000 7966.124267 746.829965
815 0.328996 0.381111 0.352024 0.000088 0.472294 0.468520 0.469863 0.000089 0.364820 0.402963 0.381484 0.000053 0.330853 0.380898 0.353133 0.000194 0.327138 0.381325 0.350915 0.000203 0.454159 0.453417 0.452749 0.000176 0.490429 0.483623 0.486976 0.000182 0.361679 0.399028 0.378037 0.000115 0.367961 0.406899 0.384931 0.000119 969.200000 979.580000 972.420833 386.427733 1072.740000 1047.430000 1061.668100 431.107332 7958.060000 7972.990000 7965.911067 758.370584
816 0.328946 0.381184 0.352056 0.000088 0.471675 0.467887 0.469892 0.000087 0.364628 0.402860 0.381515 0.000052 0.331354 0.382411 0.353171 0.000193 0.326538 0.379956 0.350941 0.000206 0.454048 0.451952 0.452711 0.000173 0.489302 0.483822 0.487073 0.000179 0.362027 0.399796 0.378056 0.000114 0.367229 0.405923 0.384974 0.000121 969.480000 980.250000 972.636600 376.112254 1069.650000 1048.920000 1061.544333 435.382509 7960.870000 7970.830000 7965.819067 752.869050
817 0.328427 0.381020 0.352058 0.000088 0.471524 0.467589 0.469939 0.000086 0.364201 0.402663 0.381528 0.000052 0.330546 0.382338 0.353348 0.000192 0.326307 0.379703 0.350768 0.000205 0.455177 0.450497 0.452670 0.000170 0.487871 0.484681 0.487209 0.000178 0.361704 0.399378 0.378178 0.000114 0.366698 0.405947 0.384878 0.000120 969.190000 977.360000 972.761433 365.544789 1067.940000 1050.580000 1061.715600 436.525147 7962.870000 7972.060000 7965.522967 741.911858
818 0.328833 0.381318 0.351968 0.000088 0.473137 0.467715 0.469893 0.000088 0.364909 0.402917 0.381449 0.000052 0.329067 0.383137 0.353312 0.000196 0.328599 0.379498 0.350624 0.000202 0.455296 0.450914 0.452691 0.000172 0.490977 0.484516 0.487094 0.000180 0.360624 0.400081 0.378156 0.000115 0.369193 0.405753 0.384741 0.000119 967.220000 978.610000 973.025033 370.955190 1069.620000 1045.540000 1061.543233 439.897447 7963.160000 7975.850000 7965.431733 747.642379
819 0.328923 0.381967 0.351924 0.000087 0.473136 0.467316 0.470103 0.000088 0.364977 0.403304 0.381468 0.000052 0.328764 0.383577 0.353305 0.000196 0.329082 0.380357 0.350542 0.000199 0.456860 0.451135 0.452929 0.000174 0.489412 0.483497 0.487277 0.000178 0.360788 0.400467 0.378211 0.000115 0.369165 0.406142 0.384726 0.000117 968.120000 978.330000 973.052700 371.099825 1068.700000 1047.740000 1061.599167 437.436861 7963.180000 7973.930000 7965.348133 751.062343
820 0.328692 0.381511 0.351972 0.000087 0.472294 0.468519 0.470103 0.000087 0.364593 0.403263 0.381505 0.000051 0.329862 0.384380 0.353355 0.000199 0.327523 0.378641 0.350590 0.000195 0.455349 0.452345 0.452835 0.000173 0.489239 0.484693 0.487370 0.000175 0.361234 0.401372 0.378225 0.000118 0.367952 0.405154 0.384785 0.000115 968.300000 978.050000 973.072500 360.297474 1070.380000 1047.280000 1061.882133 430.998976 7961.320000 7974.670000 7965.045367 729.375543
821 0.328830 0.381542 0.351998 0.000086 0.473538 0.468681 0.470079 0.000089 0.365007 0.403327 0.381519 0.000051 0.331092 0.382183 0.353324 0.000197 0.326567 0.380902 0.350673 0.000192 0.457352 0.451443 0.452842 0.000175 0.489724 0.485919 0.487317 0.000177 0.362657 0.399498 0.378203 0.000116 0.367356 0.407156 0.384834 0.000114 966.050000 977.900000 973.063167 363.614334 1070.420000 1053.250000 1062.030900 428.124719 7963.530000 7968.850000 7964.905933 720.752061
822 0.328882 0.381113 0.352060 0.000087 0.472316 0.468300 0.470051 0.000089 0.364740 0.402910 0.381557 0.000052 0.329523 0.381681 0.353193 0.000197 0.328240 0.380545 0.350927 0.000194 0.454652 0.452255 0.452912 0.000179 0.489981 0.484345 0.487190 0.000176 0.360805 0.399324 0.378122 0.000117 0.368675 0.406495 0.384993 0.000115 969.340000 979.010000 973.210167 360.459188 1069.110000 1051.150000 1061.817733 431.027251 7961.550000 7969.840000 7964.972100 721.679651
823 0.328792 0.381283 0.352029 0.000087 0.471284 0.468790 0.470031 0.000088 0.364415 0.403159 0.381529 0.000052 0.330375 0.381149 0.353088 0.000193 0.327208 0.381416 0.350969 0.000199 0.454353 0.450447 0.452836 0.000177 0.488215 0.487133 0.487226 0.000177 0.361370 0.398473 0.378025 0.000115 0.367460 0.407845 0.385034 0.000118 967.900000 974.110000 973.022933 359.888864 1070.530000 1054.540000 1061.740467 433.329450 7961.570000 7971.350000 7965.236600 726.959391
824 0.328955 0.381465 0.351969 0.000087 0.470818 0.467356 0.470150 0.000088 0.364421 0.402937 0.381514 0.000052 0.330653 0.383325 0.352991 0.000194 0.327257 0.379604 0.350947 0.000196 0.452196 0.450269 0.453123 0.000174 0.489440 0.484443 0.487178 0.000177 0.361039 0.400061 0.378024 0.000116 0.367802 0.405814 0.385005 0.000116 968.040000 978.900000 973.013833 361.498844 1071.370000 1050.410000 1061.496567 429.178268 7960.590000 7970.690000 7965.489600 720.603368
825 0.328973 0.381564 0.351910 0.000087 0.472041 0.467615 0.470155 0.000087 0.364740 0.403077 0.381471 0.000052 0.328520 0.382351 0.352895 0.000193 0.329426 0.380777 0.350925 0.000199 0.455515 0.452020 0.453045 0.000174 0.488566 0.483209 0.487265 0.000176 0.360268 0.399768 0.377933 0.000115 0.369211 0.406385 0.385010 0.000118 967.820000 982.540000 972.888700 363.529996 1070.260000 1049.360000 1061.397933 430.496394 7961.920000 7968.100000 7965.713367 719.870747
826 0.328795 0.381120 0.351861 0.000087 0.473622 0.468382 0.470125 0.000088 0.365002 0.402936 0.381427 0.000052 0.329918 0.380787 0.352849 0.000195 0.327672 0.381453 0.350874 0.000196 0.457744 0.451266 0.453140 0.000175 0.489500 0.485498 0.487109 0.000177 0.361874 0.398407 0.377922 0.000116 0.368129 0.407464 0.384932 0.000116 969.400000 978.340000 972.759867 374.114790 1067.570000 1050.020000 1061.282700 435.597320 7963.030000 7971.640000 7965.957433 731.372216
827 0.328987 0.381386 0.351970 0.000086 0.472730 0.466767 0.470186 0.000088 0.364923 0.402731 0.381524 0.000051 0.329301 0.382023 0.352902 0.000194 0.328673 0.380749 0.351038 0.000197 0.455199 0.447910 0.453180 0.000175 0.490261 0.485623 0.487191 0.000177 0.360776 0.398495 0.377972 0.000115 0.369070 0.406967 0.385076 0.000117 971.220000 976.020000 972.826167 378.399891 1070.870000 1051.020000 1061.265167 442.086865 7957.910000 7972.960000 7965.908667 737.229949
828 0.329067 0.381165 0.351976 0.000086 0.473205 0.467533 0.470129 0.000089 0.365102 0.402757 0.381514 0.000051 0.330857 0.381445 0.352898 0.000193 0.327277 0.380884 0.351053 0.000197 0.455800 0.451031 0.453229 0.000176 0.490611 0.484036 0.487029 0.000182 0.362093 0.398842 0.377981 0.000115 0.368110 0.406672 0.385047 0.000117 968.840000 982.930000 972.884433 374.722318 1070.180000 1044.540000 1061.122800 441.819763 7960.980000 7972.530000 7965.992767 731.387687
829 0.328585 0.381303 0.351949 0.000085 0.471707 0.467894 0.470136 0.000087 0.364365 0.402950 0.381496 0.000051 0.329771 0.378314 0.352893 0.000194 0.327398 0.384291 0.351004 0.000200 0.454962 0.448691 0.453286 0.000170 0.488453 0.487096 0.486986 0.000182 0.361069 0.395909 0.377991 0.000114 0.367662 0.409992 0.385000 0.000118 968.910000 982.290000 972.914633 370.090523 1071.360000 1045.400000 1061.110967 444.101894 7959.730000 7972.310000 7965.974400 724.256633
830 0.329011 0.380370 0.351993 0.000086 0.472350 0.465670 0.470206 0.000087 0.364846 0.401695 0.381546 0.000051 0.331082 0.380336 0.352882 0.000196 0.326940 0.380404 0.351104 0.000199 0.455275 0.448437 0.453416 0.000166 0.489425 0.482902 0.486995 0.000184 0.362130 0.397361 0.378015 0.000116 0.367561 0.406029 0.385077 0.000117 968.400000 982.610000 972.975167 363.428486 1070.350000 1043.350000 1061.251967 444.161303 7961.250000 7974.040000 7965.772867 713.037945
831 0.329139 0.381359 0.352067 0.000087 0.472450 0.467689 0.470363 0.000086 0.364967 0.402941 0.381641 0.000052 0.330017 0.380200 0.352950 0.000200 0.328261 0.382517 0.351184 0.000202 0.456224 0.451078 0.453634 0.000165 0.488677 0.484299 0.487092 0.000183 0.361569 0.397919 0.378121 0.000118 0.368365 0.407963 0.385161 0.000120 970.560000 977.330000 972.974367 359.918688 1068.720000 1052.500000 1061.233533 437.195410 7960.720000 7970.170000 7965.792100 710.313499
832 0.328710 0.380760 0.352108 0.000086 0.472353 0.469650 0.470323 0.000085 0.364620 0.402983 0.381662 0.000052 0.330982 0.379054 0.352910 0.000200 0.326438 0.382466 0.351306 0.000200 0.455019 0.451630 0.453651 0.000162 0.489687 0.487670 0.486996 0.000181 0.361991 0.397198 0.378095 0.000118 0.367250 0.408767 0.385228 0.000118 970.790000 983.910000 973.199633 358.467641 1070.170000 1048.490000 1061.265833 426.988929 7959.040000 7967.600000 7965.534533 701.497137
833 0.329051 0.381299 0.352262 0.000087 0.471562 0.468016 0.470255 0.000086 0.364679 0.402978 0.381760 0.000052 0.331385 0.380930 0.353136 0.000202 0.326718 0.381668 0.351387 0.000203 0.455421 0.452705 0.453636 0.000159 0.487703 0.483328 0.486874 0.000184 0.362394 0.398874 0.378261 0.000118 0.366964 0.407083 0.385259 0.000121 968.940000 979.290000 973.474500 356.615359 1071.800000 1043.540000 1061.309267 422.672107 7959.260000 7977.170000 7965.216233 704.630471
834 0.328643 0.381728 0.352353 0.000089 0.472126 0.467437 0.470311 0.000086 0.364514 0.403156 0.381843 0.000053 0.330778 0.380434 0.353189 0.000203 0.326508 0.383022 0.351518 0.000208 0.455482 0.450872 0.453730 0.000160 0.488771 0.484003 0.486892 0.000184 0.361954 0.398044 0.378324 0.000119 0.367074 0.408267 0.385361 0.000123 971.700000 980.000000 973.696767 357.162271 1071.160000 1047.590000 1061.251300 421.962700 7957.140000 7972.410000 7965.051933 701.577377
835 0.328933 0.381039 0.352201 0.000088 0.472411 0.466346 0.470270 0.000086 0.364803 0.402366 0.381718 0.000052 0.330256 0.383098 0.353092 0.000204 0.327610 0.378980 0.351311 0.000205 0.455865 0.447522 0.453744 0.000159 0.488958 0.485170 0.486795 0.000185 0.361658 0.399204 0.378255 0.000120 0.367947 0.405528 0.385182 0.000122 972.260000 977.880000 974.057233 359.944915 1071.460000 1049.260000 1061.468467 412.033761 7956.280000 7972.860000 7964.474300 695.523827
836 0.329004 0.381005 0.352155 0.000088 0.473355 0.466901 0.470266 0.000086 0.365092 0.402479 0.381683 0.000052 0.331443 0.381250 0.353019 0.000202 0.326565 0.380760 0.351291 0.000206 0.455323 0.451634 0.453822 0.000157 0.491387 0.482169 0.486710 0.000184 0.362413 0.398846 0.378219 0.000119 0.367771 0.406112 0.385146 0.000123 971.680000 982.370000 974.262067 356.347228 1071.350000 1049.660000 1061.352733 407.123512 7956.970000 7967.970000 7964.385200 692.393092
837 0.329280 0.381631 0.352169 0.000088 0.471452 0.467137 0.470259 0.000086 0.364823 0.403008 0.381691 0.000052 0.331579 0.383212 0.353000 0.000203 0.326981 0.380051 0.351337 0.000205 0.456407 0.452129 0.453748 0.000159 0.486498 0.482144 0.486770 0.000186 0.362786 0.400441 0.378187 0.000120 0.366861 0.405575 0.385196 0.000122 971.450000 979.170000 974.713600 358.120572 1069.030000 1048.750000 1061.344033 405.069610 7959.520000 7972.080000 7963.942367 693.903521
838 0.328902 0.381784 0.352123 0.000088 0.472810 0.468964 0.470307 0.000084 0.364879 0.403579 0.381669 0.000052 0.331861 0.382351 0.352958 0.000200 0.325944 0.381217 0.351288 0.000204 0.455797 0.453095 0.453810 0.000157 0.489824 0.484834 0.486803 0.000182 0.362845 0.400037 0.378171 0.000118 0.366914 0.407121 0.385167 0.000122 973.420000 982.650000 974.750700 357.307797 1069.740000 1049.190000 1061.378633 404.972817 7956.840000 7968.160000 7963.870667 692.759482
839 0.329309 0.381209 0.352053 0.000088 0.473053 0.468925 0.470360 0.000085 0.365245 0.403138 0.381629 0.000052 0.331189 0.380118 0.352908 0.000197 0.327429 0.382300 0.351197 0.000207 0.457691 0.451685 0.453909 0.000157 0.488416 0.486165 0.486810 0.000183 0.362815 0.398010 0.378158 0.000115 0.367676 0.408266 0.385101 0.000123 974.950000 983.930000 974.996400 353.687057 1068.240000 1048.180000 1061.202500 401.174991 7956.810000 7967.890000 7963.801100 688.294651
840 0.328604 0.381142 0.352023 0.000087 0.470815 0.467570 0.470298 0.000085 0.364156 0.402749 0.381592 0.000051 0.329702 0.381887 0.352852 0.000193 0.327505 0.380397 0.351194 0.000205 0.454615 0.451214 0.453805 0.000158 0.487014 0.483926 0.486792 0.000183 0.360930 0.399219 0.378090 0.000113 0.367383 0.406279 0.385093 0.000122 974.090000 980.360000 975.386267 353.535441 1071.610000 1047.230000 1061.202833 395.310247 7954.300000 7972.410000 7963.410900 673.452240
841 0.329365 0.381834 0.352098 0.000087 0.472850 0.466884 0.470318 0.000085 0.365237 0.403097 0.381653 0.000052 0.331278 0.383612 0.353021 0.000193 0.327453 0.380057 0.351175 0.000206 0.456721 0.449776 0.453815 0.000158 0.488980 0.483991 0.486820 0.000184 0.362638 0.400153 0.378219 0.000114 0.367835 0.406040 0.385086 0.000122 973.600000 976.290000 975.685467 358.909432 1068.080000 1047.880000 1061.291200 390.802965 7958.320000 7975.830000 7963.023333 679.748374
842 0.328541 0.381816 0.352093 0.000087 0.472922 0.468796 0.470340 0.000085 0.364636 0.403561 0.381655 0.000052 0.329730 0.380647 0.353152 0.000191 0.327352 0.382985 0.351035 0.000208 0.456993 0.452057 0.453915 0.000157 0.488850 0.485536 0.486765 0.000183 0.361546 0.398500 0.378343 0.000113 0.367727 0.408623 0.384967 0.000123 973.890000 981.710000 976.154733 359.881044 1069.370000 1044.210000 1061.168933 390.443505 7956.740000 7974.080000 7962.676333 684.224364
843 0.328442 0.380878 0.352155 0.000088 0.472024 0.468180 0.470367 0.000086 0.364338 0.402703 0.381708 0.000052 0.329823 0.379081 0.353391 0.000191 0.327062 0.382674 0.350919 0.000208 0.454409 0.449906 0.453859 0.000164 0.489640 0.486455 0.486874 0.000180 0.360969 0.396787 0.378508 0.000115 0.367706 0.408619 0.384908 0.000122 973.860000 982.330000 976.486933 360.393964 1068.400000 1049.050000 1060.833100 395.461671 7957.740000 7968.620000 7962.679967 698.837699
844 0.328598 0.381887 0.352135 0.000088 0.472861 0.466060 0.470249 0.000084 0.364664 0.402930 0.381663 0.000052 0.329856 0.380185 0.353532 0.000194 0.327341 0.383589 0.350738 0.000208 0.455435 0.449920 0.453670 0.000161 0.490287 0.482200 0.486828 0.000178 0.361250 0.397619 0.378566 0.000115 0.368078 0.408242 0.384760 0.000122 972.650000 983.100000 976.581433 363.340547 1067.460000 1048.000000 1060.864167 401.021734 7959.890000 7968.900000 7962.554400 712.288763
845 0.328605 0.381485 0.352032 0.000087 0.471474 0.469569 0.470339 0.000083 0.364322 0.403506 0.381609 0.000052 0.330536 0.382497 0.353506 0.000195 0.326674 0.380472 0.350558 0.000207 0.455926 0.453396 0.453664 0.000160 0.487021 0.485742 0.487014 0.000178 0.361883 0.400222 0.378546 0.000117 0.366761 0.406790 0.384672 0.000122 970.520000 981.900000 976.843333 361.948840 1066.880000 1049.110000 1060.808233 399.843697 7962.600000 7968.990000 7962.348433 702.000096
846 0.329208 0.381409 0.352093 0.000085 0.471436 0.467957 0.470203 0.000085 0.364765 0.403046 0.381621 0.000051 0.330377 0.379786 0.353544 0.000194 0.328039 0.383032 0.350643 0.000206 0.454607 0.450831 0.453552 0.000162 0.488265 0.485083 0.486854 0.000182 0.361434 0.397547 0.378546 0.000116 0.368095 0.408545 0.384696 0.000121 972.070000 981.960000 976.980867 362.873652 1069.510000 1051.890000 1060.650200 397.787638 7958.420000 7966.150000 7962.368933 701.195229
847 0.328329 0.382075 0.352216 0.000087 0.472365 0.467029 0.470180 0.000084 0.364338 0.403314 0.381707 0.000052 0.330043 0.381409 0.353718 0.000196 0.326616 0.382742 0.350713 0.000207 0.456684 0.451025 0.453511 0.000166 0.488046 0.483033 0.486850 0.000178 0.361703 0.398813 0.378666 0.000117 0.366973 0.407815 0.384747 0.000121 974.490000 981.780000 977.277033 360.192104 1068.250000 1049.130000 1060.345800 402.993357 7957.260000 7969.090000 7962.377167 711.875610
848 0.328495 0.380536 0.352232 0.000087 0.472208 0.468668 0.470206 0.000085 0.364424 0.402569 0.381725 0.000052 0.330821 0.378895 0.353561 0.000196 0.326169 0.382177 0.350903 0.000207 0.455554 0.452458 0.453637 0.000165 0.488863 0.484877 0.486775 0.000180 0.362004 0.397286 0.378580 0.000117 0.366843 0.407852 0.384871 0.000122 972.600000 982.980000 977.316867 362.839274 1068.020000 1052.320000 1060.231567 401.146563 7959.380000 7964.700000 7962.451567 703.695502
849 0.328858 0.380988 0.352132 0.000087 0.473331 0.467530 0.470121 0.000085 0.364976 0.402624 0.381629 0.000052 0.330520 0.381114 0.353458 0.000197 0.327195 0.380863 0.350806 0.000205 0.457538 0.449706 0.453528 0.000163 0.489124 0.485355 0.486715 0.000185 0.362275 0.398262 0.378476 0.000117 0.367678 0.406986 0.384783 0.000120 972.290000 982.190000 977.183267 360.090262 1070.030000 1047.590000 1059.977333 398.208863 7957.680000 7970.220000 7962.839400 695.461702
850 0.328463 0.382078 0.352176 0.000089 0.473426 0.466775 0.470111 0.000086 0.364704 0.403252 0.381659 0.000053 0.330801 0.382529 0.353426 0.000199 0.326126 0.381627 0.350925 0.000208 0.456586 0.449891 0.453444 0.000166 0.490266 0.483658 0.486778 0.000182 0.362247 0.399370 0.378431 0.000118 0.367161 0.407134 0.384888 0.000122 972.400000 982.750000 976.973000 363.207266 1068.420000 1050.310000 1059.757967 400.377915 7959.180000 7966.940000 7963.269033 700.127798
851 0.328492 0.382529 0.352069 0.000089 0.472098 0.467116 0.470162 0.000086 0.364394 0.403676 0.381592 0.000053 0.330682 0.380554 0.353424 0.000200 0.326302 0.384504 0.350714 0.000210 0.455443 0.452458 0.453609 0.000163 0.488753 0.481774 0.486715 0.000182 0.361872 0.398530 0.378470 0.000118 0.366915 0.408821 0.384714 0.000123 974.390000 984.890000 976.896933 362.719901 1066.480000 1051.360000 1059.565000 400.602173 7959.130000 7963.750000 7963.538067 698.776901
852 0.328499 0.381134 0.352086 0.000088 0.473002 0.468391 0.470232 0.000086 0.364625 0.402948 0.381623 0.000052 0.329453 0.381689 0.353463 0.000197 0.327545 0.380580 0.350710 0.000208 0.458553 0.452052 0.453749 0.000163 0.487451 0.484729 0.486714 0.000185 0.361728 0.399280 0.378535 0.000117 0.367521 0.406617 0.384711 0.000123 974.440000 984.060000 977.088500 358.966239 1064.460000 1048.230000 1059.242733 394.258728 7961.100000 7967.710000 7963.668767 683.442142
853 0.329033 0.380970 0.352002 0.000087 0.471283 0.467627 0.470317 0.000085 0.364595 0.402634 0.381581 0.000052 0.329947 0.382346 0.353324 0.000196 0.328119 0.379593 0.350680 0.000206 0.456915 0.451929 0.453748 0.000160 0.485652 0.483325 0.486886 0.000183 0.361689 0.399742 0.378430 0.000116 0.367502 0.405526 0.384732 0.000121 972.500000 984.720000 977.099067 361.815836 1068.210000 1045.540000 1059.243000 393.209157 7959.290000 7969.740000 7963.657933 681.409301
854 0.329030 0.380829 0.352093 0.000086 0.473361 0.467563 0.470256 0.000086 0.365113 0.402512 0.381634 0.000051 0.330875 0.378555 0.353412 0.000199 0.327185 0.383102 0.350774 0.000204 0.456962 0.450710 0.453713 0.000164 0.489760 0.484415 0.486798 0.000180 0.362396 0.396594 0.378487 0.000117 0.367829 0.408430 0.384780 0.000119 973.180000 982.350000 977.239533 365.278062 1067.860000 1048.120000 1058.915333 395.147855 7958.960000 7969.530000 7963.845133 687.319272
855 0.328542 0.380802 0.352021 0.000087 0.472283 0.468117 0.470328 0.000085 0.364477 0.402631 0.381598 0.000051 0.329632 0.381983 0.353283 0.000201 0.327453 0.379620 0.350759 0.000201 0.456229 0.452409 0.453785 0.000163 0.488336 0.483825 0.486872 0.000181 0.361281 0.399589 0.378409 0.000118 0.367673 0.405672 0.384787 0.000119 973.290000 981.450000 977.176067 367.765920 1067.320000 1050.210000 1058.651033 390.777829 7959.390000 7968.340000 7964.172900 677.905259
856 0.328634 0.380626 0.352043 0.000087 0.472173 0.467370 0.470226 0.000084 0.364519 0.402312 0.381588 0.000052 0.330005 0.381833 0.353189 0.000201 0.327262 0.379420 0.350896 0.000203 0.454724 0.450992 0.453815 0.000160 0.489623 0.483747 0.486638 0.000180 0.361185 0.399123 0.378345 0.000118 0.367852 0.405502 0.384832 0.000119 973.760000 985.330000 977.417100 365.698817 1067.000000 1046.870000 1058.609433 382.826294 7959.240000 7967.800000 7963.973467 661.570046
857 0.328559 0.381306 0.351946 0.000088 0.471498 0.467078 0.470185 0.000085 0.364294 0.402749 0.381506 0.000052 0.329330 0.381342 0.353055 0.000198 0.327788 0.381271 0.350838 0.000201 0.455076 0.450366 0.453796 0.000164 0.487920 0.483790 0.486573 0.000180 0.360767 0.398598 0.378240 0.000117 0.367821 0.406900 0.384772 0.000117 973.210000 982.940000 977.541000 366.926246 1067.260000 1049.550000 1058.639467 381.511744 7959.530000 7967.510000 7963.819533 667.432596
[truncated: 66,640 more chars]
