# Supplementary material for: A linear reciprocal relationship between robustness and plasticity in homeostatic biological networks
Source: PLoS One. 2023 Jan 26;18(1):e0277181. doi: 10.1371/journal.pone.0277181 (PMC9879506; doi:10.1371/journal.pone.0277181)
Supplement: S2 Data — (ZIP) [file pone.0277181.s002.zip › data/Fig2CD/fitness_90_avg.data]

0 0.438262 0.480226 0.462285 0.000054 0.464928 0.463943 0.461901 0.000541 0.440929 0.478598 0.462247 0.000048 0.433684 0.474428 0.457395 0.000103 0.442841 0.486024 0.467175 0.000112 0.458965 0.459932 0.453823 0.001067 0.470891 0.467954 0.469980 0.001109 0.436212 0.472978 0.457038 0.000093 0.445646 0.484217 0.467455 0.000100 981.950000 1009.930000 1000.096533 882.086399 1029.870000 983.980000 1000.158833 888.816860 7988.180000 8006.090000 7999.744633 1562.653871
1 0.436665 0.479579 0.460543 0.000060 0.463708 0.457447 0.462021 0.000533 0.439369 0.477365 0.460691 0.000053 0.432787 0.474338 0.455726 0.000116 0.440543 0.484819 0.465360 0.000123 0.456390 0.454309 0.454175 0.001030 0.471026 0.460585 0.469867 0.001094 0.435147 0.472335 0.455571 0.000102 0.443591 0.482396 0.465810 0.000108 996.060000 1017.470000 1008.538633 893.443904 1038.270000 992.500000 1012.409300 904.066379 7965.670000 7990.030000 7979.052067 1588.585799
2 0.435442 0.478656 0.458657 0.000065 0.466141 0.461779 0.462189 0.000522 0.438512 0.476968 0.459010 0.000056 0.431461 0.473454 0.453846 0.000127 0.439422 0.483859 0.463468 0.000134 0.458911 0.454562 0.454358 0.000992 0.473371 0.468996 0.470020 0.001091 0.434206 0.471564 0.453897 0.000111 0.442817 0.482372 0.464123 0.000117 994.880000 1019.810000 1006.929267 909.123054 1039.930000 997.180000 1015.281467 923.304741 7965.190000 7983.010000 7977.789267 1604.816030
3 0.433620 0.477574 0.456617 0.000069 0.468615 0.462209 0.462630 0.000510 0.437119 0.476037 0.457218 0.000060 0.429356 0.472451 0.451834 0.000136 0.437883 0.482696 0.461400 0.000142 0.464236 0.455665 0.455169 0.000958 0.472993 0.468752 0.470092 0.001078 0.432844 0.470773 0.452167 0.000118 0.441394 0.481302 0.462269 0.000124 996.290000 1018.170000 1005.245667 919.808813 1040.310000 1000.130000 1018.498367 950.800540 7963.400000 7981.700000 7976.255967 1633.735108
4 0.432302 0.476481 0.454630 0.000072 0.466072 0.463021 0.462637 0.000503 0.435679 0.475135 0.455431 0.000062 0.428510 0.469976 0.449879 0.000144 0.436095 0.482986 0.459381 0.000151 0.459656 0.456639 0.455216 0.000925 0.472488 0.469403 0.470057 0.001087 0.431624 0.468642 0.450412 0.000124 0.439735 0.481628 0.460449 0.000131 993.660000 1017.520000 1003.552800 922.381660 1040.800000 999.530000 1021.781700 975.918941 7965.540000 7982.950000 7974.665500 1672.447402
5 0.431304 0.475025 0.452580 0.000072 0.466227 0.462676 0.462866 0.000485 0.434797 0.473790 0.453609 0.000062 0.427369 0.470190 0.447786 0.000147 0.435240 0.479860 0.457375 0.000156 0.460070 0.455952 0.455515 0.000898 0.472383 0.469401 0.470217 0.001058 0.430639 0.468766 0.448559 0.000127 0.438954 0.478815 0.458659 0.000136 993.980000 1008.900000 1001.407433 905.521749 1038.550000 1002.460000 1024.929333 978.286109 7967.470000 7988.640000 7973.663233 1672.561430
6 0.430276 0.473732 0.450551 0.000069 0.463408 0.461196 0.462897 0.000490 0.433589 0.472479 0.451786 0.000060 0.425442 0.467523 0.445828 0.000146 0.435110 0.479942 0.455274 0.000157 0.458785 0.456115 0.455795 0.000883 0.468031 0.466277 0.469999 0.001068 0.428776 0.466382 0.446825 0.000126 0.438402 0.478575 0.456747 0.000136 996.270000 1004.570000 999.795000 876.150411 1043.540000 1003.030000 1027.473333 961.777092 7960.190000 7992.400000 7972.731667 1663.756239
7 0.428996 0.471749 0.448747 0.000064 0.464886 0.463161 0.462949 0.000465 0.432585 0.470890 0.450167 0.000056 0.424347 0.466123 0.444085 0.000143 0.433644 0.477374 0.453408 0.000150 0.461714 0.455614 0.455843 0.000846 0.468058 0.470708 0.470055 0.001004 0.428084 0.465072 0.445261 0.000122 0.437085 0.476707 0.455073 0.000130 993.130000 1014.690000 998.416267 822.987118 1045.350000 1005.990000 1030.072167 923.258499 7961.520000 7979.320000 7971.511567 1620.259368
8 0.427830 0.470737 0.447246 0.000060 0.463947 0.459830 0.463396 0.000445 0.431442 0.469647 0.448861 0.000052 0.423446 0.464587 0.442630 0.000140 0.432214 0.476888 0.451861 0.000144 0.458285 0.455440 0.456636 0.000796 0.469609 0.464220 0.470156 0.000971 0.426930 0.463672 0.444031 0.000119 0.435954 0.475621 0.453690 0.000125 989.810000 1015.060000 996.971067 797.956927 1045.320000 1003.130000 1032.144167 879.133414 7964.870000 7981.810000 7970.884767 1576.414980
9 0.426891 0.468874 0.445962 0.000055 0.464393 0.460193 0.463247 0.000433 0.430641 0.468006 0.447691 0.000048 0.422019 0.462687 0.441401 0.000135 0.431764 0.475060 0.450524 0.000138 0.458676 0.454505 0.456151 0.000785 0.470109 0.465881 0.470342 0.000935 0.425685 0.461869 0.442876 0.000116 0.435598 0.474142 0.452506 0.000120 990.780000 1011.260000 996.174067 761.931304 1040.800000 1009.580000 1034.162467 824.182262 7968.420000 7979.160000 7969.663467 1520.941666
10 0.426197 0.466736 0.444813 0.000052 0.463541 0.462908 0.463524 0.000417 0.429931 0.466353 0.446684 0.000046 0.421379 0.462134 0.440242 0.000134 0.431015 0.471339 0.449383 0.000132 0.455674 0.452929 0.456604 0.000760 0.471409 0.472887 0.470445 0.000908 0.424808 0.461213 0.441878 0.000114 0.435054 0.471494 0.451489 0.000116 987.790000 1011.620000 995.271567 726.711965 1045.830000 1009.140000 1035.640633 795.809395 7966.380000 7979.240000 7969.087800 1481.580251
11 0.425027 0.465480 0.443921 0.000051 0.466811 0.460916 0.463449 0.000396 0.429205 0.465024 0.445873 0.000044 0.418797 0.460728 0.439342 0.000130 0.431256 0.470233 0.448500 0.000131 0.463346 0.451578 0.456595 0.000726 0.470275 0.470254 0.470302 0.000863 0.423252 0.459813 0.441067 0.000111 0.435158 0.470235 0.450680 0.000114 989.800000 1007.260000 994.750400 706.486350 1044.880000 1022.800000 1036.663400 761.862493 7965.320000 7969.940000 7968.586200 1427.171241
12 0.423935 0.464020 0.443006 0.000050 0.464587 0.459663 0.463359 0.000399 0.428000 0.463585 0.445041 0.000044 0.419384 0.459410 0.438357 0.000128 0.428485 0.468630 0.447654 0.000129 0.456568 0.449630 0.456693 0.000735 0.472605 0.469696 0.470025 0.000857 0.423103 0.458432 0.440191 0.000109 0.432897 0.468737 0.449891 0.000112 989.830000 1003.730000 994.374200 699.803744 1044.360000 1023.400000 1037.578633 747.459010 7965.810000 7972.870000 7968.047167 1433.394120
13 0.423614 0.462914 0.442140 0.000049 0.465209 0.461757 0.463440 0.000397 0.427773 0.462798 0.444270 0.000043 0.419386 0.457321 0.437420 0.000127 0.427842 0.468508 0.446859 0.000128 0.457995 0.456886 0.456871 0.000709 0.472422 0.466627 0.470008 0.000867 0.423247 0.457277 0.439365 0.000108 0.432300 0.468319 0.449174 0.000111 988.900000 996.910000 993.805200 685.675525 1045.090000 1021.220000 1038.057867 736.536950 7966.010000 7981.870000 7968.136933 1401.201328
14 0.422341 0.462096 0.441381 0.000049 0.463919 0.463122 0.463509 0.000394 0.426499 0.462198 0.443593 0.000044 0.417774 0.456601 0.436686 0.000126 0.426908 0.467590 0.446075 0.000128 0.455830 0.456276 0.457076 0.000688 0.472007 0.469968 0.469943 0.000871 0.421579 0.456569 0.438725 0.000106 0.431418 0.467828 0.448462 0.000111 989.930000 1000.120000 993.278733 681.706358 1045.860000 1026.110000 1038.936767 722.253095 7964.210000 7973.770000 7967.784500 1388.250069
15 0.421487 0.461778 0.440536 0.000050 0.463308 0.458071 0.463501 0.000387 0.425669 0.461408 0.442833 0.000044 0.417614 0.456425 0.435754 0.000127 0.425361 0.467131 0.445319 0.000126 0.456949 0.451459 0.457014 0.000671 0.469667 0.464684 0.469989 0.000862 0.421548 0.455929 0.437880 0.000107 0.429791 0.466887 0.447786 0.000109 987.870000 994.110000 993.018400 669.304304 1045.240000 1030.610000 1039.392033 701.270244 7966.890000 7975.280000 7967.589567 1354.706990
16 0.420601 0.460310 0.439686 0.000050 0.465455 0.461795 0.463495 0.000382 0.425086 0.460459 0.442067 0.000043 0.415875 0.456502 0.434925 0.000125 0.425327 0.464118 0.444448 0.000125 0.459587 0.456451 0.457215 0.000671 0.471323 0.467140 0.469774 0.000847 0.420247 0.456497 0.437154 0.000105 0.429926 0.464420 0.446981 0.000107 990.570000 1003.230000 992.618700 650.383693 1045.840000 1031.770000 1040.091400 680.746041 7963.590000 7965.000000 7967.289900 1312.504209
17 0.419940 0.459240 0.438911 0.000050 0.465646 0.462531 0.463498 0.000377 0.424511 0.459569 0.441369 0.000044 0.416032 0.453792 0.434181 0.000125 0.423848 0.464687 0.443640 0.000125 0.461305 0.457333 0.457114 0.000668 0.469987 0.467729 0.469883 0.000826 0.420560 0.454146 0.436474 0.000105 0.428462 0.464991 0.446265 0.000108 988.380000 992.640000 992.230267 638.668075 1048.980000 1031.150000 1040.650867 669.707868 7962.640000 7976.210000 7967.118867 1290.816610
18 0.419209 0.458779 0.438209 0.000051 0.464815 0.462259 0.463373 0.000376 0.423770 0.459127 0.440725 0.000044 0.413574 0.455624 0.433481 0.000124 0.424844 0.461935 0.442937 0.000127 0.456951 0.454154 0.456877 0.000659 0.472679 0.470364 0.469870 0.000832 0.417912 0.455477 0.435820 0.000104 0.429627 0.462777 0.445630 0.000110 989.480000 995.690000 991.978067 621.699876 1048.330000 1029.870000 1040.976833 651.172010 7962.190000 7974.440000 7967.045100 1264.759785
19 0.418689 0.458641 0.437418 0.000052 0.464530 0.464440 0.463494 0.000375 0.423273 0.459221 0.440025 0.000045 0.414584 0.454240 0.432723 0.000123 0.422794 0.463042 0.442113 0.000127 0.456298 0.456416 0.457011 0.000664 0.472762 0.472464 0.469977 0.000810 0.418755 0.454458 0.435151 0.000103 0.427790 0.463985 0.444899 0.000108 989.940000 994.140000 991.602667 587.802851 1048.420000 1028.940000 1041.315233 633.078852 7961.640000 7976.920000 7967.082100 1204.119658
20 0.417590 0.457651 0.436697 0.000051 0.463162 0.464107 0.463458 0.000370 0.422147 0.458297 0.439373 0.000045 0.413322 0.454271 0.432056 0.000122 0.421858 0.461032 0.441338 0.000127 0.457896 0.454140 0.456861 0.000648 0.468427 0.474075 0.470055 0.000812 0.417779 0.454258 0.434536 0.000102 0.426515 0.462336 0.444210 0.000108 992.590000 999.270000 991.422967 560.947263 1047.340000 1033.780000 1041.547267 619.304989 7960.070000 7966.950000 7967.029767 1163.607694
21 0.416907 0.456982 0.435931 0.000051 0.463515 0.466507 0.463442 0.000362 0.421568 0.457934 0.438682 0.000045 0.413207 0.450248 0.431290 0.000119 0.420607 0.463716 0.440571 0.000126 0.459202 0.456884 0.456918 0.000638 0.467828 0.476129 0.469967 0.000803 0.417806 0.450912 0.433853 0.000100 0.425329 0.464957 0.443511 0.000108 988.370000 992.530000 991.106600 545.321128 1053.770000 1034.500000 1042.202000 601.226308 7957.860000 7972.970000 7966.691400 1131.640524
22 0.416278 0.456679 0.435211 0.000052 0.462310 0.463242 0.463329 0.000362 0.420881 0.457335 0.438022 0.000045 0.412707 0.452049 0.430613 0.000120 0.419848 0.461309 0.439808 0.000126 0.455546 0.454057 0.456850 0.000627 0.469073 0.472427 0.469807 0.000819 0.416991 0.452250 0.433237 0.000102 0.424771 0.462421 0.442808 0.000108 987.780000 1001.440000 990.757733 532.388239 1050.990000 1030.490000 1042.773500 587.001958 7961.230000 7968.070000 7966.468767 1097.374011
23 0.415477 0.455495 0.434500 0.000050 0.465102 0.457666 0.463398 0.000359 0.420439 0.455712 0.437389 0.000044 0.411228 0.451197 0.429978 0.000118 0.419726 0.459793 0.439021 0.000124 0.458398 0.455727 0.456886 0.000615 0.471806 0.459605 0.469911 0.000803 0.415945 0.451650 0.432669 0.000100 0.424934 0.459774 0.442110 0.000106 988.600000 998.760000 990.459200 517.592396 1046.800000 1030.210000 1042.982867 575.780436 7964.600000 7971.030000 7966.557933 1082.108692
24 0.414958 0.454814 0.433834 0.000051 0.461395 0.468106 0.463506 0.000359 0.419602 0.456143 0.436801 0.000044 0.410527 0.450542 0.429418 0.000117 0.419389 0.459086 0.438250 0.000124 0.457927 0.461425 0.457044 0.000609 0.464863 0.474787 0.469968 0.000812 0.415267 0.451630 0.432180 0.000098 0.423936 0.460657 0.441422 0.000106 988.340000 990.950000 990.077933 514.666853 1053.220000 1038.130000 1043.571200 553.685993 7958.440000 7970.920000 7966.350867 1063.265243
25 0.414432 0.454760 0.433080 0.000051 0.463471 0.465654 0.463597 0.000350 0.419336 0.455849 0.436132 0.000044 0.409027 0.449677 0.428633 0.000117 0.419837 0.459842 0.437527 0.000122 0.456997 0.458003 0.457152 0.000601 0.469945 0.473305 0.470042 0.000785 0.413824 0.450510 0.431485 0.000099 0.424847 0.461188 0.440779 0.000104 988.190000 991.060000 989.988367 507.839167 1052.980000 1034.500000 1043.932867 542.224635 7958.830000 7974.440000 7966.078767 1060.229057
26 0.413691 0.453731 0.432524 0.000051 0.463855 0.461692 0.463353 0.000360 0.418707 0.454527 0.435607 0.000044 0.410227 0.448201 0.428084 0.000114 0.417155 0.459261 0.436965 0.000121 0.454451 0.455116 0.456921 0.000601 0.473259 0.468267 0.469786 0.000804 0.414649 0.448893 0.430968 0.000097 0.422765 0.460161 0.440247 0.000104 987.280000 992.860000 989.969267 497.616137 1055.310000 1034.300000 1044.480800 525.120822 7957.410000 7972.840000 7965.549933 1035.722976
27 0.413151 0.452735 0.431918 0.000050 0.466884 0.458627 0.463428 0.000359 0.418524 0.453324 0.435069 0.000044 0.409728 0.449044 0.427551 0.000116 0.416574 0.456425 0.436285 0.000121 0.459125 0.453965 0.456859 0.000621 0.474642 0.463288 0.469996 0.000791 0.414668 0.449536 0.430482 0.000098 0.422381 0.457112 0.439656 0.000104 987.920000 993.960000 989.940467 494.806758 1053.910000 1038.500000 1044.912067 536.259865 7958.170000 7967.540000 7965.147467 1044.500963
28 0.413146 0.452443 0.431390 0.000051 0.466013 0.459193 0.463520 0.000369 0.418433 0.453118 0.434603 0.000044 0.408966 0.448549 0.427062 0.000116 0.417326 0.456337 0.435719 0.000122 0.459362 0.454840 0.456876 0.000642 0.472664 0.463546 0.470164 0.000797 0.414006 0.449178 0.430044 0.000099 0.422860 0.457058 0.439163 0.000106 989.130000 989.240000 989.706833 494.441317 1053.750000 1035.900000 1045.643267 535.291464 7957.120000 7974.860000 7964.649900 1050.328512
29 0.411918 0.452186 0.430806 0.000052 0.465877 0.463319 0.463349 0.000368 0.417314 0.453299 0.434061 0.000045 0.407876 0.447584 0.426566 0.000119 0.415959 0.456789 0.435046 0.000123 0.457151 0.458929 0.456681 0.000654 0.474603 0.467710 0.470017 0.000779 0.412803 0.448718 0.429578 0.000101 0.421824 0.457881 0.438544 0.000106 985.510000 989.990000 989.811867 483.499292 1052.790000 1035.180000 1046.138400 541.551243 7961.700000 7974.830000 7964.049733 1043.028429
30 0.411284 0.451228 0.430235 0.000052 0.464516 0.462174 0.463377 0.000363 0.416607 0.452322 0.433549 0.000044 0.408175 0.446643 0.426037 0.000119 0.414394 0.455812 0.434433 0.000122 0.456622 0.459192 0.456557 0.000645 0.472410 0.465157 0.470197 0.000773 0.413019 0.447898 0.429089 0.000100 0.420196 0.456746 0.438009 0.000104 986.330000 995.550000 989.732133 472.434379 1054.630000 1040.830000 1046.481100 539.484096 7959.040000 7963.620000 7963.786767 1030.516698
31 0.410465 0.451019 0.429682 0.000052 0.467201 0.457557 0.463539 0.000365 0.416139 0.451673 0.433067 0.000045 0.406908 0.447630 0.425527 0.000119 0.414022 0.454408 0.433836 0.000120 0.459258 0.449371 0.456606 0.000645 0.475144 0.465743 0.470473 0.000772 0.412143 0.447804 0.428635 0.000101 0.420134 0.455542 0.437500 0.000103 988.700000 992.290000 989.682500 466.230989 1050.930000 1039.240000 1046.803767 527.461028 7960.370000 7968.470000 7963.513733 1021.396537
32 0.410033 0.450504 0.429148 0.000052 0.466919 0.461845 0.463661 0.000355 0.415722 0.451638 0.432599 0.000045 0.408251 0.446671 0.425002 0.000119 0.411816 0.454337 0.433294 0.000119 0.459814 0.459744 0.456610 0.000634 0.474024 0.463947 0.470713 0.000757 0.413407 0.447979 0.428163 0.000101 0.418037 0.455298 0.437036 0.000102 987.570000 994.240000 989.692233 454.461112 1055.180000 1038.570000 1047.367633 531.316528 7957.250000 7967.190000 7962.940133 1003.959219
33 0.409346 0.450242 0.428613 0.000053 0.463334 0.463770 0.463792 0.000356 0.414745 0.451595 0.432131 0.000045 0.405478 0.445707 0.424402 0.000119 0.413213 0.454778 0.432824 0.000121 0.453435 0.458587 0.456787 0.000632 0.473234 0.468952 0.470798 0.000758 0.410274 0.446995 0.427640 0.000101 0.419215 0.456195 0.436622 0.000103 987.750000 994.370000 989.797767 450.231355 1055.310000 1039.940000 1047.827267 526.798121 7956.940000 7965.690000 7962.374967 975.084601
34 0.408868 0.449060 0.428069 0.000052 0.465374 0.460265 0.463966 0.000351 0.414519 0.450181 0.431659 0.000045 0.405640 0.445581 0.423842 0.000119 0.412096 0.452540 0.432295 0.000122 0.455761 0.454652 0.456631 0.000634 0.474986 0.465879 0.471302 0.000738 0.410653 0.446488 0.427121 0.000100 0.418385 0.453874 0.436196 0.000103 985.050000 991.750000 989.551633 448.088359 1055.910000 1039.460000 1048.070500 523.043244 7959.040000 7968.790000 7962.377867 969.228415
35 0.408513 0.449097 0.427612 0.000052 0.465277 0.460755 0.464015 0.000349 0.414189 0.450263 0.431252 0.000045 0.404460 0.444905 0.423371 0.000119 0.412566 0.453289 0.431852 0.000124 0.456446 0.454777 0.456638 0.000633 0.474107 0.466733 0.471393 0.000729 0.409658 0.445892 0.426698 0.000101 0.418720 0.454633 0.435806 0.000105 985.430000 994.060000 989.709733 448.792118 1055.800000 1039.460000 1048.415700 520.735395 7958.770000 7966.480000 7961.874567 947.838464
36 0.407717 0.448242 0.427018 0.000053 0.465659 0.459767 0.464287 0.000347 0.413511 0.449395 0.430745 0.000045 0.404414 0.444093 0.422839 0.000119 0.411021 0.452391 0.431196 0.000125 0.453512 0.453229 0.456925 0.000624 0.477806 0.466305 0.471650 0.000728 0.409324 0.445007 0.426248 0.000100 0.417699 0.453782 0.435241 0.000106 985.740000 995.800000 989.388533 446.984869 1058.760000 1038.830000 1048.939167 526.615822 7955.500000 7965.370000 7961.672300 947.319343
37 0.407498 0.448654 0.426520 0.000054 0.465764 0.463702 0.464506 0.000342 0.413325 0.450159 0.430319 0.000046 0.402676 0.444943 0.422334 0.000122 0.412320 0.452365 0.430707 0.000127 0.456339 0.453405 0.457211 0.000617 0.475189 0.474000 0.471801 0.000727 0.408042 0.445789 0.425821 0.000103 0.418607 0.454529 0.434817 0.000107 986.670000 995.980000 989.094567 447.474514 1057.140000 1041.620000 1049.361067 518.740238 7956.190000 7962.400000 7961.544367 931.248050
38 0.406908 0.447251 0.425879 0.000053 0.465600 0.463445 0.464575 0.000342 0.412777 0.448870 0.429749 0.000045 0.403948 0.444073 0.421692 0.000121 0.409867 0.450428 0.430066 0.000127 0.455920 0.457731 0.457214 0.000611 0.475279 0.469159 0.471937 0.000733 0.409145 0.445439 0.425244 0.000103 0.416408 0.452301 0.434253 0.000107 985.860000 994.190000 988.668767 434.564750 1060.370000 1041.540000 1050.124133 504.701705 7953.770000 7964.270000 7961.207100 900.319510
39 0.406288 0.447135 0.425367 0.000053 0.466851 0.463569 0.464745 0.000337 0.412344 0.448778 0.429305 0.000045 0.402134 0.442273 0.421115 0.000120 0.410441 0.451997 0.429619 0.000127 0.457149 0.454319 0.457183 0.000611 0.476553 0.472820 0.472307 0.000712 0.407636 0.443477 0.424722 0.000102 0.417052 0.454079 0.433887 0.000107 984.460000 996.450000 988.304000 444.039809 1059.740000 1039.540000 1050.588133 507.705069 7955.800000 7964.010000 7961.107867 899.790272
40 0.405678 0.446808 0.424842 0.000053 0.469141 0.462618 0.464859 0.000332 0.412024 0.448389 0.428843 0.000045 0.401392 0.442191 0.420673 0.000122 0.409963 0.451424 0.429011 0.000126 0.460406 0.455731 0.457306 0.000612 0.477876 0.469506 0.472411 0.000706 0.407293 0.443545 0.424336 0.000104 0.416755 0.453232 0.433351 0.000106 983.350000 995.140000 987.806267 447.273675 1057.210000 1038.960000 1051.071600 505.147859 7959.440000 7965.900000 7961.122133 892.307603
41 0.405688 0.446402 0.424361 0.000053 0.465714 0.461751 0.464982 0.000331 0.411691 0.447937 0.428423 0.000045 0.402064 0.442312 0.420199 0.000122 0.409313 0.450493 0.428522 0.000128 0.456472 0.457485 0.457143 0.000612 0.474956 0.466016 0.472822 0.000695 0.407505 0.443829 0.423893 0.000104 0.415877 0.452045 0.432952 0.000108 985.450000 998.270000 987.706267 451.253719 1060.650000 1039.340000 1051.400367 497.925499 7953.900000 7962.390000 7960.893367 883.976171
42 0.404917 0.445548 0.423774 0.000054 0.464910 0.465933 0.464872 0.000332 0.410917 0.447586 0.427884 0.000046 0.400813 0.441445 0.419643 0.000123 0.409022 0.449651 0.427905 0.000125 0.455674 0.458909 0.456988 0.000636 0.474145 0.472958 0.472756 0.000691 0.406299 0.443191 0.423377 0.000105 0.415534 0.451981 0.432390 0.000105 988.420000 990.780000 987.679233 447.502817 1061.500000 1036.940000 1051.772800 490.363710 7950.080000 7972.280000 7960.547967 882.902079
43 0.404506 0.445048 0.423282 0.000054 0.465127 0.463824 0.464985 0.000325 0.410568 0.446926 0.427452 0.000046 0.400847 0.442414 0.419240 0.000123 0.408165 0.447682 0.427324 0.000126 0.454103 0.458704 0.456916 0.000636 0.476150 0.468945 0.473055 0.000673 0.406173 0.444043 0.423007 0.000105 0.414964 0.449809 0.431897 0.000106 986.310000 997.380000 987.641667 448.612392 1062.270000 1043.280000 1052.233833 484.017091 7951.420000 7959.340000 7960.124500 863.654965
44 0.403814 0.445745 0.422768 0.000054 0.464644 0.463529 0.465181 0.000323 0.409897 0.447523 0.427009 0.000046 0.399617 0.442733 0.418690 0.000123 0.408012 0.448757 0.426846 0.000126 0.454731 0.457998 0.457037 0.000632 0.474557 0.469060 0.473325 0.000662 0.405128 0.444259 0.422524 0.000105 0.414666 0.450787 0.431494 0.000106 982.620000 993.330000 987.598167 458.522646 1060.280000 1035.350000 1052.937267 468.240200 7957.100000 7971.320000 7959.464567 864.901996
45 0.403489 0.444399 0.422333 0.000053 0.467651 0.461214 0.465317 0.000326 0.409905 0.446080 0.426631 0.000045 0.400349 0.440079 0.418274 0.000120 0.406630 0.448718 0.426392 0.000126 0.458766 0.452219 0.457150 0.000629 0.476536 0.470210 0.473484 0.000662 0.406191 0.441293 0.422161 0.000102 0.413620 0.450867 0.431101 0.000106 987.620000 994.520000 987.420167 464.857674 1060.310000 1045.440000 1053.570533 463.744989 7952.070000 7960.040000 7959.009300 869.515766
46 0.403290 0.443982 0.421894 0.000053 0.467584 0.463804 0.465262 0.000326 0.409719 0.445964 0.426230 0.000045 0.399683 0.441025 0.417895 0.000119 0.406897 0.446938 0.425892 0.000124 0.459609 0.459886 0.456925 0.000630 0.475559 0.467722 0.473598 0.000674 0.405676 0.442911 0.421798 0.000101 0.413763 0.449016 0.430662 0.000105 986.640000 993.330000 987.346300 467.757968 1062.280000 1037.820000 1054.060533 465.840017 7951.080000 7968.850000 7958.593167 880.701843
47 0.402641 0.443944 0.421388 0.000053 0.465229 0.460244 0.465245 0.000327 0.408900 0.445574 0.425774 0.000045 0.399650 0.439226 0.417417 0.000120 0.405631 0.448662 0.425360 0.000124 0.456505 0.453106 0.457018 0.000640 0.473953 0.467383 0.473472 0.000663 0.405336 0.440614 0.421377 0.000102 0.412464 0.450534 0.430171 0.000105 986.530000 992.940000 987.327133 472.935368 1061.980000 1042.520000 1054.462867 462.967698 7951.490000 7964.540000 7958.210000 869.868223
48 0.402046 0.443508 0.420896 0.000053 0.466494 0.463485 0.465221 0.000321 0.408491 0.445506 0.425328 0.000046 0.399669 0.439834 0.416967 0.000120 0.404424 0.447182 0.424825 0.000123 0.461083 0.452822 0.456883 0.000631 0.471905 0.474148 0.473560 0.000650 0.405811 0.441133 0.420959 0.000102 0.411172 0.449878 0.429698 0.000105 987.030000 991.340000 987.164867 474.904764 1063.650000 1039.600000 1055.147567 457.882960 7949.320000 7969.060000 7957.687567 865.454831
49 0.401396 0.443105 0.420508 0.000053 0.463171 0.463489 0.465250 0.000318 0.407573 0.445144 0.424982 0.000046 0.398763 0.439913 0.416541 0.000120 0.404029 0.446297 0.424475 0.000123 0.454198 0.454659 0.456963 0.000637 0.472144 0.472319 0.473537 0.000643 0.404306 0.441388 0.420583 0.000102 0.410840 0.448899 0.429381 0.000105 984.930000 992.110000 987.172567 477.663108 1062.540000 1045.580000 1055.753200 464.664379 7952.530000 7962.310000 7957.074233 881.323328
50 0.401118 0.442241 0.420128 0.000054 0.467751 0.464700 0.465281 0.000317 0.407781 0.444487 0.424643 0.000046 0.397121 0.438819 0.416259 0.000120 0.405115 0.445663 0.423997 0.000126 0.460040 0.455255 0.457296 0.000614 0.475462 0.474145 0.473265 0.000653 0.403413 0.440463 0.420363 0.000102 0.412150 0.448511 0.428923 0.000107 985.820000 993.620000 986.903500 481.985484 1062.700000 1048.680000 1056.297000 461.844635 7951.480000 7957.700000 7956.799500 879.702353
51 0.400753 0.442077 0.419686 0.000054 0.467707 0.462194 0.465245 0.000315 0.407448 0.444089 0.424242 0.000046 0.396453 0.438464 0.415898 0.000119 0.405052 0.445690 0.423473 0.000126 0.457122 0.450489 0.457567 0.000608 0.478292 0.473898 0.472923 0.000656 0.402520 0.439666 0.420065 0.000102 0.412376 0.448511 0.428418 0.000108 984.780000 992.780000 986.793400 493.010878 1065.060000 1039.580000 1056.797467 458.310432 7950.160000 7967.640000 7956.409133 878.454243
52 0.400084 0.441759 0.419349 0.000054 0.466122 0.463383 0.465224 0.000310 0.406688 0.443921 0.423937 0.000046 0.397940 0.438421 0.415589 0.000118 0.402228 0.445096 0.423109 0.000127 0.456017 0.451736 0.457615 0.000599 0.476227 0.475031 0.472833 0.000650 0.403748 0.439753 0.419792 0.000100 0.409628 0.448090 0.428082 0.000108 983.870000 989.830000 986.552933 490.656663 1062.510000 1045.330000 1057.383667 450.369192 7953.620000 7964.840000 7956.063400 869.072948
53 0.399805 0.441021 0.418957 0.000055 0.466252 0.463018 0.465108 0.000311 0.406450 0.443221 0.423572 0.000047 0.397060 0.436449 0.415289 0.000117 0.402551 0.445592 0.422626 0.000130 0.457622 0.454175 0.457515 0.000587 0.474883 0.471862 0.472700 0.000666 0.403116 0.438222 0.419511 0.000100 0.409784 0.448219 0.427633 0.000110 982.730000 991.650000 986.462400 493.826153 1064.080000 1045.580000 1057.832333 443.032677 7953.190000 7962.770000 7955.705267 866.873152
54 0.399189 0.441125 0.418496 0.000055 0.471331 0.460402 0.465175 0.000316 0.406403 0.443053 0.423164 0.000047 0.397302 0.435988 0.414886 0.000118 0.401076 0.446262 0.422106 0.000131 0.462889 0.455376 0.457823 0.000607 0.479772 0.465429 0.472527 0.000670 0.403861 0.437926 0.419180 0.000101 0.408946 0.448179 0.427148 0.000111 984.010000 988.460000 986.535333 495.160756 1066.570000 1049.530000 1058.244800 440.471666 7949.420000 7962.010000 7955.219867 873.871841
55 0.398882 0.440192 0.418053 0.000056 0.466667 0.465095 0.465085 0.000316 0.405660 0.442683 0.422756 0.000047 0.396218 0.434725 0.414502 0.000119 0.401546 0.445659 0.421605 0.000132 0.458390 0.456401 0.457579 0.000608 0.474943 0.473788 0.472591 0.000665 0.402435 0.436893 0.418809 0.000101 0.408886 0.448472 0.426703 0.000110 982.600000 994.730000 986.426400 491.706505 1065.850000 1049.730000 1058.872533 445.048229 7951.550000 7955.540000 7954.701067 870.633779
56 0.398801 0.440500 0.417647 0.000054 0.465755 0.463108 0.465116 0.000319 0.405497 0.442761 0.422394 0.000046 0.396867 0.436335 0.414166 0.000118 0.400735 0.444665 0.421128 0.000129 0.456141 0.456950 0.457645 0.000621 0.475370 0.469266 0.472586 0.000654 0.402794 0.438397 0.418514 0.000101 0.408199 0.447125 0.426274 0.000108 984.070000 991.450000 986.512400 485.668128 1067.560000 1046.180000 1059.555500 440.522062 7948.370000 7962.370000 7953.932100 863.295845
57 0.398079 0.440632 0.417253 0.000056 0.467995 0.463479 0.465059 0.000317 0.405070 0.442917 0.422034 0.000047 0.395820 0.437357 0.413829 0.000120 0.400337 0.443907 0.420678 0.000131 0.461593 0.455584 0.457515 0.000608 0.474397 0.471374 0.472602 0.000658 0.402397 0.439180 0.418198 0.000102 0.407743 0.446654 0.425870 0.000110 984.900000 987.250000 986.383333 478.575230 1067.370000 1048.910000 1059.910967 442.891361 7947.730000 7963.840000 7953.705700 859.230305
58 0.397685 0.440156 0.416892 0.000056 0.468660 0.461739 0.464978 0.000311 0.404782 0.442314 0.421700 0.000047 0.394961 0.435994 0.413432 0.000121 0.400408 0.444317 0.420352 0.000131 0.460926 0.451633 0.457559 0.000604 0.476394 0.471844 0.472397 0.000655 0.401558 0.437558 0.417844 0.000102 0.408007 0.447070 0.425557 0.000110 983.500000 991.760000 986.380100 476.754531 1067.330000 1050.340000 1060.378667 444.742341 7949.170000 7957.900000 7953.241233 846.978608
59 0.397602 0.438749 0.416494 0.000055 0.465427 0.465261 0.465202 0.000309 0.404384 0.441400 0.421365 0.000046 0.394674 0.434909 0.413171 0.000120 0.400529 0.442589 0.419818 0.000130 0.457945 0.457233 0.457639 0.000603 0.472910 0.473289 0.472766 0.000651 0.401001 0.437142 0.417617 0.000102 0.407767 0.445659 0.425113 0.000109 979.320000 996.830000 986.407900 465.722003 1069.700000 1054.850000 1060.754033 442.106318 7950.980000 7948.320000 7952.838067 839.610112
60 0.397512 0.438307 0.416065 0.000054 0.465213 0.460182 0.465111 0.000312 0.404283 0.440495 0.420969 0.000045 0.394784 0.434051 0.412725 0.000120 0.400241 0.442564 0.419405 0.000128 0.456127 0.456330 0.457745 0.000607 0.474299 0.464035 0.472477 0.000662 0.400918 0.436279 0.417227 0.000102 0.407647 0.444711 0.424712 0.000107 981.330000 993.150000 986.145967 467.184089 1071.120000 1051.460000 1060.795233 443.722936 7947.550000 7955.390000 7953.058800 831.288942
61 0.396542 0.438442 0.415663 0.000053 0.470934 0.460928 0.465245 0.000318 0.403981 0.440691 0.420621 0.000045 0.393432 0.434339 0.412441 0.000120 0.399651 0.442545 0.418886 0.000127 0.459931 0.455879 0.457722 0.000605 0.481937 0.465977 0.472767 0.000666 0.400082 0.436493 0.416969 0.000102 0.407880 0.444888 0.424274 0.000106 981.950000 991.950000 985.882600 466.180686 1068.720000 1051.440000 1061.223367 446.095604 7949.330000 7956.610000 7952.894033 825.882399
62 0.396518 0.438021 0.415416 0.000054 0.465331 0.459674 0.465673 0.000308 0.403399 0.440186 0.420441 0.000045 0.392614 0.432613 0.412143 0.000121 0.400422 0.443429 0.418688 0.000127 0.459866 0.454074 0.458177 0.000596 0.470796 0.465274 0.473169 0.000646 0.399339 0.434759 0.416747 0.000103 0.407460 0.445613 0.424136 0.000106 980.860000 989.050000 985.744600 461.798137 1069.590000 1050.210000 1061.395733 445.276128 7949.550000 7960.740000 7952.859667 806.480195
63 0.396520 0.437452 0.415045 0.000053 0.469528 0.463361 0.465714 0.000310 0.403821 0.440043 0.420112 0.000045 0.392512 0.434548 0.411741 0.000122 0.400529 0.440356 0.418349 0.000126 0.461622 0.455718 0.458176 0.000592 0.477434 0.471005 0.473253 0.000651 0.399423 0.436665 0.416385 0.000103 0.408220 0.443421 0.423839 0.000106 981.090000 990.260000 985.524433 462.166038 1070.270000 1048.450000 1061.778433 446.253323 7948.640000 7961.290000 7952.697133 788.454488
64 0.395549 0.437081 0.414725 0.000053 0.467415 0.465010 0.465808 0.000308 0.402736 0.439874 0.419833 0.000045 0.392417 0.432138 0.411412 0.000121 0.398682 0.442025 0.418038 0.000125 0.458011 0.460067 0.458399 0.000597 0.476818 0.469954 0.473218 0.000641 0.398977 0.434931 0.416111 0.000103 0.406495 0.444818 0.423556 0.000105 981.240000 990.290000 985.280000 463.847601 1068.530000 1049.550000 1062.085133 447.991318 7950.230000 7960.160000 7952.634867 801.138764
65 0.395034 0.436179 0.414431 0.000054 0.470073 0.463601 0.465894 0.000310 0.402538 0.438922 0.419578 0.000046 0.391546 0.430966 0.411122 0.000122 0.398522 0.441393 0.417741 0.000126 0.461336 0.456994 0.458285 0.000611 0.478809 0.470208 0.473502 0.000642 0.398525 0.433569 0.415838 0.000104 0.406551 0.444274 0.423317 0.000106 980.710000 990.080000 984.817767 456.405903 1070.410000 1051.280000 1062.675100 454.764483 7948.880000 7958.640000 7952.507133 791.147860
66 0.394936 0.436559 0.414113 0.000054 0.467081 0.466868 0.465902 0.000306 0.402151 0.439590 0.419292 0.000046 0.392468 0.431306 0.410769 0.000123 0.397405 0.441812 0.417457 0.000126 0.459317 0.459987 0.458458 0.000589 0.474845 0.473749 0.473346 0.000639 0.399153 0.434174 0.415538 0.000104 0.405149 0.445006 0.423046 0.000105 977.270000 995.500000 984.553200 455.719350 1068.630000 1053.500000 1063.030867 453.943946 7954.100000 7951.000000 7952.415933 793.115185
67 0.394703 0.436232 0.413872 0.000055 0.471698 0.461809 0.466027 0.000307 0.402403 0.438790 0.419087 0.000046 0.391388 0.430995 0.410556 0.000122 0.398018 0.441469 0.417187 0.000127 0.463229 0.452604 0.458533 0.000579 0.480167 0.471014 0.473521 0.000635 0.398572 0.433156 0.415354 0.000103 0.406233 0.444424 0.422820 0.000107 979.770000 991.870000 984.107000 449.015273 1071.880000 1052.310000 1063.455233 457.381290 7948.350000 7955.820000 7952.437767 786.123851
68 0.394321 0.435574 0.413526 0.000055 0.468360 0.464503 0.466138 0.000308 0.401725 0.438467 0.418787 0.000046 0.391147 0.431964 0.410166 0.000123 0.397495 0.439184 0.416885 0.000128 0.459466 0.455545 0.458259 0.000591 0.477254 0.473460 0.474016 0.000632 0.397979 0.434322 0.414976 0.000104 0.405471 0.442612 0.422598 0.000107 978.400000 989.340000 983.400033 449.112868 1074.760000 1052.870000 1064.028067 458.024446 7946.840000 7957.790000 7952.571900 790.557942
69 0.394092 0.435945 0.413255 0.000056 0.471231 0.463081 0.466190 0.000305 0.401806 0.438659 0.418548 0.000047 0.389667 0.431254 0.409958 0.000123 0.398517 0.440636 0.416552 0.000129 0.462961 0.453642 0.458520 0.000580 0.479501 0.472521 0.473861 0.000627 0.396997 0.433493 0.414814 0.000103 0.406615 0.443825 0.422283 0.000108 978.020000 989.880000 982.866567 447.053717 1070.720000 1054.240000 1064.398700 464.641116 7951.260000 7955.880000 7952.734733 794.312037
70 0.393724 0.435492 0.412869 0.000056 0.467123 0.462846 0.466309 0.000304 0.401064 0.438228 0.418213 0.000047 0.389567 0.430438 0.409551 0.000125 0.397882 0.440547 0.416186 0.000128 0.458335 0.454732 0.458381 0.000574 0.475911 0.470961 0.474237 0.000629 0.396444 0.432867 0.414434 0.000105 0.405685 0.443588 0.421992 0.000108 977.730000 997.440000 982.553067 444.961355 1072.920000 1057.100000 1064.754700 477.733492 7949.350000 7945.460000 7952.692233 805.856301
71 0.392951 0.436431 0.412526 0.000055 0.468044 0.463950 0.466380 0.000305 0.400460 0.439183 0.417912 0.000047 0.390105 0.433650 0.409227 0.000123 0.395797 0.439212 0.415825 0.000128 0.460930 0.458178 0.458576 0.000586 0.475157 0.469723 0.474184 0.000621 0.397188 0.436103 0.414162 0.000104 0.403733 0.442263 0.421661 0.000108 976.440000 992.530000 982.207833 444.411804 1070.460000 1049.370000 1065.199500 486.203261 7953.100000 7958.100000 7952.592667 811.807805
72 0.392944 0.434811 0.412256 0.000055 0.468498 0.464960 0.466337 0.000297 0.400499 0.437826 0.417664 0.000047 0.389636 0.430461 0.408848 0.000125 0.396252 0.439161 0.415663 0.000128 0.460621 0.455908 0.458349 0.000580 0.476374 0.474013 0.474325 0.000605 0.396734 0.433006 0.413798 0.000105 0.404265 0.442646 0.421529 0.000108 975.350000 994.660000 981.761700 432.405646 1072.100000 1052.540000 1065.524700 486.287751 7952.550000 7952.800000 7952.713600 811.805161
73 0.392756 0.435029 0.411960 0.000055 0.468681 0.466459 0.466510 0.000300 0.400348 0.438172 0.417415 0.000047 0.389691 0.431550 0.408466 0.000125 0.395820 0.438508 0.415455 0.000127 0.461282 0.458665 0.458576 0.000580 0.476080 0.474253 0.474445 0.000606 0.396850 0.434261 0.413477 0.000105 0.403846 0.442082 0.421354 0.000107 975.290000 991.310000 981.519133 434.841712 1073.960000 1053.190000 1065.953733 492.137673 7950.750000 7955.500000 7952.527133 827.464017
74 0.392370 0.434273 0.411687 0.000055 0.469475 0.463095 0.466555 0.000295 0.400081 0.437155 0.417174 0.000046 0.388131 0.430445 0.408180 0.000124 0.396609 0.438100 0.415194 0.000126 0.463194 0.460181 0.458494 0.000570 0.475756 0.466009 0.474617 0.000611 0.395638 0.433419 0.413212 0.000104 0.404524 0.440891 0.421136 0.000106 974.130000 991.580000 981.387867 441.027458 1076.030000 1055.210000 1066.472133 491.694087 7949.840000 7953.210000 7952.140000 837.958729
75 0.392184 0.434292 0.411381 0.000055 0.466777 0.465673 0.466446 0.000294 0.399643 0.437430 0.416887 0.000047 0.388271 0.430452 0.407917 0.000123 0.396096 0.438132 0.414844 0.000128 0.457325 0.455438 0.458411 0.000570 0.476229 0.475908 0.474481 0.000609 0.395176 0.432950 0.412967 0.000103 0.404110 0.441910 0.420808 0.000109 975.280000 989.580000 981.197500 447.213698 1075.720000 1048.630000 1066.862267 493.420610 7949.000000 7961.790000 7951.940233 847.114078
76 0.391729 0.434069 0.411135 0.000056 0.467783 0.465989 0.466495 0.000296 0.399335 0.437261 0.416671 0.000047 0.388841 0.429134 0.407663 0.000123 0.394618 0.439003 0.414607 0.000130 0.458841 0.454757 0.458512 0.000567 0.476724 0.477221 0.474478 0.000611 0.395841 0.431697 0.412748 0.000103 0.402828 0.442825 0.420594 0.000110 975.460000 988.940000 980.874000 448.924399 1074.100000 1055.100000 1067.229367 498.851736 7950.440000 7955.960000 7951.896633 854.731055
77 0.391474 0.433551 0.410824 0.000057 0.466718 0.468315 0.466457 0.000290 0.398999 0.437027 0.416387 0.000048 0.387666 0.428179 0.407290 0.000126 0.395283 0.438923 0.414358 0.000131 0.462148 0.463669 0.458303 0.000563 0.471288 0.472962 0.474611 0.000600 0.395114 0.431728 0.412391 0.000105 0.402883 0.442327 0.420383 0.000111 976.470000 985.300000 980.577867 449.636158 1072.860000 1059.300000 1067.556533 510.793365 7950.670000 7955.400000 7951.865600 865.283575
78 0.391378 0.433243 0.410465 0.000056 0.468066 0.466427 0.466665 0.000294 0.399047 0.436562 0.416085 0.000048 0.387442 0.429681 0.407018 0.000128 0.395314 0.436806 0.413912 0.000130 0.458439 0.458385 0.458551 0.000565 0.477692 0.474470 0.474779 0.000609 0.394542 0.432552 0.412171 0.000106 0.403552 0.440572 0.419998 0.000110 979.300000 988.260000 980.489033 447.975411 1072.470000 1059.400000 1067.796600 511.670189 7948.230000 7952.340000 7951.714367 871.375014
79 0.390985 0.433130 0.410146 0.000057 0.466816 0.464014 0.466377 0.000302 0.398568 0.436219 0.415769 0.000048 0.386762 0.429483 0.406595 0.000128 0.395208 0.436778 0.413697 0.000131 0.457193 0.452698 0.458403 0.000582 0.476440 0.475330 0.474350 0.000617 0.393805 0.431805 0.411775 0.000107 0.403331 0.440633 0.419763 0.000111 979.550000 986.840000 980.308933 450.907666 1073.460000 1059.240000 1067.971933 519.704492 7946.990000 7953.920000 7951.719133 879.771358
80 0.390702 0.432595 0.409885 0.000057 0.467474 0.465135 0.466269 0.000303 0.398379 0.435849 0.415524 0.000049 0.387360 0.428534 0.406300 0.000129 0.394044 0.436656 0.413471 0.000131 0.459980 0.456936 0.458408 0.000582 0.474969 0.473335 0.474130 0.000625 0.394622 0.431374 0.411511 0.000108 0.402137 0.440324 0.419536 0.000111 980.480000 988.710000 980.221267 442.810346 1074.030000 1055.860000 1068.104400 525.068194 7945.490000 7955.430000 7951.674333 876.845134
81 0.390360 0.432521 0.409529 0.000055 0.465665 0.461312 0.466472 0.000309 0.397891 0.435400 0.415223 0.000048 0.386749 0.427033 0.405854 0.000128 0.393972 0.438009 0.413204 0.000129 0.457623 0.454653 0.458583 0.000596 0.473708 0.467970 0.474361 0.000639 0.393837 0.429795 0.411127 0.000108 0.401945 0.441005 0.419319 0.000109 977.980000 988.540000 979.922467 450.363113 1076.470000 1063.120000 1068.370167 525.019749 7945.550000 7948.340000 7951.707367 884.036788
82 0.389796 0.432124 0.409242 0.000057 0.465742 0.465153 0.466267 0.000306 0.397391 0.435427 0.414945 0.000049 0.384692 0.426982 0.405478 0.000128 0.394900 0.437266 0.413007 0.000132 0.462249 0.457184 0.458306 0.000590 0.469236 0.473121 0.474229 0.000636 0.392447 0.430002 0.410761 0.000108 0.402334 0.440851 0.419129 0.000112 974.370000 989.380000 979.565233 445.481877 1075.460000 1057.480000 1068.351500 535.247744 7950.170000 7953.140000 7952.083267 884.256671
83 0.389567 0.431951 0.408941 0.000057 0.470956 0.463271 0.465985 0.000306 0.397706 0.435083 0.414645 0.000049 0.386281 0.427007 0.405187 0.000127 0.392852 0.436896 0.412695 0.000130 0.463443 0.452505 0.458142 0.000588 0.478469 0.474037 0.473828 0.000631 0.393997 0.429557 0.410482 0.000107 0.401414 0.440610 0.418808 0.000110 976.520000 989.190000 979.503333 435.936336 1073.880000 1059.270000 1068.454300 533.148111 7949.600000 7951.540000 7952.042367 871.526185
84 0.389286 0.431207 0.408628 0.000057 0.467843 0.462337 0.465969 0.000309 0.397142 0.434320 0.414362 0.000048 0.385639 0.427457 0.404878 0.000128 0.392933 0.434956 0.412379 0.000128 0.460114 0.453539 0.458149 0.000590 0.475571 0.471135 0.473788 0.000643 0.393087 0.430066 0.410205 0.000108 0.401197 0.438574 0.418520 0.000109 975.420000 985.990000 979.546533 434.627605 1075.010000 1053.490000 1068.699200 532.544702 7949.570000 7960.520000 7951.754267 863.844057
85 0.388813 0.431743 0.408305 0.000058 0.466451 0.466544 0.466086 0.000304 0.396577 0.435223 0.414083 0.000049 0.384798 0.427369 0.404424 0.000127 0.392829 0.436117 0.412186 0.000128 0.458943 0.455728 0.458453 0.000582 0.473958 0.477359 0.473720 0.000629 0.392212 0.430205 0.409827 0.000107 0.400942 0.440241 0.418339 0.000108 974.160000 980.550000 979.793267 426.741656 1075.820000 1056.970000 1068.926100 526.988337 7950.020000 7962.480000 7951.280633 858.521914
86 0.388596 0.430883 0.407993 0.000057 0.467590 0.464236 0.466020 0.000302 0.396496 0.434218 0.413796 0.000048 0.385114 0.427213 0.404143 0.000126 0.392078 0.434553 0.411843 0.000124 0.460784 0.458579 0.458092 0.000579 0.474395 0.469892 0.473948 0.000628 0.392681 0.430350 0.409538 0.000107 0.400310 0.438087 0.418053 0.000105 977.380000 985.060000 979.567267 427.498035 1077.490000 1057.200000 1069.270500 526.755479 7945.130000 7957.740000 7951.162233 858.556365
87 0.388454 0.431101 0.407721 0.000058 0.469694 0.465214 0.465785 0.000301 0.396578 0.434512 0.413527 0.000049 0.384493 0.425381 0.403830 0.000126 0.392415 0.436821 0.411611 0.000126 0.462621 0.456995 0.457971 0.000578 0.476766 0.473432 0.473600 0.000635 0.392306 0.428542 0.409245 0.000106 0.400850 0.440482 0.417810 0.000106 974.990000 985.140000 979.473200 436.772249 1077.920000 1058.090000 1069.710867 526.405011 7947.090000 7956.770000 7950.815933 857.993453
88 0.388102 0.430363 0.407388 0.000057 0.465799 0.464410 0.465859 0.000296 0.395872 0.433768 0.413235 0.000049 0.385310 0.425016 0.403453 0.000122 0.390895 0.435710 0.411323 0.000127 0.459266 0.457064 0.458183 0.000555 0.472332 0.471755 0.473536 0.000626 0.392705 0.428221 0.408926 0.000104 0.399039 0.439315 0.417544 0.000106 975.620000 983.630000 979.530633 432.008951 1077.880000 1058.880000 1069.748133 519.162921 7946.500000 7957.490000 7950.721233 846.829575
89 0.387874 0.430233 0.407057 0.000057 0.468213 0.463274 0.465938 0.000299 0.395908 0.433537 0.412945 0.000049 0.383654 0.426357 0.403194 0.000122 0.392095 0.434109 0.410920 0.000127 0.461976 0.459215 0.458167 0.000566 0.474451 0.467333 0.473709 0.000622 0.391486 0.429643 0.408691 0.000103 0.400330 0.437432 0.417199 0.000107 973.210000 985.690000 979.706700 431.561402 1076.810000 1057.960000 1069.853867 504.009248 7949.980000 7956.350000 7950.439433 831.438424
90 0.387737 0.429661 0.406773 0.000057 0.465871 0.466295 0.465867 0.000297 0.395550 0.433324 0.412682 0.000049 0.384043 0.425289 0.402808 0.000122 0.391430 0.434033 0.410737 0.000128 0.459315 0.458067 0.458241 0.000567 0.472427 0.474522 0.473493 0.000615 0.391571 0.428567 0.408352 0.000103 0.399529 0.438081 0.417013 0.000107 975.240000 986.830000 979.811267 427.840219 1079.620000 1060.390000 1070.007233 499.261407 7945.140000 7952.780000 7950.181500 816.162398
91 0.387379 0.429730 0.406481 0.000057 0.470161 0.464484 0.466108 0.000290 0.395657 0.433205 0.412444 0.000048 0.384256 0.426287 0.402566 0.000122 0.390503 0.433172 0.410396 0.000128 0.461979 0.458036 0.458456 0.000556 0.478343 0.470933 0.473760 0.000607 0.392028 0.429462 0.408155 0.000103 0.399287 0.436949 0.416733 0.000107 977.820000 982.500000 979.726067 422.303809 1075.040000 1058.520000 1070.354700 492.471285 7947.140000 7958.980000 7949.919233 808.096678
92 0.387211 0.429267 0.406249 0.000056 0.468266 0.464134 0.466058 0.000295 0.395316 0.432753 0.412230 0.000047 0.383366 0.423347 0.402282 0.000122 0.391055 0.435187 0.410215 0.000127 0.459779 0.453747 0.458571 0.000565 0.476754 0.474521 0.473546 0.000614 0.391008 0.426387 0.407911 0.000103 0.399625 0.439120 0.416548 0.000106 975.000000 980.150000 979.589100 431.752085 1078.720000 1060.430000 1070.281800 489.266733 7946.280000 7959.420000 7950.129100 816.129462
93 0.386880 0.429491 0.406081 0.000056 0.469853 0.464892 0.466030 0.000303 0.395177 0.433031 0.412076 0.000047 0.384212 0.423793 0.402161 0.000123 0.389547 0.435189 0.410001 0.000129 0.462093 0.459857 0.458448 0.000573 0.477613 0.469926 0.473613 0.000638 0.392000 0.427399 0.407789 0.000104 0.398354 0.438663 0.416363 0.000108 976.130000 988.390000 979.367567 432.381219 1078.350000 1058.980000 1070.575900 493.689171 7945.520000 7952.630000 7950.056533 825.080971
94 0.386574 0.429163 0.405863 0.000056 0.468541 0.460774 0.466129 0.000305 0.394770 0.432324 0.411889 0.000047 0.383020 0.423289 0.401897 0.000123 0.390128 0.435036 0.409828 0.000128 0.460499 0.452159 0.458418 0.000577 0.476583 0.469389 0.473839 0.000637 0.390768 0.426176 0.407549 0.000104 0.398773 0.438471 0.416229 0.000107 976.520000 984.720000 979.308233 436.438794 1079.710000 1059.150000 1070.880300 490.975417 7943.770000 7956.130000 7949.811467 834.859193
95 0.386493 0.428893 0.405707 0.000056 0.468125 0.466535 0.466009 0.000306 0.394657 0.432657 0.411737 0.000047 0.381994 0.423236 0.401767 0.000123 0.390992 0.434550 0.409647 0.000130 0.461723 0.462118 0.458224 0.000580 0.474527 0.470952 0.473793 0.000635 0.389967 0.427124 0.407413 0.000104 0.399346 0.438190 0.416062 0.000109 974.030000 987.550000 979.272667 436.979055 1080.700000 1062.180000 1071.268233 492.990397 7945.270000 7950.270000 7949.459100 835.334381
96 0.386013 0.428842 0.405496 0.000056 0.467693 0.463414 0.465953 0.000311 0.394181 0.432300 0.411542 0.000048 0.382152 0.425645 0.401609 0.000125 0.389875 0.432040 0.409384 0.000131 0.459999 0.457629 0.458503 0.000588 0.475388 0.469200 0.473402 0.000657 0.389936 0.428844 0.407298 0.000105 0.398426 0.435756 0.415786 0.000110 974.080000 990.490000 979.116733 440.072587 1078.300000 1061.130000 1071.467533 489.849511 7947.620000 7948.380000 7949.415733 841.178223
97 0.386064 0.428457 0.405262 0.000057 0.469631 0.460998 0.465951 0.000309 0.394421 0.431711 0.411331 0.000048 0.382355 0.424306 0.401421 0.000126 0.389774 0.432608 0.409102 0.000133 0.463898 0.455293 0.458391 0.000598 0.475364 0.466703 0.473512 0.000647 0.390509 0.427405 0.407118 0.000106 0.398333 0.436018 0.415543 0.000111 973.130000 984.540000 978.738300 447.554408 1082.210000 1061.280000 1071.956633 498.882611 7944.660000 7954.180000 7949.305067 852.283767
98 0.385823 0.428103 0.405038 0.000056 0.468093 0.460175 0.465987 0.000318 0.394050 0.431310 0.411133 0.000048 0.383193 0.424896 0.401226 0.000126 0.388453 0.431310 0.408850 0.000135 0.459756 0.450764 0.458520 0.000608 0.476429 0.469587 0.473454 0.000652 0.390849 0.427483 0.406955 0.000106 0.397250 0.435138 0.415310 0.000113 973.160000 984.660000 978.446667 451.899685 1080.680000 1060.250000 1072.373233 508.503217 7946.160000 7955.090000 7949.180100 862.723883
99 0.385881 0.428268 0.404875 0.000057 0.466576 0.464608 0.466126 0.000307 0.393951 0.431902 0.411000 0.000049 0.382669 0.424187 0.401155 0.000128 0.389094 0.432349 0.408596 0.000135 0.459397 0.458230 0.458825 0.000586 0.473755 0.470985 0.473427 0.000654 0.390341 0.427591 0.406922 0.000108 0.397560 0.436213 0.415079 0.000113 974.400000 987.430000 978.476333 448.925954 1080.900000 1058.150000 1072.644667 510.448480 7944.700000 7954.420000 7948.879000 859.046298
100 0.384686 0.427356 0.404622 0.000057 0.468995 0.464930 0.466023 0.000308 0.393117 0.431113 0.410762 0.000048 0.381398 0.424431 0.400897 0.000128 0.387973 0.430280 0.408347 0.000135 0.461764 0.460058 0.458770 0.000574 0.476225 0.469802 0.473276 0.000658 0.389435 0.427994 0.406684 0.000107 0.396799 0.434232 0.414840 0.000113 973.700000 984.180000 978.313200 447.563644 1083.000000 1064.000000 1072.911100 512.520571 7943.300000 7951.820000 7948.775700 863.692378
101 0.384283 0.427564 0.404287 0.000058 0.468465 0.465116 0.466210 0.000311 0.392701 0.431319 0.410479 0.000049 0.380957 0.423431 0.400562 0.000129 0.387609 0.431696 0.408012 0.000137 0.461263 0.457469 0.459137 0.000590 0.475668 0.472763 0.473282 0.000655 0.388987 0.426835 0.406420 0.000107 0.396415 0.435803 0.414539 0.000115 974.480000 982.030000 977.811933 449.979325 1082.270000 1066.960000 1073.192467 514.250586 7943.250000 7951.010000 7948.995600 859.355545
102 0.384372 0.426918 0.404002 0.000059 0.469289 0.462656 0.466050 0.000310 0.392864 0.430491 0.410207 0.000050 0.381597 0.421079 0.400352 0.000128 0.387148 0.432756 0.407652 0.000137 0.464145 0.460601 0.458920 0.000576 0.474432 0.464711 0.473181 0.000661 0.389852 0.425031 0.406208 0.000107 0.395876 0.435952 0.414205 0.000115 971.420000 983.540000 977.494667 449.074219 1080.900000 1067.030000 1073.430367 512.172625 7947.680000 7949.430000 7949.074967 855.444620
103 0.384196 0.426591 0.403656 0.000058 0.470542 0.466501 0.466136 0.000310 0.392830 0.430582 0.409904 0.000049 0.381704 0.423400 0.399983 0.000129 0.386688 0.429783 0.407330 0.000137 0.465486 0.457627 0.459146 0.000577 0.475599 0.475375 0.473125 0.000663 0.390082 0.426823 0.405899 0.000107 0.395579 0.434342 0.413909 0.000115 973.830000 986.220000 977.232700 446.399205 1079.370000 1065.120000 1073.817500 501.493684 7946.800000 7948.660000 7948.949800 856.780799
104 0.384067 0.426852 0.403419 0.000058 0.468796 0.466765 0.466340 0.000313 0.392540 0.430843 0.409711 0.000049 0.380641 0.420940 0.399803 0.000129 0.387494 0.432763 0.407034 0.000137 0.464977 0.455414 0.459497 0.000575 0.472615 0.478116 0.473183 0.000668 0.389075 0.424388 0.405773 0.000107 0.396006 0.437298 0.413649 0.000115 977.320000 985.260000 976.927067 449.243040 1084.770000 1059.900000 1074.061733 496.197252 7937.910000 7954.840000 7949.011200 868.694167
105 0.383836 0.426424 0.403246 0.000059 0.468601 0.463035 0.466430 0.000310 0.392313 0.430085 0.409564 0.000049 0.380667 0.421825 0.399660 0.000130 0.387006 0.431023 0.406831 0.000136 0.462554 0.456102 0.459620 0.000565 0.474647 0.469968 0.473240 0.000660 0.388856 0.425252 0.405656 0.000107 0.395770 0.434917 0.413472 0.000114 975.930000 986.430000 976.772933 450.463647 1083.260000 1067.220000 1074.259167 495.002644 7940.810000 7946.350000 7948.967900 868.798649
106 0.383373 0.426784 0.403033 0.000059 0.469036 0.465064 0.466499 0.000298 0.391939 0.430612 0.409379 0.000049 0.379310 0.423964 0.399396 0.000130 0.387435 0.429604 0.406669 0.000137 0.462098 0.459659 0.459669 0.000549 0.475975 0.470468 0.473330 0.000645 0.387589 0.427534 0.405423 0.000107 0.396289 0.433691 0.413335 0.000114 972.120000 987.690000 976.766800 448.242031 1087.150000 1061.010000 1074.454867 487.329209 7940.730000 7951.300000 7948.778333 861.109732
107 0.382739 0.426773 0.402736 0.000058 0.469513 0.465433 0.466772 0.000293 0.391416 0.430639 0.409140 0.000048 0.378243 0.422299 0.399079 0.000130 0.387235 0.431247 0.406394 0.000137 0.463749 0.459965 0.460169 0.000530 0.475277 0.470900 0.473376 0.000642 0.386794 0.426065 0.405188 0.000106 0.396039 0.435212 0.413092 0.000115 973.540000 986.570000 976.466700 445.005723 1083.590000 1065.290000 1074.849333 488.324128 7942.870000 7948.140000 7948.683967 860.833385
108 0.382541 0.425560 0.402505 0.000059 0.470030 0.459735 0.466989 0.000290 0.391290 0.428977 0.408953 0.000049 0.379101 0.420916 0.398953 0.000130 0.385980 0.430204 0.406057 0.000138 0.465549 0.454737 0.460257 0.000532 0.474512 0.464733 0.473722 0.000634 0.387746 0.424298 0.405083 0.000107 0.394833 0.433656 0.412824 0.000116 974.210000 982.610000 976.290467 443.657335 1086.720000 1065.910000 1075.263867 482.492175 7939.070000 7951.480000 7948.445667 850.583545
109 0.382832 0.425043 0.402242 0.000060 0.471347 0.462301 0.467181 0.000289 0.391683 0.428769 0.408736 0.000050 0.378834 0.420428 0.398714 0.000130 0.386829 0.429659 0.405770 0.000138 0.465345 0.458906 0.460445 0.000511 0.477349 0.465696 0.473916 0.000643 0.387485 0.424276 0.404887 0.000108 0.395881 0.433262 0.412585 0.000116 976.410000 980.490000 976.528233 433.168517 1085.220000 1063.230000 1075.643133 474.920407 7938.370000 7956.280000 7947.828633 840.566398
110 0.382623 0.425543 0.402053 0.000059 0.468635 0.463958 0.467241 0.000284 0.391224 0.429385 0.408572 0.000050 0.379823 0.422527 0.398470 0.000132 0.385423 0.428560 0.405637 0.000135 0.461468 0.456765 0.460760 0.000497 0.475801 0.471151 0.473721 0.000633 0.387988 0.425951 0.404699 0.000109 0.394461 0.432819 0.412445 0.000114 972.150000 982.890000 976.720967 424.152834 1084.400000 1066.490000 1076.019667 471.808665 7943.450000 7950.620000 7947.259367 830.924036
111 0.382458 0.425282 0.401781 0.000059 0.469616 0.467537 0.467261 0.000285 0.391174 0.429507 0.408329 0.000050 0.378410 0.421600 0.398217 0.000133 0.386507 0.428963 0.405345 0.000133 0.462112 0.460212 0.460739 0.000496 0.477121 0.474862 0.473782 0.000633 0.386780 0.425461 0.404469 0.000110 0.395568 0.433553 0.412188 0.000113 974.650000 982.820000 976.761567 418.599522 1084.740000 1066.640000 1076.401367 469.438050 7940.610000 7950.540000 7946.837067 837.293476
112 0.382137 0.424442 0.401477 0.000058 0.466307 0.466703 0.467545 0.000279 0.390554 0.428668 0.408084 0.000049 0.378579 0.419258 0.397889 0.000131 0.385694 0.429625 0.405065 0.000130 0.458766 0.459750 0.461243 0.000489 0.473847 0.473656 0.473847 0.000630 0.386598 0.423308 0.404224 0.000109 0.394509 0.434028 0.411943 0.000110 977.010000 982.490000 976.632133 413.677425 1084.930000 1063.050000 1076.666500 463.669738 7938.060000 7954.460000 7946.701367 842.116683
113 0.382043 0.424768 0.401314 0.000058 0.468523 0.463868 0.467444 0.000279 0.390691 0.428678 0.407927 0.000048 0.378225 0.421096 0.397736 0.000130 0.385862 0.428440 0.404892 0.000129 0.462276 0.453288 0.460992 0.000485 0.474771 0.474447 0.473896 0.000626 0.386630 0.424316 0.404062 0.000108 0.394752 0.433041 0.411792 0.000108 976.170000 980.050000 976.854100 417.114128 1087.750000 1064.100000 1077.006833 458.505927 7936.080000 7955.850000 7946.139067 843.904641
114 0.381378 0.424460 0.401045 0.000058 0.470335 0.464566 0.467633 0.000276 0.390273 0.428471 0.407704 0.000049 0.378026 0.421132 0.397312 0.000128 0.384730 0.427788 0.404778 0.000129 0.463552 0.456779 0.461207 0.000478 0.477119 0.472353 0.474060 0.000623 0.386578 0.424697 0.403701 0.000106 0.393968 0.432244 0.411706 0.000108 975.490000 983.780000 977.095867 417.766957 1084.010000 1067.030000 1077.542433 457.118719 7940.500000 7949.190000 7945.361700 841.389962
115 0.381315 0.423825 0.400826 0.000058 0.467545 0.465865 0.467617 0.000277 0.389938 0.428029 0.407505 0.000049 0.376908 0.420149 0.397127 0.000127 0.385722 0.427501 0.404525 0.000129 0.463088 0.458936 0.461158 0.000472 0.472003 0.472794 0.474076 0.000620 0.385526 0.424027 0.403530 0.000105 0.394350 0.432030 0.411480 0.000108 973.170000 981.920000 977.262833 413.702864 1087.120000 1069.240000 1077.896033 447.412192 7939.710000 7948.840000 7944.841133 821.460605
116 0.380969 0.423572 0.400715 0.000057 0.470717 0.465419 0.467849 0.000268 0.389944 0.427756 0.407428 0.000048 0.377204 0.420971 0.396963 0.000125 0.384734 0.426173 0.404466 0.000128 0.461001 0.458358 0.461301 0.000470 0.480434 0.472481 0.474396 0.000610 0.385584 0.424709 0.403397 0.000104 0.394304 0.430804 0.411459 0.000107 974.470000 980.560000 977.409067 417.791526 1089.830000 1066.510000 1078.238700 448.790510 7935.700000 7952.930000 7944.352233 832.835860
117 0.381193 0.423560 0.400585 0.000057 0.468637 0.466760 0.467802 0.000267 0.389937 0.427880 0.407307 0.000048 0.379376 0.420004 0.396831 0.000124 0.383010 0.427116 0.404340 0.000129 0.463694 0.458336 0.461129 0.000461 0.473580 0.475184 0.474475 0.000606 0.387808 0.423837 0.403261 0.000103 0.392067 0.431923 0.411353 0.000108 975.180000 980.830000 977.521600 418.325589 1087.710000 1066.260000 1078.379133 448.529442 7937.110000 7952.910000 7944.099267 826.635660
118 0.381333 0.423323 0.400433 0.000057 0.469487 0.464681 0.468061 0.000268 0.390148 0.427459 0.407196 0.000048 0.377564 0.420404 0.396734 0.000127 0.385101 0.426242 0.404131 0.000128 0.463135 0.459013 0.461336 0.000468 0.475838 0.470350 0.474786 0.000607 0.386121 0.424265 0.403195 0.000105 0.394175 0.430653 0.411197 0.000108 973.260000 982.870000 977.743633 423.021655 1087.530000 1071.860000 1078.752600 460.116558 7939.210000 7945.270000 7943.503767 831.331584
119 0.380386 0.423717 0.400273 0.000058 0.467686 0.466513 0.467929 0.000270 0.389116 0.427996 0.407038 0.000049 0.377560 0.421626 0.396618 0.000128 0.383213 0.425807 0.403928 0.000129 0.459219 0.459678 0.461177 0.000480 0.476153 0.473349 0.474681 0.000599 0.385726 0.425431 0.403074 0.000106 0.392507 0.430562 0.411003 0.000109 974.950000 983.700000 977.770600 423.015432 1086.430000 1069.610000 1079.150433 467.312681 7938.620000 7946.690000 7943.078967 820.790880
120 0.380133 0.424009 0.400164 0.000059 0.469356 0.466271 0.467786 0.000272 0.389055 0.428235 0.406926 0.000049 0.375546 0.419639 0.396468 0.000127 0.384719 0.428379 0.403859 0.000130 0.463986 0.460002 0.461017 0.000484 0.474727 0.472540 0.474556 0.000610 0.384390 0.423675 0.402923 0.000106 0.393720 0.432795 0.410928 0.000109 974.020000 986.520000 977.669067 428.504382 1088.860000 1063.540000 1079.572700 459.141925 7937.120000 7949.940000 7942.758233 816.107766
121 0.380363 0.422988 0.399952 0.000059 0.467712 0.468761 0.467815 0.000270 0.389098 0.427565 0.406738 0.000050 0.376995 0.420100 0.396239 0.000126 0.383731 0.425876 0.403665 0.000130 0.462075 0.462396 0.461045 0.000473 0.473349 0.475125 0.474584 0.000607 0.385503 0.424330 0.402720 0.000105 0.392693 0.430800 0.410757 0.000110 972.420000 982.030000 977.580167 431.295576 1089.410000 1067.810000 1079.917500 456.706953 7938.170000 7950.160000 7942.502333 814.843057
122 0.380450 0.423017 0.399801 0.000059 0.470032 0.468479 0.467767 0.000271 0.389408 0.427563 0.406598 0.000050 0.376485 0.419106 0.396031 0.000125 0.384414 0.426928 0.403571 0.000131 0.463012 0.460646 0.460819 0.000482 0.477052 0.476313 0.474716 0.000599 0.385138 0.423260 0.402510 0.000104 0.393678 0.431866 0.410685 0.000111 973.190000 983.090000 977.258067 435.948892 1088.170000 1064.240000 1080.135300 459.058749 7938.640000 7952.670000 7942.606633 807.265692
123 0.379758 0.423443 0.399643 0.000060 0.468581 0.466953 0.467633 0.000273 0.388640 0.427794 0.406442 0.000050 0.376192 0.419490 0.395871 0.000127 0.383324 0.427395 0.403415 0.000132 0.459361 0.459671 0.460630 0.000491 0.477800 0.474235 0.474636 0.000601 0.384509 0.423509 0.402346 0.000105 0.392772 0.432079 0.410537 0.000112 970.250000 979.870000 977.059300 445.291953 1089.770000 1064.850000 1080.567667 454.082999 7939.980000 7955.280000 7942.373033 806.156221
124 0.379905 0.422961 0.399513 0.000060 0.469629 0.466459 0.467538 0.000278 0.388878 0.427311 0.406316 0.000050 0.377037 0.417869 0.395740 0.000126 0.382774 0.428053 0.403287 0.000133 0.462026 0.459207 0.460397 0.000488 0.477231 0.473712 0.474680 0.000612 0.385536 0.422003 0.402206 0.000106 0.392220 0.432619 0.410426 0.000111 971.190000 983.750000 976.781933 447.977482 1088.770000 1066.530000 1081.136133 447.048939 7940.040000 7949.720000 7942.081933 805.863674
125 0.379395 0.423239 0.399304 0.000060 0.468937 0.467640 0.467551 0.000276 0.388349 0.427679 0.406129 0.000051 0.377096 0.420254 0.395512 0.000130 0.381693 0.426224 0.403097 0.000135 0.462422 0.461909 0.460679 0.000480 0.475451 0.473370 0.474423 0.000612 0.385629 0.424419 0.402028 0.000108 0.391069 0.430939 0.410230 0.000114 971.470000 983.960000 976.640467 449.795091 1092.620000 1069.790000 1081.698600 445.721185 7935.910000 7946.250000 7941.660933 814.934302
126 0.379319 0.422882 0.399039 0.000060 0.470561 0.466960 0.467345 0.000278 0.388443 0.427290 0.405869 0.000051 0.377106 0.418009 0.395226 0.000127 0.381532 0.427755 0.402851 0.000135 0.459642 0.461519 0.460468 0.000487 0.481480 0.472402 0.474222 0.000614 0.385360 0.422360 0.401750 0.000106 0.391527 0.432220 0.409988 0.000114 971.140000 982.180000 976.375500 450.919528 1092.480000 1066.890000 1082.277133 436.798086 7936.380000 7950.930000 7941.347367 809.114527
127 0.379326 0.422208 0.398846 0.000060 0.468766 0.462245 0.467201 0.000282 0.388270 0.426212 0.405681 0.000051 0.375599 0.419571 0.395096 0.000130 0.383053 0.424845 0.402595 0.000136 0.462383 0.454640 0.460291 0.000492 0.475150 0.469851 0.474110 0.000621 0.384277 0.423078 0.401616 0.000108 0.392262 0.429345 0.409747 0.000115 967.920000 984.500000 976.068567 455.594843 1093.400000 1068.860000 1082.707333 439.424882 7938.680000 7946.640000 7941.224100 830.321936
128 0.378977 0.422023 0.398572 0.000060 0.468974 0.465310 0.467249 0.000283 0.387976 0.426352 0.405440 0.000051 0.375771 0.418843 0.394910 0.000130 0.382182 0.425204 0.402234 0.000137 0.459431 0.459789 0.460271 0.000509 0.478517 0.470831 0.474226 0.000613 0.384137 0.422937 0.401446 0.000108 0.391815 0.429766 0.409434 0.000115 971.210000 984.060000 975.577067 457.021513 1093.520000 1070.160000 1083.155533 429.450661 7935.270000 7945.780000 7941.267400 831.554627
129 0.378550 0.422286 0.398441 0.000061 0.467944 0.464060 0.467082 0.000279 0.387490 0.426463 0.405305 0.000051 0.375766 0.417643 0.394814 0.000131 0.381335 0.426929 0.402068 0.000135 0.459726 0.453394 0.460135 0.000498 0.476162 0.474726 0.474030 0.000614 0.384162 0.421218 0.401346 0.000109 0.390818 0.431708 0.409264 0.000113 970.550000 982.270000 975.179167 437.916545 1090.580000 1067.430000 1083.573600 422.331146 7938.870000 7950.300000 7941.247233 810.041966
130 0.378484 0.422021 0.398283 0.000060 0.467132 0.466137 0.467213 0.000281 0.387349 0.426433 0.405176 0.000051 0.376848 0.417599 0.394761 0.000130 0.380120 0.426443 0.401805 0.000134 0.456783 0.460912 0.460254 0.000498 0.477481 0.471361 0.474173 0.000619 0.384841 0.421931 0.401311 0.000109 0.389856 0.430935 0.409042 0.000112 973.560000 980.930000 975.084600 431.203230 1088.460000 1070.380000 1083.739433 421.147037 7937.980000 7948.690000 7941.175967 819.207860
131 0.377958 0.421946 0.398057 0.000061 0.469492 0.464798 0.467166 0.000278 0.387111 0.426232 0.404968 0.000051 0.374735 0.417663 0.394509 0.000130 0.381180 0.426230 0.401605 0.000135 0.459987 0.459120 0.460123 0.000499 0.478996 0.470477 0.474209 0.000617 0.383261 0.421809 0.401070 0.000108 0.390961 0.430655 0.408865 0.000113 969.980000 987.680000 974.920433 423.729083 1088.720000 1069.870000 1083.781167 421.519899 7941.300000 7942.450000 7941.298400 806.792550
132 0.378228 0.422317 0.397897 0.000061 0.468623 0.465339 0.467221 0.000285 0.387268 0.426619 0.404829 0.000051 0.374599 0.417646 0.394388 0.000128 0.381858 0.426989 0.401406 0.000137 0.459555 0.461638 0.459945 0.000512 0.477691 0.469040 0.474497 0.000618 0.383095 0.422045 0.400943 0.000107 0.391441 0.431194 0.408715 0.000114 969.310000 983.670000 974.662433 415.188695 1090.840000 1073.290000 1084.200600 417.335060 7939.850000 7943.040000 7941.136967 801.838886
133 0.378213 0.422195 0.397829 0.000059 0.470695 0.464959 0.467169 0.000284 0.387461 0.426471 0.404763 0.000050 0.375142 0.417541 0.394396 0.000127 0.381283 0.426849 0.401262 0.000136 0.464391 0.457911 0.459794 0.000510 0.476999 0.472007 0.474545 0.000611 0.384067 0.421578 0.400935 0.000106 0.390854 0.431364 0.408590 0.000114 967.950000 980.120000 974.536167 416.170198 1090.760000 1073.000000 1084.116433 421.463200 7941.290000 7946.880000 7941.347400 811.938194
134 0.378036 0.421618 0.397698 0.000059 0.469308 0.465526 0.467143 0.000284 0.387163 0.426009 0.404643 0.000050 0.375243 0.416396 0.394324 0.000127 0.380829 0.426840 0.401073 0.000138 0.462920 0.459331 0.459641 0.000515 0.475696 0.471721 0.474645 0.000617 0.384010 0.420689 0.400855 0.000106 0.390316 0.431328 0.408430 0.000115 968.140000 981.620000 974.627300 412.801645 1092.320000 1073.670000 1084.262867 425.183789 7939.540000 7944.710000 7941.109833 807.923943
135 0.378076 0.420858 0.397568 0.000059 0.468986 0.465081 0.467288 0.000285 0.387167 0.425280 0.404540 0.000049 0.374946 0.416599 0.394241 0.000124 0.381205 0.425117 0.400896 0.000136 0.461517 0.456432 0.459704 0.000516 0.476455 0.473730 0.474872 0.000621 0.383603 0.420582 0.400787 0.000104 0.390730 0.429978 0.408294 0.000113 968.970000 981.740000 974.444533 405.648443 1090.350000 1070.050000 1084.279533 426.242160 7940.680000 7948.210000 7941.275933 807.351412
136 0.377756 0.420952 0.397416 0.000060 0.470562 0.464784 0.467075 0.000286 0.387037 0.425335 0.404381 0.000050 0.374569 0.417467 0.394188 0.000128 0.380943 0.424437 0.400643 0.000135 0.462907 0.458562 0.459153 0.000530 0.478216 0.471006 0.474997 0.000624 0.383402 0.421576 0.400685 0.000107 0.390671 0.429094 0.408078 0.000111 968.820000 980.170000 974.285267 402.445944 1088.870000 1072.740000 1084.266767 428.814369 7942.310000 7947.090000 7941.447967 796.006437
137 0.377674 0.420833 0.397282 0.000059 0.470611 0.465780 0.467111 0.000289 0.386968 0.425327 0.404265 0.000049 0.375270 0.417004 0.394061 0.000127 0.380077 0.424662 0.400504 0.000134 0.461567 0.455509 0.459094 0.000543 0.479655 0.476051 0.475129 0.000626 0.383900 0.420854 0.400564 0.000106 0.390035 0.429801 0.407966 0.000111 972.440000 985.610000 974.174500 404.169437 1090.720000 1072.320000 1084.317467 431.586613 7936.840000 7942.070000 7941.508033 791.908587
138 0.377583 0.420472 0.397192 0.000059 0.470423 0.464181 0.467056 0.000294 0.386867 0.424843 0.404178 0.000049 0.374714 0.416819 0.393972 0.000128 0.380453 0.424125 0.400411 0.000134 0.462798 0.460123 0.459176 0.000537 0.478048 0.468240 0.474937 0.000643 0.383522 0.421149 0.400492 0.000106 0.390212 0.428537 0.407864 0.000111 971.350000 980.080000 974.048333 396.342342 1092.000000 1072.780000 1084.437467 430.977932 7936.650000 7947.140000 7941.514200 777.475038
139 0.377038 0.420532 0.397075 0.000060 0.470190 0.462145 0.467156 0.000293 0.386353 0.424693 0.404083 0.000050 0.373521 0.418224 0.393939 0.000129 0.380555 0.422840 0.400212 0.000133 0.462509 0.454074 0.459198 0.000540 0.477871 0.470215 0.475114 0.000638 0.382419 0.421809 0.400465 0.000107 0.390286 0.427578 0.407702 0.000110 968.690000 979.200000 973.958967 391.905452 1094.070000 1071.930000 1084.624633 428.766424 7937.240000 7948.870000 7941.416400 757.590682
140 0.377555 0.420063 0.396936 0.000059 0.468720 0.463347 0.467183 0.000292 0.386671 0.424391 0.403960 0.000049 0.373422 0.415590 0.393684 0.000130 0.381687 0.424535 0.400188 0.000132 0.459524 0.458002 0.459294 0.000543 0.477916 0.468693 0.475072 0.000634 0.382032 0.419832 0.400245 0.000108 0.391310 0.428951 0.407676 0.000109 969.150000 978.420000 973.867900 388.056938 1091.340000 1075.030000 1084.828467 426.309949 7939.510000 7946.550000 7941.303633 748.308484
141 0.377327 0.420500 0.396888 0.000058 0.469405 0.466611 0.467176 0.000291 0.386535 0.425111 0.403917 0.000049 0.374285 0.417683 0.393594 0.000131 0.380370 0.423317 0.400183 0.000132 0.462184 0.461852 0.459297 0.000542 0.476627 0.471370 0.475055 0.000627 0.383075 0.422100 0.400164 0.000109 0.389995 0.428123 0.407670 0.000110 967.490000 975.160000 973.919733 386.418464 1093.320000 1075.550000 1084.798067 433.978093 7939.190000 7949.290000 7941.282200 750.901357
142 0.376765 0.420842 0.396806 0.000060 0.470441 0.467804 0.467198 0.000283 0.386133 0.425538 0.403845 0.000050 0.373316 0.416023 0.393502 0.000131 0.380214 0.425660 0.400111 0.000132 0.462184 0.461077 0.459241 0.000545 0.478699 0.474530 0.475154 0.000612 0.382203 0.420528 0.400076 0.000110 0.390063 0.430547 0.407615 0.000111 968.150000 979.010000 974.018933 385.719923 1093.720000 1072.710000 1084.701633 436.041807 7938.130000 7948.280000 7941.279433 746.736353
143 0.376949 0.420632 0.396733 0.000060 0.469191 0.468561 0.467356 0.000284 0.386173 0.425425 0.403795 0.000051 0.373736 0.415999 0.393373 0.000131 0.380162 0.425266 0.400092 0.000134 0.461112 0.466158 0.459447 0.000548 0.477271 0.470964 0.475265 0.000601 0.382473 0.421015 0.399981 0.000110 0.389873 0.429836 0.407609 0.000112 967.240000 979.150000 974.046200 388.197560 1091.610000 1074.690000 1084.994200 442.983370 7941.150000 7946.160000 7940.959600 740.091018
144 0.376372 0.420042 0.396535 0.000061 0.471225 0.464983 0.467174 0.000290 0.385857 0.424536 0.403599 0.000051 0.373782 0.416346 0.393155 0.000132 0.378961 0.423738 0.399916 0.000135 0.462114 0.456203 0.459285 0.000551 0.480335 0.473763 0.475063 0.000610 0.382615 0.420331 0.399768 0.000111 0.389098 0.428740 0.407430 0.000113 969.120000 981.320000 973.771633 378.107533 1093.430000 1071.270000 1085.157533 443.789857 7937.450000 7947.410000 7941.070833 720.339101
145 0.376260 0.420086 0.396307 0.000061 0.469301 0.465630 0.467301 0.000280 0.385564 0.424640 0.403406 0.000051 0.373345 0.415263 0.392871 0.000132 0.379175 0.424908 0.399743 0.000133 0.459335 0.456218 0.459108 0.000558 0.479266 0.475041 0.475494 0.000575 0.381944 0.419359 0.399495 0.000111 0.389185 0.429921 0.407318 0.000111 969.560000 981.490000 973.594367 378.113390 1091.460000 1071.710000 1085.186200 443.785719 7938.980000 7946.800000 7941.219433 718.040255
146 0.376032 0.419309 0.396154 0.000060 0.471713 0.462971 0.467229 0.000281 0.385600 0.423675 0.403261 0.000050 0.373177 0.414346 0.392661 0.000131 0.378886 0.424273 0.399646 0.000134 0.463814 0.458245 0.458954 0.000561 0.479612 0.467698 0.475504 0.000566 0.382241 0.418736 0.399290 0.000110 0.388958 0.428615 0.407232 0.000112 969.740000 976.560000 973.482000 381.674092 1090.270000 1071.240000 1085.346000 451.642461 7939.990000 7952.200000 7941.172000 729.088566
147 0.375862 0.420282 0.395870 0.000061 0.471359 0.468334 0.467165 0.000275 0.385412 0.425087 0.402999 0.000051 0.372482 0.415936 0.392423 0.000133 0.379242 0.424628 0.399317 0.000135 0.462494 0.457364 0.458693 0.000570 0.480224 0.479303 0.475638 0.000550 0.381484 0.420078 0.399050 0.000111 0.389340 0.430095 0.406949 0.000113 970.110000 978.090000 973.239400 384.354240 1087.940000 1074.980000 1085.451633 452.494373 7941.950000 7946.930000 7941.308967 732.190980
148 0.375867 0.419864 0.395668 0.000061 0.469787 0.468452 0.467345 0.000277 0.385259 0.424722 0.402836 0.000051 0.372442 0.415614 0.392114 0.000132 0.379291 0.424113 0.399223 0.000136 0.459036 0.457849 0.458831 0.000572 0.480538 0.479055 0.475859 0.000554 0.381102 0.419838 0.398786 0.000110 0.389416 0.429607 0.406886 0.000113 971.640000 981.570000 972.963167 391.894572 1091.780000 1074.510000 1085.278700 454.521166 7936.580000 7943.920000 7941.758133 736.344408
149 0.375521 0.419667 0.395384 0.000061 0.469852 0.465116 0.467222 0.000279 0.384954 0.424212 0.402568 0.000050 0.370713 0.416094 0.391880 0.000131 0.380329 0.423240 0.398887 0.000136 0.461173 0.460239 0.458657 0.000572 0.478532 0.469992 0.475788 0.000552 0.379759 0.420509 0.398558 0.000109 0.390149 0.427915 0.406577 0.000112 968.370000 983.330000 972.659167 392.243546 1092.120000 1076.770000 1085.216700 456.138992 7939.510000 7939.900000 7942.124133 743.536221
150 0.375322 0.419456 0.395304 0.000061 0.469886 0.463396 0.467255 0.000274 0.384778 0.423850 0.402499 0.000051 0.372698 0.416313 0.391761 0.000131 0.377946 0.422598 0.398847 0.000138 0.461371 0.454738 0.458561 0.000577 0.478401 0.472055 0.475950 0.000534 0.381565 0.420156 0.398441 0.000109 0.387992 0.427544 0.406558 0.000114 967.960000 977.520000 972.578233 393.142623 1093.590000 1076.210000 1085.161167 463.427426 7938.450000 7946.270000 7942.260600 750.441206
151 0.375138 0.419248 0.395207 0.000060 0.472068 0.463432 0.467365 0.000280 0.384831 0.423666 0.402423 0.000050 0.373421 0.413712 0.391772 0.000130 0.376855 0.424784 0.398643 0.000138 0.463153 0.455943 0.458689 0.000589 0.480982 0.470922 0.476042 0.000543 0.382395 0.417935 0.398463 0.000108 0.387268 0.429398 0.406383 0.000114 966.680000 980.040000 972.307133 400.639893 1092.110000 1074.440000 1085.249900 470.528426 7941.210000 7945.520000 7942.442967 761.783125
152 0.375553 0.419203 0.395159 0.000060 0.469806 0.463676 0.467417 0.000278 0.384979 0.423650 0.402385 0.000050 0.371562 0.414573 0.391724 0.000131 0.379545 0.423832 0.398593 0.000136 0.461708 0.455275 0.458921 0.000574 0.477904 0.472077 0.475913 0.000540 0.380577 0.418643 0.398444 0.000109 0.389381 0.428656 0.406325 0.000113 968.050000 975.700000 972.172000 398.136711 1093.740000 1077.070000 1085.311033 474.590538 7938.210000 7947.230000 7942.516967 772.258123
153 0.375225 0.419855 0.395021 0.000060 0.468192 0.459068 0.467553 0.000282 0.384522 0.423776 0.402274 0.000050 0.371977 0.415269 0.391614 0.000133 0.378474 0.424441 0.398427 0.000137 0.460302 0.448539 0.458803 0.000594 0.476082 0.469597 0.476303 0.000537 0.380809 0.418596 0.398333 0.000110 0.388235 0.428956 0.406215 0.000114 968.610000 979.720000 971.962533 397.186001 1094.380000 1075.390000 1085.302633 478.727336 7937.010000 7944.890000 7942.734833 781.892046
154 0.374889 0.418411 0.394959 0.000061 0.472343 0.466652 0.467599 0.000276 0.384635 0.423235 0.402223 0.000050 0.370944 0.415364 0.391495 0.000130 0.378835 0.421458 0.398422 0.000138 0.462598 0.454797 0.458892 0.000574 0.482088 0.478508 0.476306 0.000541 0.380109 0.419307 0.398235 0.000108 0.389160 0.427164 0.406210 0.000115 963.290000 980.790000 971.772000 393.773114 1093.020000 1075.210000 1085.336900 487.935049 7943.690000 7944.000000 7942.891100 797.923763
155 0.374845 0.418622 0.394858 0.000061 0.469919 0.466259 0.467655 0.000273 0.384352 0.423386 0.402138 0.000051 0.372251 0.414865 0.391417 0.000132 0.377439 0.422379 0.398299 0.000139 0.462065 0.460071 0.458849 0.000568 0.477772 0.472448 0.476462 0.000539 0.381233 0.419385 0.398160 0.000110 0.387472 0.427386 0.406115 0.000116 966.110000 981.510000 971.661033 393.242229 1093.650000 1074.870000 1085.401767 496.742704 7940.240000 7943.620000 7942.937200 816.568090
156 0.374806 0.419007 0.394709 0.000062 0.470509 0.466450 0.467736 0.000274 0.384376 0.423751 0.402012 0.000052 0.371507 0.414156 0.391303 0.000132 0.378105 0.423857 0.398115 0.000140 0.461391 0.455307 0.459109 0.000571 0.479627 0.477594 0.476362 0.000534 0.380495 0.418271 0.398084 0.000110 0.388257 0.429231 0.405940 0.000116 965.710000 983.010000 971.533600 397.576400 1098.040000 1070.820000 1085.458333 497.860978 7936.250000 7946.170000 7943.008067 829.192418
157 0.374924 0.418503 0.394536 0.000062 0.471397 0.465194 0.467726 0.000278 0.384571 0.423172 0.401855 0.000051 0.371424 0.414439 0.391099 0.000131 0.378424 0.422566 0.397973 0.000138 0.465043 0.457288 0.459203 0.000570 0.477750 0.473100 0.476250 0.000546 0.380786 0.418724 0.397909 0.000109 0.388357 0.427620 0.405801 0.000116 965.730000 977.310000 971.358600 396.799679 1096.040000 1073.870000 1085.555667 498.053602 7938.230000 7948.820000 7943.085733 841.228686
158 0.374500 0.418382 0.394317 0.000061 0.470573 0.465815 0.467785 0.000271 0.384107 0.423125 0.401664 0.000051 0.371179 0.415517 0.390975 0.000132 0.377821 0.421247 0.397659 0.000139 0.464499 0.453377 0.459285 0.000547 0.476648 0.478252 0.476285 0.000536 0.380510 0.419303 0.397806 0.000109 0.387704 0.426948 0.405521 0.000116 965.610000 981.430000 971.255500 398.404496 1093.360000 1068.680000 1085.663933 509.765975 7941.030000 7949.890000 7943.080567 864.968016
159 0.374385 0.418337 0.394162 0.000061 0.470197 0.467500 0.467948 0.000272 0.383967 0.423253 0.401541 0.000051 0.372562 0.413815 0.390908 0.000131 0.376209 0.422859 0.397417 0.000138 0.463429 0.458973 0.459423 0.000553 0.476964 0.476026 0.476473 0.000533 0.381649 0.418331 0.397760 0.000109 0.386284 0.428175 0.405322 0.000116 965.810000 977.130000 971.253633 405.021755 1094.190000 1072.950000 1085.759733 514.875410 7940.000000 7949.920000 7942.986633 880.772792
160 0.374489 0.418466 0.394016 0.000061 0.470292 0.467020 0.467975 0.000268 0.384069 0.423322 0.401412 0.000051 0.371171 0.414216 0.390730 0.000132 0.377806 0.422717 0.397301 0.000138 0.461209 0.456806 0.459573 0.000538 0.479375 0.477233 0.476378 0.000529 0.380175 0.418475 0.397614 0.000111 0.387963 0.428168 0.405209 0.000115 964.800000 979.160000 971.094267 407.802735 1093.900000 1070.810000 1085.896467 515.143856 7941.300000 7950.030000 7943.009267 896.372189
161 0.373935 0.418616 0.394000 0.000062 0.470736 0.464204 0.467938 0.000273 0.383615 0.423175 0.401394 0.000052 0.370413 0.416060 0.390681 0.000133 0.377457 0.421172 0.397319 0.000139 0.461177 0.451359 0.459484 0.000550 0.480294 0.477049 0.476391 0.000528 0.379490 0.419590 0.397561 0.000111 0.387741 0.426760 0.405227 0.000116 967.000000 977.590000 971.127167 414.493292 1095.610000 1073.580000 1086.010267 529.363062 7937.390000 7948.830000 7942.862567 932.995648
162 0.373657 0.418475 0.393916 0.000062 0.472087 0.465449 0.467949 0.000273 0.383500 0.423172 0.401320 0.000052 0.370926 0.415122 0.390597 0.000134 0.376389 0.421827 0.397236 0.000141 0.466177 0.456163 0.459731 0.000530 0.477996 0.474735 0.476167 0.000551 0.380451 0.419227 0.397510 0.000111 0.386549 0.427118 0.405129 0.000118 965.080000 979.910000 971.060367 411.177188 1095.550000 1077.340000 1086.350233 523.586237 7939.370000 7942.750000 7942.589400 923.847024
163 0.373781 0.417774 0.393740 0.000061 0.470355 0.461596 0.467801 0.000276 0.383438 0.422156 0.401146 0.000051 0.372540 0.413518 0.390453 0.000130 0.375022 0.422030 0.397028 0.000139 0.464579 0.452800 0.459685 0.000537 0.476131 0.470391 0.475916 0.000558 0.381744 0.417446 0.397376 0.000108 0.385133 0.426866 0.404917 0.000116 965.100000 979.560000 970.854733 414.910637 1097.150000 1072.880000 1086.498367 514.419861 7937.750000 7947.560000 7942.646900 923.164470
164 0.373185 0.417550 0.393553 0.000062 0.468838 0.464913 0.467775 0.000277 0.382750 0.422287 0.400975 0.000051 0.370378 0.412339 0.390275 0.000133 0.375992 0.422762 0.396831 0.000139 0.462239 0.457887 0.459528 0.000537 0.475436 0.471939 0.476021 0.000559 0.379564 0.416894 0.397200 0.000110 0.385937 0.427680 0.404750 0.000116 966.410000 976.620000 970.596867 414.037479 1092.690000 1076.260000 1086.614233 513.946005 7940.900000 7947.120000 7942.788900 918.275054
165 0.372958 0.416813 0.393355 0.000062 0.468555 0.466571 0.467877 0.000272 0.382518 0.421789 0.400807 0.000052 0.370558 0.412748 0.390167 0.000134 0.375358 0.420878 0.396543 0.000136 0.463750 0.458289 0.459790 0.000525 0.473360 0.474853 0.475965 0.000555 0.379877 0.417302 0.397129 0.000111 0.385158 0.426275 0.404485 0.000114 963.730000 980.360000 970.364167 414.075971 1094.370000 1071.560000 1087.051467 504.128745 7941.900000 7948.080000 7942.584367 904.928190
166 0.373360 0.417731 0.393200 0.000062 0.468149 0.467750 0.467817 0.000271 0.382839 0.422733 0.400661 0.000052 0.371056 0.415051 0.389956 0.000135 0.375665 0.420410 0.396443 0.000135 0.462199 0.459053 0.459806 0.000522 0.474099 0.476447 0.475829 0.000555 0.380170 0.419452 0.396941 0.000112 0.385508 0.426013 0.404382 0.000114 964.980000 977.810000 970.125100 416.047780 1096.200000 1075.540000 1087.341100 499.549424 7938.820000 7946.650000 7942.533800 897.403781
167 0.373072 0.417063 0.393009 0.000062 0.469676 0.467251 0.467886 0.000269 0.382732 0.422082 0.400497 0.000051 0.370502 0.414183 0.389612 0.000132 0.375642 0.419943 0.396406 0.000138 0.465836 0.453475 0.460043 0.000523 0.473516 0.481028 0.475729 0.000540 0.380036 0.418112 0.396655 0.000109 0.385429 0.426051 0.404338 0.000115 966.700000 974.130000 969.964900 408.249181 1095.480000 1076.650000 1087.524733 492.777935 7937.820000 7949.220000 7942.510367 873.938523
168 0.373078 0.416921 0.392865 0.000062 0.468861 0.463917 0.467819 0.000266 0.382657 0.421621 0.400360 0.000052 0.370502 0.413645 0.389474 0.000132 0.375655 0.420198 0.396256 0.000139 0.463584 0.455604 0.460050 0.000515 0.474137 0.472229 0.475587 0.000539 0.379810 0.417841 0.396531 0.000109 0.385503 0.425401 0.404189 0.000117 966.330000 977.580000 969.879000 411.115264 1094.550000 1076.090000 1087.678167 490.861652 7939.120000 7946.330000 7942.442833 870.241128
169 0.372957 0.416917 0.392699 0.000062 0.468088 0.463092 0.467845 0.000264 0.382470 0.421534 0.400214 0.000052 0.371445 0.411718 0.389264 0.000133 0.374469 0.422116 0.396135 0.000140 0.462579 0.454631 0.460301 0.000501 0.473598 0.471554 0.475388 0.000545 0.380559 0.416009 0.396368 0.000110 0.384382 0.427059 0.404060 0.000117 964.520000 977.460000 969.864867 417.550871 1093.190000 1074.840000 1087.751667 488.254681 7942.290000 7947.700000 7942.383467 866.276961
170 0.372555 0.416560 0.392428 0.000061 0.467814 0.465134 0.467746 0.000265 0.382081 0.421418 0.399960 0.000051 0.370142 0.413344 0.389077 0.000133 0.374968 0.419777 0.395780 0.000138 0.462492 0.457579 0.460325 0.000510 0.473136 0.472690 0.475167 0.000548 0.379377 0.417768 0.396202 0.000110 0.384785 0.425068 0.403719 0.000117 965.220000 977.670000 969.729033 406.631603 1093.970000 1078.940000 1087.917267 484.818775 7940.810000 7943.390000 7942.353700 853.493416
171 0.372810 0.416553 0.392345 0.000061 0.469284 0.465044 0.467577 0.000268 0.382458 0.421402 0.399868 0.000051 0.370473 0.411470 0.388976 0.000136 0.375147 0.421636 0.395714 0.000138 0.463049 0.457378 0.460340 0.000507 0.475520 0.472711 0.474814 0.000558 0.379731 0.416060 0.396112 0.000113 0.385185 0.426743 0.403624 0.000116 962.950000 976.960000 969.647600 410.382282 1094.920000 1079.680000 1087.903233 479.167470 7942.130000 7943.360000 7942.449167 848.457752
172 0.372863 0.417295 0.392345 0.000061 0.467984 0.467119 0.467640 0.000265 0.382375 0.422277 0.399875 0.000051 0.370206 0.411831 0.388933 0.000135 0.375519 0.422758 0.395758 0.000139 0.463410 0.460343 0.460556 0.000502 0.472558 0.473895 0.474723 0.000561 0.379526 0.416682 0.396095 0.000112 0.385223 0.427872 0.403654 0.000117 964.030000 977.860000 969.852933 417.533260 1093.720000 1078.370000 1087.734267 475.375117 7942.250000 7943.770000 7942.412800 852.384959
173 0.372420 0.416352 0.392211 0.000061 0.467611 0.465819 0.467495 0.000267 0.381939 0.421299 0.399740 0.000051 0.369512 0.413188 0.388848 0.000135 0.375328 0.419517 0.395575 0.000139 0.460307 0.459408 0.460592 0.000496 0.474914 0.472230 0.474397 0.000572 0.378592 0.417810 0.396022 0.000112 0.385286 0.424788 0.403457 0.000117 964.660000 974.770000 969.846433 416.212821 1096.870000 1073.660000 1087.874867 470.058047 7938.470000 7951.570000 7942.278700 842.296784
174 0.372365 0.416117 0.392120 0.000061 0.469175 0.468589 0.467317 0.000273 0.382046 0.421364 0.399640 0.000051 0.371034 0.412152 0.388762 0.000135 0.373696 0.420082 0.395478 0.000139 0.461388 0.460615 0.460353 0.000508 0.476962 0.476564 0.474280 0.000587 0.380070 0.416999 0.395921 0.000112 0.384023 0.425730 0.403359 0.000117 963.540000 974.650000 969.945167 419.272863 1096.710000 1074.410000 1087.970367 465.493953 7939.750000 7950.940000 7942.084467 843.747394
175 0.372308 0.415452 0.391966 0.000060 0.470210 0.463190 0.467308 0.000270 0.382098 0.420226 0.399500 0.000050 0.369281 0.412729 0.388541 0.000133 0.375335 0.418175 0.395390 0.000138 0.462096 0.456545 0.460737 0.000499 0.478324 0.469836 0.473879 0.000587 0.378562 0.417111 0.395761 0.000111 0.385634 0.423341 0.403239 0.000116 966.350000 976.790000 969.782500 420.709466 1096.370000 1078.570000 1087.946833 467.285823 7937.280000 7944.640000 7942.270667 852.970503
176 0.372121 0.415569 0.391900 0.000061 0.470219 0.463461 0.467131 0.000276 0.381931 0.420358 0.399423 0.000051 0.369488 0.409829 0.388452 0.000133 0.374754 0.421308 0.395348 0.000142 0.464068 0.455802 0.460646 0.000501 0.476370 0.471120 0.473617 0.000599 0.378946 0.414427 0.395672 0.000110 0.384916 0.426289 0.403175 0.000119 962.890000 976.170000 969.712167 419.128596 1097.360000 1077.200000 1088.009033 465.837958 7939.750000 7946.630000 7942.278800 848.128647
177 0.372149 0.415767 0.391790 0.000060 0.468325 0.464423 0.467200 0.000276 0.381767 0.420633 0.399331 0.000050 0.368272 0.413250 0.388353 0.000133 0.376026 0.418285 0.395227 0.000140 0.462726 0.459308 0.460661 0.000499 0.473923 0.469538 0.473739 0.000602 0.377718 0.417856 0.395584 0.000111 0.385815 0.423410 0.403078 0.000117 962.550000 976.350000 969.730267 421.003485 1097.520000 1078.250000 1088.158033 463.362957 7939.930000 7945.400000 7942.111700 860.470798
178 0.371873 0.415449 0.391656 0.000060 0.467588 0.464023 0.467311 0.000277 0.381445 0.420306 0.399222 0.000051 0.367180 0.412096 0.388214 0.000134 0.376566 0.418802 0.395099 0.000141 0.462405 0.458528 0.460912 0.000495 0.472771 0.469517 0.473709 0.000608 0.376703 0.416739 0.395483 0.000112 0.386187 0.423873 0.402960 0.000118 962.840000 976.550000 969.476767 418.653824 1098.160000 1080.310000 1088.157800 470.891184 7939.000000 7943.140000 7942.365433 846.562716
179 0.371386 0.415150 0.391608 0.000060 0.467666 0.464997 0.467203 0.000279 0.381014 0.420134 0.399167 0.000051 0.367805 0.409115 0.388187 0.000135 0.374967 0.421184 0.395028 0.000141 0.462109 0.456105 0.460994 0.000492 0.473222 0.473890 0.473412 0.000624 0.377236 0.413814 0.395468 0.000113 0.384792 0.426455 0.402866 0.000118 963.270000 976.090000 969.284300 415.802460 1100.600000 1075.790000 1088.184300 482.986293 7936.130000 7948.120000 7942.531400 843.222263
180 0.371629 0.414967 0.391549 0.000061 0.469480 0.464806 0.467308 0.000274 0.381414 0.419951 0.399124 0.000051 0.367571 0.409864 0.388176 0.000138 0.375687 0.420070 0.394921 0.000140 0.465289 0.460037 0.461189 0.000482 0.473671 0.469575 0.473426 0.000612 0.377343 0.414881 0.395477 0.000115 0.385485 0.425020 0.402772 0.000116 962.380000 977.700000 969.106533 424.295443 1098.840000 1072.260000 1088.350667 494.748659 7938.780000 7950.040000 7942.542800 867.062191
181 0.371532 0.415204 0.391451 0.000062 0.470471 0.463442 0.467152 0.000272 0.381426 0.420028 0.399021 0.000052 0.367563 0.410189 0.388009 0.000139 0.375501 0.420220 0.394892 0.000141 0.462122 0.456184 0.460873 0.000482 0.478819 0.470700 0.473432 0.000619 0.377019 0.414788 0.395295 0.000116 0.385833 0.425268 0.402746 0.000118 966.790000 975.680000 968.884133 435.645557 1102.150000 1074.060000 1088.575000 493.912412 7931.060000 7950.260000 7942.540867 865.853363
182 0.371041 0.414895 0.391368 0.000063 0.467624 0.464566 0.467215 0.000277 0.380699 0.419862 0.398952 0.000053 0.367689 0.410838 0.387877 0.000142 0.374393 0.418953 0.394858 0.000142 0.460738 0.459492 0.460984 0.000492 0.474510 0.469641 0.473446 0.000628 0.376994 0.415703 0.395188 0.000118 0.384405 0.424022 0.402717 0.000118 961.990000 976.840000 968.897133 438.664007 1099.400000 1073.260000 1088.807433 505.207210 7938.610000 7949.900000 7942.295433 888.778713
183 0.370879 0.415716 0.391170 0.000064 0.468288 0.466947 0.467084 0.000276 0.380620 0.420839 0.398761 0.000054 0.367364 0.410098 0.387593 0.000143 0.374394 0.421335 0.394747 0.000141 0.464082 0.461751 0.460578 0.000499 0.472494 0.472143 0.473590 0.000615 0.377036 0.415263 0.394891 0.000119 0.384204 0.426416 0.402631 0.000118 962.730000 978.020000 968.799400 445.814849 1101.210000 1072.780000 1089.231900 505.960665 7936.060000 7949.200000 7941.968700 893.751813
184 0.371138 0.415460 0.390969 0.000063 0.469540 0.466187 0.467209 0.000273 0.380978 0.420533 0.398593 0.000053 0.367030 0.412428 0.387403 0.000143 0.375246 0.418492 0.394535 0.000140 0.461634 0.461499 0.460754 0.000494 0.477446 0.470876 0.473665 0.000613 0.376490 0.417335 0.394738 0.000119 0.385465 0.423731 0.402448 0.000117 961.050000 979.690000 968.683733 459.800783 1100.890000 1073.160000 1089.720900 503.244230 7938.060000 7947.150000 7941.595367 894.112453
185 0.370566 0.415045 0.390798 0.000063 0.471246 0.464264 0.467119 0.000277 0.380634 0.419967 0.398431 0.000053 0.367388 0.412241 0.387137 0.000142 0.373743 0.417850 0.394460 0.000140 0.465486 0.460827 0.460530 0.000498 0.477006 0.467701 0.473709 0.000614 0.377198 0.417099 0.394476 0.000118 0.384070 0.422835 0.402385 0.000116 960.970000 977.100000 968.495467 457.372938 1101.740000 1076.860000 1090.173333 505.178822 7937.290000 7946.040000 7941.331200 881.648024
186 0.370285 0.414967 0.390663 0.000063 0.469469 0.464775 0.467199 0.000276 0.380203 0.419948 0.398317 0.000053 0.365992 0.412823 0.386930 0.000142 0.374578 0.417110 0.394397 0.000141 0.464149 0.460290 0.460339 0.000496 0.474788 0.469261 0.474060 0.000616 0.375808 0.417570 0.394271 0.000119 0.384599 0.422325 0.402363 0.000117 962.410000 978.550000 968.028500 452.289093 1100.620000 1076.860000 1090.614033 507.481524 7936.970000 7944.590000 7941.357467 880.403758
187 0.370081 0.415284 0.390541 0.000064 0.469450 0.468974 0.466999 0.000284 0.380018 0.420653 0.398187 0.000053 0.366571 0.410855 0.386819 0.000142 0.373590 0.419713 0.394264 0.000145 0.461841 0.462787 0.460199 0.000514 0.477058 0.475160 0.473799 0.000625 0.376098 0.416048 0.394157 0.000118 0.383937 0.425257 0.402218 0.000120 963.660000 978.360000 967.816767 448.624965 1103.220000 1078.640000 1091.224133 510.848691 7933.120000 7943.000000 7940.959100 889.746490
188 0.370178 0.414295 0.390221 0.000064 0.469591 0.464297 0.467070 0.000282 0.380120 0.419295 0.397906 0.000053 0.366715 0.409544 0.386418 0.000141 0.373641 0.419045 0.394023 0.000145 0.461002 0.460682 0.460210 0.000502 0.478180 0.467913 0.473929 0.000630 0.376144 0.414658 0.393797 0.000117 0.384095 0.423932 0.402014 0.000120 960.600000 973.770000 967.661000 446.024287 1099.090000 1076.870000 1091.659933 506.038413 7940.310000 7949.360000 7940.679067 879.117910
189 0.370203 0.414005 0.390011 0.000062 0.468532 0.463991 0.467171 0.000279 0.380035 0.419004 0.397727 0.000052 0.366546 0.408224 0.386215 0.000140 0.373859 0.419787 0.393807 0.000142 0.462185 0.456619 0.460133 0.000511 0.474878 0.471363 0.474210 0.000621 0.376110 0.413063 0.393607 0.000117 0.383961 0.424945 0.401848 0.000118 961.800000 977.520000 967.091300 444.367920 1099.930000 1078.390000 1092.123800 500.120151 7938.270000 7944.090000 7940.784900 875.368003
190 0.369622 0.414059 0.389899 0.000062 0.470499 0.465805 0.467388 0.000282 0.379710 0.419234 0.397648 0.000053 0.365488 0.410468 0.386014 0.000141 0.373756 0.417651 0.393784 0.000142 0.461950 0.459260 0.460195 0.000514 0.479048 0.472349 0.474580 0.000618 0.375135 0.415347 0.393432 0.000117 0.384285 0.423121 0.401864 0.000119 963.390000 975.390000 966.854200 449.682397 1099.230000 1078.520000 1092.453933 491.402965 7937.380000 7946.090000 7940.691867 876.633138
191 0.369541 0.414228 0.389784 0.000063 0.467564 0.463362 0.467082 0.000285 0.379343 0.419141 0.397514 0.000053 0.366127 0.409476 0.385917 0.000143 0.372955 0.418979 0.393650 0.000144 0.458825 0.453434 0.459795 0.000522 0.476302 0.473290 0.474369 0.000620 0.375397 0.413872 0.393305 0.000119 0.383290 0.424410 0.401722 0.000120 960.280000 973.840000 966.449100 444.377680 1098.500000 1079.160000 1092.362667 491.847114 7941.220000 7947.000000 7941.188233 875.772652
192 0.369535 0.413992 0.389665 0.000062 0.470171 0.463076 0.467145 0.000280 0.379598 0.418901 0.397413 0.000052 0.366503 0.409891 0.385763 0.000143 0.372566 0.418094 0.393566 0.000142 0.462664 0.452816 0.459881 0.000515 0.477678 0.473336 0.474410 0.000616 0.376119 0.414183 0.393175 0.000118 0.383077 0.423618 0.401650 0.000118 961.410000 975.850000 966.261467 448.295371 1098.680000 1082.040000 1092.737300 480.603507 7939.910000 7942.110000 7941.001233 867.072651
193 0.369502 0.414379 0.389596 0.000062 0.471134 0.462861 0.467213 0.000276 0.379665 0.419227 0.397358 0.000052 0.365725 0.410127 0.385726 0.000145 0.373280 0.418631 0.393466 0.000142 0.465382 0.453846 0.459948 0.000527 0.476885 0.471875 0.474478 0.000603 0.375690 0.414499 0.393148 0.000120 0.383641 0.423955 0.401568 0.000118 960.280000 975.800000 965.888500 440.015995 1100.830000 1082.570000 1092.763233 469.710122 7938.890000 7941.630000 7941.348267 849.486559
194 0.369753 0.414136 0.389428 0.000061 0.467136 0.464664 0.467152 0.000274 0.379491 0.419189 0.397200 0.000052 0.366924 0.409433 0.385462 0.000144 0.372582 0.418839 0.393394 0.000143 0.459983 0.458692 0.459655 0.000526 0.474290 0.470637 0.474648 0.000594 0.376230 0.414359 0.392881 0.000119 0.382753 0.424019 0.401519 0.000119 960.980000 979.220000 965.755000 442.834597 1103.700000 1079.370000 1092.844967 474.632245 7935.320000 7941.410000 7941.400033 859.268134
195 0.369747 0.413675 0.389406 0.000061 0.465122 0.465056 0.467255 0.000273 0.379285 0.418813 0.397191 0.000052 0.366889 0.411081 0.385473 0.000141 0.372605 0.416269 0.393339 0.000145 0.455123 0.458717 0.459842 0.000525 0.475121 0.471394 0.474668 0.000587 0.375713 0.415845 0.392909 0.000117 0.382856 0.421782 0.401472 0.000120 962.270000 978.800000 965.941367 438.192426 1100.330000 1078.160000 1093.019667 473.694415 7937.400000 7943.040000 7941.038967 859.001394
196 0.369637 0.413698 0.389381 0.000061 0.468991 0.463581 0.467207 0.000274 0.379573 0.418687 0.397163 0.000051 0.366704 0.410025 0.385386 0.000140 0.372571 0.417371 0.393375 0.000143 0.460306 0.455196 0.459681 0.000524 0.477676 0.471966 0.474733 0.000586 0.376064 0.414542 0.392816 0.000116 0.383082 0.422831 0.401511 0.000118 961.110000 976.050000 965.883067 441.684606 1101.360000 1086.750000 1093.433800 465.414484 7937.530000 7937.200000 7940.683133 854.037665
197 0.369100 0.413594 0.389395 0.000061 0.470443 0.464279 0.466918 0.000279 0.379234 0.418662 0.397148 0.000052 0.365493 0.407941 0.385428 0.000138 0.372706 0.419247 0.393363 0.000144 0.463707 0.457323 0.459345 0.000529 0.477180 0.471236 0.474490 0.000596 0.375315 0.412879 0.392820 0.000115 0.383154 0.424445 0.401475 0.000120 959.800000 970.450000 965.856033 436.779182 1101.200000 1085.640000 1093.540567 466.944105 7939.000000 7943.910000 7940.603400 860.285065
198 0.369412 0.413477 0.389339 0.000062 0.469856 0.462236 0.467172 0.000280 0.379456 0.418353 0.397122 0.000052 0.365425 0.409406 0.385415 0.000139 0.373399 0.417548 0.393263 0.000147 0.461186 0.451652 0.459475 0.000536 0.478526 0.472821 0.474869 0.000588 0.375001 0.413631 0.392821 0.000115 0.383911 0.423076 0.401424 0.000122 962.090000 974.600000 965.853700 435.016967 1100.340000 1081.830000 1093.446133 459.339744 7937.570000 7943.570000 7940.700167 852.879949
199 0.369136 0.413296 0.389195 0.000062 0.470482 0.466341 0.467255 0.000274 0.379271 0.418600 0.397001 0.000052 0.365708 0.408575 0.385341 0.000140 0.372564 0.418016 0.393050 0.000148 0.461737 0.459635 0.459476 0.000523 0.479227 0.473046 0.475034 0.000585 0.375311 0.413681 0.392754 0.000116 0.383231 0.423519 0.401248 0.000123 961.030000 972.840000 966.103900 437.813910 1101.790000 1082.330000 1093.406733 462.957855 7937.180000 7944.830000 7940.489367 857.312003
200 0.368841 0.413297 0.389095 0.000063 0.471035 0.464788 0.467237 0.000277 0.379060 0.418446 0.396909 0.000052 0.365481 0.408756 0.385290 0.000139 0.372201 0.417838 0.392900 0.000147 0.463511 0.457149 0.459627 0.000524 0.478559 0.472426 0.474848 0.000587 0.375284 0.413595 0.392724 0.000115 0.382837 0.423297 0.401094 0.000122 961.720000 971.540000 966.215633 435.794350 1101.260000 1084.150000 1093.215967 462.053997 7937.020000 7944.310000 7940.568400 842.456288
201 0.368653 0.413089 0.388997 0.000063 0.467833 0.465145 0.467306 0.000273 0.378571 0.418294 0.396828 0.000052 0.364993 0.407895 0.385204 0.000139 0.372312 0.418282 0.392789 0.000147 0.460319 0.458430 0.459561 0.000513 0.475347 0.471859 0.475052 0.000583 0.374526 0.412949 0.392640 0.000114 0.382615 0.423640 0.401015 0.000121 959.070000 971.700000 966.407200 448.597332 1103.520000 1083.950000 1093.382200 463.827144 7937.410000 7944.350000 7940.210600 846.953658
202 0.368733 0.412800 0.388959 0.000062 0.471338 0.467632 0.467494 0.000274 0.378993 0.418283 0.396813 0.000052 0.365271 0.408956 0.385212 0.000139 0.372194 0.416645 0.392706 0.000146 0.463497 0.459487 0.459731 0.000515 0.479179 0.475777 0.475256 0.000581 0.375094 0.414009 0.392664 0.000115 0.382892 0.422558 0.400961 0.000120 963.750000 973.880000 966.527233 447.921852 1101.090000 1083.480000 1093.606333 463.273434 7935.160000 7942.640000 7939.866433 836.633349
203 0.369404 0.412653 0.388886 0.000061 0.467920 0.466829 0.467414 0.000276 0.379255 0.418071 0.396739 0.000051 0.366459 0.407397 0.385077 0.000138 0.372349 0.417909 0.392696 0.000147 0.459927 0.457551 0.459660 0.000526 0.475913 0.476107 0.475168 0.000586 0.375806 0.412413 0.392535 0.000114 0.382705 0.423729 0.400943 0.000121 962.150000 975.230000 966.662300 452.177577 1101.750000 1081.240000 1093.488367 468.335091 7936.100000 7943.530000 7939.849333 844.500605
204 0.369251 0.413317 0.388903 0.000062 0.470234 0.464070 0.467706 0.000272 0.379350 0.418393 0.396783 0.000051 0.365448 0.406656 0.385033 0.000138 0.373054 0.419979 0.392773 0.000144 0.460371 0.454918 0.460109 0.000518 0.480097 0.473223 0.475302 0.000582 0.374940 0.411482 0.392541 0.000114 0.383759 0.425303 0.401026 0.000119 961.870000 973.390000 966.700433 456.021584 1100.280000 1084.920000 1093.389200 469.413555 7937.850000 7941.690000 7939.910367 845.680913
205 0.369033 0.413884 0.388784 0.000062 0.472403 0.467425 0.467851 0.000263 0.379370 0.419238 0.396691 0.000051 0.365078 0.408485 0.384956 0.000139 0.372989 0.419283 0.392613 0.000145 0.464687 0.457121 0.460212 0.000505 0.480119 0.477730 0.475490 0.000563 0.375039 0.413348 0.392482 0.000115 0.383702 0.425127 0.400901 0.000119 961.470000 975.730000 966.459933 458.101201 1099.780000 1082.300000 1093.350700 477.996400 7938.750000 7941.970000 7940.189367 863.966477
206 0.369137 0.412931 0.388714 0.000060 0.470807 0.465566 0.467807 0.000260 0.379304 0.418194 0.396623 0.000050 0.366151 0.409320 0.384845 0.000136 0.372124 0.416541 0.392582 0.000143 0.463092 0.454937 0.460025 0.000500 0.478522 0.476196 0.475588 0.000560 0.375845 0.413882 0.392363 0.000113 0.382764 0.422507 0.400883 0.000117 957.130000 971.240000 966.524333 457.658805 1101.610000 1079.110000 1093.357567 482.365607 7941.260000 7949.650000 7940.118100 862.078736
207 0.369166 0.412857 0.388694 0.000061 0.470314 0.464234 0.467810 0.000262 0.379281 0.417995 0.396606 0.000051 0.366005 0.407430 0.384848 0.000136 0.372327 0.418284 0.392541 0.000142 0.460023 0.455858 0.459899 0.000509 0.480605 0.472610 0.475720 0.000544 0.375407 0.412273 0.392353 0.000113 0.383155 0.423716 0.400859 0.000117 961.830000 972.260000 966.145767 448.186721 1104.520000 1078.910000 1093.686367 485.301648 7933.650000 7948.830000 7940.167867 862.014561
208 0.369161 0.412914 0.388575 0.000060 0.469066 0.463426 0.467998 0.000261 0.379151 0.417965 0.396518 0.000050 0.365737 0.408015 0.384647 0.000135 0.372585 0.417813 0.392503 0.000143 0.461919 0.456069 0.460183 0.000498 0.476213 0.470783 0.475813 0.000545 0.375355 0.412820 0.392201 0.000113 0.382948 0.423110 0.400835 0.000118 961.270000 973.310000 965.963667 455.531756 1102.450000 1079.570000 1094.166267 486.513449 7936.280000 7947.120000 7939.870067 881.351099
209 0.369058 0.412664 0.388630 0.000060 0.468613 0.465169 0.467900 0.000262 0.379013 0.417915 0.396557 0.000050 0.364888 0.409248 0.384709 0.000135 0.373228 0.416081 0.392550 0.000143 0.460158 0.457738 0.460085 0.000502 0.477067 0.472599 0.475715 0.000548 0.374415 0.414097 0.392247 0.000112 0.383612 0.421733 0.400867 0.000118 960.900000 974.590000 965.811067 457.233804 1103.820000 1079.210000 1094.389867 495.367722 7935.280000 7946.200000 7939.799067 895.850517
210 0.368656 0.412835 0.388679 0.000061 0.468773 0.466396 0.468046 0.000263 0.378668 0.418192 0.396616 0.000052 0.364869 0.407848 0.384670 0.000136 0.372444 0.417823 0.392689 0.000145 0.458094 0.456307 0.460089 0.000504 0.479452 0.476485 0.476002 0.000554 0.374191 0.412694 0.392212 0.000113 0.383145 0.423689 0.401020 0.000119 958.890000 973.750000 965.879467 450.803637 1104.300000 1081.900000 1094.631933 499.852855 7936.810000 7944.350000 7939.488600 883.620094
211 0.368496 0.412942 0.388631 0.000061 0.468479 0.465800 0.468013 0.000262 0.378494 0.418228 0.396569 0.000051 0.365198 0.408139 0.384705 0.000135 0.371795 0.417746 0.392556 0.000144 0.458077 0.458103 0.459844 0.000502 0.478881 0.473496 0.476182 0.000541 0.374485 0.413135 0.392219 0.000113 0.382503 0.423321 0.400919 0.000119 959.350000 971.260000 965.584233 446.704831 1104.460000 1077.960000 1094.962800 507.935531 7936.190000 7950.780000 7939.452967 882.353066
212 0.368657 0.412636 0.388659 0.000061 0.469556 0.465684 0.467895 0.000264 0.378747 0.417941 0.396583 0.000051 0.364466 0.408564 0.384780 0.000135 0.372848 0.416709 0.392539 0.000143 0.462410 0.455774 0.459825 0.000501 0.476703 0.475594 0.475965 0.000557 0.374261 0.413285 0.392284 0.000112 0.383233 0.422597 0.400882 0.000118 959.870000 973.540000 965.495100 447.367664 1106.730000 1083.500000 1095.304233 512.076546 7933.400000 7942.960000 7939.200667 876.924884
213 0.368455 0.412600 0.388619 0.000062 0.467325 0.467168 0.467631 0.000265 0.378342 0.418057 0.396521 0.000052 0.365431 0.407655 0.384826 0.000135 0.371480 0.417545 0.392413 0.000142 0.459759 0.461094 0.459498 0.000506 0.474891 0.473241 0.475764 0.000558 0.374864 0.412999 0.392293 0.000113 0.381821 0.423115 0.400748 0.000117 960.140000 972.630000 965.334833 446.100826 1104.230000 1079.990000 1095.457500 512.621018 7935.630000 7947.380000 7939.207667 862.942230
214 0.368415 0.412935 0.388524 0.000063 0.468054 0.468201 0.467837 0.000265 0.378379 0.418462 0.396456 0.000053 0.365750 0.408527 0.384731 0.000136 0.371080 0.417343 0.392317 0.000142 0.462045 0.463119 0.459900 0.000499 0.474064 0.473284 0.475775 0.000573 0.375379 0.413987 0.392248 0.000113 0.381378 0.422937 0.400663 0.000118 958.930000 973.200000 964.903667 446.066470 1107.390000 1081.110000 1095.661600 507.545965 7933.680000 7945.690000 7939.434733 851.996581
215 0.367471 0.412517 0.388427 0.000063 0.469013 0.463559 0.467938 0.000265 0.377625 0.417621 0.396378 0.000053 0.364282 0.405927 0.384528 0.000138 0.370659 0.419106 0.392325 0.000142 0.462667 0.458335 0.459895 0.000495 0.475360 0.468783 0.475981 0.000573 0.374121 0.411168 0.392065 0.000115 0.381129 0.424074 0.400691 0.000118 959.500000 970.920000 964.648533 448.345725 1107.620000 1080.200000 1095.815500 513.921269 7932.880000 7948.880000 7939.535967 866.128503
216 0.367806 0.412748 0.388340 0.000064 0.466691 0.463396 0.467913 0.000265 0.377694 0.417813 0.396297 0.000054 0.364029 0.408228 0.384400 0.000138 0.371583 0.417267 0.392280 0.000143 0.460333 0.456398 0.459864 0.000505 0.473048 0.470394 0.475962 0.000566 0.373659 0.413045 0.391947 0.000115 0.381730 0.422580 0.400648 0.000119 961.010000 971.460000 964.375967 448.473688 1107.080000 1084.990000 1096.301067 519.296443 7931.910000 7943.550000 7939.322967 874.439308
217 0.367912 0.412395 0.388146 0.000064 0.471943 0.467237 0.467786 0.000264 0.378315 0.417879 0.396110 0.000053 0.364415 0.408066 0.384271 0.000140 0.371409 0.416723 0.392020 0.000143 0.465144 0.459881 0.459663 0.000505 0.478742 0.474592 0.475909 0.000564 0.374488 0.413248 0.391811 0.000116 0.382142 0.422510 0.400409 0.000119 959.720000 975.050000 964.124500 441.038236 1104.420000 1086.150000 1096.720167 510.351138 7935.860000 7938.800000 7939.155333 870.490477
218 0.367615 0.412450 0.388029 0.000063 0.467816 0.466824 0.467631 0.000265 0.377635 0.417888 0.395989 0.000053 0.364112 0.407149 0.384089 0.000138 0.371119 0.417752 0.391968 0.000142 0.461351 0.462368 0.459534 0.000513 0.474282 0.471279 0.475728 0.000558 0.373836 0.412671 0.391633 0.000114 0.381435 0.423104 0.400344 0.000118 958.630000 972.670000 964.148333 443.954455 1107.660000 1084.610000 1096.999767 506.890614 7933.710000 7942.720000 7938.851900 866.617399
219 0.367417 0.412614 0.387919 0.000064 0.468382 0.463862 0.467657 0.000267 0.377513 0.417739 0.395893 0.000053 0.362617 0.410040 0.383968 0.000139 0.372217 0.415188 0.391870 0.000140 0.462769 0.457143 0.459580 0.000517 0.473995 0.470581 0.475734 0.000562 0.372633 0.414751 0.391529 0.000115 0.382394 0.420727 0.400256 0.000117 960.660000 973.800000 963.864100 439.736456 1106.400000 1078.940000 1097.035533 506.243411 7932.940000 7947.260000 7939.100367 863.704631
220 0.367563 0.412056 0.387846 0.000063 0.469860 0.467047 0.467508 0.000270 0.377793 0.417555 0.395812 0.000052 0.364183 0.406940 0.383953 0.000137 0.370943 0.417172 0.391740 0.000141 0.462749 0.457869 0.459452 0.000512 0.476972 0.476224 0.475564 0.000568 0.374040 0.412033 0.391503 0.000113 0.381546 0.423077 0.400122 0.000117 957.350000 973.990000 963.746367 432.730888 1108.070000 1082.410000 1097.371600 497.007765 7934.580000 7943.600000 7938.882033 846.729308
221 0.367528 0.412335 0.387666 0.000063 0.469193 0.465057 0.467615 0.000272 0.377694 0.417607 0.395661 0.000052 0.364979 0.407222 0.383806 0.000137 0.370076 0.417448 0.391527 0.000143 0.462934 0.458274 0.459569 0.000514 0.475451 0.471840 0.475662 0.000575 0.374775 0.412327 0.391382 0.000113 0.380613 0.422887 0.399940 0.000119 960.340000 972.110000 963.756900 432.872009 1106.710000 1089.160000 1097.691233 491.377418 7932.950000 7938.730000 7938.551867 855.167331
222 0.367661 0.412086 0.387584 0.000063 0.468885 0.466289 0.467747 0.000264 0.377783 0.417506 0.395600 0.000053 0.365188 0.406707 0.383826 0.000138 0.370134 0.417465 0.391341 0.000143 0.458330 0.458335 0.459538 0.000505 0.479440 0.474243 0.475956 0.000556 0.374502 0.411870 0.391397 0.000114 0.381064 0.423142 0.399803 0.000119 961.240000 971.240000 963.827600 437.663919 1107.990000 1083.140000 1098.082567 484.881644 7930.770000 7945.620000 7938.089833 852.398790
223 0.367280 0.411825 0.387501 0.000063 0.468164 0.467106 0.467624 0.000266 0.377368 0.417353 0.395514 0.000052 0.363537 0.408223 0.383764 0.000138 0.371022 0.415427 0.391239 0.000142 0.460782 0.455640 0.459306 0.000523 0.475547 0.478571 0.475943 0.000553 0.373262 0.412964 0.391318 0.000115 0.381475 0.421741 0.399709 0.000118 955.720000 969.710000 963.862333 440.577925 1108.290000 1081.240000 1098.302333 476.725652 7935.990000 7949.050000 7937.835333 852.816197
224 0.367587 0.411440 0.387418 0.000062 0.469545 0.464405 0.467736 0.000269 0.377783 0.416737 0.395450 0.000052 0.364904 0.406381 0.383759 0.000137 0.370270 0.416500 0.391078 0.000142 0.459564 0.456326 0.459459 0.000533 0.479526 0.472484 0.476014 0.000551 0.374370 0.411376 0.391329 0.000113 0.381196 0.422098 0.399571 0.000117 959.880000 970.220000 963.787767 434.629144 1112.040000 1084.820000 1098.520767 471.895814 7928.080000 7944.960000 7937.691467 850.546195
225 0.367355 0.411546 0.387377 0.000062 0.469435 0.466631 0.467789 0.000266 0.377563 0.417055 0.395418 0.000053 0.364968 0.408322 0.383755 0.000136 0.369741 0.414771 0.390999 0.000143 0.461933 0.456747 0.459392 0.000525 0.476937 0.476514 0.476186 0.000544 0.374665 0.413164 0.391319 0.000114 0.380461 0.420946 0.399517 0.000120 960.690000 973.930000 963.727233 437.192196 1110.650000 1083.850000 1098.571500 468.753860 7928.660000 7942.220000 7937.701267 851.527259
226 0.367233 0.410711 0.387261 0.000062 0.466166 0.466806 0.467827 0.000265 0.377126 0.416321 0.395318 0.000052 0.362729 0.406966 0.383650 0.000138 0.371737 0.414456 0.390873 0.000142 0.458862 0.459569 0.459307 0.000524 0.473470 0.474044 0.476348 0.000539 0.372342 0.412226 0.391216 0.000115 0.381910 0.420415 0.399420 0.000119 959.160000 968.930000 963.675167 443.369080 1106.760000 1081.620000 1098.718733 449.166366 7934.080000 7949.450000 7937.606100 842.453857
227 0.367287 0.411165 0.387204 0.000062 0.467176 0.465401 0.467952 0.000268 0.377276 0.416588 0.395279 0.000052 0.363212 0.405029 0.383648 0.000138 0.371362 0.417301 0.390759 0.000143 0.455378 0.456520 0.459562 0.000532 0.478975 0.474283 0.476342 0.000539 0.372428 0.410178 0.391239 0.000114 0.382124 0.422999 0.399318 0.000119 957.070000 967.650000 963.609500 445.617105 1109.190000 1086.040000 1099.018667 433.532530 7933.740000 7946.310000 7937.371833 837.878184
228 0.367168 0.411120 0.387196 0.000062 0.469617 0.465901 0.467943 0.000268 0.377413 0.416598 0.395270 0.000052 0.363375 0.406703 0.383668 0.000137 0.370961 0.415536 0.390723 0.000143 0.462786 0.454585 0.459410 0.000529 0.476448 0.477217 0.476475 0.000533 0.373316 0.411492 0.391242 0.000114 0.381510 0.421704 0.399299 0.000119 963.740000 970.430000 963.544233 453.333728 1105.130000 1087.150000 1099.147800 422.726932 7931.130000 7942.420000 7937.307967 831.213249
229 0.367242 0.411161 0.387121 0.000062 0.468161 0.461068 0.467848 0.000264 0.377334 0.416152 0.395194 0.000052 0.365232 0.407857 0.383548 0.000138 0.369253 0.414465 0.390694 0.000142 0.457565 0.450803 0.459266 0.000517 0.478756 0.471332 0.476430 0.000539 0.374465 0.412152 0.391120 0.000114 0.380203 0.420151 0.399268 0.000118 958.640000 968.740000 963.562567 449.241927 1104.600000 1087.470000 1099.026567 421.844947 7936.760000 7943.790000 7937.410867 832.872160
230 0.367139 0.412150 0.387082 0.000062 0.468810 0.463110 0.467775 0.000269 0.377306 0.417246 0.395151 0.000052 0.364991 0.408715 0.383383 0.000138 0.369288 0.415586 0.390782 0.000142 0.463531 0.454559 0.459428 0.000521 0.474088 0.471661 0.476123 0.000543 0.374845 0.413300 0.390987 0.000114 0.379768 0.421193 0.399316 0.000119 961.540000 972.880000 963.757133 444.014956 1107.590000 1085.830000 1099.192800 418.742543 7930.870000 7941.290000 7937.050067 830.684072
231 0.366668 0.411504 0.387001 0.000063 0.468967 0.465996 0.467998 0.000267 0.376898 0.416953 0.395101 0.000053 0.363507 0.406435 0.383334 0.000138 0.369830 0.416574 0.390668 0.000145 0.462729 0.457197 0.459518 0.000504 0.475205 0.474795 0.476477 0.000556 0.373429 0.411511 0.390952 0.000115 0.380367 0.422396 0.399249 0.000122 958.470000 967.580000 963.885300 438.268014 1104.880000 1085.130000 1099.404500 417.641261 7936.650000 7947.290000 7936.710200 818.701119
232 0.367025 0.411615 0.386933 0.000064 0.469576 0.465148 0.467675 0.000270 0.377280 0.416968 0.395007 0.000054 0.364466 0.407096 0.383323 0.000138 0.369584 0.416134 0.390542 0.000148 0.462811 0.455134 0.459343 0.000513 0.476341 0.475162 0.476007 0.000562 0.374300 0.411900 0.390925 0.000114 0.380259 0.422037 0.399089 0.000125 962.060000 965.380000 963.789833 434.669283 1107.600000 1082.040000 1099.460333 424.253372 7930.340000 7952.580000 7936.749833 824.739598
233 0.366681 0.411089 0.386888 0.000063 0.465788 0.465213 0.467589 0.000269 0.376592 0.416501 0.394958 0.000053 0.363582 0.406953 0.383351 0.000136 0.369780 0.415224 0.390425 0.000144 0.460098 0.454445 0.459221 0.000514 0.471477 0.475980 0.475958 0.000564 0.373233 0.411703 0.390938 0.000113 0.379950 0.421300 0.398978 0.000122 957.690000 968.730000 963.759133 438.242024 1107.180000 1087.650000 1099.452333 423.038799 7935.130000 7943.620000 7936.788533 824.570897
234 0.366976 0.411357 0.386892 0.000063 0.470430 0.466552 0.467550 0.000276 0.377321 0.416877 0.394958 0.000053 0.364755 0.406550 0.383304 0.000137 0.369196 0.416165 0.390480 0.000145 0.464213 0.456314 0.459254 0.000519 0.476648 0.476789 0.475847 0.000570 0.374701 0.411527 0.390899 0.000114 0.379941 0.422227 0.399017 0.000122 961.000000 970.330000 964.053200 436.859514 1106.220000 1086.670000 1099.727933 427.760606 7932.780000 7943.000000 7936.218867 821.132601
235 0.366560 0.411854 0.386849 0.000063 0.468830 0.468596 0.467500 0.000279 0.376787 0.417528 0.394914 0.000053 0.364145 0.408093 0.383331 0.000135 0.368975 0.415615 0.390367 0.000142 0.461404 0.458820 0.459242 0.000519 0.476257 0.478371 0.475758 0.000589 0.373871 0.413165 0.390922 0.000112 0.379703 0.421891 0.398906 0.000120 961.480000 972.550000 963.937733 438.746606 1111.290000 1083.310000 1099.998067 425.344599 7927.230000 7944.140000 7936.064200 815.750338
236 0.366775 0.411233 0.386751 0.000062 0.469327 0.466011 0.467663 0.000276 0.377030 0.416711 0.394842 0.000053 0.363908 0.407785 0.383254 0.000133 0.369642 0.414682 0.390248 0.000141 0.461084 0.457483 0.459506 0.000521 0.477571 0.474538 0.475820 0.000581 0.373626 0.412755 0.390879 0.000111 0.380435 0.420667 0.398805 0.000119 960.300000 970.810000 964.047733 438.070435 1107.000000 1085.880000 1099.874633 423.929285 7932.700000 7943.310000 7936.077633 806.000567
237 0.366608 0.411115 0.386739 0.000063 0.471048 0.465667 0.467474 0.000278 0.377052 0.416570 0.394812 0.000053 0.362683 0.406386 0.383237 0.000132 0.370532 0.415843 0.390241 0.000141 0.461743 0.455645 0.459379 0.000526 0.480354 0.475688 0.475570 0.000585 0.372589 0.411312 0.390851 0.000110 0.381514 0.421828 0.398774 0.000119 961.840000 970.780000 964.240033 429.197351 1109.350000 1087.120000 1100.037200 419.429128 7928.810000 7942.100000 7935.722767 784.843983
238 0.366586 0.411622 0.386724 0.000062 0.469114 0.466231 0.467546 0.000277 0.376839 0.417083 0.394806 0.000052 0.362903 0.406857 0.383302 0.000134 0.370269 0.416386 0.390146 0.000140 0.459112 0.458345 0.459473 0.000527 0.479117 0.474116 0.475620 0.000585 0.372524 0.412006 0.390919 0.000112 0.381154 0.422159 0.398693 0.000118 962.270000 972.160000 964.326433 429.187532 1109.750000 1086.540000 1099.927800 425.265215 7927.980000 7941.300000 7935.745767 787.384389
239 0.366052 0.411260 0.386655 0.000063 0.470878 0.464254 0.467627 0.000272 0.376535 0.416559 0.394752 0.000053 0.363347 0.408835 0.383283 0.000137 0.368756 0.413684 0.390027 0.000140 0.461735 0.456774 0.459659 0.000510 0.480022 0.471733 0.475596 0.000575 0.373186 0.413629 0.390920 0.000115 0.379883 0.419489 0.398584 0.000117 957.090000 972.560000 964.120867 423.787732 1107.220000 1088.520000 1099.931433 420.862464 7935.690000 7938.920000 7935.947700 780.446442
240 0.366030 0.410898 0.386569 0.000063 0.471676 0.464991 0.467862 0.000270 0.376595 0.416307 0.394698 0.000053 0.361603 0.407482 0.383082 0.000136 0.370458 0.414314 0.390056 0.000140 0.462786 0.458347 0.459969 0.000503 0.480567 0.471634 0.475756 0.000581 0.371721 0.412569 0.390771 0.000113 0.381469 0.420046 0.398626 0.000118 959.530000 972.430000 964.194300 417.449831 1107.720000 1089.640000 1100.014633 419.540858 7932.750000 7937.930000 7935.791067 770.787736
241 0.365782 0.411627 0.386487 0.000065 0.470680 0.464141 0.467745 0.000272 0.376271 0.416878 0.394613 0.000054 0.361552 0.407759 0.382948 0.000138 0.370011 0.415495 0.390025 0.000142 0.463426 0.459475 0.459892 0.000505 0.477934 0.468807 0.475598 0.000579 0.371740 0.412930 0.390643 0.000115 0.380803 0.420826 0.398582 0.000118 962.280000 972.300000 964.158367 415.688322 1109.360000 1090.610000 1099.925767 420.170833 7928.360000 7937.090000 7935.915867 774.934914
242 0.365659 0.410790 0.386283 0.000065 0.469910 0.467753 0.467989 0.000265 0.376084 0.416486 0.394454 0.000054 0.361811 0.407214 0.382786 0.000138 0.369507 0.414366 0.389780 0.000141 0.460589 0.459116 0.460077 0.000486 0.479231 0.476390 0.475902 0.000569 0.371689 0.412404 0.390515 0.000114 0.380479 0.420569 0.398392 0.000118 960.210000 973.770000 964.017767 414.233439 1106.230000 1091.300000 1099.934133 418.530748 7933.560000 7934.930000 7936.048100 768.242890
243 0.365835 0.410929 0.386151 0.000065 0.470466 0.466724 0.468124 0.000258 0.376298 0.416508 0.394349 0.000054 0.362967 0.408684 0.382634 0.000139 0.368703 0.413173 0.389669 0.000142 0.462672 0.458210 0.460015 0.000492 0.478260 0.475238 0.476233 0.000548 0.372938 0.413636 0.390372 0.000115 0.379659 0.419380 0.398326 0.000118 958.660000 973.320000 963.852833 409.250393 1108.500000 1091.670000 1099.852100 411.009207 7932.840000 7935.010000 7936.295067 748.246582
244 0.365349 0.410925 0.385977 0.000066 0.471855 0.467524 0.468038 0.000259 0.376000 0.416585 0.394183 0.000055 0.362020 0.407181 0.382466 0.000139 0.368678 0.414669 0.389488 0.000141 0.461120 0.459144 0.459998 0.000502 0.482591 0.475904 0.476079 0.000547 0.371930 0.412377 0.390220 0.000116 0.380070 0.420793 0.398147 0.000117 961.490000 971.060000 963.972133 412.392578 1106.370000 1090.320000 1099.773600 407.743272 7932.140000 7938.620000 7936.254267 737.158506
245 0.365335 0.410101 0.385794 0.000066 0.469138 0.468069 0.468270 0.000256 0.375715 0.415897 0.394042 0.000054 0.361202 0.406161 0.382317 0.000139 0.369468 0.414040 0.389272 0.000140 0.463749 0.460293 0.460270 0.000495 0.474527 0.475845 0.476270 0.000534 0.371457 0.411574 0.390112 0.000115 0.379974 0.420221 0.397972 0.000117 961.210000 968.900000 964.152200 406.738858 1107.170000 1090.970000 1099.830333 412.664856 7931.620000 7940.130000 7936.017467 728.253355
246 0.365091 0.410220 0.385649 0.000065 0.469241 0.466357 0.468347 0.000255 0.375506 0.415833 0.393919 0.000054 0.361219 0.404442 0.382166 0.000140 0.368962 0.415997 0.389132 0.000140 0.460410 0.459290 0.459942 0.000501 0.478072 0.473425 0.476752 0.000518 0.371138 0.409927 0.389943 0.000116 0.379873 0.421740 0.397894 0.000116 961.000000 972.270000 964.287667 405.445315 1107.180000 1082.000000 1099.730333 415.062727 7931.820000 7945.730000 7935.982000 714.698138
247 0.365638 0.410407 0.385484 0.000065 0.469327 0.466299 0.468398 0.000251 0.376007 0.415997 0.393775 0.000054 0.360100 0.407591 0.381898 0.000141 0.371176 0.413224 0.389070 0.000139 0.458174 0.459844 0.460008 0.000501 0.480481 0.472754 0.476788 0.000510 0.369908 0.412816 0.389709 0.000117 0.382107 0.419177 0.397842 0.000115 960.860000 969.330000 964.468800 396.675277 1106.670000 1086.470000 1099.653800 407.214567 7932.470000 7944.200000 7935.877400 698.158032
248 0.365028 0.410972 0.385400 0.000066 0.472309 0.466922 0.468469 0.000257 0.375756 0.416567 0.393707 0.000055 0.360154 0.406753 0.381742 0.000142 0.369902 0.415192 0.389059 0.000139 0.464160 0.461538 0.460151 0.000512 0.480458 0.472306 0.476787 0.000508 0.370554 0.412231 0.389582 0.000117 0.380957 0.420903 0.397832 0.000116 960.180000 969.710000 964.472800 403.358941 1105.360000 1087.600000 1099.504233 401.561600 7934.460000 7942.690000 7936.022967 691.126208
249 0.365265 0.410712 0.385202 0.000065 0.473036 0.467425 0.468589 0.000250 0.376043 0.416383 0.393541 0.000054 0.361235 0.406450 0.381611 0.000142 0.369296 0.414974 0.388793 0.000140 0.464266 0.457190 0.460033 0.000503 0.481807 0.477660 0.477144 0.000499 0.371538 0.411524 0.389454 0.000118 0.380547 0.421243 0.397628 0.000116 959.950000 970.800000 964.492300 401.540780 1108.350000 1089.490000 1099.413400 402.776282 7931.700000 7939.710000 7936.094300 690.066022
250 0.365060 0.409564 0.385138 0.000063 0.470180 0.465035 0.468614 0.000255 0.375572 0.415111 0.393486 0.000052 0.360758 0.405603 0.381558 0.000139 0.369362 0.413524 0.388718 0.000140 0.463240 0.455939 0.460019 0.000509 0.477119 0.474131 0.477209 0.000509 0.371006 0.410637 0.389404 0.000115 0.380138 0.419585 0.397567 0.000116 964.110000 968.190000 964.461900 394.713122 1105.730000 1089.290000 1099.284800 404.810993 7930.160000 7942.520000 7936.253300 685.693763
251 0.365200 0.409912 0.385072 0.000063 0.470329 0.464199 0.468651 0.000253 0.375713 0.415341 0.393430 0.000052 0.361132 0.405566 0.381429 0.000137 0.369267 0.414258 0.388714 0.000141 0.460196 0.455459 0.460121 0.000504 0.480463 0.472939 0.477181 0.000513 0.371038 0.410556 0.389299 0.000113 0.380387 0.420126 0.397561 0.000117 961.810000 970.610000 964.468633 387.325263 1108.200000 1090.360000 1099.202867 401.763843 7929.990000 7939.030000 7936.328500 679.868026
252 0.364725 0.409546 0.385149 0.000062 0.471545 0.463541 0.468771 0.000255 0.375407 0.414946 0.393512 0.000052 0.361707 0.404608 0.381465 0.000138 0.367743 0.414485 0.388834 0.000140 0.459774 0.457716 0.460172 0.000508 0.483316 0.469366 0.477370 0.000510 0.371513 0.409918 0.389336 0.000114 0.379300 0.419973 0.397687 0.000117 960.370000 971.450000 964.658300 382.621450 1105.970000 1089.980000 1099.163400 406.724597 7933.660000 7938.570000 7936.178300 683.130306
253 0.364952 0.409407 0.385170 0.000062 0.472843 0.467719 0.468916 0.000245 0.375741 0.415238 0.393545 0.000051 0.362178 0.405836 0.381572 0.000141 0.367725 0.412978 0.388769 0.000137 0.465084 0.458033 0.460306 0.000490 0.480602 0.477405 0.477525 0.000498 0.372468 0.411056 0.389445 0.000116 0.379013 0.419420 0.397645 0.000115 962.480000 970.540000 965.023267 387.053634 1105.540000 1088.790000 1098.898867 409.840786 7931.980000 7940.670000 7936.077867 700.541898
254 0.365158 0.409393 0.385081 0.000063 0.471163 0.464645 0.468985 0.000245 0.375759 0.414918 0.393472 0.000052 0.360749 0.403753 0.381354 0.000142 0.369567 0.415032 0.388809 0.000139 0.464429 0.453670 0.460392 0.000491 0.477896 0.475620 0.477579 0.000497 0.371117 0.408745 0.389258 0.000117 0.380400 0.421091 0.397686 0.000116 959.170000 971.930000 965.212233 387.802707 1107.400000 1089.400000 1098.974433 418.935200 7933.430000 7938.670000 7935.813333 709.059901
255 0.364599 0.408904 0.385066 0.000064 0.473501 0.461191 0.469127 0.000243 0.375489 0.414133 0.393472 0.000053 0.361728 0.406706 0.381302 0.000144 0.367470 0.411103 0.388829 0.000137 0.462986 0.451651 0.460598 0.000486 0.484017 0.470732 0.477656 0.000502 0.371854 0.411200 0.389232 0.000119 0.379125 0.417066 0.397712 0.000114 961.520000 969.720000 965.280400 391.517285 1109.080000 1085.430000 1099.019267 423.651909 7929.400000 7944.850000 7935.700333 709.258113
256 0.364651 0.409208 0.384921 0.000063 0.471642 0.464275 0.469200 0.000241 0.375350 0.414715 0.393349 0.000052 0.362106 0.406776 0.380989 0.000142 0.367197 0.411640 0.388853 0.000139 0.462318 0.457419 0.460786 0.000477 0.480966 0.471130 0.477613 0.000499 0.372127 0.411841 0.388969 0.000117 0.378574 0.417589 0.397729 0.000116 957.380000 969.980000 965.197433 392.616918 1107.530000 1088.300000 1099.018933 434.496333 7935.090000 7941.720000 7935.783633 721.268159
257 0.364247 0.409232 0.384788 0.000064 0.470673 0.466554 0.469374 0.000237 0.374890 0.414964 0.393247 0.000053 0.361136 0.404309 0.380881 0.000142 0.367358 0.414155 0.388696 0.000141 0.460839 0.458447 0.460800 0.000471 0.480508 0.474661 0.477948 0.000489 0.371106 0.409723 0.388873 0.000117 0.378673 0.420206 0.397621 0.000117 958.970000 972.960000 965.234033 393.583364 1108.280000 1087.520000 1099.105667 438.738015 7932.750000 7939.520000 7935.660300 730.009367
258 0.364168 0.409325 0.384782 0.000064 0.470179 0.467662 0.469270 0.000244 0.374769 0.415158 0.393231 0.000053 0.361649 0.406254 0.380919 0.000143 0.366687 0.412396 0.388645 0.000141 0.460530 0.459973 0.460568 0.000470 0.479829 0.475351 0.477972 0.000496 0.371537 0.411626 0.388884 0.000118 0.378001 0.418691 0.397578 0.000117 961.970000 976.060000 965.177133 396.696469 1108.380000 1086.730000 1099.007800 446.006443 7929.650000 7937.210000 7935.815067 743.100281
259 0.364257 0.409236 0.384729 0.000064 0.469748 0.467313 0.469397 0.000239 0.374806 0.415044 0.393196 0.000053 0.360624 0.405454 0.380845 0.000140 0.367890 0.413018 0.388613 0.000141 0.459377 0.462333 0.460808 0.000469 0.480119 0.472293 0.477985 0.000488 0.370500 0.411142 0.388841 0.000116 0.379112 0.418946 0.397551 0.000117 961.080000 971.920000 965.272000 400.621669 1109.490000 1083.220000 1099.062233 451.944646 7929.430000 7944.860000 7935.665767 756.519001
260 0.364254 0.409338 0.384689 0.000064 0.469628 0.465616 0.469422 0.000242 0.374792 0.414966 0.393163 0.000053 0.361689 0.404952 0.380785 0.000139 0.366820 0.413725 0.388594 0.000143 0.460279 0.459303 0.460970 0.000464 0.478977 0.471929 0.477874 0.000509 0.371548 0.410387 0.388804 0.000116 0.378035 0.419545 0.397522 0.000119 962.390000 974.110000 965.347133 406.926414 1106.560000 1087.680000 1099.247600 450.649601 7931.050000 7938.210000 7935.405267 762.930018
261 0.363794 0.409543 0.384682 0.000065 0.472971 0.466933 0.469344 0.000238 0.374712 0.415282 0.393149 0.000054 0.359768 0.404798 0.380835 0.000140 0.367820 0.414287 0.388530 0.000146 0.465572 0.458273 0.460989 0.000454 0.480370 0.475593 0.477700 0.000496 0.370349 0.410145 0.388850 0.000115 0.379075 0.420418 0.397447 0.000121 960.350000 974.540000 965.335267 408.196325 1108.680000 1088.090000 1099.148900 451.556687 7930.970000 7937.370000 7935.515833 757.220001
262 0.364022 0.409404 0.384510 0.000065 0.473446 0.464713 0.469356 0.000242 0.374964 0.414935 0.392994 0.000054 0.361822 0.404081 0.380722 0.000138 0.366222 0.414727 0.388298 0.000148 0.465525 0.455708 0.460988 0.000461 0.481368 0.473718 0.477724 0.000494 0.372192 0.409244 0.388748 0.000114 0.377736 0.420626 0.397240 0.000123 960.730000 971.350000 965.433933 410.079910 1106.760000 1087.760000 1099.203333 450.332121 7932.510000 7940.890000 7935.362733 762.131920
263 0.364188 0.409179 0.384384 0.000064 0.470301 0.467942 0.469455 0.000239 0.374799 0.415056 0.392891 0.000053 0.361150 0.403977 0.380714 0.000137 0.367225 0.414382 0.388055 0.000147 0.459512 0.461224 0.460938 0.000459 0.481091 0.474660 0.477972 0.000500 0.370987 0.409702 0.388736 0.000113 0.378612 0.420410 0.397047 0.000122 962.130000 972.480000 965.535533 414.631603 1109.010000 1087.490000 1099.110200 448.793457 7928.860000 7940.030000 7935.354267 774.475224
264 0.364064 0.408980 0.384401 0.000064 0.470972 0.469408 0.469308 0.000243 0.374754 0.415023 0.392891 0.000053 0.360773 0.406370 0.380719 0.000136 0.367354 0.411590 0.388083 0.000147 0.463540 0.465224 0.460891 0.000459 0.478404 0.473593 0.477726 0.000509 0.371050 0.412255 0.388736 0.000112 0.378459 0.417791 0.397047 0.000122 963.420000 974.740000 965.613100 419.687069 1105.960000 1084.120000 1098.824767 442.545617 7930.620000 7941.140000 7935.562133 767.000554
265 0.364299 0.409374 0.384391 0.000064 0.472404 0.466939 0.469366 0.000238 0.375109 0.415131 0.392889 0.000053 0.360188 0.405400 0.380830 0.000136 0.368409 0.413348 0.387952 0.000148 0.465067 0.459940 0.460869 0.000453 0.479741 0.473939 0.477863 0.000505 0.370676 0.410854 0.388834 0.000112 0.379542 0.419407 0.396943 0.000124 958.960000 973.270000 965.726100 418.525208 1105.460000 1082.630000 1098.754367 436.936268 7935.580000 7944.100000 7935.519533 757.700681
266 0.364300 0.408848 0.384348 0.000063 0.471717 0.468164 0.469545 0.000242 0.375041 0.414780 0.392868 0.000053 0.361078 0.403918 0.380892 0.000139 0.367522 0.413779 0.387804 0.000147 0.464392 0.458896 0.461167 0.000448 0.479042 0.477432 0.477922 0.000510 0.371409 0.409415 0.388919 0.000114 0.378674 0.420144 0.396816 0.000123 963.090000 973.080000 965.883933 417.439429 1106.530000 1085.240000 1098.637100 431.864587 7930.380000 7941.680000 7935.478967 753.612298
267 0.363860 0.409112 0.384300 0.000065 0.471713 0.468098 0.469451 0.000239 0.374646 0.415010 0.392815 0.000054 0.359698 0.405555 0.380911 0.000141 0.368023 0.412668 0.387689 0.000148 0.464952 0.459736 0.461099 0.000444 0.478473 0.476461 0.477804 0.000507 0.370224 0.410973 0.388930 0.000117 0.379068 0.419047 0.396700 0.000123 962.420000 970.510000 966.093767 409.469431 1106.920000 1087.130000 1098.889533 430.586548 7930.660000 7942.360000 7935.016700 748.628512
268 0.363774 0.409345 0.384193 0.000065 0.472563 0.467596 0.469487 0.000235 0.374653 0.415170 0.392723 0.000054 0.360770 0.403250 0.380898 0.000143 0.366779 0.415440 0.387489 0.000146 0.464006 0.464545 0.461117 0.000455 0.481119 0.470648 0.477856 0.000496 0.371093 0.409380 0.388920 0.000118 0.378213 0.420961 0.396526 0.000121 963.650000 971.970000 966.070300 410.628209 1107.460000 1090.690000 1098.816367 427.217400 7928.890000 7937.340000 7935.113333 739.341152
269 0.363929 0.408443 0.384119 0.000064 0.471527 0.467182 0.469382 0.000243 0.374689 0.414316 0.392645 0.000053 0.360741 0.406255 0.380846 0.000140 0.367117 0.410630 0.387392 0.000147 0.463979 0.459374 0.460923 0.000455 0.479075 0.474990 0.477842 0.000517 0.371065 0.411567 0.388853 0.000116 0.378313 0.417066 0.396436 0.000122 965.190000 971.560000 966.210633 407.500516 1106.700000 1090.050000 1098.572133 430.147189 7928.110000 7938.390000 7935.217233 735.023560
270 0.363732 0.409014 0.383984 0.000064 0.472534 0.464915 0.469281 0.000242 0.374612 0.414604 0.392514 0.000053 0.361526 0.404987 0.380850 0.000140 0.365938 0.413040 0.387118 0.000145 0.464335 0.458746 0.461049 0.000453 0.480733 0.471085 0.477514 0.000517 0.371807 0.410363 0.388870 0.000116 0.377418 0.418845 0.396157 0.000121 960.840000 975.890000 966.559300 399.660566 1108.570000 1085.330000 1098.482533 429.448548 7930.590000 7938.780000 7934.958167 720.174048
271 0.362963 0.408946 0.383922 0.000065 0.471177 0.464889 0.469371 0.000237 0.373785 0.414540 0.392466 0.000054 0.359162 0.405026 0.380871 0.000142 0.366765 0.412866 0.386972 0.000144 0.462330 0.458883 0.461001 0.000445 0.480023 0.470895 0.477740 0.000507 0.369479 0.410412 0.388884 0.000117 0.378091 0.418669 0.396049 0.000120 966.590000 973.380000 966.846500 393.442547 1107.440000 1087.420000 1098.402000 438.411370 7925.970000 7939.200000 7934.751500 725.690280
272 0.362891 0.408502 0.383790 0.000065 0.471772 0.468266 0.469508 0.000242 0.373779 0.414478 0.392362 0.000054 0.360336 0.405169 0.380706 0.000145 0.365446 0.411835 0.386873 0.000145 0.462065 0.459931 0.461269 0.000461 0.481479 0.476600 0.477747 0.000519 0.370509 0.410645 0.388763 0.000119 0.377049 0.418311 0.395960 0.000120 962.460000 972.800000 966.772533 395.190025 1109.370000 1085.890000 1098.359500 444.015523 7928.170000 7941.310000 7934.867967 728.433595
273 0.363431 0.408099 0.383787 0.000065 0.472968 0.465989 0.469458 0.000242 0.374385 0.413888 0.392354 0.000054 0.360225 0.405618 0.380670 0.000147 0.366637 0.410580 0.386904 0.000144 0.463926 0.459324 0.461241 0.000463 0.482011 0.472655 0.477675 0.000500 0.370595 0.410988 0.388727 0.000120 0.378174 0.416788 0.395981 0.000120 962.460000 971.540000 966.705533 399.524601 1106.030000 1092.550000 1098.221300 448.085428 7931.510000 7935.910000 7935.073167 736.007278
274 0.363297 0.408568 0.383666 0.000065 0.472974 0.466363 0.469640 0.000235 0.374265 0.414347 0.392263 0.000053 0.359547 0.404911 0.380565 0.000144 0.367047 0.412224 0.386766 0.000146 0.464959 0.463435 0.461576 0.000443 0.480989 0.469291 0.477704 0.000496 0.370088 0.410763 0.388666 0.000118 0.378442 0.417931 0.395860 0.000121 960.640000 970.940000 966.450567 398.077498 1106.880000 1086.060000 1098.398400 450.474862 7932.480000 7943.000000 7935.151033 743.392639
275 0.363439 0.407678 0.383593 0.000064 0.470138 0.466064 0.469935 0.000232 0.374109 0.413517 0.392227 0.000053 0.360354 0.404888 0.380432 0.000145 0.366525 0.410468 0.386753 0.000145 0.460787 0.461650 0.461799 0.000444 0.479489 0.470479 0.478070 0.000483 0.370397 0.410564 0.388569 0.000119 0.377821 0.416469 0.395885 0.000121 962.830000 973.720000 966.712367 398.249659 1106.200000 1089.240000 1098.412600 447.460937 7930.970000 7937.040000 7934.875033 738.795940
276 0.362968 0.407961 0.383500 0.000064 0.470063 0.464853 0.469891 0.000229 0.373678 0.413650 0.392139 0.000053 0.360242 0.404948 0.380468 0.000144 0.365695 0.410973 0.386532 0.000145 0.460147 0.457173 0.461798 0.000435 0.479980 0.472533 0.477984 0.000476 0.370232 0.410171 0.388601 0.000118 0.377123 0.417129 0.395678 0.000121 959.800000 976.220000 966.804033 388.994087 1110.740000 1087.720000 1098.304100 446.666122 7929.460000 7936.060000 7934.891867 733.965374
277 0.363050 0.407558 0.383378 0.000063 0.471205 0.469829 0.469813 0.000229 0.373865 0.413785 0.392022 0.000052 0.360840 0.403743 0.380370 0.000139 0.365260 0.411373 0.386386 0.000144 0.464167 0.463488 0.461664 0.000439 0.478243 0.476170 0.477963 0.000472 0.371173 0.409718 0.388500 0.000115 0.376558 0.417852 0.395544 0.000120 960.290000 975.600000 966.971900 385.033727 1108.060000 1086.940000 1098.465800 438.808723 7931.650000 7937.460000 7934.562300 721.428163
278 0.363003 0.407750 0.383312 0.000063 0.469582 0.468110 0.469878 0.000230 0.373661 0.413786 0.391968 0.000053 0.361512 0.403027 0.380283 0.000139 0.364494 0.412472 0.386341 0.000147 0.460378 0.460715 0.461698 0.000446 0.478785 0.475505 0.478059 0.000471 0.371399 0.408796 0.388424 0.000114 0.375923 0.418776 0.395513 0.000122 960.230000 974.590000 967.304033 380.522348 1108.700000 1086.310000 1098.405000 437.779250 7931.070000 7939.100000 7934.290967 709.432231
279 0.363026 0.407532 0.383176 0.000064 0.471031 0.466486 0.469840 0.000229 0.373827 0.413428 0.391842 0.000053 0.360380 0.404697 0.380296 0.000140 0.365673 0.410368 0.386056 0.000145 0.463149 0.455715 0.461456 0.000445 0.478913 0.477257 0.478223 0.000465 0.370657 0.409799 0.388412 0.000116 0.376997 0.417057 0.395273 0.000121 958.400000 976.370000 967.229267 373.473557 1108.360000 1089.220000 1098.708233 440.583431 7933.240000 7934.410000 7934.062500 707.412317
280 0.363338 0.407547 0.383159 0.000063 0.471587 0.468930 0.469929 0.000231 0.374163 0.413685 0.391836 0.000053 0.360051 0.404740 0.380197 0.000140 0.366625 0.410353 0.386122 0.000146 0.462926 0.459007 0.461546 0.000457 0.480247 0.478852 0.478312 0.000471 0.370339 0.410167 0.388331 0.000115 0.377987 0.417203 0.395341 0.000121 957.720000 974.310000 966.978400 371.527241 1106.400000 1088.730000 1098.955133 433.614065 7935.880000 7936.960000 7934.066467 701.937494
281 0.362844 0.407911 0.383098 0.000063 0.470579 0.465318 0.469752 0.000237 0.373618 0.413652 0.391763 0.000053 0.359733 0.405358 0.380170 0.000138 0.365955 0.410463 0.386026 0.000146 0.461233 0.460428 0.461315 0.000466 0.479925 0.470207 0.478190 0.000483 0.369883 0.410865 0.388284 0.000114 0.377352 0.416438 0.395242 0.000121 961.280000 974.270000 966.851800 366.333206 1108.980000 1088.020000 1099.118233 431.074572 7929.740000 7937.710000 7934.029967 693.012484
282 0.363239 0.408251 0.383147 0.000063 0.472960 0.469369 0.469659 0.000233 0.374211 0.414363 0.391798 0.000052 0.360812 0.404524 0.380305 0.000140 0.365665 0.411977 0.385990 0.000146 0.462477 0.461090 0.461335 0.000454 0.483442 0.477648 0.477982 0.000483 0.370979 0.410181 0.388408 0.000115 0.377443 0.418544 0.395189 0.000121 962.450000 977.560000 966.749233 358.713140 1107.850000 1084.230000 1099.167767 431.520244 7929.700000 7938.210000 7934.083000 693.517327
283 0.362941 0.407732 0.383051 0.000063 0.473375 0.467760 0.469628 0.000232 0.373985 0.413735 0.391709 0.000052 0.360723 0.403288 0.380195 0.000137 0.365160 0.412176 0.385907 0.000146 0.463543 0.461051 0.461155 0.000463 0.483206 0.474470 0.478100 0.000472 0.371005 0.409064 0.388291 0.000113 0.376964 0.418406 0.395127 0.000121 961.320000 973.370000 966.538733 364.522632 1108.010000 1084.950000 1099.354767 437.175868 7930.670000 7941.680000 7934.106500 694.535257
284 0.363237 0.407755 0.383067 0.000062 0.471341 0.467302 0.469624 0.000232 0.374048 0.413709 0.391722 0.000052 0.360720 0.402225 0.380277 0.000137 0.365754 0.413284 0.385857 0.000145 0.464184 0.455815 0.461201 0.000455 0.478499 0.478790 0.478046 0.000482 0.371067 0.407584 0.388369 0.000113 0.377029 0.419835 0.395076 0.000120 959.750000 971.650000 966.627367 363.090647 1109.570000 1085.580000 1099.365533 437.436901 7930.680000 7942.770000 7934.007100 697.885164
285 0.363181 0.407768 0.383169 0.000062 0.470570 0.467460 0.469589 0.000234 0.373920 0.413737 0.391811 0.000052 0.359835 0.403912 0.380381 0.000137 0.366526 0.411624 0.385957 0.000144 0.460481 0.458123 0.461141 0.000459 0.480660 0.476796 0.478038 0.000478 0.369900 0.409334 0.388457 0.000113 0.377940 0.418141 0.395166 0.000120 961.740000 969.740000 966.484467 366.142481 1111.510000 1085.330000 1099.694133 439.577366 7926.750000 7944.930000 7933.821400 705.247976
286 0.363288 0.407688 0.383221 0.000063 0.472230 0.469019 0.469513 0.000237 0.374182 0.413821 0.391850 0.000052 0.359595 0.402856 0.380424 0.000140 0.366981 0.412520 0.386018 0.000144 0.464272 0.459852 0.461182 0.000455 0.480189 0.478185 0.477844 0.000492 0.370063 0.408556 0.388500 0.000115 0.378302 0.419086 0.395201 0.000120 961.840000 973.700000 966.653167 374.174389 1110.120000 1085.270000 1099.839533 440.053694 7928.040000 7941.030000 7933.507300 703.784105
287 0.362916 0.407230 0.383244 0.000062 0.470568 0.468183 0.469422 0.000243 0.373681 0.413325 0.391862 0.000052 0.359554 0.402636 0.380430 0.000139 0.366279 0.411825 0.386057 0.000142 0.467034 0.457000 0.460975 0.000469 0.474102 0.479367 0.477870 0.000492 0.370301 0.408072 0.388485 0.000114 0.377061 0.418579 0.395238 0.000118 964.220000 975.100000 966.661633 378.519139 1108.420000 1090.960000 1100.059133 446.044906 7927.360000 7933.940000 7933.279233 713.385865
288 0.362945 0.407276 0.383266 0.000063 0.472387 0.466225 0.469463 0.000242 0.373889 0.413171 0.391886 0.000052 0.360430 0.401622 0.380412 0.000140 0.365460 0.412930 0.386121 0.000142 0.462132 0.457719 0.461025 0.000460 0.482641 0.474731 0.477900 0.000503 0.370600 0.407232 0.388473 0.000115 0.377178 0.419110 0.395299 0.000118 961.600000 970.970000 966.746333 378.526074 1107.170000 1084.690000 1099.977000 451.004740 7931.230000 7944.340000 7933.276667 716.692092
289 0.362982 0.407765 0.383342 0.000064 0.469115 0.469659 0.469500 0.000241 0.373595 0.413955 0.391958 0.000053 0.359929 0.404037 0.380416 0.000141 0.366036 0.411494 0.386268 0.000143 0.459927 0.460326 0.461194 0.000463 0.478302 0.478993 0.477805 0.000516 0.369928 0.409666 0.388494 0.000116 0.377263 0.418244 0.395422 0.000119 963.070000 971.480000 966.724467 376.086635 1109.190000 1089.250000 1100.095133 449.757041 7927.740000 7939.270000 7933.180400 720.516739
290 0.362956 0.407724 0.383294 0.000064 0.472004 0.471083 0.469365 0.000248 0.373861 0.414059 0.391901 0.000053 0.359861 0.402964 0.380435 0.000143 0.366051 0.412483 0.386153 0.000145 0.462181 0.461718 0.461087 0.000467 0.481827 0.480447 0.477643 0.000519 0.370093 0.408840 0.388500 0.000118 0.377629 0.419279 0.395302 0.000120 962.310000 975.980000 966.709733 383.856470 1107.600000 1090.350000 1100.215867 452.112749 7930.090000 7933.670000 7933.074400 731.603551
291 0.362495 0.407586 0.383321 0.000065 0.471876 0.468614 0.469707 0.000240 0.373433 0.413689 0.391960 0.000054 0.359354 0.402760 0.380352 0.000143 0.365636 0.412413 0.386291 0.000147 0.461646 0.461040 0.461434 0.000447 0.482105 0.476188 0.477981 0.000520 0.369583 0.408588 0.388460 0.000118 0.377283 0.418790 0.395460 0.000121 961.200000 974.220000 966.752700 392.081456 1110.370000 1090.510000 1100.074133 454.747230 7928.430000 7935.270000 7933.173167 751.705065
292 0.362962 0.407252 0.383211 0.000063 0.471230 0.468292 0.469699 0.000243 0.373789 0.413356 0.391860 0.000052 0.360779 0.403301 0.380212 0.000143 0.365144 0.411203 0.386211 0.000145 0.464701 0.460886 0.461326 0.000460 0.477758 0.475698 0.478072 0.000513 0.371171 0.409060 0.388323 0.000118 0.376406 0.417652 0.395397 0.000119 962.450000 973.020000 966.793667 391.363785 1110.620000 1089.640000 1100.254233 448.770805 7926.930000 7937.340000 7932.952100 746.180327
293 0.362494 0.407731 0.383249 0.000065 0.472357 0.467152 0.469619 0.000242 0.373480 0.413673 0.391886 0.000054 0.358370 0.405437 0.380216 0.000146 0.366618 0.410025 0.386281 0.000148 0.464326 0.453893 0.461260 0.000460 0.480388 0.480411 0.477978 0.000516 0.368966 0.410283 0.388321 0.000121 0.377995 0.417063 0.395451 0.000122 960.280000 973.910000 966.613600 398.893745 1107.390000 1088.760000 1100.345200 448.608149 7932.330000 7937.330000 7933.041200 766.468793
294 0.362220 0.407401 0.383186 0.000067 0.472554 0.469145 0.469762 0.000238 0.373253 0.413575 0.391843 0.000055 0.359431 0.402625 0.380097 0.000145 0.365008 0.412177 0.386274 0.000151 0.463200 0.462065 0.461301 0.000459 0.481907 0.476224 0.478222 0.000498 0.369808 0.408569 0.388218 0.000120 0.376698 0.418581 0.395469 0.000124 961.620000 972.240000 966.735433 399.738603 1107.330000 1086.020000 1100.362467 448.566532 7931.050000 7941.740000 7932.902100 764.094319
295 0.362460 0.407882 0.383011 0.000067 0.471644 0.466032 0.469919 0.000237 0.373378 0.413697 0.391702 0.000055 0.358695 0.405479 0.379913 0.000147 0.366225 0.410286 0.386110 0.000148 0.464795 0.458919 0.461472 0.000457 0.478493 0.473146 0.478366 0.000494 0.369305 0.410823 0.388069 0.000122 0.377451 0.416572 0.395336 0.000122 962.280000 976.260000 966.712633 406.621720 1110.930000 1089.850000 1100.403900 447.580918 7926.790000 7933.890000 7932.883467 766.129583
296 0.362859 0.407936 0.382749 0.000067 0.473317 0.463133 0.470157 0.000235 0.373905 0.413455 0.391490 0.000055 0.358752 0.404700 0.379557 0.000147 0.366966 0.411171 0.385941 0.000147 0.462831 0.455058 0.461580 0.000462 0.483803 0.471208 0.478734 0.000484 0.369160 0.409736 0.387760 0.000121 0.378649 0.417175 0.395221 0.000121 961.850000 979.440000 966.709200 408.405020 1106.910000 1085.770000 1100.482100 449.569981 7931.240000 7934.790000 7932.808700 766.354191
297 0.362439 0.408009 0.382636 0.000067 0.471772 0.469406 0.470030 0.000241 0.373372 0.414149 0.391376 0.000055 0.358404 0.405241 0.379434 0.000146 0.366474 0.410776 0.385839 0.000144 0.462548 0.461834 0.461475 0.000468 0.480997 0.476978 0.478585 0.000476 0.368818 0.410901 0.387638 0.000120 0.377926 0.417396 0.395113 0.000119 961.230000 979.120000 966.679467 415.585609 1109.360000 1086.810000 1100.774233 451.328318 7929.410000 7934.070000 7932.546300 768.853782
298 0.362474 0.407924 0.382613 0.000066 0.472937 0.464534 0.470085 0.000238 0.373520 0.413585 0.391360 0.000055 0.359513 0.403848 0.379223 0.000145 0.365435 0.412000 0.386003 0.000144 0.464505 0.455514 0.461465 0.000463 0.481369 0.473554 0.478705 0.000483 0.370012 0.409015 0.387447 0.000119 0.377028 0.418156 0.395273 0.000119 960.710000 974.890000 966.472467 413.330522 1111.780000 1088.430000 1100.943633 451.232922 7927.510000 7936.680000 7932.583900 770.935700
299 0.362192 0.407301 0.382517 0.000065 0.469995 0.465247 0.470102 0.000229 0.372972 0.413095 0.391275 0.000054 0.357955 0.404335 0.379146 0.000144 0.366430 0.410267 0.385887 0.000141 0.460170 0.457803 0.461491 0.000453 0.479821 0.472692 0.478713 0.000455 0.368176 0.409681 0.387381 0.000120 0.377769 0.416509 0.395170 0.000117 960.210000 970.890000 966.424800 421.422254 1111.110000 1092.630000 1100.891767 449.556156 7928.680000 7936.480000 7932.683433 777.159409
300 0.361925 0.407733 0.382495 0.000065 0.470455 0.467997 0.470260 0.000231 0.372778 0.413760 0.391272 0.000054 0.358128 0.405508 0.379059 0.000143 0.365721 0.409959 0.385932 0.000140 0.461044 0.457977 0.461746 0.000451 0.479866 0.478017 0.478773 0.000464 0.368420 0.410755 0.387327 0.000119 0.377136 0.416765 0.395216 0.000116 959.640000 975.950000 966.394433 426.111646 1108.990000 1092.420000 1100.833967 450.444462 7931.370000 7931.630000 7932.771600 788.333458
301 0.362132 0.407415 0.382420 0.000063 0.469490 0.467201 0.470202 0.000225 0.372868 0.413393 0.391198 0.000053 0.357436 0.404991 0.378938 0.000140 0.366828 0.409839 0.385902 0.000138 0.458714 0.459676 0.461558 0.000446 0.480266 0.474725 0.478846 0.000446 0.367564 0.410460 0.387200 0.000116 0.378171 0.416327 0.395196 0.000114 962.420000 972.530000 966.311267 439.080069 1109.040000 1089.260000 1100.902400 453.273219 7928.540000 7938.210000 7932.786333 791.695085
302 0.362213 0.406629 0.382441 0.000063 0.468629 0.464871 0.470306 0.000223 0.372855 0.412453 0.391228 0.000052 0.359500 0.402599 0.378909 0.000139 0.364927 0.410659 0.385973 0.000141 0.456475 0.455617 0.461607 0.000442 0.480783 0.474126 0.479005 0.000442 0.369197 0.407901 0.387179 0.000116 0.376513 0.417006 0.395276 0.000116 959.620000 975.760000 966.241167 439.938045 1108.720000 1089.850000 1100.728400 445.016243 7931.660000 7934.390000 7933.030433 779.432810
303 0.362077 0.407220 0.382408 0.000063 0.472192 0.467950 0.470122 0.000226 0.373089 0.413293 0.391179 0.000052 0.358333 0.403202 0.378779 0.000138 0.365822 0.411237 0.386037 0.000141 0.462033 0.457013 0.461404 0.000458 0.482350 0.478887 0.478840 0.000442 0.368703 0.408584 0.387041 0.000115 0.377475 0.418002 0.395317 0.000117 960.300000 976.960000 966.261467 443.835778 1109.210000 1086.450000 1100.495033 436.661275 7930.490000 7936.590000 7933.243500 772.373527
304 0.362034 0.406984 0.382378 0.000063 0.470318 0.467749 0.470003 0.000226 0.372863 0.413061 0.391141 0.000053 0.357969 0.402377 0.378690 0.000137 0.366099 0.411591 0.386067 0.000140 0.461708 0.457644 0.461243 0.000470 0.478927 0.477853 0.478762 0.000440 0.368343 0.407904 0.386945 0.000115 0.377382 0.418218 0.395337 0.000116 959.860000 979.150000 965.874633 438.056459 1108.690000 1089.850000 1100.566367 431.375699 7931.450000 7931.000000 7933.559000 752.690689
305 0.362320 0.407363 0.382435 0.000064 0.470617 0.467963 0.470001 0.000231 0.373150 0.413423 0.391192 0.000053 0.358181 0.404501 0.378701 0.000138 0.366460 0.410225 0.386169 0.000143 0.461825 0.461044 0.461074 0.000482 0.479409 0.474883 0.478929 0.000431 0.368545 0.410155 0.386938 0.000116 0.377755 0.416691 0.395445 0.000117 960.040000 974.760000 965.692267 432.870026 1109.680000 1089.750000 1100.608867 424.775999 7930.280000 7935.490000 7933.698867 739.002800
306 0.362091 0.407379 0.382424 0.000064 0.469864 0.467792 0.469921 0.000234 0.372868 0.413420 0.391174 0.000054 0.359160 0.403168 0.378749 0.000138 0.365022 0.411590 0.386100 0.000142 0.461471 0.463383 0.461186 0.000484 0.478257 0.472200 0.478655 0.000447 0.369391 0.409189 0.386993 0.000116 0.376346 0.417651 0.395355 0.000117 958.570000 971.230000 965.693633 434.587447 1109.100000 1088.960000 1100.509133 429.633025 7932.330000 7939.810000 7933.797233 738.758881
307 0.361677 0.406874 0.382275 0.000064 0.473139 0.470907 0.469930 0.000235 0.372823 0.413277 0.391041 0.000054 0.358619 0.403837 0.378621 0.000137 0.364735 0.409911 0.385929 0.000143 0.463504 0.460721 0.461139 0.000487 0.482775 0.481093 0.478720 0.000446 0.369107 0.409526 0.386873 0.000114 0.376539 0.417029 0.395208 0.000118 958.680000 971.450000 965.536133 429.765775 1105.830000 1094.360000 1100.627033 427.090353 7935.490000 7934.190000 7933.836833 727.100732
308 0.362032 0.407119 0.382247 0.000065 0.471137 0.466963 0.469598 0.000233 0.372943 0.413104 0.390982 0.000054 0.359348 0.403315 0.378607 0.000138 0.364717 0.410924 0.385887 0.000143 0.460719 0.458995 0.460753 0.000488 0.481555 0.474931 0.478444 0.000452 0.369485 0.408883 0.386821 0.000115 0.376400 0.417325 0.395142 0.000118 959.420000 968.900000 965.427667 423.141772 1104.980000 1090.800000 1100.601167 420.649634 7935.600000 7940.300000 7933.971167 710.743115
309 0.361637 0.406786 0.382190 0.000065 0.472447 0.468256 0.469518 0.000242 0.372718 0.412933 0.390923 0.000054 0.357862 0.404257 0.378411 0.000139 0.365413 0.409314 0.385969 0.000144 0.464083 0.456483 0.460637 0.000496 0.480811 0.480028 0.478399 0.000455 0.368484 0.409480 0.386633 0.000115 0.376953 0.416386 0.395212 0.000118 959.370000 972.010000 965.352033 422.425884 1105.750000 1089.760000 1100.422900 412.694994 7934.880000 7938.230000 7934.225067 704.704088
310 0.361961 0.406447 0.382228 0.000065 0.471564 0.464929 0.469576 0.000237 0.372921 0.412295 0.390963 0.000054 0.358573 0.403384 0.378472 0.000139 0.365349 0.409510 0.385984 0.000143 0.462525 0.458458 0.460938 0.000491 0.480603 0.471400 0.478214 0.000446 0.368968 0.408892 0.386718 0.000116 0.376874 0.415699 0.395207 0.000118 959.460000 970.660000 965.206500 421.768619 1104.220000 1089.350000 1100.295267 408.321566 7936.320000 7939.990000 7934.498233 695.256178
311 0.362127 0.407079 0.382224 0.000065 0.472588 0.463206 0.469579 0.000236 0.373173 0.412692 0.390960 0.000055 0.358155 0.404098 0.378427 0.000140 0.366099 0.410060 0.386021 0.000145 0.463603 0.454914 0.460723 0.000497 0.481573 0.471498 0.478435 0.000442 0.368699 0.409180 0.386657 0.000116 0.377647 0.416204 0.395263 0.000120 957.940000 972.890000 965.178033 415.521786 1106.360000 1090.460000 1100.232800 407.930036 7935.700000 7936.650000 7934.589167 689.009668
312 0.361705 0.407458 0.382160 0.000065 0.468952 0.466816 0.469471 0.000235 0.372429 0.413393 0.390892 0.000054 0.358749 0.402475 0.378369 0.000138 0.364661 0.412440 0.385952 0.000147 0.459959 0.460161 0.460475 0.000498 0.477944 0.473471 0.478468 0.000446 0.368870 0.408243 0.386580 0.000115 0.375989 0.418543 0.395203 0.000121 960.420000 973.710000 965.063233 417.056910 1108.290000 1086.640000 1100.013000 410.276320 7931.290000 7939.650000 7934.923767 685.907549
313 0.362276 0.406910 0.382127 0.000065 0.470324 0.473001 0.469536 0.000236 0.373081 0.413520 0.390867 0.000054 0.358828 0.402384 0.378377 0.000138 0.365724 0.411437 0.385876 0.000145 0.460564 0.461095 0.460614 0.000505 0.480085 0.484907 0.478458 0.000444 0.369002 0.408255 0.386601 0.000114 0.377160 0.418784 0.395134 0.000119 959.090000 971.240000 965.082367 416.030965 1106.110000 1087.010000 1099.920233 410.301895 7934.800000 7941.750000 7934.997400 688.292470
314 0.361881 0.406770 0.382033 0.000064 0.472578 0.466246 0.469560 0.000233 0.372950 0.412717 0.390785 0.000053 0.358509 0.402738 0.378329 0.000137 0.365252 0.410801 0.385736 0.000147 0.464951 0.457031 0.460844 0.000498 0.480205 0.475462 0.478277 0.000446 0.369153 0.408167 0.386581 0.000114 0.376748 0.417267 0.394990 0.000121 960.190000 972.440000 964.899600 412.235212 1107.510000 1086.750000 1099.595333 399.313437 7932.300000 7940.810000 7935.505067 683.056343
315 0.362276 0.407311 0.382050 0.000064 0.473079 0.466220 0.469508 0.000235 0.373356 0.413202 0.390795 0.000053 0.359513 0.401941 0.378277 0.000137 0.365039 0.412681 0.385822 0.000145 0.465440 0.459220 0.460719 0.000503 0.480719 0.473220 0.478297 0.000444 0.370105 0.407668 0.386522 0.000113 0.376607 0.418735 0.395069 0.000119 962.720000 970.180000 964.900633 416.003844 1104.710000 1091.350000 1099.127133 402.997449 7932.570000 7938.470000 7935.972233 689.712246
316 0.361868 0.406822 0.381998 0.000063 0.470730 0.468666 0.469352 0.000232 0.372754 0.413006 0.390733 0.000053 0.359116 0.402654 0.378262 0.000137 0.364620 0.410989 0.385734 0.000143 0.462694 0.459331 0.460416 0.000507 0.478766 0.478002 0.478289 0.000432 0.369474 0.408322 0.386477 0.000114 0.376035 0.417691 0.394989 0.000117 959.870000 975.160000 964.829633 415.382600 1105.670000 1090.860000 1098.737200 403.035080 7934.460000 7933.980000 7936.433167 691.965185
317 0.362110 0.407217 0.382090 0.000064 0.469457 0.466706 0.469441 0.000230 0.372845 0.413166 0.390825 0.000053 0.359417 0.402742 0.378279 0.000138 0.364803 0.411693 0.385900 0.000142 0.460352 0.455752 0.460366 0.000497 0.478563 0.477661 0.478516 0.000429 0.369511 0.408043 0.386488 0.000114 0.376179 0.418290 0.395161 0.000117 959.310000 973.270000 965.102433 419.558274 1105.170000 1092.480000 1098.423333 404.174721 7935.520000 7934.250000 7936.474233 690.960744
318 0.361776 0.406616 0.382015 0.000063 0.470396 0.465974 0.469386 0.000232 0.372638 0.412552 0.390753 0.000052 0.357996 0.402259 0.378125 0.000139 0.365556 0.410973 0.385906 0.000143 0.460962 0.458753 0.460373 0.000502 0.479829 0.473195 0.478399 0.000431 0.368293 0.407908 0.386350 0.000115 0.376983 0.417195 0.395155 0.000117 958.340000 973.160000 965.094733 422.852967 1103.770000 1090.530000 1098.199400 399.234417 7937.890000 7936.310000 7936.705867 684.128284
319 0.361739 0.406604 0.382089 0.000064 0.470261 0.466889 0.469540 0.000234 0.372592 0.412633 0.390834 0.000053 0.358718 0.401982 0.378213 0.000143 0.364761 0.411227 0.385965 0.000142 0.458743 0.459473 0.460471 0.000495 0.481780 0.474305 0.478609 0.000438 0.368720 0.407731 0.386439 0.000118 0.376463 0.417535 0.395230 0.000116 959.300000 971.390000 964.845900 410.493770 1106.650000 1090.590000 1097.716567 396.986739 7934.050000 7938.020000 7937.437533 678.525959
320 0.361528 0.407004 0.382006 0.000064 0.470533 0.464213 0.469775 0.000227 0.372429 0.412725 0.390783 0.000053 0.359263 0.402736 0.378071 0.000142 0.363793 0.411273 0.385942 0.000143 0.459415 0.455308 0.460732 0.000489 0.481651 0.473118 0.478818 0.000429 0.369278 0.407993 0.386337 0.000117 0.375579 0.417457 0.395230 0.000117 957.690000 971.880000 964.441367 399.653892 1103.990000 1088.200000 1097.568500 392.970341 7938.320000 7939.920000 7937.990133 664.197183
321 0.361542 0.406172 0.381979 0.000064 0.472102 0.466839 0.469445 0.000228 0.372598 0.412238 0.390725 0.000054 0.357906 0.402400 0.377992 0.000143 0.365178 0.409943 0.385965 0.000144 0.462250 0.458431 0.460323 0.000487 0.481954 0.475247 0.478567 0.000429 0.368340 0.408003 0.386225 0.000119 0.376856 0.416474 0.395225 0.000119 959.080000 972.330000 964.135600 402.029064 1102.750000 1085.130000 1097.771733 393.095864 7938.170000 7942.540000 7938.092667 660.483612
322 0.361536 0.405814 0.381881 0.000063 0.468695 0.466566 0.469481 0.000232 0.372252 0.411889 0.390641 0.000052 0.358395 0.403202 0.377844 0.000141 0.364677 0.408425 0.385919 0.000144 0.458503 0.460040 0.460163 0.000499 0.478887 0.473092 0.478798 0.000425 0.368406 0.408886 0.386076 0.000117 0.376098 0.414892 0.395207 0.000119 955.350000 971.910000 963.825667 399.313605 1103.090000 1088.570000 1097.626133 391.065026 7941.560000 7939.520000 7938.548200 664.219834
323 0.361446 0.405993 0.381853 0.000064 0.471360 0.467873 0.469542 0.000234 0.372437 0.412181 0.390622 0.000053 0.357661 0.400781 0.377786 0.000141 0.365231 0.411205 0.385920 0.000147 0.463250 0.460410 0.460211 0.000504 0.479470 0.475335 0.478873 0.000436 0.368220 0.406744 0.386029 0.000117 0.376655 0.417618 0.395215 0.000121 957.330000 969.380000 963.725100 400.954410 1105.340000 1088.640000 1097.465433 391.505674 7937.330000 7941.980000 7938.809467 663.702438
324 0.361308 0.405883 0.381826 0.000064 0.468796 0.465894 0.469375 0.000231 0.372057 0.411884 0.390581 0.000053 0.358037 0.401960 0.377876 0.000140 0.364579 0.409806 0.385776 0.000148 0.460934 0.458831 0.460191 0.000490 0.476657 0.472957 0.478558 0.000438 0.368327 0.407647 0.386107 0.000117 0.375787 0.416121 0.395055 0.000122 956.970000 975.770000 963.643800 396.798505 1105.580000 1086.270000 1097.246100 396.325293 7937.450000 7937.960000 7939.110100 669.254857
325 0.361310 0.406280 0.381801 0.000065 0.471344 0.468124 0.469423 0.000230 0.372314 0.412464 0.390564 0.000054 0.357488 0.403122 0.377811 0.000142 0.365133 0.409438 0.385792 0.000149 0.463179 0.458289 0.460333 0.000488 0.479508 0.477958 0.478513 0.000438 0.368057 0.408639 0.386063 0.000118 0.376570 0.416290 0.395064 0.000123 959.210000 971.150000 963.840600 391.386991 1105.840000 1086.340000 1097.010133 395.447549 7934.950000 7942.510000 7939.149267 669.132432
326 0.361164 0.406253 0.381759 0.000065 0.469311 0.466060 0.469324 0.000231 0.371979 0.412234 0.390516 0.000055 0.357769 0.402454 0.377832 0.000144 0.364559 0.410051 0.385687 0.000148 0.461728 0.460449 0.460068 0.000490 0.476894 0.471672 0.478581 0.000440 0.368165 0.408254 0.386056 0.000120 0.375793 0.416213 0.394976 0.000122 958.180000 971.170000 963.754400 387.559762 1104.320000 1086.100000 1096.740633 399.957631 7937.500000 7942.730000 7939.504967 679.448187
327 0.361442 0.406505 0.381710 0.000065 0.469773 0.466899 0.469323 0.000233 0.372276 0.412544 0.390471 0.000054 0.357518 0.402127 0.377888 0.000143 0.365367 0.410883 0.385532 0.000146 0.462273 0.456333 0.460260 0.000489 0.477273 0.477465 0.478386 0.000445 0.367994 0.407547 0.386126 0.000118 0.376558 0.417541 0.394817 0.000121 961.260000 971.850000 963.898133 384.932636 1107.250000 1086.250000 1096.342967 397.500186 7931.490000 7941.900000 7939.758900 673.507481
328 0.361370 0.405445 0.381648 0.000063 0.470250 0.470258 0.469452 0.000228 0.372258 0.411927 0.390428 0.000053 0.357751 0.398897 0.377771 0.000141 0.364990 0.411994 0.385524 0.000146 0.462242 0.462100 0.460217 0.000478 0.478258 0.478415 0.478687 0.000440 0.368200 0.405218 0.386016 0.000117 0.376317 0.418636 0.394840 0.000121 957.240000 973.620000 963.987500 384.428045 1103.510000 1087.990000 1096.200233 401.862571 7939.250000 7938.390000 7939.812267 677.865720
329 0.361108 0.406523 0.381678 0.000065 0.470409 0.470485 0.469221 0.000232 0.372038 0.412919 0.390432 0.000054 0.356723 0.402393 0.377782 0.000142 0.365494 0.410652 0.385574 0.000145 0.460375 0.461600 0.460049 0.000486 0.480443 0.479371 0.478393 0.000453 0.367088 0.408314 0.386009 0.000118 0.376989 0.417524 0.394856 0.000120 958.810000 968.710000 963.940200 377.688800 1103.790000 1087.600000 1095.785200 406.181598 7937.400000 7943.690000 7940.274600 693.439591
330 0.361061 0.407096 0.381659 0.000066 0.472859 0.469411 0.469218 0.000233 0.372241 0.413328 0.390415 0.000055 0.357825 0.404253 0.377749 0.000146 0.364297 0.409939 0.385569 0.000145 0.463671 0.460639 0.460270 0.000494 0.482047 0.478183 0.478165 0.000453 0.368409 0.409892 0.386001 0.000121 0.376072 0.416764 0.394829 0.000121 960.040000 970.750000 963.953867 377.113345 1101.430000 1086.880000 1095.772933 412.218214 7938.530000 7942.370000 7940.273200 710.313918
331 0.361198 0.406990 0.381609 0.000066 0.469462 0.467017 0.469199 0.000234 0.372025 0.412993 0.390368 0.000055 0.358733 0.402069 0.377715 0.000145 0.363664 0.411911 0.385503 0.000148 0.462064 0.460966 0.460151 0.000495 0.476860 0.473068 0.478246 0.000456 0.369066 0.407959 0.385958 0.000120 0.374983 0.418027 0.394778 0.000122 958.810000 971.440000 964.023933 378.486803 1104.100000 1087.360000 1095.813733 410.617095 7937.090000 7941.200000 7940.162333 713.815340
332 0.361396 0.406774 0.381567 0.000066 0.470065 0.467028 0.469027 0.000232 0.372263 0.412800 0.390313 0.000055 0.356107 0.403819 0.377691 0.000146 0.366685 0.409729 0.385444 0.000146 0.463205 0.458118 0.460006 0.000495 0.476925 0.475938 0.478048 0.000453 0.366817 0.409249 0.385922 0.000122 0.377709 0.416350 0.394704 0.000122 961.330000 968.800000 964.132100 381.488149 1104.260000 1086.690000 1095.849800 411.908066 7934.410000 7944.510000 7940.018100 721.322150
333 0.361098 0.407045 0.381513 0.000065 0.470362 0.466896 0.469013 0.000234 0.372024 0.413030 0.390263 0.000054 0.356969 0.402434 0.377567 0.000144 0.365226 0.411656 0.385459 0.000147 0.462885 0.457004 0.460294 0.000492 0.477839 0.476789 0.477733 0.000463 0.367561 0.407891 0.385839 0.000120 0.376488 0.418169 0.394687 0.000122 961.350000 970.370000 964.181567 380.126666 1102.210000 1084.480000 1095.875367 415.560527 7936.440000 7945.150000 7939.943067 723.394428
334 0.360888 0.406793 0.381403 0.000065 0.470940 0.465508 0.469031 0.000237 0.371893 0.412665 0.390166 0.000054 0.357655 0.402392 0.377375 0.000143 0.364121 0.411194 0.385431 0.000145 0.465622 0.459043 0.460471 0.000488 0.476257 0.471973 0.477591 0.000477 0.368452 0.408057 0.385684 0.000118 0.375335 0.417272 0.394647 0.000121 962.980000 969.490000 964.240133 381.576742 1105.320000 1085.800000 1095.882133 412.051073 7931.700000 7944.710000 7939.877733 720.813324
335 0.361126 0.407011 0.381440 0.000065 0.471508 0.467008 0.468957 0.000236 0.372164 0.413011 0.390192 0.000054 0.357629 0.403560 0.377444 0.000144 0.364622 0.410462 0.385436 0.000145 0.462443 0.453524 0.460564 0.000481 0.480573 0.480491 0.477350 0.000485 0.368111 0.408556 0.385756 0.000119 0.376217 0.417465 0.394627 0.000121 963.250000 970.390000 964.298467 382.978328 1105.110000 1084.630000 1095.792000 410.831717 7931.640000 7944.980000 7939.909533 720.891141
336 0.361229 0.406129 0.381467 0.000064 0.469424 0.462952 0.468829 0.000241 0.372048 0.411811 0.390203 0.000053 0.357473 0.402565 0.377466 0.000142 0.364985 0.409692 0.385467 0.000145 0.462143 0.452489 0.460649 0.000485 0.476706 0.473416 0.477009 0.000489 0.367940 0.407557 0.385785 0.000116 0.376157 0.416065 0.394621 0.000121 962.750000 970.140000 964.240633 385.565267 1102.940000 1086.370000 1095.602600 413.418786 7934.310000 7943.490000 7940.156767 715.121105
337 0.361047 0.405960 0.381463 0.000063 0.470363 0.466040 0.468765 0.000245 0.371979 0.411968 0.390193 0.000053 0.356750 0.400306 0.377515 0.000142 0.365345 0.411615 0.385411 0.000143 0.462764 0.457406 0.460642 0.000479 0.477962 0.474674 0.476888 0.000504 0.367351 0.406016 0.385828 0.000118 0.376607 0.417921 0.394558 0.000119 961.000000 967.560000 964.343100 387.866477 1105.340000 1080.830000 1095.537067 416.495146 7933.660000 7951.610000 7940.119833 712.372530
338 0.361284 0.406169 0.381557 0.000064 0.468555 0.467645 0.468799 0.000240 0.372011 0.412316 0.390281 0.000053 0.357131 0.401689 0.377456 0.000142 0.365437 0.410649 0.385657 0.000143 0.460413 0.461682 0.460931 0.000465 0.476698 0.473608 0.476667 0.000509 0.367459 0.407688 0.385803 0.000117 0.376563 0.416945 0.394758 0.000118 964.510000 973.530000 964.450967 388.643194 1104.570000 1083.390000 1095.335367 418.502517 7930.920000 7943.080000 7940.213667 713.965440
339 0.361155 0.406256 0.381647 0.000064 0.468668 0.468739 0.468789 0.000240 0.371907 0.412504 0.390361 0.000054 0.357783 0.400908 0.377512 0.000141 0.364528 0.411604 0.385781 0.000144 0.461318 0.460819 0.460921 0.000461 0.476017 0.476658 0.476658 0.000511 0.368136 0.406899 0.385853 0.000116 0.375677 0.418109 0.394869 0.000120 965.020000 967.350000 964.602367 387.500384 1104.580000 1085.610000 1095.326133 422.984250 7930.400000 7947.040000 7940.071500 718.062204
340 0.361281 0.406183 0.381659 0.000064 0.470199 0.468679 0.468721 0.000238 0.372172 0.412432 0.390365 0.000053 0.356778 0.400641 0.377566 0.000142 0.365784 0.411724 0.385753 0.000143 0.462669 0.459437 0.461024 0.000454 0.477728 0.477921 0.476417 0.000511 0.367367 0.406521 0.385912 0.000117 0.376978 0.418344 0.394819 0.000120 962.220000 973.360000 964.794400 387.048631 1101.660000 1083.960000 1095.159200 425.741602 7936.120000 7942.680000 7940.046400 715.714857
341 0.361303 0.406369 0.381698 0.000065 0.469106 0.466813 0.468836 0.000241 0.372083 0.412414 0.390412 0.000054 0.357735 0.402722 0.377618 0.000143 0.364870 0.410017 0.385777 0.000147 0.462288 0.457392 0.461135 0.000455 0.475925 0.476234 0.476538 0.000512 0.368191 0.408189 0.385970 0.000118 0.375976 0.416639 0.394853 0.000122 963.240000 970.710000 965.128567 384.093830 1103.230000 1084.550000 1095.226200 427.441629 7933.530000 7944.740000 7939.645233 717.387402
342 0.361069 0.406313 0.381720 0.000065 0.468638 0.468498 0.468803 0.000239 0.371826 0.412531 0.390428 0.000054 0.356402 0.401678 0.377627 0.000144 0.365737 0.410947 0.385813 0.000147 0.461143 0.462649 0.461001 0.000452 0.476133 0.474348 0.476604 0.000511 0.366876 0.407775 0.385964 0.000118 0.376776 0.417287 0.394892 0.000121 961.030000 970.740000 965.438767 387.587848 1104.060000 1080.210000 1095.424433 434.805227 7934.910000 7949.050000 7939.136800 740.743246
343 0.361125 0.406398 0.381668 0.000066 0.469285 0.467996 0.468554 0.000241 0.371941 0.412558 0.390357 0.000055 0.356162 0.401391 0.377626 0.000143 0.366089 0.411405 0.385711 0.000149 0.459219 0.459578 0.460634 0.000455 0.479350 0.476415 0.476473 0.000513 0.366467 0.407210 0.385927 0.000118 0.377415 0.417906 0.394787 0.000123 962.750000 971.440000 965.841800 381.458209 1099.840000 1084.180000 1095.410300 432.927862 7937.410000 7944.380000 7938.747900 735.762586
344 0.360747 0.406468 0.381634 0.000066 0.468585 0.465609 0.468593 0.000245 0.371531 0.412382 0.390330 0.000055 0.356566 0.402220 0.377588 0.000144 0.364929 0.410715 0.385679 0.000153 0.459358 0.454935 0.460669 0.000468 0.477813 0.476282 0.476517 0.000516 0.366845 0.407491 0.385896 0.000119 0.376217 0.417272 0.394763 0.000126 961.360000 970.870000 966.104767 380.830138 1101.390000 1085.970000 1095.453400 431.725306 7937.250000 7943.160000 7938.441833 742.236242
345 0.361094 0.406979 0.381570 0.000066 0.468650 0.466782 0.468533 0.000240 0.371849 0.412959 0.390266 0.000055 0.357699 0.402072 0.377697 0.000144 0.364488 0.411885 0.385443 0.000151 0.460303 0.458750 0.460684 0.000463 0.476998 0.474814 0.476381 0.000513 0.367960 0.407740 0.385996 0.000119 0.375739 0.418178 0.394537 0.000124 961.880000 973.190000 966.381667 378.485955 1103.570000 1083.400000 1095.506567 438.227535 7934.550000 7943.410000 7938.111767 744.977615
346 0.361272 0.406069 0.381505 0.000065 0.470975 0.466220 0.468623 0.000236 0.372243 0.412084 0.390217 0.000054 0.358014 0.403760 0.377647 0.000141 0.364531 0.408378 0.385364 0.000150 0.464884 0.457380 0.460598 0.000452 0.477067 0.475059 0.476648 0.000513 0.368701 0.409122 0.385942 0.000117 0.375785 0.415046 0.394492 0.000123 963.320000 972.570000 966.775200 384.228953 1104.480000 1082.960000 1095.434267 441.790542 7932.200000 7944.470000 7937.790533 754.834744
347 0.361365 0.406782 0.381534 0.000065 0.467682 0.466649 0.468616 0.000236 0.371997 0.412769 0.390242 0.000054 0.357862 0.405280 0.377760 0.000141 0.364868 0.408284 0.385307 0.000151 0.458673 0.457289 0.460732 0.000454 0.476690 0.476008 0.476500 0.000503 0.367943 0.410481 0.386057 0.000117 0.376051 0.415056 0.394427 0.000125 963.210000 972.330000 966.899700 385.668927 1103.210000 1080.910000 1095.235400 446.489058 7933.580000 7946.760000 7937.864900 768.132216
348 0.361160 0.405788 0.381429 0.000064 0.468200 0.466888 0.468516 0.000237 0.371864 0.411898 0.390138 0.000054 0.358154 0.401006 0.377670 0.000139 0.364167 0.410570 0.385188 0.000151 0.460199 0.456328 0.460703 0.000457 0.476200 0.477447 0.476328 0.000508 0.368358 0.406538 0.385973 0.000115 0.375370 0.417258 0.394302 0.000125 963.780000 976.820000 966.926267 387.639604 1102.490000 1082.910000 1094.993200 452.956652 7933.730000 7940.270000 7938.080533 772.036970
349 0.361017 0.406036 0.381488 0.000064 0.471784 0.466191 0.468471 0.000240 0.372094 0.412052 0.390186 0.000054 0.357765 0.402584 0.377856 0.000140 0.364269 0.409488 0.385119 0.000150 0.463545 0.458171 0.460481 0.000469 0.480023 0.474211 0.476460 0.000507 0.368343 0.408143 0.386118 0.000116 0.375845 0.415961 0.394253 0.000123 964.900000 975.350000 967.172633 383.404444 1105.100000 1082.590000 1094.734933 459.180992 7930.000000 7942.060000 7938.092433 777.569300
350 0.360794 0.406015 0.381548 0.000065 0.470436 0.467455 0.468558 0.000243 0.371758 0.412159 0.390249 0.000054 0.358323 0.399525 0.378019 0.000141 0.363266 0.412504 0.385077 0.000151 0.460045 0.458067 0.460469 0.000465 0.480827 0.476844 0.476647 0.000517 0.368495 0.405379 0.386264 0.000117 0.375022 0.418938 0.394234 0.000125 962.940000 972.920000 967.147600 383.149998 1101.070000 1081.180000 1094.705133 456.192436 7935.990000 7945.900000 7938.147267 769.361583
351 0.361080 0.406606 0.381519 0.000064 0.469947 0.465754 0.468667 0.000242 0.371967 0.412521 0.390234 0.000053 0.357407 0.400806 0.378139 0.000142 0.364754 0.412405 0.384900 0.000149 0.462207 0.457507 0.460699 0.000468 0.477687 0.474002 0.476635 0.000510 0.367887 0.406476 0.386395 0.000117 0.376047 0.418565 0.394073 0.000123 964.770000 972.400000 967.293533 386.661233 1102.110000 1083.690000 1094.812600 466.821843 7933.120000 7943.910000 7937.893867 781.627727
352 0.361251 0.406359 0.381484 0.000064 0.470775 0.467599 0.468507 0.000242 0.372203 0.412483 0.390186 0.000053 0.358321 0.400677 0.378112 0.000145 0.364180 0.412041 0.384856 0.000148 0.461842 0.459009 0.460313 0.000466 0.479708 0.476189 0.476702 0.000511 0.368673 0.406510 0.386332 0.000120 0.375733 0.418456 0.394040 0.000122 964.890000 971.880000 967.500300 389.492069 1104.940000 1082.080000 1094.745967 477.401370 7930.170000 7946.040000 7937.753733 794.187554
353 0.360880 0.406486 0.381422 0.000064 0.469659 0.466886 0.468796 0.000243 0.371758 0.412526 0.390160 0.000053 0.358540 0.401226 0.378094 0.000144 0.363220 0.411746 0.384751 0.000149 0.461691 0.459791 0.460656 0.000459 0.477627 0.473981 0.476936 0.000512 0.368855 0.407083 0.386350 0.000119 0.374661 0.417969 0.393969 0.000124 963.440000 972.100000 967.611933 386.675903 1103.530000 1082.940000 1094.699367 467.992744 7933.030000 7944.960000 7937.688700 777.720456
354 0.361283 0.405727 0.381337 0.000064 0.469462 0.464124 0.468595 0.000247 0.372101 0.411567 0.390062 0.000053 0.359314 0.401014 0.378023 0.000144 0.363252 0.410439 0.384650 0.000149 0.462750 0.459682 0.460278 0.000466 0.476174 0.468567 0.476911 0.000529 0.369658 0.406881 0.386249 0.000120 0.374544 0.416252 0.393876 0.000124 964.060000 970.860000 967.732100 386.861598 1101.900000 1083.660000 1094.789333 466.698514 7934.040000 7945.480000 7937.478567 775.581965
355 0.360898 0.405876 0.381426 0.000064 0.468160 0.469292 0.468721 0.000243 0.371624 0.412217 0.390156 0.000054 0.358737 0.402456 0.378046 0.000146 0.363059 0.409296 0.384806 0.000149 0.458946 0.460717 0.460339 0.000464 0.477374 0.477866 0.477103 0.000517 0.368758 0.408282 0.386275 0.000121 0.374490 0.416153 0.394036 0.000123 964.260000 978.110000 967.675667 393.338656 1103.490000 1084.110000 1094.823700 462.275887 7932.250000 7937.780000 7937.500633 779.100420
356 0.361136 0.406217 0.381396 0.000065 0.471746 0.466108 0.468694 0.000244 0.372197 0.412206 0.390126 0.000054 0.358827 0.402070 0.377949 0.000147 0.363446 0.410365 0.384844 0.000150 0.461221 0.458501 0.460220 0.000470 0.482270 0.473715 0.477168 0.000500 0.369066 0.407713 0.386176 0.000122 0.375328 0.416700 0.394077 0.000124 963.290000 979.590000 967.832833 395.195453 1105.120000 1081.890000 1094.879867 461.260384 7931.590000 7938.520000 7937.287300 770.699734
357 0.360732 0.406755 0.381413 0.000066 0.470986 0.470442 0.468710 0.000243 0.371758 0.413123 0.390142 0.000055 0.359024 0.402247 0.377974 0.000150 0.362440 0.411262 0.384851 0.000153 0.462160 0.463519 0.459923 0.000475 0.479813 0.477365 0.477497 0.000495 0.369338 0.408374 0.386169 0.000124 0.374177 0.417872 0.394116 0.000127 964.570000 980.000000 967.937300 395.512073 1103.470000 1083.690000 1094.867200 464.141836 7931.960000 7936.310000 7937.195500 771.968933
358 0.360873 0.405832 0.381334 0.000066 0.472797 0.469359 0.468754 0.000242 0.372065 0.412185 0.390076 0.000055 0.357954 0.402816 0.377882 0.000149 0.363792 0.408848 0.384785 0.000153 0.465411 0.462090 0.460055 0.000475 0.480184 0.476628 0.477454 0.000486 0.368700 0.408743 0.386099 0.000123 0.375431 0.415626 0.394052 0.000127 964.340000 973.500000 967.918433 389.230324 1101.560000 1086.560000 1095.088200 458.201482 7934.100000 7939.940000 7936.993367 762.798830
359 0.360692 0.406371 0.381274 0.000066 0.468505 0.467982 0.468850 0.000239 0.371473 0.412532 0.390032 0.000055 0.357548 0.403310 0.377792 0.000150 0.363836 0.409432 0.384757 0.000153 0.458632 0.458793 0.460109 0.000456 0.478379 0.477172 0.477590 0.000490 0.367656 0.408859 0.386024 0.000125 0.375290 0.416206 0.394040 0.000127 962.140000 973.720000 968.189267 386.170862 1104.920000 1082.350000 1095.247767 449.124260 7932.940000 7943.930000 7936.562967 752.369209
360 0.360368 0.406388 0.381154 0.000066 0.472125 0.465736 0.468740 0.000235 0.371544 0.412323 0.389912 0.000055 0.357170 0.401975 0.377717 0.000150 0.363566 0.410802 0.384590 0.000152 0.461962 0.454456 0.459784 0.000465 0.482289 0.477016 0.477696 0.000477 0.367649 0.407223 0.385924 0.000124 0.375438 0.417423 0.393901 0.000126 965.860000 972.730000 968.364733 387.801477 1102.180000 1080.720000 1095.457600 454.310399 7931.960000 7946.550000 7936.177667 761.365228
361 0.360058 0.405844 0.381056 0.000066 0.469299 0.468679 0.468661 0.000240 0.370982 0.412128 0.389817 0.000055 0.357302 0.401215 0.377582 0.000151 0.362813 0.410473 0.384530 0.000151 0.460199 0.458580 0.459667 0.000465 0.478399 0.478779 0.477655 0.000489 0.367592 0.406952 0.385790 0.000125 0.374372 0.417304 0.393843 0.000125 964.290000 977.470000 968.280100 391.889933 1101.800000 1083.340000 1095.664200 452.378505 7933.910000 7939.190000 7936.055700 753.981355
362 0.360113 0.406371 0.380998 0.000069 0.471291 0.463389 0.468385 0.000243 0.371231 0.412073 0.389737 0.000057 0.357563 0.400329 0.377575 0.000154 0.362664 0.412414 0.384422 0.000154 0.461135 0.453952 0.459301 0.000462 0.481447 0.472826 0.477469 0.000493 0.367920 0.405691 0.385748 0.000127 0.374542 0.418455 0.393726 0.000127 964.320000 976.120000 968.308800 392.635772 1100.080000 1081.950000 1095.702067 454.089985 7935.600000 7941.930000 7935.989133 760.618296
363 0.359863 0.405945 0.380810 0.000067 0.468297 0.468052 0.468392 0.000240 0.370707 0.412156 0.389568 0.000056 0.357402 0.401187 0.377292 0.000150 0.362325 0.410704 0.384328 0.000151 0.463560 0.463332 0.459161 0.000468 0.473033 0.472771 0.477622 0.000492 0.368018 0.407402 0.385479 0.000124 0.373396 0.416911 0.393658 0.000126 964.300000 974.270000 968.221767 393.310390 1100.520000 1077.250000 1095.796267 450.328610 7935.180000 7948.480000 7935.981967 759.583067
364 0.360038 0.406260 0.380732 0.000067 0.469157 0.467318 0.468376 0.000241 0.370950 0.412366 0.389497 0.000056 0.356389 0.402245 0.377200 0.000149 0.363687 0.410275 0.384265 0.000152 0.459972 0.457628 0.459296 0.000454 0.478342 0.477008 0.477457 0.000498 0.366748 0.407784 0.385410 0.000123 0.375153 0.416948 0.393584 0.000127 962.950000 975.240000 968.240000 397.185517 1103.160000 1082.810000 1095.876367 452.425579 7933.890000 7941.950000 7935.883633 767.534525
365 0.360463 0.405834 0.380666 0.000066 0.468441 0.465518 0.468315 0.000239 0.371261 0.411802 0.389431 0.000055 0.356584 0.403135 0.377108 0.000148 0.364343 0.408533 0.384223 0.000149 0.461305 0.456085 0.459173 0.000451 0.475577 0.474951 0.477458 0.000498 0.367056 0.408430 0.385315 0.000123 0.375467 0.415174 0.393547 0.000125 962.080000 975.570000 968.474933 403.598390 1101.710000 1084.830000 1095.965467 454.398570 7936.210000 7939.600000 7935.559600 779.581412
366 0.360096 0.406096 0.380566 0.000065 0.470030 0.466023 0.468232 0.000243 0.371090 0.412089 0.389332 0.000054 0.357132 0.402277 0.377037 0.000146 0.363060 0.409915 0.384095 0.000150 0.461125 0.454746 0.459129 0.000453 0.478936 0.477301 0.477334 0.000509 0.367531 0.407524 0.385246 0.000120 0.374648 0.416654 0.393419 0.000125 961.720000 975.910000 968.682600 408.435729 1104.010000 1082.470000 1095.812700 451.138310 7934.270000 7941.620000 7935.504700 781.532348
367 0.360152 0.406124 0.380571 0.000066 0.469104 0.465600 0.468216 0.000237 0.371047 0.412072 0.389335 0.000055 0.358216 0.402285 0.376974 0.000144 0.362088 0.409963 0.384167 0.000151 0.461348 0.456552 0.459171 0.000441 0.476858 0.474647 0.477262 0.000508 0.368530 0.407712 0.385194 0.000119 0.373565 0.416432 0.393477 0.000126 962.130000 974.770000 968.808233 414.900680 1100.990000 1084.940000 1095.581733 449.683966 7936.880000 7940.290000 7935.610033 797.249850
368 0.360533 0.405469 0.380592 0.000064 0.465495 0.466622 0.468260 0.000240 0.371029 0.411584 0.389359 0.000054 0.357664 0.401345 0.377091 0.000145 0.363402 0.409594 0.384093 0.000148 0.459131 0.455429 0.459372 0.000441 0.471860 0.477815 0.477148 0.000517 0.367810 0.406753 0.385319 0.000120 0.374248 0.416416 0.393398 0.000123 965.070000 976.610000 968.778067 412.302977 1100.150000 1085.290000 1095.237767 447.389071 7934.780000 7938.100000 7935.984167 790.998592
369 0.360671 0.405701 0.380552 0.000064 0.469216 0.463908 0.468209 0.000243 0.371526 0.411521 0.389318 0.000054 0.358123 0.404154 0.377025 0.000145 0.363220 0.407247 0.384080 0.000148 0.460702 0.454545 0.459278 0.000444 0.477730 0.473270 0.477140 0.000527 0.368381 0.409193 0.385250 0.000120 0.374671 0.413849 0.393386 0.000123 965.150000 974.870000 968.725833 418.189001 1104.580000 1086.490000 1094.928733 446.365178 7930.270000 7938.640000 7936.345433 785.815984
370 0.360199 0.405563 0.380667 0.000064 0.469191 0.468717 0.468048 0.000244 0.371099 0.411879 0.389406 0.000054 0.356360 0.402004 0.377177 0.000144 0.364039 0.409123 0.384159 0.000147 0.460078 0.459796 0.459186 0.000448 0.478303 0.477639 0.476909 0.000522 0.366732 0.407783 0.385378 0.000119 0.375465 0.415974 0.393434 0.000123 966.200000 974.840000 968.685567 424.118679 1099.850000 1083.470000 1094.671900 440.562911 7933.950000 7941.690000 7936.642533 791.319582
371 0.360452 0.405480 0.380700 0.000064 0.468679 0.468058 0.467847 0.000245 0.371275 0.411737 0.389415 0.000054 0.357088 0.400390 0.377190 0.000144 0.363816 0.410570 0.384210 0.000150 0.459983 0.458863 0.458814 0.000449 0.477375 0.477252 0.476880 0.000531 0.367378 0.406237 0.385353 0.000120 0.375172 0.417238 0.393477 0.000124 965.760000 977.510000 968.841333 429.525459 1104.660000 1080.170000 1094.403133 440.424257 7929.580000 7942.320000 7936.755533 813.234273
372 0.360360 0.405973 0.380835 0.000065 0.468566 0.467096 0.467806 0.000248 0.371180 0.412085 0.389533 0.000054 0.356489 0.401221 0.377406 0.000146 0.364230 0.410726 0.384265 0.000148 0.458533 0.456279 0.458715 0.000466 0.478599 0.477913 0.476897 0.000530 0.366694 0.406726 0.385537 0.000121 0.375667 0.417445 0.393528 0.000123 963.890000 976.170000 968.696200 436.607344 1100.590000 1084.660000 1093.961400 444.212034 7935.520000 7939.170000 7937.342400 825.145412
373 0.360305 0.405592 0.380830 0.000065 0.469595 0.465302 0.467766 0.000249 0.371234 0.411563 0.389523 0.000054 0.356750 0.403046 0.377390 0.000145 0.363860 0.408138 0.384269 0.000149 0.458978 0.458067 0.458662 0.000466 0.480212 0.472537 0.476869 0.000533 0.366973 0.408548 0.385517 0.000120 0.375495 0.414578 0.393529 0.000124 964.330000 976.110000 968.861367 436.530946 1100.420000 1083.030000 1093.581800 441.112724 7935.250000 7940.860000 7937.556833 820.895412
374 0.360439 0.405640 0.380830 0.000065 0.469764 0.466514 0.467726 0.000251 0.371371 0.411727 0.389520 0.000054 0.356902 0.401316 0.377272 0.000145 0.363975 0.409963 0.384388 0.000149 0.460951 0.458611 0.458655 0.000465 0.478577 0.474417 0.476798 0.000535 0.367307 0.407046 0.385410 0.000121 0.375435 0.416409 0.393629 0.000124 967.010000 974.940000 968.974533 444.558041 1102.200000 1078.300000 1093.275567 446.523789 7930.790000 7946.760000 7937.749900 843.314274
375 0.360555 0.405731 0.380871 0.000065 0.468862 0.464228 0.467609 0.000256 0.371386 0.411581 0.389545 0.000054 0.357241 0.401242 0.377384 0.000149 0.363869 0.410220 0.384359 0.000150 0.458133 0.452406 0.458455 0.000478 0.479591 0.476050 0.476762 0.000538 0.367331 0.406358 0.385491 0.000124 0.375441 0.416803 0.393600 0.000125 965.700000 980.620000 968.984500 443.153259 1099.940000 1088.100000 1093.407933 445.427095 7934.360000 7931.280000 7937.607567 844.846326
376 0.360294 0.405477 0.380817 0.000066 0.471801 0.462322 0.467659 0.000254 0.371444 0.411162 0.389501 0.000055 0.357280 0.403338 0.377264 0.000149 0.363307 0.407617 0.384369 0.000151 0.461047 0.454951 0.458656 0.000471 0.482556 0.469694 0.476662 0.000544 0.367657 0.408499 0.385403 0.000125 0.375232 0.413824 0.393598 0.000125 964.580000 979.500000 969.118967 446.151058 1103.540000 1082.400000 1093.386000 450.210342 7931.880000 7938.100000 7937.495033 861.878925
377 0.360782 0.405327 0.380821 0.000065 0.467279 0.464677 0.467697 0.000255 0.371432 0.411262 0.389508 0.000054 0.359660 0.400263 0.377295 0.000146 0.361905 0.410392 0.384347 0.000152 0.457347 0.453950 0.458367 0.000483 0.477212 0.475403 0.477028 0.000533 0.369428 0.405631 0.385402 0.000122 0.373436 0.416893 0.393615 0.000126 961.160000 977.510000 969.116500 455.195347 1100.380000 1084.830000 1093.327167 442.295570 7938.460000 7937.660000 7937.556333 868.659778
378 0.360359 0.405421 0.380890 0.000066 0.470403 0.466468 0.467688 0.000254 0.371363 0.411526 0.389570 0.000055 0.357078 0.401153 0.377366 0.000145 0.363639 0.409689 0.384414 0.000153 0.459853 0.458489 0.458418 0.000488 0.480953 0.474446 0.476958 0.000537 0.367355 0.406886 0.385471 0.000121 0.375371 0.416165 0.393668 0.000127 962.960000 977.790000 969.148567 456.393365 1100.510000 1082.150000 1093.212500 440.023440 7936.530000 7940.060000 7937.638933 872.445466
379 0.360291 0.405689 0.380794 0.000065 0.465974 0.464759 0.467687 0.000252 0.370860 0.411596 0.389483 0.000055 0.357157 0.399815 0.377336 0.000144 0.363426 0.411562 0.384251 0.000153 0.457022 0.456192 0.458478 0.000478 0.474927 0.473326 0.476895 0.000536 0.367143 0.405453 0.385450 0.000121 0.374576 0.417738 0.393516 0.000127 965.570000 976.460000 969.178033 455.079603 1099.920000 1082.150000 1093.135833 447.217876 7934.510000 7941.390000 7937.686133 887.519275
380 0.360186 0.405565 0.380790 0.000065 0.469708 0.468596 0.467821 0.000251 0.371138 0.411868 0.389493 0.000055 0.357400 0.401795 0.377465 0.000143 0.362971 0.409335 0.384115 0.000151 0.460957 0.461888 0.458513 0.000476 0.478460 0.475304 0.477129 0.000535 0.367756 0.407804 0.385570 0.000120 0.374520 0.415932 0.393416 0.000126 963.510000 972.370000 969.198267 449.235088 1100.880000 1081.730000 1093.003300 440.516606 7935.610000 7945.900000 7937.798433 888.062137
381 0.360669 0.406380 0.380844 0.000066 0.469892 0.466341 0.467696 0.000254 0.371592 0.412376 0.389529 0.000055 0.357683 0.402744 0.377475 0.000144 0.363656 0.410016 0.384213 0.000150 0.459164 0.459222 0.458473 0.000478 0.480620 0.473460 0.476919 0.000537 0.367831 0.408392 0.385575 0.000122 0.375352 0.416360 0.393483 0.000124 963.350000 976.720000 969.426900 452.162764 1104.170000 1082.310000 1092.656200 446.696025 7932.480000 7940.970000 7937.916900 902.235257
382 0.360475 0.405714 0.380742 0.000064 0.470451 0.471378 0.467861 0.000249 0.371472 0.412280 0.389454 0.000054 0.356719 0.401820 0.377388 0.000141 0.364231 0.409608 0.384097 0.000148 0.459645 0.460552 0.458420 0.000483 0.481257 0.482204 0.477302 0.000521 0.367012 0.407693 0.385491 0.000119 0.375933 0.416868 0.393418 0.000123 968.450000 977.190000 969.299100 445.909531 1100.890000 1082.020000 1092.425933 440.755014 7930.660000 7940.790000 7938.274967 885.368657
383 0.360889 0.405967 0.380869 0.000064 0.470300 0.468398 0.467708 0.000255 0.371830 0.412210 0.389553 0.000054 0.358603 0.402340 0.377584 0.000143 0.363174 0.409593 0.384154 0.000150 0.461718 0.462465 0.458186 0.000494 0.478881 0.474332 0.477230 0.000531 0.368914 0.408353 0.385644 0.000121 0.374745 0.416067 0.393462 0.000125 965.290000 981.020000 969.524133 445.215958 1100.200000 1080.670000 1092.429700 435.090093 7934.510000 7938.310000 7938.046167 878.926938
384 0.360854 0.406141 0.380899 0.000063 0.472643 0.469331 0.467562 0.000258 0.372033 0.412460 0.389565 0.000053 0.357733 0.401579 0.377587 0.000145 0.363975 0.410704 0.384211 0.000150 0.463334 0.462959 0.457999 0.000500 0.481952 0.475703 0.477124 0.000530 0.368293 0.407717 0.385628 0.000122 0.375772 0.417204 0.393502 0.000125 964.940000 977.310000 969.665433 439.856402 1099.980000 1079.970000 1092.199367 432.520804 7935.080000 7942.720000 7938.135200 876.089816
385 0.360643 0.406052 0.380887 0.000063 0.469452 0.464067 0.467605 0.000254 0.371524 0.411854 0.389559 0.000053 0.357229 0.402311 0.377621 0.000143 0.364056 0.409794 0.384153 0.000150 0.460061 0.455138 0.457733 0.000506 0.478844 0.472997 0.477477 0.000512 0.367512 0.407593 0.385632 0.000120 0.375535 0.416114 0.393486 0.000124 966.840000 979.600000 969.744367 436.405647 1098.180000 1076.830000 1092.072200 423.656525 7934.980000 7943.570000 7938.183433 864.734762
386 0.360778 0.405860 0.380908 0.000063 0.469158 0.467643 0.467591 0.000260 0.371616 0.412038 0.389576 0.000053 0.357935 0.405171 0.377600 0.000144 0.363621 0.406549 0.384215 0.000149 0.460787 0.457937 0.457857 0.000515 0.477530 0.477349 0.477324 0.000513 0.368220 0.410448 0.385626 0.000120 0.375012 0.413629 0.393526 0.000122 964.980000 977.910000 969.832633 436.761224 1100.040000 1076.260000 1091.580000 425.020296 7934.980000 7945.830000 7938.587367 855.938731
387 0.360474 0.406336 0.381010 0.000064 0.470360 0.466348 0.467764 0.000257 0.371463 0.412337 0.389686 0.000053 0.357592 0.402544 0.377678 0.000144 0.363357 0.410128 0.384343 0.000150 0.458921 0.459701 0.457861 0.000514 0.481799 0.472995 0.477667 0.000515 0.367725 0.408260 0.385696 0.000120 0.375201 0.416415 0.393675 0.000124 969.880000 978.860000 970.151900 433.837302 1099.690000 1078.700000 1091.332333 418.633993 7930.430000 7942.440000 7938.515767 835.582987
388 0.360729 0.406530 0.381073 0.000065 0.470565 0.466657 0.467833 0.000261 0.371712 0.412542 0.389749 0.000054 0.357702 0.404605 0.377769 0.000146 0.363756 0.408455 0.384377 0.000149 0.460328 0.456398 0.458097 0.000535 0.480801 0.476916 0.477570 0.000512 0.367964 0.409784 0.385801 0.000122 0.375460 0.415301 0.393697 0.000124 967.130000 974.100000 970.357700 431.614942 1098.690000 1083.240000 1091.255767 418.950506 7934.180000 7942.660000 7938.386533 828.412872
389 0.360582 0.406084 0.381114 0.000065 0.470635 0.466273 0.467758 0.000262 0.371587 0.412103 0.389778 0.000054 0.356830 0.401319 0.377755 0.000146 0.364333 0.410849 0.384472 0.000151 0.461037 0.454127 0.457984 0.000530 0.480233 0.478419 0.477532 0.000514 0.367251 0.406600 0.385778 0.000121 0.375923 0.417606 0.393778 0.000126 963.160000 975.360000 970.233367 424.438396 1098.400000 1081.590000 1091.149500 417.736572 7938.440000 7943.050000 7938.617133 805.952889
390 0.360345 0.405700 0.381090 0.000066 0.471404 0.466872 0.467721 0.000259 0.371451 0.411817 0.389753 0.000055 0.357602 0.401855 0.377723 0.000148 0.363089 0.409545 0.384457 0.000150 0.459028 0.459506 0.458005 0.000525 0.483781 0.474239 0.477438 0.000501 0.367744 0.407620 0.385752 0.000123 0.375158 0.416014 0.393755 0.000124 966.230000 979.100000 970.416267 415.912301 1100.060000 1081.240000 1090.798300 414.481969 7933.710000 7939.660000 7938.785433 779.210278
391 0.360679 0.405688 0.381119 0.000065 0.472002 0.466583 0.467874 0.000261 0.371811 0.411778 0.389795 0.000054 0.356771 0.401500 0.377674 0.000146 0.364587 0.409876 0.384564 0.000149 0.463395 0.457087 0.458104 0.000524 0.480610 0.476079 0.477645 0.000515 0.367434 0.407059 0.385717 0.000121 0.376189 0.416497 0.393872 0.000123 966.930000 976.590000 970.595300 417.938338 1096.990000 1078.610000 1090.552367 419.716806 7936.080000 7944.800000 7938.852333 786.524304
392 0.360277 0.405987 0.380984 0.000065 0.471178 0.463358 0.467945 0.000263 0.371367 0.411724 0.389680 0.000054 0.357215 0.401071 0.377538 0.000144 0.363338 0.410903 0.384430 0.000148 0.461037 0.454974 0.458589 0.000507 0.481319 0.471741 0.477301 0.000528 0.367597 0.406462 0.385643 0.000119 0.375136 0.416987 0.393717 0.000122 965.930000 977.430000 970.751667 413.274006 1097.450000 1076.650000 1090.359833 424.459153 7936.620000 7945.920000 7938.888500 785.104368
393 0.360688 0.405721 0.380984 0.000065 0.470526 0.466128 0.468066 0.000254 0.371672 0.411762 0.389692 0.000054 0.356875 0.400845 0.377572 0.000144 0.364501 0.410597 0.384396 0.000146 0.462583 0.457804 0.458742 0.000490 0.478469 0.474453 0.477390 0.000520 0.367445 0.406541 0.385689 0.000120 0.375898 0.416982 0.393695 0.000121 967.000000 979.360000 970.784233 419.902141 1098.870000 1078.760000 1090.096300 430.388799 7934.130000 7941.880000 7939.119467 794.297686
394 0.360818 0.406211 0.380960 0.000065 0.471578 0.464988 0.468253 0.000254 0.371894 0.412088 0.389689 0.000054 0.356197 0.402044 0.377462 0.000143 0.365438 0.410378 0.384458 0.000146 0.463295 0.454684 0.458900 0.000492 0.479862 0.475292 0.477606 0.000518 0.366907 0.407308 0.385606 0.000119 0.376881 0.416869 0.393772 0.000121 967.590000 978.290000 970.850900 423.820179 1100.490000 1079.260000 1089.927167 429.756952 7931.920000 7942.450000 7939.221933 796.494569
395 0.360838 0.405213 0.380982 0.000065 0.471830 0.468539 0.468140 0.000249 0.371937 0.411546 0.389698 0.000054 0.356883 0.401462 0.377499 0.000144 0.364792 0.408965 0.384465 0.000146 0.459726 0.459582 0.458957 0.000482 0.483934 0.477495 0.477323 0.000521 0.367168 0.407274 0.385645 0.000119 0.376706 0.415818 0.393751 0.000121 967.630000 979.420000 970.814233 427.444008 1096.290000 1078.230000 1089.881133 426.423379 7936.080000 7942.350000 7939.304633 782.955886
396 0.360386 0.405830 0.380868 0.000065 0.470083 0.468042 0.468176 0.000250 0.371355 0.412051 0.389599 0.000054 0.358316 0.399791 0.377256 0.000143 0.362456 0.411869 0.384480 0.000148 0.461497 0.459514 0.458954 0.000492 0.478669 0.476570 0.477399 0.000517 0.368634 0.405763 0.385426 0.000118 0.374077 0.418339 0.393772 0.000122 968.030000 976.590000 970.745033 430.763728 1099.360000 1075.020000 1089.801867 421.924264 7932.610000 7948.390000 7939.453100 772.871353
397 0.361002 0.405690 0.380798 0.000063 0.468773 0.466571 0.468028 0.000256 0.371780 0.411778 0.389521 0.000052 0.357501 0.401902 0.377188 0.000142 0.364504 0.409477 0.384407 0.000146 0.457226 0.458188 0.458632 0.000507 0.480320 0.474953 0.477424 0.000518 0.367473 0.407531 0.385333 0.000117 0.376086 0.416025 0.393709 0.000120 964.850000 979.330000 970.823467 424.512838 1098.920000 1079.490000 1089.999167 418.336263 7936.230000 7941.180000 7939.177367 763.060503
398 0.360400 0.405759 0.380921 0.000065 0.469675 0.467398 0.468001 0.000253 0.371327 0.411923 0.389629 0.000054 0.356831 0.401454 0.377357 0.000143 0.363968 0.410064 0.384484 0.000148 0.459493 0.459448 0.458667 0.000491 0.479856 0.475347 0.477336 0.000518 0.367098 0.407253 0.385488 0.000119 0.375557 0.416592 0.393770 0.000121 966.840000 979.430000 970.936200 428.592338 1095.370000 1077.640000 1089.893567 414.407405 7937.790000 7942.930000 7939.170233 756.857552
399 0.360939 0.406658 0.380934 0.000065 0.468725 0.465663 0.468101 0.000251 0.371717 0.412558 0.389650 0.000054 0.357735 0.402096 0.377435 0.000143 0.364142 0.411219 0.384432 0.000148 0.459122 0.456298 0.459029 0.000486 0.478327 0.475028 0.477172 0.000515 0.367874 0.407516 0.385594 0.000119 0.375561 0.417600 0.393706 0.000122 967.290000 975.310000 970.822800 430.002051 1096.130000 1075.210000 1089.948400 406.366053 7936.580000 7949.480000 7939.228800 753.334487
400 0.360446 0.405736 0.380882 0.000064 0.470465 0.465484 0.468148 0.000247 0.371448 0.411711 0.389609 0.000053 0.357521 0.400496 0.377349 0.000142 0.363372 0.410977 0.384416 0.000146 0.460547 0.458537 0.459027 0.000478 0.480382 0.472430 0.477268 0.000517 0.367823 0.406300 0.385517 0.000118 0.375073 0.417122 0.393701 0.000120 966.500000 980.330000 970.834167 437.149419 1098.220000 1078.900000 1089.812833 401.390730 7935.280000 7940.770000 7939.353000 753.847254
401 0.360321 0.406113 0.380883 0.000064 0.470374 0.466177 0.468230 0.000248 0.371327 0.412120 0.389617 0.000054 0.356435 0.400898 0.377250 0.000145 0.364208 0.411328 0.384516 0.000147 0.461564 0.457831 0.458970 0.000480 0.479185 0.474523 0.477490 0.000515 0.366948 0.406592 0.385422 0.000120 0.375705 0.417648 0.393813 0.000121 968.440000 977.680000 970.955167 437.001327 1095.730000 1078.600000 1089.614600 400.491926 7935.830000 7943.720000 7939.430233 753.231945
402 0.360354 0.405447 0.380829 0.000065 0.471772 0.464745 0.468175 0.000245 0.371496 0.411377 0.389564 0.000054 0.357290 0.401716 0.377180 0.000148 0.363418 0.409179 0.384478 0.000146 0.459908 0.457620 0.458946 0.000477 0.483636 0.471869 0.477403 0.000499 0.367552 0.407306 0.385357 0.000123 0.375440 0.415448 0.393770 0.000120 964.750000 976.810000 970.933067 435.814794 1097.160000 1077.970000 1089.438600 401.511443 7938.090000 7945.220000 7939.628333 761.431726
403 0.360380 0.405235 0.380802 0.000065 0.468869 0.467295 0.468192 0.000248 0.371229 0.411441 0.389541 0.000054 0.356480 0.402691 0.377131 0.000148 0.364280 0.407778 0.384473 0.000145 0.457152 0.458420 0.458784 0.000493 0.480586 0.476169 0.477600 0.000503 0.366548 0.408264 0.385297 0.000123 0.375910 0.414617 0.393785 0.000121 963.930000 977.420000 970.921467 440.026521 1093.700000 1080.900000 1089.349533 397.825494 7942.370000 7941.680000 7939.729000 753.511388
404 0.360348 0.405952 0.380867 0.000066 0.470285 0.464248 0.468039 0.000252 0.371342 0.411781 0.389585 0.000055 0.356133 0.402330 0.377091 0.000149 0.364564 0.409574 0.384643 0.000146 0.459816 0.454075 0.458506 0.000509 0.480754 0.474421 0.477571 0.000504 0.366501 0.407504 0.385233 0.000125 0.376183 0.416059 0.393936 0.000121 966.600000 976.090000 970.985200 446.239508 1095.960000 1078.780000 1088.813233 398.356079 7937.440000 7945.130000 7940.201567 755.796233
405 0.360289 0.406021 0.380735 0.000066 0.468377 0.467380 0.467995 0.000250 0.371098 0.412157 0.389461 0.000055 0.355802 0.403944 0.376882 0.000151 0.364777 0.408098 0.384587 0.000147 0.455319 0.462212 0.458372 0.000505 0.481435 0.472547 0.477618 0.000500 0.365753 0.409771 0.385031 0.000127 0.376443 0.414543 0.393891 0.000122 964.120000 980.020000 971.229900 450.521570 1097.580000 1079.220000 1088.656667 401.036507 7938.300000 7940.760000 7940.113433 764.342772
406 0.360501 0.405376 0.380688 0.000066 0.471146 0.463051 0.468185 0.000252 0.371566 0.411144 0.389438 0.000055 0.355167 0.401604 0.376778 0.000149 0.365836 0.409149 0.384599 0.000147 0.460636 0.453738 0.458462 0.000511 0.481657 0.472364 0.477909 0.000497 0.365714 0.406817 0.384946 0.000125 0.377418 0.415470 0.393930 0.000121 966.890000 977.720000 971.124900 456.639001 1096.480000 1075.410000 1088.363433 401.422133 7936.630000 7946.870000 7940.511667 783.911563
407 0.359989 0.405778 0.380616 0.000067 0.468432 0.462149 0.468222 0.000252 0.370833 0.411416 0.389377 0.000056 0.354647 0.403211 0.376644 0.000150 0.365331 0.408346 0.384588 0.000149 0.458629 0.451183 0.458487 0.000525 0.478236 0.473114 0.477956 0.000487 0.365045 0.408008 0.384829 0.000126 0.376621 0.414823 0.393925 0.000123 965.090000 981.610000 971.364133 456.148494 1094.960000 1079.500000 1088.026700 406.534418 7939.950000 7938.890000 7940.609167 792.093242
408 0.360259 0.405453 0.380539 0.000066 0.466879 0.464214 0.468241 0.000244 0.370921 0.411329 0.389309 0.000055 0.356500 0.402373 0.376563 0.000149 0.364017 0.408534 0.384514 0.000148 0.458513 0.454612 0.458311 0.000524 0.475246 0.473815 0.478171 0.000466 0.366702 0.407597 0.384738 0.000125 0.375140 0.415062 0.393880 0.000122 968.580000 978.230000 971.282167 456.885857 1095.290000 1081.290000 1087.660067 411.500022 7936.130000 7940.480000 7941.057767 802.334400
409 0.360260 0.405895 0.380450 0.000066 0.466827 0.466895 0.468305 0.000245 0.370917 0.411995 0.389235 0.000055 0.356024 0.401717 0.376375 0.000148 0.364496 0.410072 0.384524 0.000148 0.455724 0.457809 0.458498 0.000521 0.477930 0.475982 0.478112 0.000471 0.365994 0.407326 0.384587 0.000125 0.375840 0.416663 0.393883 0.000123 968.940000 976.790000 971.401433 458.235447 1095.060000 1076.250000 1087.294567 414.084403 7936.000000 7946.960000 7941.304000 807.686088
410 0.360436 0.405247 0.380466 0.000064 0.468268 0.465705 0.468245 0.000245 0.371219 0.411293 0.389244 0.000053 0.356243 0.400641 0.376305 0.000143 0.364629 0.409853 0.384628 0.000146 0.459549 0.455162 0.458497 0.000517 0.476986 0.476248 0.477994 0.000470 0.366574 0.406094 0.384524 0.000120 0.375864 0.416492 0.393964 0.000121 965.630000 980.200000 971.312600 462.396042 1093.570000 1077.270000 1087.117600 415.338205 7940.800000 7942.530000 7941.569800 815.853437
411 0.360281 0.405730 0.380563 0.000064 0.469499 0.464889 0.468166 0.000244 0.371203 0.411646 0.389323 0.000053 0.355541 0.400483 0.376466 0.000141 0.365022 0.410977 0.384659 0.000146 0.459956 0.454374 0.458296 0.000532 0.479043 0.475404 0.478036 0.000460 0.365982 0.405872 0.384649 0.000119 0.376424 0.417420 0.393997 0.000121 967.230000 978.960000 971.344833 463.040844 1093.640000 1078.600000 1086.834300 422.624967 7939.130000 7942.440000 7941.820867 817.182767
412 0.360376 0.405789 0.380642 0.000064 0.469437 0.464840 0.468004 0.000247 0.371282 0.411694 0.389378 0.000054 0.357127 0.402249 0.376507 0.000142 0.363626 0.409329 0.384778 0.000146 0.460047 0.453841 0.458140 0.000529 0.478826 0.475838 0.477867 0.000463 0.367419 0.407409 0.384670 0.000120 0.375146 0.415980 0.394087 0.000121 970.510000 979.970000 971.289100 461.460842 1093.140000 1077.550000 1086.767900 423.501210 7936.350000 7942.480000 7941.943000 814.689006
413 0.359917 0.405803 0.380681 0.000065 0.473574 0.470001 0.467932 0.000246 0.371282 0.412223 0.389406 0.000054 0.354648 0.401822 0.376507 0.000142 0.365185 0.409784 0.384856 0.000147 0.465404 0.460991 0.458196 0.000527 0.481744 0.479010 0.477667 0.000464 0.365724 0.407739 0.384676 0.000119 0.376841 0.416706 0.394137 0.000122 965.030000 981.360000 971.463933 459.343945 1094.360000 1076.580000 1086.676333 417.345155 7940.610000 7942.060000 7941.859733 798.729021
414 0.359730 0.405610 0.380607 0.000065 0.470248 0.466503 0.468127 0.000246 0.370782 0.411699 0.389359 0.000054 0.354674 0.400612 0.376529 0.000142 0.364786 0.410607 0.384684 0.000148 0.462366 0.455958 0.458595 0.000524 0.478130 0.477049 0.477659 0.000463 0.365443 0.406147 0.384736 0.000119 0.376121 0.417251 0.393982 0.000122 967.630000 979.090000 971.414967 461.922269 1093.290000 1074.620000 1086.660367 423.878152 7939.080000 7946.290000 7941.924667 808.159268
415 0.359932 0.405233 0.380655 0.000065 0.468014 0.462526 0.467875 0.000248 0.370740 0.410962 0.389377 0.000055 0.356328 0.400016 0.376592 0.000144 0.363537 0.410451 0.384719 0.000149 0.457538 0.454370 0.458234 0.000519 0.478491 0.470683 0.477515 0.000465 0.366449 0.405451 0.384756 0.000120 0.375032 0.416474 0.393998 0.000124 966.220000 981.430000 971.410500 456.901889 1093.070000 1070.020000 1086.480533 431.365478 7940.710000 7948.550000 7942.108967 814.272630
416 0.360200 0.405421 0.380633 0.000066 0.470050 0.464760 0.467874 0.000252 0.371185 0.411355 0.389357 0.000055 0.357023 0.401610 0.376612 0.000145 0.363377 0.409232 0.384655 0.000148 0.462274 0.455502 0.458398 0.000527 0.477826 0.474017 0.477349 0.000476 0.367548 0.406999 0.384790 0.000121 0.374822 0.415711 0.393924 0.000123 968.870000 975.310000 971.328567 455.020562 1095.330000 1074.470000 1086.561267 425.406853 7935.800000 7950.220000 7942.110167 796.605857
417 0.360130 0.405333 0.380599 0.000065 0.470986 0.466079 0.467846 0.000246 0.371216 0.411407 0.389323 0.000054 0.355802 0.400890 0.376507 0.000144 0.364458 0.409776 0.384690 0.000148 0.463145 0.455759 0.458327 0.000521 0.478826 0.476400 0.477365 0.000467 0.366536 0.406377 0.384689 0.000120 0.375895 0.416438 0.393958 0.000123 964.650000 980.150000 971.173833 452.131486 1091.290000 1073.840000 1086.489533 416.399456 7944.060000 7946.010000 7942.336633 794.116740
418 0.360287 0.405807 0.380587 0.000065 0.470646 0.465383 0.467754 0.000252 0.371323 0.411765 0.389304 0.000055 0.357048 0.400385 0.376422 0.000145 0.363526 0.411230 0.384752 0.000150 0.460668 0.458456 0.458459 0.000520 0.480624 0.472311 0.477048 0.000485 0.367410 0.406192 0.384626 0.000121 0.375236 0.417338 0.393981 0.000125 970.260000 982.190000 971.275133 449.180740 1094.170000 1073.550000 1086.459567 416.873303 7935.570000 7944.260000 7942.265300 806.851145
419 0.360342 0.405919 0.380546 0.000066 0.469635 0.464986 0.467737 0.000252 0.371271 0.411826 0.389265 0.000055 0.357017 0.400151 0.376469 0.000143 0.363667 0.411687 0.384622 0.000150 0.460132 0.454210 0.458448 0.000516 0.479137 0.475762 0.477026 0.000490 0.367329 0.405557 0.384667 0.000119 0.375214 0.418094 0.393863 0.000124 967.610000 979.460000 971.267067 444.405535 1090.870000 1073.020000 1086.169767 413.813511 7941.520000 7947.520000 7942.563167 803.244276
420 0.359947 0.405337 0.380500 0.000065 0.470002 0.465303 0.467719 0.000253 0.370952 0.411334 0.389222 0.000054 0.357071 0.401223 0.376317 0.000143 0.362822 0.409452 0.384683 0.000149 0.462191 0.455571 0.458584 0.000525 0.477812 0.475035 0.476854 0.000490 0.367583 0.406658 0.384544 0.000119 0.374321 0.416010 0.393900 0.000123 966.040000 981.090000 971.185367 447.282509 1092.240000 1074.840000 1086.063233 418.615646 7941.720000 7944.070000 7942.751400 813.607333
421 0.360063 0.405540 0.380499 0.000065 0.469021 0.464010 0.467817 0.000252 0.370958 0.411387 0.389230 0.000054 0.356347 0.402423 0.376338 0.000145 0.363778 0.408658 0.384659 0.000146 0.460656 0.453027 0.458815 0.000517 0.477385 0.474993 0.476820 0.000495 0.366778 0.407483 0.384586 0.000120 0.375139 0.415292 0.393875 0.000121 967.720000 977.390000 971.227600 444.603515 1095.210000 1075.750000 1085.967100 417.195762 7937.070000 7946.860000 7942.805300 814.601430
422 0.359937 0.405752 0.380506 0.000065 0.467163 0.467247 0.467678 0.000251 0.370659 0.411901 0.389223 0.000054 0.355652 0.402859 0.376298 0.000144 0.364221 0.408644 0.384714 0.000148 0.454582 0.458622 0.458614 0.000520 0.479744 0.475873 0.476742 0.000482 0.365545 0.408435 0.384530 0.000119 0.375773 0.415367 0.393917 0.000122 970.500000 976.020000 971.327433 437.929130 1094.530000 1078.870000 1085.902033 418.497359 7934.970000 7945.110000 7942.770533 803.275099
423 0.360020 0.405610 0.380440 0.000065 0.466331 0.465676 0.467692 0.000252 0.370651 0.411617 0.389166 0.000054 0.355809 0.400170 0.376267 0.000143 0.364232 0.411051 0.384614 0.000148 0.457031 0.455946 0.458415 0.000526 0.475632 0.475406 0.476970 0.000484 0.365931 0.405747 0.384482 0.000119 0.375372 0.417487 0.393849 0.000122 970.180000 975.770000 971.045467 431.209468 1093.620000 1075.920000 1085.847600 414.356614 7936.200000 7948.310000 7943.106933 800.463364
424 0.359983 0.405223 0.380445 0.000064 0.469967 0.464873 0.467593 0.000251 0.370981 0.411188 0.389160 0.000053 0.355449 0.399450 0.376183 0.000143 0.364516 0.410995 0.384706 0.000148 0.459880 0.457751 0.458284 0.000533 0.480054 0.471996 0.476902 0.000482 0.365892 0.405281 0.384393 0.000118 0.376070 0.417095 0.393926 0.000122 969.040000 977.480000 971.269767 428.093797 1094.050000 1072.740000 1085.692067 413.679020 7936.910000 7949.780000 7943.038167 798.619564
425 0.360225 0.405237 0.380463 0.000064 0.464379 0.465081 0.467639 0.000251 0.370640 0.411222 0.389181 0.000054 0.356340 0.401376 0.376169 0.000143 0.364110 0.409099 0.384757 0.000148 0.455225 0.455872 0.458532 0.000528 0.473533 0.474291 0.476747 0.000483 0.366229 0.406825 0.384406 0.000118 0.375052 0.415618 0.393956 0.000123 967.740000 979.720000 971.746467 427.550639 1095.840000 1073.420000 1085.592333 408.807521 7936.420000 7946.860000 7942.661200 795.479644
426 0.360368 0.405041 0.380427 0.000065 0.468433 0.464535 0.467824 0.000247 0.371174 0.410990 0.389166 0.000054 0.356619 0.399503 0.376181 0.000145 0.364117 0.410579 0.384672 0.000147 0.456606 0.453385 0.458575 0.000514 0.480260 0.475685 0.477074 0.000482 0.366618 0.404891 0.384420 0.000120 0.375731 0.417090 0.393913 0.000122 970.050000 977.250000 971.777600 426.053889 1095.090000 1076.250000 1085.743900 406.151133 7934.860000 7946.500000 7942.478500 797.697593
427 0.360289 0.404786 0.380361 0.000065 0.469887 0.466820 0.467851 0.000245 0.371249 0.410989 0.389110 0.000054 0.357217 0.399719 0.376053 0.000146 0.363362 0.409853 0.384668 0.000148 0.461074 0.459035 0.458445 0.000510 0.478700 0.474605 0.477257 0.000483 0.367603 0.405651 0.384292 0.000120 0.374896 0.416328 0.393927 0.000123 971.020000 977.230000 972.008767 421.896088 1089.430000 1075.390000 1085.547700 404.223605 7939.550000 7947.380000 7942.443533 797.504477
428 0.360393 0.405237 0.380367 0.000066 0.469285 0.466281 0.467757 0.000247 0.371282 0.411341 0.389106 0.000056 0.356898 0.401523 0.376022 0.000150 0.363887 0.408951 0.384713 0.000149 0.458874 0.460646 0.458537 0.000508 0.479696 0.471915 0.476976 0.000489 0.367096 0.407436 0.384273 0.000124 0.375468 0.415247 0.393939 0.000125 970.650000 981.200000 972.311933 421.905495 1090.350000 1072.160000 1085.593967 402.985269 7939.000000 7946.640000 7942.094100 789.255072
429 0.360134 0.405498 0.380401 0.000066 0.468799 0.463218 0.467575 0.000250 0.371000 0.411270 0.389118 0.000055 0.356620 0.399624 0.376055 0.000149 0.363647 0.411372 0.384746 0.000150 0.458967 0.452372 0.458473 0.000508 0.478631 0.474064 0.476677 0.000503 0.366855 0.404899 0.384297 0.000123 0.375145 0.417641 0.393939 0.000125 970.310000 975.670000 972.422700 418.954980 1093.870000 1075.510000 1085.379167 406.724539 7935.820000 7948.820000 7942.198133 796.962283
430 0.360016 0.405344 0.380402 0.000065 0.470527 0.464623 0.467524 0.000256 0.371067 0.411272 0.389114 0.000054 0.355889 0.400684 0.376034 0.000150 0.364142 0.410004 0.384770 0.000147 0.459117 0.456720 0.458348 0.000512 0.481937 0.472526 0.476699 0.000510 0.366212 0.406287 0.384265 0.000123 0.375921 0.416256 0.393963 0.000122 968.760000 981.390000 972.888667 415.506947 1093.200000 1078.620000 1085.235533 410.726057 7938.040000 7939.990000 7941.875800 801.852725
431 0.360251 0.405497 0.380295 0.000065 0.469337 0.466185 0.467630 0.000255 0.371160 0.411566 0.389029 0.000054 0.356496 0.401999 0.375855 0.000148 0.364006 0.408996 0.384736 0.000150 0.459377 0.458266 0.458435 0.000518 0.479296 0.474104 0.476824 0.000506 0.366784 0.407625 0.384113 0.000122 0.375535 0.415507 0.393944 0.000125 969.070000 978.720000 973.210700 415.616966 1093.570000 1070.140000 1085.222867 412.131163 7937.360000 7951.140000 7941.566433 808.534619
432 0.360224 0.405567 0.380425 0.000065 0.469466 0.465837 0.467773 0.000250 0.371148 0.411594 0.389160 0.000054 0.356065 0.402049 0.375898 0.000149 0.364383 0.409085 0.384952 0.000151 0.459714 0.456803 0.458531 0.000513 0.479218 0.474871 0.477014 0.000496 0.366430 0.407524 0.384161 0.000122 0.375867 0.415664 0.394159 0.000125 969.290000 981.180000 973.731233 415.673938 1091.050000 1075.060000 1085.176800 412.220233 7939.660000 7943.760000 7941.091967 803.787657
433 0.360053 0.406205 0.380387 0.000065 0.470026 0.464451 0.467859 0.000254 0.371050 0.412030 0.389134 0.000054 0.356519 0.402274 0.375875 0.000147 0.363587 0.410137 0.384898 0.000153 0.461142 0.454062 0.458748 0.000519 0.478909 0.474840 0.476970 0.000503 0.366981 0.407453 0.384162 0.000121 0.375119 0.416607 0.394105 0.000127 968.910000 980.200000 973.598633 414.735497 1091.420000 1073.410000 1084.939500 413.717583 7939.670000 7946.390000 7941.461867 799.998802
434 0.360457 0.405552 0.380456 0.000064 0.469334 0.461634 0.467927 0.000255 0.371344 0.411160 0.389203 0.000054 0.357588 0.400899 0.375914 0.000144 0.363326 0.410205 0.384999 0.000152 0.458918 0.448413 0.458910 0.000520 0.479750 0.474855 0.476944 0.000508 0.367721 0.405650 0.384213 0.000118 0.374968 0.416670 0.394193 0.000126 969.910000 982.450000 973.851667 420.522596 1093.630000 1072.740000 1084.829233 420.091422 7936.460000 7944.810000 7941.319100 804.631131
435 0.360487 0.405705 0.380492 0.000064 0.470395 0.467788 0.468030 0.000252 0.371478 0.411913 0.389246 0.000054 0.356937 0.400864 0.375951 0.000144 0.364037 0.410547 0.385033 0.000152 0.461246 0.455930 0.458876 0.000523 0.479543 0.479647 0.477184 0.000498 0.367368 0.406370 0.384243 0.000118 0.375588 0.417457 0.394248 0.000126 970.890000 976.940000 974.037433 430.067132 1090.390000 1073.850000 1084.425400 415.646516 7938.720000 7949.210000 7941.537167 814.829707
436 0.360284 0.405494 0.380516 0.000064 0.469385 0.465153 0.468010 0.000255 0.371194 0.411460 0.389265 0.000053 0.356012 0.401187 0.376016 0.000144 0.364555 0.409801 0.385016 0.000150 0.460391 0.454590 0.458921 0.000525 0.478379 0.475715 0.477100 0.000498 0.366450 0.406528 0.384307 0.000119 0.375938 0.416393 0.394224 0.000124 967.820000 976.310000 973.849267 433.125551 1089.600000 1068.560000 1083.971333 420.927020 7942.580000 7955.130000 7942.179400 824.628769
437 0.360292 0.405540 0.380481 0.000064 0.472115 0.467010 0.468158 0.000254 0.371474 0.411687 0.389249 0.000053 0.356006 0.402355 0.375937 0.000142 0.364578 0.408725 0.385024 0.000150 0.462472 0.456166 0.459217 0.000518 0.481758 0.477854 0.477098 0.000502 0.366652 0.407737 0.384265 0.000118 0.376296 0.415638 0.394232 0.000124 967.930000 976.780000 973.839667 432.046834 1092.820000 1071.050000 1083.870667 418.155907 7939.250000 7952.170000 7942.289667 811.653568
438 0.360261 0.405077 0.380391 0.000064 0.470490 0.465183 0.467802 0.000252 0.371284 0.411088 0.389132 0.000053 0.355818 0.400453 0.375956 0.000142 0.364704 0.409702 0.384825 0.000147 0.459667 0.455580 0.458698 0.000516 0.481312 0.474786 0.476905 0.000495 0.366203 0.405966 0.384230 0.000118 0.376365 0.416210 0.394033 0.000122 968.240000 980.070000 973.826900 431.277909 1092.270000 1072.100000 1083.890933 414.510145 7939.490000 7947.830000 7942.282167 793.057655
439 0.360311 0.405173 0.380508 0.000064 0.470412 0.465977 0.468069 0.000255 0.371321 0.411254 0.389264 0.000053 0.356596 0.402864 0.376089 0.000141 0.364027 0.407482 0.384926 0.000150 0.461722 0.458092 0.458997 0.000517 0.479103 0.473861 0.477141 0.000503 0.367108 0.408387 0.384380 0.000117 0.375534 0.414120 0.394148 0.000124 970.610000 978.280000 973.834400 429.748332 1093.030000 1070.960000 1083.603567 416.064894 7936.360000 7950.760000 7942.562033 796.930082
440 0.359862 0.406635 0.380470 0.000065 0.470023 0.465703 0.468073 0.000255 0.370878 0.412541 0.389230 0.000054 0.355373 0.403258 0.376117 0.000144 0.364350 0.410011 0.384824 0.000151 0.459256 0.456466 0.459088 0.000516 0.480790 0.474939 0.477058 0.000494 0.365761 0.408579 0.384414 0.000119 0.375994 0.416504 0.394047 0.000124 968.480000 977.030000 973.709600 429.781369 1090.630000 1068.040000 1083.491400 423.541503 7940.890000 7954.930000 7942.799000 802.144791
441 0.360096 0.405236 0.380394 0.000065 0.471337 0.466791 0.468123 0.000250 0.371220 0.411392 0.389167 0.000054 0.356392 0.400269 0.376124 0.000143 0.363801 0.410204 0.384665 0.000151 0.462979 0.458132 0.459085 0.000511 0.479694 0.475451 0.477160 0.000490 0.367050 0.406055 0.384420 0.000119 0.375391 0.416729 0.393914 0.000124 970.880000 983.740000 973.681267 424.714244 1089.240000 1073.180000 1083.435600 416.769245 7939.880000 7943.080000 7942.883133 780.816634
442 0.360217 0.405197 0.380374 0.000064 0.469659 0.463314 0.468032 0.000255 0.371161 0.411009 0.389140 0.000053 0.356248 0.401308 0.376027 0.000143 0.364185 0.409085 0.384722 0.000150 0.459584 0.450427 0.459026 0.000512 0.479733 0.476200 0.477038 0.000497 0.366582 0.406220 0.384327 0.000119 0.375740 0.415797 0.393954 0.000123 969.300000 980.810000 973.753400 431.745828 1091.040000 1073.380000 1083.430633 417.203769 7939.660000 7945.810000 7942.815967 787.796661
443 0.360326 0.405455 0.380423 0.000063 0.470560 0.465905 0.468314 0.000252 0.371349 0.411500 0.389212 0.000052 0.355084 0.400094 0.376113 0.000144 0.365568 0.410815 0.384733 0.000147 0.462312 0.457013 0.459400 0.000506 0.478808 0.474797 0.477228 0.000493 0.365806 0.405786 0.384442 0.000119 0.376892 0.417213 0.393982 0.000121 969.360000 977.410000 973.716567 441.775441 1095.350000 1071.180000 1083.274300 421.480192 7935.290000 7951.410000 7943.009133 784.176632
444 0.359874 0.405431 0.380444 0.000064 0.470773 0.467426 0.468259 0.000250 0.370964 0.411630 0.389226 0.000053 0.356178 0.399558 0.376205 0.000145 0.363570 0.411304 0.384683 0.000149 0.459926 0.457374 0.459280 0.000503 0.481620 0.477478 0.477238 0.000497 0.366552 0.405339 0.384512 0.000120 0.375375 0.417921 0.393939 0.000122 970.730000 981.890000 973.949367 447.878598 1093.070000 1070.680000 1083.407400 421.663739 7936.200000 7947.430000 7942.643233 795.919188
445 0.360002 0.404672 0.380411 0.000064 0.470865 0.463368 0.468367 0.000253 0.371089 0.410542 0.389207 0.000053 0.356270 0.399660 0.376182 0.000145 0.363735 0.409684 0.384640 0.000149 0.459804 0.451472 0.459440 0.000512 0.481925 0.475263 0.477295 0.000490 0.366623 0.404841 0.384508 0.000120 0.375554 0.416242 0.393906 0.000122 970.350000 981.410000 974.030633 453.345485 1091.740000 1071.020000 1083.387900 419.273243 7937.910000 7947.570000 7942.581467 789.955994
446 0.359986 0.404929 0.380376 0.000064 0.470644 0.465033 0.468486 0.000253 0.371052 0.410940 0.389187 0.000053 0.356115 0.399978 0.376105 0.000144 0.363857 0.409881 0.384648 0.000151 0.463053 0.453486 0.459505 0.000505 0.478236 0.476580 0.477466 0.000497 0.366809 0.405329 0.384445 0.000119 0.375295 0.416551 0.393930 0.000124 970.670000 983.220000 973.915867 461.218574 1091.290000 1074.290000 1083.537633 423.731871 7938.040000 7942.490000 7942.546500 799.510189
447 0.360004 0.405708 0.380436 0.000065 0.469850 0.466313 0.468372 0.000256 0.370988 0.411769 0.389230 0.000054 0.356237 0.400948 0.376298 0.000147 0.363771 0.410468 0.384575 0.000152 0.458794 0.455724 0.459322 0.000514 0.480905 0.476901 0.477423 0.000499 0.366493 0.406426 0.384600 0.000121 0.375484 0.417111 0.393860 0.000125 971.250000 983.620000 973.520800 459.410115 1091.610000 1069.130000 1083.577767 426.614730 7937.140000 7947.250000 7942.901433 795.388468
448 0.359877 0.405227 0.380426 0.000064 0.470921 0.466990 0.468216 0.000260 0.370981 0.411403 0.389205 0.000053 0.357614 0.400522 0.376359 0.000147 0.362140 0.409933 0.384494 0.000152 0.460164 0.458719 0.459207 0.000515 0.481677 0.475261 0.477224 0.000513 0.367869 0.406341 0.384644 0.000121 0.374093 0.416465 0.393767 0.000124 969.320000 980.030000 973.448500 462.501290 1091.020000 1072.200000 1083.608200 431.937217 7939.660000 7947.770000 7942.943300 798.696253
449 0.360395 0.405608 0.380513 0.000064 0.470027 0.463678 0.468418 0.000255 0.371359 0.411415 0.389304 0.000053 0.356970 0.401719 0.376484 0.000144 0.363820 0.409497 0.384542 0.000150 0.462653 0.452891 0.459432 0.000503 0.477401 0.474465 0.477403 0.000505 0.367539 0.406836 0.384779 0.000119 0.375179 0.415994 0.393828 0.000123 972.830000 982.600000 973.705833 461.890204 1090.240000 1069.670000 1083.511267 437.059586 7936.930000 7947.730000 7942.782900 806.620342
450 0.360199 0.405076 0.380493 0.000065 0.470402 0.464638 0.468552 0.000265 0.371220 0.411032 0.389299 0.000054 0.355745 0.401642 0.376462 0.000144 0.364653 0.408510 0.384525 0.000151 0.460256 0.452285 0.459411 0.000526 0.480548 0.476990 0.477692 0.000515 0.366196 0.406707 0.384757 0.000119 0.376243 0.415358 0.393842 0.000124 972.880000 980.510000 973.857233 457.665841 1092.020000 1074.590000 1083.288733 439.260296 7935.100000 7944.900000 7942.854033 813.206562
451 0.360223 0.405480 0.380505 0.000065 0.471760 0.463458 0.468759 0.000256 0.371376 0.411278 0.389331 0.000054 0.356974 0.401035 0.376499 0.000143 0.363471 0.409925 0.384511 0.000151 0.463139 0.454376 0.459621 0.000514 0.480382 0.472540 0.477896 0.000503 0.367591 0.406369 0.384811 0.000118 0.375162 0.416187 0.393850 0.000125 968.010000 978.990000 973.949300 460.838200 1091.020000 1068.340000 1083.168800 437.039995 7940.970000 7952.670000 7942.881900 826.659757
452 0.359920 0.405410 0.380426 0.000065 0.470545 0.464413 0.468593 0.000255 0.370982 0.411310 0.389242 0.000054 0.355454 0.401865 0.376489 0.000143 0.364385 0.408954 0.384362 0.000151 0.460605 0.456435 0.459210 0.000511 0.480486 0.472392 0.477976 0.000493 0.365969 0.407322 0.384761 0.000118 0.375995 0.415298 0.393724 0.000124 970.450000 977.370000 973.981767 461.572321 1090.640000 1069.270000 1083.158933 432.173765 7938.910000 7953.360000 7942.859300 827.551129
453 0.360231 0.405780 0.380522 0.000064 0.470733 0.466180 0.468758 0.000256 0.371282 0.411820 0.389345 0.000054 0.355585 0.401748 0.376554 0.000145 0.364878 0.409813 0.384489 0.000151 0.463463 0.456297 0.459533 0.000508 0.478002 0.476063 0.477983 0.000497 0.366373 0.407202 0.384852 0.000120 0.376190 0.416438 0.393839 0.000125 969.150000 977.030000 974.008867 469.171083 1087.520000 1068.720000 1082.749267 438.184696 7943.330000 7954.250000 7943.241867 848.853708
454 0.360357 0.405713 0.380508 0.000065 0.470876 0.463869 0.468602 0.000252 0.371409 0.411529 0.389318 0.000054 0.355858 0.401662 0.376604 0.000150 0.364856 0.409764 0.384412 0.000149 0.462779 0.454407 0.459280 0.000511 0.478972 0.473331 0.477923 0.000493 0.366550 0.406937 0.384872 0.000123 0.376267 0.416121 0.393763 0.000123 973.630000 980.190000 974.366633 463.397016 1090.300000 1073.340000 1082.475167 441.739441 7936.070000 7946.470000 7943.158200 854.144987
455 0.360470 0.405846 0.380488 0.000064 0.469853 0.467680 0.468744 0.000252 0.371408 0.412030 0.389314 0.000053 0.355341 0.402265 0.376488 0.000150 0.365600 0.409428 0.384488 0.000149 0.460986 0.461099 0.459571 0.000517 0.478720 0.474261 0.477918 0.000487 0.365905 0.408149 0.384796 0.000124 0.376912 0.415911 0.393831 0.000123 969.840000 981.780000 974.765467 457.517381 1093.780000 1071.590000 1082.156367 452.125065 7936.380000 7946.630000 7943.078167 856.519273
456 0.360649 0.405685 0.380473 0.000063 0.469363 0.467261 0.468600 0.000250 0.371521 0.411842 0.389286 0.000053 0.355894 0.401442 0.376323 0.000151 0.365404 0.409928 0.384623 0.000149 0.460808 0.458929 0.459374 0.000505 0.477917 0.475592 0.477826 0.000485 0.366386 0.407190 0.384628 0.000125 0.376655 0.416494 0.393944 0.000123 969.370000 977.350000 974.858833 458.358603 1089.290000 1070.820000 1081.697900 459.981478 7941.340000 7951.830000 7943.443267 860.410672
457 0.360432 0.405528 0.380508 0.000064 0.472418 0.462939 0.468673 0.000250 0.371631 0.411269 0.389325 0.000053 0.356239 0.400670 0.376261 0.000152 0.364626 0.410386 0.384756 0.000150 0.465914 0.453023 0.459326 0.000505 0.478921 0.472855 0.478021 0.000487 0.367206 0.405905 0.384567 0.000126 0.376055 0.416633 0.394083 0.000124 973.140000 980.100000 974.988800 468.544733 1090.700000 1071.300000 1081.660133 467.141698 7936.160000 7948.600000 7943.351067 885.927575
458 0.360412 0.405546 0.380606 0.000064 0.472281 0.467609 0.468483 0.000249 0.371599 0.411753 0.389394 0.000053 0.356871 0.402425 0.376303 0.000152 0.363954 0.408667 0.384909 0.000148 0.464852 0.456840 0.459311 0.000505 0.479709 0.478378 0.477655 0.000484 0.367669 0.407867 0.384604 0.000125 0.375530 0.415638 0.394184 0.000123 969.790000 980.610000 975.161933 469.429303 1090.720000 1071.320000 1081.768867 474.603485 7939.490000 7948.070000 7943.069200 876.509177
459 0.360059 0.406035 0.380677 0.000064 0.472762 0.466869 0.468496 0.000254 0.371329 0.412119 0.389459 0.000053 0.355492 0.403941 0.376290 0.000150 0.364626 0.408129 0.385065 0.000150 0.462611 0.457946 0.459382 0.000515 0.482912 0.475791 0.477611 0.000493 0.366204 0.409342 0.384599 0.000124 0.376454 0.414895 0.394319 0.000125 970.680000 982.630000 975.402167 475.672087 1090.680000 1069.150000 1081.955733 479.066779 7938.640000 7948.220000 7942.642100 881.119595
460 0.359944 0.405862 0.380712 0.000065 0.472586 0.469031 0.468540 0.000253 0.371208 0.412179 0.389494 0.000054 0.355517 0.400889 0.376253 0.000151 0.364371 0.410834 0.385170 0.000154 0.462916 0.457883 0.459316 0.000520 0.482256 0.480180 0.477763 0.000490 0.366257 0.406589 0.384560 0.000124 0.376160 0.417769 0.394429 0.000128 970.900000 982.540000 975.774833 480.962235 1090.480000 1067.890000 1081.979933 487.666645 7938.620000 7949.570000 7942.245233 893.295117
461 0.360300 0.406171 0.380719 0.000065 0.469773 0.467218 0.468531 0.000254 0.371248 0.412276 0.389500 0.000054 0.355232 0.400755 0.376298 0.000147 0.365369 0.411588 0.385139 0.000154 0.461425 0.454340 0.459416 0.000519 0.478120 0.480097 0.477647 0.000496 0.365851 0.406113 0.384609 0.000121 0.376644 0.418439 0.394390 0.000127 973.920000 976.930000 975.803233 479.885701 1090.470000 1067.870000 1082.053900 489.161155 7935.610000 7955.200000 7942.142867 895.925759
462 0.359864 0.405714 0.380687 0.000066 0.472600 0.467786 0.468465 0.000251 0.371138 0.411921 0.389465 0.000055 0.356466 0.398679 0.376338 0.000147 0.363262 0.412748 0.385035 0.000155 0.462286 0.459980 0.459280 0.000511 0.482914 0.475593 0.477651 0.000491 0.367048 0.404809 0.384632 0.000121 0.375227 0.419033 0.394297 0.000128 972.650000 980.960000 975.916367 481.736116 1088.700000 1069.430000 1082.138133 492.241956 7938.650000 7949.610000 7941.945500 899.435487
463 0.359813 0.405670 0.380654 0.000067 0.471127 0.466922 0.468565 0.000250 0.370945 0.411795 0.389445 0.000056 0.355940 0.399893 0.376259 0.000149 0.363687 0.411446 0.385049 0.000154 0.460007 0.457489 0.459287 0.000517 0.482246 0.476354 0.477842 0.000487 0.366347 0.405653 0.384561 0.000123 0.375543 0.417937 0.394328 0.000127 970.890000 977.250000 976.031200 477.624155 1091.770000 1069.480000 1082.051633 488.623893 7937.340000 7953.270000 7941.917167 900.282104
464 0.359861 0.405964 0.380518 0.000067 0.472396 0.464075 0.468458 0.000251 0.371115 0.411775 0.389312 0.000055 0.356254 0.399880 0.376180 0.000149 0.363469 0.412048 0.384856 0.000153 0.463148 0.457015 0.459070 0.000516 0.481645 0.471135 0.477847 0.000485 0.366943 0.405593 0.384469 0.000123 0.375287 0.417956 0.394155 0.000126 968.090000 982.620000 976.184167 478.714711 1088.450000 1068.540000 1082.180800 479.550817 7943.460000 7948.840000 7941.635033 886.284650
465 0.359989 0.406440 0.380475 0.000068 0.470605 0.465943 0.468394 0.000251 0.371051 0.412390 0.389267 0.000056 0.358396 0.401045 0.376198 0.000151 0.361582 0.411834 0.384752 0.000155 0.459992 0.453594 0.459028 0.000532 0.481218 0.478293 0.477761 0.000474 0.368556 0.406300 0.384481 0.000125 0.373545 0.418480 0.394053 0.000127 970.150000 982.580000 976.040633 473.853855 1089.470000 1068.370000 1082.266900 475.769216 7940.380000 7949.050000 7941.692467 887.497557
466 0.359924 0.405900 0.380377 0.000068 0.468187 0.464782 0.468460 0.000256 0.370750 0.411788 0.389186 0.000056 0.356471 0.402061 0.376129 0.000152 0.363376 0.409739 0.384626 0.000153 0.457308 0.457614 0.459025 0.000543 0.479066 0.471950 0.477895 0.000489 0.366555 0.407617 0.384418 0.000125 0.374945 0.415960 0.393953 0.000125 971.840000 980.060000 975.995567 460.230863 1090.670000 1070.670000 1082.274333 466.806889 7937.490000 7949.270000 7941.730100 865.198817
467 0.359576 0.405407 0.380302 0.000068 0.469978 0.462926 0.468633 0.000254 0.370616 0.411159 0.389135 0.000056 0.355415 0.401952 0.376038 0.000151 0.363736 0.408862 0.384567 0.000152 0.459210 0.454196 0.459224 0.000540 0.480745 0.471657 0.478041 0.000476 0.365795 0.407176 0.384357 0.000124 0.375437 0.415141 0.393914 0.000124 973.490000 986.240000 975.887467 454.582532 1090.570000 1073.890000 1082.374867 463.357209 7935.940000 7939.870000 7941.737667 859.830341
468 0.359877 0.405619 0.380249 0.000067 0.471448 0.466038 0.468583 0.000254 0.371034 0.411661 0.389082 0.000055 0.356932 0.403414 0.375984 0.000150 0.362822 0.407825 0.384513 0.000152 0.460338 0.457745 0.458906 0.000553 0.482558 0.474330 0.478260 0.000465 0.367272 0.408847 0.384276 0.000124 0.374796 0.414475 0.393888 0.000124 971.600000 985.380000 975.750100 445.515915 1090.140000 1072.320000 1082.310833 466.142603 7938.260000 7942.300000 7941.939067 859.109150
469 0.359538 0.405170 0.380246 0.000067 0.469105 0.463954 0.468496 0.000260 0.370495 0.411049 0.389071 0.000056 0.355913 0.401520 0.376007 0.000149 0.363163 0.408820 0.384485 0.000153 0.459566 0.456475 0.458712 0.000577 0.478644 0.471432 0.478281 0.000468 0.366278 0.407016 0.384278 0.000123 0.374711 0.415082 0.393865 0.000126 968.350000 981.730000 975.760833 435.466692 1089.720000 1069.980000 1082.109000 462.114795 7941.930000 7948.290000 7942.130167 844.818322
470 0.359638 0.405154 0.380145 0.000065 0.467509 0.467993 0.468677 0.000254 0.370425 0.411438 0.388998 0.000054 0.355480 0.401357 0.375921 0.000146 0.363795 0.408951 0.384368 0.000150 0.459641 0.458165 0.458683 0.000566 0.475376 0.477821 0.478670 0.000456 0.365896 0.407038 0.384198 0.000121 0.374953 0.415838 0.393798 0.000124 971.120000 979.440000 975.573833 426.306654 1090.970000 1070.770000 1082.013600 465.866820 7937.910000 7949.790000 7942.412567 842.247453
471 0.359542 0.405293 0.380149 0.000066 0.470805 0.465162 0.468583 0.000256 0.370669 0.411280 0.388992 0.000055 0.355617 0.403001 0.376024 0.000146 0.363468 0.407586 0.384273 0.000150 0.459908 0.453039 0.458507 0.000579 0.481702 0.477285 0.478658 0.000450 0.366046 0.408005 0.384272 0.000121 0.375291 0.414556 0.393712 0.000124 970.260000 980.630000 975.569400 417.863649 1089.410000 1070.420000 1081.765433 470.174163 7940.330000 7948.950000 7942.665167 841.211097
472 0.359238 0.405616 0.380083 0.000066 0.470356 0.466673 0.468591 0.000259 0.370350 0.411722 0.388934 0.000055 0.354940 0.401515 0.375963 0.000148 0.363536 0.409718 0.384204 0.000149 0.462934 0.457616 0.458616 0.000563 0.477778 0.475730 0.478566 0.000461 0.365739 0.407125 0.384229 0.000122 0.374961 0.416320 0.393640 0.000123 971.530000 984.200000 975.776767 404.221783 1088.030000 1071.080000 1081.760533 468.821295 7940.440000 7944.720000 7942.462700 834.220397
473 0.359394 0.405533 0.380041 0.000066 0.471560 0.461501 0.468721 0.000263 0.370611 0.411129 0.388909 0.000055 0.355486 0.400793 0.375930 0.000147 0.363302 0.410272 0.384152 0.000151 0.461756 0.448129 0.458635 0.000583 0.481365 0.474873 0.478807 0.000454 0.366113 0.405527 0.384201 0.000121 0.375108 0.416732 0.393617 0.000124 970.430000 984.080000 975.821767 396.815059 1088.070000 1072.500000 1081.783167 467.215455 7941.500000 7943.420000 7942.395067 818.271251
474 0.359576 0.405004 0.380086 0.000066 0.471464 0.463515 0.468587 0.000263 0.370765 0.410856 0.388936 0.000055 0.356402 0.400669 0.375956 0.000148 0.362750 0.409340 0.384216 0.000150 0.459738 0.451741 0.458478 0.000592 0.483190 0.475290 0.478696 0.000451 0.366735 0.405776 0.384208 0.000122 0.374794 0.415935 0.393664 0.000124 973.050000 985.040000 975.881933 399.202312 1089.830000 1070.790000 1081.794833 466.241085 7937.120000 7944.170000 7942.323233 822.224302
475 0.359635 0.404641 0.380078 0.000065 0.470918 0.462401 0.468709 0.000263 0.370763 0.410417 0.388941 0.000054 0.355834 0.399652 0.375931 0.000147 0.363436 0.409629 0.384225 0.000148 0.460575 0.448755 0.458735 0.000587 0.481261 0.476047 0.478682 0.000457 0.366308 0.404562 0.384211 0.000121 0.375218 0.416271 0.393671 0.000122 969.780000 980.270000 975.987600 393.098524 1087.030000 1071.830000 1081.679167 468.758395 7943.190000 7947.900000 7942.333233 813.593569
476 0.359520 0.405066 0.380147 0.000065 0.471372 0.462736 0.468601 0.000266 0.370705 0.410833 0.388993 0.000054 0.355134 0.399707 0.375976 0.000148 0.363905 0.410425 0.384319 0.000148 0.463637 0.449886 0.458711 0.000595 0.479107 0.475585 0.478490 0.000450 0.365984 0.404725 0.384249 0.000122 0.375426 0.416941 0.393736 0.000123 974.780000 979.650000 976.184533 391.368973 1089.110000 1068.480000 1081.498333 463.326527 7936.110000 7951.870000 7942.317133 809.993134
477 0.359700 0.405538 0.380161 0.000065 0.472834 0.466736 0.468773 0.000260 0.371013 0.411658 0.389022 0.000054 0.356034 0.400458 0.375992 0.000147 0.363365 0.410617 0.384329 0.000149 0.462653 0.456042 0.458899 0.000582 0.483015 0.477430 0.478647 0.000453 0.366696 0.406016 0.384283 0.000120 0.375330 0.417299 0.393761 0.000123 971.210000 981.100000 976.386567 391.994342 1091.360000 1067.630000 1081.619167 459.328052 7937.430000 7951.270000 7941.994267 799.991629
478 0.359523 0.405173 0.380173 0.000065 0.470484 0.465573 0.468691 0.000263 0.370620 0.411213 0.389025 0.000053 0.355365 0.403143 0.376009 0.000146 0.363683 0.407202 0.384337 0.000148 0.459486 0.453539 0.459000 0.000582 0.481481 0.477606 0.478382 0.000457 0.365777 0.408183 0.384308 0.000119 0.375462 0.414243 0.393742 0.000123 974.380000 981.080000 976.834933 394.173319 1090.020000 1069.260000 1081.585367 463.330811 7935.600000 7949.660000 7941.579700 810.039017
479 0.359615 0.405337 0.380231 0.000066 0.468528 0.464843 0.468885 0.000255 0.370506 0.411288 0.389096 0.000055 0.355326 0.399312 0.376024 0.000148 0.363904 0.411363 0.384437 0.000149 0.460510 0.452969 0.459247 0.000567 0.476546 0.476717 0.478522 0.000455 0.365845 0.404678 0.384347 0.000121 0.375168 0.417898 0.393846 0.000123 973.100000 981.020000 977.146567 396.921655 1091.930000 1070.490000 1081.671133 462.896263 7934.970000 7948.490000 7941.182300 807.305886
480 0.359802 0.404954 0.380164 0.000065 0.473916 0.466832 0.469039 0.000253 0.371214 0.411141 0.389051 0.000054 0.355171 0.400707 0.375992 0.000147 0.364434 0.409200 0.384336 0.000148 0.463953 0.456324 0.459201 0.000571 0.483878 0.477339 0.478878 0.000447 0.366049 0.406269 0.384313 0.000120 0.376378 0.416014 0.393790 0.000122 973.750000 982.560000 977.469067 393.388003 1091.100000 1070.370000 1081.872167 461.106613 7935.150000 7947.070000 7940.658767 805.791064
481 0.359418 0.405365 0.380170 0.000066 0.473205 0.462494 0.469002 0.000252 0.370797 0.411078 0.389053 0.000055 0.354673 0.401420 0.376002 0.000148 0.364163 0.409310 0.384337 0.000150 0.463564 0.455823 0.459270 0.000558 0.482847 0.469166 0.478733 0.000453 0.365562 0.406860 0.384329 0.000122 0.376031 0.415296 0.393777 0.000124 971.880000 984.800000 977.472867 401.620687 1092.330000 1072.950000 1081.584733 460.560507 7935.790000 7942.250000 7940.942400 814.411287
482 0.360031 0.405596 0.380208 0.000067 0.468889 0.464770 0.469082 0.000253 0.370917 0.411514 0.389096 0.000055 0.355330 0.400868 0.376064 0.000147 0.364732 0.410325 0.384353 0.000150 0.461669 0.452934 0.459487 0.000554 0.476109 0.476607 0.478678 0.000459 0.365964 0.406075 0.384406 0.000121 0.375869 0.416953 0.393785 0.000124 972.700000 983.410000 977.580733 398.969878 1091.640000 1065.280000 1081.765233 454.001799 7935.660000 7951.310000 7940.654033 807.155575
483 0.359870 0.405437 0.380179 0.000065 0.472131 0.467365 0.469197 0.000247 0.371096 0.411630 0.389081 0.000054 0.356736 0.401271 0.376094 0.000146 0.363005 0.409603 0.384264 0.000149 0.462186 0.458778 0.459679 0.000534 0.482075 0.475952 0.478714 0.000453 0.367281 0.407021 0.384453 0.000120 0.374912 0.416238 0.393709 0.000123 973.640000 979.810000 977.829133 404.467810 1090.670000 1071.550000 1081.719433 450.357291 7935.690000 7948.640000 7940.451433 814.346797
484 0.360154 0.406175 0.380189 0.000066 0.469539 0.467317 0.469381 0.000248 0.371092 0.412289 0.389108 0.000055 0.356601 0.400842 0.375974 0.000146 0.363706 0.411507 0.384404 0.000151 0.458687 0.455007 0.459848 0.000535 0.480392 0.479627 0.478913 0.000448 0.366810 0.406259 0.384361 0.000120 0.375375 0.418319 0.393855 0.000125 971.780000 981.830000 978.082967 415.041259 1092.110000 1070.280000 1081.591533 452.037433 7936.110000 7947.890000 7940.325500 816.761983
485 0.360076 0.405898 0.380187 0.000065 0.470026 0.467573 0.469364 0.000246 0.371071 0.412065 0.389105 0.000054 0.356301 0.401257 0.375995 0.000145 0.363852 0.410539 0.384378 0.000151 0.459979 0.457033 0.459871 0.000534 0.480074 0.478112 0.478856 0.000455 0.366668 0.406835 0.384383 0.000120 0.375474 0.417296 0.393826 0.000126 970.810000 982.500000 978.159100 416.790390 1091.340000 1063.820000 1081.729833 449.163282 7937.850000 7953.680000 7940.111067 811.267237
486 0.360383 0.405162 0.380242 0.000065 0.471053 0.466781 0.469298 0.000254 0.371450 0.411323 0.389148 0.000055 0.357646 0.400027 0.376159 0.000145 0.363120 0.410296 0.384325 0.000151 0.460894 0.457018 0.459486 0.000547 0.481212 0.476544 0.479111 0.000455 0.367971 0.405727 0.384492 0.000120 0.374929 0.416920 0.393804 0.000126 974.240000 984.710000 978.312333 410.104520 1091.690000 1073.970000 1081.995200 448.233265 7934.070000 7941.320000 7939.692467 793.218805
487 0.360079 0.405555 0.380245 0.000065 0.470584 0.465961 0.469041 0.000252 0.371129 0.411595 0.389124 0.000054 0.356251 0.402614 0.376178 0.000144 0.363906 0.408496 0.384311 0.000151 0.461098 0.456194 0.459471 0.000540 0.480071 0.475728 0.478610 0.000456 0.366736 0.407972 0.384507 0.000119 0.375522 0.415219 0.393741 0.000126 974.460000 981.650000 978.238133 411.977465 1095.610000 1072.160000 1082.012367 451.319502 7929.930000 7946.190000 7939.749500 801.440460
488 0.359689 0.405104 0.380256 0.000064 0.472711 0.465762 0.469150 0.000250 0.370991 0.411170 0.389146 0.000054 0.355175 0.401230 0.376263 0.000145 0.364203 0.408978 0.384249 0.000150 0.462701 0.453508 0.459529 0.000547 0.482720 0.478016 0.478770 0.000455 0.365928 0.406458 0.384590 0.000120 0.376054 0.415882 0.393701 0.000125 971.560000 984.160000 978.434967 412.000385 1092.770000 1067.210000 1081.985733 455.147332 7935.670000 7948.630000 7939.579300 799.817762
489 0.360392 0.405401 0.380317 0.000064 0.470759 0.466400 0.469034 0.000254 0.371428 0.411501 0.389189 0.000053 0.358294 0.402050 0.376385 0.000145 0.362489 0.408752 0.384250 0.000150 0.461649 0.456241 0.459490 0.000550 0.479869 0.476558 0.478579 0.000455 0.368629 0.407470 0.384695 0.000120 0.374227 0.415532 0.393683 0.000125 974.570000 984.910000 978.565833 415.471396 1096.030000 1072.610000 1082.003533 459.051690 7929.400000 7942.480000 7939.430633 810.953298
490 0.359852 0.405564 0.380395 0.000064 0.468702 0.464712 0.469047 0.000255 0.370737 0.411479 0.389260 0.000054 0.356011 0.401479 0.376377 0.000147 0.363693 0.409649 0.384412 0.000150 0.463698 0.454346 0.459574 0.000552 0.473705 0.475078 0.478521 0.000461 0.366780 0.406766 0.384696 0.000122 0.374695 0.416192 0.393823 0.000124 976.620000 985.300000 978.496067 412.067110 1093.180000 1068.850000 1082.088633 460.664797 7930.200000 7945.850000 7939.415300 808.341592
491 0.360048 0.405072 0.380429 0.000065 0.469407 0.466546 0.468932 0.000251 0.370984 0.411219 0.389279 0.000054 0.356273 0.399815 0.376498 0.000146 0.363823 0.410328 0.384359 0.000152 0.462075 0.456118 0.459448 0.000550 0.476739 0.476974 0.478415 0.000452 0.366854 0.405445 0.384793 0.000120 0.375115 0.416993 0.393765 0.000126 976.530000 985.430000 978.707467 413.796366 1089.570000 1069.180000 1082.020833 461.047390 7933.900000 7945.390000 7939.271700 806.793537
492 0.359956 0.405421 0.380421 0.000066 0.471443 0.465918 0.468839 0.000254 0.371105 0.411471 0.389262 0.000055 0.358232 0.401497 0.376530 0.000149 0.361679 0.409346 0.384311 0.000152 0.462458 0.456754 0.459464 0.000538 0.480427 0.475081 0.478213 0.000474 0.368655 0.407023 0.384823 0.000123 0.373554 0.415919 0.393701 0.000127 976.580000 986.640000 978.795000 421.037867 1091.040000 1069.640000 1082.175667 461.084705 7932.380000 7943.720000 7939.029333 812.242793
493 0.359735 0.405879 0.380431 0.000066 0.467854 0.468105 0.468803 0.000254 0.370547 0.412102 0.389268 0.000055 0.356409 0.401329 0.376442 0.000150 0.363061 0.410430 0.384420 0.000153 0.460557 0.460001 0.459595 0.000536 0.475150 0.476210 0.478011 0.000474 0.366824 0.407196 0.384757 0.000124 0.374270 0.417008 0.393779 0.000127 973.660000 986.010000 978.750867 426.031975 1090.570000 1067.410000 1082.083733 469.009442 7935.770000 7946.580000 7939.165400 820.403995
494 0.359622 0.406122 0.380417 0.000067 0.471643 0.464088 0.468858 0.000254 0.370825 0.411918 0.389261 0.000055 0.356431 0.401030 0.376351 0.000152 0.362814 0.411214 0.384482 0.000153 0.464088 0.455962 0.459538 0.000539 0.479198 0.472214 0.478177 0.000474 0.367197 0.406523 0.384670 0.000126 0.374452 0.417314 0.393851 0.000127 973.420000 985.980000 978.828133 429.062599 1089.380000 1068.210000 1082.251433 469.298780 7937.200000 7945.810000 7938.920433 811.996390
495 0.359179 0.405349 0.380356 0.000067 0.471482 0.468754 0.468895 0.000253 0.370409 0.411689 0.389210 0.000056 0.355456 0.401427 0.376229 0.000152 0.362901 0.409271 0.384484 0.000154 0.463028 0.460296 0.459617 0.000539 0.479935 0.477212 0.478173 0.000476 0.366213 0.407314 0.384568 0.000126 0.374605 0.416065 0.393853 0.000127 972.560000 986.580000 978.915500 424.740983 1090.890000 1071.800000 1082.463600 469.910129 7936.550000 7941.620000 7938.620900 798.184496
496 0.359342 0.405754 0.380311 0.000067 0.467539 0.464279 0.468733 0.000256 0.370162 0.411606 0.389153 0.000056 0.356196 0.401273 0.376066 0.000153 0.362487 0.410235 0.384556 0.000152 0.460115 0.452259 0.459446 0.000544 0.474964 0.476299 0.478020 0.000481 0.366588 0.406371 0.384404 0.000126 0.373735 0.416841 0.393903 0.000127 972.520000 984.350000 978.892333 420.439853 1090.250000 1070.150000 1082.344367 465.960856 7937.230000 7945.500000 7938.763300 779.478612
497 0.359270 0.405367 0.380230 0.000067 0.470711 0.464330 0.468572 0.000265 0.370414 0.411264 0.389064 0.000055 0.356259 0.400353 0.375990 0.000153 0.362280 0.410382 0.384469 0.000153 0.464295 0.455846 0.459488 0.000555 0.477127 0.472814 0.477655 0.000492 0.367063 0.405902 0.384340 0.000126 0.373765 0.416625 0.393787 0.000127 973.270000 989.300000 978.919667 422.760082 1090.530000 1070.920000 1082.430900 471.332528 7936.200000 7939.780000 7938.649433 777.820167
498 0.359207 0.405651 0.380119 0.000068 0.469994 0.464199 0.468501 0.000263 0.370286 0.411506 0.388957 0.000056 0.355724 0.400893 0.375808 0.000153 0.362689 0.410408 0.384430 0.000154 0.460839 0.455291 0.459244 0.000554 0.479149 0.473108 0.477759 0.000489 0.366236 0.406333 0.384151 0.000126 0.374335 0.416678 0.393763 0.000128 973.130000 984.220000 978.920367 419.489086 1093.210000 1072.340000 1082.523400 472.829461 7933.660000 7943.440000 7938.556233 769.859173
499 0.359377 0.405404 0.380049 0.000067 0.472323 0.469275 0.468578 0.000256 0.370672 0.411791 0.388902 0.000056 0.355024 0.400873 0.375590 0.000150 0.363730 0.409935 0.384508 0.000154 0.463266 0.456521 0.459461 0.000532 0.481380 0.482028 0.477696 0.000492 0.365848 0.406438 0.383977 0.000123 0.375495 0.417144 0.393826 0.000128 974.550000 987.190000 979.305467 421.921677 1090.760000 1069.910000 1082.577033 471.026128 7934.690000 7942.900000 7938.117500 771.738716
500 0.359101 0.405803 0.380051 0.000068 0.470233 0.467118 0.468606 0.000257 0.370214 0.411935 0.388907 0.000056 0.354579 0.400807 0.375512 0.000150 0.363624 0.410800 0.384591 0.000156 0.462261 0.456956 0.459402 0.000535 0.478206 0.477280 0.477811 0.000494 0.365347 0.406422 0.383901 0.000123 0.375082 0.417448 0.393913 0.000130 973.060000 985.700000 979.305433 417.317072 1089.210000 1071.450000 1082.335900 469.554737 7937.730000 7942.850000 7938.358667 762.904879
501 0.359173 0.404886 0.379902 0.000067 0.469123 0.466011 0.468728 0.000253 0.370168 0.410998 0.388784 0.000056 0.355289 0.401686 0.375366 0.000147 0.363057 0.408085 0.384438 0.000156 0.457960 0.457982 0.459660 0.000526 0.480286 0.474041 0.477797 0.000481 0.365556 0.407316 0.383795 0.000122 0.374780 0.414680 0.393774 0.000129 972.950000 987.130000 979.131000 418.151547 1090.740000 1068.860000 1082.277600 463.055537 7936.310000 7944.010000 7938.591400 750.589894
502 0.358993 0.405103 0.379839 0.000068 0.471378 0.468976 0.468794 0.000250 0.370231 0.411490 0.388734 0.000056 0.353475 0.399405 0.375352 0.000149 0.364511 0.410802 0.384326 0.000156 0.462243 0.459140 0.459635 0.000520 0.480512 0.478812 0.477953 0.000487 0.364351 0.405378 0.383780 0.000123 0.376111 0.417603 0.393688 0.000130 975.220000 988.280000 978.835333 416.137164 1090.030000 1066.420000 1082.087800 466.486018 7934.750000 7945.300000 7939.076867 740.201435
503 0.358968 0.405411 0.379726 0.000067 0.470134 0.467179 0.468705 0.000246 0.370084 0.411588 0.388624 0.000056 0.355657 0.400993 0.375290 0.000146 0.362278 0.409830 0.384162 0.000154 0.462855 0.456609 0.459650 0.000515 0.477413 0.477748 0.477759 0.000478 0.366377 0.406554 0.383726 0.000120 0.373791 0.416622 0.393522 0.000128 972.190000 989.350000 978.838067 410.862652 1089.930000 1069.570000 1081.887267 461.613219 7937.880000 7941.080000 7939.274667 737.637637
504 0.359005 0.405524 0.379679 0.000067 0.470641 0.464218 0.468676 0.000245 0.370169 0.411393 0.388579 0.000056 0.356651 0.400296 0.375192 0.000146 0.361359 0.410752 0.384166 0.000154 0.461044 0.450592 0.459754 0.000503 0.480237 0.477843 0.477598 0.000482 0.367091 0.405326 0.383648 0.000120 0.373247 0.417461 0.393509 0.000128 971.610000 986.940000 978.583367 406.573494 1088.870000 1069.460000 1081.763533 453.523626 7939.520000 7943.600000 7939.653100 731.512301
505 0.359109 0.405022 0.379536 0.000066 0.472386 0.465919 0.468699 0.000243 0.370437 0.411112 0.388452 0.000055 0.356378 0.399783 0.375107 0.000144 0.361840 0.410261 0.383965 0.000152 0.461117 0.451950 0.459793 0.000500 0.483654 0.479889 0.477605 0.000478 0.366852 0.405000 0.383576 0.000119 0.374022 0.417224 0.393329 0.000126 971.390000 989.150000 978.238833 405.186159 1088.330000 1064.830000 1081.579467 454.700125 7940.280000 7946.020000 7940.181700 732.310650
506 0.359309 0.404345 0.379540 0.000066 0.470777 0.466538 0.468634 0.000243 0.370456 0.410564 0.388449 0.000054 0.356568 0.400261 0.375165 0.000144 0.362050 0.408429 0.383914 0.000150 0.463171 0.459850 0.459916 0.000497 0.478383 0.473226 0.477352 0.000483 0.367228 0.406220 0.383640 0.000118 0.373683 0.414908 0.393258 0.000124 972.790000 987.720000 978.094733 400.077814 1086.820000 1068.250000 1081.454500 455.366125 7940.390000 7944.030000 7940.450767 741.372114
507 0.358892 0.404374 0.379551 0.000065 0.471715 0.468387 0.468635 0.000241 0.370175 0.410775 0.388460 0.000054 0.355946 0.400070 0.375144 0.000141 0.361838 0.408677 0.383958 0.000150 0.462866 0.456980 0.459907 0.000491 0.480565 0.479794 0.477362 0.000478 0.366638 0.405761 0.383621 0.000116 0.373711 0.415789 0.393299 0.000125 973.730000 988.080000 978.193700 397.714845 1089.590000 1071.710000 1081.156667 453.984459 7936.680000 7940.210000 7940.649633 734.867671
508 0.359058 0.404470 0.379589 0.000064 0.468910 0.468214 0.468633 0.000241 0.370044 0.410844 0.388493 0.000053 0.355615 0.399005 0.375331 0.000140 0.362502 0.409935 0.383847 0.000152 0.459014 0.460597 0.459848 0.000490 0.478806 0.475832 0.477419 0.000477 0.365954 0.405164 0.383782 0.000116 0.374133 0.416525 0.393204 0.000126 971.810000 986.050000 978.151667 393.981011 1091.380000 1068.860000 1080.967067 455.976986 7936.810000 7945.090000 7940.881267 734.036177
509 0.358968 0.404248 0.379562 0.000065 0.470488 0.465709 0.468932 0.000246 0.370120 0.410394 0.388499 0.000054 0.355763 0.398012 0.375484 0.000142 0.362173 0.410483 0.383640 0.000152 0.460509 0.456247 0.460093 0.000499 0.480467 0.475171 0.477771 0.000480 0.366238 0.403836 0.383945 0.000117 0.374002 0.416952 0.393053 0.000126 970.950000 986.830000 978.268000 396.347210 1091.300000 1072.340000 1080.899000 465.223406 7937.750000 7940.830000 7940.833000 749.611095
510 0.359037 0.404259 0.379586 0.000065 0.471006 0.466538 0.468881 0.000246 0.370234 0.410487 0.388515 0.000054 0.355761 0.399411 0.375508 0.000143 0.362313 0.409108 0.383663 0.000150 0.463252 0.456768 0.460128 0.000488 0.478761 0.476309 0.477634 0.000484 0.366510 0.405146 0.383970 0.000117 0.373958 0.415828 0.393060 0.000125 973.360000 984.500000 978.409300 394.740137 1088.820000 1072.060000 1080.818200 462.396439 7937.820000 7943.440000 7940.772500 755.327190
511 0.358974 0.404779 0.379682 0.000065 0.469547 0.466749 0.468848 0.000243 0.370031 0.410976 0.388599 0.000054 0.355489 0.400120 0.375684 0.000144 0.362458 0.409438 0.383679 0.000150 0.459401 0.458104 0.459868 0.000481 0.479693 0.475393 0.477829 0.000480 0.365881 0.405919 0.384103 0.000118 0.374182 0.416034 0.393094 0.000124 974.620000 983.690000 978.594800 397.638188 1089.430000 1071.870000 1080.454667 461.787051 7935.950000 7944.440000 7940.950533 760.339253
512 0.358577 0.404106 0.379601 0.000066 0.472402 0.466258 0.468942 0.000246 0.369959 0.410321 0.388535 0.000055 0.356036 0.400694 0.375628 0.000145 0.361117 0.407518 0.383575 0.000149 0.461158 0.458506 0.460123 0.000491 0.483645 0.474009 0.477761 0.000480 0.366548 0.406475 0.384077 0.000119 0.373370 0.414167 0.392993 0.000124 971.900000 985.310000 978.337900 390.964797 1088.340000 1069.920000 1080.527533 467.180332 7939.760000 7944.770000 7941.134567 768.297581
513 0.358650 0.404564 0.379614 0.000066 0.471725 0.465185 0.468992 0.000242 0.369958 0.410626 0.388552 0.000055 0.355361 0.398969 0.375651 0.000145 0.361939 0.410159 0.383578 0.000151 0.462410 0.452459 0.460114 0.000488 0.481041 0.477910 0.477871 0.000474 0.366066 0.404318 0.384097 0.000119 0.373849 0.416934 0.393007 0.000125 972.110000 985.100000 978.445367 384.351982 1085.920000 1068.700000 1080.345367 469.432359 7941.970000 7946.200000 7941.209267 758.563858
514 0.358910 0.404830 0.379623 0.000067 0.468313 0.465918 0.468884 0.000241 0.369851 0.410938 0.388550 0.000055 0.354518 0.398661 0.375695 0.000144 0.363303 0.410998 0.383552 0.000152 0.459630 0.455190 0.460165 0.000478 0.476995 0.476645 0.477604 0.000487 0.365029 0.404314 0.384142 0.000118 0.374672 0.417563 0.392957 0.000126 972.560000 985.540000 978.404300 385.853038 1087.830000 1069.010000 1080.334433 471.500177 7939.610000 7945.450000 7941.261267 765.497302
515 0.358932 0.404015 0.379578 0.000067 0.472553 0.465822 0.468938 0.000238 0.370294 0.410195 0.388514 0.000055 0.355498 0.399090 0.375690 0.000144 0.362365 0.408939 0.383466 0.000151 0.464750 0.456192 0.460393 0.000467 0.480355 0.475451 0.477484 0.000488 0.366423 0.404800 0.384160 0.000117 0.374164 0.415591 0.392868 0.000126 971.350000 983.640000 978.346600 386.766496 1090.640000 1069.830000 1080.582067 479.468266 7938.010000 7946.530000 7941.071333 767.789393
516 0.358578 0.404683 0.379567 0.000067 0.470252 0.463840 0.468851 0.000242 0.369745 0.410599 0.388495 0.000055 0.355456 0.400114 0.375589 0.000144 0.361700 0.409252 0.383545 0.000152 0.460233 0.457348 0.460254 0.000470 0.480272 0.470332 0.477447 0.000495 0.365933 0.405837 0.384055 0.000118 0.373557 0.415360 0.392935 0.000126 972.740000 981.690000 978.356233 392.835973 1088.590000 1068.800000 1080.401733 480.925245 7938.670000 7949.510000 7941.242033 772.621027
517 0.358791 0.405040 0.379565 0.000066 0.469004 0.466612 0.469108 0.000239 0.369812 0.411197 0.388519 0.000054 0.355375 0.400722 0.375532 0.000141 0.362207 0.409358 0.383597 0.000152 0.459644 0.451696 0.460524 0.000468 0.478363 0.481528 0.477693 0.000491 0.365802 0.405819 0.384031 0.000116 0.373823 0.416575 0.393007 0.000126 972.050000 988.140000 978.383500 396.287440 1089.020000 1069.770000 1080.330200 480.943270 7938.930000 7942.090000 7941.286300 773.535755
518 0.359049 0.404978 0.379588 0.000066 0.472069 0.466387 0.469078 0.000240 0.370351 0.411119 0.388537 0.000054 0.355088 0.400743 0.375576 0.000142 0.363010 0.409213 0.383600 0.000153 0.462163 0.456243 0.460565 0.000460 0.481975 0.476532 0.477590 0.000486 0.365796 0.406293 0.384075 0.000116 0.374906 0.415945 0.392999 0.000126 972.600000 980.970000 978.173100 392.086310 1090.000000 1068.910000 1080.063033 473.588377 7937.400000 7950.120000 7941.763867 763.689780
519 0.359173 0.404854 0.379572 0.000066 0.471596 0.462793 0.469246 0.000232 0.370415 0.410648 0.388540 0.000054 0.356508 0.400721 0.375395 0.000142 0.361837 0.408987 0.383750 0.000153 0.460908 0.453936 0.460827 0.000458 0.482283 0.471649 0.477666 0.000477 0.366948 0.406043 0.383938 0.000116 0.373882 0.415253 0.393141 0.000126 971.830000 982.050000 978.115700 390.115409 1087.480000 1070.960000 1079.873267 464.930298 7940.690000 7946.990000 7942.011033 754.373237
520 0.358633 0.404476 0.379601 0.000067 0.472010 0.466566 0.469272 0.000233 0.369970 0.410685 0.388568 0.000055 0.355224 0.400441 0.375550 0.000142 0.362042 0.408511 0.383653 0.000152 0.464101 0.457859 0.460842 0.000461 0.479919 0.475273 0.477702 0.000477 0.366112 0.406182 0.384079 0.000117 0.373829 0.415188 0.393058 0.000126 973.630000 987.670000 978.015300 388.658395 1089.210000 1074.370000 1079.675467 468.837703 7937.160000 7937.960000 7942.309233 759.609293
521 0.358891 0.404210 0.379598 0.000067 0.474170 0.464648 0.469487 0.000231 0.370419 0.410254 0.388587 0.000055 0.354256 0.398840 0.375579 0.000143 0.363527 0.409581 0.383617 0.000153 0.466677 0.452761 0.461210 0.000451 0.481663 0.476535 0.477764 0.000473 0.365498 0.404232 0.384142 0.000118 0.375340 0.416276 0.393032 0.000127 973.420000 985.410000 977.744267 389.917503 1086.110000 1077.980000 1079.490800 476.362895 7940.470000 7936.610000 7942.764933 761.728154
522 0.358916 0.404544 0.379436 0.000067 0.473255 0.467076 0.469444 0.000233 0.370350 0.410797 0.388437 0.000055 0.355351 0.399080 0.375467 0.000142 0.362482 0.410007 0.383406 0.000157 0.464898 0.457579 0.461241 0.000449 0.481612 0.476572 0.477648 0.000475 0.366305 0.404930 0.384044 0.000118 0.374395 0.416664 0.392830 0.000130 973.320000 987.690000 977.582167 391.522898 1087.170000 1069.350000 1079.545433 475.613132 7939.510000 7942.960000 7942.872400 756.423825
523 0.359096 0.404321 0.379494 0.000067 0.471442 0.464871 0.469453 0.000234 0.370330 0.410376 0.388490 0.000056 0.356121 0.399648 0.375645 0.000145 0.362070 0.408995 0.383343 0.000156 0.462426 0.451624 0.461206 0.000450 0.480459 0.478119 0.477700 0.000483 0.366752 0.404846 0.384202 0.000119 0.373909 0.415907 0.392779 0.000129 972.050000 985.490000 977.580333 391.116934 1086.890000 1071.950000 1079.360667 477.852060 7941.060000 7942.560000 7943.059000 757.861782
524 0.359355 0.404729 0.379424 0.000066 0.470573 0.466719 0.469629 0.000233 0.370477 0.410928 0.388445 0.000055 0.356519 0.401636 0.375728 0.000143 0.362191 0.407823 0.383121 0.000154 0.462086 0.458811 0.461322 0.000458 0.479060 0.474627 0.477936 0.000487 0.367076 0.407353 0.384287 0.000118 0.373878 0.414503 0.392602 0.000127 973.280000 990.290000 977.305900 386.314146 1088.090000 1069.570000 1079.602100 483.009648 7938.630000 7940.140000 7943.092000 758.698737
525 0.359206 0.405026 0.379480 0.000066 0.470048 0.466399 0.469540 0.000231 0.370290 0.411163 0.388486 0.000054 0.356172 0.400169 0.375720 0.000142 0.362241 0.409882 0.383240 0.000154 0.462758 0.457898 0.461252 0.000448 0.477337 0.474899 0.477828 0.000484 0.366831 0.405942 0.384273 0.000117 0.373750 0.416384 0.392699 0.000127 970.970000 984.890000 977.122833 385.799897 1088.700000 1065.750000 1079.750867 497.015239 7940.330000 7949.360000 7943.126300 767.008406
526 0.359388 0.404087 0.379552 0.000064 0.470245 0.466786 0.469627 0.000231 0.370473 0.410357 0.388560 0.000053 0.355903 0.400529 0.375915 0.000142 0.362872 0.407645 0.383189 0.000151 0.461334 0.461421 0.461217 0.000456 0.479155 0.472151 0.478038 0.000470 0.366446 0.406618 0.384445 0.000118 0.374501 0.414096 0.392674 0.000124 971.290000 986.480000 977.158167 384.477418 1085.830000 1066.320000 1079.331700 494.472640 7942.880000 7947.200000 7943.510133 765.377913
527 0.359072 0.404375 0.379620 0.000064 0.470472 0.467972 0.469785 0.000231 0.370212 0.410734 0.388636 0.000053 0.356049 0.399972 0.375929 0.000141 0.362095 0.408778 0.383311 0.000153 0.463264 0.457809 0.461293 0.000453 0.477680 0.478134 0.478276 0.000473 0.366771 0.405755 0.384465 0.000117 0.373654 0.415713 0.392807 0.000126 972.580000 986.470000 977.294467 383.866911 1088.980000 1070.750000 1079.254967 492.181249 7938.440000 7942.780000 7943.450567 763.070406
528 0.359830 0.405171 0.379658 0.000064 0.472056 0.469197 0.469736 0.000229 0.371053 0.411574 0.388666 0.000052 0.356951 0.400141 0.376054 0.000140 0.362708 0.410202 0.383262 0.000152 0.463834 0.460293 0.461304 0.000449 0.480277 0.478102 0.478167 0.000480 0.367640 0.406156 0.384579 0.000116 0.374465 0.416992 0.392753 0.000125 971.570000 988.110000 977.231500 389.757433 1087.510000 1068.800000 1079.135800 497.249572 7940.920000 7943.090000 7943.632700 767.201013
529 0.359431 0.404666 0.379682 0.000065 0.473659 0.466894 0.469834 0.000231 0.370854 0.410889 0.388697 0.000054 0.356728 0.401419 0.376153 0.000144 0.362134 0.407914 0.383211 0.000153 0.465157 0.459797 0.461629 0.000446 0.482160 0.473991 0.478040 0.000478 0.367571 0.407256 0.384701 0.000119 0.374137 0.414522 0.392694 0.000126 973.410000 984.370000 977.166367 391.545610 1090.760000 1064.810000 1078.956567 499.060824 7935.830000 7950.820000 7943.877067 766.908561
530 0.359576 0.404350 0.379716 0.000065 0.472864 0.466600 0.469827 0.000229 0.370905 0.410575 0.388727 0.000054 0.356777 0.399139 0.376289 0.000142 0.362376 0.409561 0.383142 0.000153 0.466849 0.460120 0.461657 0.000447 0.478879 0.473080 0.477998 0.000478 0.367784 0.405237 0.384826 0.000117 0.374026 0.415913 0.392628 0.000126 973.350000 983.680000 977.202400 396.480445 1087.900000 1066.430000 1078.950133 508.630468 7938.750000 7949.890000 7943.847467 782.966344
531 0.359515 0.405708 0.379790 0.000066 0.472171 0.466811 0.469897 0.000227 0.370780 0.411818 0.388800 0.000054 0.357660 0.402080 0.376394 0.000141 0.361369 0.409335 0.383185 0.000152 0.464459 0.460731 0.461767 0.000443 0.479883 0.472891 0.478028 0.000470 0.368340 0.407945 0.384931 0.000117 0.373220 0.415691 0.392669 0.000125 973.380000 983.820000 977.444500 396.125898 1088.360000 1068.740000 1078.938800 508.905888 7938.260000 7947.440000 7943.616700 791.961999
532 0.359045 0.405196 0.379766 0.000065 0.471942 0.470200 0.470000 0.000226 0.370334 0.411696 0.388789 0.000054 0.357315 0.399778 0.376415 0.000142 0.360774 0.410613 0.383116 0.000153 0.464086 0.460304 0.461800 0.000438 0.479797 0.480096 0.478200 0.000468 0.367992 0.405830 0.384954 0.000118 0.372677 0.417562 0.392625 0.000127 974.400000 983.260000 977.345300 393.441010 1087.630000 1065.930000 1079.064333 500.651069 7937.970000 7950.810000 7943.590367 792.713051
533 0.359652 0.404565 0.379868 0.000065 0.471242 0.467448 0.470088 0.000227 0.370811 0.410853 0.388890 0.000054 0.356478 0.400794 0.376674 0.000143 0.362826 0.408336 0.383062 0.000153 0.466350 0.458447 0.461985 0.000438 0.476133 0.476449 0.478192 0.000477 0.367465 0.406560 0.385205 0.000118 0.374157 0.415147 0.392575 0.000126 970.570000 986.420000 977.440067 391.589245 1089.830000 1068.000000 1079.102567 508.412125 7939.600000 7945.580000 7943.457367 795.030063
534 0.359388 0.404452 0.379899 0.000065 0.473921 0.464636 0.470115 0.000230 0.370841 0.410471 0.388920 0.000054 0.356645 0.400682 0.376600 0.000142 0.362131 0.408222 0.383198 0.000153 0.463999 0.457772 0.462070 0.000440 0.483842 0.471500 0.478160 0.000488 0.367380 0.406391 0.385147 0.000118 0.374302 0.414550 0.392694 0.000127 968.050000 986.920000 977.277900 392.781798 1088.260000 1071.100000 1079.134467 507.006752 7943.690000 7941.980000 7943.587633 801.544577
535 0.359263 0.404751 0.379825 0.000067 0.471944 0.469005 0.470048 0.000230 0.370531 0.411177 0.388847 0.000055 0.356607 0.400917 0.376559 0.000145 0.361919 0.408586 0.383090 0.000155 0.464752 0.461572 0.462134 0.000432 0.479137 0.476438 0.477962 0.000493 0.367422 0.406982 0.385117 0.000120 0.373640 0.415371 0.392577 0.000129 971.920000 987.460000 977.217367 391.582333 1088.730000 1068.030000 1079.135067 497.524335 7939.350000 7944.510000 7943.647567 793.727998
536 0.359064 0.404786 0.379714 0.000067 0.472476 0.467526 0.470104 0.000226 0.370405 0.411060 0.388753 0.000055 0.356126 0.400434 0.376484 0.000146 0.362002 0.409138 0.382945 0.000155 0.464523 0.461362 0.462324 0.000421 0.480429 0.473689 0.477884 0.000493 0.366965 0.406527 0.385068 0.000120 0.373845 0.415593 0.392439 0.000130 973.550000 982.490000 977.262600 394.293037 1087.780000 1063.870000 1079.011133 499.573153 7938.670000 7953.640000 7943.726267 789.053842
537 0.358795 0.404977 0.379611 0.000068 0.472192 0.464245 0.470276 0.000231 0.370135 0.410904 0.388678 0.000056 0.355480 0.403538 0.376391 0.000149 0.362110 0.406416 0.382832 0.000156 0.465869 0.457996 0.462583 0.000422 0.478515 0.470494 0.477970 0.000505 0.366519 0.408984 0.385010 0.000122 0.373751 0.412824 0.392345 0.000130 969.710000 982.140000 977.102400 395.035654 1087.310000 1069.280000 1079.164167 494.742874 7942.980000 7948.580000 7943.733433 782.252357
538 0.358768 0.405023 0.379527 0.000067 0.472815 0.465374 0.470275 0.000229 0.370173 0.411058 0.388602 0.000055 0.356522 0.400087 0.376396 0.000147 0.361013 0.409960 0.382658 0.000156 0.465937 0.456645 0.462436 0.000421 0.479693 0.474103 0.478115 0.000493 0.367464 0.405743 0.385000 0.000121 0.372881 0.416374 0.392204 0.000130 968.610000 984.110000 977.058033 392.367266 1088.930000 1066.060000 1079.125867 495.366395 7942.460000 7949.830000 7943.816100 781.725917
539 0.358728 0.404841 0.379468 0.000066 0.472191 0.467951 0.470311 0.000227 0.370074 0.411152 0.388552 0.000055 0.357057 0.401325 0.376390 0.000147 0.360398 0.408356 0.382546 0.000155 0.464582 0.459294 0.462597 0.000413 0.479800 0.476608 0.478025 0.000495 0.367810 0.407122 0.385011 0.000121 0.372338 0.415181 0.392094 0.000130 971.020000 982.960000 976.791433 393.392525 1086.840000 1068.150000 1079.195167 477.179045 7942.140000 7948.890000 7944.013400 775.294650
540 0.358706 0.405350 0.379469 0.000067 0.471334 0.468291 0.470168 0.000229 0.369969 0.411644 0.388539 0.000055 0.356397 0.402953 0.376365 0.000147 0.361015 0.407746 0.382572 0.000157 0.464453 0.459249 0.462447 0.000427 0.478216 0.477333 0.477889 0.000486 0.367203 0.408583 0.384974 0.000120 0.372735 0.414705 0.392104 0.000131 971.470000 979.720000 976.568533 397.668351 1086.900000 1065.510000 1079.146967 481.113744 7941.630000 7954.770000 7944.284500 782.156526
541 0.358731 0.404168 0.379440 0.000066 0.470340 0.465962 0.470299 0.000222 0.369892 0.410348 0.388526 0.000055 0.357397 0.399121 0.376342 0.000146 0.360065 0.409216 0.382539 0.000158 0.464810 0.458903 0.462604 0.000405 0.475871 0.473020 0.477994 0.000481 0.368138 0.405099 0.384968 0.000119 0.371646 0.415596 0.392085 0.000132 970.870000 979.940000 976.459300 399.327007 1082.070000 1073.160000 1079.098867 476.054280 7947.060000 7946.900000 7944.441833 783.266259
542 0.358660 0.403964 0.379379 0.000066 0.471424 0.468724 0.470222 0.000225 0.369937 0.410440 0.388463 0.000055 0.356011 0.398690 0.376414 0.000145 0.361310 0.409239 0.382345 0.000160 0.463575 0.463546 0.462700 0.000405 0.479273 0.473902 0.477743 0.000487 0.366767 0.405176 0.385043 0.000120 0.373106 0.415705 0.391884 0.000134 967.350000 983.230000 976.299233 398.552655 1087.440000 1068.780000 1078.889300 470.501892 7945.210000 7947.990000 7944.811467 772.414998
543 0.358644 0.404995 0.379516 0.000066 0.470549 0.468438 0.469965 0.000226 0.369835 0.411339 0.388561 0.000055 0.356405 0.402062 0.376611 0.000145 0.360884 0.407928 0.382420 0.000159 0.463304 0.463864 0.462573 0.000409 0.477794 0.473013 0.477356 0.000493 0.367094 0.408242 0.385207 0.000119 0.372575 0.414437 0.391914 0.000133 973.360000 982.790000 976.374000 405.076158 1085.080000 1065.990000 1078.664800 469.321627 7941.560000 7951.220000 7944.961200 767.008593
544 0.358957 0.404880 0.379583 0.000066 0.468667 0.466624 0.469914 0.000224 0.369928 0.411054 0.388616 0.000055 0.356879 0.401375 0.376730 0.000146 0.361036 0.408384 0.382436 0.000156 0.462088 0.459006 0.462526 0.000408 0.475245 0.474243 0.477301 0.000491 0.367400 0.407138 0.385309 0.000120 0.372457 0.414970 0.391922 0.000130 969.300000 981.290000 976.302400 405.758661 1086.830000 1069.410000 1078.491800 465.608415 7943.870000 7949.300000 7945.205800 764.807506
545 0.358851 0.405371 0.379567 0.000067 0.472361 0.467651 0.469868 0.000224 0.370202 0.411599 0.388597 0.000056 0.357235 0.400955 0.376773 0.000146 0.360468 0.409788 0.382361 0.000155 0.464234 0.457953 0.462510 0.000413 0.480488 0.477349 0.477225 0.000488 0.367935 0.406655 0.385346 0.000121 0.372470 0.416544 0.391848 0.000130 970.980000 981.470000 976.273600 400.972439 1085.250000 1063.180000 1078.454867 469.786833 7943.770000 7955.350000 7945.271533 759.885100
546 0.358438 0.404360 0.379575 0.000068 0.473590 0.469082 0.469876 0.000228 0.369953 0.410832 0.388605 0.000056 0.356774 0.399164 0.376804 0.000148 0.360102 0.409555 0.382346 0.000156 0.464936 0.461285 0.462395 0.000417 0.482245 0.476879 0.477358 0.000506 0.367590 0.405376 0.385363 0.000122 0.372317 0.416288 0.391847 0.000131 971.700000 986.830000 976.244800 404.636393 1085.440000 1061.590000 1078.460333 473.608128 7942.860000 7951.580000 7945.294867 766.283214
547 0.358241 0.404618 0.379545 0.000069 0.472672 0.465268 0.469551 0.000234 0.369684 0.410683 0.388545 0.000057 0.354989 0.400840 0.376838 0.000149 0.361493 0.408397 0.382252 0.000158 0.466927 0.456070 0.462181 0.000426 0.478417 0.474467 0.476921 0.000524 0.366183 0.406363 0.385372 0.000123 0.373185 0.415004 0.391719 0.000132 971.030000 983.840000 975.993667 400.167415 1086.910000 1068.700000 1078.724200 459.434012 7942.060000 7947.460000 7945.282133 759.687254
548 0.358283 0.405153 0.379383 0.000068 0.470003 0.466243 0.469742 0.000233 0.369455 0.411262 0.388419 0.000057 0.355447 0.402796 0.376740 0.000149 0.361118 0.407510 0.382026 0.000156 0.463555 0.458401 0.462410 0.000428 0.476452 0.474085 0.477073 0.000516 0.366258 0.408357 0.385307 0.000123 0.372651 0.414168 0.391531 0.000131 969.310000 984.360000 975.963567 405.715855 1088.800000 1068.500000 1078.599167 459.710054 7941.890000 7947.140000 7945.437267 746.945226
549 0.358496 0.404651 0.379277 0.000067 0.474068 0.466705 0.469522 0.000236 0.370053 0.410857 0.388302 0.000057 0.355805 0.401046 0.376694 0.000149 0.361188 0.408257 0.381861 0.000156 0.468380 0.461603 0.462158 0.000430 0.479756 0.471807 0.476885 0.000519 0.367062 0.407101 0.385241 0.000123 0.373044 0.414612 0.391363 0.000131 970.850000 983.490000 975.730533 403.550074 1088.700000 1060.900000 1078.317700 462.824934 7940.450000 7955.610000 7945.951767 743.349906
550 0.358902 0.404284 0.379190 0.000067 0.469192 0.466549 0.469314 0.000238 0.369931 0.410510 0.388202 0.000057 0.355621 0.399071 0.376547 0.000148 0.362184 0.409497 0.381834 0.000156 0.462376 0.457560 0.462016 0.000433 0.476007 0.475539 0.476611 0.000529 0.366297 0.404920 0.385094 0.000122 0.373566 0.416101 0.391311 0.000131 972.200000 982.450000 975.604767 397.914108 1087.220000 1062.870000 1078.121033 467.151886 7940.580000 7954.680000 7946.274200 749.982404
551 0.358279 0.403951 0.379055 0.000068 0.468918 0.467921 0.469324 0.000241 0.369343 0.410348 0.388082 0.000057 0.355408 0.399358 0.376456 0.000148 0.361149 0.408545 0.381654 0.000157 0.462786 0.457178 0.461970 0.000447 0.475049 0.478665 0.476678 0.000525 0.366146 0.405140 0.385008 0.000122 0.372539 0.415557 0.391156 0.000133 970.490000 983.170000 975.333767 398.460173 1086.620000 1064.670000 1077.860300 473.310532 7942.890000 7952.160000 7946.805933 756.845787
552 0.358247 0.404111 0.379029 0.000067 0.468448 0.469110 0.469204 0.000243 0.369267 0.410611 0.388046 0.000056 0.357078 0.399360 0.376456 0.000147 0.359416 0.408861 0.381602 0.000156 0.462145 0.462123 0.461963 0.000445 0.474750 0.476097 0.476445 0.000531 0.367585 0.405637 0.385006 0.000121 0.370949 0.415585 0.391087 0.000132 970.610000 981.970000 975.259500 397.609045 1085.050000 1066.460000 1077.616200 479.156845 7944.340000 7951.570000 7947.124300 762.323145
553 0.358067 0.404774 0.378961 0.000068 0.470697 0.468419 0.468948 0.000246 0.369330 0.411139 0.387960 0.000056 0.355593 0.401349 0.376379 0.000147 0.360540 0.408200 0.381543 0.000156 0.464732 0.461559 0.461612 0.000456 0.476662 0.475278 0.476284 0.000541 0.366507 0.407370 0.384902 0.000121 0.372152 0.414907 0.391017 0.000131 968.900000 983.240000 975.093867 393.035089 1084.480000 1067.150000 1077.590267 476.971529 7946.620000 7949.610000 7947.315867 763.099141
554 0.358389 0.403960 0.378933 0.000067 0.470971 0.465857 0.468935 0.000244 0.369647 0.410150 0.387934 0.000056 0.357061 0.400978 0.376343 0.000146 0.359717 0.406942 0.381523 0.000155 0.464264 0.459743 0.461814 0.000444 0.477678 0.471972 0.476055 0.000546 0.367781 0.406855 0.384891 0.000121 0.371513 0.413445 0.390977 0.000130 971.690000 983.140000 975.335700 398.291982 1086.260000 1069.660000 1077.350500 483.105407 7942.050000 7947.200000 7947.313800 768.577089
555 0.358620 0.404225 0.378909 0.000067 0.470072 0.466573 0.468773 0.000249 0.369765 0.410460 0.387895 0.000056 0.355845 0.400914 0.376392 0.000147 0.361394 0.407536 0.381426 0.000155 0.463080 0.459292 0.461494 0.000457 0.477064 0.473854 0.476053 0.000548 0.366569 0.406752 0.384902 0.000122 0.372961 0.414168 0.390888 0.000130 971.700000 983.980000 975.403267 383.442207 1083.350000 1065.380000 1076.979100 478.281568 7944.950000 7950.640000 7947.617633 766.994118
556 0.358301 0.404442 0.378888 0.000066 0.470039 0.468240 0.468846 0.000250 0.369474 0.410822 0.387883 0.000056 0.356979 0.401004 0.376305 0.000147 0.359622 0.407880 0.381470 0.000156 0.462855 0.461753 0.461813 0.000458 0.477224 0.474726 0.475878 0.000552 0.367567 0.407079 0.384856 0.000121 0.371382 0.414564 0.390911 0.000131 972.620000 977.740000 975.433400 379.625680 1082.200000 1068.230000 1076.570200 483.364765 7945.180000 7954.030000 7947.996400 775.279991
557 0.358703 0.404599 0.378887 0.000067 0.470505 0.467794 0.468842 0.000253 0.369883 0.410918 0.387883 0.000056 0.356011 0.400795 0.376467 0.000149 0.361395 0.408403 0.381308 0.000155 0.463261 0.459831 0.461657 0.000458 0.477749 0.475758 0.476027 0.000561 0.366736 0.406698 0.384986 0.000122 0.373030 0.415139 0.390780 0.000129 971.850000 980.210000 975.799467 384.131827 1082.560000 1066.000000 1076.026533 476.218977 7945.590000 7953.790000 7948.174000 781.826065
558 0.358711 0.403706 0.378885 0.000065 0.472435 0.467951 0.468657 0.000257 0.370084 0.410130 0.387863 0.000055 0.355964 0.400418 0.376390 0.000147 0.361459 0.406994 0.381381 0.000153 0.467403 0.458976 0.461705 0.000461 0.477468 0.476925 0.475610 0.000572 0.367108 0.406274 0.384922 0.000121 0.373060 0.413987 0.390804 0.000127 968.920000 981.910000 975.765400 384.010740 1086.160000 1062.400000 1075.844367 478.353652 7944.920000 7955.690000 7948.390233 786.194121
559 0.358756 0.404288 0.378904 0.000065 0.471429 0.468192 0.468436 0.000261 0.370024 0.410679 0.387857 0.000054 0.355453 0.400167 0.376315 0.000145 0.362060 0.408409 0.381493 0.000155 0.465252 0.460181 0.461355 0.000469 0.477606 0.476203 0.475516 0.000579 0.366433 0.406169 0.384819 0.000119 0.373615 0.415188 0.390895 0.000128 971.150000 984.010000 975.757400 387.232430 1084.830000 1063.050000 1075.679300 476.762049 7944.020000 7952.940000 7948.563300 782.749633
560 0.358494 0.404504 0.378946 0.000064 0.470276 0.468191 0.468415 0.000267 0.369672 0.410873 0.387893 0.000054 0.356610 0.400963 0.376309 0.000146 0.360378 0.408046 0.381583 0.000153 0.463117 0.457524 0.461274 0.000479 0.477436 0.478858 0.475556 0.000584 0.367260 0.406619 0.384806 0.000120 0.372084 0.415127 0.390980 0.000127 968.720000 982.970000 975.810333 392.937280 1084.740000 1064.980000 1075.528200 481.805112 7946.540000 7952.050000 7948.661467 793.060641
561 0.358355 0.404152 0.379023 0.000065 0.470314 0.468296 0.468419 0.000267 0.369551 0.410566 0.387963 0.000054 0.355656 0.400294 0.376438 0.000147 0.361053 0.408009 0.381608 0.000154 0.464977 0.462425 0.461218 0.000476 0.475651 0.474167 0.475620 0.000594 0.366588 0.406507 0.384916 0.000121 0.372513 0.414625 0.391009 0.000127 970.400000 987.290000 976.087067 397.467290 1086.610000 1065.160000 1075.311400 474.565561 7942.990000 7947.550000 7948.601533 788.893706
562 0.358543 0.403900 0.379087 0.000065 0.468410 0.464118 0.468270 0.000269 0.369529 0.409922 0.388005 0.000054 0.356082 0.399153 0.376446 0.000151 0.361003 0.408647 0.381728 0.000153 0.460732 0.456631 0.461118 0.000480 0.476088 0.471606 0.475421 0.000607 0.366547 0.404901 0.384914 0.000124 0.372512 0.414943 0.391097 0.000127 972.720000 982.570000 976.406367 398.514416 1084.090000 1067.660000 1075.002600 470.623655 7943.190000 7949.770000 7948.591033 788.433106
563 0.358544 0.403873 0.379139 0.000066 0.471140 0.463549 0.468157 0.000272 0.369804 0.409840 0.388040 0.000055 0.355019 0.398890 0.376409 0.000148 0.362070 0.408855 0.381868 0.000152 0.463443 0.455743 0.460945 0.000494 0.478837 0.471354 0.475370 0.000602 0.365861 0.404575 0.384862 0.000122 0.373746 0.415105 0.391219 0.000126 968.120000 983.120000 976.440367 401.509179 1084.910000 1062.900000 1074.815767 471.680992 7946.970000 7953.980000 7948.743867 799.508774
564 0.358078 0.404460 0.379117 0.000067 0.470441 0.468324 0.468237 0.000271 0.369314 0.410846 0.388029 0.000056 0.355946 0.399897 0.376370 0.000148 0.360210 0.409023 0.381863 0.000155 0.461118 0.460760 0.461014 0.000486 0.479765 0.475889 0.475461 0.000602 0.366463 0.405983 0.384834 0.000122 0.372166 0.415709 0.391223 0.000128 969.280000 981.460000 976.447533 411.759635 1083.220000 1064.640000 1074.683933 461.861139 7947.500000 7953.900000 7948.868533 799.786354
565 0.358053 0.403995 0.379008 0.000067 0.473957 0.466986 0.468246 0.000267 0.369643 0.410294 0.387932 0.000056 0.354512 0.400510 0.376172 0.000149 0.361593 0.407479 0.381844 0.000155 0.465268 0.457819 0.461002 0.000479 0.482647 0.476153 0.475490 0.000596 0.365588 0.406241 0.384655 0.000122 0.373699 0.414346 0.391208 0.000129 970.120000 981.410000 976.305067 413.437925 1085.530000 1063.850000 1074.774533 450.068540 7944.350000 7954.740000 7948.920400 800.489773
566 0.358144 0.403749 0.378882 0.000069 0.472532 0.467270 0.468226 0.000269 0.369583 0.410101 0.387816 0.000057 0.354443 0.401260 0.376130 0.000149 0.361845 0.406239 0.381633 0.000154 0.466234 0.458934 0.461262 0.000477 0.478829 0.475606 0.475190 0.000601 0.365622 0.407027 0.384643 0.000122 0.373543 0.413176 0.390988 0.000128 973.130000 981.450000 976.398033 415.753688 1086.060000 1063.180000 1074.789667 444.706763 7940.810000 7955.370000 7948.812300 794.591191
567 0.357500 0.404564 0.378722 0.000069 0.472511 0.466654 0.468523 0.000262 0.369001 0.410773 0.387703 0.000057 0.353494 0.401704 0.375894 0.000147 0.361506 0.407423 0.381550 0.000155 0.466005 0.459987 0.461485 0.000471 0.479016 0.473322 0.475562 0.000589 0.364745 0.407532 0.384454 0.000120 0.373257 0.414013 0.390952 0.000128 971.150000 984.110000 976.292600 423.283966 1084.200000 1066.340000 1075.026500 449.645055 7944.650000 7949.550000 7948.680900 788.697194
568 0.358098 0.404226 0.378668 0.000067 0.471944 0.465312 0.468586 0.000261 0.369483 0.410334 0.387660 0.000056 0.355822 0.400933 0.375901 0.000146 0.360375 0.407519 0.381436 0.000153 0.467236 0.455680 0.461401 0.000468 0.476652 0.474944 0.475771 0.000582 0.366963 0.406408 0.384451 0.000120 0.372002 0.414261 0.390869 0.000127 972.270000 984.080000 976.071833 423.657525 1088.060000 1066.320000 1074.935667 441.784627 7939.670000 7949.600000 7948.992500 781.569624
569 0.357871 0.403615 0.378593 0.000066 0.471698 0.464679 0.468545 0.000257 0.369254 0.409721 0.387588 0.000055 0.355648 0.398509 0.375759 0.000145 0.360094 0.408720 0.381426 0.000152 0.465491 0.458843 0.461239 0.000473 0.477905 0.470515 0.475852 0.000561 0.366633 0.404542 0.384307 0.000119 0.371875 0.414900 0.390869 0.000127 969.920000 983.590000 975.960533 411.313277 1086.900000 1065.140000 1075.112800 435.585668 7943.180000 7951.270000 7948.926667 767.509368
570 0.357781 0.404047 0.378579 0.000067 0.471585 0.465170 0.468489 0.000258 0.369162 0.410159 0.387570 0.000055 0.355703 0.400089 0.375755 0.000144 0.359860 0.408005 0.381402 0.000152 0.463527 0.458287 0.461093 0.000474 0.479642 0.472053 0.475884 0.000555 0.366485 0.405909 0.384289 0.000118 0.371838 0.414409 0.390851 0.000127 969.170000 983.750000 975.905600 413.108040 1087.780000 1060.250000 1075.282033 431.228473 7943.050000 7956.000000 7948.812367 755.810804
571 0.357973 0.403054 0.378674 0.000066 0.470460 0.468235 0.468693 0.000255 0.369222 0.409572 0.387676 0.000055 0.355727 0.398289 0.375837 0.000142 0.360219 0.407819 0.381511 0.000152 0.465503 0.462189 0.461218 0.000473 0.475416 0.474281 0.476168 0.000549 0.366705 0.404679 0.384375 0.000117 0.371739 0.414465 0.390977 0.000127 969.880000 984.840000 975.892400 419.567622 1084.910000 1062.190000 1075.274267 431.452314 7945.210000 7952.970000 7948.833333 748.777323
572 0.357924 0.403728 0.378624 0.000066 0.471881 0.468213 0.468758 0.000261 0.369320 0.410176 0.387637 0.000055 0.355729 0.399027 0.375832 0.000143 0.360119 0.408428 0.381416 0.000151 0.465151 0.460284 0.461179 0.000480 0.478612 0.476141 0.476336 0.000547 0.366672 0.405153 0.384366 0.000117 0.371969 0.415199 0.390908 0.000125 969.040000 982.660000 975.517067 425.099039 1085.470000 1063.440000 1075.525600 431.950893 7945.490000 7953.900000 7948.957333 753.166445
573 0.357590 0.403637 0.378544 0.000067 0.473209 0.465222 0.468794 0.000257 0.369152 0.409795 0.387569 0.000055 0.353662 0.398091 0.375829 0.000140 0.361519 0.409182 0.381260 0.000151 0.464584 0.460373 0.461182 0.000478 0.481834 0.470071 0.476406 0.000540 0.364754 0.404319 0.384364 0.000116 0.373550 0.415271 0.390775 0.000127 971.440000 984.080000 975.208567 426.907864 1088.870000 1062.090000 1075.831033 433.589475 7939.690000 7953.830000 7948.960400 755.404003
574 0.357457 0.403466 0.378538 0.000068 0.471294 0.466213 0.468789 0.000257 0.368841 0.409741 0.387563 0.000056 0.354240 0.400984 0.375829 0.000144 0.360674 0.405948 0.381247 0.000152 0.464630 0.460150 0.461252 0.000476 0.477958 0.472276 0.476326 0.000541 0.365279 0.406900 0.384371 0.000118 0.372403 0.412581 0.390755 0.000126 968.830000 985.060000 975.201067 426.842054 1083.310000 1062.370000 1076.018867 432.535267 7947.860000 7952.570000 7948.780067 759.303886
575 0.357338 0.403925 0.378540 0.000068 0.475097 0.466142 0.469010 0.000250 0.369114 0.410146 0.387587 0.000056 0.354368 0.400819 0.375914 0.000144 0.360308 0.407030 0.381166 0.000148 0.465705 0.457850 0.461395 0.000463 0.484488 0.474434 0.476624 0.000534 0.365502 0.406522 0.384463 0.000118 0.372726 0.413770 0.390712 0.000123 968.800000 982.500000 975.348267 415.473566 1084.140000 1064.730000 1076.048733 435.578586 7947.060000 7952.770000 7948.603000 743.338489
576 0.357618 0.403906 0.378407 0.000068 0.469945 0.469610 0.469139 0.000243 0.368851 0.410476 0.387480 0.000056 0.355573 0.399940 0.375728 0.000142 0.359664 0.407872 0.381086 0.000148 0.461551 0.465487 0.461550 0.000446 0.478339 0.473733 0.476727 0.000529 0.366171 0.406495 0.384310 0.000117 0.371531 0.414458 0.390650 0.000123 969.200000 981.230000 975.449967 416.187509 1084.890000 1062.330000 1076.125133 437.945951 7945.910000 7956.440000 7948.424900 742.774486
577 0.357593 0.403685 0.378351 0.000067 0.472804 0.468380 0.469223 0.000238 0.369114 0.410155 0.387438 0.000055 0.354676 0.398522 0.375628 0.000143 0.360510 0.408848 0.381074 0.000148 0.466411 0.461631 0.461617 0.000447 0.479198 0.475130 0.476830 0.000517 0.365850 0.404833 0.384227 0.000118 0.372379 0.415476 0.390650 0.000123 970.750000 985.410000 975.218100 413.482873 1084.050000 1063.880000 1076.154467 442.951274 7945.200000 7950.710000 7948.627433 729.799820
578 0.358038 0.403660 0.378288 0.000066 0.473862 0.465816 0.469451 0.000237 0.369621 0.409875 0.387405 0.000055 0.356196 0.400996 0.375594 0.000140 0.359881 0.406323 0.380983 0.000145 0.465292 0.459313 0.461850 0.000443 0.482432 0.472320 0.477052 0.000507 0.367105 0.406828 0.384220 0.000116 0.372136 0.412923 0.390590 0.000121 966.590000 981.660000 975.170400 412.755380 1085.100000 1057.640000 1076.204033 449.072534 7948.310000 7960.700000 7948.625567 730.342530
579 0.357630 0.403362 0.378285 0.000066 0.470907 0.464555 0.469570 0.000231 0.368958 0.409481 0.387413 0.000054 0.355623 0.400992 0.375612 0.000141 0.359637 0.405731 0.380957 0.000143 0.462767 0.457043 0.462088 0.000433 0.479046 0.472068 0.477052 0.000498 0.366338 0.406597 0.384260 0.000116 0.371578 0.412365 0.390567 0.000119 966.520000 982.740000 975.177633 411.742220 1084.140000 1064.380000 1076.144333 452.165793 7949.340000 7952.880000 7948.678033 722.933074
580 0.357986 0.403272 0.378230 0.000065 0.470808 0.468295 0.469652 0.000233 0.369268 0.409774 0.387372 0.000054 0.355941 0.400213 0.375622 0.000141 0.360031 0.406331 0.380838 0.000145 0.464153 0.460960 0.462183 0.000432 0.477463 0.475630 0.477121 0.000503 0.366762 0.406288 0.384278 0.000116 0.371774 0.413261 0.390466 0.000121 966.210000 981.530000 974.975100 406.351474 1084.770000 1062.900000 1076.167400 448.545211 7949.020000 7955.570000 7948.857500 710.598577
581 0.358140 0.403241 0.378172 0.000066 0.471963 0.465685 0.469770 0.000226 0.369523 0.409485 0.387331 0.000054 0.355811 0.400088 0.375571 0.000142 0.360470 0.406393 0.380772 0.000146 0.465539 0.463321 0.462452 0.000422 0.478387 0.468048 0.477088 0.000493 0.366784 0.406411 0.384259 0.000117 0.372261 0.412559 0.390403 0.000120 967.200000 985.080000 974.789400 402.602922 1086.350000 1065.700000 1076.338767 441.512042 7946.450000 7949.220000 7948.871833 693.717368
582 0.358068 0.403574 0.378287 0.000066 0.472835 0.465894 0.469619 0.000230 0.369545 0.409806 0.387420 0.000054 0.356153 0.399629 0.375738 0.000143 0.359983 0.407518 0.380835 0.000146 0.464107 0.458719 0.462288 0.000418 0.481564 0.473069 0.476951 0.000510 0.366948 0.405538 0.384393 0.000117 0.372141 0.414073 0.390447 0.000120 969.930000 984.220000 974.701633 405.421962 1086.660000 1065.650000 1076.307533 444.208238 7943.410000 7950.130000 7948.990833 704.140141
583 0.358021 0.403402 0.378380 0.000066 0.473942 0.467893 0.469628 0.000227 0.369613 0.409851 0.387505 0.000054 0.355553 0.400676 0.375801 0.000142 0.360489 0.406128 0.380959 0.000149 0.466701 0.458694 0.462320 0.000408 0.481183 0.477092 0.476937 0.000511 0.366668 0.406478 0.384453 0.000117 0.372558 0.413224 0.390557 0.000123 970.960000 987.120000 974.622500 403.859140 1084.610000 1063.510000 1076.383433 445.498617 7944.430000 7949.370000 7948.994067 703.736899
584 0.357995 0.402848 0.378441 0.000065 0.471312 0.467874 0.469739 0.000228 0.369327 0.409351 0.387571 0.000053 0.356269 0.400003 0.375920 0.000143 0.359721 0.405694 0.380962 0.000150 0.464582 0.460608 0.462523 0.000411 0.478042 0.475140 0.476956 0.000508 0.367100 0.406063 0.384580 0.000118 0.371553 0.412639 0.390561 0.000123 968.770000 983.670000 974.568500 401.397115 1086.990000 1062.350000 1076.506933 447.912031 7944.240000 7953.980000 7948.924567 704.739944
585 0.357854 0.403273 0.378457 0.000065 0.471931 0.467747 0.469755 0.000228 0.369262 0.409721 0.387587 0.000054 0.355614 0.399831 0.375939 0.000146 0.360094 0.406715 0.380975 0.000150 0.465320 0.461308 0.462445 0.000421 0.478542 0.474185 0.477065 0.000507 0.366584 0.405979 0.384589 0.000120 0.371939 0.413462 0.390584 0.000123 968.790000 984.800000 974.378067 403.173746 1084.980000 1059.910000 1076.540700 449.685944 7946.230000 7955.290000 7949.081233 706.349482
586 0.357663 0.403115 0.378469 0.000066 0.473385 0.469492 0.469856 0.000226 0.369235 0.409752 0.387608 0.000054 0.356053 0.400776 0.375973 0.000147 0.359273 0.405453 0.380965 0.000152 0.464670 0.462030 0.462523 0.000414 0.482099 0.476954 0.477189 0.000506 0.366915 0.406902 0.384628 0.000121 0.371556 0.412603 0.390587 0.000124 967.560000 984.670000 974.242567 401.687802 1083.890000 1056.320000 1076.362533 445.199115 7948.550000 7959.010000 7949.394900 706.396662
587 0.357529 0.403632 0.378477 0.000067 0.473556 0.470165 0.469662 0.000224 0.369132 0.410286 0.387595 0.000055 0.355996 0.399552 0.376015 0.000145 0.359062 0.407712 0.380938 0.000154 0.464510 0.462548 0.462437 0.000408 0.482602 0.477783 0.476886 0.000503 0.366847 0.405852 0.384658 0.000119 0.371416 0.414719 0.390533 0.000127 968.560000 981.030000 974.363833 401.856214 1084.100000 1063.670000 1076.126667 443.426030 7947.340000 7955.300000 7949.509500 718.772589
588 0.357558 0.403620 0.378464 0.000068 0.473262 0.466873 0.469643 0.000229 0.369129 0.409945 0.387582 0.000056 0.356086 0.401164 0.375956 0.000147 0.359031 0.406076 0.380971 0.000156 0.464412 0.463600 0.462294 0.000422 0.482112 0.470146 0.476993 0.000497 0.366918 0.407408 0.384589 0.000121 0.371339 0.412483 0.390574 0.000128 970.820000 980.590000 974.391467 401.539150 1083.180000 1066.910000 1075.911367 447.157347 7946.000000 7952.500000 7949.697167 724.348677
589 0.357626 0.403962 0.378399 0.000067 0.473430 0.464129 0.469615 0.000228 0.369206 0.409979 0.387520 0.000056 0.355227 0.401886 0.375880 0.000148 0.360025 0.406039 0.380918 0.000154 0.465619 0.458335 0.462202 0.000423 0.481242 0.469922 0.477028 0.000500 0.366266 0.407531 0.384512 0.000122 0.372146 0.412427 0.390529 0.000127 971.340000 978.960000 974.380200 403.174000 1087.570000 1065.230000 1076.013533 454.025460 7941.090000 7955.810000 7949.606267 731.837983
590 0.357605 0.403708 0.378367 0.000067 0.469451 0.466272 0.469528 0.000233 0.368789 0.409964 0.387483 0.000055 0.356052 0.401231 0.375879 0.000147 0.359158 0.406185 0.380855 0.000153 0.461227 0.459479 0.461927 0.000434 0.477674 0.473065 0.477128 0.000501 0.366569 0.407056 0.384484 0.000121 0.371010 0.412873 0.390483 0.000126 967.170000 983.000000 974.603700 404.777929 1087.010000 1061.580000 1075.942667 457.489859 7945.820000 7955.420000 7949.453633 743.403659
591 0.358064 0.403795 0.378360 0.000067 0.470937 0.470008 0.469679 0.000230 0.369351 0.410416 0.387492 0.000055 0.356018 0.401093 0.375835 0.000147 0.360110 0.406498 0.380884 0.000157 0.463217 0.463360 0.462207 0.000428 0.478656 0.476655 0.477151 0.000496 0.366738 0.407319 0.384473 0.000120 0.371965 0.413513 0.390511 0.000129 970.900000 987.250000 974.644133 409.157438 1085.620000 1061.780000 1075.960667 458.677214 7943.480000 7950.970000 7949.395200 732.545240
592 0.358089 0.403488 0.378293 0.000066 0.470701 0.467014 0.469764 0.000228 0.369350 0.409841 0.387440 0.000055 0.355476 0.399293 0.375818 0.000146 0.360701 0.407683 0.380767 0.000155 0.463641 0.459469 0.462170 0.000427 0.477760 0.474560 0.477358 0.000492 0.366293 0.405311 0.384453 0.000120 0.372407 0.414371 0.390426 0.000128 969.290000 984.810000 974.789700 411.045802 1086.290000 1059.800000 1076.151333 456.500784 7944.420000 7955.390000 7949.058967 724.121005
593 0.357994 0.404172 0.378329 0.000067 0.472006 0.468026 0.469815 0.000226 0.369395 0.410557 0.387478 0.000055 0.356724 0.401198 0.375841 0.000148 0.359264 0.407146 0.380817 0.000157 0.463133 0.460947 0.462342 0.000416 0.480879 0.475106 0.477287 0.000492 0.367365 0.407173 0.384491 0.000121 0.371426 0.413942 0.390464 0.000129 969.030000 983.200000 974.807967 415.854875 1084.190000 1066.250000 1076.077367 452.536805 7946.780000 7950.550000 7949.114667 723.529173
594 0.358021 0.403997 0.378306 0.000066 0.471740 0.465670 0.469833 0.000226 0.369393 0.410164 0.387458 0.000054 0.356566 0.402073 0.375817 0.000145 0.359477 0.405922 0.380794 0.000157 0.464646 0.461116 0.462485 0.000420 0.478835 0.470224 0.477181 0.000487 0.367374 0.407977 0.384484 0.000119 0.371413 0.412352 0.390433 0.000129 969.100000 985.230000 974.773900 412.389380 1086.000000 1059.300000 1076.170067 454.888093 7944.900000 7955.470000 7949.056033 725.687467
595 0.358011 0.403981 0.378324 0.000066 0.471758 0.470129 0.469995 0.000223 0.369386 0.410596 0.387491 0.000054 0.357831 0.400142 0.376049 0.000144 0.358191 0.407820 0.380599 0.000158 0.461475 0.463624 0.462433 0.000417 0.482041 0.476633 0.477556 0.000477 0.368196 0.406490 0.384688 0.000118 0.370576 0.414702 0.390294 0.000130 971.110000 980.860000 974.810367 416.374594 1085.750000 1062.570000 1076.121633 454.673737 7943.140000 7956.570000 7949.068000 714.974204
596 0.357608 0.403236 0.378392 0.000065 0.470836 0.467447 0.469954 0.000221 0.368931 0.409657 0.387548 0.000054 0.356713 0.399506 0.376153 0.000144 0.358503 0.406966 0.380631 0.000159 0.461580 0.458801 0.462206 0.000414 0.480092 0.476092 0.477701 0.000473 0.367200 0.405436 0.384758 0.000119 0.370662 0.413879 0.390338 0.000130 973.000000 982.160000 974.939067 418.048126 1085.660000 1066.230000 1075.968633 452.700208 7941.340000 7951.610000 7949.092300 709.024299
597 0.357971 0.403562 0.378372 0.000065 0.470610 0.467592 0.469921 0.000224 0.369235 0.409965 0.387527 0.000054 0.356692 0.399776 0.376236 0.000144 0.359250 0.407348 0.380507 0.000159 0.463167 0.457265 0.462194 0.000424 0.478052 0.477919 0.477648 0.000474 0.367339 0.405525 0.384832 0.000119 0.371131 0.414405 0.390221 0.000130 971.700000 985.960000 974.787300 416.952280 1085.850000 1062.130000 1076.035433 448.237274 7942.450000 7951.910000 7949.177267 711.880045
598 0.357550 0.404066 0.378263 0.000066 0.470608 0.469186 0.470030 0.000224 0.368856 0.410578 0.387439 0.000054 0.356462 0.400598 0.376087 0.000146 0.358638 0.407535 0.380438 0.000159 0.459844 0.460621 0.462222 0.000429 0.481373 0.477752 0.477839 0.000472 0.366800 0.406601 0.384701 0.000120 0.370912 0.414556 0.390178 0.000130 970.540000 984.610000 974.964567 413.158853 1087.810000 1062.230000 1075.965433 441.457201 7941.650000 7953.160000 7949.070000 712.590831
599 0.357640 0.403173 0.378260 0.000066 0.470863 0.467034 0.469899 0.000224 0.368963 0.409559 0.387424 0.000055 0.356371 0.399213 0.376168 0.000145 0.358910 0.407133 0.380353 0.000160 0.463225 0.457897 0.462021 0.000430 0.478502 0.476170 0.477778 0.000467 0.367057 0.405081 0.384753 0.000120 0.370869 0.414036 0.390095 0.000131 969.990000 981.270000 974.981900 416.321146 1088.550000 1064.520000 1075.924600 443.774186 7941.460000 7954.210000 7949.093500 727.256378
600 0.357892 0.402990 0.378206 0.000065 0.471356 0.469909 0.470059 0.000223 0.369238 0.409681 0.387391 0.000054 0.357126 0.398051 0.376184 0.000143 0.358658 0.407928 0.380227 0.000158 0.462789 0.463010 0.462083 0.000435 0.479924 0.476808 0.478035 0.000461 0.367692 0.404547 0.384774 0.000118 0.370784 0.414816 0.390008 0.000129 970.610000 979.660000 975.020800 416.135388 1086.210000 1064.990000 1075.743867 445.362063 7943.180000 7955.350000 7949.235333 733.818953
601 0.357601 0.403056 0.378255 0.000066 0.473091 0.464907 0.469852 0.000225 0.369150 0.409241 0.387415 0.000054 0.355706 0.399242 0.376355 0.000145 0.359495 0.406869 0.380155 0.000157 0.463860 0.456789 0.461749 0.000437 0.482323 0.473026 0.477956 0.000457 0.366522 0.404997 0.384895 0.000119 0.371778 0.413485 0.389935 0.000129 972.170000 983.180000 975.156067 419.078928 1087.110000 1066.910000 1075.778933 448.099282 7940.720000 7949.910000 7949.065000 745.173301
602 0.357699 0.402516 0.378290 0.000065 0.473620 0.465037 0.469877 0.000226 0.369291 0.408769 0.387449 0.000054 0.355850 0.400868 0.376469 0.000144 0.359548 0.404165 0.380112 0.000155 0.465770 0.458828 0.461960 0.000442 0.481469 0.471245 0.477794 0.000457 0.366842 0.406664 0.385018 0.000118 0.371740 0.410873 0.389880 0.000127 967.900000 981.550000 975.272633 424.780916 1084.580000 1064.000000 1075.543433 454.499147 7947.520000 7954.450000 7949.183933 758.261540
603 0.357514 0.403553 0.378409 0.000065 0.474544 0.470335 0.469938 0.000223 0.369217 0.410231 0.387562 0.000054 0.356107 0.400181 0.376553 0.000146 0.358921 0.406925 0.380265 0.000155 0.467601 0.462663 0.461785 0.000446 0.481487 0.478008 0.478090 0.000450 0.367257 0.406429 0.385076 0.000120 0.371178 0.414033 0.390047 0.000127 970.640000 984.280000 975.399133 430.946007 1083.610000 1067.940000 1075.373333 456.077385 7945.750000 7947.780000 7949.227533 779.097759
604 0.358019 0.403746 0.378463 0.000066 0.471477 0.467166 0.470106 0.000223 0.369365 0.410088 0.387627 0.000054 0.357499 0.400649 0.376591 0.000147 0.358539 0.406843 0.380335 0.000154 0.463501 0.459955 0.461811 0.000433 0.479452 0.474378 0.478401 0.000460 0.368099 0.406580 0.385113 0.000120 0.370630 0.413597 0.390142 0.000127 970.160000 981.580000 975.697500 439.943067 1085.650000 1064.850000 1075.314067 458.907461 7944.190000 7953.570000 7948.988433 793.802839
605 0.357884 0.403581 0.378496 0.000067 0.472479 0.470873 0.470199 0.000225 0.369343 0.410311 0.387666 0.000055 0.357267 0.402721 0.376594 0.000148 0.358501 0.404442 0.380397 0.000155 0.463462 0.462864 0.462038 0.000427 0.481496 0.478881 0.478361 0.000466 0.367887 0.408735 0.385138 0.000121 0.370800 0.411886 0.390194 0.000128 970.520000 988.170000 975.863367 440.089718 1082.840000 1063.670000 1075.116233 458.396941 7946.640000 7948.160000 7949.020400 795.402504
606 0.358146 0.403973 0.378518 0.000068 0.471039 0.469108 0.470106 0.000217 0.369435 0.410486 0.387677 0.000055 0.355813 0.402146 0.376584 0.000149 0.360479 0.405799 0.380452 0.000157 0.460870 0.461938 0.461675 0.000427 0.481207 0.476278 0.478536 0.000447 0.366319 0.408126 0.385093 0.000122 0.372552 0.412847 0.390261 0.000129 969.980000 983.150000 975.989567 441.949926 1083.230000 1062.460000 1075.036067 450.185123 7946.790000 7954.390000 7948.974367 797.680643
607 0.358228 0.403434 0.378464 0.000067 0.469403 0.468286 0.470286 0.000221 0.369346 0.409919 0.387646 0.000055 0.355762 0.400998 0.376539 0.000150 0.360694 0.405870 0.380388 0.000155 0.460299 0.459180 0.462016 0.000427 0.478506 0.477391 0.478557 0.000457 0.366216 0.406816 0.385086 0.000123 0.372475 0.413022 0.390205 0.000127 972.080000 981.420000 976.110800 449.179815 1079.850000 1066.130000 1074.768667 443.375299 7948.070000 7952.450000 7949.120533 795.994889
608 0.357552 0.403486 0.378491 0.000066 0.472184 0.466992 0.470265 0.000220 0.369015 0.409837 0.387668 0.000054 0.355912 0.401239 0.376489 0.000151 0.359191 0.405733 0.380494 0.000152 0.465027 0.459826 0.461889 0.000431 0.479341 0.474158 0.478641 0.000452 0.366823 0.407098 0.385029 0.000125 0.371206 0.412576 0.390308 0.000125 971.410000 981.670000 975.951333 445.320228 1084.810000 1060.650000 1074.455733 435.552036 7943.780000 7957.680000 7949.592933 790.434785
609 0.358186 0.403842 0.378564 0.000066 0.473444 0.467747 0.470591 0.000221 0.369712 0.410233 0.387767 0.000054 0.355783 0.401601 0.376607 0.000152 0.360590 0.406084 0.380521 0.000150 0.464975 0.461402 0.462269 0.000431 0.481912 0.474093 0.478914 0.000451 0.366702 0.407581 0.385174 0.000125 0.372722 0.412885 0.390361 0.000123 969.800000 980.570000 976.138700 440.796660 1082.540000 1060.150000 1074.180233 437.474461 7947.660000 7959.280000 7949.681067 796.970663
610 0.358255 0.404249 0.378715 0.000065 0.472016 0.470348 0.470293 0.000220 0.369631 0.410859 0.387873 0.000054 0.355777 0.402881 0.376653 0.000154 0.360733 0.405617 0.380778 0.000150 0.462659 0.462054 0.461879 0.000431 0.481374 0.478642 0.478707 0.000447 0.366465 0.408798 0.385175 0.000127 0.372797 0.412919 0.390571 0.000124 968.450000 983.640000 976.050933 442.890572 1081.580000 1058.450000 1073.842167 431.789908 7949.970000 7957.910000 7950.106900 795.943119
611 0.357857 0.404195 0.378664 0.000066 0.472463 0.470732 0.470451 0.000220 0.369317 0.410849 0.387842 0.000054 0.355353 0.400318 0.376446 0.000152 0.360361 0.408073 0.380881 0.000153 0.464299 0.465733 0.462038 0.000439 0.480627 0.475731 0.478863 0.000441 0.366247 0.406859 0.385005 0.000125 0.372388 0.414838 0.390679 0.000126 967.800000 982.250000 975.925767 438.598814 1081.140000 1059.000000 1073.653200 438.557989 7951.060000 7958.750000 7950.421033 798.474516
612 0.357837 0.404185 0.378649 0.000067 0.474106 0.466364 0.470495 0.000220 0.369464 0.410403 0.387833 0.000055 0.356764 0.400691 0.376399 0.000155 0.358911 0.407680 0.380898 0.000155 0.467279 0.460273 0.462048 0.000449 0.480933 0.472456 0.478941 0.000439 0.367815 0.406649 0.384964 0.000127 0.371113 0.414157 0.390703 0.000128 969.010000 982.460000 975.937133 438.379125 1082.870000 1060.850000 1073.467067 442.232901 7948.120000 7956.690000 7950.595800 811.930374
613 0.357843 0.404031 0.378589 0.000067 0.472151 0.467211 0.470344 0.000221 0.369274 0.410349 0.387764 0.000055 0.355436 0.402709 0.376235 0.000156 0.360250 0.405353 0.380943 0.000153 0.464840 0.458375 0.462022 0.000443 0.479463 0.476048 0.478667 0.000449 0.366376 0.408275 0.384814 0.000128 0.372171 0.412423 0.390715 0.000126 967.060000 983.530000 975.882800 438.507718 1082.750000 1061.200000 1073.386733 439.386135 7950.190000 7955.270000 7950.730467 824.956594
614 0.357208 0.403888 0.378543 0.000068 0.474733 0.467041 0.470407 0.000221 0.368961 0.410203 0.387729 0.000056 0.354074 0.401647 0.376108 0.000156 0.360342 0.406129 0.380978 0.000158 0.466417 0.460220 0.462094 0.000432 0.483048 0.473863 0.478721 0.000449 0.365309 0.407504 0.384707 0.000128 0.372612 0.412902 0.390752 0.000130 967.970000 982.220000 975.577733 437.383968 1082.540000 1063.460000 1073.164600 437.448462 7949.490000 7954.320000 7951.257667 820.888096
615 0.357417 0.404188 0.378426 0.000068 0.470574 0.470586 0.470656 0.000218 0.368733 0.410828 0.387649 0.000056 0.355552 0.402379 0.376002 0.000155 0.359282 0.405997 0.380849 0.000157 0.461722 0.460553 0.462175 0.000434 0.479426 0.480620 0.479136 0.000438 0.366169 0.408197 0.384620 0.000127 0.371296 0.413460 0.390678 0.000129 966.200000 979.900000 975.437733 425.274992 1081.390000 1059.130000 1073.112500 430.579879 7952.410000 7960.970000 7951.449767 794.661087
616 0.357741 0.403516 0.378325 0.000067 0.471457 0.467287 0.470371 0.000224 0.369113 0.409893 0.387530 0.000055 0.355187 0.401207 0.375783 0.000152 0.360295 0.405825 0.380868 0.000155 0.464185 0.455343 0.462052 0.000442 0.478729 0.479230 0.478690 0.000446 0.366087 0.406621 0.384410 0.000125 0.372138 0.413166 0.390650 0.000127 968.410000 978.830000 975.191600 424.067024 1080.930000 1059.440000 1073.260667 424.705684 7950.660000 7961.730000 7951.547733 794.635766
617 0.357460 0.403543 0.378304 0.000067 0.472507 0.465334 0.470505 0.000227 0.368965 0.409722 0.387524 0.000055 0.355559 0.400359 0.375769 0.000151 0.359362 0.406728 0.380839 0.000156 0.465279 0.452384 0.461979 0.000438 0.479735 0.478285 0.479031 0.000454 0.366531 0.405561 0.384390 0.000124 0.371399 0.413884 0.390658 0.000129 969.460000 979.910000 975.200067 432.430830 1082.770000 1062.420000 1073.165367 416.281552 7947.770000 7957.670000 7951.634567 791.158691
618 0.357479 0.403460 0.378206 0.000068 0.474354 0.468841 0.470643 0.000218 0.369166 0.409998 0.387450 0.000056 0.355283 0.399953 0.375643 0.000152 0.359674 0.406968 0.380768 0.000157 0.466296 0.461870 0.462211 0.000427 0.482413 0.475812 0.479076 0.000432 0.366384 0.406145 0.384300 0.000125 0.371948 0.413853 0.390599 0.000129 971.040000 984.550000 975.185633 435.873177 1078.580000 1063.610000 1072.936467 413.784668 7950.380000 7951.840000 7951.877900 793.258057
619 0.357579 0.404008 0.378156 0.000069 0.473216 0.465418 0.470722 0.000219 0.369143 0.410149 0.387413 0.000057 0.354727 0.400170 0.375490 0.000156 0.360431 0.407847 0.380823 0.000155 0.464480 0.457383 0.462195 0.000429 0.481953 0.473452 0.479249 0.000434 0.365703 0.405891 0.384160 0.000128 0.372583 0.414408 0.390665 0.000128 968.740000 986.090000 975.009000 429.704417 1082.690000 1062.900000 1072.866667 412.648703 7948.570000 7951.010000 7952.124333 776.296424
620 0.357347 0.403424 0.378036 0.000068 0.475330 0.468859 0.470596 0.000216 0.369145 0.409968 0.387292 0.000056 0.354410 0.401204 0.375300 0.000154 0.360284 0.405645 0.380771 0.000155 0.470394 0.463419 0.462172 0.000423 0.480266 0.474298 0.479020 0.000434 0.366008 0.407425 0.383987 0.000128 0.372282 0.412510 0.390596 0.000127 968.050000 984.070000 974.743267 430.109569 1082.610000 1061.880000 1073.054233 407.078399 7949.340000 7954.050000 7952.202500 766.270597
621 0.357506 0.403635 0.377976 0.000068 0.472380 0.470352 0.470533 0.000217 0.368993 0.410306 0.387231 0.000056 0.353757 0.401028 0.375090 0.000153 0.361255 0.406241 0.380861 0.000154 0.463397 0.460519 0.462251 0.000415 0.481363 0.480186 0.478814 0.000439 0.364721 0.406977 0.383806 0.000126 0.373266 0.413636 0.390656 0.000127 966.290000 981.920000 974.745033 424.733252 1081.350000 1058.820000 1073.112800 402.694376 7952.360000 7959.260000 7952.142167 751.523529
622 0.357078 0.404069 0.377996 0.000067 0.474210 0.469201 0.470502 0.000217 0.368792 0.410582 0.387247 0.000056 0.353754 0.401297 0.375105 0.000153 0.360402 0.406841 0.380888 0.000152 0.464711 0.460543 0.462314 0.000420 0.483710 0.477859 0.478690 0.000443 0.364850 0.407222 0.383826 0.000127 0.372733 0.413942 0.390668 0.000124 970.050000 984.020000 974.664400 427.568361 1081.370000 1063.130000 1072.856767 394.975310 7948.580000 7952.850000 7952.478833 742.813252
623 0.357235 0.403413 0.377902 0.000067 0.473421 0.467961 0.470624 0.000214 0.368853 0.409868 0.387174 0.000056 0.354462 0.400118 0.374919 0.000151 0.360008 0.406709 0.380885 0.000152 0.465830 0.459257 0.462570 0.000407 0.481012 0.476665 0.478679 0.000443 0.365599 0.406032 0.383684 0.000124 0.372108 0.413704 0.390664 0.000125 968.460000 983.520000 974.729200 427.610444 1083.590000 1062.760000 1072.865067 397.121382 7947.950000 7953.720000 7952.405733 745.723381
624 0.357209 0.402895 0.377804 0.000067 0.473715 0.468332 0.470457 0.000220 0.368859 0.409439 0.387070 0.000055 0.353934 0.399495 0.374786 0.000150 0.360483 0.406295 0.380823 0.000151 0.465377 0.462585 0.462195 0.000416 0.482052 0.474079 0.478719 0.000448 0.365079 0.405804 0.383527 0.000123 0.372640 0.413073 0.390612 0.000124 971.160000 981.410000 974.885567 421.392471 1082.580000 1060.730000 1073.057067 397.224635 7946.260000 7957.860000 7952.057367 743.863586
625 0.357293 0.403057 0.377707 0.000066 0.473749 0.466322 0.470444 0.000221 0.368939 0.409384 0.386981 0.000054 0.354269 0.400594 0.374630 0.000149 0.360318 0.405521 0.380784 0.000148 0.465481 0.459776 0.462243 0.000434 0.482017 0.472867 0.478645 0.000440 0.365390 0.406512 0.383391 0.000122 0.372488 0.412256 0.390570 0.000122 971.460000 986.460000 974.799400 416.253804 1078.310000 1062.400000 1073.121133 392.937036 7950.230000 7951.140000 7952.079467 744.121249
626 0.357474 0.402671 0.377711 0.000065 0.474783 0.471217 0.470586 0.000216 0.369205 0.409526 0.386998 0.000054 0.354908 0.399753 0.374529 0.000146 0.360041 0.405589 0.380893 0.000150 0.469616 0.462409 0.462391 0.000414 0.479950 0.480025 0.478781 0.000439 0.366378 0.406018 0.383315 0.000121 0.372032 0.413033 0.390682 0.000123 971.950000 986.740000 974.769567 416.589671 1081.700000 1056.750000 1072.856100 391.542067 7946.350000 7956.510000 7952.374333 751.859149
627 0.357478 0.402660 0.377663 0.000064 0.473463 0.468684 0.470675 0.000215 0.369077 0.409262 0.386964 0.000053 0.353539 0.398327 0.374391 0.000143 0.361418 0.406993 0.380934 0.000151 0.465134 0.459255 0.462456 0.000405 0.481791 0.478114 0.478894 0.000433 0.364698 0.404420 0.383198 0.000118 0.373455 0.414105 0.390730 0.000124 971.000000 983.420000 974.784800 420.488695 1080.310000 1057.840000 1072.611667 390.083482 7948.690000 7958.740000 7952.603533 755.247356
628 0.357640 0.402942 0.377775 0.000064 0.474151 0.467693 0.470682 0.000210 0.369291 0.409417 0.387066 0.000053 0.352578 0.398993 0.374543 0.000144 0.362701 0.406891 0.381007 0.000152 0.467064 0.459491 0.462556 0.000389 0.481237 0.475896 0.478807 0.000440 0.364027 0.405043 0.383344 0.000119 0.374555 0.413792 0.390787 0.000125 972.820000 980.250000 974.625067 421.265197 1078.900000 1057.190000 1072.233967 382.976456 7948.280000 7962.560000 7953.140967 746.801553
629 0.357657 0.402533 0.377940 0.000064 0.472071 0.469409 0.470697 0.000213 0.369099 0.409220 0.387215 0.000054 0.353504 0.399819 0.374693 0.000146 0.361810 0.405246 0.381187 0.000151 0.462325 0.459158 0.462575 0.000391 0.481816 0.479661 0.478818 0.000442 0.364387 0.405753 0.383481 0.000121 0.373811 0.412687 0.390950 0.000125 969.400000 978.080000 974.510700 424.197812 1080.710000 1060.530000 1072.087700 384.224301 7949.890000 7961.390000 7953.401600 752.173874
630 0.358067 0.402286 0.378028 0.000064 0.469702 0.468340 0.470619 0.000214 0.369230 0.408891 0.387287 0.000053 0.355697 0.399870 0.374843 0.000145 0.360437 0.404701 0.381214 0.000150 0.461866 0.461473 0.462258 0.000406 0.477538 0.475207 0.478981 0.000434 0.366314 0.406031 0.383584 0.000121 0.372147 0.411752 0.390990 0.000124 970.220000 984.840000 974.663833 426.105714 1080.190000 1057.680000 1071.953433 388.313216 7949.590000 7957.480000 7953.382733 761.745439
631 0.357964 0.402765 0.378131 0.000064 0.469884 0.467553 0.470423 0.000214 0.369156 0.409244 0.387360 0.000054 0.354587 0.399390 0.374960 0.000147 0.361341 0.406141 0.381301 0.000151 0.460059 0.458245 0.461999 0.000417 0.479709 0.476860 0.478847 0.000437 0.365135 0.405275 0.383664 0.000123 0.373178 0.413213 0.391055 0.000124 971.540000 982.390000 974.902333 431.835948 1076.710000 1059.680000 1071.645267 390.721313 7951.750000 7957.930000 7953.452400 776.178455
632 0.358009 0.402799 0.378171 0.000065 0.472649 0.466262 0.470394 0.000217 0.369473 0.409146 0.387393 0.000053 0.354843 0.398727 0.374895 0.000147 0.361175 0.406872 0.381446 0.000152 0.463621 0.461159 0.461943 0.000417 0.481677 0.471365 0.478846 0.000449 0.365721 0.404970 0.383600 0.000123 0.373226 0.413321 0.391186 0.000124 970.730000 983.240000 974.811233 432.714662 1079.490000 1056.030000 1071.338867 392.751821 7949.780000 7960.730000 7953.849900 790.498755
633 0.357726 0.402912 0.378242 0.000065 0.472561 0.465944 0.470256 0.000216 0.369210 0.409215 0.387443 0.000053 0.355077 0.400913 0.375138 0.000148 0.360376 0.404911 0.381345 0.000151 0.464178 0.458748 0.461754 0.000427 0.480943 0.473139 0.478757 0.000443 0.365987 0.406696 0.383800 0.000123 0.372433 0.411734 0.391086 0.000124 970.900000 980.720000 975.259133 429.246639 1080.190000 1060.920000 1071.106500 394.303701 7948.910000 7958.360000 7953.634367 785.359975
634 0.357816 0.402908 0.378328 0.000064 0.472296 0.468041 0.470187 0.000216 0.369264 0.409421 0.387514 0.000053 0.354282 0.399130 0.375267 0.000149 0.361349 0.406686 0.381390 0.000152 0.462723 0.459723 0.461785 0.000424 0.481869 0.476358 0.478589 0.000445 0.365126 0.405189 0.383919 0.000123 0.373401 0.413653 0.391110 0.000124 967.940000 981.280000 975.629633 435.579184 1078.020000 1057.900000 1070.744933 400.711241 7954.040000 7960.820000 7953.625433 787.142405
635 0.357905 0.403578 0.378362 0.000064 0.471991 0.469509 0.470279 0.000217 0.369314 0.410171 0.387553 0.000053 0.356475 0.399949 0.375285 0.000147 0.359336 0.407206 0.381438 0.000152 0.461068 0.461094 0.461529 0.000438 0.482914 0.477924 0.479028 0.000437 0.366934 0.406063 0.383910 0.000122 0.371694 0.414278 0.391197 0.000124 969.650000 982.050000 975.890467 444.846018 1079.060000 1057.230000 1070.580267 402.878386 7951.290000 7960.720000 7953.529267 796.327516
636 0.357588 0.402674 0.378387 0.000065 0.471494 0.468489 0.470223 0.000216 0.368979 0.409255 0.387571 0.000053 0.353966 0.401120 0.375367 0.000149 0.361210 0.404228 0.381407 0.000151 0.464410 0.459757 0.461491 0.000437 0.478578 0.477222 0.478956 0.000428 0.365011 0.406983 0.383979 0.000123 0.372947 0.411527 0.391162 0.000123 968.410000 979.560000 975.948233 448.933031 1079.530000 1060.200000 1070.223100 403.886389 7952.060000 7960.240000 7953.828667 800.936603
637 0.358036 0.402545 0.378507 0.000065 0.472243 0.465510 0.470191 0.000220 0.369457 0.408842 0.387676 0.000054 0.354819 0.399857 0.375498 0.000148 0.361253 0.405233 0.381517 0.000151 0.465671 0.456755 0.461561 0.000441 0.478815 0.474266 0.478821 0.000445 0.365904 0.405547 0.384104 0.000123 0.373009 0.412136 0.391247 0.000124 969.530000 982.570000 975.900700 453.617638 1080.000000 1062.590000 1070.096500 413.882246 7950.470000 7954.840000 7954.002800 808.944920
638 0.357819 0.402929 0.378536 0.000065 0.472691 0.470016 0.470301 0.000220 0.369306 0.409638 0.387712 0.000054 0.354195 0.400867 0.375507 0.000150 0.361443 0.404992 0.381564 0.000151 0.463609 0.459946 0.461561 0.000446 0.481772 0.480085 0.479041 0.000446 0.365136 0.406775 0.384112 0.000123 0.373476 0.412501 0.391312 0.000123 972.800000 981.720000 975.937033 467.765796 1078.180000 1061.610000 1069.900000 418.062338 7949.020000 7956.670000 7954.162967 809.363271
639 0.357757 0.403437 0.378542 0.000067 0.472700 0.463884 0.470042 0.000227 0.369252 0.409482 0.387692 0.000055 0.354936 0.400337 0.375428 0.000150 0.360578 0.406537 0.381657 0.000153 0.464645 0.456925 0.461364 0.000454 0.480755 0.470843 0.478720 0.000453 0.365907 0.405996 0.384021 0.000123 0.372596 0.412968 0.391363 0.000125 975.470000 987.310000 975.950000 469.194445 1077.130000 1054.640000 1069.790867 427.401765 7947.400000 7958.050000 7954.259133 821.704004
640 0.358068 0.403213 0.378574 0.000065 0.471644 0.464980 0.470215 0.000225 0.369425 0.409390 0.387738 0.000054 0.355233 0.401262 0.375440 0.000147 0.360902 0.405164 0.381708 0.000153 0.463651 0.457402 0.461677 0.000442 0.479637 0.472557 0.478752 0.000459 0.366075 0.406876 0.384064 0.000121 0.372776 0.411904 0.391413 0.000125 972.740000 983.130000 975.840700 468.939562 1076.210000 1061.450000 1069.561433 428.405519 7951.050000 7955.420000 7954.597867 823.407062
641 0.357323 0.403662 0.378458 0.000067 0.470990 0.469148 0.470129 0.000221 0.368689 0.410211 0.387625 0.000056 0.355312 0.399845 0.375316 0.000148 0.359334 0.407479 0.381599 0.000155 0.464313 0.457761 0.461529 0.000440 0.477667 0.480535 0.478728 0.000450 0.366212 0.405637 0.383937 0.000122 0.371167 0.414785 0.391312 0.000127 967.960000 983.940000 975.738733 477.953896 1078.330000 1061.800000 1069.418233 433.268788 7953.710000 7954.260000 7954.843033 832.130775
642 0.357121 0.403794 0.378387 0.000067 0.471698 0.467568 0.470061 0.000227 0.368578 0.410172 0.387554 0.000056 0.353356 0.400648 0.375311 0.000149 0.360885 0.406940 0.381463 0.000151 0.460797 0.458085 0.461668 0.000446 0.482598 0.477051 0.478454 0.000471 0.364100 0.406392 0.383946 0.000123 0.373056 0.413951 0.391162 0.000124 970.400000 983.010000 975.592400 484.565832 1077.530000 1059.450000 1069.402033 437.770472 7952.070000 7957.540000 7955.005567 829.698315
643 0.357799 0.404141 0.378368 0.000067 0.473893 0.465490 0.469982 0.000233 0.369409 0.410276 0.387530 0.000055 0.355667 0.401430 0.375330 0.000151 0.359931 0.406852 0.381406 0.000148 0.463838 0.456324 0.461523 0.000455 0.483949 0.474657 0.478441 0.000487 0.366484 0.406919 0.383950 0.000124 0.372333 0.413632 0.391110 0.000122 969.810000 979.590000 975.373933 490.453037 1075.450000 1057.050000 1069.420067 437.903411 7954.740000 7963.360000 7955.206000 833.575257
644 0.357772 0.403728 0.378401 0.000067 0.470765 0.469255 0.469914 0.000228 0.369071 0.410281 0.387552 0.000055 0.355351 0.401034 0.375262 0.000151 0.360193 0.406423 0.381540 0.000150 0.460066 0.458652 0.461668 0.000441 0.481465 0.479858 0.478159 0.000484 0.365822 0.406796 0.383902 0.000124 0.372320 0.413766 0.391202 0.000123 968.630000 980.980000 975.457667 498.223796 1075.950000 1057.590000 1069.436433 438.356816 7955.420000 7961.430000 7955.105900 845.019809
645 0.357935 0.403943 0.378390 0.000067 0.472321 0.467083 0.470088 0.000227 0.369373 0.410257 0.387559 0.000055 0.355173 0.399791 0.375065 0.000148 0.360696 0.408095 0.381714 0.000151 0.465827 0.461465 0.461872 0.000432 0.478814 0.472702 0.478305 0.000486 0.366239 0.405958 0.383746 0.000122 0.372508 0.414556 0.391373 0.000125 970.710000 980.430000 975.777400 495.869792 1076.920000 1056.890000 1069.239333 440.827975 7952.370000 7962.680000 7954.983267 838.248886
646 0.357770 0.403794 0.378311 0.000067 0.473080 0.466331 0.469936 0.000230 0.369301 0.410048 0.387474 0.000055 0.354486 0.400220 0.374998 0.000146 0.361053 0.407368 0.381625 0.000153 0.463455 0.458142 0.461609 0.000436 0.482706 0.474519 0.478262 0.000498 0.365383 0.406012 0.383659 0.000120 0.373219 0.414083 0.391289 0.000126 972.670000 985.290000 975.633633 490.443307 1074.450000 1056.480000 1069.204433 432.854963 7952.880000 7958.230000 7955.161933 830.153231
647 0.357786 0.403099 0.378266 0.000067 0.472243 0.465602 0.469953 0.000228 0.369232 0.409349 0.387435 0.000055 0.355093 0.400048 0.374920 0.000145 0.360479 0.406149 0.381613 0.000153 0.462126 0.456542 0.461747 0.000437 0.482360 0.474661 0.478159 0.000491 0.365796 0.405697 0.383603 0.000119 0.372667 0.413001 0.391267 0.000126 970.710000 979.950000 975.652967 484.426192 1077.200000 1058.000000 1069.017633 432.525096 7952.090000 7962.050000 7955.329400 829.269946
648 0.357691 0.403585 0.378251 0.000066 0.473077 0.468983 0.469950 0.000227 0.369230 0.410125 0.387421 0.000055 0.354264 0.397809 0.374863 0.000146 0.361118 0.409361 0.381639 0.000150 0.462751 0.461148 0.461798 0.000432 0.483403 0.476819 0.478102 0.000487 0.365112 0.404143 0.383556 0.000120 0.373347 0.416107 0.391286 0.000124 970.790000 982.710000 975.674767 469.208345 1078.090000 1052.170000 1068.792567 424.145280 7951.120000 7965.120000 7955.532667 803.230268
649 0.356859 0.403580 0.378209 0.000066 0.472144 0.465555 0.470026 0.000223 0.368388 0.409777 0.387390 0.000054 0.353668 0.400442 0.374884 0.000146 0.360050 0.406718 0.381533 0.000148 0.463218 0.459542 0.461854 0.000425 0.481070 0.471569 0.478198 0.000480 0.364623 0.406352 0.383581 0.000120 0.372152 0.413203 0.391199 0.000122 972.820000 977.750000 975.646167 455.304327 1076.800000 1054.340000 1068.701500 420.216367 7950.380000 7967.910000 7955.652333 791.945434
650 0.357697 0.403557 0.378278 0.000065 0.472229 0.469088 0.469929 0.000224 0.369150 0.410110 0.387443 0.000054 0.353997 0.400448 0.375060 0.000146 0.361396 0.406666 0.381496 0.000145 0.460546 0.462312 0.461621 0.000429 0.483912 0.475863 0.478238 0.000474 0.364652 0.406634 0.383717 0.000120 0.373648 0.413586 0.391170 0.000118 971.260000 979.960000 975.706367 450.338892 1074.430000 1055.060000 1068.548433 419.824160 7954.310000 7964.980000 7955.745200 789.333241
651 0.357907 0.403662 0.378210 0.000065 0.472519 0.468989 0.469883 0.000228 0.369368 0.410195 0.387377 0.000054 0.354707 0.400089 0.374855 0.000144 0.361107 0.407235 0.381565 0.000145 0.465309 0.462955 0.461472 0.000440 0.479728 0.475023 0.478294 0.000476 0.365767 0.406376 0.383517 0.000119 0.372969 0.414014 0.391238 0.000118 973.940000 980.610000 975.762567 432.447758 1073.580000 1054.100000 1068.347533 421.045763 7952.480000 7965.290000 7955.889900 774.405437
652 0.357381 0.403290 0.378189 0.000067 0.472484 0.468056 0.469792 0.000229 0.368892 0.409767 0.387350 0.000055 0.355011 0.397802 0.374840 0.000143 0.359752 0.408778 0.381539 0.000149 0.461644 0.459731 0.461429 0.000448 0.483325 0.476380 0.478155 0.000474 0.365674 0.403995 0.383499 0.000118 0.372109 0.415539 0.391201 0.000122 972.980000 979.080000 976.165100 422.324910 1074.970000 1056.660000 1068.249433 420.440973 7952.050000 7964.260000 7955.585467 765.910311
653 0.357173 0.403256 0.378182 0.000067 0.471792 0.465655 0.469707 0.000229 0.368635 0.409496 0.387335 0.000055 0.354171 0.400718 0.374899 0.000144 0.360175 0.405795 0.381465 0.000150 0.460397 0.460121 0.461055 0.000446 0.483186 0.471190 0.478360 0.000471 0.364793 0.406658 0.383515 0.000119 0.372476 0.412334 0.391155 0.000123 975.720000 982.850000 976.289000 418.488745 1074.600000 1058.290000 1068.138767 415.662720 7949.680000 7958.860000 7955.572233 757.729379
654 0.357346 0.402998 0.378104 0.000067 0.471447 0.465641 0.469788 0.000230 0.368756 0.409262 0.387273 0.000056 0.354448 0.396357 0.374896 0.000144 0.360244 0.409638 0.381312 0.000149 0.464338 0.456570 0.461067 0.000447 0.478556 0.474713 0.478510 0.000473 0.365437 0.402378 0.383513 0.000119 0.372076 0.416146 0.391032 0.000123 973.070000 980.870000 976.593033 412.402243 1073.930000 1060.930000 1068.102967 412.740777 7953.000000 7958.200000 7955.304000 752.349363
655 0.357123 0.403385 0.378015 0.000067 0.472161 0.464598 0.469733 0.000233 0.368626 0.409506 0.387187 0.000055 0.353545 0.398387 0.374831 0.000147 0.360700 0.408382 0.381198 0.000148 0.463355 0.454663 0.460856 0.000461 0.480966 0.474533 0.478610 0.000467 0.364526 0.404014 0.383434 0.000121 0.372727 0.414998 0.390939 0.000121 972.100000 984.980000 976.906033 406.458045 1076.720000 1055.500000 1067.733467 407.049700 7951.180000 7959.520000 7955.360500 738.982908
656 0.356955 0.403109 0.377935 0.000068 0.470942 0.466050 0.469565 0.000238 0.368353 0.409403 0.387098 0.000056 0.353332 0.399577 0.374805 0.000149 0.360577 0.406641 0.381065 0.000148 0.463510 0.456758 0.460728 0.000471 0.478374 0.475343 0.478401 0.000477 0.364350 0.405295 0.383397 0.000123 0.372357 0.413511 0.390799 0.000122 973.970000 988.050000 977.218200 403.688432 1076.080000 1053.430000 1067.352200 410.313530 7949.950000 7958.520000 7955.429600 740.365520
657 0.356923 0.403303 0.377844 0.000068 0.473967 0.468780 0.469831 0.000234 0.368628 0.409850 0.387043 0.000056 0.352698 0.400090 0.374649 0.000148 0.361148 0.406516 0.381040 0.000149 0.464644 0.457926 0.461061 0.000465 0.483290 0.479634 0.478600 0.000464 0.363893 0.405873 0.383290 0.000122 0.373362 0.413828 0.390796 0.000123 972.780000 979.410000 977.460600 398.866465 1077.140000 1054.090000 1067.289033 406.776874 7950.080000 7966.500000 7955.250367 734.707829
658 0.356838 0.403099 0.377806 0.000068 0.472197 0.466112 0.469851 0.000234 0.368374 0.409401 0.387011 0.000056 0.353984 0.399905 0.374634 0.000150 0.359692 0.406293 0.380978 0.000148 0.466242 0.454327 0.461269 0.000454 0.478151 0.477897 0.478433 0.000476 0.365209 0.405347 0.383298 0.000123 0.371538 0.413454 0.390724 0.000122 973.800000 980.230000 977.791133 399.822835 1076.570000 1055.580000 1067.161633 402.329621 7949.630000 7964.190000 7955.047233 723.392105
659 0.357030 0.402606 0.377761 0.000067 0.473855 0.466271 0.469920 0.000230 0.368712 0.408973 0.386977 0.000055 0.352732 0.398787 0.374584 0.000150 0.361328 0.406425 0.380938 0.000147 0.466910 0.456078 0.461265 0.000457 0.480799 0.476464 0.478575 0.000473 0.364149 0.404516 0.383252 0.000124 0.373275 0.413429 0.390702 0.000122 973.420000 987.200000 978.356667 397.924674 1073.410000 1053.170000 1066.719433 398.171113 7953.170000 7959.630000 7954.923900 710.354212
660 0.357205 0.402716 0.377703 0.000067 0.473079 0.465493 0.469640 0.000233 0.368792 0.408994 0.386897 0.000055 0.352522 0.400042 0.374467 0.000148 0.361888 0.405390 0.380939 0.000148 0.465843 0.458445 0.461026 0.000456 0.480315 0.472540 0.478254 0.000487 0.363854 0.405882 0.383123 0.000121 0.373730 0.412105 0.390671 0.000123 976.790000 987.250000 978.426767 395.911811 1076.420000 1053.350000 1066.639367 397.457523 7946.790000 7959.400000 7954.933867 714.808270
661 0.356567 0.403390 0.377631 0.000067 0.470897 0.468105 0.469670 0.000232 0.368000 0.409861 0.386835 0.000056 0.352752 0.400131 0.374301 0.000149 0.360381 0.406649 0.380962 0.000148 0.460627 0.459275 0.461093 0.000441 0.481166 0.476936 0.478247 0.000487 0.363540 0.406045 0.382980 0.000122 0.372459 0.413677 0.390691 0.000123 975.920000 979.370000 978.658233 395.532695 1075.740000 1055.750000 1066.627167 398.786468 7948.340000 7964.880000 7954.714600 720.061760
662 0.357205 0.403158 0.377564 0.000067 0.472841 0.470716 0.469808 0.000233 0.368768 0.409914 0.386789 0.000055 0.351506 0.397670 0.374160 0.000147 0.362904 0.408647 0.380968 0.000147 0.464798 0.465156 0.461248 0.000440 0.480884 0.476277 0.478368 0.000491 0.362835 0.404418 0.382869 0.000122 0.374702 0.415410 0.390708 0.000122 974.910000 984.300000 978.514200 390.184754 1075.280000 1054.230000 1066.633433 395.142597 7949.810000 7961.470000 7954.852367 720.769803
663 0.357113 0.403391 0.377556 0.000067 0.470383 0.466999 0.469936 0.000226 0.368440 0.409752 0.386794 0.000055 0.352433 0.400402 0.374169 0.000148 0.361794 0.406380 0.380942 0.000145 0.461454 0.458368 0.461287 0.000430 0.479311 0.475630 0.478585 0.000477 0.363335 0.406199 0.382881 0.000121 0.373546 0.413305 0.390706 0.000121 975.970000 985.360000 978.491967 387.627996 1076.300000 1054.200000 1066.570667 395.076064 7947.730000 7960.440000 7954.937367 718.781774
664 0.356705 0.402952 0.377580 0.000066 0.473092 0.468505 0.469878 0.000227 0.368344 0.409508 0.386809 0.000054 0.352860 0.398888 0.374145 0.000147 0.360550 0.407017 0.381014 0.000145 0.463498 0.458712 0.461269 0.000427 0.482687 0.478298 0.478487 0.000477 0.363924 0.404870 0.382857 0.000121 0.372763 0.414145 0.390761 0.000121 972.120000 985.380000 978.696733 393.550002 1073.350000 1053.370000 1066.609433 393.849821 7954.530000 7961.250000 7954.693833 727.325402
665 0.357341 0.402484 0.377684 0.000065 0.471710 0.465454 0.469850 0.000227 0.368778 0.408781 0.386901 0.000054 0.352411 0.397329 0.374227 0.000149 0.362270 0.407639 0.381141 0.000145 0.462789 0.455698 0.461172 0.000429 0.480632 0.475210 0.478529 0.000482 0.363449 0.403166 0.382921 0.000122 0.374106 0.414396 0.390880 0.000121 974.950000 983.140000 978.675300 395.438107 1074.270000 1057.540000 1066.583200 387.102724 7950.780000 7959.320000 7954.741500 724.152061
666 0.357121 0.402891 0.377727 0.000066 0.471501 0.468633 0.470051 0.000224 0.368559 0.409465 0.386960 0.000055 0.353300 0.398787 0.374204 0.000150 0.360942 0.406995 0.381251 0.000144 0.462343 0.458825 0.461553 0.000417 0.480659 0.478441 0.478549 0.000482 0.364204 0.404791 0.382939 0.000123 0.372914 0.414140 0.390980 0.000120 975.940000 986.860000 978.970700 400.044019 1075.720000 1053.860000 1066.468200 391.452633 7948.340000 7959.280000 7954.561100 735.344233
667 0.356848 0.402816 0.377713 0.000066 0.472410 0.467659 0.470040 0.000222 0.368405 0.409301 0.386946 0.000055 0.352583 0.400079 0.374088 0.000151 0.361114 0.405553 0.381339 0.000145 0.463265 0.461748 0.461562 0.000420 0.481556 0.473570 0.478518 0.000467 0.363651 0.406246 0.382835 0.000123 0.373158 0.412355 0.391057 0.000121 972.080000 987.350000 978.921533 406.600174 1075.660000 1050.620000 1066.259133 390.004039 7952.260000 7962.030000 7954.819333 739.854292
668 0.356914 0.402331 0.377726 0.000067 0.472023 0.467290 0.470083 0.000224 0.368424 0.408826 0.386962 0.000055 0.352012 0.400766 0.374015 0.000154 0.361815 0.403895 0.381437 0.000145 0.463206 0.457820 0.461576 0.000421 0.480839 0.476759 0.478590 0.000474 0.363131 0.406471 0.382771 0.000126 0.373718 0.411182 0.391152 0.000121 973.970000 985.270000 979.050733 413.887957 1075.600000 1053.400000 1066.358433 390.207844 7950.430000 7961.330000 7954.590833 748.978042
669 0.356556 0.403034 0.377699 0.000066 0.473986 0.467724 0.470361 0.000221 0.368299 0.409503 0.386965 0.000054 0.352104 0.398612 0.373928 0.000154 0.361008 0.407456 0.381469 0.000146 0.464105 0.460468 0.461884 0.000415 0.483867 0.474980 0.478839 0.000469 0.363304 0.404798 0.382724 0.000126 0.373294 0.414208 0.391206 0.000122 973.880000 987.570000 979.128200 417.608967 1075.250000 1054.220000 1066.437300 390.438324 7950.870000 7958.210000 7954.434500 761.790457
670 0.356794 0.403045 0.377714 0.000066 0.471972 0.467901 0.470305 0.000218 0.368312 0.409530 0.386973 0.000055 0.352249 0.399704 0.373741 0.000155 0.361339 0.406385 0.381686 0.000146 0.463010 0.457136 0.461740 0.000408 0.480935 0.478666 0.478871 0.000469 0.363325 0.405447 0.382541 0.000127 0.373299 0.413613 0.391404 0.000122 972.290000 984.950000 979.276767 416.118267 1075.240000 1054.760000 1066.632433 389.971425 7952.470000 7960.290000 7954.090800 763.315725
671 0.356882 0.402435 0.377716 0.000066 0.471302 0.465664 0.470298 0.000221 0.368324 0.408758 0.386974 0.000055 0.352782 0.398975 0.373596 0.000156 0.360982 0.405896 0.381837 0.000149 0.462545 0.458084 0.461848 0.000409 0.480059 0.473245 0.478748 0.000474 0.363759 0.404886 0.382421 0.000128 0.372889 0.412631 0.391528 0.000123 972.810000 983.490000 979.538067 420.321015 1078.370000 1054.190000 1066.724533 393.301168 7948.820000 7962.320000 7953.737400 765.350193
672 0.357130 0.402676 0.377828 0.000067 0.473491 0.468679 0.470155 0.000219 0.368766 0.409276 0.387060 0.000056 0.351596 0.398378 0.373469 0.000154 0.362664 0.406973 0.382186 0.000150 0.465029 0.462548 0.461789 0.000410 0.481953 0.474811 0.478520 0.000467 0.362939 0.404795 0.382301 0.000127 0.374593 0.413757 0.391820 0.000124 971.910000 985.090000 979.506900 423.315352 1076.940000 1052.540000 1066.736967 394.387236 7951.150000 7962.370000 7953.756133 760.940844
673 0.357378 0.402516 0.377773 0.000068 0.472694 0.464341 0.470177 0.000222 0.368910 0.408699 0.387014 0.000056 0.352811 0.398297 0.373486 0.000155 0.361945 0.406736 0.382061 0.000151 0.462388 0.458978 0.461730 0.000422 0.483000 0.469704 0.478625 0.000463 0.363769 0.404365 0.382310 0.000127 0.374051 0.413033 0.391717 0.000125 973.470000 985.970000 979.503867 420.224071 1077.620000 1051.100000 1066.946667 388.290043 7948.910000 7962.930000 7953.549467 750.757966
674 0.357066 0.404438 0.377734 0.000068 0.471935 0.468610 0.470372 0.000218 0.368553 0.410856 0.386998 0.000056 0.351963 0.401391 0.373465 0.000155 0.362170 0.407486 0.382003 0.000150 0.462374 0.460697 0.461771 0.000420 0.481496 0.476523 0.478974 0.000453 0.363004 0.407321 0.382295 0.000129 0.374102 0.414390 0.391700 0.000124 974.380000 987.860000 979.690033 405.400125 1075.160000 1051.330000 1066.926433 385.872629 7950.460000 7960.810000 7953.383533 728.640671
675 0.356983 0.403866 0.377686 0.000067 0.473035 0.467169 0.470036 0.000220 0.368588 0.410196 0.386921 0.000056 0.353467 0.401869 0.373216 0.000155 0.360499 0.405863 0.382156 0.000147 0.465255 0.457781 0.461434 0.000427 0.480816 0.476557 0.478637 0.000449 0.364646 0.407460 0.382038 0.000128 0.372531 0.412933 0.391804 0.000121 974.560000 985.550000 979.735767 399.821145 1073.500000 1055.210000 1067.146067 379.604961 7951.940000 7959.240000 7953.118167 709.479374
676 0.356657 0.402536 0.377654 0.000067 0.472556 0.467909 0.470097 0.000220 0.368247 0.409073 0.386898 0.000055 0.352078 0.398561 0.373089 0.000152 0.361236 0.406510 0.382218 0.000148 0.461334 0.456167 0.461333 0.000442 0.483779 0.479652 0.478862 0.000442 0.363004 0.404321 0.381914 0.000126 0.373490 0.413824 0.391883 0.000122 973.810000 989.060000 979.693067 402.893954 1076.800000 1052.280000 1067.042600 369.877871 7949.390000 7958.660000 7953.264333 698.929515
677 0.357063 0.403116 0.377685 0.000066 0.472646 0.463647 0.470096 0.000221 0.368621 0.409169 0.386926 0.000055 0.352323 0.398986 0.373108 0.000149 0.361803 0.407245 0.382263 0.000148 0.465221 0.456818 0.461191 0.000444 0.480072 0.470476 0.479002 0.000439 0.363613 0.404769 0.381916 0.000122 0.373630 0.413568 0.391937 0.000121 972.780000 984.000000 979.727900 394.241507 1076.340000 1050.530000 1067.075667 371.821821 7950.880000 7965.470000 7953.196433 685.603718
678 0.357065 0.403038 0.377667 0.000067 0.471003 0.466460 0.470163 0.000219 0.368458 0.409380 0.386917 0.000055 0.352653 0.399092 0.373072 0.000150 0.361476 0.406984 0.382262 0.000147 0.461548 0.457501 0.461167 0.000449 0.480459 0.475419 0.479160 0.000429 0.363543 0.404932 0.381881 0.000123 0.373374 0.413828 0.391952 0.000121 976.600000 988.510000 979.730133 391.397279 1076.210000 1056.200000 1066.924467 378.901661 7947.190000 7955.290000 7953.345400 686.156142
679 0.357383 0.402842 0.377653 0.000067 0.472202 0.468270 0.470164 0.000225 0.368865 0.409385 0.386904 0.000055 0.353105 0.397010 0.372988 0.000147 0.361661 0.408674 0.382318 0.000149 0.462078 0.459685 0.461131 0.000459 0.482327 0.476856 0.479198 0.000433 0.364002 0.403277 0.381803 0.000122 0.373727 0.415493 0.392006 0.000122 975.390000 987.190000 979.895200 386.834911 1075.730000 1054.350000 1067.010100 374.498177 7948.880000 7958.460000 7953.094700 673.273740
680 0.357152 0.402772 0.377660 0.000067 0.472484 0.470208 0.470010 0.000225 0.368686 0.409516 0.386895 0.000055 0.351775 0.396622 0.372968 0.000143 0.362530 0.408922 0.382351 0.000150 0.465664 0.459829 0.460937 0.000474 0.479304 0.480588 0.479082 0.000425 0.363164 0.402943 0.381765 0.000118 0.374207 0.416089 0.392024 0.000123 975.970000 983.940000 980.020033 379.385103 1074.300000 1058.470000 1067.163700 371.416533 7949.730000 7957.590000 7952.816267 662.481609
681 0.357121 0.402573 0.377763 0.000066 0.471032 0.468167 0.470026 0.000227 0.368512 0.409133 0.386989 0.000054 0.352801 0.398798 0.373097 0.000143 0.361440 0.406349 0.382428 0.000150 0.460273 0.459265 0.460961 0.000477 0.481790 0.477068 0.479091 0.000432 0.363549 0.404845 0.381884 0.000119 0.373475 0.413420 0.392094 0.000123 977.440000 986.560000 980.206667 378.713567 1074.500000 1051.560000 1067.082133 374.872734 7948.060000 7961.880000 7952.711200 660.421210
682 0.357417 0.402571 0.377750 0.000065 0.472924 0.468229 0.470217 0.000224 0.368967 0.409137 0.386997 0.000054 0.353268 0.397507 0.373128 0.000142 0.361565 0.407634 0.382372 0.000150 0.463098 0.459914 0.460979 0.000480 0.482750 0.476545 0.479455 0.000423 0.364251 0.403748 0.381913 0.000117 0.373683 0.414525 0.392080 0.000123 977.090000 988.320000 980.366000 374.457915 1074.800000 1054.330000 1067.048733 376.014543 7948.110000 7957.350000 7952.585267 646.622939
683 0.357151 0.402890 0.377723 0.000066 0.472632 0.466255 0.470316 0.000226 0.368699 0.409226 0.386982 0.000054 0.353871 0.395927 0.373219 0.000142 0.360432 0.409853 0.382227 0.000149 0.460639 0.456346 0.461152 0.000472 0.484625 0.476164 0.479480 0.000428 0.364548 0.401969 0.382012 0.000118 0.372851 0.416484 0.391953 0.000123 975.520000 990.870000 980.512167 373.912014 1075.640000 1053.610000 1066.905033 377.542671 7948.840000 7955.520000 7952.582800 639.788284
684 0.357350 0.402303 0.377748 0.000065 0.472651 0.464108 0.470347 0.000227 0.368880 0.408483 0.387008 0.000054 0.353473 0.394893 0.373247 0.000145 0.361227 0.409712 0.382248 0.000148 0.463979 0.454871 0.461435 0.000465 0.481322 0.473344 0.479259 0.000441 0.364523 0.400891 0.382066 0.000121 0.373237 0.416075 0.391949 0.000122 974.140000 985.530000 980.616367 373.509565 1075.190000 1050.510000 1066.902167 377.982807 7950.670000 7963.960000 7952.481467 643.071591
685 0.357348 0.402801 0.377883 0.000066 0.472856 0.465626 0.470407 0.000222 0.368899 0.409083 0.387136 0.000054 0.354461 0.398386 0.373399 0.000147 0.360234 0.407216 0.382368 0.000151 0.464339 0.457204 0.461456 0.000459 0.481373 0.474048 0.479358 0.000425 0.365449 0.404268 0.382205 0.000122 0.372348 0.413899 0.392067 0.000124 975.940000 989.200000 980.763400 371.232006 1073.770000 1053.980000 1066.937167 384.915043 7950.290000 7956.820000 7952.299433 642.339948
686 0.357750 0.403115 0.377992 0.000065 0.471061 0.468543 0.470215 0.000223 0.369081 0.409658 0.387214 0.000054 0.354037 0.398491 0.373579 0.000145 0.361462 0.407740 0.382404 0.000151 0.463904 0.458419 0.461220 0.000468 0.478217 0.478668 0.479211 0.000426 0.365024 0.404484 0.382343 0.000121 0.373138 0.414833 0.392085 0.000124 976.810000 990.010000 980.936633 371.003841 1074.640000 1049.800000 1066.679233 388.311129 7948.550000 7960.190000 7952.384133 649.687423
687 0.357953 0.403336 0.377986 0.000065 0.473840 0.466442 0.470426 0.000225 0.369542 0.409646 0.387230 0.000054 0.353596 0.397038 0.373555 0.000146 0.362311 0.409633 0.382416 0.000151 0.464994 0.455887 0.461463 0.000467 0.482685 0.476998 0.479389 0.000434 0.364736 0.402923 0.382346 0.000122 0.374349 0.416370 0.392113 0.000124 976.780000 987.900000 980.899267 371.865714 1073.660000 1051.940000 1066.708333 392.329535 7949.560000 7960.160000 7952.392400 645.301368
688 0.357661 0.403262 0.378078 0.000066 0.474566 0.464944 0.470213 0.000226 0.369352 0.409430 0.387292 0.000054 0.354402 0.398587 0.373670 0.000146 0.360921 0.407937 0.382486 0.000151 0.465374 0.456110 0.461184 0.000471 0.483758 0.473779 0.479242 0.000434 0.365499 0.404339 0.382421 0.000121 0.373204 0.414521 0.392162 0.000124 977.350000 990.660000 980.791100 377.148847 1075.070000 1054.980000 1066.633400 400.895730 7947.580000 7954.360000 7952.575500 659.382164
689 0.357480 0.402515 0.378076 0.000066 0.470490 0.468540 0.470159 0.000225 0.368781 0.409118 0.387285 0.000054 0.353756 0.397235 0.373812 0.000145 0.361204 0.407795 0.382340 0.000150 0.461579 0.460439 0.460844 0.000476 0.479402 0.476641 0.479474 0.000425 0.364538 0.403556 0.382515 0.000121 0.373023 0.414680 0.392054 0.000123 974.750000 990.920000 980.761567 385.562854 1072.850000 1058.800000 1066.688467 407.806825 7952.400000 7950.280000 7952.549967 666.605258
690 0.357646 0.403454 0.378131 0.000065 0.471889 0.467134 0.470264 0.000222 0.369070 0.409822 0.387344 0.000054 0.353510 0.399725 0.373934 0.000144 0.361781 0.407182 0.382328 0.000148 0.462213 0.457339 0.461029 0.000479 0.481564 0.476929 0.479499 0.000412 0.364381 0.405487 0.382643 0.000120 0.373759 0.414157 0.392046 0.000122 977.590000 987.070000 981.052333 387.169130 1073.700000 1053.660000 1066.395800 408.705775 7948.710000 7959.270000 7952.551867 669.591561
691 0.357422 0.402725 0.378103 0.000064 0.473024 0.467575 0.470145 0.000225 0.368982 0.409210 0.387307 0.000054 0.354171 0.397029 0.373942 0.000144 0.360673 0.408421 0.382264 0.000149 0.462142 0.459954 0.460607 0.000489 0.483906 0.475196 0.479682 0.000413 0.364968 0.403321 0.382609 0.000120 0.372996 0.415098 0.392006 0.000123 977.800000 988.570000 981.051800 388.550275 1072.690000 1055.750000 1066.230167 413.663836 7949.510000 7955.680000 7952.718033 678.704600
692 0.357465 0.402749 0.378104 0.000065 0.475940 0.467271 0.470150 0.000223 0.369312 0.409202 0.387309 0.000054 0.354463 0.398733 0.373958 0.000145 0.360466 0.406765 0.382250 0.000152 0.465959 0.457984 0.460761 0.000489 0.485920 0.476559 0.479540 0.000408 0.365613 0.404658 0.382638 0.000120 0.373011 0.413745 0.391979 0.000125 977.160000 989.950000 981.129267 388.601649 1071.190000 1056.100000 1066.061967 421.196781 7951.650000 7953.950000 7952.808767 692.848287
693 0.357563 0.403469 0.378101 0.000066 0.471518 0.469404 0.470190 0.000223 0.368959 0.410062 0.387310 0.000055 0.353245 0.398271 0.374053 0.000145 0.361881 0.408666 0.382150 0.000152 0.462723 0.456471 0.460800 0.000487 0.480313 0.482336 0.479580 0.000414 0.364193 0.404091 0.382728 0.000120 0.373724 0.416033 0.391893 0.000126 977.390000 991.490000 981.139567 389.170192 1075.380000 1052.180000 1065.820233 425.730156 7947.230000 7956.330000 7953.040200 700.095307
694 0.357417 0.402722 0.378137 0.000066 0.471194 0.468592 0.470106 0.000226 0.368795 0.409309 0.387334 0.000055 0.353432 0.399025 0.374110 0.000146 0.361402 0.406418 0.382165 0.000152 0.464052 0.458916 0.460696 0.000493 0.478336 0.478267 0.479517 0.000422 0.364494 0.405014 0.382769 0.000121 0.373096 0.413603 0.391900 0.000126 975.540000 988.500000 981.035000 387.838032 1072.710000 1052.170000 1065.704933 424.988138 7951.750000 7959.330000 7953.260067 698.967433
695 0.357249 0.403511 0.378048 0.000067 0.468678 0.467832 0.469988 0.000227 0.368392 0.409943 0.387242 0.000056 0.353824 0.397392 0.374161 0.000148 0.360674 0.409630 0.381936 0.000153 0.458658 0.459855 0.460550 0.000491 0.478698 0.475808 0.479426 0.000423 0.364308 0.403639 0.382799 0.000122 0.372477 0.416248 0.391685 0.000128 975.850000 986.720000 981.132033 385.033650 1073.820000 1051.880000 1065.632767 416.623236 7950.330000 7961.400000 7953.235200 685.745429
696 0.357536 0.402871 0.378026 0.000066 0.471571 0.468324 0.469836 0.000233 0.368939 0.409417 0.387207 0.000055 0.354799 0.399104 0.374078 0.000148 0.360272 0.406639 0.381974 0.000152 0.462376 0.461221 0.460455 0.000496 0.480766 0.475427 0.479217 0.000433 0.365557 0.405316 0.382716 0.000122 0.372322 0.413517 0.391698 0.000126 974.880000 984.940000 981.579200 382.626276 1073.300000 1057.120000 1065.307767 418.578513 7951.820000 7957.940000 7953.113033 692.560828
697 0.357622 0.402746 0.378022 0.000065 0.473136 0.470430 0.469932 0.000235 0.369173 0.409515 0.387213 0.000055 0.353328 0.398749 0.374139 0.000147 0.361916 0.406744 0.381904 0.000151 0.462438 0.461798 0.460481 0.000496 0.483833 0.479063 0.479382 0.000435 0.364239 0.405054 0.382773 0.000121 0.374108 0.413976 0.391652 0.000126 976.000000 987.030000 982.000433 388.201155 1072.960000 1049.230000 1065.172300 410.367684 7951.040000 7963.740000 7952.827267 694.099272
698 0.357440 0.402947 0.378114 0.000067 0.471447 0.467139 0.469813 0.000232 0.368841 0.409366 0.387284 0.000056 0.353712 0.399219 0.374236 0.000147 0.361168 0.406675 0.381992 0.000153 0.462842 0.458865 0.460384 0.000496 0.480051 0.475414 0.479243 0.000428 0.364625 0.405183 0.382851 0.000122 0.373057 0.413549 0.391717 0.000127 974.920000 987.770000 982.232800 393.648532 1072.640000 1050.720000 1064.998533 407.134275 7952.440000 7961.510000 7952.768667 685.583742
699 0.357341 0.402979 0.378109 0.000066 0.471723 0.467929 0.469659 0.000236 0.368779 0.409474 0.387264 0.000055 0.353076 0.397701 0.374172 0.000149 0.361605 0.408256 0.382046 0.000152 0.462613 0.458302 0.460231 0.000504 0.480832 0.477556 0.479087 0.000439 0.364030 0.403761 0.382778 0.000123 0.373528 0.415186 0.391750 0.000126 977.290000 989.660000 982.432700 383.699349 1077.520000 1052.300000 1064.832267 402.626937 7945.190000 7958.040000 7952.735033 676.569233
700 0.357281 0.403480 0.378112 0.000068 0.470391 0.467443 0.469723 0.000237 0.368592 0.409877 0.387273 0.000056 0.353859 0.399965 0.374232 0.000150 0.360703 0.406996 0.381992 0.000155 0.460039 0.456242 0.460249 0.000505 0.480743 0.478643 0.479197 0.000437 0.364477 0.405593 0.382834 0.000123 0.372707 0.414161 0.391713 0.000128 976.170000 988.370000 982.514100 388.152566 1078.390000 1048.940000 1064.850333 407.650570 7945.440000 7962.690000 7952.635567 680.719712
701 0.357312 0.403300 0.378015 0.000069 0.471739 0.466722 0.469599 0.000236 0.368754 0.409642 0.387173 0.000057 0.354343 0.400374 0.374226 0.000150 0.360280 0.406226 0.381804 0.000156 0.462757 0.457174 0.460110 0.000510 0.480720 0.476269 0.479087 0.000435 0.365184 0.406054 0.382814 0.000123 0.372324 0.413230 0.391532 0.000129 976.200000 988.930000 982.517500 387.729924 1075.830000 1051.380000 1064.639700 416.576877 7947.970000 7959.690000 7952.842800 684.321474
702 0.356990 0.403017 0.377802 0.000069 0.472148 0.467477 0.469624 0.000237 0.368506 0.409463 0.386984 0.000057 0.354629 0.399862 0.374023 0.000147 0.359352 0.406173 0.381581 0.000157 0.463478 0.456737 0.460236 0.000506 0.480818 0.478216 0.479011 0.000441 0.365513 0.405549 0.382644 0.000121 0.371499 0.413377 0.391324 0.000130 977.460000 988.940000 982.470767 385.062467 1075.870000 1055.620000 1064.839600 421.672704 7946.670000 7955.440000 7952.689633 689.392199
703 0.357242 0.403640 0.377700 0.000067 0.469313 0.470791 0.469468 0.000237 0.368449 0.410355 0.386877 0.000056 0.353308 0.399270 0.374018 0.000146 0.361177 0.408010 0.381383 0.000153 0.458617 0.460087 0.460178 0.000510 0.480009 0.481496 0.478759 0.000439 0.363839 0.405351 0.382634 0.000121 0.373060 0.415358 0.391120 0.000126 976.590000 991.870000 982.616900 391.033370 1076.940000 1055.520000 1065.064133 421.173518 7946.470000 7952.610000 7952.318967 686.168585
704 0.357192 0.402530 0.377644 0.000067 0.469883 0.465773 0.469479 0.000243 0.368461 0.408854 0.386828 0.000056 0.353314 0.397793 0.374019 0.000147 0.361069 0.407266 0.381270 0.000152 0.461261 0.455401 0.460225 0.000520 0.478505 0.476145 0.478734 0.000453 0.364109 0.403554 0.382640 0.000120 0.372812 0.414154 0.391016 0.000126 976.110000 992.020000 982.576533 391.150075 1077.530000 1055.670000 1065.240167 427.258757 7946.360000 7952.310000 7952.183300 700.049457
705 0.357198 0.402447 0.377622 0.000066 0.471324 0.468796 0.469262 0.000247 0.368610 0.409082 0.386786 0.000055 0.354652 0.396382 0.374013 0.000145 0.359743 0.408512 0.381230 0.000150 0.464807 0.457953 0.460198 0.000523 0.477841 0.479639 0.478326 0.000467 0.365668 0.402539 0.382632 0.000119 0.371553 0.415624 0.390940 0.000123 975.800000 991.320000 982.521433 394.657802 1077.510000 1053.200000 1065.349133 431.718381 7946.690000 7955.480000 7952.129433 710.280361
706 0.357364 0.403235 0.377667 0.000066 0.472327 0.466397 0.469606 0.000246 0.368861 0.409551 0.386861 0.000055 0.353151 0.398657 0.374058 0.000145 0.361578 0.407813 0.381276 0.000151 0.464314 0.459833 0.460454 0.000530 0.480341 0.472961 0.478758 0.000463 0.364267 0.404774 0.382698 0.000119 0.373454 0.414328 0.391024 0.000124 977.030000 991.590000 982.662533 390.629971 1075.080000 1050.430000 1065.422900 432.901628 7947.890000 7957.980000 7951.914567 716.237509
707 0.357252 0.403474 0.377679 0.000065 0.470764 0.466492 0.469325 0.000244 0.368603 0.409776 0.386844 0.000054 0.352939 0.400442 0.374206 0.000144 0.361564 0.406505 0.381152 0.000150 0.461749 0.453696 0.460304 0.000525 0.479778 0.479288 0.478347 0.000459 0.363820 0.405768 0.382816 0.000119 0.373385 0.413783 0.390871 0.000123 978.350000 989.540000 982.571700 392.153611 1076.330000 1047.940000 1065.668667 439.267407 7945.320000 7962.520000 7951.759633 721.408024
708 0.357421 0.402450 0.377817 0.000065 0.471542 0.465603 0.469374 0.000246 0.368833 0.408765 0.386972 0.000054 0.354392 0.398676 0.374294 0.000144 0.360450 0.406224 0.381339 0.000149 0.462865 0.456159 0.460422 0.000528 0.480219 0.475048 0.478326 0.000462 0.365239 0.404425 0.382907 0.000119 0.372427 0.413106 0.391038 0.000123 977.620000 987.300000 982.728400 393.137077 1076.370000 1051.630000 1065.727133 440.182410 7946.010000 7961.070000 7951.544467 727.056077
709 0.357203 0.402653 0.377866 0.000066 0.469786 0.466401 0.469338 0.000240 0.368462 0.409027 0.387013 0.000055 0.354534 0.399768 0.374404 0.000145 0.359873 0.405537 0.381327 0.000152 0.461386 0.456247 0.460312 0.000519 0.478186 0.476555 0.478363 0.000457 0.365219 0.405416 0.382995 0.000119 0.371704 0.412639 0.391030 0.000125 977.490000 989.080000 982.762600 393.805871 1076.430000 1055.220000 1065.832833 440.710098 7946.080000 7955.700000 7951.404567 735.360159
710 0.357898 0.402285 0.377922 0.000065 0.470645 0.466444 0.469263 0.000244 0.369173 0.408701 0.387056 0.000054 0.355296 0.398790 0.374539 0.000145 0.360500 0.405779 0.381305 0.000152 0.461608 0.454516 0.460245 0.000518 0.479681 0.478372 0.478281 0.000466 0.365927 0.404363 0.383110 0.000120 0.372418 0.413038 0.391002 0.000125 977.460000 988.330000 982.986700 392.131620 1074.550000 1051.470000 1065.826200 449.268358 7947.990000 7960.200000 7951.187100 746.919646
711 0.357813 0.403049 0.377994 0.000064 0.469888 0.466381 0.469323 0.000246 0.369020 0.409382 0.387127 0.000054 0.354786 0.399794 0.374658 0.000145 0.360839 0.406304 0.381331 0.000151 0.463036 0.454787 0.460303 0.000526 0.476740 0.477974 0.478343 0.000468 0.365611 0.405293 0.383222 0.000120 0.372429 0.413471 0.391032 0.000125 978.430000 993.270000 982.882533 394.689855 1076.120000 1052.880000 1065.890300 442.211459 7945.450000 7953.850000 7951.227167 739.922110
712 0.357699 0.402763 0.377986 0.000064 0.470805 0.466128 0.469196 0.000249 0.369009 0.409100 0.387107 0.000053 0.355048 0.399985 0.374738 0.000146 0.360350 0.405541 0.381233 0.000151 0.465042 0.456717 0.460322 0.000525 0.476569 0.475540 0.478070 0.000476 0.366047 0.405658 0.383297 0.000121 0.371972 0.412541 0.390917 0.000125 977.920000 992.850000 982.766500 392.362227 1077.340000 1052.100000 1066.136067 438.141564 7944.740000 7955.050000 7951.097433 730.934012
713 0.357529 0.402931 0.378128 0.000065 0.471204 0.465626 0.469067 0.000254 0.368896 0.409200 0.387222 0.000054 0.355889 0.398954 0.374958 0.000145 0.359168 0.406908 0.381299 0.000152 0.460180 0.454237 0.460267 0.000529 0.482229 0.477014 0.477867 0.000493 0.366318 0.404483 0.383489 0.000120 0.371474 0.413918 0.390956 0.000126 979.140000 992.080000 982.662033 392.272873 1077.070000 1050.890000 1066.165133 437.650153 7943.790000 7957.030000 7951.172833 729.639265
714 0.357977 0.403466 0.378223 0.000066 0.467332 0.466247 0.468821 0.000257 0.368913 0.409744 0.387283 0.000055 0.355397 0.400059 0.375149 0.000148 0.360557 0.406874 0.381298 0.000153 0.459174 0.458392 0.459972 0.000537 0.475490 0.474101 0.477669 0.000509 0.365775 0.405892 0.383631 0.000123 0.372051 0.413597 0.390935 0.000127 978.290000 992.990000 982.817667 393.812196 1074.800000 1049.010000 1066.194767 447.051047 7946.910000 7958.000000 7950.987567 742.126218
715 0.357682 0.403444 0.378230 0.000066 0.472698 0.465429 0.468976 0.000255 0.369183 0.409643 0.387305 0.000055 0.354764 0.399983 0.375168 0.000146 0.360599 0.406906 0.381293 0.000152 0.463720 0.457200 0.460263 0.000531 0.481675 0.473658 0.477689 0.000504 0.365660 0.405704 0.383677 0.000121 0.372707 0.413581 0.390932 0.000126 979.010000 991.630000 983.056967 396.157234 1077.790000 1053.030000 1066.166733 446.274400 7943.200000 7955.340000 7950.776300 748.481806
716 0.357483 0.403983 0.378325 0.000068 0.471807 0.464793 0.468786 0.000257 0.368915 0.410064 0.387371 0.000057 0.355342 0.401381 0.375319 0.000149 0.359624 0.406585 0.381330 0.000154 0.461666 0.453557 0.460030 0.000531 0.481948 0.476029 0.477541 0.000513 0.365975 0.406598 0.383790 0.000124 0.371856 0.413530 0.390952 0.000127 978.080000 993.840000 983.261133 401.499108 1078.460000 1053.520000 1066.217400 449.980912 7943.460000 7952.640000 7950.521467 758.431199
717 0.357154 0.403680 0.378217 0.000068 0.470035 0.466829 0.468890 0.000253 0.368442 0.409995 0.387284 0.000056 0.354995 0.399422 0.375141 0.000149 0.359313 0.407939 0.381292 0.000155 0.462041 0.458256 0.460142 0.000523 0.478029 0.475402 0.477638 0.000500 0.365699 0.405306 0.383641 0.000124 0.371185 0.414685 0.390927 0.000128 981.220000 990.530000 983.346900 399.612557 1074.180000 1052.840000 1066.306200 441.194803 7944.600000 7956.630000 7950.346900 748.432731
718 0.357253 0.403784 0.378145 0.000069 0.471050 0.464977 0.468857 0.000251 0.368633 0.409903 0.387216 0.000057 0.354462 0.400410 0.375102 0.000150 0.360044 0.407157 0.381188 0.000156 0.459881 0.455906 0.460156 0.000513 0.482220 0.474048 0.477557 0.000500 0.365004 0.405960 0.383607 0.000125 0.372262 0.413846 0.390825 0.000129 981.360000 988.490000 983.399633 393.421050 1074.010000 1051.130000 1066.432833 437.747316 7944.630000 7960.380000 7950.167533 744.809308
719 0.357246 0.403728 0.378132 0.000067 0.470810 0.467296 0.468544 0.000252 0.368602 0.410085 0.387173 0.000056 0.355120 0.400049 0.375029 0.000149 0.359372 0.407407 0.381235 0.000158 0.460995 0.459597 0.459865 0.000511 0.480626 0.474995 0.477223 0.000509 0.365707 0.406004 0.383513 0.000125 0.371497 0.414165 0.390834 0.000130 979.620000 984.720000 983.697400 391.639186 1075.710000 1053.330000 1066.447033 443.113932 7944.670000 7961.950000 7949.855567 737.430434
720 0.356806 0.403639 0.378049 0.000068 0.471322 0.468971 0.468463 0.000255 0.368258 0.410172 0.387090 0.000056 0.354541 0.400816 0.375009 0.000148 0.359071 0.406462 0.381088 0.000158 0.461413 0.460248 0.459678 0.000516 0.481232 0.477694 0.477248 0.000515 0.365228 0.406759 0.383476 0.000123 0.371287 0.413585 0.390704 0.000130 982.830000 988.250000 983.837733 387.687809 1074.740000 1055.920000 1066.488667 438.216638 7942.430000 7955.830000 7949.673600 727.791046
721 0.357107 0.403686 0.378064 0.000069 0.469930 0.466834 0.468570 0.000254 0.368389 0.410001 0.387115 0.000057 0.354719 0.400774 0.375070 0.000149 0.359495 0.406598 0.381059 0.000159 0.458303 0.460384 0.459901 0.000510 0.481556 0.473285 0.477239 0.000516 0.365077 0.406735 0.383553 0.000124 0.371701 0.413267 0.390677 0.000130 979.770000 989.420000 984.090867 382.544746 1075.140000 1051.150000 1066.215300 440.021610 7945.090000 7959.430000 7949.693833 720.150884
722 0.357354 0.403004 0.377888 0.000068 0.468317 0.464569 0.468749 0.000244 0.368450 0.409160 0.386974 0.000057 0.353916 0.398161 0.375052 0.000150 0.360793 0.407846 0.380724 0.000156 0.459750 0.455159 0.459821 0.000488 0.476884 0.473978 0.477678 0.000502 0.364499 0.403861 0.383529 0.000124 0.372402 0.414460 0.390419 0.000129 980.340000 988.120000 984.236767 378.196648 1075.600000 1049.430000 1066.368167 441.919221 7944.060000 7962.450000 7949.395067 721.688402
723 0.357357 0.403884 0.377807 0.000069 0.470776 0.467684 0.468709 0.000243 0.368699 0.410264 0.386897 0.000057 0.353819 0.400749 0.374907 0.000148 0.360894 0.407018 0.380707 0.000156 0.461844 0.456007 0.459876 0.000481 0.479708 0.479361 0.477541 0.000504 0.364621 0.406275 0.383404 0.000123 0.372776 0.414253 0.390391 0.000128 979.170000 987.850000 984.375367 372.639764 1074.880000 1050.810000 1066.341900 428.977001 7945.950000 7961.340000 7949.282733 711.052457
724 0.357472 0.403050 0.377715 0.000069 0.470294 0.467756 0.468659 0.000245 0.368754 0.409520 0.386810 0.000057 0.353343 0.400247 0.374889 0.000148 0.361601 0.405852 0.380541 0.000153 0.459361 0.457721 0.459624 0.000487 0.481227 0.477790 0.477694 0.000493 0.363944 0.405995 0.383363 0.000123 0.373564 0.413046 0.390257 0.000126 979.980000 990.450000 984.518933 365.296049 1075.430000 1048.750000 1066.266567 427.679502 7944.590000 7960.800000 7949.214500 700.389386
725 0.356933 0.403664 0.377747 0.000069 0.470889 0.467522 0.468782 0.000242 0.368329 0.410050 0.386850 0.000057 0.353821 0.400585 0.375065 0.000151 0.360046 0.406743 0.380429 0.000153 0.459839 0.460364 0.459732 0.000472 0.481938 0.474681 0.477833 0.000491 0.364423 0.406563 0.383532 0.000125 0.372235 0.413537 0.390169 0.000126 978.900000 988.520000 984.457967 356.328078 1073.610000 1055.690000 1066.431067 417.709591 7947.490000 7955.790000 7949.110967 688.878795
726 0.357166 0.403062 0.377619 0.000068 0.469207 0.464233 0.468769 0.000239 0.368370 0.409179 0.386734 0.000057 0.353406 0.399345 0.374845 0.000153 0.360926 0.406778 0.380392 0.000150 0.461422 0.455405 0.459650 0.000467 0.476991 0.473061 0.477889 0.000483 0.364208 0.404951 0.383326 0.000126 0.372532 0.413406 0.390142 0.000124 981.750000 993.320000 984.659700 353.577001 1075.730000 1054.630000 1066.404767 417.519205 7942.520000 7952.050000 7948.935533 685.657558
727 0.357334 0.403033 0.377624 0.000067 0.469895 0.461921 0.468766 0.000241 0.368590 0.408922 0.386738 0.000055 0.353209 0.401753 0.374773 0.000152 0.361459 0.404313 0.380476 0.000147 0.459834 0.453339 0.459663 0.000480 0.479955 0.470504 0.477869 0.000481 0.363872 0.406912 0.383262 0.000125 0.373309 0.410932 0.390215 0.000121 980.050000 989.170000 984.829033 349.976620 1074.680000 1055.800000 1066.234067 416.653887 7945.270000 7955.030000 7948.936900 687.071319
728 0.357186 0.403202 0.377696 0.000066 0.470516 0.465045 0.468695 0.000242 0.368519 0.409386 0.386796 0.000055 0.353279 0.399085 0.374624 0.000151 0.361092 0.407319 0.380768 0.000147 0.461819 0.458393 0.459533 0.000484 0.479213 0.471698 0.477857 0.000483 0.364133 0.405015 0.383115 0.000125 0.372904 0.413757 0.390477 0.000121 979.820000 988.380000 984.858867 349.608466 1075.150000 1054.400000 1066.250467 414.993886 7945.030000 7957.220000 7948.890667 683.335524
729 0.357378 0.403212 0.377820 0.000065 0.469232 0.465963 0.468739 0.000242 0.368564 0.409487 0.386912 0.000054 0.352802 0.399796 0.374680 0.000149 0.361954 0.406628 0.380960 0.000146 0.460295 0.460314 0.459581 0.000480 0.478169 0.471611 0.477898 0.000489 0.363552 0.405848 0.383170 0.000123 0.373576 0.413126 0.390654 0.000121 978.410000 991.060000 984.922067 346.539151 1074.560000 1051.520000 1065.984867 410.550054 7947.030000 7957.420000 7949.093067 682.499776
730 0.357668 0.403245 0.377892 0.000065 0.470432 0.465562 0.468682 0.000242 0.368945 0.409477 0.386971 0.000054 0.353833 0.398725 0.374759 0.000151 0.361504 0.407764 0.381025 0.000146 0.459661 0.457475 0.459483 0.000479 0.481203 0.473649 0.477881 0.000486 0.364416 0.404600 0.383232 0.000124 0.373474 0.414353 0.390711 0.000120 979.970000 990.020000 984.903167 348.686494 1074.110000 1055.930000 1065.803233 408.775341 7945.920000 7954.050000 7949.293600 685.250252
731 0.357564 0.402534 0.377943 0.000064 0.470563 0.466366 0.468745 0.000239 0.368864 0.408918 0.387023 0.000053 0.353226 0.398596 0.374682 0.000147 0.361903 0.406472 0.381203 0.000146 0.463066 0.456696 0.459465 0.000473 0.478061 0.476036 0.478025 0.000482 0.364210 0.404406 0.383160 0.000121 0.373519 0.413429 0.390885 0.000120 981.790000 994.240000 985.077267 355.214596 1069.450000 1052.560000 1065.804100 419.181192 7948.760000 7953.200000 7949.118633 692.878516
732 0.357611 0.402456 0.378048 0.000064 0.469019 0.466081 0.468642 0.000239 0.368752 0.408819 0.387108 0.000053 0.354474 0.398995 0.374704 0.000148 0.360748 0.405917 0.381393 0.000147 0.464609 0.460727 0.459681 0.000479 0.473429 0.471435 0.477603 0.000482 0.365488 0.405168 0.383202 0.000122 0.372016 0.412469 0.391014 0.000121 978.070000 992.160000 984.936333 361.330322 1072.810000 1052.210000 1065.648267 416.967471 7949.120000 7955.630000 7949.415400 700.422194
733 0.357601 0.403130 0.378141 0.000065 0.471494 0.465026 0.468708 0.000236 0.368990 0.409320 0.387197 0.000054 0.354428 0.398643 0.374722 0.000149 0.360773 0.407617 0.381560 0.000150 0.462360 0.453612 0.459558 0.000477 0.480628 0.476441 0.477859 0.000475 0.365222 0.404140 0.383205 0.000122 0.372758 0.414500 0.391190 0.000124 979.790000 995.190000 984.894733 364.869913 1073.950000 1051.850000 1065.273633 418.305602 7946.260000 7952.960000 7949.831633 702.223787
734 0.357559 0.402721 0.378175 0.000065 0.472344 0.464112 0.468711 0.000240 0.369038 0.408860 0.387229 0.000054 0.352829 0.398760 0.374720 0.000148 0.362290 0.406682 0.381630 0.000152 0.464190 0.454075 0.459837 0.000472 0.480497 0.474149 0.477585 0.000483 0.363965 0.404291 0.383232 0.000122 0.374111 0.413429 0.391226 0.000125 981.370000 991.910000 984.731600 365.106731 1071.830000 1053.070000 1065.267900 422.098274 7946.800000 7955.020000 7950.000500 714.022531
735 0.357608 0.403315 0.378261 0.000065 0.470257 0.467584 0.468674 0.000242 0.368873 0.409742 0.387302 0.000054 0.353802 0.398219 0.374724 0.000149 0.361414 0.408411 0.381797 0.000150 0.461728 0.460394 0.459766 0.000477 0.478785 0.474775 0.477583 0.000485 0.364595 0.404437 0.383228 0.000123 0.373151 0.415047 0.391376 0.000124 982.750000 994.610000 984.817600 366.810644 1074.930000 1051.970000 1064.954567 419.442206 7942.320000 7953.420000 7950.227833 719.773024
736 0.357542 0.403466 0.378283 0.000066 0.469308 0.468477 0.468596 0.000242 0.368719 0.409967 0.387314 0.000055 0.353959 0.399256 0.374715 0.000151 0.361125 0.407676 0.381850 0.000149 0.460446 0.461274 0.459704 0.000480 0.478169 0.475679 0.477487 0.000488 0.364608 0.405457 0.383214 0.000125 0.372829 0.414477 0.391414 0.000123 978.980000 988.880000 984.925700 367.696226 1069.170000 1047.070000 1064.898567 417.321680 7951.850000 7964.050000 7950.175733 706.265131
737 0.357286 0.402452 0.378290 0.000066 0.469831 0.466551 0.468649 0.000242 0.368540 0.408862 0.387326 0.000054 0.353042 0.398723 0.374731 0.000151 0.361529 0.406181 0.381849 0.000150 0.459766 0.455965 0.459704 0.000471 0.479896 0.477137 0.477594 0.000478 0.363715 0.404447 0.383228 0.000125 0.373366 0.413277 0.391423 0.000123 982.040000 993.330000 984.917367 369.666981 1071.940000 1051.130000 1064.762033 422.944658 7946.020000 7955.540000 7950.320600 716.894409
738 0.357184 0.403303 0.378275 0.000066 0.471602 0.466274 0.468841 0.000242 0.368626 0.409600 0.387331 0.000055 0.354312 0.399626 0.374679 0.000151 0.360056 0.406979 0.381870 0.000150 0.464136 0.456213 0.459877 0.000470 0.479067 0.476334 0.477805 0.000479 0.365294 0.405285 0.383199 0.000125 0.371958 0.413914 0.391464 0.000124 983.590000 995.390000 984.855300 371.175931 1070.240000 1048.860000 1064.486300 419.658888 7946.170000 7955.750000 7950.658400 708.895591
739 0.357254 0.403330 0.378324 0.000067 0.473565 0.468571 0.468887 0.000242 0.368885 0.409854 0.387380 0.000055 0.354292 0.400357 0.374659 0.000152 0.360216 0.406302 0.381989 0.000150 0.466531 0.459552 0.460078 0.000469 0.480600 0.477590 0.477697 0.000478 0.365516 0.406277 0.383201 0.000125 0.372254 0.413431 0.391560 0.000124 984.820000 992.390000 985.012600 375.563508 1070.500000 1053.310000 1064.366133 417.884827 7944.680000 7954.300000 7950.621267 716.135679
740 0.356839 0.403968 0.378166 0.000067 0.469916 0.464455 0.469016 0.000244 0.368147 0.410017 0.387251 0.000055 0.353801 0.399843 0.374428 0.000149 0.359877 0.408093 0.381904 0.000150 0.461940 0.454029 0.460082 0.000482 0.477891 0.474880 0.477950 0.000474 0.364615 0.405262 0.382994 0.000123 0.371678 0.414772 0.391509 0.000123 984.440000 994.840000 985.081800 371.227471 1070.920000 1052.090000 1064.160633 409.910424 7944.640000 7953.070000 7950.757567 708.176949
741 0.357196 0.403214 0.378194 0.000068 0.469148 0.465548 0.468977 0.000245 0.368391 0.409448 0.387272 0.000056 0.353089 0.400006 0.374451 0.000150 0.361304 0.406422 0.381936 0.000154 0.459875 0.454580 0.460060 0.000472 0.478420 0.476516 0.477893 0.000486 0.363768 0.405464 0.383012 0.000123 0.373015 0.413431 0.391531 0.000127 982.770000 990.330000 985.398200 370.949263 1069.750000 1051.310000 1063.989500 406.796216 7947.480000 7958.360000 7950.612300 699.865198
742 0.357468 0.403221 0.378127 0.000068 0.471324 0.468510 0.469129 0.000246 0.368853 0.409750 0.387227 0.000056 0.353209 0.400738 0.374373 0.000150 0.361727 0.405704 0.381881 0.000154 0.460950 0.458708 0.460251 0.000472 0.481698 0.478311 0.478007 0.000485 0.363983 0.406535 0.382961 0.000124 0.373724 0.412964 0.391493 0.000127 982.640000 989.710000 985.661000 368.397686 1068.370000 1048.310000 1063.719600 402.461226 7948.990000 7961.980000 7950.619400 700.119567
743 0.357136 0.404194 0.378119 0.000069 0.470553 0.465038 0.469142 0.000247 0.368478 0.410279 0.387221 0.000057 0.352473 0.399972 0.374350 0.000149 0.361799 0.408417 0.381888 0.000155 0.462471 0.457267 0.460196 0.000490 0.478635 0.472809 0.478088 0.000472 0.363473 0.405701 0.382935 0.000123 0.373483 0.414857 0.391508 0.000128 983.380000 992.940000 986.116533 370.318173 1067.940000 1052.430000 1063.466467 402.765040 7948.680000 7954.630000 7950.417000 706.846517
744 0.357296 0.402939 0.377999 0.000067 0.472352 0.464400 0.469125 0.000245 0.368801 0.409085 0.387112 0.000055 0.352620 0.399538 0.374132 0.000149 0.361972 0.406340 0.381866 0.000153 0.463977 0.454266 0.460209 0.000486 0.480727 0.474535 0.478040 0.000472 0.363756 0.405011 0.382740 0.000122 0.373847 0.413160 0.391483 0.000125 983.450000 989.470000 986.641533 366.330667 1068.900000 1050.510000 1063.239267 395.394305 7947.650000 7960.020000 7950.119200 703.675025
745 0.357318 0.403058 0.377962 0.000067 0.473829 0.468352 0.469059 0.000247 0.368969 0.409587 0.387071 0.000055 0.353615 0.398505 0.374070 0.000148 0.361021 0.407610 0.381853 0.000152 0.466246 0.459707 0.460240 0.000485 0.481412 0.476998 0.477879 0.000477 0.364878 0.404625 0.382687 0.000122 0.373060 0.414549 0.391456 0.000125 986.780000 993.700000 987.020233 366.015223 1069.870000 1048.970000 1062.599000 397.012990 7943.350000 7957.330000 7950.380767 704.037262
746 0.357416 0.402905 0.378003 0.000067 0.473418 0.466370 0.469142 0.000239 0.369016 0.409251 0.387117 0.000055 0.354579 0.398772 0.374117 0.000150 0.360253 0.407037 0.381889 0.000151 0.464896 0.456869 0.460279 0.000476 0.481940 0.475872 0.478006 0.000471 0.365611 0.404582 0.382733 0.000123 0.372422 0.413921 0.391501 0.000125 983.710000 993.960000 987.651867 368.432518 1070.230000 1046.060000 1062.325500 398.770793 7946.060000 7959.980000 7950.022633 707.509226
747 0.357422 0.402643 0.377996 0.000068 0.469179 0.466997 0.469243 0.000241 0.368597 0.409079 0.387121 0.000056 0.354392 0.399605 0.374079 0.000151 0.360451 0.405682 0.381912 0.000153 0.458572 0.455735 0.460323 0.000487 0.479786 0.478258 0.478164 0.000466 0.364810 0.405218 0.382703 0.000124 0.372384 0.412939 0.391538 0.000126 984.560000 995.500000 987.759867 366.025549 1070.730000 1049.650000 1062.219333 389.519521 7944.710000 7954.850000 7950.020800 698.393294
748 0.357202 0.402828 0.377949 0.000068 0.469337 0.466925 0.469132 0.000238 0.368416 0.409237 0.387067 0.000056 0.353372 0.396426 0.374035 0.000151 0.361032 0.409230 0.381863 0.000155 0.461935 0.455968 0.460293 0.000487 0.476740 0.477881 0.477970 0.000461 0.364228 0.402380 0.382660 0.000123 0.372603 0.416095 0.391474 0.000128 984.970000 990.670000 988.077633 365.064456 1068.980000 1051.400000 1062.117500 393.573558 7946.050000 7957.930000 7949.804867 704.412161
749 0.356964 0.403698 0.377869 0.000068 0.473235 0.466841 0.469181 0.000237 0.368591 0.410012 0.387000 0.000057 0.352870 0.399898 0.373979 0.000153 0.361058 0.407497 0.381758 0.000153 0.467610 0.453659 0.460553 0.000479 0.478860 0.480022 0.477808 0.000467 0.364344 0.405274 0.382637 0.000125 0.372839 0.414749 0.391363 0.000127 986.600000 993.190000 988.231000 367.490079 1069.300000 1052.430000 1061.734633 392.558278 7944.100000 7954.380000 7950.034367 707.281037
750 0.357061 0.403628 0.377910 0.000068 0.471661 0.464673 0.469364 0.000233 0.368521 0.409732 0.387055 0.000057 0.352970 0.399431 0.373909 0.000151 0.361153 0.407825 0.381910 0.000152 0.462827 0.456642 0.460795 0.000468 0.480494 0.472704 0.477933 0.000462 0.363955 0.405152 0.382598 0.000124 0.373087 0.414312 0.391513 0.000127 985.270000 989.180000 988.365467 371.642152 1068.760000 1052.380000 1061.362767 395.568126 7945.970000 7958.440000 7950.271767 717.339237
751 0.357237 0.403201 0.377896 0.000069 0.470781 0.464282 0.469461 0.000237 0.368591 0.409309 0.387052 0.000057 0.352371 0.399439 0.373802 0.000155 0.362103 0.406963 0.381989 0.000153 0.462119 0.456324 0.461173 0.000469 0.479443 0.472241 0.477750 0.000468 0.363346 0.405128 0.382539 0.000127 0.373837 0.413491 0.391565 0.000127 981.630000 990.260000 988.581100 371.485493 1068.600000 1050.850000 1061.182800 399.682497 7949.770000 7958.890000 7950.236100 723.728120
752 0.357254 0.402657 0.377810 0.000068 0.470121 0.466751 0.469674 0.000229 0.368540 0.409066 0.386996 0.000056 0.353413 0.398773 0.373762 0.000153 0.361095 0.406541 0.381857 0.000155 0.461156 0.457916 0.461477 0.000452 0.479085 0.475587 0.477870 0.000462 0.364188 0.404688 0.382533 0.000125 0.372894 0.413445 0.391459 0.000128 984.020000 994.110000 988.814300 374.113574 1065.980000 1051.350000 1061.046167 402.267690 7950.000000 7954.540000 7950.139533 730.434835
753 0.357039 0.403165 0.377747 0.000068 0.468652 0.466645 0.469445 0.000233 0.368200 0.409513 0.386917 0.000056 0.352253 0.399152 0.373607 0.000153 0.361824 0.407177 0.381887 0.000156 0.458803 0.456482 0.461584 0.000447 0.478501 0.476807 0.477306 0.000478 0.362909 0.404885 0.382405 0.000125 0.373492 0.414140 0.391429 0.000129 984.040000 992.160000 989.055933 375.520929 1069.230000 1047.170000 1060.742100 404.488306 7946.730000 7960.670000 7950.201967 733.823302
754 0.357010 0.402772 0.377828 0.000067 0.471091 0.466774 0.469536 0.000228 0.368418 0.409172 0.386998 0.000056 0.352679 0.399608 0.373725 0.000151 0.361341 0.405935 0.381930 0.000156 0.464005 0.459305 0.461622 0.000450 0.478177 0.474242 0.477450 0.000478 0.363811 0.405578 0.382515 0.000124 0.373025 0.412766 0.391482 0.000129 987.220000 993.830000 989.250200 372.400667 1069.670000 1047.890000 1060.345600 399.433335 7943.110000 7958.280000 7950.404200 718.649581
755 0.357696 0.402928 0.377864 0.000067 0.472505 0.465561 0.469371 0.000235 0.369177 0.409191 0.387015 0.000055 0.353593 0.398892 0.373837 0.000150 0.361799 0.406963 0.381892 0.000153 0.463416 0.454778 0.461610 0.000468 0.481595 0.476343 0.477132 0.000479 0.364576 0.404481 0.382614 0.000123 0.373778 0.413901 0.391416 0.000127 984.710000 995.070000 989.129033 378.411904 1071.400000 1046.620000 1060.269400 396.860616 7943.890000 7958.310000 7950.601567 725.341988
756 0.357609 0.402867 0.377896 0.000066 0.470820 0.466072 0.469428 0.000233 0.368930 0.409187 0.387049 0.000055 0.354031 0.399255 0.373790 0.000152 0.361188 0.406478 0.382002 0.000150 0.462457 0.453421 0.461670 0.000458 0.479182 0.478724 0.477187 0.000485 0.364873 0.404671 0.382578 0.000124 0.372987 0.413703 0.391521 0.000125 983.540000 996.430000 989.353067 373.829713 1072.120000 1044.870000 1059.950433 390.923616 7944.340000 7958.700000 7950.696500 713.454949
757 0.357693 0.402834 0.377891 0.000065 0.471511 0.465477 0.469124 0.000239 0.369075 0.409098 0.387014 0.000054 0.354018 0.398185 0.373813 0.000149 0.361368 0.407483 0.381968 0.000149 0.461591 0.451875 0.461559 0.000451 0.481430 0.479079 0.476690 0.000504 0.364776 0.403554 0.382588 0.000122 0.373374 0.414642 0.391440 0.000123 986.160000 998.800000 989.349267 368.740575 1067.080000 1048.100000 1059.989333 390.889945 7946.760000 7953.100000 7950.661400 706.295433
758 0.357637 0.402904 0.377980 0.000066 0.471446 0.465375 0.469019 0.000242 0.369018 0.409151 0.387084 0.000055 0.352908 0.397034 0.373865 0.000152 0.362365 0.408774 0.382095 0.000149 0.463321 0.460593 0.461409 0.000458 0.479572 0.470158 0.476629 0.000516 0.363950 0.403390 0.382620 0.000124 0.374086 0.414912 0.391548 0.000124 983.950000 996.010000 989.511867 367.432449 1066.910000 1047.450000 1059.787100 387.183123 7949.140000 7956.540000 7950.701033 696.371359
759 0.357675 0.403970 0.377987 0.000066 0.471566 0.467163 0.469180 0.000241 0.369064 0.410290 0.387106 0.000055 0.352259 0.398068 0.373874 0.000151 0.363092 0.409872 0.382100 0.000148 0.462733 0.458836 0.461627 0.000457 0.480400 0.475491 0.476733 0.000508 0.363306 0.404145 0.382649 0.000124 0.374823 0.416434 0.391563 0.000123 985.110000 995.020000 989.647433 366.003597 1069.680000 1045.990000 1059.568667 390.256395 7945.210000 7958.990000 7950.783900 686.001113
760 0.357540 0.403085 0.378061 0.000065 0.471442 0.465427 0.469174 0.000241 0.368931 0.409319 0.387173 0.000054 0.351924 0.396979 0.373836 0.000150 0.363157 0.409191 0.382286 0.000148 0.464425 0.457804 0.461619 0.000456 0.478458 0.473050 0.476729 0.000512 0.363174 0.403061 0.382614 0.000123 0.374687 0.415577 0.391730 0.000122 984.690000 994.510000 989.778567 371.190625 1070.120000 1048.370000 1059.354500 396.424301 7945.190000 7957.120000 7950.866933 696.695082
761 0.357738 0.403343 0.378152 0.000065 0.470904 0.465547 0.469137 0.000244 0.369054 0.409564 0.387250 0.000054 0.352747 0.398957 0.373934 0.000153 0.362728 0.407730 0.382370 0.000144 0.464718 0.456979 0.461643 0.000461 0.477090 0.474115 0.476630 0.000517 0.363944 0.404759 0.382705 0.000125 0.374164 0.414368 0.391796 0.000119 983.910000 998.830000 990.067233 377.281187 1069.790000 1047.340000 1059.065000 400.501344 7946.300000 7953.830000 7950.867767 692.950794
762 0.357559 0.403511 0.378261 0.000065 0.470069 0.462132 0.469108 0.000242 0.368810 0.409373 0.387346 0.000053 0.352979 0.398829 0.373984 0.000154 0.362138 0.408192 0.382539 0.000145 0.463734 0.455209 0.461577 0.000466 0.476404 0.469055 0.476639 0.000514 0.364055 0.404467 0.382743 0.000126 0.373565 0.414278 0.391949 0.000120 985.130000 995.090000 990.176333 386.606092 1068.560000 1048.510000 1058.765733 405.409943 7946.310000 7956.400000 7951.057933 708.557822
763 0.357670 0.403531 0.378371 0.000065 0.468979 0.462698 0.469166 0.000237 0.368801 0.409448 0.387450 0.000054 0.352405 0.399270 0.374050 0.000155 0.362935 0.407792 0.382691 0.000147 0.462721 0.459531 0.461703 0.000447 0.475237 0.465864 0.476629 0.000511 0.363436 0.405296 0.382816 0.000126 0.374165 0.413599 0.392085 0.000120 985.850000 994.330000 990.297367 395.540845 1071.230000 1047.370000 1058.598067 411.839139 7942.920000 7958.300000 7951.104567 714.398624
764 0.357380 0.403022 0.378384 0.000065 0.469800 0.466083 0.469360 0.000238 0.368622 0.409328 0.387482 0.000054 0.352200 0.400424 0.373904 0.000155 0.362560 0.405621 0.382864 0.000147 0.463630 0.462964 0.461880 0.000449 0.475970 0.469202 0.476839 0.000512 0.363343 0.406678 0.382702 0.000127 0.373901 0.411979 0.392262 0.000121 987.790000 994.930000 990.493000 397.226917 1069.960000 1043.700000 1058.555500 412.136699 7942.250000 7961.370000 7950.951500 709.560405
765 0.357411 0.403591 0.378443 0.000066 0.470861 0.465764 0.469331 0.000245 0.368756 0.409808 0.387532 0.000054 0.352085 0.399543 0.373849 0.000154 0.362737 0.407639 0.383038 0.000147 0.463316 0.458438 0.461926 0.000446 0.478405 0.473090 0.476736 0.000531 0.363208 0.405433 0.382656 0.000126 0.374304 0.414184 0.392408 0.000122 988.780000 1000.410000 990.724967 409.640596 1069.720000 1047.360000 1058.711400 414.543723 7941.500000 7952.230000 7950.563633 721.237432
766 0.357503 0.402968 0.378409 0.000067 0.471824 0.469356 0.469558 0.000240 0.368935 0.409607 0.387524 0.000055 0.353408 0.398212 0.373798 0.000155 0.361598 0.407724 0.383020 0.000148 0.464502 0.461261 0.462135 0.000434 0.479146 0.477451 0.476980 0.000534 0.364517 0.404517 0.382632 0.000127 0.373353 0.414696 0.392416 0.000122 986.960000 994.450000 990.798433 412.597914 1068.140000 1044.010000 1058.860433 408.080894 7944.900000 7961.540000 7950.341133 711.088068
767 0.357344 0.403166 0.378420 0.000067 0.474350 0.466192 0.469403 0.000238 0.369044 0.409469 0.387518 0.000056 0.352267 0.399678 0.373640 0.000153 0.362420 0.406655 0.383200 0.000149 0.465913 0.456240 0.462160 0.000433 0.482788 0.476145 0.476646 0.000528 0.363632 0.405334 0.382492 0.000125 0.374457 0.413604 0.392545 0.000123 985.530000 997.700000 990.739067 413.582704 1068.370000 1047.210000 1059.206300 403.524567 7946.100000 7955.090000 7950.054633 710.459942
768 0.357080 0.403750 0.378414 0.000068 0.471248 0.466984 0.469508 0.000235 0.368497 0.410074 0.387523 0.000057 0.351905 0.399431 0.373635 0.000155 0.362255 0.408070 0.383193 0.000151 0.462935 0.464001 0.462247 0.000419 0.479561 0.469968 0.476769 0.000527 0.363008 0.405888 0.382496 0.000127 0.373986 0.414260 0.392550 0.000125 986.270000 999.800000 990.831467 416.872069 1066.730000 1049.530000 1059.125967 408.442505 7947.000000 7950.670000 7950.042567 717.800341
769 0.357514 0.403498 0.378378 0.000068 0.473447 0.466908 0.469579 0.000236 0.369108 0.409839 0.387498 0.000056 0.352514 0.399178 0.373640 0.000154 0.362515 0.407817 0.383116 0.000152 0.464766 0.459132 0.462264 0.000426 0.482127 0.474684 0.476893 0.000520 0.363739 0.405174 0.382502 0.000127 0.374476 0.414504 0.392494 0.000126 982.880000 997.590000 990.819867 419.877080 1069.650000 1047.050000 1059.043433 410.633251 7947.470000 7955.360000 7950.136700 716.958078
770 0.357331 0.403584 0.378286 0.000069 0.472517 0.465669 0.469560 0.000234 0.368850 0.409792 0.387413 0.000057 0.353869 0.401097 0.373562 0.000155 0.360793 0.406070 0.383009 0.000154 0.465628 0.458402 0.462165 0.000426 0.479407 0.472937 0.476955 0.000516 0.365045 0.406828 0.382422 0.000127 0.372655 0.412757 0.392404 0.000127 984.750000 1000.170000 990.941267 421.552189 1069.760000 1045.180000 1059.209000 407.447879 7945.490000 7954.650000 7949.849733 714.294592
771 0.357329 0.403723 0.378274 0.000069 0.468562 0.465941 0.469583 0.000236 0.368453 0.409945 0.387405 0.000057 0.353289 0.399038 0.373554 0.000154 0.361370 0.408408 0.382995 0.000152 0.460179 0.458087 0.462118 0.000428 0.476946 0.473796 0.477049 0.000515 0.363978 0.404943 0.382410 0.000127 0.372927 0.414947 0.392400 0.000126 986.380000 995.790000 990.973367 422.982543 1069.280000 1047.410000 1059.207267 413.300860 7944.340000 7956.800000 7949.819367 711.854289
772 0.357584 0.403480 0.378182 0.000068 0.470436 0.465835 0.469674 0.000236 0.368870 0.409715 0.387331 0.000056 0.353023 0.398739 0.373440 0.000155 0.362145 0.408221 0.382924 0.000152 0.462770 0.460478 0.462285 0.000429 0.478102 0.471191 0.477063 0.000504 0.363998 0.404913 0.382325 0.000128 0.373741 0.414518 0.392338 0.000125 985.460000 1001.720000 990.800700 419.918187 1067.100000 1043.520000 1059.279233 406.328559 7947.440000 7954.760000 7949.920067 706.942712
773 0.357800 0.404087 0.378136 0.000067 0.471294 0.465275 0.469624 0.000238 0.369149 0.410206 0.387285 0.000056 0.352991 0.400043 0.373388 0.000152 0.362609 0.408131 0.382884 0.000153 0.463176 0.457882 0.462127 0.000429 0.479411 0.472668 0.477121 0.000508 0.364010 0.405827 0.382262 0.000125 0.374289 0.414585 0.392308 0.000127 983.950000 999.650000 990.448300 414.365648 1067.770000 1043.640000 1059.547400 398.757320 7948.280000 7956.710000 7950.004300 688.874678
774 0.357337 0.403965 0.378154 0.000066 0.472002 0.466211 0.469473 0.000233 0.368803 0.410189 0.387286 0.000055 0.354447 0.399387 0.373371 0.000151 0.360226 0.408542 0.382938 0.000154 0.463967 0.459741 0.462030 0.000427 0.480036 0.472681 0.476916 0.000500 0.365399 0.405423 0.382237 0.000124 0.372207 0.414956 0.392336 0.000126 982.150000 996.210000 990.116300 415.263101 1066.650000 1045.930000 1059.451867 400.629912 7951.200000 7957.860000 7950.431833 693.174838
775 0.357365 0.403540 0.378095 0.000067 0.471651 0.468706 0.469631 0.000234 0.368794 0.410057 0.387249 0.000056 0.352748 0.399619 0.373308 0.000151 0.361982 0.407461 0.382882 0.000156 0.463242 0.461362 0.462068 0.000423 0.480061 0.476050 0.477194 0.000499 0.363798 0.405793 0.382184 0.000124 0.373790 0.414320 0.392313 0.000129 983.930000 993.450000 989.831733 416.755803 1064.450000 1046.500000 1059.415333 397.668066 7951.620000 7960.050000 7950.752933 691.556166
776 0.357663 0.403486 0.378111 0.000066 0.470021 0.466959 0.469571 0.000232 0.368899 0.409833 0.387257 0.000055 0.353711 0.399825 0.373450 0.000148 0.361616 0.407147 0.382772 0.000156 0.459829 0.456435 0.461962 0.000430 0.480213 0.477483 0.477181 0.000496 0.364323 0.405486 0.382301 0.000122 0.373476 0.414181 0.392213 0.000128 984.870000 997.000000 989.670733 412.900181 1063.170000 1043.480000 1059.421200 396.132194 7951.960000 7959.520000 7950.908067 686.968438
777 0.357736 0.402548 0.378051 0.000067 0.471517 0.467580 0.469508 0.000235 0.369114 0.409052 0.387197 0.000056 0.354133 0.396259 0.373425 0.000149 0.361339 0.408837 0.382677 0.000155 0.463098 0.462392 0.461795 0.000439 0.479936 0.472768 0.477222 0.000492 0.365029 0.402873 0.382262 0.000123 0.373199 0.415230 0.392131 0.000128 985.520000 998.710000 989.324033 407.694191 1066.320000 1046.540000 1059.375867 382.685990 7948.160000 7954.750000 7951.300100 671.269387
778 0.357463 0.403172 0.377931 0.000066 0.470515 0.466841 0.469343 0.000240 0.368768 0.409539 0.387073 0.000055 0.353560 0.398549 0.373419 0.000147 0.361365 0.407794 0.382444 0.000154 0.465477 0.459094 0.461590 0.000438 0.475553 0.474589 0.477096 0.000504 0.364752 0.404603 0.382236 0.000122 0.372784 0.414474 0.391909 0.000127 985.140000 996.790000 988.999533 400.370973 1066.190000 1048.310000 1059.352600 385.942601 7948.670000 7954.900000 7951.647867 670.595443
779 0.357331 0.403645 0.377886 0.000067 0.473538 0.466533 0.469280 0.000237 0.368951 0.409933 0.387026 0.000056 0.354848 0.397653 0.373333 0.000149 0.359813 0.409636 0.382440 0.000154 0.464976 0.460888 0.461596 0.000448 0.482101 0.472178 0.476963 0.000494 0.365861 0.403977 0.382159 0.000124 0.372042 0.415890 0.391892 0.000127 983.110000 999.520000 988.771533 394.631348 1063.850000 1048.490000 1059.255300 391.984105 7953.040000 7951.990000 7951.973167 669.413311
780 0.357567 0.403266 0.377890 0.000066 0.469892 0.466257 0.469209 0.000240 0.368800 0.409565 0.387022 0.000055 0.352494 0.396714 0.373296 0.000148 0.362640 0.409817 0.382484 0.000151 0.462469 0.461020 0.461369 0.000451 0.477314 0.471493 0.477050 0.000500 0.363492 0.403145 0.382104 0.000123 0.374107 0.415985 0.391940 0.000124 983.430000 999.110000 988.560767 397.351694 1068.110000 1048.700000 1059.227533 390.602568 7948.460000 7952.190000 7952.211700 675.834440
781 0.357406 0.402419 0.377940 0.000066 0.471828 0.464637 0.469208 0.000245 0.368848 0.408641 0.387067 0.000055 0.353177 0.399078 0.373377 0.000148 0.361635 0.405760 0.382504 0.000153 0.465530 0.456521 0.461377 0.000464 0.478126 0.472752 0.477039 0.000507 0.364412 0.404822 0.382177 0.000122 0.373284 0.412459 0.391957 0.000126 984.740000 990.120000 988.738667 392.649098 1065.570000 1049.800000 1058.512267 398.288170 7949.690000 7960.080000 7952.749067 680.159668
782 0.357555 0.403556 0.377998 0.000068 0.473810 0.466300 0.469042 0.000245 0.369180 0.409830 0.387102 0.000056 0.352369 0.399488 0.373431 0.000152 0.362741 0.407623 0.382564 0.000155 0.467682 0.457191 0.461146 0.000463 0.479937 0.475409 0.476937 0.000509 0.363900 0.405259 0.382203 0.000125 0.374461 0.414402 0.392001 0.000128 983.420000 993.610000 988.803600 389.131759 1064.860000 1049.050000 1058.200567 406.722324 7951.720000 7957.340000 7952.995833 692.901879
783 0.357440 0.403024 0.377862 0.000066 0.472537 0.466967 0.469006 0.000245 0.368950 0.409418 0.386976 0.000055 0.352077 0.397532 0.373294 0.000149 0.362804 0.408516 0.382431 0.000153 0.465949 0.460219 0.461367 0.000457 0.479124 0.473714 0.476644 0.000523 0.363464 0.403801 0.382101 0.000123 0.374436 0.415036 0.391852 0.000126 982.300000 996.690000 989.004033 385.502327 1066.130000 1046.810000 1058.185667 411.999595 7951.570000 7956.500000 7952.810300 702.441883
784 0.357638 0.403008 0.377810 0.000066 0.470448 0.467102 0.468843 0.000246 0.368919 0.409418 0.386913 0.000055 0.353239 0.399035 0.373203 0.000151 0.362038 0.406981 0.382416 0.000155 0.464822 0.460988 0.461083 0.000469 0.476074 0.473215 0.476602 0.000509 0.364397 0.405231 0.381991 0.000125 0.373441 0.413605 0.391834 0.000128 984.260000 995.500000 988.889567 383.021008 1064.160000 1048.000000 1058.138400 413.240250 7951.580000 7956.500000 7952.972033 704.193263
785 0.357491 0.402869 0.377855 0.000066 0.471030 0.467203 0.468973 0.000246 0.368845 0.409302 0.386967 0.000054 0.352789 0.398595 0.373326 0.000152 0.362193 0.407143 0.382385 0.000152 0.463836 0.459357 0.461156 0.000471 0.478223 0.475049 0.476789 0.000510 0.363894 0.404671 0.382109 0.000125 0.373796 0.413933 0.391825 0.000125 984.150000 993.450000 988.995467 380.925378 1068.600000 1047.540000 1057.985967 414.165628 7947.250000 7959.010000 7953.018567 704.118534
786 0.357426 0.402820 0.377982 0.000066 0.469298 0.467622 0.469063 0.000244 0.368614 0.409300 0.387091 0.000055 0.352665 0.397722 0.373435 0.000151 0.362188 0.407918 0.382530 0.000151 0.462132 0.460613 0.461354 0.000458 0.476465 0.474630 0.476772 0.000516 0.363612 0.404011 0.382227 0.000125 0.373616 0.414589 0.391954 0.000125 983.220000 996.250000 989.156767 378.119237 1068.010000 1045.860000 1057.896667 424.277083 7948.770000 7957.890000 7952.946567 709.495828
787 0.357105 0.403837 0.378061 0.000066 0.470097 0.467840 0.468890 0.000250 0.368404 0.410237 0.387144 0.000055 0.352777 0.399568 0.373526 0.000153 0.361432 0.408106 0.382597 0.000151 0.463416 0.459283 0.461090 0.000474 0.476779 0.476398 0.476690 0.000524 0.363841 0.405539 0.382282 0.000127 0.372966 0.414935 0.392006 0.000125 983.190000 998.980000 989.297867 377.733859 1065.440000 1046.160000 1057.767867 426.608072 7951.370000 7954.860000 7952.934267 711.056376
788 0.357055 0.403947 0.377995 0.000067 0.471664 0.467749 0.468826 0.000248 0.368516 0.410327 0.387078 0.000056 0.352669 0.397323 0.373324 0.000152 0.361442 0.410572 0.382666 0.000152 0.462980 0.458493 0.461043 0.000462 0.480349 0.477006 0.476610 0.000527 0.363700 0.403440 0.382096 0.000125 0.373333 0.417215 0.392060 0.000125 985.090000 993.520000 989.137267 373.320583 1065.350000 1046.200000 1057.654067 425.387853 7949.560000 7960.280000 7953.208667 710.430606
789 0.357375 0.403706 0.377923 0.000067 0.472890 0.468286 0.468904 0.000248 0.368927 0.410164 0.387021 0.000055 0.352726 0.398078 0.373201 0.000151 0.362025 0.409333 0.382646 0.000151 0.462311 0.459023 0.461126 0.000474 0.483468 0.477548 0.476682 0.000520 0.363684 0.404172 0.381993 0.000125 0.374169 0.416155 0.392050 0.000124 985.660000 996.790000 989.079300 370.565717 1063.360000 1044.070000 1057.500267 423.591020 7950.980000 7959.140000 7953.420433 711.685755
790 0.357212 0.402253 0.377928 0.000067 0.472963 0.469802 0.468830 0.000251 0.368787 0.409008 0.387018 0.000055 0.352666 0.398664 0.373269 0.000153 0.361758 0.405843 0.382587 0.000151 0.463694 0.461389 0.460953 0.000475 0.482232 0.478215 0.476707 0.000524 0.363769 0.404936 0.382038 0.000126 0.373805 0.413080 0.391999 0.000125 983.610000 992.690000 988.873400 369.073808 1068.600000 1047.530000 1057.475067 422.381122 7947.790000 7959.780000 7953.651533 715.596708
791 0.357030 0.402674 0.377913 0.000067 0.470173 0.467406 0.469244 0.000247 0.368344 0.409148 0.387046 0.000056 0.351520 0.398826 0.373150 0.000154 0.362540 0.406523 0.382676 0.000152 0.465599 0.462366 0.461477 0.000464 0.474747 0.472446 0.477011 0.000516 0.362928 0.405180 0.381983 0.000126 0.373760 0.413115 0.392110 0.000126 985.320000 996.250000 988.825633 362.174656 1066.910000 1046.170000 1057.295000 419.561415 7947.770000 7957.580000 7953.879367 701.533214
792 0.357192 0.403143 0.377876 0.000068 0.470992 0.466570 0.469172 0.000247 0.368572 0.409486 0.387005 0.000057 0.352517 0.398800 0.373117 0.000155 0.361868 0.407487 0.382634 0.000154 0.463444 0.456892 0.461313 0.000466 0.478540 0.476248 0.477031 0.000517 0.363610 0.404609 0.381937 0.000128 0.373535 0.414363 0.392074 0.000127 982.000000 994.970000 988.771100 362.691008 1069.110000 1043.150000 1057.278500 421.841621 7948.890000 7961.880000 7953.950400 708.407738
793 0.357444 0.402990 0.377863 0.000067 0.473721 0.466825 0.469126 0.000241 0.369072 0.409374 0.386989 0.000055 0.352660 0.398441 0.373086 0.000153 0.362229 0.407540 0.382639 0.000152 0.468547 0.461727 0.461388 0.000456 0.478895 0.471924 0.476864 0.000510 0.364248 0.404769 0.381916 0.000126 0.373895 0.413978 0.392062 0.000126 983.140000 999.680000 988.925533 361.141874 1066.790000 1042.840000 1057.272767 423.877523 7950.070000 7957.480000 7953.801700 705.608067
794 0.356955 0.403312 0.377911 0.000068 0.471239 0.465965 0.469256 0.000239 0.368383 0.409577 0.387045 0.000056 0.352507 0.398846 0.373082 0.000152 0.361403 0.407778 0.382739 0.000153 0.464220 0.455431 0.461482 0.000448 0.478259 0.476500 0.477031 0.000507 0.363678 0.404504 0.381922 0.000125 0.373088 0.414651 0.392168 0.000126 983.670000 996.120000 988.864667 363.147009 1062.650000 1048.040000 1057.273267 433.803310 7953.680000 7955.840000 7953.862067 717.008808
795 0.356978 0.403281 0.377942 0.000068 0.470068 0.466107 0.469102 0.000236 0.368287 0.409564 0.387058 0.000056 0.352208 0.398354 0.372974 0.000153 0.361747 0.408209 0.382910 0.000151 0.463974 0.456030 0.461533 0.000441 0.476162 0.476184 0.476671 0.000506 0.363385 0.404121 0.381830 0.000126 0.373189 0.415006 0.392286 0.000125 982.750000 997.810000 988.985333 368.447434 1065.400000 1041.530000 1057.149300 438.574586 7951.850000 7960.660000 7953.865367 725.858480
796 0.356939 0.403506 0.377921 0.000068 0.470068 0.464788 0.469300 0.000234 0.368252 0.409634 0.387059 0.000056 0.350658 0.397609 0.372970 0.000152 0.363221 0.409403 0.382871 0.000153 0.460192 0.455426 0.461897 0.000435 0.479943 0.474151 0.476704 0.000497 0.361611 0.403391 0.381862 0.000125 0.374893 0.415877 0.392255 0.000126 981.540000 998.600000 988.854267 370.163790 1065.730000 1042.100000 1056.994133 438.249922 7952.730000 7959.300000 7954.151600 724.873728
797 0.357014 0.403236 0.377856 0.000068 0.469411 0.465787 0.469283 0.000241 0.368254 0.409491 0.386999 0.000057 0.352176 0.397025 0.372903 0.000152 0.361852 0.409448 0.382809 0.000151 0.463213 0.457316 0.461967 0.000437 0.475609 0.474258 0.476599 0.000521 0.363280 0.403054 0.381810 0.000125 0.373228 0.415929 0.392188 0.000125 982.440000 994.700000 988.858667 376.993071 1063.570000 1049.460000 1056.960333 433.125198 7953.990000 7955.840000 7954.181000 733.450519
798 0.356928 0.403629 0.377814 0.000068 0.472524 0.467373 0.469339 0.000236 0.368488 0.410004 0.386967 0.000056 0.350987 0.398356 0.372946 0.000152 0.362869 0.408902 0.382682 0.000149 0.464026 0.460772 0.461876 0.000432 0.481021 0.473973 0.476803 0.000508 0.362291 0.404598 0.381839 0.000125 0.374684 0.415409 0.392095 0.000124 982.150000 996.370000 988.879367 371.696391 1064.640000 1042.010000 1056.708033 432.139111 7953.210000 7961.620000 7954.412600 729.171467
799 0.357113 0.402806 0.377765 0.000068 0.470577 0.465754 0.469212 0.000238 0.368460 0.409101 0.386909 0.000056 0.352848 0.397415 0.372864 0.000154 0.361378 0.408197 0.382665 0.000150 0.461866 0.459234 0.461799 0.000444 0.479288 0.472273 0.476624 0.000507 0.363750 0.403597 0.381758 0.000127 0.373169 0.414605 0.392061 0.000124 984.320000 999.930000 988.753233 367.180158 1064.440000 1047.640000 1056.528867 424.381662 7951.240000 7952.430000 7954.717900 716.837164
800 0.357127 0.402623 0.377637 0.000067 0.471294 0.466849 0.469134 0.000238 0.368544 0.409046 0.386787 0.000056 0.351552 0.398675 0.372659 0.000154 0.362702 0.406571 0.382616 0.000149 0.466570 0.457409 0.461688 0.000442 0.476019 0.476289 0.476580 0.000505 0.363054 0.404549 0.381562 0.000127 0.374034 0.413543 0.392012 0.000124 984.760000 997.590000 988.443867 355.998501 1066.770000 1048.420000 1056.393933 422.576357 7948.470000 7953.990000 7955.162200 712.795730
801 0.356297 0.402917 0.377573 0.000068 0.469699 0.467143 0.469157 0.000238 0.367637 0.409339 0.386731 0.000057 0.351185 0.399901 0.372637 0.000153 0.361409 0.405933 0.382509 0.000148 0.459907 0.461449 0.461668 0.000432 0.479491 0.472836 0.476647 0.000519 0.362057 0.406056 0.381540 0.000126 0.373217 0.412623 0.391923 0.000123 982.020000 998.060000 988.327067 354.683137 1063.070000 1046.550000 1056.168700 421.705160 7954.910000 7955.390000 7955.504233 704.445022
802 0.356635 0.402473 0.377544 0.000068 0.470728 0.467481 0.469262 0.000239 0.368044 0.408974 0.386716 0.000056 0.352295 0.397930 0.372596 0.000153 0.360975 0.407015 0.382492 0.000149 0.462313 0.460435 0.461788 0.000435 0.479144 0.474526 0.476736 0.000523 0.363297 0.404181 0.381515 0.000126 0.372792 0.413766 0.391917 0.000124 984.040000 994.490000 988.171333 353.719962 1065.010000 1048.660000 1055.764533 422.121843 7950.950000 7956.850000 7956.064133 706.447563
803 0.356924 0.402570 0.377522 0.000067 0.470466 0.467788 0.469083 0.000235 0.368278 0.409091 0.386679 0.000055 0.351403 0.396072 0.372449 0.000150 0.362445 0.409067 0.382596 0.000147 0.463380 0.462987 0.461801 0.000427 0.477552 0.472588 0.476365 0.000523 0.362601 0.402763 0.381384 0.000123 0.373955 0.415419 0.391973 0.000122 983.350000 999.150000 988.062667 343.717983 1062.490000 1044.050000 1055.631567 421.946730 7954.160000 7956.800000 7956.305767 688.790857
804 0.356584 0.402520 0.377508 0.000067 0.470885 0.466181 0.469095 0.000233 0.368014 0.408886 0.386667 0.000056 0.350684 0.397196 0.372411 0.000151 0.362485 0.407845 0.382606 0.000149 0.464106 0.460925 0.461420 0.000434 0.477663 0.471437 0.476769 0.000516 0.362027 0.403569 0.381312 0.000124 0.374003 0.414204 0.392022 0.000124 984.130000 995.240000 987.941567 335.357479 1064.870000 1045.990000 1055.283167 418.535682 7951.000000 7958.770000 7956.775267 678.832505
805 0.356633 0.403658 0.377475 0.000068 0.472478 0.468449 0.469143 0.000233 0.368218 0.410137 0.386642 0.000056 0.351333 0.397994 0.372326 0.000151 0.361934 0.409322 0.382625 0.000151 0.465132 0.462118 0.461701 0.000427 0.479824 0.474780 0.476584 0.000509 0.362713 0.404406 0.381263 0.000124 0.373723 0.415868 0.392021 0.000125 982.240000 993.600000 987.857667 333.318751 1061.700000 1045.260000 1055.007567 415.945844 7956.060000 7961.140000 7957.134767 661.945811
806 0.356468 0.402750 0.377404 0.000067 0.471492 0.466852 0.469069 0.000229 0.367971 0.409160 0.386570 0.000056 0.352419 0.397081 0.372175 0.000151 0.360518 0.408418 0.382633 0.000153 0.462959 0.463378 0.461423 0.000434 0.480024 0.470327 0.476716 0.000499 0.363473 0.403711 0.381100 0.000125 0.372468 0.414609 0.392041 0.000126 981.320000 997.360000 988.095567 333.982310 1062.380000 1041.660000 1054.776533 426.121004 7956.300000 7960.980000 7957.127900 672.687929
807 0.356954 0.402299 0.377369 0.000068 0.469849 0.465147 0.469081 0.000232 0.368243 0.408584 0.386540 0.000056 0.352000 0.397872 0.372050 0.000150 0.361907 0.406727 0.382687 0.000157 0.459175 0.459503 0.461610 0.000434 0.480523 0.470791 0.476552 0.000504 0.362717 0.404035 0.381006 0.000123 0.373769 0.413133 0.392074 0.000129 984.730000 995.970000 988.039900 337.391793 1060.610000 1042.240000 1054.614333 420.638086 7954.660000 7961.790000 7957.345767 664.894577
808 0.356510 0.403196 0.377384 0.000068 0.469808 0.467635 0.469008 0.000233 0.367840 0.409640 0.386547 0.000056 0.350901 0.394766 0.372167 0.000150 0.362120 0.411626 0.382601 0.000158 0.463922 0.460764 0.461314 0.000434 0.475694 0.474505 0.476702 0.000504 0.362203 0.401365 0.381082 0.000124 0.373477 0.417914 0.392011 0.000131 985.090000 999.040000 988.253267 345.562590 1065.760000 1044.060000 1054.351133 428.804471 7949.150000 7956.900000 7957.395600 674.058614
809 0.356234 0.402667 0.377365 0.000068 0.468311 0.466961 0.468863 0.000238 0.367442 0.409096 0.386515 0.000057 0.350857 0.399083 0.372227 0.000151 0.361611 0.406250 0.382503 0.000159 0.462761 0.456813 0.461245 0.000438 0.473861 0.477110 0.476482 0.000520 0.362047 0.404856 0.381129 0.000125 0.372836 0.413336 0.391901 0.000131 985.390000 996.440000 988.251267 347.497259 1063.560000 1041.030000 1054.176767 430.101762 7951.050000 7962.530000 7957.571967 669.954928
810 0.356273 0.403377 0.377278 0.000069 0.472019 0.467952 0.468889 0.000239 0.367848 0.409835 0.386439 0.000057 0.352892 0.397764 0.372160 0.000150 0.359654 0.408991 0.382396 0.000157 0.462719 0.460273 0.461083 0.000432 0.481319 0.475630 0.476695 0.000533 0.363875 0.404015 0.381052 0.000124 0.371821 0.415655 0.391826 0.000129 983.660000 993.670000 988.343267 352.090997 1061.040000 1042.390000 1053.786233 433.353579 7955.300000 7963.940000 7957.870500 670.938358
811 0.357147 0.403097 0.377298 0.000068 0.473948 0.466140 0.468885 0.000238 0.368827 0.409401 0.386456 0.000056 0.351983 0.397830 0.372212 0.000151 0.362311 0.408364 0.382383 0.000156 0.465288 0.456831 0.460982 0.000439 0.482608 0.475448 0.476789 0.000521 0.363314 0.403730 0.381089 0.000124 0.374341 0.415072 0.391823 0.000128 984.020000 999.150000 988.526533 351.979238 1059.570000 1042.170000 1053.650567 429.386971 7956.410000 7958.680000 7957.822900 680.284821
812 0.356792 0.402679 0.377275 0.000067 0.470589 0.466463 0.468981 0.000240 0.368172 0.409058 0.386445 0.000055 0.352037 0.397674 0.372264 0.000152 0.361548 0.407685 0.382285 0.000153 0.462519 0.461595 0.461031 0.000441 0.478659 0.471331 0.476932 0.000518 0.363086 0.404066 0.381141 0.000125 0.373259 0.414050 0.391750 0.000125 986.960000 994.950000 988.558567 351.057205 1058.150000 1042.490000 1053.550367 433.072312 7954.890000 7962.560000 7957.891067 683.042437
813 0.356506 0.402611 0.377244 0.000068 0.472206 0.461144 0.469061 0.000236 0.368076 0.408464 0.386426 0.000056 0.351911 0.396966 0.372160 0.000152 0.361102 0.408255 0.382328 0.000155 0.463058 0.459183 0.461243 0.000432 0.481353 0.463106 0.476879 0.000515 0.363026 0.403188 0.381068 0.000125 0.373127 0.413740 0.391783 0.000127 987.280000 996.680000 988.436267 354.797046 1061.540000 1041.960000 1053.615533 426.108581 7951.180000 7961.360000 7957.948200 688.582309
814 0.356762 0.402133 0.377150 0.000067 0.472123 0.468680 0.469181 0.000235 0.368298 0.408787 0.386353 0.000055 0.352775 0.395523 0.372056 0.000152 0.360749 0.408742 0.382245 0.000154 0.464720 0.462173 0.461273 0.000427 0.479526 0.475187 0.477090 0.000514 0.363970 0.402188 0.380978 0.000125 0.372626 0.415387 0.391729 0.000126 986.070000 996.090000 988.502367 353.370871 1060.730000 1044.140000 1053.553000 421.337719 7953.200000 7959.770000 7957.944633 687.591060
815 0.356542 0.402573 0.377115 0.000067 0.469770 0.466970 0.469404 0.000230 0.367865 0.409013 0.386344 0.000055 0.351225 0.400191 0.372060 0.000150 0.361860 0.404956 0.382170 0.000154 0.460409 0.459955 0.461599 0.000430 0.479132 0.473985 0.477208 0.000496 0.362143 0.406167 0.381014 0.000124 0.373587 0.411859 0.391674 0.000127 984.860000 996.470000 988.728700 346.153579 1061.840000 1043.420000 1053.595100 419.958764 7953.300000 7960.110000 7957.676200 669.281218
816 0.356357 0.402726 0.377126 0.000068 0.470792 0.467332 0.469505 0.000232 0.367801 0.409187 0.386364 0.000056 0.350893 0.398839 0.372128 0.000151 0.361822 0.406614 0.382123 0.000154 0.463346 0.460870 0.461548 0.000431 0.478237 0.473795 0.477462 0.000499 0.362139 0.405042 0.381070 0.000125 0.373463 0.413332 0.391657 0.000126 985.830000 997.880000 988.881433 345.833666 1061.370000 1040.020000 1053.366033 429.833752 7952.800000 7962.100000 7957.752533 670.650201
817 0.356580 0.402385 0.377119 0.000066 0.472061 0.469114 0.469574 0.000232 0.368128 0.409057 0.386364 0.000055 0.351936 0.396674 0.372191 0.000149 0.361225 0.408095 0.382047 0.000151 0.464127 0.460810 0.461368 0.000438 0.479994 0.477418 0.477781 0.000499 0.363155 0.403088 0.381108 0.000123 0.373102 0.415027 0.391620 0.000124 984.000000 996.140000 989.081633 345.898368 1060.830000 1038.010000 1053.089100 439.856777 7955.170000 7965.850000 7957.829267 678.664202
818 0.356840 0.402296 0.377047 0.000066 0.472047 0.464879 0.469401 0.000233 0.368361 0.408554 0.386282 0.000054 0.353351 0.398851 0.372085 0.000146 0.360328 0.405740 0.382009 0.000151 0.462437 0.456601 0.461170 0.000440 0.481658 0.473158 0.477632 0.000495 0.364260 0.404626 0.380993 0.000120 0.372461 0.412482 0.391571 0.000123 986.740000 994.240000 989.318100 350.138294 1059.930000 1041.400000 1052.894733 443.236903 7953.330000 7964.360000 7957.787167 681.307743
819 0.357390 0.402597 0.377180 0.000066 0.473821 0.465961 0.469732 0.000237 0.369033 0.408934 0.386435 0.000054 0.353687 0.398870 0.372399 0.000147 0.361093 0.406324 0.381961 0.000151 0.463799 0.460178 0.461667 0.000436 0.483843 0.471744 0.477797 0.000505 0.364698 0.405001 0.381326 0.000121 0.373368 0.412866 0.391544 0.000123 985.580000 999.160000 989.559900 358.601478 1059.020000 1040.260000 1052.741900 446.179714 7955.400000 7960.580000 7957.698200 683.838418
820 0.356899 0.402481 0.377293 0.000065 0.471925 0.466995 0.469704 0.000230 0.368402 0.408932 0.386534 0.000054 0.351861 0.397493 0.372493 0.000147 0.361938 0.407469 0.382093 0.000152 0.462397 0.455740 0.461457 0.000432 0.481453 0.478250 0.477951 0.000487 0.362914 0.403318 0.381389 0.000121 0.373889 0.414547 0.391679 0.000124 982.620000 999.840000 989.683233 369.356099 1061.670000 1039.640000 1052.612133 446.606549 7955.710000 7960.520000 7957.704633 692.642942
821 0.357297 0.402244 0.377356 0.000065 0.471917 0.466511 0.469748 0.000227 0.368759 0.408670 0.386595 0.000053 0.353844 0.397773 0.372659 0.000148 0.360750 0.406714 0.382052 0.000151 0.462629 0.459283 0.461581 0.000426 0.481204 0.473740 0.477914 0.000479 0.364723 0.403924 0.381552 0.000122 0.372795 0.413417 0.391638 0.000123 986.390000 999.500000 989.749733 372.332751 1060.270000 1043.860000 1052.586733 447.264728 7953.340000 7956.640000 7957.663533 698.723263
822 0.356967 0.401761 0.377404 0.000064 0.473094 0.468855 0.469916 0.000227 0.368580 0.408470 0.386656 0.000053 0.354042 0.397556 0.372752 0.000148 0.359893 0.405966 0.382057 0.000153 0.464468 0.461181 0.461732 0.000427 0.481721 0.476530 0.478100 0.000481 0.365084 0.403918 0.381650 0.000122 0.372076 0.413022 0.391661 0.000125 984.780000 999.520000 989.832033 375.216454 1060.990000 1040.370000 1052.569067 439.297011 7954.230000 7960.110000 7957.598900 695.650374
823 0.356987 0.402762 0.377494 0.000065 0.473015 0.467715 0.469950 0.000225 0.368590 0.409258 0.386740 0.000054 0.353143 0.397811 0.372904 0.000147 0.360832 0.407714 0.382085 0.000155 0.463941 0.457955 0.461764 0.000423 0.482089 0.477476 0.478135 0.000477 0.364223 0.403825 0.381790 0.000121 0.372957 0.414690 0.391690 0.000126 985.640000 998.910000 990.116133 378.704539 1060.880000 1037.760000 1052.332567 439.315144 7953.480000 7963.330000 7957.551300 696.058748
824 0.357273 0.402072 0.377549 0.000065 0.470264 0.465748 0.470067 0.000225 0.368572 0.408440 0.386801 0.000053 0.352771 0.396687 0.373037 0.000146 0.361776 0.407458 0.382061 0.000156 0.463844 0.458437 0.462103 0.000425 0.476684 0.473060 0.478031 0.000473 0.363878 0.402862 0.381943 0.000120 0.373266 0.414018 0.391658 0.000127 984.940000 995.570000 990.335000 377.670608 1059.740000 1038.180000 1052.260367 442.170797 7955.320000 7966.250000 7957.404633 706.011588
825 0.356962 0.402309 0.377566 0.000065 0.474477 0.468222 0.470095 0.000225 0.368713 0.408901 0.386819 0.000054 0.352597 0.397452 0.373085 0.000146 0.361327 0.407167 0.382046 0.000154 0.465060 0.460419 0.461999 0.000430 0.483893 0.476025 0.478190 0.000475 0.363844 0.403748 0.381977 0.000121 0.373583 0.414053 0.391660 0.000126 985.220000 994.170000 990.655300 381.287012 1059.130000 1041.120000 1052.120100 437.384486 7955.650000 7964.710000 7957.224600 713.924905
826 0.357022 0.402834 0.377651 0.000065 0.472562 0.466741 0.470162 0.000225 0.368576 0.409225 0.386902 0.000054 0.352235 0.396373 0.373365 0.000148 0.361809 0.409295 0.381936 0.000154 0.462881 0.458112 0.462040 0.000425 0.482244 0.475371 0.478284 0.000476 0.363299 0.402547 0.382233 0.000122 0.373852 0.415903 0.391571 0.000126 986.300000 995.060000 990.666033 384.540905 1063.660000 1039.940000 1052.111900 427.373939 7950.040000 7965.000000 7957.222067 707.821320
827 0.356839 0.403219 0.377725 0.000066 0.473510 0.466232 0.470255 0.000225 0.368506 0.409520 0.386978 0.000054 0.352809 0.398164 0.373564 0.000148 0.360870 0.408274 0.381885 0.000154 0.467267 0.457332 0.462141 0.000425 0.479753 0.475132 0.478369 0.000476 0.364255 0.404080 0.382422 0.000122 0.372758 0.414960 0.391533 0.000125 985.690000 997.280000 990.913167 385.419485 1060.850000 1040.200000 1051.924867 425.131497 7953.460000 7962.520000 7957.161967 707.700060
828 0.357062 0.403289 0.377720 0.000067 0.472103 0.465472 0.470075 0.000223 0.368566 0.409507 0.386956 0.000055 0.353089 0.398872 0.373498 0.000149 0.361036 0.407706 0.381943 0.000153 0.465988 0.457535 0.462093 0.000426 0.478218 0.473409 0.478056 0.000472 0.364379 0.404739 0.382358 0.000123 0.372754 0.414276 0.391554 0.000125 984.930000 998.670000 990.916433 387.168526 1058.660000 1042.440000 1051.457333 419.931127 7956.410000 7958.890000 7957.626233 692.449040
829 0.356946 0.403231 0.377655 0.000066 0.473336 0.467735 0.470289 0.000221 0.368585 0.409681 0.386918 0.000054 0.352765 0.398658 0.373475 0.000148 0.361127 0.407804 0.381835 0.000153 0.465559 0.460428 0.462180 0.000424 0.481113 0.475042 0.478398 0.000465 0.364044 0.404835 0.382345 0.000122 0.373125 0.414528 0.391491 0.000125 985.670000 1000.620000 991.091900 389.587732 1058.950000 1040.240000 1051.243267 422.557182 7955.380000 7959.140000 7957.664833 698.592322
830 0.357265 0.402826 0.377717 0.000067 0.472835 0.468095 0.470290 0.000220 0.368822 0.409353 0.386974 0.000055 0.353458 0.397642 0.373508 0.000149 0.361073 0.408009 0.381925 0.000154 0.462297 0.462606 0.462235 0.000418 0.483374 0.473583 0.478345 0.000473 0.364342 0.404138 0.382381 0.000122 0.373303 0.414567 0.391567 0.000126 985.250000 996.710000 991.177833 392.720267 1060.110000 1045.580000 1050.987400 427.841000 7954.640000 7957.710000 7957.834767 704.187915
831 0.357212 0.402740 0.377700 0.000066 0.469940 0.468146 0.470377 0.000220 0.368484 0.409280 0.386968 0.000055 0.352764 0.395885 0.373505 0.000148 0.361660 0.409594 0.381895 0.000155 0.461723 0.459230 0.462184 0.000419 0.478156 0.477062 0.478569 0.000462 0.363660 0.402220 0.382373 0.000122 0.373309 0.416341 0.391562 0.000127 985.950000 998.400000 991.110067 392.072453 1060.090000 1040.230000 1051.025200 431.788140 7953.960000 7961.370000 7957.864733 707.721116
832 0.357304 0.402761 0.377706 0.000066 0.472958 0.468333 0.470337 0.000227 0.368870 0.409318 0.386969 0.000054 0.352924 0.396172 0.373580 0.000149 0.361685 0.409350 0.381833 0.000153 0.465075 0.458540 0.462205 0.000427 0.480842 0.478126 0.478470 0.000480 0.364139 0.402409 0.382442 0.000123 0.373600 0.416228 0.391496 0.000125 984.330000 998.320000 991.057367 394.253171 1059.090000 1038.240000 1050.739200 430.617561 7956.580000 7963.440000 7958.203433 705.236831
833 0.357260 0.402596 0.377865 0.000066 0.473276 0.464133 0.470332 0.000225 0.368862 0.408749 0.387112 0.000055 0.354440 0.394976 0.373827 0.000149 0.360081 0.410216 0.381902 0.000155 0.465926 0.454482 0.462143 0.000431 0.480626 0.473785 0.478522 0.000472 0.365588 0.400926 0.382659 0.000123 0.372135 0.416573 0.391564 0.000127 984.460000 999.100000 990.965667 394.816548 1059.810000 1041.380000 1050.673867 426.392286 7955.730000 7959.520000 7958.360467 702.519560
834 0.357488 0.403410 0.377993 0.000067 0.473245 0.466650 0.470251 0.000225 0.369063 0.409734 0.387219 0.000055 0.354060 0.397798 0.373994 0.000150 0.360915 0.409023 0.381993 0.000156 0.464310 0.460723 0.462208 0.000424 0.482180 0.472577 0.478294 0.000488 0.365085 0.404090 0.382815 0.000123 0.373041 0.415378 0.391623 0.000128 984.940000 996.990000 991.133367 387.662463 1061.290000 1037.950000 1050.462633 433.798158 7953.770000 7965.060000 7958.404000 698.660170
835 0.357390 0.402852 0.377923 0.000066 0.470759 0.465665 0.470187 0.000227 0.368727 0.409133 0.387149 0.000055 0.353888 0.398245 0.373901 0.000150 0.360892 0.407458 0.381945 0.000151 0.463187 0.459549 0.462364 0.000418 0.478330 0.471781 0.478010 0.000498 0.364818 0.404375 0.382747 0.000124 0.372636 0.413891 0.391552 0.000124 984.840000 998.070000 990.823367 383.097508 1061.480000 1038.590000 1050.624933 427.407841 7953.680000 7963.340000 7958.551700 690.752881
836 0.357439 0.402809 0.377928 0.000066 0.471472 0.465833 0.470047 0.000230 0.368843 0.409111 0.387140 0.000054 0.354148 0.399632 0.373881 0.000151 0.360731 0.405986 0.381975 0.000151 0.464225 0.456796 0.462308 0.000417 0.478719 0.474869 0.477785 0.000503 0.365155 0.405348 0.382724 0.000124 0.372530 0.412874 0.391556 0.000124 987.760000 1000.880000 990.992833 384.073052 1061.490000 1034.030000 1050.649067 433.452256 7950.750000 7965.090000 7958.358100 706.507711
837 0.357415 0.403370 0.377937 0.000066 0.472026 0.463621 0.470043 0.000229 0.368876 0.409395 0.387147 0.000054 0.352801 0.400815 0.373853 0.000150 0.362028 0.405925 0.382020 0.000152 0.463047 0.454878 0.462271 0.000414 0.481006 0.472365 0.477815 0.000501 0.363826 0.406222 0.382695 0.000123 0.373926 0.412569 0.391600 0.000124 983.690000 1002.590000 991.112100 386.295082 1064.470000 1037.250000 1050.760000 433.333076 7951.840000 7960.160000 7958.127900 705.737654
838 0.357555 0.403740 0.377966 0.000066 0.471920 0.468661 0.470218 0.000228 0.368991 0.410232 0.387192 0.000054 0.354192 0.399283 0.373937 0.000150 0.360917 0.408198 0.381995 0.000153 0.465632 0.459427 0.462268 0.000417 0.478207 0.477896 0.478167 0.000501 0.365336 0.405297 0.382770 0.000123 0.372646 0.415168 0.391613 0.000126 986.770000 999.760000 991.114233 383.995601 1061.690000 1039.160000 1050.848700 433.231224 7951.540000 7961.080000 7958.037067 707.766098
839 0.357461 0.403079 0.377945 0.000066 0.472336 0.470786 0.470151 0.000233 0.368948 0.409850 0.387165 0.000055 0.354063 0.398086 0.373901 0.000149 0.360859 0.408073 0.381989 0.000154 0.463928 0.460883 0.462404 0.000420 0.480745 0.480689 0.477898 0.000512 0.365049 0.404366 0.382751 0.000123 0.372848 0.415334 0.391580 0.000126 987.840000 997.930000 990.857367 387.487864 1059.410000 1038.670000 1050.958900 437.924864 7952.750000 7963.400000 7958.183733 705.390027
840 0.357121 0.402760 0.377986 0.000066 0.474588 0.465942 0.470192 0.000233 0.368868 0.409078 0.387207 0.000054 0.353611 0.398252 0.373856 0.000149 0.360631 0.407268 0.382116 0.000153 0.464249 0.458221 0.462525 0.000419 0.484927 0.473663 0.477860 0.000512 0.364675 0.404249 0.382723 0.000123 0.373060 0.413908 0.391691 0.000125 986.770000 997.760000 990.799733 386.722395 1060.820000 1035.730000 1050.744067 447.067991 7952.410000 7966.510000 7958.456200 715.870731
841 0.357478 0.403180 0.378092 0.000066 0.472244 0.468874 0.470111 0.000229 0.368955 0.409749 0.387294 0.000055 0.354243 0.399688 0.373985 0.000150 0.360713 0.406671 0.382198 0.000156 0.464187 0.460570 0.462398 0.000415 0.480301 0.477178 0.477825 0.000501 0.365237 0.405777 0.382827 0.000124 0.372672 0.413722 0.391761 0.000128 983.940000 998.060000 990.608400 391.453653 1062.530000 1036.050000 1050.716967 445.434828 7953.530000 7965.890000 7958.674633 725.894506
842 0.357148 0.403704 0.378022 0.000067 0.473254 0.469485 0.470278 0.000226 0.368759 0.410282 0.387248 0.000056 0.352841 0.399647 0.374090 0.000151 0.361455 0.407762 0.381954 0.000159 0.467314 0.460537 0.462632 0.000418 0.479195 0.478434 0.477924 0.000497 0.364288 0.405736 0.382945 0.000124 0.373229 0.414829 0.391551 0.000130 984.130000 995.130000 990.359167 385.426258 1061.350000 1035.110000 1051.028533 434.045374 7954.520000 7969.760000 7958.612300 721.517623
843 0.357057 0.403466 0.378039 0.000067 0.473093 0.468097 0.470221 0.000228 0.368660 0.409930 0.387257 0.000055 0.354471 0.398925 0.374169 0.000153 0.359643 0.408008 0.381908 0.000156 0.465348 0.459193 0.462590 0.000413 0.480838 0.477001 0.477852 0.000501 0.365559 0.404952 0.383011 0.000126 0.371762 0.414907 0.391503 0.000128 982.600000 1000.410000 989.993500 387.011062 1063.450000 1035.690000 1051.035867 430.781514 7953.950000 7963.900000 7958.970633 724.999221
844 0.357032 0.403052 0.377967 0.000067 0.472227 0.466477 0.470279 0.000225 0.368552 0.409394 0.387198 0.000055 0.353440 0.400975 0.374207 0.000151 0.360625 0.405128 0.381727 0.000156 0.463918 0.459563 0.462516 0.000409 0.480537 0.473391 0.478043 0.000492 0.364488 0.406834 0.383038 0.000124 0.372616 0.411955 0.391359 0.000128 981.570000 997.560000 989.970800 386.903854 1061.720000 1032.900000 1051.125367 429.923271 7956.710000 7969.540000 7958.903833 726.827690
845 0.357139 0.402676 0.377823 0.000067 0.474790 0.468183 0.470254 0.000224 0.368904 0.409226 0.387066 0.000055 0.353785 0.398871 0.374112 0.000150 0.360492 0.406481 0.381533 0.000156 0.465941 0.460666 0.462399 0.000424 0.483640 0.475699 0.478108 0.000488 0.365001 0.405050 0.382941 0.000124 0.372807 0.413402 0.391190 0.000128 984.170000 1002.790000 989.771233 388.461822 1062.950000 1036.080000 1051.305333 434.704794 7952.880000 7961.130000 7958.923433 736.812655
846 0.357117 0.403145 0.377869 0.000066 0.473292 0.468409 0.470244 0.000226 0.368734 0.409672 0.387106 0.000055 0.354881 0.397442 0.374149 0.000148 0.359353 0.408849 0.381589 0.000155 0.466143 0.458481 0.462475 0.000412 0.480442 0.478337 0.478013 0.000490 0.366007 0.403546 0.382981 0.000123 0.371462 0.415798 0.391231 0.000127 983.270000 996.670000 989.779900 382.821535 1061.080000 1040.550000 1051.366400 436.687968 7955.650000 7962.780000 7958.853700 742.546670
847 0.357331 0.403264 0.377891 0.000068 0.473911 0.469111 0.470351 0.000222 0.368989 0.409849 0.387137 0.000056 0.354008 0.397809 0.374228 0.000149 0.360654 0.408719 0.381555 0.000155 0.465720 0.461284 0.462577 0.000414 0.482103 0.476938 0.478126 0.000472 0.365179 0.404157 0.383063 0.000123 0.372799 0.415541 0.391212 0.000127 984.000000 999.330000 989.664700 376.501122 1061.870000 1038.960000 1051.364500 433.326324 7954.130000 7961.710000 7958.970800 744.382539
848 0.357161 0.403390 0.377877 0.000067 0.471938 0.465496 0.470363 0.000218 0.368639 0.409601 0.387126 0.000056 0.353934 0.398910 0.374306 0.000147 0.360389 0.407871 0.381448 0.000155 0.462462 0.459813 0.462646 0.000401 0.481414 0.471178 0.478081 0.000476 0.364787 0.405000 0.383140 0.000122 0.372491 0.414201 0.391112 0.000127 982.880000 999.980000 989.517367 369.030278 1061.790000 1035.330000 1051.351533 434.997740 7955.330000 7964.690000 7959.131100 739.344482
849 0.356796 0.403264 0.377823 0.000067 0.471822 0.468877 0.470238 0.000217 0.368298 0.409825 0.387065 0.000055 0.353503 0.400031 0.374271 0.000150 0.360089 0.406497 0.381375 0.000152 0.463523 0.460724 0.462552 0.000402 0.480120 0.477031 0.477924 0.000473 0.364505 0.406100 0.383099 0.000124 0.372092 0.413550 0.391030 0.000124 981.780000 998.190000 989.237233 362.825259 1062.800000 1035.210000 1051.294767 431.221292 7955.420000 7966.600000 7959.468000 731.695469
850 0.356705 0.402777 0.377821 0.000068 0.472014 0.470082 0.470251 0.000217 0.368236 0.409507 0.387064 0.000056 0.351849 0.400644 0.374209 0.000150 0.361562 0.404910 0.381433 0.000154 0.462650 0.462276 0.462483 0.000404 0.481379 0.477887 0.478019 0.000469 0.362929 0.406807 0.383037 0.000124 0.373543 0.412207 0.391092 0.000126 985.550000 999.480000 989.232300 366.405139 1060.840000 1037.820000 1051.440567 427.865160 7953.610000 7962.700000 7959.327133 738.949963
851 0.356571 0.403281 0.377759 0.000069 0.472548 0.467839 0.470324 0.000219 0.368169 0.409737 0.387015 0.000057 0.353650 0.400142 0.374201 0.000149 0.359492 0.406421 0.381317 0.000156 0.462941 0.460725 0.462453 0.000408 0.482156 0.474952 0.478195 0.000470 0.364579 0.406200 0.383026 0.000123 0.371758 0.413274 0.391004 0.000127 983.510000 997.810000 989.225833 362.434871 1059.600000 1034.810000 1051.294033 430.356776 7956.890000 7967.380000 7959.480133 748.156949
852 0.356989 0.403202 0.377737 0.000068 0.474092 0.465219 0.470312 0.000222 0.368699 0.409404 0.386995 0.000056 0.354659 0.399035 0.374221 0.000149 0.359319 0.407369 0.381254 0.000154 0.465414 0.463457 0.462519 0.000411 0.482771 0.466980 0.478104 0.000470 0.365735 0.405477 0.383051 0.000123 0.371664 0.413330 0.390939 0.000126 984.520000 997.530000 989.270433 359.089785 1059.940000 1036.160000 1051.356767 428.304009 7955.540000 7966.310000 7959.372800 734.349348
853 0.356717 0.403105 0.377697 0.000068 0.472961 0.470337 0.470493 0.000222 0.368342 0.409828 0.386977 0.000056 0.353998 0.398613 0.374190 0.000149 0.359436 0.407598 0.381204 0.000154 0.464978 0.464093 0.462626 0.000414 0.480944 0.476581 0.478360 0.000467 0.365096 0.405161 0.383033 0.000123 0.371587 0.414496 0.390920 0.000126 984.200000 999.710000 989.429700 358.347818 1060.300000 1035.640000 1051.499900 426.337690 7955.500000 7964.650000 7959.070400 725.101759
854 0.356888 0.402572 0.377713 0.000068 0.473340 0.469850 0.470414 0.000221 0.368533 0.409300 0.386983 0.000056 0.353343 0.397546 0.374266 0.000149 0.360433 0.407599 0.381160 0.000154 0.466196 0.464279 0.462576 0.000415 0.480483 0.475421 0.478252 0.000469 0.364628 0.404219 0.383097 0.000123 0.372438 0.414381 0.390869 0.000126 988.780000 996.710000 989.411600 359.734960 1061.680000 1035.600000 1051.450500 417.606879 7949.540000 7967.690000 7959.137900 717.825866
855 0.356899 0.402516 0.377562 0.000068 0.475033 0.468903 0.470529 0.000219 0.368712 0.409155 0.386859 0.000056 0.352955 0.397272 0.374079 0.000150 0.360843 0.407761 0.381045 0.000154 0.467688 0.460065 0.462672 0.000403 0.482377 0.477741 0.478385 0.000469 0.364428 0.403551 0.382938 0.000123 0.372997 0.414759 0.390779 0.000125 984.230000 995.530000 989.539367 357.016876 1062.650000 1037.000000 1051.540033 419.676339 7953.120000 7967.470000 7958.920600 716.964598
856 0.356815 0.402556 0.377547 0.000068 0.474260 0.469662 0.470531 0.000216 0.368560 0.409267 0.386846 0.000056 0.354365 0.400192 0.374075 0.000149 0.359265 0.404921 0.381020 0.000152 0.465014 0.462266 0.462733 0.000408 0.483506 0.477059 0.478329 0.000460 0.365430 0.406399 0.382941 0.000123 0.371689 0.412135 0.390751 0.000124 989.270000 998.510000 989.591933 352.975616 1060.130000 1036.820000 1051.425033 421.078542 7950.600000 7964.670000 7958.983033 717.912056
857 0.356778 0.403395 0.377415 0.000067 0.472424 0.470013 0.470510 0.000212 0.368342 0.410057 0.386725 0.000055 0.353380 0.399472 0.374023 0.000147 0.360176 0.407318 0.380807 0.000152 0.465458 0.463697 0.462627 0.000396 0.479390 0.476329 0.478393 0.000455 0.364587 0.405895 0.382884 0.000122 0.372098 0.414219 0.390566 0.000124 988.530000 998.490000 989.802733 350.529640 1059.030000 1038.990000 1051.519467 424.111384 7952.440000 7962.520000 7958.677800 727.437914
[truncated: 66,841 more chars]
