# Supplementary material for: A linear reciprocal relationship between robustness and plasticity in homeostatic biological networks
Source: PLoS One. 2023 Jan 26;18(1):e0277181. doi: 10.1371/journal.pone.0277181 (PMC9879506; doi:10.1371/journal.pone.0277181)
Supplement: S2 Data — (ZIP) [file pone.0277181.s002.zip › data/Fig2CD/fitness_100_avg.data]

0 0.439586 0.479591 0.462247 0.000048 nan nan nan nan 0.439586 0.479591 0.462247 0.000048 0.436343 0.473882 0.457038 0.000093 0.442829 0.485299 0.467455 0.000100 nan nan nan nan nan nan nan nan 0.436343 0.473882 0.457038 0.000093 0.442829 0.485299 0.467455 0.000100 979.250000 1013.510000 1000.096533 882.086399 1036.680000 983.210000 1000.158833 888.816860 7984.070000 8003.280000 7999.744633 1562.653871
1 0.438151 0.478706 0.460663 0.000053 nan nan nan nan 0.438151 0.478706 0.460663 0.000053 0.432771 0.473143 0.455552 0.000101 0.443530 0.484269 0.465773 0.000108 nan nan nan nan nan nan nan nan 0.432771 0.473143 0.455552 0.000101 0.443530 0.484269 0.465773 0.000108 996.570000 1023.030000 1008.956867 888.788187 1040.600000 997.880000 1012.664000 890.818016 7962.830000 7979.090000 7978.379133 1584.011953
2 0.437092 0.477654 0.458999 0.000056 nan nan nan nan 0.437092 0.477654 0.458999 0.000056 0.431971 0.472428 0.453954 0.000109 0.442212 0.482880 0.464044 0.000115 nan nan nan nan nan nan nan nan 0.431971 0.472428 0.453954 0.000109 0.442212 0.482880 0.464044 0.000115 995.290000 1022.350000 1007.432533 911.012072 1044.880000 991.150000 1015.167167 932.446152 7959.830000 7986.500000 7977.400300 1632.546145
3 0.436067 0.476903 0.457262 0.000060 nan nan nan nan 0.436067 0.476903 0.457262 0.000060 0.431113 0.471209 0.452291 0.000116 0.441022 0.482597 0.462234 0.000124 nan nan nan nan nan nan nan nan 0.431113 0.471209 0.452291 0.000116 0.441022 0.482597 0.462234 0.000124 992.610000 1012.590000 1005.850667 922.066443 1041.430000 997.110000 1017.881333 966.295141 7965.960000 7990.300000 7976.268000 1681.887796
4 0.434970 0.475863 0.455539 0.000062 nan nan nan nan 0.434970 0.475863 0.455539 0.000062 0.430668 0.469993 0.450575 0.000122 0.439271 0.481732 0.460503 0.000129 nan nan nan nan nan nan nan nan 0.430668 0.469993 0.450575 0.000122 0.439271 0.481732 0.460503 0.000129 992.210000 1015.180000 1003.858367 935.040067 1046.090000 996.720000 1021.074267 978.779145 7961.700000 7988.100000 7975.067367 1716.433201
5 0.433644 0.475174 0.453797 0.000063 nan nan nan nan 0.433644 0.475174 0.453797 0.000063 0.428048 0.470631 0.448797 0.000126 0.439241 0.479716 0.458796 0.000134 nan nan nan nan nan nan nan nan 0.428048 0.470631 0.448797 0.000126 0.439241 0.479716 0.458796 0.000134 993.310000 1018.510000 1002.058400 935.143102 1045.310000 1000.440000 1024.110900 978.923185 7961.380000 7981.050000 7973.830700 1717.557719
6 0.432343 0.473774 0.452021 0.000061 nan nan nan nan 0.432343 0.473774 0.452021 0.000061 0.427678 0.467631 0.447210 0.000127 0.437007 0.479917 0.456833 0.000132 nan nan nan nan nan nan nan nan 0.427678 0.467631 0.447210 0.000127 0.437007 0.479917 0.456833 0.000132 991.150000 1015.180000 1000.283700 921.119371 1046.280000 998.650000 1027.307600 962.223967 7962.570000 7986.170000 7972.408700 1696.488646
7 0.431344 0.471855 0.450369 0.000058 nan nan nan nan 0.431344 0.471855 0.450369 0.000058 0.426291 0.465698 0.445539 0.000126 0.436396 0.478011 0.455200 0.000130 nan nan nan nan nan nan nan nan 0.426291 0.465698 0.445539 0.000126 0.436396 0.478011 0.455200 0.000130 990.870000 1016.780000 998.659900 920.374987 1050.250000 1003.760000 1030.465700 934.552473 7958.880000 7979.460000 7970.874400 1695.416132
8 0.430440 0.470825 0.448988 0.000054 nan nan nan nan 0.430440 0.470825 0.448988 0.000054 0.425130 0.465590 0.444222 0.000124 0.435749 0.476059 0.453754 0.000124 nan nan nan nan nan nan nan nan 0.425130 0.465590 0.444222 0.000124 0.435749 0.476059 0.453754 0.000124 990.580000 1010.750000 997.054733 890.397443 1048.940000 1000.200000 1032.716500 893.878477 7960.480000 7989.050000 7970.228767 1650.916143
9 0.429402 0.469202 0.447755 0.000052 nan nan nan nan 0.429402 0.469202 0.447755 0.000052 0.423048 0.463816 0.442936 0.000122 0.435757 0.474588 0.452574 0.000122 nan nan nan nan nan nan nan nan 0.423048 0.463816 0.442936 0.000122 0.435757 0.474588 0.452574 0.000122 990.160000 1012.960000 995.892467 853.777741 1050.040000 1015.870000 1035.126967 842.111978 7959.800000 7971.170000 7968.980567 1597.665878
10 0.428607 0.467462 0.446610 0.000049 nan nan nan nan 0.428607 0.467462 0.446610 0.000049 0.423591 0.462391 0.441748 0.000120 0.433623 0.472532 0.451472 0.000118 nan nan nan nan nan nan nan nan 0.423591 0.462391 0.441748 0.000120 0.433623 0.472532 0.451472 0.000118 993.560000 1012.590000 994.951167 821.945732 1050.720000 1016.100000 1036.832367 799.309080 7955.720000 7971.310000 7968.216467 1542.058480
11 0.427823 0.466084 0.445659 0.000047 nan nan nan nan 0.427823 0.466084 0.445659 0.000047 0.422323 0.461544 0.440734 0.000117 0.433323 0.470623 0.450583 0.000115 nan nan nan nan nan nan nan nan 0.422323 0.461544 0.440734 0.000117 0.433323 0.470623 0.450583 0.000115 987.570000 1005.220000 994.276533 795.520436 1049.760000 1017.750000 1038.276733 771.625889 7962.670000 7977.030000 7967.446733 1504.154707
12 0.426498 0.465180 0.444788 0.000047 nan nan nan nan 0.426498 0.465180 0.444788 0.000047 0.421119 0.460937 0.439867 0.000117 0.431876 0.469424 0.449709 0.000111 nan nan nan nan nan nan nan nan 0.421119 0.460937 0.439867 0.000117 0.431876 0.469424 0.449709 0.000111 990.670000 1014.490000 993.584567 770.700507 1053.360000 1018.630000 1039.787367 744.926648 7955.970000 7966.880000 7966.628067 1462.691270
13 0.426413 0.464068 0.443931 0.000045 nan nan nan nan 0.426413 0.464068 0.443931 0.000045 0.420080 0.459110 0.438954 0.000114 0.432745 0.469026 0.448907 0.000108 nan nan nan nan nan nan nan nan 0.420080 0.459110 0.438954 0.000114 0.432745 0.469026 0.448907 0.000108 989.640000 1002.520000 992.783567 751.791664 1050.460000 1023.620000 1041.063300 729.119806 7959.900000 7973.860000 7966.153133 1450.984833
14 0.425312 0.463355 0.443228 0.000045 nan nan nan nan 0.425312 0.463355 0.443228 0.000045 0.420119 0.459109 0.438247 0.000114 0.430505 0.467601 0.448209 0.000108 nan nan nan nan nan nan nan nan 0.420119 0.459109 0.438247 0.000114 0.430505 0.467601 0.448209 0.000108 989.770000 1004.010000 992.505600 725.033743 1053.490000 1027.510000 1042.163800 711.242098 7956.740000 7968.480000 7965.330600 1412.302183
15 0.425019 0.461946 0.442513 0.000045 nan nan nan nan 0.425019 0.461946 0.442513 0.000045 0.419293 0.457002 0.437427 0.000112 0.430746 0.466890 0.447598 0.000107 nan nan nan nan nan nan nan nan 0.419293 0.457002 0.437427 0.000112 0.430746 0.466890 0.447598 0.000107 988.640000 1002.910000 991.954067 693.354349 1050.660000 1025.560000 1043.288733 673.960296 7960.700000 7971.530000 7964.757200 1358.880757
16 0.424537 0.461416 0.441785 0.000044 nan nan nan nan 0.424537 0.461416 0.441785 0.000044 0.419783 0.455999 0.436660 0.000111 0.429292 0.466833 0.446909 0.000105 nan nan nan nan nan nan nan nan 0.419783 0.455999 0.436660 0.000111 0.429292 0.466833 0.446909 0.000105 988.150000 999.760000 991.774933 681.705195 1053.320000 1028.670000 1044.240867 657.138544 7958.530000 7971.570000 7963.984200 1342.698323
17 0.423212 0.460845 0.441122 0.000044 nan nan nan nan 0.423212 0.460845 0.441122 0.000044 0.418069 0.455741 0.435893 0.000112 0.428354 0.465949 0.446350 0.000105 nan nan nan nan nan nan nan nan 0.418069 0.455741 0.435893 0.000112 0.428354 0.465949 0.446350 0.000105 986.520000 1001.460000 991.581000 686.799974 1051.710000 1032.840000 1045.259133 638.557404 7961.770000 7965.700000 7963.159867 1341.381396
18 0.422847 0.459986 0.440515 0.000045 nan nan nan nan 0.422847 0.459986 0.440515 0.000045 0.417029 0.455559 0.435221 0.000111 0.428666 0.464413 0.445808 0.000106 nan nan nan nan nan nan nan nan 0.417029 0.455559 0.435221 0.000111 0.428666 0.464413 0.445808 0.000106 991.130000 996.400000 991.166933 676.226425 1054.220000 1031.200000 1046.109100 613.699475 7954.650000 7972.400000 7962.723967 1323.042427
19 0.422826 0.459788 0.439866 0.000045 nan nan nan nan 0.422826 0.459788 0.439866 0.000045 0.418493 0.452799 0.434525 0.000111 0.427159 0.466776 0.445207 0.000107 nan nan nan nan nan nan nan nan 0.418493 0.452799 0.434525 0.000111 0.427159 0.466776 0.445207 0.000107 986.160000 995.520000 990.571667 666.214182 1052.850000 1037.660000 1046.800767 593.562339 7960.990000 7966.820000 7962.627567 1321.910131
20 0.421510 0.459618 0.439223 0.000045 nan nan nan nan 0.421510 0.459618 0.439223 0.000045 0.416264 0.454619 0.433848 0.000111 0.426755 0.464616 0.444598 0.000108 nan nan nan nan nan nan nan nan 0.416264 0.454619 0.433848 0.000111 0.426755 0.464616 0.444598 0.000108 986.640000 994.270000 990.003167 654.709700 1055.900000 1035.530000 1047.386667 583.826351 7957.460000 7970.200000 7962.610167 1311.238834
21 0.421021 0.458883 0.438547 0.000045 nan nan nan nan 0.421021 0.458883 0.438547 0.000045 0.415724 0.452927 0.433086 0.000110 0.426318 0.464840 0.444008 0.000109 nan nan nan nan nan nan nan nan 0.415724 0.452927 0.433086 0.000110 0.426318 0.464840 0.444008 0.000109 986.520000 999.470000 989.476633 648.687349 1057.770000 1039.290000 1048.120000 557.431073 7955.710000 7961.240000 7962.403367 1275.755472
22 0.420400 0.457598 0.437876 0.000045 nan nan nan nan 0.420400 0.457598 0.437876 0.000045 0.414490 0.451779 0.432482 0.000110 0.426310 0.463418 0.443271 0.000109 nan nan nan nan nan nan nan nan 0.414490 0.451779 0.432482 0.000110 0.426310 0.463418 0.443271 0.000109 988.340000 991.000000 989.062267 649.632837 1056.880000 1033.530000 1048.673633 532.698500 7954.780000 7975.470000 7962.264100 1267.060345
23 0.420067 0.457474 0.437303 0.000044 nan nan nan nan 0.420067 0.457474 0.437303 0.000044 0.413736 0.452606 0.431869 0.000109 0.426398 0.462342 0.442738 0.000107 nan nan nan nan nan nan nan nan 0.413736 0.452606 0.431869 0.000109 0.426398 0.462342 0.442738 0.000107 984.180000 993.740000 988.827867 641.094760 1058.710000 1035.310000 1049.331367 524.318741 7957.110000 7970.950000 7961.840767 1240.294896
24 0.419357 0.456229 0.436705 0.000044 nan nan nan nan 0.419357 0.456229 0.436705 0.000044 0.413734 0.451027 0.431386 0.000106 0.424981 0.461432 0.442024 0.000108 nan nan nan nan nan nan nan nan 0.413734 0.451027 0.431386 0.000106 0.424981 0.461432 0.442024 0.000108 986.680000 999.440000 988.306467 633.222330 1054.020000 1041.990000 1049.533800 516.279667 7959.300000 7958.570000 7962.159733 1204.907000
25 0.418723 0.456072 0.436100 0.000044 nan nan nan nan 0.418723 0.456072 0.436100 0.000044 0.413806 0.450975 0.430803 0.000107 0.423640 0.461169 0.441398 0.000108 nan nan nan nan nan nan nan nan 0.413806 0.450975 0.430803 0.000107 0.423640 0.461169 0.441398 0.000108 979.020000 990.570000 987.708467 622.073919 1058.790000 1040.810000 1050.186933 517.602757 7962.190000 7968.620000 7962.104600 1178.691522
26 0.418073 0.456133 0.435607 0.000045 nan nan nan nan 0.418073 0.456133 0.435607 0.000045 0.411231 0.450193 0.430389 0.000106 0.424915 0.462073 0.440825 0.000110 nan nan nan nan nan nan nan nan 0.411231 0.450193 0.430389 0.000106 0.424915 0.462073 0.440825 0.000110 982.670000 992.300000 987.300233 616.898246 1058.670000 1041.760000 1050.721400 513.286539 7958.660000 7965.940000 7961.978367 1157.151352
27 0.417384 0.455316 0.435059 0.000044 nan nan nan nan 0.417384 0.455316 0.435059 0.000044 0.412322 0.450345 0.429900 0.000106 0.422447 0.460286 0.440218 0.000109 nan nan nan nan nan nan nan nan 0.412322 0.450345 0.429900 0.000106 0.422447 0.460286 0.440218 0.000109 977.360000 997.290000 986.949200 618.133484 1062.110000 1042.940000 1051.262800 518.009458 7960.530000 7959.770000 7961.788000 1154.272245
28 0.417356 0.454989 0.434625 0.000045 nan nan nan nan 0.417356 0.454989 0.434625 0.000045 0.411634 0.450038 0.429566 0.000106 0.423078 0.459940 0.439684 0.000109 nan nan nan nan nan nan nan nan 0.411634 0.450038 0.429566 0.000106 0.423078 0.459940 0.439684 0.000109 979.350000 995.040000 986.470367 618.736263 1063.540000 1041.620000 1051.917400 517.082426 7957.110000 7963.340000 7961.612233 1152.654958
29 0.416600 0.454505 0.434139 0.000045 nan nan nan nan 0.416600 0.454505 0.434139 0.000045 0.410343 0.449203 0.429094 0.000107 0.422857 0.459807 0.439183 0.000108 nan nan nan nan nan nan nan nan 0.410343 0.449203 0.429094 0.000107 0.422857 0.459807 0.439183 0.000108 978.250000 994.530000 986.212633 618.810185 1058.310000 1043.620000 1052.287800 517.179147 7963.440000 7961.850000 7961.499567 1139.240141
30 0.415889 0.453238 0.433696 0.000045 nan nan nan nan 0.415889 0.453238 0.433696 0.000045 0.411483 0.448442 0.428618 0.000107 0.420295 0.458034 0.438773 0.000107 nan nan nan nan nan nan nan nan 0.411483 0.448442 0.428618 0.000107 0.420295 0.458034 0.438773 0.000107 981.230000 994.130000 985.782000 607.719310 1060.800000 1044.060000 1052.474833 524.172887 7957.970000 7961.810000 7961.743167 1128.231464
31 0.415529 0.453217 0.433243 0.000045 nan nan nan nan 0.415529 0.453217 0.433243 0.000045 0.410928 0.447704 0.428119 0.000107 0.420129 0.458730 0.438368 0.000108 nan nan nan nan nan nan nan nan 0.410928 0.447704 0.428119 0.000107 0.420129 0.458730 0.438368 0.000108 981.250000 993.000000 985.299900 603.567073 1062.420000 1047.010000 1052.871967 520.601316 7956.330000 7959.990000 7961.828133 1101.575420
32 0.414934 0.452443 0.432769 0.000045 nan nan nan nan 0.414934 0.452443 0.432769 0.000045 0.411200 0.446126 0.427665 0.000107 0.418667 0.458761 0.437873 0.000110 nan nan nan nan nan nan nan nan 0.411200 0.446126 0.427665 0.000107 0.418667 0.458761 0.437873 0.000110 974.700000 988.850000 984.931700 608.135399 1064.930000 1047.790000 1053.503233 517.521255 7960.370000 7963.360000 7961.565067 1092.720467
33 0.414725 0.452383 0.432316 0.000046 nan nan nan nan 0.414725 0.452383 0.432316 0.000046 0.410217 0.447057 0.427198 0.000107 0.419234 0.457710 0.437435 0.000109 nan nan nan nan nan nan nan nan 0.410217 0.447057 0.427198 0.000107 0.419234 0.457710 0.437435 0.000109 978.800000 993.410000 984.498533 588.693885 1062.300000 1043.630000 1054.046967 515.790483 7958.900000 7962.960000 7961.454500 1060.480177
34 0.414033 0.452190 0.431829 0.000046 nan nan nan nan 0.414033 0.452190 0.431829 0.000046 0.409343 0.445651 0.426676 0.000108 0.418723 0.458730 0.436982 0.000109 nan nan nan nan nan nan nan nan 0.409343 0.445651 0.426676 0.000108 0.418723 0.458730 0.436982 0.000109 979.920000 991.750000 984.180067 581.592382 1065.470000 1044.960000 1054.616067 514.455624 7954.610000 7963.290000 7961.203867 1050.175297
35 0.413390 0.451708 0.431395 0.000046 nan nan nan nan 0.413390 0.451708 0.431395 0.000046 0.408415 0.446607 0.426234 0.000109 0.418366 0.456810 0.436557 0.000110 nan nan nan nan nan nan nan nan 0.408415 0.446607 0.426234 0.000109 0.418366 0.456810 0.436557 0.000110 978.290000 989.730000 983.951133 574.374190 1065.430000 1042.710000 1055.089667 508.002367 7956.280000 7967.560000 7960.959200 1036.031399
36 0.412794 0.451053 0.430894 0.000046 nan nan nan nan 0.412794 0.451053 0.430894 0.000046 0.407439 0.446325 0.425807 0.000108 0.418149 0.455781 0.435981 0.000110 nan nan nan nan nan nan nan nan 0.407439 0.446325 0.425807 0.000108 0.418149 0.455781 0.435981 0.000110 975.470000 993.810000 983.503333 574.951392 1063.680000 1047.200000 1055.759533 498.017878 7960.850000 7958.990000 7960.737133 1029.151026
37 0.412276 0.450809 0.430421 0.000046 nan nan nan nan 0.412276 0.450809 0.430421 0.000046 0.407099 0.444711 0.425337 0.000110 0.417452 0.456907 0.435505 0.000110 nan nan nan nan nan nan nan nan 0.407099 0.444711 0.425337 0.000110 0.417452 0.456907 0.435505 0.000110 979.830000 989.910000 983.075433 587.030509 1062.650000 1044.760000 1056.551033 492.771691 7957.520000 7965.330000 7960.373533 1036.739838
38 0.411791 0.450237 0.429883 0.000046 nan nan nan nan 0.411791 0.450237 0.429883 0.000046 0.408342 0.445266 0.424898 0.000107 0.415241 0.455207 0.434867 0.000109 nan nan nan nan nan nan nan nan 0.408342 0.445266 0.424898 0.000107 0.415241 0.455207 0.434867 0.000109 978.470000 988.320000 982.755800 568.862114 1066.660000 1048.300000 1057.168833 485.843853 7954.870000 7963.380000 7960.075367 1006.581094
39 0.411210 0.450072 0.429451 0.000046 nan nan nan nan 0.411210 0.450072 0.429451 0.000046 0.406298 0.444528 0.424388 0.000108 0.416123 0.455615 0.434515 0.000110 nan nan nan nan nan nan nan nan 0.406298 0.444528 0.424388 0.000108 0.416123 0.455615 0.434515 0.000110 980.300000 989.860000 982.565367 565.859286 1067.220000 1042.570000 1057.715733 484.059663 7952.480000 7967.570000 7959.718900 995.642281
40 0.410768 0.449988 0.429059 0.000047 nan nan nan nan 0.410768 0.449988 0.429059 0.000047 0.406704 0.445862 0.424023 0.000107 0.414831 0.454114 0.434094 0.000109 nan nan nan nan nan nan nan nan 0.406704 0.445862 0.424023 0.000107 0.414831 0.454114 0.434094 0.000109 980.190000 990.050000 982.145433 562.025138 1064.620000 1046.540000 1058.246067 484.640795 7955.190000 7963.410000 7959.608500 988.636930
41 0.410374 0.449260 0.428665 0.000047 nan nan nan nan 0.410374 0.449260 0.428665 0.000047 0.406255 0.443152 0.423605 0.000106 0.414492 0.455367 0.433725 0.000110 nan nan nan nan nan nan nan nan 0.406255 0.443152 0.423605 0.000106 0.414492 0.455367 0.433725 0.000110 976.980000 986.360000 982.057200 556.164538 1067.900000 1050.040000 1058.637500 483.794549 7955.120000 7963.600000 7959.305300 980.098904
42 0.410265 0.449154 0.428168 0.000048 nan nan nan nan 0.410265 0.449154 0.428168 0.000048 0.405261 0.444057 0.423086 0.000107 0.415269 0.454250 0.433250 0.000110 nan nan nan nan nan nan nan nan 0.405261 0.444057 0.423086 0.000107 0.415269 0.454250 0.433250 0.000110 977.880000 989.020000 981.970067 546.056627 1067.800000 1049.370000 1059.083867 486.363507 7954.320000 7961.610000 7958.946067 960.416127
43 0.409507 0.448230 0.427667 0.000049 nan nan nan nan 0.409507 0.448230 0.427667 0.000049 0.406113 0.443679 0.422536 0.000107 0.412902 0.452781 0.432797 0.000111 nan nan nan nan nan nan nan nan 0.406113 0.443679 0.422536 0.000107 0.412902 0.452781 0.432797 0.000111 975.680000 982.970000 981.678233 553.484577 1066.360000 1047.640000 1059.543367 483.066949 7957.960000 7969.390000 7958.778400 971.285797
44 0.408964 0.448307 0.427172 0.000048 nan nan nan nan 0.408964 0.448307 0.427172 0.000048 0.405119 0.442286 0.422072 0.000106 0.412809 0.454328 0.432271 0.000112 nan nan nan nan nan nan nan nan 0.405119 0.442286 0.422072 0.000106 0.412809 0.454328 0.432271 0.000112 978.090000 982.530000 981.681433 558.793046 1065.620000 1051.110000 1060.033567 480.679565 7956.290000 7966.360000 7958.285000 971.642963
45 0.408505 0.447779 0.426700 0.000049 nan nan nan nan 0.408505 0.447779 0.426700 0.000049 0.404045 0.442650 0.421692 0.000107 0.412965 0.452908 0.431707 0.000112 nan nan nan nan nan nan nan nan 0.404045 0.442650 0.421692 0.000107 0.412965 0.452908 0.431707 0.000112 976.050000 990.610000 981.490833 567.807126 1068.050000 1046.670000 1060.477333 478.871140 7955.900000 7962.720000 7958.031833 979.682293
46 0.407981 0.447269 0.426232 0.000048 nan nan nan nan 0.407981 0.447269 0.426232 0.000048 0.403521 0.441983 0.421298 0.000106 0.412442 0.452555 0.431167 0.000112 nan nan nan nan nan nan nan nan 0.403521 0.441983 0.421298 0.000106 0.412442 0.452555 0.431167 0.000112 977.860000 987.020000 981.090567 577.090788 1067.420000 1047.240000 1060.923633 482.557984 7954.720000 7965.740000 7957.985800 993.057798
47 0.407878 0.446691 0.425749 0.000048 nan nan nan nan 0.407878 0.446691 0.425749 0.000048 0.404517 0.441606 0.420838 0.000105 0.411238 0.451775 0.430661 0.000112 nan nan nan nan nan nan nan nan 0.404517 0.441606 0.420838 0.000105 0.411238 0.451775 0.430661 0.000112 976.970000 986.200000 980.786367 562.885552 1067.000000 1054.180000 1061.650867 482.179415 7956.030000 7959.620000 7957.562767 980.932253
48 0.407425 0.446193 0.425280 0.000048 nan nan nan nan 0.407425 0.446193 0.425280 0.000048 0.403901 0.440314 0.420570 0.000105 0.410950 0.452073 0.429989 0.000112 nan nan nan nan nan nan nan nan 0.403901 0.440314 0.420570 0.000105 0.410950 0.452073 0.429989 0.000112 977.250000 990.850000 980.711767 563.911334 1068.700000 1054.160000 1062.100500 479.198718 7954.050000 7954.990000 7957.187733 979.344923
49 0.406513 0.445875 0.424877 0.000049 nan nan nan nan 0.406513 0.445875 0.424877 0.000049 0.402985 0.440544 0.420195 0.000106 0.410042 0.451206 0.429559 0.000114 nan nan nan nan nan nan nan nan 0.402985 0.440544 0.420195 0.000106 0.410042 0.451206 0.429559 0.000114 977.000000 989.330000 980.493067 562.950272 1068.180000 1050.540000 1062.558733 477.818814 7954.820000 7960.130000 7956.948200 977.404536
50 0.405978 0.445437 0.424460 0.000049 nan nan nan nan 0.405978 0.445437 0.424460 0.000049 0.401278 0.440106 0.419850 0.000105 0.410677 0.450768 0.429071 0.000114 nan nan nan nan nan nan nan nan 0.401278 0.440106 0.419850 0.000105 0.410677 0.450768 0.429071 0.000114 974.510000 984.930000 980.341367 568.050634 1073.610000 1055.890000 1062.889633 479.480846 7951.880000 7959.180000 7956.769000 976.927279
51 0.405676 0.445101 0.424032 0.000050 nan nan nan nan 0.405676 0.445101 0.424032 0.000050 0.402019 0.441199 0.419523 0.000106 0.409332 0.449002 0.428541 0.000113 nan nan nan nan nan nan nan nan 0.402019 0.441199 0.419523 0.000106 0.409332 0.449002 0.428541 0.000113 976.640000 986.350000 980.123100 565.802740 1071.380000 1051.330000 1063.304267 475.709075 7951.980000 7962.320000 7956.572633 964.684279
52 0.405227 0.444670 0.423677 0.000049 nan nan nan nan 0.405227 0.444670 0.423677 0.000049 0.401606 0.437882 0.419262 0.000103 0.408849 0.451458 0.428092 0.000112 nan nan nan nan nan nan nan nan 0.401606 0.437882 0.419262 0.000103 0.408849 0.451458 0.428092 0.000112 974.700000 986.250000 979.757967 552.845835 1073.170000 1053.350000 1063.589800 481.956615 7952.130000 7960.400000 7956.652233 954.912006
53 0.405461 0.444276 0.423292 0.000049 nan nan nan nan 0.405461 0.444276 0.423292 0.000049 0.402110 0.438143 0.418996 0.000102 0.408812 0.450409 0.427588 0.000112 nan nan nan nan nan nan nan nan 0.402110 0.438143 0.418996 0.000102 0.408812 0.450409 0.427588 0.000112 978.150000 988.900000 979.591300 550.811994 1071.990000 1056.410000 1064.154300 494.166552 7949.860000 7954.690000 7956.254400 963.488812
54 0.404840 0.443863 0.422889 0.000049 nan nan nan nan 0.404840 0.443863 0.422889 0.000049 0.401746 0.439452 0.418719 0.000103 0.407935 0.448274 0.427059 0.000110 nan nan nan nan nan nan nan nan 0.401746 0.439452 0.418719 0.000103 0.407935 0.448274 0.427059 0.000110 976.330000 987.040000 979.525200 544.072300 1071.210000 1053.440000 1064.674667 492.272894 7952.460000 7959.520000 7955.800133 962.701518
55 0.404410 0.443936 0.422514 0.000049 nan nan nan nan 0.404410 0.443936 0.422514 0.000049 0.400191 0.439120 0.418362 0.000104 0.408629 0.448752 0.426667 0.000111 nan nan nan nan nan nan nan nan 0.400191 0.439120 0.418362 0.000104 0.408629 0.448752 0.426667 0.000111 973.320000 987.480000 979.405100 542.288705 1070.700000 1052.580000 1065.103633 484.739917 7955.980000 7959.940000 7955.491267 954.827575
56 0.404208 0.442914 0.422131 0.000048 nan nan nan nan 0.404208 0.442914 0.422131 0.000048 0.401369 0.437385 0.417996 0.000102 0.407048 0.448442 0.426266 0.000110 nan nan nan nan nan nan nan nan 0.401369 0.437385 0.417996 0.000102 0.407048 0.448442 0.426266 0.000110 975.250000 987.110000 978.912500 536.300180 1074.080000 1055.460000 1065.668300 484.759137 7950.670000 7957.430000 7955.419200 944.989875
57 0.403960 0.442622 0.421774 0.000048 nan nan nan nan 0.403960 0.442622 0.421774 0.000048 0.400485 0.437276 0.417615 0.000103 0.407435 0.447967 0.425934 0.000110 nan nan nan nan nan nan nan nan 0.400485 0.437276 0.417615 0.000103 0.407435 0.447967 0.425934 0.000110 975.350000 983.570000 978.585500 533.613015 1073.460000 1053.810000 1066.103800 482.025334 7951.190000 7962.620000 7955.310700 936.503644
58 0.403701 0.442642 0.421461 0.000049 nan nan nan nan 0.403701 0.442642 0.421461 0.000049 0.399803 0.438918 0.417320 0.000105 0.407600 0.446366 0.425602 0.000109 nan nan nan nan nan nan nan nan 0.399803 0.438918 0.417320 0.000105 0.407600 0.446366 0.425602 0.000109 976.540000 988.160000 978.423367 526.148569 1075.960000 1052.780000 1066.515900 478.074916 7947.500000 7959.060000 7955.060733 913.419410
59 0.403094 0.441864 0.421172 0.000048 nan nan nan nan 0.403094 0.441864 0.421172 0.000048 0.400088 0.437307 0.417111 0.000103 0.406101 0.446422 0.425233 0.000109 nan nan nan nan nan nan nan nan 0.400088 0.437307 0.417111 0.000103 0.406101 0.446422 0.425233 0.000109 974.160000 983.570000 978.174033 516.654622 1074.540000 1055.350000 1066.816067 463.103033 7951.300000 7961.080000 7955.009900 902.813620
60 0.402771 0.441928 0.420829 0.000048 nan nan nan nan 0.402771 0.441928 0.420829 0.000048 0.398719 0.436883 0.416799 0.000104 0.406823 0.446972 0.424860 0.000109 nan nan nan nan nan nan nan nan 0.398719 0.436883 0.416799 0.000104 0.406823 0.446972 0.424860 0.000109 971.130000 983.170000 978.044733 523.937041 1075.550000 1054.640000 1067.260800 458.690211 7953.320000 7962.190000 7954.694467 913.139959
61 0.402861 0.441878 0.420482 0.000047 nan nan nan nan 0.402861 0.441878 0.420482 0.000047 0.399970 0.436263 0.416491 0.000102 0.405753 0.447493 0.424474 0.000109 nan nan nan nan nan nan nan nan 0.399970 0.436263 0.416491 0.000102 0.405753 0.447493 0.424474 0.000109 969.020000 981.500000 977.694100 526.005872 1072.270000 1055.810000 1067.521967 463.837267 7958.710000 7962.690000 7954.783933 915.457176
62 0.401901 0.441095 0.420273 0.000047 nan nan nan nan 0.401901 0.441095 0.420273 0.000047 0.398670 0.436784 0.416222 0.000102 0.405132 0.445406 0.424324 0.000110 nan nan nan nan nan nan nan nan 0.398670 0.436784 0.416222 0.000102 0.405132 0.445406 0.424324 0.000110 969.500000 984.100000 977.352333 530.316137 1073.760000 1050.960000 1067.629367 461.732800 7956.740000 7964.940000 7955.018300 923.468939
63 0.401888 0.440836 0.419973 0.000048 nan nan nan nan 0.401888 0.440836 0.419973 0.000048 0.397974 0.436839 0.416016 0.000103 0.405801 0.444833 0.423930 0.000109 nan nan nan nan nan nan nan nan 0.397974 0.436839 0.416016 0.000103 0.405801 0.444833 0.423930 0.000109 971.500000 986.510000 976.917000 531.638763 1077.250000 1057.670000 1068.285233 461.778474 7951.250000 7955.820000 7954.797767 920.190256
64 0.401400 0.440394 0.419656 0.000047 nan nan nan nan 0.401400 0.440394 0.419656 0.000047 0.397351 0.436920 0.415739 0.000105 0.405450 0.443869 0.423574 0.000108 nan nan nan nan nan nan nan nan 0.397351 0.436920 0.415739 0.000105 0.405450 0.443869 0.423574 0.000108 974.530000 983.680000 976.737867 533.998172 1075.770000 1056.440000 1068.401100 460.792072 7949.700000 7959.880000 7954.861033 924.801083
65 0.401162 0.440644 0.419392 0.000048 nan nan nan nan 0.401162 0.440644 0.419392 0.000048 0.396757 0.435280 0.415482 0.000106 0.405568 0.446007 0.423303 0.000110 nan nan nan nan nan nan nan nan 0.396757 0.435280 0.415482 0.000106 0.405568 0.446007 0.423303 0.000110 970.570000 980.180000 976.438133 530.815865 1078.320000 1057.980000 1068.831767 464.891431 7951.110000 7961.840000 7954.730100 919.866799
66 0.400717 0.439843 0.419140 0.000048 nan nan nan nan 0.400717 0.439843 0.419140 0.000048 0.396194 0.434271 0.415283 0.000107 0.405240 0.445415 0.422997 0.000108 nan nan nan nan nan nan nan nan 0.396194 0.434271 0.415283 0.000107 0.405240 0.445415 0.422997 0.000108 968.170000 979.540000 976.143633 529.663737 1078.550000 1059.310000 1068.947500 472.028736 7953.280000 7961.150000 7954.908867 912.683957
67 0.400472 0.439695 0.418879 0.000049 nan nan nan nan 0.400472 0.439695 0.418879 0.000049 0.396335 0.434758 0.415030 0.000107 0.404610 0.444633 0.422728 0.000111 nan nan nan nan nan nan nan nan 0.396335 0.434758 0.415030 0.000107 0.404610 0.444633 0.422728 0.000111 969.960000 985.250000 975.976933 526.177489 1080.210000 1059.880000 1069.246400 478.722409 7949.830000 7954.870000 7954.776667 908.808075
68 0.399899 0.438877 0.418565 0.000049 nan nan nan nan 0.399899 0.438877 0.418565 0.000049 0.396351 0.434658 0.414691 0.000107 0.403448 0.443096 0.422439 0.000110 nan nan nan nan nan nan nan nan 0.396351 0.434658 0.414691 0.000107 0.403448 0.443096 0.422439 0.000110 968.030000 983.940000 975.684267 515.435589 1077.890000 1058.410000 1069.868100 474.324259 7954.080000 7957.650000 7954.447633 891.458660
69 0.399945 0.439426 0.418315 0.000049 nan nan nan nan 0.399945 0.439426 0.418315 0.000049 0.396709 0.435621 0.414478 0.000107 0.403182 0.443230 0.422152 0.000111 nan nan nan nan nan nan nan nan 0.396709 0.435621 0.414478 0.000107 0.403182 0.443230 0.422152 0.000111 968.200000 983.130000 975.439633 511.592535 1080.180000 1056.640000 1070.506167 474.702170 7951.620000 7960.230000 7954.054200 895.536718
70 0.398989 0.438750 0.417953 0.000050 nan nan nan nan 0.398989 0.438750 0.417953 0.000050 0.393954 0.434396 0.414123 0.000110 0.404025 0.443104 0.421783 0.000111 nan nan nan nan nan nan nan nan 0.393954 0.434396 0.414123 0.000110 0.404025 0.443104 0.421783 0.000111 966.680000 983.480000 975.148867 513.341205 1080.050000 1060.420000 1070.994367 484.314140 7953.270000 7956.100000 7953.856767 905.987583
71 0.399135 0.439441 0.417675 0.000050 nan nan nan nan 0.399135 0.439441 0.417675 0.000050 0.395460 0.434717 0.413841 0.000109 0.402810 0.444164 0.421509 0.000110 nan nan nan nan nan nan nan nan 0.395460 0.434717 0.413841 0.000109 0.402810 0.444164 0.421509 0.000110 967.410000 983.540000 974.901633 509.270163 1077.930000 1059.730000 1071.384367 488.014450 7954.660000 7956.730000 7953.714000 895.892814
72 0.398876 0.438887 0.417440 0.000051 nan nan nan nan 0.398876 0.438887 0.417440 0.000051 0.393272 0.434381 0.413480 0.000112 0.404479 0.443394 0.421400 0.000112 nan nan nan nan nan nan nan nan 0.393272 0.434381 0.413480 0.000112 0.404479 0.443394 0.421400 0.000112 968.730000 980.510000 974.265867 508.416388 1078.490000 1061.840000 1071.588267 489.833075 7952.780000 7957.650000 7954.145867 893.037050
73 0.398505 0.438785 0.417167 0.000051 nan nan nan nan 0.398505 0.438785 0.417167 0.000051 0.393798 0.435291 0.413231 0.000111 0.403211 0.442280 0.421103 0.000113 nan nan nan nan nan nan nan nan 0.393798 0.435291 0.413231 0.000111 0.403211 0.442280 0.421103 0.000113 966.330000 979.760000 973.910700 504.952541 1083.170000 1061.920000 1072.091900 493.599115 7950.500000 7958.320000 7953.997400 901.752736
74 0.398232 0.438350 0.416856 0.000051 nan nan nan nan 0.398232 0.438350 0.416856 0.000051 0.395162 0.433404 0.412916 0.000113 0.401303 0.443296 0.420796 0.000114 nan nan nan nan nan nan nan nan 0.395162 0.433404 0.412916 0.000113 0.401303 0.443296 0.420796 0.000114 970.090000 980.730000 973.104400 499.461453 1080.250000 1058.900000 1072.499400 488.703583 7949.660000 7960.370000 7954.396200 883.972172
75 0.398415 0.438080 0.416494 0.000052 nan nan nan nan 0.398415 0.438080 0.416494 0.000052 0.394742 0.433027 0.412564 0.000113 0.402087 0.443133 0.420424 0.000115 nan nan nan nan nan nan nan nan 0.394742 0.433027 0.412564 0.000113 0.402087 0.443133 0.420424 0.000115 968.020000 981.220000 972.845833 496.084088 1082.650000 1060.220000 1072.887133 489.589065 7949.330000 7958.560000 7954.267033 874.141853
76 0.397722 0.437785 0.416242 0.000052 nan nan nan nan 0.397722 0.437785 0.416242 0.000052 0.393850 0.435009 0.412207 0.000112 0.401594 0.440560 0.420277 0.000114 nan nan nan nan nan nan nan nan 0.393850 0.435009 0.412207 0.000112 0.401594 0.440560 0.420277 0.000114 969.730000 980.330000 972.529267 497.982162 1085.780000 1062.040000 1073.370000 490.780738 7944.490000 7957.630000 7954.100733 886.184573
77 0.397090 0.438129 0.415924 0.000053 nan nan nan nan 0.397090 0.438129 0.415924 0.000053 0.392583 0.434322 0.411888 0.000113 0.401596 0.441936 0.419959 0.000113 nan nan nan nan nan nan nan nan 0.392583 0.434322 0.411888 0.000113 0.401596 0.441936 0.419959 0.000113 967.790000 978.550000 972.282500 493.834123 1080.660000 1059.880000 1073.739767 498.647846 7951.550000 7961.570000 7953.977733 888.275817
78 0.397006 0.437432 0.415547 0.000052 nan nan nan nan 0.397006 0.437432 0.415547 0.000052 0.393321 0.432629 0.411491 0.000113 0.400690 0.442235 0.419604 0.000114 nan nan nan nan nan nan nan nan 0.393321 0.432629 0.411491 0.000113 0.400690 0.442235 0.419604 0.000114 966.210000 979.130000 971.990967 490.475275 1081.930000 1062.810000 1074.335967 496.394463 7951.860000 7958.060000 7953.673067 882.250350
79 0.396916 0.436705 0.415232 0.000051 nan nan nan nan 0.396916 0.436705 0.415232 0.000051 0.393061 0.431849 0.411218 0.000112 0.400770 0.441561 0.419246 0.000113 nan nan nan nan nan nan nan nan 0.393061 0.431849 0.411218 0.000112 0.400770 0.441561 0.419246 0.000113 964.600000 980.670000 971.586267 485.207402 1083.820000 1063.200000 1074.853267 489.521357 7951.580000 7956.130000 7953.560467 876.028589
80 0.396645 0.436861 0.415014 0.000051 nan nan nan nan 0.396645 0.436861 0.415014 0.000051 0.393221 0.432195 0.411054 0.000113 0.400069 0.441527 0.418973 0.000114 nan nan nan nan nan nan nan nan 0.393221 0.432195 0.411054 0.000113 0.400069 0.441527 0.418973 0.000114 964.840000 980.650000 971.099067 483.178308 1087.040000 1062.140000 1075.560767 499.585093 7948.120000 7957.210000 7953.340167 884.614667
81 0.396350 0.436113 0.414720 0.000050 nan nan nan nan 0.396350 0.436113 0.414720 0.000050 0.392343 0.431646 0.410724 0.000111 0.400356 0.440580 0.418717 0.000113 nan nan nan nan nan nan nan nan 0.392343 0.431646 0.410724 0.000111 0.400356 0.440580 0.418717 0.000113 967.170000 978.780000 970.713033 475.789760 1084.580000 1067.080000 1076.089433 492.480803 7948.250000 7954.140000 7953.197533 873.731639
82 0.396312 0.435959 0.414489 0.000051 nan nan nan nan 0.396312 0.435959 0.414489 0.000051 0.392169 0.432654 0.410409 0.000111 0.400454 0.439264 0.418569 0.000114 nan nan nan nan nan nan nan nan 0.392169 0.432654 0.410409 0.000111 0.400454 0.439264 0.418569 0.000114 965.690000 981.630000 970.668367 472.593009 1087.770000 1069.440000 1076.587333 486.875504 7946.540000 7948.930000 7952.744300 864.776342
83 0.395758 0.435771 0.414184 0.000051 nan nan nan nan 0.395758 0.435771 0.414184 0.000051 0.393558 0.432282 0.410040 0.000110 0.397958 0.439260 0.418328 0.000114 nan nan nan nan nan nan nan nan 0.393558 0.432282 0.410040 0.000110 0.397958 0.439260 0.418328 0.000114 964.680000 975.770000 970.304933 474.866699 1087.330000 1065.300000 1077.188833 487.059090 7947.990000 7958.930000 7952.506233 858.930339
84 0.395431 0.435332 0.413891 0.000051 nan nan nan nan 0.395431 0.435332 0.413891 0.000051 0.392187 0.430581 0.409683 0.000111 0.398675 0.440083 0.418099 0.000115 nan nan nan nan nan nan nan nan 0.392187 0.430581 0.409683 0.000111 0.398675 0.440083 0.418099 0.000115 963.010000 973.290000 970.032600 471.428025 1084.400000 1063.680000 1077.619900 490.604193 7952.590000 7963.030000 7952.347500 861.460203
85 0.395207 0.435524 0.413684 0.000052 nan nan nan nan 0.395207 0.435524 0.413684 0.000052 0.390885 0.431619 0.409491 0.000112 0.399529 0.439428 0.417876 0.000114 nan nan nan nan nan nan nan nan 0.390885 0.431619 0.409491 0.000112 0.399529 0.439428 0.417876 0.000114 963.120000 977.960000 969.757900 471.898083 1087.670000 1068.620000 1077.994800 491.721024 7949.210000 7953.420000 7952.247300 857.307282
86 0.394774 0.435401 0.413393 0.000051 nan nan nan nan 0.394774 0.435401 0.413393 0.000051 0.390402 0.430767 0.409265 0.000110 0.399147 0.440036 0.417522 0.000114 nan nan nan nan nan nan nan nan 0.390402 0.430767 0.409265 0.000110 0.399147 0.440036 0.417522 0.000114 962.110000 977.850000 969.368500 472.214421 1089.450000 1065.950000 1078.365800 490.545916 7948.440000 7956.200000 7952.265700 845.414948
87 0.394893 0.435178 0.413204 0.000050 nan nan nan nan 0.394893 0.435178 0.413204 0.000050 0.390785 0.432066 0.409110 0.000110 0.399000 0.438290 0.417298 0.000115 nan nan nan nan nan nan nan nan 0.390785 0.432066 0.409110 0.000110 0.399000 0.438290 0.417298 0.000115 961.260000 977.990000 968.926633 478.888993 1091.110000 1068.440000 1078.803467 489.582729 7947.630000 7953.570000 7952.269900 840.030540
88 0.394611 0.434939 0.413004 0.000051 nan nan nan nan 0.394611 0.434939 0.413004 0.000051 0.390593 0.431592 0.408926 0.000111 0.398630 0.438285 0.417082 0.000115 nan nan nan nan nan nan nan nan 0.390593 0.431592 0.408926 0.000111 0.398630 0.438285 0.417082 0.000115 962.500000 977.640000 968.583133 481.680472 1091.160000 1065.150000 1079.279267 489.090874 7946.340000 7957.210000 7952.137600 834.538325
89 0.394325 0.434124 0.412760 0.000051 nan nan nan nan 0.394325 0.434124 0.412760 0.000051 0.390217 0.429580 0.408656 0.000110 0.398434 0.438669 0.416864 0.000115 nan nan nan nan nan nan nan nan 0.390217 0.429580 0.408656 0.000110 0.398434 0.438669 0.416864 0.000115 963.200000 975.030000 968.129367 484.438073 1087.970000 1066.520000 1079.770667 491.937714 7948.830000 7958.450000 7952.099967 832.082135
90 0.394192 0.434093 0.412537 0.000051 nan nan nan nan 0.394192 0.434093 0.412537 0.000051 0.389956 0.429309 0.408445 0.000110 0.398429 0.438877 0.416628 0.000114 nan nan nan nan nan nan nan nan 0.389956 0.429309 0.408445 0.000110 0.398429 0.438877 0.416628 0.000114 962.390000 978.200000 967.928267 491.446581 1090.110000 1065.840000 1080.035500 486.170938 7947.500000 7955.960000 7952.036233 835.590245
91 0.394368 0.433659 0.412288 0.000050 nan nan nan nan 0.394368 0.433659 0.412288 0.000050 0.390724 0.428921 0.408213 0.000110 0.398012 0.438397 0.416364 0.000114 nan nan nan nan nan nan nan nan 0.390724 0.428921 0.408213 0.000110 0.398012 0.438397 0.416364 0.000114 961.420000 977.040000 967.743000 483.926195 1089.740000 1067.470000 1080.379533 470.575399 7948.840000 7955.490000 7951.877467 826.336188
92 0.393838 0.433414 0.412093 0.000050 nan nan nan nan 0.393838 0.433414 0.412093 0.000050 0.390872 0.427457 0.407952 0.000110 0.396804 0.439371 0.416233 0.000113 nan nan nan nan nan nan nan nan 0.390872 0.427457 0.407952 0.000110 0.396804 0.439371 0.416233 0.000113 962.350000 977.020000 967.402767 483.121411 1089.190000 1064.940000 1080.615233 472.933198 7948.460000 7958.040000 7951.982000 837.167224
93 0.392931 0.433757 0.411941 0.000051 nan nan nan nan 0.392931 0.433757 0.411941 0.000051 0.389173 0.430086 0.407776 0.000109 0.396690 0.437427 0.416106 0.000114 nan nan nan nan nan nan nan nan 0.389173 0.430086 0.407776 0.000109 0.396690 0.437427 0.416106 0.000114 964.010000 978.930000 966.995867 472.838855 1088.700000 1067.780000 1080.939567 469.394734 7947.290000 7953.290000 7952.064567 828.934666
94 0.393311 0.433283 0.411737 0.000050 nan nan nan nan 0.393311 0.433283 0.411737 0.000050 0.388445 0.429084 0.407657 0.000109 0.398176 0.437482 0.415818 0.000113 nan nan nan nan nan nan nan nan 0.388445 0.429084 0.407657 0.000109 0.398176 0.437482 0.415818 0.000113 963.460000 975.170000 966.988400 465.417637 1092.830000 1070.960000 1081.355667 467.125899 7943.710000 7953.870000 7951.655933 832.735083
95 0.393182 0.433160 0.411543 0.000050 nan nan nan nan 0.393182 0.433160 0.411543 0.000050 0.389976 0.429042 0.407407 0.000111 0.396388 0.437278 0.415680 0.000113 nan nan nan nan nan nan nan nan 0.389976 0.429042 0.407407 0.000111 0.396388 0.437278 0.415680 0.000113 964.980000 977.000000 966.837700 455.097496 1092.480000 1064.550000 1081.543467 474.660617 7942.540000 7958.450000 7951.618833 837.221772
96 0.393185 0.432370 0.411347 0.000050 nan nan nan nan 0.393185 0.432370 0.411347 0.000050 0.389827 0.429695 0.407179 0.000111 0.396543 0.435045 0.415514 0.000115 nan nan nan nan nan nan nan nan 0.389827 0.429695 0.407179 0.000111 0.396543 0.435045 0.415514 0.000115 965.050000 973.510000 966.708733 447.988637 1093.730000 1068.930000 1081.936733 473.110039 7941.220000 7957.560000 7951.354533 840.683278
97 0.392848 0.432778 0.411114 0.000051 nan nan nan nan 0.392848 0.432778 0.411114 0.000051 0.388725 0.427922 0.406930 0.000112 0.396971 0.437634 0.415298 0.000115 nan nan nan nan nan nan nan nan 0.388725 0.427922 0.406930 0.000112 0.396971 0.437634 0.415298 0.000115 963.280000 974.570000 966.885600 441.533553 1088.430000 1069.880000 1082.346000 475.160961 7948.290000 7955.550000 7950.768400 841.859799
98 0.392524 0.432478 0.410954 0.000051 nan nan nan nan 0.392524 0.432478 0.410954 0.000051 0.388631 0.427712 0.406811 0.000111 0.396418 0.437243 0.415098 0.000117 nan nan nan nan nan nan nan nan 0.388631 0.427712 0.406811 0.000111 0.396418 0.437243 0.415098 0.000117 963.530000 973.490000 966.721700 432.917550 1090.050000 1073.020000 1082.568967 474.199776 7946.420000 7953.490000 7950.709333 836.013419
99 0.392661 0.433023 0.410768 0.000052 nan nan nan nan 0.392661 0.433023 0.410768 0.000052 0.389647 0.427840 0.406707 0.000113 0.395674 0.438205 0.414828 0.000118 nan nan nan nan nan nan nan nan 0.389647 0.427840 0.406707 0.000113 0.395674 0.438205 0.414828 0.000118 964.390000 970.380000 966.641633 433.462297 1094.180000 1069.410000 1082.809367 475.455846 7941.430000 7960.210000 7950.549000 843.672710
100 0.392055 0.432299 0.410536 0.000052 nan nan nan nan 0.392055 0.432299 0.410536 0.000052 0.388939 0.427710 0.406509 0.000112 0.395172 0.436887 0.414564 0.000118 nan nan nan nan nan nan nan nan 0.388939 0.427710 0.406509 0.000112 0.395172 0.436887 0.414564 0.000118 963.370000 970.250000 966.691233 431.144410 1095.880000 1075.380000 1082.979833 472.823663 7940.750000 7954.370000 7950.328933 840.817206
101 0.391627 0.432151 0.410206 0.000052 nan nan nan nan 0.391627 0.432151 0.410206 0.000052 0.388822 0.426598 0.406191 0.000111 0.394433 0.437704 0.414220 0.000118 nan nan nan nan nan nan nan nan 0.388822 0.426598 0.406191 0.000111 0.394433 0.437704 0.414220 0.000118 962.370000 973.650000 966.611400 427.897859 1093.200000 1076.370000 1083.542933 473.940274 7944.430000 7949.980000 7949.845667 841.724516
102 0.391652 0.431709 0.409986 0.000052 nan nan nan nan 0.391652 0.431709 0.409986 0.000052 0.387354 0.427033 0.405956 0.000112 0.395949 0.436385 0.414015 0.000119 nan nan nan nan nan nan nan nan 0.387354 0.427033 0.405956 0.000112 0.395949 0.436385 0.414015 0.000119 964.010000 973.190000 966.524667 429.451689 1095.080000 1073.300000 1083.565367 478.337836 7940.910000 7953.510000 7949.909967 850.987519
103 0.391105 0.431373 0.409721 0.000052 nan nan nan nan 0.391105 0.431373 0.409721 0.000052 0.387829 0.427258 0.405656 0.000110 0.394381 0.435488 0.413786 0.000117 nan nan nan nan nan nan nan nan 0.387829 0.427258 0.405656 0.000110 0.394381 0.435488 0.413786 0.000117 961.610000 967.450000 966.509367 426.429356 1091.380000 1073.220000 1083.632933 479.264721 7947.010000 7959.330000 7949.857700 854.605668
104 0.390792 0.431788 0.409525 0.000052 nan nan nan nan 0.390792 0.431788 0.409525 0.000052 0.386320 0.426512 0.405606 0.000111 0.395264 0.437063 0.413445 0.000116 nan nan nan nan nan nan nan nan 0.386320 0.426512 0.405606 0.000111 0.395264 0.437063 0.413445 0.000116 962.490000 968.580000 966.381933 428.618106 1093.910000 1074.470000 1083.846067 478.361076 7943.600000 7956.950000 7949.772000 856.226991
105 0.390792 0.431267 0.409412 0.000052 nan nan nan nan 0.390792 0.431267 0.409412 0.000052 0.386956 0.425804 0.405432 0.000113 0.394628 0.436730 0.413393 0.000116 nan nan nan nan nan nan nan nan 0.386956 0.425804 0.405432 0.000113 0.394628 0.436730 0.413393 0.000116 961.590000 970.740000 966.179100 439.979174 1093.760000 1070.420000 1084.177733 483.251239 7944.650000 7958.840000 7949.643167 873.756075
106 0.390363 0.431207 0.409250 0.000051 nan nan nan nan 0.390363 0.431207 0.409250 0.000051 0.388182 0.425334 0.405254 0.000114 0.392544 0.437081 0.413247 0.000116 nan nan nan nan nan nan nan nan 0.388182 0.425334 0.405254 0.000114 0.392544 0.437081 0.413247 0.000116 963.840000 970.990000 966.267267 436.371160 1092.370000 1076.240000 1084.402633 478.425982 7943.790000 7952.770000 7949.330100 870.416181
107 0.390607 0.430956 0.409114 0.000051 nan nan nan nan 0.390607 0.430956 0.409114 0.000051 0.386736 0.426420 0.405077 0.000112 0.394478 0.435493 0.413151 0.000115 nan nan nan nan nan nan nan nan 0.386736 0.426420 0.405077 0.000112 0.394478 0.435493 0.413151 0.000115 962.000000 972.890000 966.178200 443.845835 1092.530000 1074.990000 1084.483367 487.977890 7945.470000 7952.120000 7949.338433 885.549852
108 0.390477 0.430827 0.408941 0.000051 nan nan nan nan 0.390477 0.430827 0.408941 0.000051 0.387155 0.426676 0.404967 0.000116 0.393799 0.434979 0.412915 0.000116 nan nan nan nan nan nan nan nan 0.387155 0.426676 0.404967 0.000116 0.393799 0.434979 0.412915 0.000116 960.330000 975.640000 966.209667 457.370593 1094.240000 1071.610000 1084.787867 489.453982 7945.430000 7952.750000 7949.002467 899.188503
109 0.390293 0.430413 0.408804 0.000051 nan nan nan nan 0.390293 0.430413 0.408804 0.000051 0.386536 0.426721 0.404846 0.000116 0.394051 0.434105 0.412762 0.000119 nan nan nan nan nan nan nan nan 0.386536 0.426721 0.404846 0.000116 0.394051 0.434105 0.412762 0.000119 961.840000 973.910000 966.058033 458.578712 1092.270000 1074.860000 1084.909067 492.055877 7945.890000 7951.230000 7949.032900 893.827769
110 0.389861 0.430326 0.408686 0.000051 nan nan nan nan 0.389861 0.430326 0.408686 0.000051 0.386724 0.425518 0.404685 0.000115 0.392997 0.435135 0.412687 0.000117 nan nan nan nan nan nan nan nan 0.386724 0.425518 0.404685 0.000115 0.392997 0.435135 0.412687 0.000117 961.680000 974.380000 966.215600 472.252438 1093.960000 1075.940000 1085.284767 487.752969 7944.360000 7949.680000 7948.499633 897.747885
111 0.389769 0.429910 0.408478 0.000052 nan nan nan nan 0.389769 0.429910 0.408478 0.000052 0.385903 0.426027 0.404411 0.000115 0.393635 0.433793 0.412544 0.000119 nan nan nan nan nan nan nan nan 0.385903 0.426027 0.404411 0.000115 0.393635 0.433793 0.412544 0.000119 961.520000 972.360000 966.075367 480.770527 1092.290000 1074.650000 1085.348800 484.030889 7946.190000 7952.990000 7948.575833 898.126516
112 0.389542 0.429679 0.408298 0.000051 nan nan nan nan 0.389542 0.429679 0.408298 0.000051 0.386581 0.424443 0.404230 0.000116 0.392503 0.434914 0.412366 0.000118 nan nan nan nan nan nan nan nan 0.386581 0.424443 0.404230 0.000116 0.392503 0.434914 0.412366 0.000118 958.770000 969.500000 966.021200 486.028410 1091.830000 1071.850000 1085.594333 481.143402 7949.400000 7958.650000 7948.384467 896.686537
113 0.389226 0.429354 0.408126 0.000052 nan nan nan nan 0.389226 0.429354 0.408126 0.000052 0.385365 0.424946 0.404113 0.000114 0.393086 0.433763 0.412138 0.000120 nan nan nan nan nan nan nan nan 0.385365 0.424946 0.404113 0.000114 0.393086 0.433763 0.412138 0.000120 957.130000 973.470000 966.015433 494.419617 1093.110000 1074.090000 1086.053867 484.422816 7949.760000 7952.440000 7947.930700 912.416969
114 0.389326 0.429898 0.407924 0.000053 nan nan nan nan 0.389326 0.429898 0.407924 0.000053 0.387150 0.426187 0.403924 0.000115 0.391503 0.433609 0.411924 0.000122 nan nan nan nan nan nan nan nan 0.387150 0.426187 0.403924 0.000115 0.391503 0.433609 0.411924 0.000122 959.150000 972.060000 965.801700 492.911811 1095.860000 1074.180000 1086.423000 485.793817 7944.990000 7953.760000 7947.775300 912.686365
115 0.388841 0.430425 0.407653 0.000052 nan nan nan nan 0.388841 0.430425 0.407653 0.000052 0.385427 0.426399 0.403742 0.000114 0.392254 0.434450 0.411564 0.000120 nan nan nan nan nan nan nan nan 0.385427 0.426399 0.403742 0.000114 0.392254 0.434450 0.411564 0.000120 958.900000 973.230000 965.364933 488.310000 1094.770000 1072.010000 1087.111733 480.594773 7946.330000 7954.760000 7947.523333 907.193582
116 0.389326 0.429718 0.407596 0.000051 nan nan nan nan 0.389326 0.429718 0.407596 0.000051 0.385815 0.426271 0.403627 0.000113 0.392836 0.433166 0.411564 0.000118 nan nan nan nan nan nan nan nan 0.385815 0.426271 0.403627 0.000113 0.392836 0.433166 0.411564 0.000118 957.120000 974.160000 965.111100 481.607111 1094.990000 1078.170000 1087.402867 487.350573 7947.890000 7947.670000 7947.486033 909.457832
117 0.388910 0.429253 0.407430 0.000052 nan nan nan nan 0.388910 0.429253 0.407430 0.000052 0.384414 0.425986 0.403466 0.000114 0.393407 0.432520 0.411393 0.000119 nan nan nan nan nan nan nan nan 0.384414 0.425986 0.403466 0.000114 0.393407 0.432520 0.411393 0.000119 960.440000 971.250000 964.960767 476.660765 1096.410000 1075.980000 1087.413000 495.728082 7943.150000 7952.770000 7947.626233 911.317855
118 0.388685 0.428913 0.407313 0.000051 nan nan nan nan 0.388685 0.428913 0.407313 0.000051 0.384970 0.424580 0.403442 0.000112 0.392401 0.433247 0.411184 0.000119 nan nan nan nan nan nan nan nan 0.384970 0.424580 0.403442 0.000112 0.392401 0.433247 0.411184 0.000119 960.440000 973.330000 964.794267 477.443401 1094.460000 1074.030000 1087.371567 490.438648 7945.100000 7952.640000 7947.834167 909.393750
119 0.388589 0.429183 0.407138 0.000052 nan nan nan nan 0.388589 0.429183 0.407138 0.000052 0.385543 0.425921 0.403290 0.000113 0.391636 0.432444 0.410985 0.000118 nan nan nan nan nan nan nan nan 0.385543 0.425921 0.403290 0.000113 0.391636 0.432444 0.410985 0.000118 961.440000 971.360000 964.559433 468.279633 1096.470000 1074.750000 1087.677067 486.423273 7942.090000 7953.890000 7947.763500 907.728497
120 0.388402 0.428811 0.406991 0.000052 nan nan nan nan 0.388402 0.428811 0.406991 0.000052 0.385434 0.424634 0.403123 0.000114 0.391371 0.432989 0.410859 0.000120 nan nan nan nan nan nan nan nan 0.385434 0.424634 0.403123 0.000114 0.391371 0.432989 0.410859 0.000120 959.350000 973.400000 964.395333 469.845406 1096.410000 1073.870000 1087.647200 482.777265 7944.240000 7952.730000 7947.957467 906.863734
121 0.388014 0.428877 0.406764 0.000053 nan nan nan nan 0.388014 0.428877 0.406764 0.000053 0.383973 0.424562 0.402937 0.000115 0.392056 0.433191 0.410591 0.000121 nan nan nan nan nan nan nan nan 0.383973 0.424562 0.402937 0.000115 0.392056 0.433191 0.410591 0.000121 957.920000 971.850000 964.023067 467.573241 1100.170000 1075.750000 1088.044867 476.451549 7941.910000 7952.400000 7947.932067 895.043443
122 0.387979 0.428246 0.406577 0.000052 nan nan nan nan 0.387979 0.428246 0.406577 0.000052 0.384413 0.424242 0.402810 0.000112 0.391545 0.432250 0.410345 0.000120 nan nan nan nan nan nan nan nan 0.384413 0.424242 0.402810 0.000112 0.391545 0.432250 0.410345 0.000120 957.080000 971.760000 963.577667 454.884962 1096.770000 1076.450000 1088.318167 475.136445 7946.150000 7951.790000 7948.104167 869.558775
123 0.387682 0.428416 0.406486 0.000051 nan nan nan nan 0.387682 0.428416 0.406486 0.000051 0.385701 0.423450 0.402706 0.000111 0.389664 0.433382 0.410266 0.000119 nan nan nan nan nan nan nan nan 0.385701 0.423450 0.402706 0.000111 0.389664 0.433382 0.410266 0.000119 957.680000 971.650000 963.051767 445.151721 1099.760000 1074.330000 1088.618300 477.932284 7942.560000 7954.020000 7948.329933 855.956372
124 0.387740 0.428601 0.406444 0.000053 nan nan nan nan 0.387740 0.428601 0.406444 0.000053 0.385642 0.424678 0.402684 0.000111 0.389839 0.432524 0.410203 0.000121 nan nan nan nan nan nan nan nan 0.385642 0.424678 0.402684 0.000111 0.389839 0.432524 0.410203 0.000121 957.850000 972.010000 962.988500 448.871550 1098.620000 1076.420000 1088.917633 486.217061 7943.530000 7951.570000 7948.093867 858.811710
125 0.387476 0.428697 0.406253 0.000053 nan nan nan nan 0.387476 0.428697 0.406253 0.000053 0.385745 0.424444 0.402510 0.000113 0.389206 0.432950 0.409996 0.000121 nan nan nan nan nan nan nan nan 0.385745 0.424444 0.402510 0.000113 0.389206 0.432950 0.409996 0.000121 957.310000 971.150000 962.854933 432.234489 1102.080000 1074.520000 1089.212133 483.988167 7940.610000 7954.330000 7947.932933 850.033282
126 0.387314 0.428378 0.406094 0.000052 nan nan nan nan 0.387314 0.428378 0.406094 0.000052 0.385372 0.423306 0.402361 0.000112 0.389256 0.433449 0.409828 0.000121 nan nan nan nan nan nan nan nan 0.385372 0.423306 0.402361 0.000112 0.389256 0.433449 0.409828 0.000121 956.480000 971.260000 962.636600 433.577405 1095.520000 1075.520000 1089.425767 490.783788 7948.000000 7953.220000 7947.937633 850.941455
127 0.386862 0.427403 0.405929 0.000052 nan nan nan nan 0.386862 0.427403 0.405929 0.000052 0.385571 0.421294 0.402261 0.000111 0.388152 0.433512 0.409598 0.000124 nan nan nan nan nan nan nan nan 0.385571 0.421294 0.402261 0.000111 0.388152 0.433512 0.409598 0.000124 959.330000 969.070000 962.479467 427.319840 1099.980000 1076.950000 1089.800067 494.102010 7940.690000 7953.980000 7947.720467 855.330619
128 0.387082 0.427665 0.405749 0.000053 nan nan nan nan 0.387082 0.427665 0.405749 0.000053 0.384897 0.424650 0.402153 0.000112 0.389267 0.430680 0.409345 0.000124 nan nan nan nan nan nan nan nan 0.384897 0.424650 0.402153 0.000112 0.389267 0.430680 0.409345 0.000124 956.870000 970.730000 962.344700 427.598240 1100.870000 1079.500000 1090.051900 496.040719 7942.260000 7949.770000 7947.603400 859.486780
129 0.386615 0.427875 0.405590 0.000052 nan nan nan nan 0.386615 0.427875 0.405590 0.000052 0.383001 0.423958 0.402020 0.000114 0.390229 0.431793 0.409160 0.000123 nan nan nan nan nan nan nan nan 0.383001 0.423958 0.402020 0.000114 0.390229 0.431793 0.409160 0.000123 955.110000 972.060000 962.068567 430.772141 1101.540000 1078.960000 1090.149033 495.169669 7943.350000 7948.980000 7947.782400 859.052730
130 0.386696 0.427676 0.405461 0.000052 nan nan nan nan 0.386696 0.427676 0.405461 0.000052 0.384830 0.423604 0.401944 0.000113 0.388563 0.431749 0.408978 0.000123 nan nan nan nan nan nan nan nan 0.384830 0.423604 0.401944 0.000113 0.388563 0.431749 0.408978 0.000123 960.340000 971.280000 961.944333 433.978016 1097.790000 1076.690000 1090.428333 496.628539 7941.870000 7952.030000 7947.627333 879.779135
131 0.386470 0.427698 0.405345 0.000053 nan nan nan nan 0.386470 0.427698 0.405345 0.000053 0.384542 0.423164 0.401892 0.000112 0.388398 0.432233 0.408797 0.000123 nan nan nan nan nan nan nan nan 0.384542 0.423164 0.401892 0.000112 0.388398 0.432233 0.408797 0.000123 954.710000 971.970000 961.677367 436.715980 1098.960000 1076.420000 1090.698733 493.538953 7946.330000 7951.610000 7947.623900 881.759962
132 0.386410 0.427325 0.405166 0.000054 nan nan nan nan 0.386410 0.427325 0.405166 0.000054 0.383140 0.422874 0.401756 0.000112 0.389681 0.431775 0.408577 0.000125 nan nan nan nan nan nan nan nan 0.383140 0.422874 0.401756 0.000112 0.389681 0.431775 0.408577 0.000125 958.080000 967.560000 961.620467 437.134957 1097.750000 1081.820000 1090.657800 493.938337 7944.170000 7950.620000 7947.721733 875.706563
133 0.386074 0.427384 0.405045 0.000054 nan nan nan nan 0.386074 0.427384 0.405045 0.000054 0.383778 0.423739 0.401739 0.000114 0.388369 0.431028 0.408351 0.000124 nan nan nan nan nan nan nan nan 0.383778 0.423739 0.401739 0.000114 0.388369 0.431028 0.408351 0.000124 957.680000 968.250000 961.714467 427.489777 1098.610000 1079.230000 1090.808333 480.358956 7943.710000 7952.520000 7947.477200 848.061781
134 0.386206 0.427052 0.404924 0.000054 nan nan nan nan 0.386206 0.427052 0.404924 0.000054 0.383093 0.422721 0.401660 0.000116 0.389319 0.431383 0.408189 0.000122 nan nan nan nan nan nan nan nan 0.383093 0.422721 0.401660 0.000116 0.389319 0.431383 0.408189 0.000122 958.620000 967.750000 961.707167 423.272046 1096.560000 1077.270000 1090.975800 474.882637 7944.820000 7954.980000 7947.317033 856.125336
135 0.385506 0.426610 0.404762 0.000054 nan nan nan nan 0.385506 0.426610 0.404762 0.000054 0.382803 0.422408 0.401497 0.000117 0.388209 0.430811 0.408026 0.000121 nan nan nan nan nan nan nan nan 0.382803 0.422408 0.401497 0.000117 0.388209 0.430811 0.408026 0.000121 957.580000 966.140000 961.621467 427.809803 1097.680000 1077.120000 1091.238167 471.617241 7944.740000 7956.740000 7947.140367 861.751561
136 0.385726 0.427233 0.404534 0.000055 nan nan nan nan 0.385726 0.427233 0.404534 0.000055 0.382275 0.423593 0.401271 0.000118 0.389178 0.430873 0.407796 0.000120 nan nan nan nan nan nan nan nan 0.382275 0.423593 0.401271 0.000118 0.389178 0.430873 0.407796 0.000120 956.830000 970.710000 961.510533 424.101357 1098.630000 1083.200000 1091.350467 466.504521 7944.540000 7946.090000 7947.139000 858.479687
137 0.385585 0.426629 0.404358 0.000053 nan nan nan nan 0.385585 0.426629 0.404358 0.000053 0.382510 0.422264 0.401000 0.000117 0.388659 0.430995 0.407715 0.000119 nan nan nan nan nan nan nan nan 0.382510 0.422264 0.401000 0.000117 0.388659 0.430995 0.407715 0.000119 956.860000 965.210000 961.261133 416.443815 1097.430000 1085.720000 1091.578200 466.406771 7945.710000 7949.070000 7947.160667 858.138236
138 0.385309 0.426430 0.404139 0.000054 nan nan nan nan 0.385309 0.426430 0.404139 0.000054 0.382546 0.421928 0.400783 0.000117 0.388072 0.430932 0.407495 0.000120 nan nan nan nan nan nan nan nan 0.382546 0.421928 0.400783 0.000117 0.388072 0.430932 0.407495 0.000120 954.280000 971.330000 961.280367 416.083002 1099.930000 1080.770000 1091.666800 464.142327 7945.790000 7947.900000 7947.052833 851.556348
139 0.385419 0.426309 0.403991 0.000053 nan nan nan nan 0.385419 0.426309 0.403991 0.000053 0.383429 0.422901 0.400592 0.000115 0.387409 0.429718 0.407389 0.000121 nan nan nan nan nan nan nan nan 0.383429 0.422901 0.400592 0.000115 0.387409 0.429718 0.407389 0.000121 960.260000 966.470000 961.169333 409.208477 1102.040000 1081.160000 1091.899167 456.724811 7937.700000 7952.370000 7946.931500 838.180561
140 0.385380 0.426072 0.403828 0.000053 nan nan nan nan 0.385380 0.426072 0.403828 0.000053 0.381276 0.421097 0.400471 0.000115 0.389485 0.431046 0.407184 0.000121 nan nan nan nan nan nan nan nan 0.381276 0.421097 0.400471 0.000115 0.389485 0.431046 0.407184 0.000121 959.600000 969.700000 961.030367 407.471003 1101.110000 1080.590000 1091.961900 455.439124 7939.290000 7949.710000 7947.007733 836.397449
141 0.385466 0.426482 0.403707 0.000052 nan nan nan nan 0.385466 0.426482 0.403707 0.000052 0.381860 0.421769 0.400362 0.000115 0.389072 0.431195 0.407052 0.000119 nan nan nan nan nan nan nan nan 0.381860 0.421769 0.400362 0.000115 0.389072 0.431195 0.407052 0.000119 959.330000 969.830000 960.884067 407.543144 1099.620000 1078.060000 1091.846000 451.804098 7941.050000 7952.110000 7947.269933 833.337017
142 0.384947 0.425701 0.403584 0.000053 nan nan nan nan 0.384947 0.425701 0.403584 0.000053 0.382148 0.423105 0.400312 0.000114 0.387745 0.428296 0.406856 0.000121 nan nan nan nan nan nan nan nan 0.382148 0.423105 0.400312 0.000114 0.387745 0.428296 0.406856 0.000121 960.560000 965.570000 960.776900 406.933239 1100.460000 1080.510000 1092.120700 453.896643 7938.980000 7953.920000 7947.102400 831.716025
143 0.384717 0.426102 0.403549 0.000053 nan nan nan nan 0.384717 0.426102 0.403549 0.000053 0.382645 0.421963 0.400332 0.000113 0.386788 0.430242 0.406767 0.000123 nan nan nan nan nan nan nan nan 0.382645 0.421963 0.400332 0.000113 0.386788 0.430242 0.406767 0.000123 959.040000 972.140000 960.743867 417.782643 1100.150000 1083.430000 1092.308267 452.189186 7940.810000 7944.430000 7946.947867 831.385741
144 0.385160 0.425197 0.403400 0.000053 nan nan nan nan 0.385160 0.425197 0.403400 0.000053 0.381560 0.421349 0.400192 0.000115 0.388760 0.429045 0.406608 0.000122 nan nan nan nan nan nan nan nan 0.381560 0.421349 0.400192 0.000115 0.388760 0.429045 0.406608 0.000122 955.460000 967.780000 960.987933 416.486544 1100.860000 1080.560000 1092.193067 451.601592 7943.680000 7951.660000 7946.819000 833.324896
145 0.384551 0.426027 0.403215 0.000054 nan nan nan nan 0.384551 0.426027 0.403215 0.000054 0.381692 0.421719 0.399940 0.000115 0.387410 0.430335 0.406490 0.000122 nan nan nan nan nan nan nan nan 0.381692 0.421719 0.399940 0.000115 0.387410 0.430335 0.406490 0.000122 956.300000 967.120000 960.902633 427.094048 1101.850000 1085.370000 1092.230633 442.307783 7941.850000 7947.510000 7946.866733 822.496130
146 0.384975 0.424763 0.403127 0.000052 nan nan nan nan 0.384975 0.424763 0.403127 0.000052 0.382901 0.420802 0.399929 0.000114 0.387049 0.428723 0.406324 0.000120 nan nan nan nan nan nan nan nan 0.382901 0.420802 0.399929 0.000114 0.387049 0.428723 0.406324 0.000120 957.740000 968.600000 960.946133 429.059828 1100.970000 1078.170000 1092.313500 443.459708 7941.290000 7953.230000 7946.740367 821.106723
147 0.384575 0.425590 0.402935 0.000053 nan nan nan nan 0.384575 0.425590 0.402935 0.000053 0.380341 0.422831 0.399664 0.000116 0.388809 0.428348 0.406206 0.000120 nan nan nan nan nan nan nan nan 0.380341 0.422831 0.399664 0.000116 0.388809 0.428348 0.406206 0.000120 953.980000 970.880000 960.986700 430.753215 1103.910000 1081.320000 1092.690000 445.677892 7942.110000 7947.800000 7946.323300 826.106340
148 0.384484 0.425480 0.402827 0.000052 nan nan nan nan 0.384484 0.425480 0.402827 0.000052 0.381476 0.423002 0.399455 0.000116 0.387492 0.427958 0.406199 0.000118 nan nan nan nan nan nan nan nan 0.381476 0.423002 0.399455 0.000116 0.387492 0.427958 0.406199 0.000118 955.780000 966.820000 960.965200 428.871055 1100.310000 1079.030000 1092.933533 447.275110 7943.910000 7954.150000 7946.101267 818.277790
149 0.384581 0.424806 0.402728 0.000052 nan nan nan nan 0.384581 0.424806 0.402728 0.000052 0.382043 0.420824 0.399338 0.000114 0.387119 0.428788 0.406118 0.000119 nan nan nan nan nan nan nan nan 0.382043 0.420824 0.399338 0.000114 0.387119 0.428788 0.406118 0.000119 954.900000 971.620000 960.693567 430.099161 1103.750000 1082.190000 1093.083900 449.340470 7941.350000 7946.190000 7946.222533 814.884886
150 0.384041 0.425079 0.402686 0.000052 nan nan nan nan 0.384041 0.425079 0.402686 0.000052 0.381255 0.421630 0.399374 0.000117 0.386826 0.428527 0.405997 0.000118 nan nan nan nan nan nan nan nan 0.381255 0.421630 0.399374 0.000117 0.386826 0.428527 0.405997 0.000118 950.900000 968.990000 960.176533 439.396951 1102.140000 1083.980000 1093.272167 447.237381 7946.960000 7947.030000 7946.551300 810.004726
151 0.384258 0.424735 0.402665 0.000052 nan nan nan nan 0.384258 0.424735 0.402665 0.000052 0.381163 0.422070 0.399380 0.000117 0.387352 0.427401 0.405950 0.000117 nan nan nan nan nan nan nan nan 0.381163 0.422070 0.399380 0.000117 0.387352 0.427401 0.405950 0.000117 951.970000 965.860000 960.255533 441.798997 1104.800000 1079.470000 1093.393500 448.119965 7943.230000 7954.670000 7946.350967 798.003276
152 0.383638 0.424894 0.402667 0.000052 nan nan nan nan 0.383638 0.424894 0.402667 0.000052 0.380098 0.421103 0.399378 0.000118 0.387178 0.428684 0.405956 0.000117 nan nan nan nan nan nan nan nan 0.380098 0.421103 0.399378 0.000118 0.387178 0.428684 0.405956 0.000117 952.500000 965.330000 959.982200 444.425984 1104.870000 1083.950000 1093.647867 454.172036 7942.630000 7950.720000 7946.369933 794.603139
153 0.383912 0.424462 0.402561 0.000052 nan nan nan nan 0.383912 0.424462 0.402561 0.000052 0.380311 0.419042 0.399245 0.000116 0.387513 0.429881 0.405876 0.000119 nan nan nan nan nan nan nan nan 0.380311 0.419042 0.399245 0.000116 0.387513 0.429881 0.405876 0.000119 952.960000 963.830000 959.861333 448.819808 1104.200000 1087.890000 1093.727367 460.524914 7942.840000 7948.280000 7946.411300 796.229677
154 0.383826 0.424261 0.402514 0.000052 nan nan nan nan 0.383826 0.424261 0.402514 0.000052 0.381241 0.418582 0.399160 0.000116 0.386410 0.429941 0.405868 0.000120 nan nan nan nan nan nan nan nan 0.381241 0.418582 0.399160 0.000116 0.386410 0.429941 0.405868 0.000120 951.370000 965.630000 959.647767 448.533789 1103.370000 1084.040000 1094.068933 457.727518 7945.260000 7950.330000 7946.283300 793.502357
155 0.383688 0.424324 0.402409 0.000053 nan nan nan nan 0.383688 0.424324 0.402409 0.000053 0.382055 0.420390 0.398962 0.000117 0.385322 0.428257 0.405855 0.000119 nan nan nan nan nan nan nan nan 0.382055 0.420390 0.398962 0.000117 0.385322 0.428257 0.405855 0.000119 952.300000 968.260000 959.435333 449.081270 1105.420000 1077.600000 1094.148767 457.874335 7942.280000 7954.140000 7946.415900 798.660202
156 0.383694 0.424687 0.402339 0.000054 nan nan nan nan 0.383694 0.424687 0.402339 0.000054 0.379850 0.422730 0.398881 0.000116 0.387538 0.426644 0.405796 0.000120 nan nan nan nan nan nan nan nan 0.379850 0.422730 0.398881 0.000116 0.387538 0.426644 0.405796 0.000120 952.090000 966.980000 959.117467 450.323039 1104.310000 1082.790000 1094.324933 466.851782 7943.600000 7950.230000 7946.557600 800.162906
157 0.383667 0.424666 0.402236 0.000054 nan nan nan nan 0.383667 0.424666 0.402236 0.000054 0.379757 0.420420 0.398817 0.000117 0.387577 0.428912 0.405655 0.000121 nan nan nan nan nan nan nan nan 0.379757 0.420420 0.398817 0.000117 0.387577 0.428912 0.405655 0.000121 953.110000 965.440000 958.700833 441.205319 1105.740000 1085.510000 1094.743867 469.518916 7941.150000 7949.050000 7946.555300 797.797248
158 0.383323 0.424164 0.402073 0.000054 nan nan nan nan 0.383323 0.424164 0.402073 0.000054 0.379972 0.419433 0.398746 0.000117 0.386675 0.428894 0.405401 0.000121 nan nan nan nan nan nan nan nan 0.379972 0.419433 0.398746 0.000117 0.386675 0.428894 0.405401 0.000121 952.940000 965.870000 958.312300 445.882451 1106.760000 1082.570000 1095.074867 473.571276 7940.300000 7951.560000 7946.612833 800.874639
159 0.383319 0.424321 0.401996 0.000053 nan nan nan nan 0.383319 0.424321 0.401996 0.000053 0.379878 0.421244 0.398631 0.000118 0.386760 0.427398 0.405361 0.000121 nan nan nan nan nan nan nan nan 0.379878 0.421244 0.398631 0.000118 0.386760 0.427398 0.405361 0.000121 951.310000 968.020000 958.123600 443.197956 1108.480000 1083.080000 1095.370933 474.884627 7940.210000 7948.900000 7946.505467 810.495609
160 0.382776 0.424303 0.401861 0.000054 nan nan nan nan 0.382776 0.424303 0.401861 0.000054 0.379825 0.420044 0.398440 0.000119 0.385727 0.428561 0.405281 0.000122 nan nan nan nan nan nan nan nan 0.379825 0.420044 0.398440 0.000119 0.385727 0.428561 0.405281 0.000122 949.540000 972.300000 957.867233 436.642973 1107.210000 1084.740000 1095.794633 483.507860 7943.250000 7942.960000 7946.338133 817.200071
161 0.382804 0.424588 0.401831 0.000054 nan nan nan nan 0.382804 0.424588 0.401831 0.000054 0.380223 0.420512 0.398475 0.000119 0.385385 0.428663 0.405186 0.000122 nan nan nan nan nan nan nan nan 0.380223 0.420512 0.398475 0.000119 0.385385 0.428663 0.405186 0.000122 949.090000 965.560000 957.730500 439.598862 1108.340000 1082.490000 1095.892400 484.759611 7942.570000 7951.950000 7946.377100 808.512102
162 0.382505 0.423870 0.401733 0.000054 nan nan nan nan 0.382505 0.423870 0.401733 0.000054 0.380063 0.418542 0.398380 0.000120 0.384947 0.429198 0.405085 0.000122 nan nan nan nan nan nan nan nan 0.380063 0.418542 0.398380 0.000120 0.384947 0.429198 0.405085 0.000122 952.570000 963.550000 957.600600 441.092582 1108.460000 1081.040000 1096.273633 487.128306 7938.970000 7955.410000 7946.125767 826.754647
163 0.382436 0.423973 0.401533 0.000054 nan nan nan nan 0.382436 0.423973 0.401533 0.000054 0.379927 0.419558 0.398240 0.000123 0.384946 0.428388 0.404827 0.000121 nan nan nan nan nan nan nan nan 0.379927 0.419558 0.398240 0.000123 0.384946 0.428388 0.404827 0.000121 951.960000 969.680000 957.480700 441.892453 1113.090000 1080.790000 1096.719067 493.592900 7934.950000 7949.530000 7945.800233 833.767124
164 0.381983 0.423574 0.401337 0.000055 nan nan nan nan 0.381983 0.423574 0.401337 0.000055 0.378374 0.419087 0.397895 0.000125 0.385592 0.428062 0.404779 0.000123 nan nan nan nan nan nan nan nan 0.378374 0.419087 0.397895 0.000125 0.385592 0.428062 0.404779 0.000123 949.210000 967.090000 957.616167 452.290004 1108.580000 1083.430000 1097.255167 496.921972 7942.210000 7949.480000 7945.128667 827.873218
165 0.382321 0.423623 0.401219 0.000054 nan nan nan nan 0.382321 0.423623 0.401219 0.000054 0.378171 0.419874 0.397847 0.000125 0.386471 0.427372 0.404590 0.000123 nan nan nan nan nan nan nan nan 0.378171 0.419874 0.397847 0.000125 0.386471 0.427372 0.404590 0.000123 951.230000 969.200000 957.595633 451.386173 1109.580000 1085.110000 1097.774767 502.754793 7939.190000 7945.690000 7944.629600 840.285714
166 0.382139 0.423817 0.401049 0.000054 nan nan nan nan 0.382139 0.423817 0.401049 0.000054 0.379333 0.420257 0.397649 0.000124 0.384945 0.427378 0.404449 0.000123 nan nan nan nan nan nan nan nan 0.379333 0.420257 0.397649 0.000124 0.384945 0.427378 0.404449 0.000123 948.680000 968.620000 957.283100 450.102627 1111.880000 1082.930000 1098.068367 503.291562 7939.440000 7948.450000 7944.648533 836.880784
167 0.381869 0.423996 0.400842 0.000055 nan nan nan nan 0.381869 0.423996 0.400842 0.000055 0.378519 0.420834 0.397371 0.000123 0.385219 0.427159 0.404313 0.000125 nan nan nan nan nan nan nan nan 0.378519 0.420834 0.397371 0.000123 0.385219 0.427159 0.404313 0.000125 951.640000 964.540000 956.887300 440.908850 1111.460000 1085.490000 1098.663433 502.607629 7936.900000 7949.970000 7944.449267 823.676461
168 0.381719 0.423054 0.400672 0.000054 nan nan nan nan 0.381719 0.423054 0.400672 0.000054 0.378434 0.420403 0.397222 0.000121 0.385004 0.425706 0.404122 0.000124 nan nan nan nan nan nan nan nan 0.378434 0.420403 0.397222 0.000121 0.385004 0.425706 0.404122 0.000124 949.740000 968.380000 956.541467 439.840967 1111.440000 1080.120000 1098.894300 504.780214 7938.820000 7951.500000 7944.564233 823.271896
169 0.381558 0.423041 0.400506 0.000054 nan nan nan nan 0.381558 0.423041 0.400506 0.000054 0.378583 0.418541 0.396971 0.000120 0.384534 0.427542 0.404041 0.000123 nan nan nan nan nan nan nan nan 0.378583 0.418541 0.396971 0.000120 0.384534 0.427542 0.404041 0.000123 951.070000 965.850000 956.326300 433.423296 1110.650000 1086.210000 1099.561700 488.293609 7938.280000 7947.940000 7944.112000 814.869412
170 0.381374 0.422780 0.400318 0.000055 nan nan nan nan 0.381374 0.422780 0.400318 0.000055 0.377068 0.417214 0.396737 0.000119 0.385679 0.428346 0.403899 0.000125 nan nan nan nan nan nan nan nan 0.377068 0.417214 0.396737 0.000119 0.385679 0.428346 0.403899 0.000125 951.220000 961.720000 956.042533 436.061712 1112.260000 1084.760000 1100.021567 485.561093 7936.520000 7953.520000 7943.935900 820.038334
171 0.381371 0.422661 0.400203 0.000055 nan nan nan nan 0.381371 0.422661 0.400203 0.000055 0.377685 0.417447 0.396587 0.000121 0.385057 0.427875 0.403819 0.000122 nan nan nan nan nan nan nan nan 0.377685 0.417447 0.396587 0.000121 0.385057 0.427875 0.403819 0.000122 951.710000 967.900000 955.931067 439.781802 1111.590000 1088.050000 1100.356433 477.133841 7936.700000 7944.050000 7943.712500 818.147467
172 0.380542 0.422877 0.400139 0.000055 nan nan nan nan 0.380542 0.422877 0.400139 0.000055 0.376901 0.418616 0.396472 0.000122 0.384182 0.427138 0.403806 0.000122 nan nan nan nan nan nan nan nan 0.376901 0.418616 0.396472 0.000122 0.384182 0.427138 0.403806 0.000122 951.290000 965.620000 955.789567 431.922900 1112.030000 1091.340000 1100.590067 474.835124 7936.680000 7943.040000 7943.620367 796.267319
173 0.380577 0.422689 0.400006 0.000056 nan nan nan nan 0.380577 0.422689 0.400006 0.000056 0.377091 0.418698 0.396304 0.000122 0.384064 0.426680 0.403709 0.000122 nan nan nan nan nan nan nan nan 0.377091 0.418698 0.396304 0.000122 0.384064 0.426680 0.403709 0.000122 950.340000 965.990000 955.656133 427.505575 1109.920000 1087.760000 1100.934200 468.730916 7939.740000 7946.250000 7943.409667 795.606870
174 0.380998 0.422825 0.399805 0.000056 nan nan nan nan 0.380998 0.422825 0.399805 0.000056 0.376336 0.419566 0.396007 0.000122 0.385660 0.426083 0.403603 0.000123 nan nan nan nan nan nan nan nan 0.376336 0.419566 0.396007 0.000122 0.385660 0.426083 0.403603 0.000123 951.100000 964.480000 955.574633 431.033371 1108.610000 1088.900000 1101.385433 463.478031 7940.290000 7946.620000 7943.039933 790.841292
175 0.380815 0.422184 0.399576 0.000055 nan nan nan nan 0.380815 0.422184 0.399576 0.000055 0.376574 0.419495 0.395832 0.000120 0.385055 0.424874 0.403320 0.000122 nan nan nan nan nan nan nan nan 0.376574 0.419495 0.395832 0.000120 0.385055 0.424874 0.403320 0.000122 949.960000 969.050000 955.107433 422.089321 1111.290000 1089.610000 1101.800233 458.220301 7938.750000 7941.340000 7943.092333 786.369841
176 0.380482 0.421478 0.399453 0.000055 nan nan nan nan 0.380482 0.421478 0.399453 0.000055 0.378446 0.417747 0.395610 0.000118 0.382517 0.425209 0.403295 0.000123 nan nan nan nan nan nan nan nan 0.378446 0.417747 0.395610 0.000118 0.382517 0.425209 0.403295 0.000123 949.070000 964.710000 954.897667 415.065493 1111.790000 1091.410000 1101.973200 460.005673 7939.140000 7943.880000 7943.129133 782.035144
177 0.380625 0.421689 0.399316 0.000054 nan nan nan nan 0.380625 0.421689 0.399316 0.000054 0.377056 0.417848 0.395441 0.000117 0.384194 0.425530 0.403192 0.000121 nan nan nan nan nan nan nan nan 0.377056 0.417848 0.395441 0.000117 0.384194 0.425530 0.403192 0.000121 949.960000 961.360000 954.826500 418.260780 1110.390000 1091.140000 1102.154233 459.563586 7939.650000 7947.500000 7943.019267 789.055660
178 0.380667 0.421790 0.399197 0.000053 nan nan nan nan 0.380667 0.421790 0.399197 0.000053 0.377828 0.417460 0.395305 0.000115 0.383507 0.426120 0.403089 0.000121 nan nan nan nan nan nan nan nan 0.377828 0.417460 0.395305 0.000115 0.383507 0.426120 0.403089 0.000121 950.940000 962.590000 954.926433 422.893201 1109.830000 1084.980000 1102.377800 456.354018 7939.230000 7952.430000 7942.695767 795.302393
179 0.380446 0.421532 0.399161 0.000053 nan nan nan nan 0.380446 0.421532 0.399161 0.000053 0.377589 0.417303 0.395275 0.000114 0.383303 0.425762 0.403047 0.000123 nan nan nan nan nan nan nan nan 0.377589 0.417303 0.395275 0.000114 0.383303 0.425762 0.403047 0.000123 947.800000 964.400000 954.797033 423.544270 1110.640000 1087.380000 1102.482833 457.704622 7941.560000 7948.220000 7942.720133 795.490561
180 0.380650 0.421686 0.399122 0.000052 nan nan nan nan 0.380650 0.421686 0.399122 0.000052 0.377998 0.416612 0.395368 0.000114 0.383303 0.426760 0.402876 0.000122 nan nan nan nan nan nan nan nan 0.377998 0.416612 0.395368 0.000114 0.383303 0.426760 0.402876 0.000122 950.740000 965.470000 954.848800 418.710947 1111.690000 1087.200000 1102.489333 456.019737 7937.570000 7947.330000 7942.661867 791.763381
181 0.380621 0.421830 0.399118 0.000053 nan nan nan nan 0.380621 0.421830 0.399118 0.000053 0.377967 0.417639 0.395490 0.000114 0.383274 0.426022 0.402746 0.000122 nan nan nan nan nan nan nan nan 0.377967 0.417639 0.395490 0.000114 0.383274 0.426022 0.402746 0.000122 948.760000 960.790000 954.990900 415.396811 1108.690000 1083.380000 1102.672600 458.994528 7942.550000 7955.830000 7942.336500 791.811813
182 0.380551 0.421436 0.399143 0.000054 nan nan nan nan 0.380551 0.421436 0.399143 0.000054 0.376986 0.416136 0.395486 0.000114 0.384115 0.426736 0.402799 0.000122 nan nan nan nan nan nan nan nan 0.376986 0.416136 0.395486 0.000114 0.384115 0.426736 0.402799 0.000122 949.970000 966.620000 954.938633 417.998116 1109.160000 1082.370000 1102.776967 460.978409 7940.870000 7951.010000 7942.284400 788.488376
183 0.380135 0.421987 0.399047 0.000054 nan nan nan nan 0.380135 0.421987 0.399047 0.000054 0.376808 0.417128 0.395468 0.000114 0.383462 0.426846 0.402626 0.000121 nan nan nan nan nan nan nan nan 0.376808 0.417128 0.395468 0.000114 0.383462 0.426846 0.402626 0.000121 952.170000 965.460000 954.991867 419.066800 1107.270000 1088.110000 1102.835800 454.605985 7940.560000 7946.430000 7942.172333 785.255362
184 0.380515 0.421183 0.398938 0.000054 nan nan nan nan 0.380515 0.421183 0.398938 0.000054 0.377216 0.415708 0.395421 0.000115 0.383815 0.426659 0.402455 0.000120 nan nan nan nan nan nan nan nan 0.377216 0.415708 0.395421 0.000115 0.383815 0.426659 0.402455 0.000120 951.170000 962.750000 955.193233 415.942596 1111.310000 1088.190000 1102.824867 450.162444 7937.520000 7949.060000 7941.981900 770.026379
185 0.379732 0.421252 0.398828 0.000054 nan nan nan nan 0.379732 0.421252 0.398828 0.000054 0.376998 0.417758 0.395301 0.000114 0.382466 0.424747 0.402355 0.000120 nan nan nan nan nan nan nan nan 0.376998 0.417758 0.395301 0.000114 0.382466 0.424747 0.402355 0.000120 950.740000 961.550000 955.317433 417.435367 1110.770000 1091.760000 1103.045100 449.439416 7938.490000 7946.690000 7941.637467 776.596384
186 0.380205 0.421485 0.398758 0.000054 nan nan nan nan 0.380205 0.421485 0.398758 0.000054 0.377711 0.419375 0.395220 0.000114 0.382700 0.423595 0.402297 0.000121 nan nan nan nan nan nan nan nan 0.377711 0.419375 0.395220 0.000114 0.382700 0.423595 0.402297 0.000121 951.270000 957.890000 955.257533 412.960813 1113.360000 1085.840000 1103.154233 455.285243 7935.370000 7956.270000 7941.588233 776.182283
187 0.379925 0.421021 0.398713 0.000054 nan nan nan nan 0.379925 0.421021 0.398713 0.000054 0.377109 0.415782 0.395155 0.000114 0.382742 0.426261 0.402272 0.000124 nan nan nan nan nan nan nan nan 0.377109 0.415782 0.395155 0.000114 0.382742 0.426261 0.402272 0.000124 949.230000 962.890000 955.238433 413.579790 1112.770000 1092.030000 1102.994300 464.529101 7938.000000 7945.080000 7941.767267 776.314253
188 0.379396 0.420923 0.398531 0.000054 nan nan nan nan 0.379396 0.420923 0.398531 0.000054 0.375356 0.416733 0.395020 0.000115 0.383437 0.425113 0.402041 0.000124 nan nan nan nan nan nan nan nan 0.375356 0.416733 0.395020 0.000115 0.383437 0.425113 0.402041 0.000124 951.740000 959.750000 955.188600 416.836722 1113.100000 1092.250000 1103.394967 473.728170 7935.160000 7948.000000 7941.416433 781.877572
189 0.379772 0.420963 0.398380 0.000053 nan nan nan nan 0.379772 0.420963 0.398380 0.000053 0.376482 0.417112 0.394878 0.000115 0.383062 0.424814 0.401881 0.000121 nan nan nan nan nan nan nan nan 0.376482 0.417112 0.394878 0.000115 0.383062 0.424814 0.401881 0.000121 950.220000 963.090000 955.119933 410.412315 1114.830000 1091.470000 1103.553533 481.321455 7934.950000 7945.440000 7941.326533 779.094395
190 0.379728 0.420497 0.398370 0.000053 nan nan nan nan 0.379728 0.420497 0.398370 0.000053 0.376308 0.415884 0.394769 0.000117 0.383148 0.425111 0.401971 0.000123 nan nan nan nan nan nan nan nan 0.376308 0.415884 0.394769 0.000117 0.383148 0.425111 0.401971 0.000123 948.300000 960.420000 955.059833 412.210394 1116.220000 1090.420000 1103.567133 486.500435 7935.480000 7949.160000 7941.373033 775.376845
191 0.379617 0.421011 0.398325 0.000055 nan nan nan nan 0.379617 0.421011 0.398325 0.000055 0.375754 0.415736 0.394814 0.000120 0.383480 0.426286 0.401836 0.000124 nan nan nan nan nan nan nan nan 0.375754 0.415736 0.394814 0.000120 0.383480 0.426286 0.401836 0.000124 948.630000 961.840000 955.012933 413.830590 1115.880000 1087.890000 1103.748500 487.888082 7935.490000 7950.270000 7941.238567 775.094541
192 0.379405 0.420793 0.398261 0.000054 nan nan nan nan 0.379405 0.420793 0.398261 0.000054 0.376754 0.417326 0.394619 0.000120 0.382056 0.424261 0.401903 0.000124 nan nan nan nan nan nan nan nan 0.376754 0.417326 0.394619 0.000120 0.382056 0.424261 0.401903 0.000124 949.720000 957.480000 954.857133 411.457882 1114.560000 1087.190000 1104.034167 478.125825 7935.720000 7955.330000 7941.108700 765.188755
193 0.379283 0.421444 0.398248 0.000055 nan nan nan nan 0.379283 0.421444 0.398248 0.000055 0.376165 0.416531 0.394595 0.000121 0.382402 0.426357 0.401900 0.000124 nan nan nan nan nan nan nan nan 0.376165 0.416531 0.394595 0.000121 0.382402 0.426357 0.401900 0.000124 952.980000 959.520000 955.109200 415.111001 1114.590000 1089.200000 1104.213500 475.196015 7932.430000 7951.280000 7940.677300 763.562146
194 0.379477 0.421205 0.398063 0.000054 nan nan nan nan 0.379477 0.421205 0.398063 0.000054 0.375884 0.417899 0.394356 0.000119 0.383071 0.424510 0.401770 0.000123 nan nan nan nan nan nan nan nan 0.375884 0.417899 0.394356 0.000119 0.383071 0.424510 0.401770 0.000123 950.170000 961.720000 955.335633 416.254272 1112.950000 1088.500000 1104.345267 470.851836 7936.880000 7949.780000 7940.319100 756.599684
195 0.379297 0.420511 0.398000 0.000054 nan nan nan nan 0.379297 0.420511 0.398000 0.000054 0.376017 0.415982 0.394207 0.000119 0.382578 0.425039 0.401792 0.000124 nan nan nan nan nan nan nan nan 0.376017 0.415982 0.394207 0.000119 0.382578 0.425039 0.401792 0.000124 949.350000 965.150000 955.517567 418.141642 1116.370000 1090.590000 1104.940167 459.005494 7934.280000 7944.260000 7939.542267 739.925207
196 0.379346 0.420765 0.397923 0.000054 nan nan nan nan 0.379346 0.420765 0.397923 0.000054 0.376545 0.417684 0.394178 0.000119 0.382147 0.423846 0.401667 0.000124 nan nan nan nan nan nan nan nan 0.376545 0.417684 0.394178 0.000119 0.382147 0.423846 0.401667 0.000124 950.270000 963.190000 955.637033 418.819392 1114.020000 1087.920000 1105.148967 459.067445 7935.710000 7948.890000 7939.214000 740.819508
197 0.379288 0.420545 0.397880 0.000053 nan nan nan nan 0.379288 0.420545 0.397880 0.000053 0.376213 0.414727 0.394216 0.000117 0.382362 0.426364 0.401545 0.000124 nan nan nan nan nan nan nan nan 0.376213 0.414727 0.394216 0.000117 0.382362 0.426364 0.401545 0.000124 948.680000 961.980000 955.480633 420.164429 1114.790000 1090.780000 1105.195733 456.271433 7936.530000 7947.240000 7939.323633 731.710075
198 0.379343 0.420585 0.397869 0.000054 nan nan nan nan 0.379343 0.420585 0.397869 0.000054 0.376889 0.414171 0.394224 0.000119 0.381798 0.426998 0.401513 0.000127 nan nan nan nan nan nan nan nan 0.376889 0.414171 0.394224 0.000119 0.381798 0.426998 0.401513 0.000127 948.980000 964.240000 955.361400 429.130027 1115.200000 1086.960000 1105.173367 453.738371 7935.820000 7948.800000 7939.465233 739.327796
199 0.379004 0.419764 0.397788 0.000054 nan nan nan nan 0.379004 0.419764 0.397788 0.000054 0.375836 0.413473 0.394165 0.000118 0.382171 0.426056 0.401411 0.000127 nan nan nan nan nan nan nan nan 0.375836 0.413473 0.394165 0.000118 0.382171 0.426056 0.401411 0.000127 947.060000 957.680000 955.079167 433.426954 1116.210000 1091.310000 1105.369467 446.987358 7936.730000 7951.010000 7939.551367 736.229077
200 0.378568 0.419547 0.397713 0.000054 nan nan nan nan 0.378568 0.419547 0.397713 0.000054 0.376654 0.415925 0.394210 0.000120 0.380481 0.423170 0.401217 0.000125 nan nan nan nan nan nan nan nan 0.376654 0.415925 0.394210 0.000120 0.380481 0.423170 0.401217 0.000125 947.260000 961.980000 954.937900 439.520964 1115.190000 1092.300000 1105.621167 445.241330 7937.550000 7945.720000 7939.440933 728.885555
201 0.378426 0.420055 0.397631 0.000055 nan nan nan nan 0.378426 0.420055 0.397631 0.000055 0.374501 0.416973 0.394095 0.000122 0.382351 0.423136 0.401166 0.000127 nan nan nan nan nan nan nan nan 0.374501 0.416973 0.394095 0.000122 0.382351 0.423136 0.401166 0.000127 948.600000 960.350000 954.905433 442.325762 1112.250000 1095.870000 1105.744133 444.708995 7939.150000 7943.780000 7939.350433 731.491908
202 0.378291 0.420095 0.397591 0.000055 nan nan nan nan 0.378291 0.420095 0.397591 0.000055 0.375171 0.416854 0.394023 0.000122 0.381411 0.423337 0.401159 0.000128 nan nan nan nan nan nan nan nan 0.375171 0.416854 0.394023 0.000122 0.381411 0.423337 0.401159 0.000128 949.030000 958.300000 954.720567 441.004416 1116.450000 1092.590000 1105.799867 449.734993 7934.520000 7949.110000 7939.479567 734.757034
203 0.378622 0.419882 0.397478 0.000055 nan nan nan nan 0.378622 0.419882 0.397478 0.000055 0.376306 0.415315 0.393920 0.000121 0.380938 0.424449 0.401035 0.000126 nan nan nan nan nan nan nan nan 0.376306 0.415315 0.393920 0.000121 0.380938 0.424449 0.401035 0.000126 949.240000 962.600000 954.333667 440.148587 1118.130000 1094.050000 1106.061600 453.053049 7932.630000 7943.350000 7939.604733 738.253288
204 0.378579 0.420344 0.397496 0.000056 nan nan nan nan 0.378579 0.420344 0.397496 0.000056 0.375435 0.417885 0.393984 0.000121 0.381722 0.422803 0.401008 0.000129 nan nan nan nan nan nan nan nan 0.375435 0.417885 0.393984 0.000121 0.381722 0.422803 0.401008 0.000129 946.590000 964.380000 954.313667 445.979518 1115.590000 1095.270000 1105.733067 461.659160 7937.820000 7940.350000 7939.953267 739.883952
205 0.378228 0.420593 0.397381 0.000056 nan nan nan nan 0.378228 0.420593 0.397381 0.000056 0.374731 0.416519 0.393949 0.000120 0.381724 0.424667 0.400812 0.000128 nan nan nan nan nan nan nan nan 0.374731 0.416519 0.393949 0.000120 0.381724 0.424667 0.400812 0.000128 945.240000 964.000000 954.069067 441.580462 1111.630000 1093.470000 1105.886533 464.226858 7943.130000 7942.530000 7940.044400 745.193825
206 0.378379 0.419989 0.397249 0.000054 nan nan nan nan 0.378379 0.419989 0.397249 0.000054 0.375518 0.416338 0.393911 0.000118 0.381239 0.423640 0.400587 0.000127 nan nan nan nan nan nan nan nan 0.375518 0.416338 0.393911 0.000118 0.381239 0.423640 0.400587 0.000127 950.700000 961.480000 953.965867 439.650794 1112.970000 1095.470000 1105.793600 466.915976 7936.330000 7943.050000 7940.240533 761.144961
207 0.378246 0.419618 0.397196 0.000054 nan nan nan nan 0.378246 0.419618 0.397196 0.000054 0.374835 0.416089 0.394001 0.000117 0.381657 0.423147 0.400391 0.000128 nan nan nan nan nan nan nan nan 0.374835 0.416089 0.394001 0.000117 0.381657 0.423147 0.400391 0.000128 948.230000 960.890000 953.783733 436.122492 1113.490000 1097.130000 1105.781300 466.850127 7938.280000 7941.980000 7940.434967 773.582715
208 0.378275 0.419953 0.397075 0.000055 nan nan nan nan 0.378275 0.419953 0.397075 0.000055 0.376219 0.416973 0.393961 0.000117 0.380332 0.422933 0.400188 0.000127 nan nan nan nan nan nan nan nan 0.376219 0.416973 0.393961 0.000117 0.380332 0.422933 0.400188 0.000127 945.960000 959.960000 953.645133 438.168926 1116.470000 1092.900000 1105.849267 461.747459 7937.570000 7947.140000 7940.505600 783.306849
209 0.378094 0.420224 0.397053 0.000055 nan nan nan nan 0.378094 0.420224 0.397053 0.000055 0.375899 0.416519 0.394018 0.000119 0.380288 0.423928 0.400088 0.000124 nan nan nan nan nan nan nan nan 0.375899 0.416519 0.394018 0.000119 0.380288 0.423928 0.400088 0.000124 950.600000 962.340000 953.531700 439.741418 1116.410000 1091.280000 1105.872200 465.813495 7932.990000 7946.380000 7940.596100 794.283925
210 0.377936 0.419821 0.397033 0.000055 nan nan nan nan 0.377936 0.419821 0.397033 0.000055 0.375396 0.417002 0.393955 0.000118 0.380476 0.422641 0.400111 0.000126 nan nan nan nan nan nan nan nan 0.375396 0.417002 0.393955 0.000118 0.380476 0.422641 0.400111 0.000126 948.850000 957.780000 953.542300 446.150095 1117.660000 1094.630000 1105.833300 472.044993 7933.490000 7947.590000 7940.624400 812.036167
211 0.378052 0.419393 0.396938 0.000055 nan nan nan nan 0.378052 0.419393 0.396938 0.000055 0.374879 0.416066 0.393897 0.000121 0.381225 0.422719 0.399979 0.000125 nan nan nan nan nan nan nan nan 0.374879 0.416066 0.393897 0.000121 0.381225 0.422719 0.399979 0.000125 948.680000 956.780000 953.450167 443.356323 1116.480000 1095.020000 1106.078933 466.694308 7934.840000 7948.200000 7940.470900 824.107036
212 0.378025 0.419139 0.396887 0.000055 nan nan nan nan 0.378025 0.419139 0.396887 0.000055 0.375703 0.414388 0.393888 0.000119 0.380347 0.423890 0.399886 0.000127 nan nan nan nan nan nan nan nan 0.375703 0.414388 0.393888 0.000119 0.380347 0.423890 0.399886 0.000127 947.310000 963.990000 953.524000 440.782195 1118.430000 1095.210000 1106.099467 460.392436 7934.260000 7940.800000 7940.376533 832.250298
213 0.377980 0.418914 0.396761 0.000055 nan nan nan nan 0.377980 0.418914 0.396761 0.000055 0.374821 0.417226 0.393825 0.000118 0.381138 0.420602 0.399698 0.000124 nan nan nan nan nan nan nan nan 0.374821 0.417226 0.393825 0.000118 0.381138 0.420602 0.399698 0.000124 949.130000 961.820000 953.472533 439.147392 1116.170000 1094.070000 1106.057433 447.613873 7934.700000 7944.110000 7940.470033 826.259957
214 0.377724 0.419611 0.396691 0.000055 nan nan nan nan 0.377724 0.419611 0.396691 0.000055 0.374661 0.415566 0.393812 0.000118 0.380787 0.423657 0.399571 0.000125 nan nan nan nan nan nan nan nan 0.374661 0.415566 0.393812 0.000118 0.380787 0.423657 0.399571 0.000125 944.580000 963.930000 953.239100 438.408456 1113.940000 1090.900000 1106.166667 441.627251 7941.480000 7945.170000 7940.594233 823.369796
215 0.377545 0.419467 0.396656 0.000055 nan nan nan nan 0.377545 0.419467 0.396656 0.000055 0.374523 0.416318 0.393842 0.000120 0.380566 0.422616 0.399469 0.000124 nan nan nan nan nan nan nan nan 0.374523 0.416318 0.393842 0.000120 0.380566 0.422616 0.399469 0.000124 946.850000 959.210000 953.101233 435.950481 1116.830000 1094.320000 1106.171233 440.434541 7936.320000 7946.470000 7940.727533 822.939162
216 0.378014 0.419544 0.396588 0.000055 nan nan nan nan 0.378014 0.419544 0.396588 0.000055 0.376203 0.415839 0.393762 0.000120 0.379825 0.423249 0.399415 0.000123 nan nan nan nan nan nan nan nan 0.376203 0.415839 0.393762 0.000120 0.379825 0.423249 0.399415 0.000123 945.050000 961.790000 953.128933 432.851324 1118.460000 1094.370000 1106.237000 438.746307 7936.490000 7943.840000 7940.634067 819.708519
217 0.377808 0.419573 0.396501 0.000055 nan nan nan nan 0.377808 0.419573 0.396501 0.000055 0.375501 0.417018 0.393649 0.000120 0.380114 0.422128 0.399354 0.000122 nan nan nan nan nan nan nan nan 0.375501 0.417018 0.393649 0.000120 0.380114 0.422128 0.399354 0.000122 948.440000 960.450000 952.817867 432.220283 1115.190000 1090.770000 1106.535333 435.995001 7936.370000 7948.780000 7940.646800 814.541733
218 0.377673 0.419423 0.396408 0.000054 nan nan nan nan 0.377673 0.419423 0.396408 0.000054 0.374530 0.415051 0.393453 0.000121 0.380816 0.423796 0.399364 0.000122 nan nan nan nan nan nan nan nan 0.374530 0.415051 0.393453 0.000121 0.380816 0.423796 0.399364 0.000122 944.480000 966.140000 952.582333 432.545312 1114.900000 1091.420000 1106.578367 444.956670 7940.620000 7942.440000 7940.839300 824.355601
219 0.377108 0.419161 0.396337 0.000054 nan nan nan nan 0.377108 0.419161 0.396337 0.000054 0.374116 0.416011 0.393370 0.000121 0.380099 0.422311 0.399304 0.000120 nan nan nan nan nan nan nan nan 0.374116 0.416011 0.393370 0.000121 0.380099 0.422311 0.399304 0.000120 945.560000 962.450000 952.682033 437.584787 1115.600000 1088.510000 1106.554100 456.396967 7938.840000 7949.040000 7940.763867 851.977997
220 0.377608 0.418379 0.396355 0.000054 nan nan nan nan 0.377608 0.418379 0.396355 0.000054 0.373998 0.413246 0.393323 0.000121 0.381218 0.423512 0.399388 0.000119 nan nan nan nan nan nan nan nan 0.373998 0.413246 0.393323 0.000121 0.381218 0.423512 0.399388 0.000119 946.800000 967.320000 952.592933 432.238834 1118.300000 1091.510000 1106.369833 455.873964 7934.900000 7941.170000 7941.037233 838.512579
221 0.377731 0.418688 0.396288 0.000054 nan nan nan nan 0.377731 0.418688 0.396288 0.000054 0.374720 0.416241 0.393182 0.000122 0.380743 0.421136 0.399394 0.000116 nan nan nan nan nan nan nan nan 0.374720 0.416241 0.393182 0.000122 0.380743 0.421136 0.399394 0.000116 946.850000 956.850000 952.691567 437.672854 1116.420000 1096.100000 1106.270133 457.574364 7936.730000 7947.050000 7941.038300 856.969675
222 0.377442 0.418733 0.396237 0.000054 nan nan nan nan 0.377442 0.418733 0.396237 0.000054 0.375182 0.415639 0.392964 0.000118 0.379702 0.421827 0.399510 0.000122 nan nan nan nan nan nan nan nan 0.375182 0.415639 0.392964 0.000118 0.379702 0.421827 0.399510 0.000122 947.350000 961.430000 952.654500 435.173855 1113.370000 1097.170000 1106.211700 460.454303 7939.280000 7941.400000 7941.133800 867.658480
223 0.377185 0.418654 0.396175 0.000055 nan nan nan nan 0.377185 0.418654 0.396175 0.000055 0.376175 0.415784 0.392919 0.000119 0.378194 0.421525 0.399431 0.000122 nan nan nan nan nan nan nan nan 0.376175 0.415784 0.392919 0.000119 0.378194 0.421525 0.399431 0.000122 946.740000 964.590000 952.692600 432.884727 1117.200000 1092.800000 1106.036233 471.261467 7936.060000 7942.610000 7941.271167 879.582778
224 0.377357 0.418437 0.396146 0.000054 nan nan nan nan 0.377357 0.418437 0.396146 0.000054 0.375144 0.415782 0.392915 0.000118 0.379569 0.421093 0.399377 0.000123 nan nan nan nan nan nan nan nan 0.375144 0.415782 0.392915 0.000118 0.379569 0.421093 0.399377 0.000123 946.350000 960.090000 952.661700 426.254239 1117.670000 1094.350000 1106.009900 472.636548 7935.980000 7945.560000 7941.328400 878.964570
225 0.376946 0.418706 0.396123 0.000055 nan nan nan nan 0.376946 0.418706 0.396123 0.000055 0.374933 0.415788 0.392880 0.000118 0.378958 0.421624 0.399367 0.000128 nan nan nan nan nan nan nan nan 0.374933 0.415788 0.392880 0.000118 0.378958 0.421624 0.399367 0.000128 947.540000 959.550000 952.860500 434.081840 1116.130000 1094.670000 1105.839933 469.152662 7936.330000 7945.780000 7941.299567 882.393458
226 0.376709 0.418499 0.396054 0.000056 nan nan nan nan 0.376709 0.418499 0.396054 0.000056 0.374876 0.414004 0.392859 0.000119 0.378542 0.422995 0.399249 0.000129 nan nan nan nan nan nan nan nan 0.374876 0.414004 0.392859 0.000119 0.378542 0.422995 0.399249 0.000129 945.950000 959.640000 952.860800 439.844038 1115.330000 1092.000000 1105.838200 471.635841 7938.720000 7948.360000 7941.301000 887.932650
227 0.376965 0.418526 0.396002 0.000056 nan nan nan nan 0.376965 0.418526 0.396002 0.000056 0.373634 0.415980 0.392870 0.000120 0.380297 0.421073 0.399135 0.000130 nan nan nan nan nan nan nan nan 0.373634 0.415980 0.392870 0.000120 0.380297 0.421073 0.399135 0.000130 948.910000 957.930000 952.666733 442.005541 1115.620000 1092.410000 1105.753300 476.692928 7935.470000 7949.660000 7941.579967 896.560137
228 0.376869 0.419585 0.395912 0.000057 nan nan nan nan 0.376869 0.419585 0.395912 0.000057 0.375803 0.414315 0.392860 0.000120 0.377935 0.424854 0.398965 0.000130 nan nan nan nan nan nan nan nan 0.375803 0.414315 0.392860 0.000120 0.377935 0.424854 0.398965 0.000130 947.440000 961.610000 952.567067 438.718844 1115.060000 1094.010000 1105.701700 477.668373 7937.500000 7944.380000 7941.731233 898.455866
229 0.376503 0.418011 0.395811 0.000055 nan nan nan nan 0.376503 0.418011 0.395811 0.000055 0.374725 0.413402 0.392701 0.000121 0.378281 0.422620 0.398921 0.000129 nan nan nan nan nan nan nan nan 0.374725 0.413402 0.392701 0.000121 0.378281 0.422620 0.398921 0.000129 950.630000 959.980000 952.454233 438.799036 1112.410000 1093.240000 1105.787400 475.330572 7936.960000 7946.780000 7941.758367 902.990728
230 0.376515 0.418483 0.395698 0.000056 nan nan nan nan 0.376515 0.418483 0.395698 0.000056 0.373200 0.414463 0.392627 0.000123 0.379829 0.422503 0.398769 0.000127 nan nan nan nan nan nan nan nan 0.373200 0.414463 0.392627 0.000123 0.379829 0.422503 0.398769 0.000127 947.520000 957.830000 952.470500 431.454803 1113.890000 1091.910000 1106.015700 481.411237 7938.590000 7950.260000 7941.513800 902.388102
231 0.376469 0.418426 0.395588 0.000056 nan nan nan nan 0.376469 0.418426 0.395588 0.000056 0.372364 0.415278 0.392538 0.000125 0.380573 0.421574 0.398638 0.000128 nan nan nan nan nan nan nan nan 0.372364 0.415278 0.392538 0.000125 0.380573 0.421574 0.398638 0.000128 949.750000 963.250000 952.486167 418.907873 1110.940000 1092.030000 1106.016233 483.691603 7939.310000 7944.720000 7941.497600 887.041273
232 0.376211 0.418780 0.395491 0.000056 nan nan nan nan 0.376211 0.418780 0.395491 0.000056 0.372760 0.415792 0.392388 0.000123 0.379662 0.421768 0.398594 0.000129 nan nan nan nan nan nan nan nan 0.372760 0.415792 0.392388 0.000123 0.379662 0.421768 0.398594 0.000129 948.230000 960.100000 952.480067 418.796020 1113.590000 1093.440000 1106.061967 488.325376 7938.180000 7946.460000 7941.457967 885.778044
233 0.376577 0.418831 0.395447 0.000055 nan nan nan nan 0.376577 0.418831 0.395447 0.000055 0.373158 0.416196 0.392234 0.000123 0.379996 0.421466 0.398660 0.000127 nan nan nan nan nan nan nan nan 0.373158 0.416196 0.392234 0.000123 0.379996 0.421466 0.398660 0.000127 950.870000 962.400000 952.739433 425.792329 1113.800000 1093.170000 1105.971933 489.825590 7935.330000 7944.430000 7941.288633 888.486423
234 0.376226 0.418283 0.395374 0.000056 nan nan nan nan 0.376226 0.418283 0.395374 0.000056 0.372329 0.413564 0.392040 0.000126 0.380122 0.423002 0.398708 0.000127 nan nan nan nan nan nan nan nan 0.372329 0.413564 0.392040 0.000126 0.380122 0.423002 0.398708 0.000127 947.190000 958.580000 952.710600 425.048407 1112.310000 1094.370000 1105.897000 490.021674 7940.500000 7947.050000 7941.392400 880.444935
235 0.376100 0.418168 0.395295 0.000055 nan nan nan nan 0.376100 0.418168 0.395295 0.000055 0.372302 0.415632 0.391874 0.000122 0.379899 0.420704 0.398716 0.000124 nan nan nan nan nan nan nan nan 0.372302 0.415632 0.391874 0.000122 0.379899 0.420704 0.398716 0.000124 949.760000 959.260000 952.732833 430.650022 1110.150000 1095.920000 1105.634700 487.963622 7940.090000 7944.820000 7941.632467 881.387139
236 0.375838 0.418366 0.395270 0.000055 nan nan nan nan 0.375838 0.418366 0.395270 0.000055 0.371849 0.414920 0.391811 0.000124 0.379826 0.421812 0.398730 0.000125 nan nan nan nan nan nan nan nan 0.371849 0.414920 0.391811 0.000124 0.379826 0.421812 0.398730 0.000125 947.280000 962.380000 952.803067 438.492467 1112.610000 1094.260000 1105.403400 489.517284 7940.110000 7943.360000 7941.793533 876.791802
237 0.375905 0.418186 0.395187 0.000055 nan nan nan nan 0.375905 0.418186 0.395187 0.000055 0.372266 0.414169 0.391641 0.000124 0.379545 0.422204 0.398733 0.000125 nan nan nan nan nan nan nan nan 0.372266 0.414169 0.391641 0.000124 0.379545 0.422204 0.398733 0.000125 949.420000 962.200000 952.916867 446.587570 1110.660000 1094.920000 1105.054400 493.835071 7939.920000 7942.880000 7942.028733 867.217336
238 0.376100 0.417651 0.395126 0.000055 nan nan nan nan 0.376100 0.417651 0.395126 0.000055 0.373413 0.414079 0.391525 0.000124 0.378787 0.421224 0.398726 0.000125 nan nan nan nan nan nan nan nan 0.373413 0.414079 0.391525 0.000124 0.378787 0.421224 0.398726 0.000125 948.050000 962.700000 953.080500 435.855564 1112.000000 1093.870000 1104.864633 489.780072 7939.950000 7943.430000 7942.054867 853.020508
239 0.375996 0.417905 0.395084 0.000056 nan nan nan nan 0.375996 0.417905 0.395084 0.000056 0.373247 0.414286 0.391572 0.000125 0.378745 0.421525 0.398596 0.000125 nan nan nan nan nan nan nan nan 0.373247 0.414286 0.391572 0.000125 0.378745 0.421525 0.398596 0.000125 948.970000 959.160000 953.225833 441.319329 1110.440000 1092.610000 1104.846433 491.421519 7940.590000 7948.230000 7941.927733 851.379920
240 0.375540 0.416899 0.395026 0.000056 nan nan nan nan 0.375540 0.416899 0.395026 0.000056 0.372139 0.412843 0.391559 0.000123 0.378942 0.420955 0.398494 0.000124 nan nan nan nan nan nan nan nan 0.372139 0.412843 0.391559 0.000123 0.378942 0.420955 0.398494 0.000124 951.370000 959.240000 952.915400 445.072922 1113.930000 1096.540000 1104.582633 491.778461 7934.700000 7944.220000 7942.501967 853.998320
241 0.375704 0.418078 0.394994 0.000057 nan nan nan nan 0.375704 0.418078 0.394994 0.000057 0.372147 0.417129 0.391488 0.000126 0.379261 0.419026 0.398500 0.000123 nan nan nan nan nan nan nan nan 0.372147 0.417129 0.391488 0.000126 0.379261 0.419026 0.398500 0.000123 949.270000 960.070000 952.747500 450.813801 1113.700000 1095.420000 1104.346833 484.532777 7937.030000 7944.510000 7942.905667 851.328963
242 0.375482 0.417620 0.394849 0.000056 nan nan nan nan 0.375482 0.417620 0.394849 0.000056 0.372674 0.414844 0.391260 0.000124 0.378290 0.420397 0.398438 0.000125 nan nan nan nan nan nan nan nan 0.372674 0.414844 0.391260 0.000124 0.378290 0.420397 0.398438 0.000125 948.590000 958.490000 952.727333 449.840872 1114.780000 1094.070000 1104.174833 480.209341 7936.630000 7947.440000 7943.097833 839.457638
243 0.375737 0.418229 0.394825 0.000056 nan nan nan nan 0.375737 0.418229 0.394825 0.000056 0.372705 0.414607 0.391218 0.000124 0.378769 0.421850 0.398431 0.000127 nan nan nan nan nan nan nan nan 0.372705 0.414607 0.391218 0.000124 0.378769 0.421850 0.398431 0.000127 949.130000 959.940000 952.599000 454.572743 1112.900000 1095.570000 1103.992467 472.112237 7937.970000 7944.490000 7943.408533 832.765005
244 0.375745 0.417837 0.394745 0.000057 nan nan nan nan 0.375745 0.417837 0.394745 0.000057 0.372383 0.413915 0.391156 0.000126 0.379108 0.421760 0.398334 0.000127 nan nan nan nan nan nan nan nan 0.372383 0.413915 0.391156 0.000126 0.379108 0.421760 0.398334 0.000127 949.480000 961.580000 952.632267 457.571614 1113.190000 1089.950000 1103.837133 468.814196 7937.330000 7948.470000 7943.530600 830.207955
245 0.375272 0.417185 0.394675 0.000056 nan nan nan nan 0.375272 0.417185 0.394675 0.000056 0.371422 0.413438 0.391013 0.000125 0.379122 0.420933 0.398337 0.000129 nan nan nan nan nan nan nan nan 0.371422 0.413438 0.391013 0.000125 0.379122 0.420933 0.398337 0.000129 949.200000 960.570000 952.692200 462.704399 1110.720000 1093.260000 1103.530767 467.268633 7940.080000 7946.170000 7943.777033 838.352348
246 0.375591 0.416918 0.394610 0.000057 nan nan nan nan 0.375591 0.416918 0.394610 0.000057 0.372822 0.412782 0.390885 0.000124 0.378360 0.421054 0.398335 0.000131 nan nan nan nan nan nan nan nan 0.372822 0.412782 0.390885 0.000124 0.378360 0.421054 0.398335 0.000131 949.400000 960.260000 952.839700 462.276515 1109.000000 1095.420000 1103.411533 466.913448 7941.600000 7944.320000 7943.748767 831.343280
247 0.375853 0.417077 0.394579 0.000057 nan nan nan nan 0.375853 0.417077 0.394579 0.000057 0.373102 0.414015 0.390851 0.000125 0.378604 0.420140 0.398307 0.000131 nan nan nan nan nan nan nan nan 0.373102 0.414015 0.390851 0.000125 0.378604 0.420140 0.398307 0.000131 952.060000 959.220000 953.066900 456.679165 1108.370000 1090.850000 1103.405300 465.533926 7939.570000 7949.930000 7943.527800 812.742690
248 0.375482 0.417713 0.394549 0.000056 nan nan nan nan 0.375482 0.417713 0.394549 0.000056 0.371373 0.414303 0.390784 0.000124 0.379591 0.421124 0.398313 0.000129 nan nan nan nan nan nan nan nan 0.371373 0.414303 0.390784 0.000124 0.379591 0.421124 0.398313 0.000129 948.580000 959.390000 953.241233 458.161550 1106.830000 1092.580000 1103.271100 461.706860 7944.590000 7948.030000 7943.487667 804.111631
249 0.374995 0.417250 0.394439 0.000057 nan nan nan nan 0.374995 0.417250 0.394439 0.000057 0.370858 0.413593 0.390722 0.000124 0.379132 0.420907 0.398156 0.000129 nan nan nan nan nan nan nan nan 0.370858 0.413593 0.390722 0.000124 0.379132 0.420907 0.398156 0.000129 948.360000 959.420000 953.166033 459.532422 1110.540000 1095.660000 1103.224567 461.820442 7941.100000 7944.920000 7943.609400 802.865697
250 0.375177 0.417256 0.394423 0.000056 nan nan nan nan 0.375177 0.417256 0.394423 0.000056 0.372627 0.413338 0.390795 0.000124 0.377727 0.421173 0.398052 0.000128 nan nan nan nan nan nan nan nan 0.372627 0.413338 0.390795 0.000124 0.377727 0.421173 0.398052 0.000128 948.660000 966.020000 953.348033 462.616552 1110.600000 1093.700000 1103.219567 454.899873 7940.740000 7940.280000 7943.432400 793.938492
251 0.375667 0.417401 0.394347 0.000056 nan nan nan nan 0.375667 0.417401 0.394347 0.000056 0.371879 0.412092 0.390756 0.000122 0.379455 0.422711 0.397937 0.000130 nan nan nan nan nan nan nan nan 0.371879 0.412092 0.390756 0.000122 0.379455 0.422711 0.397937 0.000130 948.260000 961.530000 953.280533 464.545643 1111.620000 1095.580000 1103.124167 450.079389 7940.120000 7942.890000 7943.595300 781.061557
252 0.375555 0.417486 0.394366 0.000058 nan nan nan nan 0.375555 0.417486 0.394366 0.000058 0.371517 0.413810 0.390774 0.000124 0.379592 0.421161 0.397958 0.000131 nan nan nan nan nan nan nan nan 0.371517 0.413810 0.390774 0.000124 0.379592 0.421161 0.397958 0.000131 945.660000 961.120000 953.570800 460.307577 1111.910000 1089.150000 1103.041800 462.435219 7942.430000 7949.730000 7943.387400 794.052636
253 0.375128 0.417649 0.394285 0.000057 nan nan nan nan 0.375128 0.417649 0.394285 0.000057 0.372385 0.413944 0.390793 0.000124 0.377871 0.421353 0.397778 0.000132 nan nan nan nan nan nan nan nan 0.372385 0.413944 0.390793 0.000124 0.377871 0.421353 0.397778 0.000132 947.560000 961.360000 953.401000 454.176421 1110.710000 1090.640000 1103.100033 465.320780 7941.730000 7948.000000 7943.498967 799.918206
254 0.375523 0.417138 0.394095 0.000057 nan nan nan nan 0.375523 0.417138 0.394095 0.000057 0.373303 0.413025 0.390545 0.000124 0.377744 0.421252 0.397645 0.000131 nan nan nan nan nan nan nan nan 0.373303 0.413025 0.390545 0.000124 0.377744 0.421252 0.397645 0.000131 949.250000 959.170000 953.313967 449.553617 1109.250000 1090.190000 1102.994233 455.255536 7941.500000 7950.640000 7943.691800 798.195028
255 0.375207 0.417129 0.394052 0.000057 nan nan nan nan 0.375207 0.417129 0.394052 0.000057 0.372118 0.413668 0.390597 0.000125 0.378295 0.420590 0.397507 0.000130 nan nan nan nan nan nan nan nan 0.372118 0.413668 0.390597 0.000125 0.378295 0.420590 0.397507 0.000130 946.240000 959.480000 953.348433 437.896190 1110.060000 1092.450000 1103.014100 453.363519 7943.700000 7948.070000 7943.637467 785.293419
256 0.375108 0.416756 0.393956 0.000055 nan nan nan nan 0.375108 0.416756 0.393956 0.000055 0.371170 0.412293 0.390490 0.000121 0.379045 0.421219 0.397423 0.000128 nan nan nan nan nan nan nan nan 0.371170 0.412293 0.390490 0.000121 0.379045 0.421219 0.397423 0.000128 948.610000 959.450000 953.182900 438.452792 1110.890000 1091.720000 1103.168700 458.362505 7940.500000 7948.830000 7943.648400 788.405569
257 0.375035 0.416937 0.393932 0.000055 nan nan nan nan 0.375035 0.416937 0.393932 0.000055 0.371533 0.411443 0.390466 0.000122 0.378537 0.422431 0.397397 0.000127 nan nan nan nan nan nan nan nan 0.371533 0.411443 0.390466 0.000122 0.378537 0.422431 0.397397 0.000127 949.450000 958.920000 953.216700 435.061735 1111.290000 1087.490000 1102.985367 458.638008 7939.260000 7953.590000 7943.797933 779.653777
258 0.375070 0.416544 0.393963 0.000055 nan nan nan nan 0.375070 0.416544 0.393963 0.000055 0.372686 0.411811 0.390462 0.000121 0.377455 0.421276 0.397463 0.000127 nan nan nan nan nan nan nan nan 0.372686 0.411811 0.390462 0.000121 0.377455 0.421276 0.397463 0.000127 948.760000 958.510000 953.425900 439.396996 1111.460000 1087.850000 1102.546900 461.340917 7939.780000 7953.640000 7944.027200 786.677581
259 0.375412 0.417310 0.394024 0.000055 nan nan nan nan 0.375412 0.417310 0.394024 0.000055 0.372461 0.414271 0.390537 0.000120 0.378363 0.420349 0.397511 0.000127 nan nan nan nan nan nan nan nan 0.372461 0.414271 0.390537 0.000120 0.378363 0.420349 0.397511 0.000127 954.010000 962.530000 953.553200 440.292093 1111.290000 1090.730000 1102.296200 465.668958 7934.700000 7946.740000 7944.150600 787.813069
260 0.375284 0.416910 0.394067 0.000054 nan nan nan nan 0.375284 0.416910 0.394067 0.000054 0.372073 0.413428 0.390515 0.000120 0.378495 0.420393 0.397620 0.000126 nan nan nan nan nan nan nan nan 0.372073 0.413428 0.390515 0.000120 0.378495 0.420393 0.397620 0.000126 954.100000 963.080000 953.733433 432.868782 1113.670000 1092.250000 1102.402400 470.933576 7932.230000 7944.670000 7943.864167 788.110919
261 0.375239 0.416566 0.394071 0.000054 nan nan nan nan 0.375239 0.416566 0.394071 0.000054 0.372412 0.412651 0.390538 0.000122 0.378066 0.420481 0.397604 0.000126 nan nan nan nan nan nan nan nan 0.372412 0.412651 0.390538 0.000122 0.378066 0.420481 0.397604 0.000126 951.890000 963.770000 953.937133 426.005172 1109.800000 1091.090000 1102.441133 476.496240 7938.310000 7945.140000 7943.621733 783.229829
262 0.375327 0.416797 0.394050 0.000054 nan nan nan nan 0.375327 0.416797 0.394050 0.000054 0.370750 0.413018 0.390526 0.000123 0.379904 0.420577 0.397574 0.000126 nan nan nan nan nan nan nan nan 0.370750 0.413018 0.390526 0.000123 0.379904 0.420577 0.397574 0.000126 954.770000 963.580000 953.967800 433.263249 1109.770000 1092.500000 1102.254167 481.324126 7935.460000 7943.920000 7943.778033 786.269603
263 0.375397 0.416416 0.394095 0.000054 nan nan nan nan 0.375397 0.416416 0.394095 0.000054 0.372282 0.413065 0.390546 0.000122 0.378512 0.419767 0.397644 0.000126 nan nan nan nan nan nan nan nan 0.372282 0.413065 0.390546 0.000122 0.378512 0.419767 0.397644 0.000126 951.090000 964.390000 954.029133 435.042673 1111.620000 1093.770000 1102.065833 480.052776 7937.290000 7941.840000 7943.905033 785.020885
264 0.374968 0.417101 0.394193 0.000055 nan nan nan nan 0.374968 0.417101 0.394193 0.000055 0.371207 0.412179 0.390646 0.000121 0.378729 0.422022 0.397740 0.000128 nan nan nan nan nan nan nan nan 0.371207 0.412179 0.390646 0.000121 0.378729 0.422022 0.397740 0.000128 951.000000 960.150000 954.344033 435.109278 1112.850000 1095.350000 1102.045667 476.768650 7936.150000 7944.500000 7943.610300 773.329205
265 0.375154 0.416921 0.394255 0.000054 nan nan nan nan 0.375154 0.416921 0.394255 0.000054 0.370580 0.414246 0.390759 0.000122 0.379728 0.419597 0.397751 0.000130 nan nan nan nan nan nan nan nan 0.370580 0.414246 0.390759 0.000122 0.379728 0.419597 0.397751 0.000130 950.230000 962.330000 954.587367 431.951300 1111.060000 1091.030000 1102.033300 474.567906 7938.710000 7946.640000 7943.379333 773.788161
266 0.375506 0.416986 0.394268 0.000055 nan nan nan nan 0.375506 0.416986 0.394268 0.000055 0.371343 0.411529 0.390767 0.000122 0.379670 0.422444 0.397769 0.000129 nan nan nan nan nan nan nan nan 0.371343 0.411529 0.390767 0.000122 0.379670 0.422444 0.397769 0.000129 951.950000 963.440000 954.962233 428.231609 1113.380000 1091.940000 1101.921367 476.907374 7934.670000 7944.620000 7943.116400 783.781224
267 0.375130 0.417080 0.394308 0.000056 nan nan nan nan 0.375130 0.417080 0.394308 0.000056 0.372885 0.413094 0.390799 0.000124 0.377376 0.421066 0.397816 0.000131 nan nan nan nan nan nan nan nan 0.372885 0.413094 0.390799 0.000124 0.377376 0.421066 0.397816 0.000131 953.960000 961.750000 955.199300 426.450408 1107.970000 1091.160000 1101.777233 486.305790 7938.070000 7947.090000 7943.023467 784.093640
268 0.374949 0.417387 0.394231 0.000056 nan nan nan nan 0.374949 0.417387 0.394231 0.000056 0.371843 0.415017 0.390780 0.000126 0.378055 0.419758 0.397682 0.000130 nan nan nan nan nan nan nan nan 0.371843 0.415017 0.390780 0.000126 0.378055 0.419758 0.397682 0.000130 953.190000 961.890000 955.385033 427.799388 1107.990000 1087.800000 1101.802467 491.598051 7938.820000 7950.310000 7942.812500 785.563764
269 0.374911 0.416993 0.394194 0.000057 nan nan nan nan 0.374911 0.416993 0.394194 0.000057 0.371689 0.414445 0.390748 0.000129 0.378132 0.419540 0.397640 0.000129 nan nan nan nan nan nan nan nan 0.371689 0.414445 0.390748 0.000129 0.378132 0.419540 0.397640 0.000129 952.640000 964.660000 955.532033 434.096086 1107.950000 1088.330000 1101.749067 501.420871 7939.410000 7947.010000 7942.718900 798.017519
270 0.375096 0.417600 0.394092 0.000057 nan nan nan nan 0.375096 0.417600 0.394092 0.000057 0.371769 0.413618 0.390669 0.000128 0.378422 0.421581 0.397515 0.000130 nan nan nan nan nan nan nan nan 0.371769 0.413618 0.390669 0.000128 0.378422 0.421581 0.397515 0.000130 951.680000 965.660000 955.711600 431.123065 1113.030000 1087.240000 1101.806533 498.288744 7935.290000 7947.100000 7942.481867 790.859627
271 0.374799 0.417527 0.394012 0.000058 nan nan nan nan 0.374799 0.417527 0.394012 0.000058 0.371617 0.415574 0.390541 0.000129 0.377981 0.419480 0.397483 0.000131 nan nan nan nan nan nan nan nan 0.371617 0.415574 0.390541 0.000129 0.377981 0.419480 0.397483 0.000131 955.170000 964.270000 955.732400 429.332442 1110.540000 1084.060000 1101.967767 498.936733 7934.290000 7951.670000 7942.299833 794.197709
272 0.375155 0.417022 0.393904 0.000057 nan nan nan nan 0.375155 0.417022 0.393904 0.000057 0.370230 0.413066 0.390425 0.000126 0.380079 0.420978 0.397384 0.000131 nan nan nan nan nan nan nan nan 0.370230 0.413066 0.390425 0.000126 0.380079 0.420978 0.397384 0.000131 949.800000 962.860000 955.867800 423.007915 1109.190000 1089.420000 1102.018733 493.670028 7941.010000 7947.720000 7942.113467 780.104472
273 0.374927 0.417351 0.393940 0.000056 nan nan nan nan 0.374927 0.417351 0.393940 0.000056 0.371390 0.413828 0.390420 0.000126 0.378465 0.420873 0.397460 0.000129 nan nan nan nan nan nan nan nan 0.371390 0.413828 0.390420 0.000126 0.378465 0.420873 0.397460 0.000129 951.850000 964.960000 956.061400 423.244113 1110.930000 1085.890000 1102.035700 489.983522 7937.220000 7949.150000 7941.902900 775.535458
274 0.374855 0.417233 0.393944 0.000056 nan nan nan nan 0.374855 0.417233 0.393944 0.000056 0.370663 0.414247 0.390418 0.000128 0.379048 0.420219 0.397470 0.000127 nan nan nan nan nan nan nan nan 0.370663 0.414247 0.390418 0.000128 0.379048 0.420219 0.397470 0.000127 951.700000 964.590000 956.352133 419.034170 1112.410000 1088.170000 1102.075200 487.345433 7935.890000 7947.240000 7941.572667 772.346374
275 0.374979 0.416724 0.393929 0.000055 nan nan nan nan 0.374979 0.416724 0.393929 0.000055 0.371625 0.414804 0.390330 0.000127 0.378333 0.418644 0.397528 0.000124 nan nan nan nan nan nan nan nan 0.371625 0.414804 0.390330 0.000127 0.378333 0.418644 0.397528 0.000124 950.380000 963.600000 956.533333 417.061853 1110.830000 1085.940000 1102.111633 487.863220 7938.790000 7950.460000 7941.355033 776.593942
276 0.374604 0.416795 0.393901 0.000055 nan nan nan nan 0.374604 0.416795 0.393901 0.000055 0.370609 0.412133 0.390217 0.000127 0.378599 0.421457 0.397585 0.000125 nan nan nan nan nan nan nan nan 0.370609 0.412133 0.390217 0.000127 0.378599 0.421457 0.397585 0.000125 949.160000 964.680000 956.293500 415.830160 1113.990000 1091.780000 1102.043533 488.911690 7936.850000 7943.540000 7941.662967 773.202956
277 0.375030 0.416344 0.393871 0.000055 nan nan nan nan 0.375030 0.416344 0.393871 0.000055 0.371362 0.411966 0.390231 0.000126 0.378698 0.420721 0.397510 0.000125 nan nan nan nan nan nan nan nan 0.371362 0.411966 0.390231 0.000126 0.378698 0.420721 0.397510 0.000125 954.000000 959.520000 956.361100 416.872059 1109.790000 1094.090000 1102.268600 494.685451 7936.210000 7946.390000 7941.370300 778.850774
278 0.374923 0.416055 0.393907 0.000055 nan nan nan nan 0.374923 0.416055 0.393907 0.000055 0.371269 0.411392 0.390223 0.000127 0.378578 0.420717 0.397591 0.000125 nan nan nan nan nan nan nan nan 0.371269 0.411392 0.390223 0.000127 0.378578 0.420717 0.397591 0.000125 951.470000 964.770000 956.446033 418.303332 1110.070000 1090.710000 1102.143200 490.043938 7938.460000 7944.520000 7941.410767 783.114710
279 0.374467 0.416392 0.393809 0.000056 nan nan nan nan 0.374467 0.416392 0.393809 0.000056 0.371193 0.413429 0.390088 0.000128 0.377740 0.419355 0.397530 0.000126 nan nan nan nan nan nan nan nan 0.371193 0.413429 0.390088 0.000128 0.377740 0.419355 0.397530 0.000126 951.040000 962.270000 956.540933 417.763843 1112.640000 1091.840000 1102.332100 491.328245 7936.320000 7945.890000 7941.126967 771.067125
280 0.374555 0.416687 0.393779 0.000056 nan nan nan nan 0.374555 0.416687 0.393779 0.000056 0.371860 0.412397 0.389955 0.000127 0.377251 0.420977 0.397603 0.000127 nan nan nan nan nan nan nan nan 0.371860 0.412397 0.389955 0.000127 0.377251 0.420977 0.397603 0.000127 950.870000 962.230000 956.361933 419.333799 1111.580000 1090.250000 1102.299867 491.609190 7937.550000 7947.520000 7941.338200 775.246284
281 0.374348 0.416560 0.393716 0.000056 nan nan nan nan 0.374348 0.416560 0.393716 0.000056 0.371292 0.411821 0.389902 0.000125 0.377404 0.421298 0.397530 0.000128 nan nan nan nan nan nan nan nan 0.371292 0.411821 0.389902 0.000125 0.377404 0.421298 0.397530 0.000128 953.900000 964.580000 956.414500 429.047084 1112.900000 1087.020000 1102.347000 492.379079 7933.200000 7948.400000 7941.238500 785.024408
282 0.374546 0.416828 0.393686 0.000057 nan nan nan nan 0.374546 0.416828 0.393686 0.000057 0.371496 0.413420 0.389822 0.000125 0.377595 0.420235 0.397549 0.000131 nan nan nan nan nan nan nan nan 0.371496 0.413420 0.389822 0.000125 0.377595 0.420235 0.397549 0.000131 951.770000 966.570000 956.492300 426.827247 1113.240000 1087.690000 1102.358267 489.913827 7934.990000 7945.740000 7941.149433 795.617431
283 0.374281 0.416512 0.393592 0.000056 nan nan nan nan 0.374281 0.416512 0.393592 0.000056 0.370897 0.412080 0.389760 0.000124 0.377665 0.420944 0.397423 0.000129 nan nan nan nan nan nan nan nan 0.370897 0.412080 0.389760 0.000124 0.377665 0.420944 0.397423 0.000129 951.570000 965.970000 956.468800 436.545265 1110.970000 1085.600000 1102.481933 493.283430 7937.460000 7948.430000 7941.049267 806.943191
284 0.374212 0.416551 0.393515 0.000056 nan nan nan nan 0.374212 0.416551 0.393515 0.000056 0.371379 0.412847 0.389728 0.000124 0.377045 0.420255 0.397301 0.000129 nan nan nan nan nan nan nan nan 0.371379 0.412847 0.389728 0.000124 0.377045 0.420255 0.397301 0.000129 953.040000 964.720000 956.709900 438.264051 1110.690000 1086.960000 1102.561367 486.748550 7936.270000 7948.320000 7940.728733 803.500929
285 0.374137 0.417048 0.393559 0.000057 nan nan nan nan 0.374137 0.417048 0.393559 0.000057 0.371491 0.413378 0.389708 0.000126 0.376783 0.420719 0.397411 0.000129 nan nan nan nan nan nan nan nan 0.371491 0.413378 0.389708 0.000126 0.376783 0.420719 0.397411 0.000129 949.600000 964.510000 956.689000 437.805046 1111.840000 1088.850000 1102.627700 484.066050 7938.560000 7946.640000 7940.683300 812.691652
286 0.374619 0.417096 0.393515 0.000056 nan nan nan nan 0.374619 0.417096 0.393515 0.000056 0.371315 0.412919 0.389717 0.000124 0.377924 0.421273 0.397314 0.000127 nan nan nan nan nan nan nan nan 0.371315 0.412919 0.389717 0.000124 0.377924 0.421273 0.397314 0.000127 949.370000 967.330000 956.930133 435.911956 1110.270000 1090.560000 1102.591867 472.531859 7940.360000 7942.110000 7940.478000 789.870383
287 0.374418 0.416192 0.393483 0.000056 nan nan nan nan 0.374418 0.416192 0.393483 0.000056 0.371602 0.411755 0.389655 0.000123 0.377235 0.420630 0.397312 0.000127 nan nan nan nan nan nan nan nan 0.371602 0.411755 0.389655 0.000123 0.377235 0.420630 0.397312 0.000127 950.430000 961.760000 956.719400 443.785380 1110.720000 1089.680000 1102.406000 476.338264 7938.850000 7948.560000 7940.874600 798.237334
288 0.374252 0.416347 0.393493 0.000056 nan nan nan nan 0.374252 0.416347 0.393493 0.000056 0.369976 0.413045 0.389744 0.000123 0.378528 0.419650 0.397241 0.000127 nan nan nan nan nan nan nan nan 0.369976 0.413045 0.389744 0.000123 0.378528 0.419650 0.397241 0.000127 950.800000 966.480000 956.923233 441.822979 1112.280000 1091.570000 1102.383800 478.409969 7936.920000 7941.950000 7940.692967 787.909496
289 0.374531 0.416643 0.393585 0.000057 nan nan nan nan 0.374531 0.416643 0.393585 0.000057 0.370924 0.413072 0.389754 0.000124 0.378138 0.420214 0.397417 0.000128 nan nan nan nan nan nan nan nan 0.370924 0.413072 0.389754 0.000124 0.378138 0.420214 0.397417 0.000128 951.480000 958.220000 956.776233 444.270387 1108.170000 1090.820000 1102.328567 484.151621 7940.350000 7950.960000 7940.895200 794.254536
290 0.374696 0.416509 0.393494 0.000057 nan nan nan nan 0.374696 0.416509 0.393494 0.000057 0.371380 0.410810 0.389714 0.000122 0.378011 0.422207 0.397275 0.000128 nan nan nan nan nan nan nan nan 0.371380 0.410810 0.389714 0.000122 0.378011 0.422207 0.397275 0.000128 954.810000 963.540000 956.632567 445.760892 1110.990000 1090.990000 1102.543433 480.506103 7934.200000 7945.470000 7940.824000 792.500176
291 0.374508 0.416627 0.393596 0.000057 nan nan nan nan 0.374508 0.416627 0.393596 0.000057 0.371154 0.411458 0.389818 0.000121 0.377863 0.421797 0.397374 0.000130 nan nan nan nan nan nan nan nan 0.371154 0.411458 0.389818 0.000121 0.377863 0.421797 0.397374 0.000130 950.860000 964.770000 956.533233 447.563344 1110.300000 1087.570000 1102.434667 484.190627 7938.840000 7947.660000 7941.032100 793.835577
292 0.374143 0.416448 0.393502 0.000057 nan nan nan nan 0.374143 0.416448 0.393502 0.000057 0.370885 0.410782 0.389732 0.000120 0.377401 0.422114 0.397272 0.000129 nan nan nan nan nan nan nan nan 0.370885 0.410782 0.389732 0.000120 0.377401 0.422114 0.397272 0.000129 952.300000 965.690000 956.407400 450.952567 1112.680000 1091.520000 1102.513000 477.085305 7935.020000 7942.790000 7941.079600 804.827197
293 0.374143 0.416813 0.393482 0.000057 nan nan nan nan 0.374143 0.416813 0.393482 0.000057 0.370536 0.411412 0.389724 0.000123 0.377749 0.422214 0.397240 0.000129 nan nan nan nan nan nan nan nan 0.370536 0.411412 0.389724 0.000123 0.377749 0.422214 0.397240 0.000129 949.290000 964.100000 956.425333 445.554239 1112.500000 1086.960000 1102.592167 474.140341 7938.210000 7948.940000 7940.982500 805.777407
294 0.374138 0.416641 0.393440 0.000058 nan nan nan nan 0.374138 0.416641 0.393440 0.000058 0.372042 0.413829 0.389697 0.000124 0.376235 0.419453 0.397182 0.000130 nan nan nan nan nan nan nan nan 0.372042 0.413829 0.389697 0.000124 0.376235 0.419453 0.397182 0.000130 948.960000 966.550000 956.232267 444.004185 1112.520000 1090.970000 1102.645433 475.734754 7938.520000 7942.480000 7941.122300 813.320578
295 0.373977 0.416827 0.393367 0.000058 nan nan nan nan 0.373977 0.416827 0.393367 0.000058 0.370088 0.412357 0.389607 0.000125 0.377866 0.421296 0.397126 0.000131 nan nan nan nan nan nan nan nan 0.370088 0.412357 0.389607 0.000125 0.377866 0.421296 0.397126 0.000131 950.440000 963.790000 956.198000 443.001943 1110.270000 1092.580000 1102.534333 478.751594 7939.290000 7943.630000 7941.267667 822.612576
296 0.373969 0.417054 0.393220 0.000058 nan nan nan nan 0.373969 0.417054 0.393220 0.000058 0.370490 0.411140 0.389485 0.000123 0.377447 0.422968 0.396956 0.000134 nan nan nan nan nan nan nan nan 0.370490 0.411140 0.389485 0.000123 0.377447 0.422968 0.396956 0.000134 950.390000 961.480000 956.259700 445.593105 1113.460000 1087.210000 1102.648533 473.531144 7936.150000 7951.310000 7941.091767 817.645956
297 0.373756 0.416693 0.393129 0.000058 nan nan nan nan 0.373756 0.416693 0.393129 0.000058 0.370812 0.411389 0.389415 0.000125 0.376700 0.421996 0.396843 0.000135 nan nan nan nan nan nan nan nan 0.370812 0.411389 0.389415 0.000125 0.376700 0.421996 0.396843 0.000135 949.250000 960.820000 956.184467 445.082186 1110.840000 1093.070000 1102.566667 473.035308 7939.910000 7946.110000 7941.248867 816.619697
298 0.374123 0.416730 0.393011 0.000057 nan nan nan nan 0.374123 0.416730 0.393011 0.000057 0.370388 0.411649 0.389469 0.000126 0.377859 0.421811 0.396552 0.000132 nan nan nan nan nan nan nan nan 0.370388 0.411649 0.389469 0.000126 0.377859 0.421811 0.396552 0.000132 949.270000 962.610000 956.302767 444.870982 1113.260000 1089.410000 1102.820400 478.164393 7937.470000 7947.980000 7940.876833 821.195686
299 0.374089 0.416033 0.392946 0.000057 nan nan nan nan 0.374089 0.416033 0.392946 0.000057 0.370670 0.412112 0.389453 0.000124 0.377508 0.419954 0.396439 0.000130 nan nan nan nan nan nan nan nan 0.370670 0.412112 0.389453 0.000124 0.377508 0.419954 0.396439 0.000130 949.180000 961.460000 956.148167 450.546518 1113.050000 1088.850000 1102.483633 470.488782 7937.770000 7949.690000 7941.368200 826.055573
300 0.374014 0.415917 0.392951 0.000056 nan nan nan nan 0.374014 0.415917 0.392951 0.000056 0.369974 0.413013 0.389400 0.000125 0.378053 0.418821 0.396502 0.000128 nan nan nan nan nan nan nan nan 0.369974 0.413013 0.389400 0.000125 0.378053 0.418821 0.396502 0.000128 948.230000 967.490000 956.130200 449.521143 1112.760000 1093.070000 1102.509867 469.161592 7939.010000 7939.440000 7941.359933 820.396471
301 0.374010 0.415490 0.392886 0.000055 nan nan nan nan 0.374010 0.415490 0.392886 0.000055 0.370514 0.412471 0.389335 0.000123 0.377506 0.418509 0.396438 0.000127 nan nan nan nan nan nan nan nan 0.370514 0.412471 0.389335 0.000123 0.377506 0.418509 0.396438 0.000127 949.890000 966.010000 955.857600 446.433573 1111.210000 1091.940000 1102.723300 461.570423 7938.900000 7942.050000 7941.419100 809.054554
302 0.374100 0.415100 0.392943 0.000055 nan nan nan nan 0.374100 0.415100 0.392943 0.000055 0.371566 0.410341 0.389381 0.000122 0.376634 0.419860 0.396506 0.000129 nan nan nan nan nan nan nan nan 0.371566 0.410341 0.389381 0.000122 0.376634 0.419860 0.396506 0.000129 951.800000 965.250000 955.662933 444.288557 1111.500000 1090.590000 1102.637333 456.161143 7936.700000 7944.160000 7941.699733 804.461049
303 0.374114 0.416340 0.392940 0.000055 nan nan nan nan 0.374114 0.416340 0.392940 0.000055 0.371462 0.413792 0.389395 0.000124 0.376767 0.418888 0.396485 0.000127 nan nan nan nan nan nan nan nan 0.371462 0.413792 0.389395 0.000124 0.376767 0.418888 0.396485 0.000127 947.650000 967.670000 955.562867 455.606870 1113.840000 1090.710000 1102.518533 447.814466 7938.510000 7941.620000 7941.918600 814.771797
304 0.374197 0.415480 0.392930 0.000055 nan nan nan nan 0.374197 0.415480 0.392930 0.000055 0.370907 0.411485 0.389405 0.000123 0.377487 0.419476 0.396455 0.000126 nan nan nan nan nan nan nan nan 0.370907 0.411485 0.389405 0.000123 0.377487 0.419476 0.396455 0.000126 948.390000 962.880000 955.417800 453.923885 1115.780000 1087.450000 1102.410467 453.434461 7935.830000 7949.670000 7942.171733 820.944454
305 0.374285 0.415520 0.392998 0.000055 nan nan nan nan 0.374285 0.415520 0.392998 0.000055 0.371387 0.412201 0.389447 0.000122 0.377183 0.418839 0.396551 0.000127 nan nan nan nan nan nan nan nan 0.371387 0.412201 0.389447 0.000122 0.377183 0.418839 0.396551 0.000127 948.940000 966.950000 955.408133 459.486929 1109.590000 1089.380000 1102.425600 455.557855 7941.470000 7943.670000 7942.166267 832.217936
306 0.374217 0.415818 0.393043 0.000056 nan nan nan nan 0.374217 0.415818 0.393043 0.000056 0.371193 0.413233 0.389611 0.000123 0.377240 0.418403 0.396474 0.000128 nan nan nan nan nan nan nan nan 0.371193 0.413233 0.389611 0.000123 0.377240 0.418403 0.396474 0.000128 947.370000 965.280000 955.099433 460.910111 1111.540000 1093.570000 1102.438233 458.283032 7941.090000 7941.150000 7942.462333 829.878389
307 0.373633 0.415627 0.392938 0.000055 nan nan nan nan 0.373633 0.415627 0.392938 0.000055 0.370704 0.411123 0.389652 0.000122 0.376563 0.420131 0.396223 0.000129 nan nan nan nan nan nan nan nan 0.370704 0.411123 0.389652 0.000122 0.376563 0.420131 0.396223 0.000129 949.300000 965.670000 954.779667 463.427221 1112.400000 1086.640000 1102.497667 458.502493 7938.300000 7947.690000 7942.722667 826.245049
308 0.373683 0.415623 0.392936 0.000056 nan nan nan nan 0.373683 0.415623 0.392936 0.000056 0.370780 0.411787 0.389576 0.000122 0.376587 0.419460 0.396295 0.000129 nan nan nan nan nan nan nan nan 0.370780 0.411787 0.389576 0.000122 0.376587 0.419460 0.396295 0.000129 947.780000 965.150000 954.523100 467.574957 1112.470000 1090.090000 1102.630233 454.756057 7939.750000 7944.760000 7942.846667 826.412462
309 0.373651 0.416027 0.392863 0.000056 nan nan nan nan 0.373651 0.416027 0.392863 0.000056 0.369707 0.412122 0.389466 0.000123 0.377596 0.419933 0.396259 0.000130 nan nan nan nan nan nan nan nan 0.369707 0.412122 0.389466 0.000123 0.377596 0.419933 0.396259 0.000130 946.060000 965.800000 954.267200 473.631511 1113.170000 1089.900000 1102.750367 452.074162 7940.770000 7944.300000 7942.982433 829.221364
310 0.373511 0.415365 0.392872 0.000057 nan nan nan nan 0.373511 0.415365 0.392872 0.000057 0.369399 0.412167 0.389454 0.000124 0.377623 0.418562 0.396290 0.000132 nan nan nan nan nan nan nan nan 0.369399 0.412167 0.389454 0.000124 0.377623 0.418562 0.396290 0.000132 945.150000 968.720000 954.049967 473.837002 1110.510000 1084.850000 1102.760967 453.830431 7944.340000 7946.430000 7943.189067 828.475956
311 0.373650 0.416030 0.392805 0.000058 nan nan nan nan 0.373650 0.416030 0.392805 0.000058 0.370614 0.410922 0.389414 0.000125 0.376686 0.421138 0.396197 0.000133 nan nan nan nan nan nan nan nan 0.370614 0.410922 0.389414 0.000125 0.376686 0.421138 0.396197 0.000133 946.780000 964.370000 954.131567 476.437808 1111.900000 1089.800000 1102.806467 453.813000 7941.320000 7945.830000 7943.061967 838.416415
312 0.373464 0.415953 0.392679 0.000057 nan nan nan nan 0.373464 0.415953 0.392679 0.000057 0.370991 0.412925 0.389335 0.000127 0.375937 0.418981 0.396022 0.000134 nan nan nan nan nan nan nan nan 0.370991 0.412925 0.389335 0.000127 0.375937 0.418981 0.396022 0.000134 947.400000 964.570000 954.034367 477.170311 1111.300000 1090.080000 1102.922467 446.860939 7941.300000 7945.350000 7943.043167 842.868962
313 0.373579 0.415580 0.392578 0.000058 nan nan nan nan 0.373579 0.415580 0.392578 0.000058 0.369381 0.411976 0.389260 0.000128 0.377777 0.419183 0.395896 0.000133 nan nan nan nan nan nan nan nan 0.369381 0.411976 0.389260 0.000128 0.377777 0.419183 0.395896 0.000133 944.670000 964.330000 953.870700 483.322144 1109.960000 1088.690000 1102.699567 452.017338 7945.370000 7946.980000 7943.429733 852.025545
314 0.373423 0.415677 0.392503 0.000057 nan nan nan nan 0.373423 0.415677 0.392503 0.000057 0.370957 0.412010 0.389198 0.000127 0.375889 0.419345 0.395809 0.000134 nan nan nan nan nan nan nan nan 0.370957 0.412010 0.389198 0.000127 0.375889 0.419345 0.395809 0.000134 947.000000 965.840000 953.445800 478.186257 1109.050000 1088.440000 1102.607133 454.021687 7943.950000 7945.720000 7943.947067 850.726015
315 0.373395 0.415536 0.392452 0.000056 nan nan nan nan 0.373395 0.415536 0.392452 0.000056 0.369523 0.410324 0.389124 0.000126 0.377267 0.420748 0.395780 0.000131 nan nan nan nan nan nan nan nan 0.369523 0.410324 0.389124 0.000126 0.377267 0.420748 0.395780 0.000131 945.050000 964.920000 953.192167 472.323165 1110.870000 1089.720000 1102.434233 446.739597 7944.080000 7945.360000 7944.373600 835.392512
316 0.373448 0.416221 0.392393 0.000056 nan nan nan nan 0.373448 0.416221 0.392393 0.000056 0.370128 0.411802 0.389078 0.000128 0.376768 0.420639 0.395707 0.000131 nan nan nan nan nan nan nan nan 0.370128 0.411802 0.389078 0.000128 0.376768 0.420639 0.395707 0.000131 946.470000 965.680000 953.135333 472.739435 1108.370000 1090.010000 1102.301300 458.860212 7945.160000 7944.310000 7944.563367 851.465711
317 0.372906 0.415408 0.392384 0.000056 nan nan nan nan 0.372906 0.415408 0.392384 0.000056 0.369129 0.412933 0.388986 0.000126 0.376683 0.417882 0.395781 0.000131 nan nan nan nan nan nan nan nan 0.369129 0.412933 0.388986 0.000126 0.376683 0.417882 0.395781 0.000131 946.380000 966.590000 953.323900 470.869524 1112.130000 1087.660000 1102.223733 459.608130 7941.490000 7945.750000 7944.452367 852.314353
318 0.372914 0.414965 0.392311 0.000055 nan nan nan nan 0.372914 0.414965 0.392311 0.000055 0.370660 0.410719 0.388882 0.000126 0.375167 0.419211 0.395740 0.000129 nan nan nan nan nan nan nan nan 0.370660 0.410719 0.388882 0.000126 0.375167 0.419211 0.395740 0.000129 945.590000 960.170000 953.402867 468.690641 1112.230000 1087.430000 1102.150367 457.305230 7942.180000 7952.400000 7944.446767 845.441265
319 0.373263 0.415028 0.392402 0.000055 nan nan nan nan 0.373263 0.415028 0.392402 0.000055 0.369430 0.411474 0.388931 0.000128 0.377097 0.418582 0.395873 0.000129 nan nan nan nan nan nan nan nan 0.369430 0.411474 0.388931 0.000128 0.377097 0.418582 0.395873 0.000129 947.920000 962.540000 953.407567 476.223785 1109.580000 1091.010000 1102.039333 462.876726 7942.500000 7946.450000 7944.553100 862.668875
320 0.373262 0.415281 0.392375 0.000055 nan nan nan nan 0.373262 0.415281 0.392375 0.000055 0.369289 0.411644 0.388826 0.000127 0.377236 0.418918 0.395924 0.000130 nan nan nan nan nan nan nan nan 0.369289 0.411644 0.388826 0.000127 0.377236 0.418918 0.395924 0.000130 945.380000 957.280000 953.332233 480.900027 1113.500000 1092.130000 1102.283433 464.528331 7941.120000 7950.590000 7944.384333 862.171276
321 0.372910 0.415613 0.392380 0.000056 nan nan nan nan 0.372910 0.415613 0.392380 0.000056 0.369815 0.412505 0.388796 0.000127 0.376006 0.418721 0.395964 0.000131 nan nan nan nan nan nan nan nan 0.369815 0.412505 0.388796 0.000127 0.376006 0.418721 0.395964 0.000131 947.240000 964.220000 953.354467 476.238550 1112.910000 1089.730000 1102.375733 462.682066 7939.850000 7946.050000 7944.269800 853.457171
322 0.373410 0.415253 0.392334 0.000055 nan nan nan nan 0.373410 0.415253 0.392334 0.000055 0.370330 0.411176 0.388866 0.000126 0.376489 0.419330 0.395803 0.000130 nan nan nan nan nan nan nan nan 0.370330 0.411176 0.388866 0.000126 0.376489 0.419330 0.395803 0.000130 946.300000 962.440000 953.290533 484.861533 1114.040000 1090.220000 1102.405967 458.970841 7939.660000 7947.340000 7944.303500 863.457793
323 0.373401 0.415009 0.392355 0.000056 nan nan nan nan 0.373401 0.415009 0.392355 0.000056 0.371076 0.411024 0.388871 0.000128 0.375727 0.418995 0.395839 0.000132 nan nan nan nan nan nan nan nan 0.371076 0.411024 0.388871 0.000128 0.375727 0.418995 0.395839 0.000132 946.370000 962.610000 953.259200 484.531937 1113.990000 1091.370000 1102.375867 461.704567 7939.640000 7946.020000 7944.364933 877.165837
324 0.373290 0.414857 0.392299 0.000055 nan nan nan nan 0.373290 0.414857 0.392299 0.000055 0.370756 0.410449 0.388841 0.000125 0.375824 0.419265 0.395758 0.000132 nan nan nan nan nan nan nan nan 0.370756 0.410449 0.388841 0.000125 0.375824 0.419265 0.395758 0.000132 947.730000 959.840000 952.892000 473.577150 1113.360000 1084.350000 1102.250933 467.181247 7938.910000 7955.810000 7944.857067 874.168243
325 0.373058 0.414992 0.392284 0.000056 nan nan nan nan 0.373058 0.414992 0.392284 0.000056 0.370083 0.412378 0.388905 0.000125 0.376032 0.417606 0.395663 0.000131 nan nan nan nan nan nan nan nan 0.370083 0.412378 0.388905 0.000125 0.376032 0.417606 0.395663 0.000131 948.900000 965.930000 952.690067 469.918759 1111.550000 1088.900000 1102.593200 471.365319 7939.550000 7945.170000 7944.716733 888.578747
326 0.373219 0.415021 0.392307 0.000057 nan nan nan nan 0.373219 0.415021 0.392307 0.000057 0.370316 0.411065 0.388881 0.000127 0.376123 0.418978 0.395733 0.000131 nan nan nan nan nan nan nan nan 0.370316 0.411065 0.388881 0.000127 0.376123 0.418978 0.395733 0.000131 946.510000 958.610000 952.553600 462.935418 1112.850000 1086.630000 1102.661467 474.436680 7940.640000 7954.760000 7944.784933 892.415101
327 0.373132 0.415662 0.392318 0.000057 nan nan nan nan 0.373132 0.415662 0.392318 0.000057 0.370308 0.411959 0.388873 0.000128 0.375955 0.419366 0.395762 0.000130 nan nan nan nan nan nan nan nan 0.370308 0.411959 0.388873 0.000128 0.375955 0.419366 0.395762 0.000130 945.930000 960.480000 952.301367 458.675468 1109.740000 1086.620000 1102.747800 475.646382 7944.330000 7952.900000 7944.950833 887.703380
328 0.373102 0.414638 0.392262 0.000056 nan nan nan nan 0.373102 0.414638 0.392262 0.000056 0.370886 0.411430 0.388814 0.000127 0.375318 0.417845 0.395711 0.000132 nan nan nan nan nan nan nan nan 0.370886 0.411430 0.388814 0.000127 0.375318 0.417845 0.395711 0.000132 945.730000 957.370000 952.284600 445.873779 1112.340000 1088.570000 1102.653867 476.415271 7941.930000 7954.060000 7945.061533 887.082779
329 0.373287 0.415604 0.392252 0.000057 nan nan nan nan 0.373287 0.415604 0.392252 0.000057 0.370001 0.412528 0.388833 0.000130 0.376574 0.418681 0.395671 0.000132 nan nan nan nan nan nan nan nan 0.370001 0.412528 0.388833 0.000130 0.376574 0.418681 0.395671 0.000132 946.730000 961.890000 952.143533 438.868666 1114.450000 1085.520000 1102.558400 482.983153 7938.820000 7952.590000 7945.298067 882.436150
330 0.372960 0.416090 0.392302 0.000057 nan nan nan nan 0.372960 0.416090 0.392302 0.000057 0.369549 0.412388 0.388839 0.000130 0.376372 0.419791 0.395765 0.000134 nan nan nan nan nan nan nan nan 0.369549 0.412388 0.388839 0.000130 0.376372 0.419791 0.395765 0.000134 946.700000 959.380000 952.032367 434.102853 1113.130000 1090.760000 1102.359633 489.595142 7940.170000 7949.860000 7945.608000 894.611775
331 0.373009 0.415422 0.392302 0.000056 nan nan nan nan 0.373009 0.415422 0.392302 0.000056 0.370213 0.410513 0.388838 0.000128 0.375805 0.420331 0.395766 0.000133 nan nan nan nan nan nan nan nan 0.370213 0.410513 0.388838 0.000128 0.375805 0.420331 0.395766 0.000133 947.180000 964.690000 952.135267 425.964160 1114.830000 1083.020000 1102.373167 496.213460 7937.990000 7952.290000 7945.491567 897.613651
332 0.372978 0.415173 0.392238 0.000056 nan nan nan nan 0.372978 0.415173 0.392238 0.000056 0.370148 0.410346 0.388716 0.000126 0.375809 0.420001 0.395760 0.000135 nan nan nan nan nan nan nan nan 0.370148 0.410346 0.388716 0.000126 0.375809 0.420001 0.395760 0.000135 947.570000 960.020000 952.261133 424.808285 1113.600000 1090.630000 1102.495733 499.795537 7938.830000 7949.350000 7945.243133 893.721670
333 0.372891 0.415790 0.392222 0.000057 nan nan nan nan 0.372891 0.415790 0.392222 0.000057 0.369583 0.411298 0.388753 0.000126 0.376200 0.420282 0.395690 0.000137 nan nan nan nan nan nan nan nan 0.369583 0.411298 0.388753 0.000126 0.376200 0.420282 0.395690 0.000137 949.000000 960.250000 952.379967 422.103918 1112.670000 1088.500000 1102.548067 500.819413 7938.330000 7951.250000 7945.071967 902.444645
334 0.372610 0.415428 0.392116 0.000057 nan nan nan nan 0.372610 0.415428 0.392116 0.000057 0.370155 0.411789 0.388694 0.000125 0.375066 0.419068 0.395537 0.000138 nan nan nan nan nan nan nan nan 0.370155 0.411789 0.388694 0.000125 0.375066 0.419068 0.395537 0.000138 946.690000 959.640000 952.640967 425.969303 1109.920000 1085.780000 1102.465167 517.387690 7943.390000 7954.580000 7944.893867 920.301649
335 0.372424 0.415364 0.392046 0.000056 nan nan nan nan 0.372424 0.415364 0.392046 0.000056 0.369924 0.410237 0.388662 0.000123 0.374925 0.420491 0.395429 0.000137 nan nan nan nan nan nan nan nan 0.369924 0.410237 0.388662 0.000123 0.374925 0.420491 0.395429 0.000137 948.890000 961.570000 952.774700 426.760895 1112.240000 1084.740000 1102.453033 513.156985 7938.870000 7953.690000 7944.772267 916.126755
336 0.373030 0.414669 0.392003 0.000056 nan nan nan nan 0.373030 0.414669 0.392003 0.000056 0.370677 0.412644 0.388804 0.000122 0.375384 0.416694 0.395202 0.000135 nan nan nan nan nan nan nan nan 0.370677 0.412644 0.388804 0.000122 0.375384 0.416694 0.395202 0.000135 949.550000 960.290000 952.895233 428.628966 1112.050000 1087.290000 1102.732100 508.623266 7938.400000 7952.420000 7944.372667 919.057080
337 0.373298 0.414807 0.392005 0.000055 nan nan nan nan 0.373298 0.414807 0.392005 0.000055 0.370183 0.411343 0.388899 0.000121 0.376412 0.418270 0.395111 0.000132 nan nan nan nan nan nan nan nan 0.370183 0.411343 0.388899 0.000121 0.376412 0.418270 0.395111 0.000132 948.670000 963.540000 953.071833 421.163753 1111.040000 1091.640000 1102.854833 500.114059 7940.290000 7944.820000 7944.073333 906.849011
338 0.372930 0.415189 0.392011 0.000055 nan nan nan nan 0.372930 0.415189 0.392011 0.000055 0.369223 0.409957 0.388863 0.000121 0.376637 0.420421 0.395158 0.000134 nan nan nan nan nan nan nan nan 0.369223 0.409957 0.388863 0.000121 0.376637 0.420421 0.395158 0.000134 949.290000 965.900000 953.170833 414.655142 1115.030000 1090.090000 1102.668267 495.186114 7935.680000 7944.010000 7944.160900 905.226239
339 0.373062 0.414875 0.392035 0.000056 nan nan nan nan 0.373062 0.414875 0.392035 0.000056 0.370432 0.411001 0.389063 0.000122 0.375692 0.418748 0.395006 0.000131 nan nan nan nan nan nan nan nan 0.370432 0.411001 0.389063 0.000122 0.375692 0.418748 0.395006 0.000131 948.530000 964.700000 953.356033 410.959092 1110.330000 1089.000000 1102.461667 494.438769 7941.140000 7946.300000 7944.182300 905.316342
340 0.373212 0.414230 0.391980 0.000056 nan nan nan nan 0.373212 0.414230 0.391980 0.000056 0.369648 0.410528 0.389084 0.000122 0.376775 0.417932 0.394877 0.000131 nan nan nan nan nan nan nan nan 0.369648 0.410528 0.389084 0.000122 0.376775 0.417932 0.394877 0.000131 950.730000 959.080000 953.614100 402.983348 1112.050000 1089.270000 1102.476633 482.591971 7937.220000 7951.650000 7943.909267 886.919998
341 0.372855 0.415109 0.392027 0.000057 nan nan nan nan 0.372855 0.415109 0.392027 0.000057 0.369168 0.412970 0.389170 0.000125 0.376542 0.417247 0.394885 0.000130 nan nan nan nan nan nan nan nan 0.369168 0.412970 0.389170 0.000125 0.376542 0.417247 0.394885 0.000130 950.070000 960.010000 953.808267 404.060124 1111.240000 1088.080000 1102.488800 478.786601 7938.690000 7951.910000 7943.702933 885.736260
342 0.372989 0.415056 0.392080 0.000057 nan nan nan nan 0.372989 0.415056 0.392080 0.000057 0.369847 0.413149 0.389115 0.000126 0.376132 0.416962 0.395045 0.000130 nan nan nan nan nan nan nan nan 0.369847 0.413149 0.389115 0.000126 0.376132 0.416962 0.395045 0.000130 951.170000 962.770000 954.151733 408.241131 1107.510000 1088.980000 1102.398833 479.633964 7941.320000 7948.250000 7943.449433 897.743710
343 0.372862 0.415330 0.392039 0.000058 nan nan nan nan 0.372862 0.415330 0.392039 0.000058 0.369894 0.411475 0.389081 0.000126 0.375830 0.419185 0.394997 0.000130 nan nan nan nan nan nan nan nan 0.369894 0.411475 0.389081 0.000126 0.375830 0.419185 0.394997 0.000130 951.650000 963.530000 954.541600 409.815653 1109.410000 1090.210000 1102.451633 476.415511 7938.940000 7946.260000 7943.006767 895.446025
344 0.372910 0.415456 0.391988 0.000057 nan nan nan nan 0.372910 0.415456 0.391988 0.000057 0.370618 0.410814 0.388914 0.000124 0.375203 0.420099 0.395062 0.000129 nan nan nan nan nan nan nan nan 0.370618 0.410814 0.388914 0.000124 0.375203 0.420099 0.395062 0.000129 950.410000 962.700000 954.715367 416.338083 1109.540000 1086.390000 1102.489333 477.837148 7940.050000 7950.910000 7942.795300 902.196868
345 0.372555 0.414873 0.391917 0.000057 nan nan nan nan 0.372555 0.414873 0.391917 0.000057 0.369035 0.409575 0.388795 0.000126 0.376075 0.420171 0.395039 0.000130 nan nan nan nan nan nan nan nan 0.369035 0.409575 0.388795 0.000126 0.376075 0.420171 0.395039 0.000130 952.910000 961.130000 954.823700 425.627863 1108.810000 1085.960000 1102.537933 482.183876 7938.280000 7952.910000 7942.638367 918.980185
346 0.372697 0.414666 0.391849 0.000056 nan nan nan nan 0.372697 0.414666 0.391849 0.000056 0.369919 0.411753 0.388635 0.000125 0.375475 0.417579 0.395062 0.000129 nan nan nan nan nan nan nan nan 0.369919 0.411753 0.388635 0.000125 0.375475 0.417579 0.395062 0.000129 954.760000 960.000000 955.017367 431.666725 1111.270000 1084.760000 1102.418967 484.095497 7933.970000 7955.240000 7942.563667 924.435394
347 0.372516 0.414352 0.391868 0.000056 nan nan nan nan 0.372516 0.414352 0.391868 0.000056 0.370135 0.410920 0.388543 0.000125 0.374896 0.417785 0.395194 0.000130 nan nan nan nan nan nan nan nan 0.370135 0.410920 0.388543 0.000125 0.374896 0.417785 0.395194 0.000130 949.400000 960.510000 955.324267 430.118345 1109.350000 1090.450000 1102.248300 480.862939 7941.250000 7949.040000 7942.427433 920.888737
348 0.372476 0.415341 0.391832 0.000056 nan nan nan nan 0.372476 0.415341 0.391832 0.000056 0.368053 0.412860 0.388565 0.000124 0.376899 0.417823 0.395099 0.000131 nan nan nan nan nan nan nan nan 0.368053 0.412860 0.388565 0.000124 0.376899 0.417823 0.395099 0.000131 952.440000 960.220000 955.671733 439.439461 1109.000000 1087.100000 1102.076633 491.588183 7938.560000 7952.680000 7942.251633 946.062902
349 0.372496 0.415257 0.391897 0.000057 nan nan nan nan 0.372496 0.415257 0.391897 0.000057 0.370072 0.412257 0.388695 0.000126 0.374920 0.418257 0.395099 0.000131 nan nan nan nan nan nan nan nan 0.370072 0.412257 0.388695 0.000126 0.374920 0.418257 0.395099 0.000131 954.620000 958.830000 956.036167 437.769746 1107.990000 1088.160000 1102.014000 490.052119 7937.390000 7953.010000 7941.949833 943.320365
350 0.372741 0.415150 0.391887 0.000057 nan nan nan nan 0.372741 0.415150 0.391887 0.000057 0.371884 0.412055 0.388672 0.000123 0.373598 0.418245 0.395102 0.000130 nan nan nan nan nan nan nan nan 0.371884 0.412055 0.388672 0.000123 0.373598 0.418245 0.395102 0.000130 954.450000 959.540000 956.326667 432.402671 1110.030000 1091.870000 1101.792133 490.379590 7935.520000 7948.590000 7941.881200 936.863184
351 0.372816 0.414972 0.391874 0.000057 nan nan nan nan 0.372816 0.414972 0.391874 0.000057 0.370627 0.410969 0.388613 0.000124 0.375006 0.418976 0.395135 0.000130 nan nan nan nan nan nan nan nan 0.370627 0.410969 0.388613 0.000124 0.375006 0.418976 0.395135 0.000130 955.150000 961.900000 956.594600 427.983333 1110.930000 1088.150000 1101.659200 489.602333 7933.920000 7949.950000 7941.746200 924.870765
352 0.372672 0.414385 0.391802 0.000057 nan nan nan nan 0.372672 0.414385 0.391802 0.000057 0.370344 0.410527 0.388587 0.000124 0.374999 0.418244 0.395018 0.000129 nan nan nan nan nan nan nan nan 0.370344 0.410527 0.388587 0.000124 0.374999 0.418244 0.395018 0.000129 952.450000 964.540000 956.670267 438.742491 1110.430000 1089.700000 1101.482900 496.069873 7937.120000 7945.760000 7941.846833 934.705171
353 0.372480 0.414926 0.391762 0.000057 nan nan nan nan 0.372480 0.414926 0.391762 0.000057 0.368785 0.410646 0.388498 0.000125 0.376174 0.419207 0.395026 0.000129 nan nan nan nan nan nan nan nan 0.368785 0.410646 0.388498 0.000125 0.376174 0.419207 0.395026 0.000129 953.130000 963.620000 956.773033 439.142621 1112.310000 1088.210000 1101.284400 490.117054 7934.560000 7948.170000 7941.942567 923.761628
354 0.372600 0.414656 0.391634 0.000057 nan nan nan nan 0.372600 0.414656 0.391634 0.000057 0.369332 0.411082 0.388372 0.000124 0.375868 0.418230 0.394897 0.000129 nan nan nan nan nan nan nan nan 0.369332 0.411082 0.388372 0.000124 0.375868 0.418230 0.394897 0.000129 951.950000 962.730000 956.946033 442.345638 1109.120000 1088.280000 1101.155533 488.257179 7938.930000 7948.990000 7941.898433 918.949230
355 0.372928 0.414951 0.391650 0.000057 nan nan nan nan 0.372928 0.414951 0.391650 0.000057 0.369849 0.410494 0.388404 0.000125 0.376007 0.419409 0.394895 0.000129 nan nan nan nan nan nan nan nan 0.369849 0.410494 0.388404 0.000125 0.376007 0.419409 0.394895 0.000129 954.820000 962.780000 956.972467 440.603698 1110.550000 1086.430000 1101.150767 485.505596 7934.630000 7950.790000 7941.876767 912.571221
356 0.372603 0.414730 0.391673 0.000056 nan nan nan nan 0.372603 0.414730 0.391673 0.000056 0.368510 0.411465 0.388341 0.000124 0.376696 0.417996 0.395006 0.000129 nan nan nan nan nan nan nan nan 0.368510 0.411465 0.388341 0.000124 0.376696 0.417996 0.395006 0.000129 956.200000 960.710000 957.050300 437.435854 1111.890000 1086.460000 1101.077000 478.832206 7931.910000 7952.830000 7941.872700 910.504693
357 0.372484 0.415271 0.391748 0.000058 nan nan nan nan 0.372484 0.415271 0.391748 0.000058 0.369766 0.411898 0.388378 0.000126 0.375202 0.418644 0.395118 0.000130 nan nan nan nan nan nan nan nan 0.369766 0.411898 0.388378 0.000126 0.375202 0.418644 0.395118 0.000130 952.620000 965.660000 957.275000 432.490222 1109.330000 1088.720000 1101.204733 477.011151 7938.050000 7945.620000 7941.520267 897.542569
358 0.372277 0.414468 0.391659 0.000056 nan nan nan nan 0.372277 0.414468 0.391659 0.000056 0.367917 0.411462 0.388260 0.000124 0.376638 0.417474 0.395059 0.000128 nan nan nan nan nan nan nan nan 0.367917 0.411462 0.388260 0.000124 0.376638 0.417474 0.395059 0.000128 950.130000 964.970000 957.303500 434.728631 1109.950000 1085.290000 1101.384833 484.732782 7939.920000 7949.740000 7941.311667 910.673197
359 0.372253 0.415244 0.391647 0.000056 nan nan nan nan 0.372253 0.415244 0.391647 0.000056 0.368754 0.409469 0.388130 0.000125 0.375753 0.421018 0.395163 0.000129 nan nan nan nan nan nan nan nan 0.368754 0.409469 0.388130 0.000125 0.375753 0.421018 0.395163 0.000129 953.980000 958.940000 957.493200 438.363492 1108.510000 1086.150000 1101.580500 483.642780 7937.510000 7954.910000 7940.926300 914.819939
360 0.372697 0.414478 0.391664 0.000056 nan nan nan nan 0.372697 0.414478 0.391664 0.000056 0.369910 0.410519 0.388148 0.000127 0.375484 0.418438 0.395179 0.000128 nan nan nan nan nan nan nan nan 0.369910 0.410519 0.388148 0.000127 0.375484 0.418438 0.395179 0.000128 951.620000 969.640000 957.695000 442.381527 1110.120000 1082.590000 1101.639333 488.497610 7938.260000 7947.770000 7940.665667 921.262316
361 0.372467 0.414541 0.391620 0.000057 nan nan nan nan 0.372467 0.414541 0.391620 0.000057 0.369554 0.410693 0.387968 0.000127 0.375380 0.418388 0.395273 0.000128 nan nan nan nan nan nan nan nan 0.369554 0.410693 0.387968 0.000127 0.375380 0.418388 0.395273 0.000128 953.980000 965.010000 958.030200 438.942397 1109.030000 1089.440000 1101.472367 486.787496 7936.990000 7945.550000 7940.497433 926.023656
362 0.372016 0.414980 0.391593 0.000058 nan nan nan nan 0.372016 0.414980 0.391593 0.000058 0.367951 0.411555 0.387942 0.000128 0.376081 0.418405 0.395243 0.000131 nan nan nan nan nan nan nan nan 0.367951 0.411555 0.387942 0.000128 0.376081 0.418405 0.395243 0.000131 952.250000 962.360000 958.335333 436.777278 1106.270000 1088.020000 1101.499567 483.006972 7941.480000 7949.620000 7940.165100 928.888582
363 0.372335 0.414757 0.391481 0.000058 nan nan nan nan 0.372335 0.414757 0.391481 0.000058 0.368885 0.410787 0.387677 0.000124 0.375786 0.418728 0.395284 0.000131 nan nan nan nan nan nan nan nan 0.368885 0.410787 0.387677 0.000124 0.375786 0.418728 0.395284 0.000131 952.650000 963.800000 958.369533 434.243070 1107.800000 1088.320000 1101.460800 477.354870 7939.550000 7947.880000 7940.169667 899.984343
364 0.371980 0.414955 0.391485 0.000058 nan nan nan nan 0.371980 0.414955 0.391485 0.000058 0.368549 0.409841 0.387604 0.000123 0.375412 0.420069 0.395366 0.000133 nan nan nan nan nan nan nan nan 0.368549 0.409841 0.387604 0.000123 0.375412 0.420069 0.395366 0.000133 953.610000 968.140000 958.543733 434.472300 1110.670000 1084.790000 1101.370867 477.470816 7935.720000 7947.070000 7940.085400 892.002489
365 0.372055 0.414572 0.391421 0.000057 nan nan nan nan 0.372055 0.414572 0.391421 0.000057 0.368984 0.410738 0.387636 0.000123 0.375125 0.418406 0.395206 0.000130 nan nan nan nan nan nan nan nan 0.368984 0.410738 0.387636 0.000123 0.375125 0.418406 0.395206 0.000130 953.520000 966.250000 958.640067 427.874736 1101.270000 1086.710000 1101.128433 473.062473 7945.210000 7947.040000 7940.231500 868.880989
366 0.371658 0.415078 0.391362 0.000058 nan nan nan nan 0.371658 0.415078 0.391362 0.000058 0.368816 0.409985 0.387555 0.000122 0.374500 0.420172 0.395170 0.000131 nan nan nan nan nan nan nan nan 0.368816 0.409985 0.387555 0.000122 0.374500 0.420172 0.395170 0.000131 952.840000 964.870000 958.814067 423.053915 1103.340000 1086.580000 1100.791400 475.292831 7943.820000 7948.550000 7940.394533 864.369057
367 0.371650 0.415012 0.391317 0.000058 nan nan nan nan 0.371650 0.415012 0.391317 0.000058 0.368125 0.409521 0.387634 0.000121 0.375174 0.420503 0.394999 0.000134 nan nan nan nan nan nan nan nan 0.368125 0.409521 0.387634 0.000121 0.375174 0.420503 0.394999 0.000134 952.610000 967.690000 959.054500 420.153427 1103.660000 1089.020000 1100.375467 473.394387 7943.730000 7943.290000 7940.570033 848.446995
368 0.371873 0.414644 0.391301 0.000057 nan nan nan nan 0.371873 0.414644 0.391301 0.000057 0.370160 0.410456 0.387735 0.000121 0.373586 0.418833 0.394867 0.000132 nan nan nan nan nan nan nan nan 0.370160 0.410456 0.387735 0.000121 0.373586 0.418833 0.394867 0.000132 952.750000 964.780000 958.908600 420.179502 1104.250000 1087.640000 1099.871367 473.585970 7943.000000 7947.580000 7941.220033 856.569756
369 0.371774 0.413837 0.391260 0.000057 nan nan nan nan 0.371774 0.413837 0.391260 0.000057 0.368851 0.407841 0.387824 0.000121 0.374697 0.419833 0.394696 0.000128 nan nan nan nan nan nan nan nan 0.368851 0.407841 0.387824 0.000121 0.374697 0.419833 0.394696 0.000128 955.640000 966.300000 958.994767 413.961178 1104.170000 1087.910000 1099.415600 464.890802 7940.190000 7945.790000 7941.589633 826.818113
370 0.372116 0.414867 0.391271 0.000057 nan nan nan nan 0.372116 0.414867 0.391271 0.000057 0.370408 0.410364 0.387802 0.000122 0.373825 0.419369 0.394740 0.000130 nan nan nan nan nan nan nan nan 0.370408 0.410364 0.387802 0.000122 0.373825 0.419369 0.394740 0.000130 952.420000 963.940000 959.193000 411.054995 1103.820000 1084.600000 1099.143033 462.364083 7943.760000 7951.460000 7941.663967 808.964043
371 0.371962 0.414535 0.391242 0.000057 nan nan nan nan 0.371962 0.414535 0.391242 0.000057 0.368894 0.411132 0.387735 0.000123 0.375030 0.417939 0.394750 0.000129 nan nan nan nan nan nan nan nan 0.368894 0.411132 0.387735 0.000123 0.375030 0.417939 0.394750 0.000129 956.220000 966.330000 959.168333 411.117521 1104.480000 1088.350000 1098.881767 456.112330 7939.300000 7945.320000 7941.949900 784.220227
372 0.371940 0.414649 0.391297 0.000057 nan nan nan nan 0.371940 0.414649 0.391297 0.000057 0.368203 0.410467 0.387707 0.000122 0.375677 0.418831 0.394888 0.000128 nan nan nan nan nan nan nan nan 0.368203 0.410467 0.387707 0.000122 0.375677 0.418831 0.394888 0.000128 953.200000 965.060000 959.187733 417.108332 1105.050000 1085.740000 1098.433333 451.843498 7941.750000 7949.200000 7942.378933 778.815624
373 0.371985 0.414400 0.391305 0.000056 nan nan nan nan 0.371985 0.414400 0.391305 0.000056 0.369067 0.409639 0.387824 0.000123 0.374903 0.419162 0.394786 0.000128 nan nan nan nan nan nan nan nan 0.369067 0.409639 0.387824 0.000123 0.374903 0.419162 0.394786 0.000128 952.070000 964.730000 959.189767 408.801060 1104.550000 1083.280000 1097.931333 446.626950 7943.380000 7951.990000 7942.878900 767.392306
374 0.371938 0.414453 0.391330 0.000056 nan nan nan nan 0.371938 0.414453 0.391330 0.000056 0.369012 0.410458 0.387843 0.000123 0.374863 0.418447 0.394818 0.000128 nan nan nan nan nan nan nan nan 0.369012 0.410458 0.387843 0.000123 0.374863 0.418447 0.394818 0.000128 952.410000 962.340000 959.290867 408.651109 1102.460000 1087.660000 1097.691900 438.838217 7945.130000 7950.000000 7943.017233 764.755435
375 0.372337 0.414432 0.391336 0.000057 nan nan nan nan 0.372337 0.414432 0.391336 0.000057 0.368806 0.410425 0.387939 0.000124 0.375867 0.418439 0.394734 0.000128 nan nan nan nan nan nan nan nan 0.368806 0.410425 0.387939 0.000124 0.375867 0.418439 0.394734 0.000128 954.130000 965.580000 959.094333 408.161688 1104.880000 1085.480000 1097.451100 437.073422 7940.990000 7948.940000 7943.454567 762.410308
376 0.372161 0.414351 0.391285 0.000057 nan nan nan nan 0.372161 0.414351 0.391285 0.000057 0.368240 0.410363 0.387823 0.000124 0.376081 0.418339 0.394746 0.000128 nan nan nan nan nan nan nan nan 0.368240 0.410363 0.387823 0.000124 0.376081 0.418339 0.394746 0.000128 954.600000 967.200000 959.189200 410.413473 1103.040000 1084.090000 1097.176967 426.734063 7942.360000 7948.710000 7943.633833 747.056274
377 0.372196 0.414518 0.391354 0.000056 nan nan nan nan 0.372196 0.414518 0.391354 0.000056 0.369740 0.408893 0.387881 0.000124 0.374651 0.420143 0.394826 0.000128 nan nan nan nan nan nan nan nan 0.369740 0.408893 0.387881 0.000124 0.374651 0.420143 0.394826 0.000128 954.100000 969.700000 959.447967 413.573339 1105.910000 1084.700000 1096.539733 425.734809 7939.990000 7945.600000 7944.012300 741.475178
378 0.372290 0.414408 0.391401 0.000056 nan nan nan nan 0.372290 0.414408 0.391401 0.000056 0.368591 0.410419 0.387827 0.000126 0.375990 0.418397 0.394976 0.000128 nan nan nan nan nan nan nan nan 0.368591 0.410419 0.387827 0.000126 0.375990 0.418397 0.394976 0.000128 952.120000 969.420000 959.521000 410.001377 1104.200000 1084.990000 1096.235900 430.154825 7943.680000 7945.590000 7944.243100 746.806719
379 0.372180 0.415126 0.391369 0.000056 nan nan nan nan 0.372180 0.415126 0.391369 0.000056 0.368142 0.411615 0.387751 0.000125 0.376219 0.418637 0.394988 0.000129 nan nan nan nan nan nan nan nan 0.368142 0.411615 0.387751 0.000125 0.376219 0.418637 0.394988 0.000129 954.460000 964.950000 959.625100 407.827964 1105.090000 1085.050000 1095.948067 433.118666 7940.450000 7950.000000 7944.426833 747.024124
380 0.372141 0.414229 0.391377 0.000055 nan nan nan nan 0.372141 0.414229 0.391377 0.000055 0.369532 0.411090 0.387740 0.000123 0.374750 0.417368 0.395014 0.000128 nan nan nan nan nan nan nan nan 0.369532 0.411090 0.387740 0.000123 0.374750 0.417368 0.395014 0.000128 952.200000 967.540000 959.647433 406.118495 1107.090000 1085.450000 1095.610533 440.072847 7940.710000 7947.010000 7944.742033 751.880714
381 0.372390 0.414590 0.391481 0.000056 nan nan nan nan 0.372390 0.414590 0.391481 0.000056 0.369127 0.410095 0.387877 0.000124 0.375652 0.419085 0.395085 0.000129 nan nan nan nan nan nan nan nan 0.369127 0.410095 0.387877 0.000124 0.375652 0.419085 0.395085 0.000129 954.620000 964.130000 959.625033 403.770172 1107.170000 1088.980000 1095.246300 441.357559 7938.210000 7946.890000 7945.128667 755.357594
382 0.372547 0.414611 0.391472 0.000055 nan nan nan nan 0.372547 0.414611 0.391472 0.000055 0.370175 0.411409 0.387869 0.000124 0.374919 0.417814 0.395074 0.000127 nan nan nan nan nan nan nan nan 0.370175 0.411409 0.387869 0.000124 0.374919 0.417814 0.395074 0.000127 953.840000 965.250000 959.491933 401.429454 1104.460000 1084.010000 1094.973300 446.889528 7941.700000 7950.740000 7945.534767 759.668234
383 0.372450 0.414718 0.391633 0.000055 nan nan nan nan 0.372450 0.414718 0.391633 0.000055 0.369075 0.411677 0.388038 0.000124 0.375825 0.417759 0.395228 0.000129 nan nan nan nan nan nan nan nan 0.369075 0.411677 0.388038 0.000124 0.375825 0.417759 0.395228 0.000129 952.920000 966.200000 959.619500 410.377632 1106.900000 1084.850000 1094.789200 450.611876 7940.180000 7948.950000 7945.591300 770.676215
384 0.372116 0.414923 0.391622 0.000056 nan nan nan nan 0.372116 0.414923 0.391622 0.000056 0.368522 0.411733 0.388064 0.000124 0.375711 0.418114 0.395181 0.000129 nan nan nan nan nan nan nan nan 0.368522 0.411733 0.388064 0.000124 0.375711 0.418114 0.395181 0.000129 954.280000 965.310000 959.697733 410.601562 1104.020000 1082.710000 1094.525667 444.409697 7941.700000 7951.980000 7945.776600 759.773141
385 0.372351 0.414366 0.391596 0.000056 nan nan nan nan 0.372351 0.414366 0.391596 0.000056 0.369641 0.410740 0.388032 0.000123 0.375062 0.417991 0.395159 0.000129 nan nan nan nan nan nan nan nan 0.369641 0.410740 0.388032 0.000123 0.375062 0.417991 0.395159 0.000129 951.870000 973.570000 959.707933 411.143298 1104.190000 1088.760000 1094.673767 437.601493 7943.940000 7937.670000 7945.618300 748.142277
386 0.372127 0.414823 0.391595 0.000056 nan nan nan nan 0.372127 0.414823 0.391595 0.000056 0.368537 0.411450 0.388029 0.000123 0.375718 0.418197 0.395160 0.000130 nan nan nan nan nan nan nan nan 0.368537 0.411450 0.388029 0.000123 0.375718 0.418197 0.395160 0.000130 955.180000 967.080000 959.563000 414.052190 1104.540000 1085.280000 1094.636600 441.465907 7940.280000 7947.640000 7945.800400 756.277301
387 0.371575 0.414563 0.391616 0.000057 nan nan nan nan 0.371575 0.414563 0.391616 0.000057 0.369109 0.411066 0.388029 0.000122 0.374041 0.418059 0.395202 0.000132 nan nan nan nan nan nan nan nan 0.369109 0.411066 0.388029 0.000122 0.374041 0.418059 0.395202 0.000132 956.400000 969.740000 959.563633 412.673852 1106.030000 1083.770000 1094.625100 446.860984 7937.570000 7946.490000 7945.811267 752.206337
388 0.372317 0.415005 0.391600 0.000057 nan nan nan nan 0.372317 0.415005 0.391600 0.000057 0.369807 0.412384 0.388095 0.000123 0.374828 0.417625 0.395106 0.000131 nan nan nan nan nan nan nan nan 0.369807 0.412384 0.388095 0.000123 0.374828 0.417625 0.395106 0.000131 951.620000 966.430000 959.460600 409.604613 1105.570000 1080.970000 1094.689600 445.878870 7942.810000 7952.600000 7945.849800 756.473971
389 0.371997 0.415164 0.391604 0.000059 nan nan nan nan 0.371997 0.415164 0.391604 0.000059 0.369008 0.410101 0.388110 0.000124 0.374986 0.420227 0.395098 0.000134 nan nan nan nan nan nan nan nan 0.369008 0.410101 0.388110 0.000124 0.374986 0.420227 0.395098 0.000134 953.050000 967.700000 959.633033 413.950258 1103.290000 1081.110000 1094.659767 439.565111 7943.660000 7951.190000 7945.707200 766.656560
390 0.371286 0.415339 0.391490 0.000060 nan nan nan nan 0.371286 0.415339 0.391490 0.000060 0.369240 0.409962 0.387995 0.000124 0.373333 0.420716 0.394984 0.000135 nan nan nan nan nan nan nan nan 0.369240 0.409962 0.387995 0.000124 0.373333 0.420716 0.394984 0.000135 956.780000 968.840000 959.615267 413.402475 1104.350000 1081.110000 1094.780333 430.960629 7938.870000 7950.050000 7945.604400 757.419237
391 0.371950 0.414607 0.391409 0.000059 nan nan nan nan 0.371950 0.414607 0.391409 0.000059 0.369357 0.411064 0.387963 0.000124 0.374543 0.418150 0.394855 0.000135 nan nan nan nan nan nan nan nan 0.369357 0.411064 0.387963 0.000124 0.374543 0.418150 0.394855 0.000135 954.810000 965.640000 959.669733 412.854448 1103.700000 1079.730000 1094.820600 430.467672 7941.490000 7954.630000 7945.509667 762.987923
392 0.371689 0.414865 0.391233 0.000059 nan nan nan nan 0.371689 0.414865 0.391233 0.000059 0.368090 0.410260 0.387884 0.000125 0.375288 0.419470 0.394583 0.000134 nan nan nan nan nan nan nan nan 0.368090 0.410260 0.387884 0.000125 0.375288 0.419470 0.394583 0.000134 953.510000 970.010000 959.687700 410.102308 1103.600000 1083.340000 1094.828933 434.763558 7942.890000 7946.650000 7945.483367 762.328173
393 0.371870 0.414311 0.391120 0.000058 nan nan nan nan 0.371870 0.414311 0.391120 0.000058 0.369796 0.411694 0.387720 0.000123 0.373944 0.416928 0.394520 0.000133 nan nan nan nan nan nan nan nan 0.369796 0.411694 0.387720 0.000123 0.373944 0.416928 0.394520 0.000133 952.990000 966.420000 959.565733 402.768018 1103.680000 1080.120000 1094.949500 433.410767 7943.330000 7953.460000 7945.484767 749.098498
394 0.372052 0.414843 0.391079 0.000058 nan nan nan nan 0.372052 0.414843 0.391079 0.000058 0.368315 0.411878 0.387783 0.000123 0.375789 0.417808 0.394376 0.000130 nan nan nan nan nan nan nan nan 0.368315 0.411878 0.387783 0.000123 0.375789 0.417808 0.394376 0.000130 952.640000 967.460000 959.514267 402.271866 1103.510000 1084.910000 1094.807633 429.665204 7943.850000 7947.630000 7945.678100 751.302380
395 0.371850 0.414911 0.391077 0.000058 nan nan nan nan 0.371850 0.414911 0.391077 0.000058 0.369022 0.412689 0.387770 0.000123 0.374678 0.417134 0.394385 0.000130 nan nan nan nan nan nan nan nan 0.369022 0.412689 0.387770 0.000123 0.374678 0.417134 0.394385 0.000130 955.330000 967.130000 959.304100 402.613664 1100.960000 1080.320000 1094.295700 437.039433 7943.710000 7952.550000 7946.400200 750.897787
396 0.371799 0.414662 0.391007 0.000058 nan nan nan nan 0.371799 0.414662 0.391007 0.000058 0.369563 0.410826 0.387711 0.000121 0.374036 0.418498 0.394302 0.000132 nan nan nan nan nan nan nan nan 0.369563 0.410826 0.387711 0.000121 0.374036 0.418498 0.394302 0.000132 952.760000 969.840000 959.322967 402.964923 1103.040000 1080.540000 1094.377867 441.649700 7944.200000 7949.620000 7946.299167 755.743728
397 0.372143 0.414104 0.390955 0.000056 nan nan nan nan 0.372143 0.414104 0.390955 0.000056 0.369144 0.408001 0.387722 0.000122 0.375142 0.420206 0.394189 0.000129 nan nan nan nan nan nan nan nan 0.369144 0.408001 0.387722 0.000122 0.375142 0.420206 0.394189 0.000129 955.590000 968.370000 959.515400 399.467272 1105.050000 1076.260000 1094.455567 443.923693 7939.360000 7955.370000 7946.029033 761.640585
398 0.372353 0.414408 0.391019 0.000057 nan nan nan nan 0.372353 0.414408 0.391019 0.000057 0.369835 0.409453 0.387691 0.000122 0.374870 0.419362 0.394347 0.000130 nan nan nan nan nan nan nan nan 0.369835 0.409453 0.387691 0.000122 0.374870 0.419362 0.394347 0.000130 952.980000 971.700000 959.574667 403.752142 1105.190000 1078.210000 1094.677833 438.572489 7941.830000 7950.090000 7945.747500 758.883690
399 0.372271 0.414316 0.391042 0.000055 nan nan nan nan 0.372271 0.414316 0.391042 0.000055 0.369487 0.410155 0.387767 0.000121 0.375055 0.418478 0.394317 0.000130 nan nan nan nan nan nan nan nan 0.369487 0.410155 0.387767 0.000121 0.375055 0.418478 0.394317 0.000130 955.170000 968.600000 959.574067 406.029701 1103.900000 1085.210000 1094.653400 436.285939 7940.930000 7946.190000 7945.772533 758.210659
400 0.372270 0.413886 0.391084 0.000055 nan nan nan nan 0.372270 0.413886 0.391084 0.000055 0.369739 0.409508 0.387863 0.000122 0.374802 0.418265 0.394305 0.000131 nan nan nan nan nan nan nan nan 0.369739 0.409508 0.387863 0.000122 0.374802 0.418265 0.394305 0.000131 957.010000 964.960000 959.579967 400.218204 1102.330000 1087.520000 1094.731767 431.724389 7940.660000 7947.520000 7945.688267 747.711039
401 0.371869 0.413978 0.391081 0.000056 nan nan nan nan 0.371869 0.413978 0.391081 0.000056 0.369135 0.409096 0.387939 0.000123 0.374602 0.418859 0.394224 0.000132 nan nan nan nan nan nan nan nan 0.369135 0.409096 0.387939 0.000123 0.374602 0.418859 0.394224 0.000132 954.390000 965.070000 959.640600 397.013965 1102.630000 1083.590000 1094.767233 436.070794 7942.980000 7951.340000 7945.592167 749.949645
402 0.371627 0.413595 0.391129 0.000057 nan nan nan nan 0.371627 0.413595 0.391129 0.000057 0.368869 0.410681 0.388039 0.000123 0.374385 0.416508 0.394218 0.000132 nan nan nan nan nan nan nan nan 0.368869 0.410681 0.388039 0.000123 0.374385 0.416508 0.394218 0.000132 955.990000 962.020000 959.830767 402.068118 1102.090000 1080.950000 1094.691500 434.599166 7941.920000 7957.030000 7945.477733 756.562469
403 0.371300 0.414354 0.391102 0.000057 nan nan nan nan 0.371300 0.414354 0.391102 0.000057 0.367665 0.410636 0.387975 0.000124 0.374936 0.418071 0.394229 0.000132 nan nan nan nan nan nan nan nan 0.367665 0.410636 0.387975 0.000124 0.374936 0.418071 0.394229 0.000132 954.860000 962.870000 959.799333 408.647135 1103.860000 1082.860000 1094.699967 431.208960 7941.280000 7954.270000 7945.500700 761.592731
404 0.371931 0.414197 0.391117 0.000057 nan nan nan nan 0.371931 0.414197 0.391117 0.000057 0.369671 0.409777 0.387935 0.000125 0.374190 0.418616 0.394299 0.000133 nan nan nan nan nan nan nan nan 0.369671 0.409777 0.387935 0.000125 0.374190 0.418616 0.394299 0.000133 956.460000 970.240000 959.928500 417.572868 1102.640000 1082.930000 1094.598733 432.866967 7940.900000 7946.830000 7945.472767 763.447271
405 0.371437 0.413911 0.391040 0.000058 nan nan nan nan 0.371437 0.413911 0.391040 0.000058 0.368235 0.410851 0.387831 0.000125 0.374639 0.416971 0.394250 0.000132 nan nan nan nan nan nan nan nan 0.368235 0.410851 0.387831 0.000125 0.374639 0.416971 0.394250 0.000132 952.890000 970.490000 959.915767 424.154541 1103.920000 1087.500000 1094.556667 430.672377 7943.190000 7942.010000 7945.527567 762.790540
406 0.371599 0.413899 0.391021 0.000057 nan nan nan nan 0.371599 0.413899 0.391021 0.000057 0.368725 0.410215 0.387817 0.000124 0.374473 0.417584 0.394224 0.000131 nan nan nan nan nan nan nan nan 0.368725 0.410215 0.387817 0.000124 0.374473 0.417584 0.394224 0.000131 952.830000 969.010000 959.856133 430.712267 1104.250000 1083.160000 1094.285533 435.959618 7942.920000 7947.830000 7945.858333 765.912201
407 0.371397 0.414093 0.390978 0.000058 nan nan nan nan 0.371397 0.414093 0.390978 0.000058 0.368303 0.408161 0.387786 0.000124 0.374491 0.420025 0.394169 0.000130 nan nan nan nan nan nan nan nan 0.368303 0.408161 0.387786 0.000124 0.374491 0.420025 0.394169 0.000130 953.570000 964.160000 959.795000 428.865309 1102.840000 1082.640000 1094.206200 440.455431 7943.590000 7953.200000 7945.998800 751.068080
408 0.371375 0.414319 0.390919 0.000058 nan nan nan nan 0.371375 0.414319 0.390919 0.000058 0.369254 0.409892 0.387726 0.000125 0.373496 0.418747 0.394112 0.000129 nan nan nan nan nan nan nan nan 0.369254 0.409892 0.387726 0.000125 0.373496 0.418747 0.394112 0.000129 953.110000 966.570000 959.635567 436.803041 1101.840000 1082.560000 1094.006333 444.625416 7945.050000 7950.870000 7946.358100 754.125264
409 0.371894 0.414230 0.390854 0.000059 nan nan nan nan 0.371894 0.414230 0.390854 0.000059 0.368598 0.411423 0.387634 0.000126 0.375190 0.417038 0.394073 0.000128 nan nan nan nan nan nan nan nan 0.368598 0.411423 0.387634 0.000126 0.375190 0.417038 0.394073 0.000128 950.000000 967.300000 959.499867 437.047750 1105.510000 1084.050000 1094.014533 446.355152 7944.490000 7948.650000 7946.485600 743.201924
410 0.371468 0.413628 0.390730 0.000058 nan nan nan nan 0.371468 0.413628 0.390730 0.000058 0.368358 0.410200 0.387468 0.000124 0.374579 0.417057 0.393992 0.000128 nan nan nan nan nan nan nan nan 0.368358 0.410200 0.387468 0.000124 0.374579 0.417057 0.393992 0.000128 953.430000 967.440000 959.187667 440.688826 1104.350000 1081.850000 1094.097200 451.781341 7942.220000 7950.710000 7946.715133 742.678009
411 0.371558 0.414283 0.390777 0.000058 nan nan nan nan 0.371558 0.414283 0.390777 0.000058 0.368847 0.413810 0.387468 0.000124 0.374269 0.414756 0.394087 0.000126 nan nan nan nan nan nan nan nan 0.368847 0.413810 0.387468 0.000124 0.374269 0.414756 0.394087 0.000126 952.950000 965.500000 959.198833 436.565753 1102.400000 1084.370000 1093.986033 454.928048 7944.650000 7950.130000 7946.815133 739.007648
412 0.371782 0.414616 0.390748 0.000059 nan nan nan nan 0.371782 0.414616 0.390748 0.000059 0.367976 0.410766 0.387356 0.000124 0.375588 0.418466 0.394139 0.000129 nan nan nan nan nan nan nan nan 0.367976 0.410766 0.387356 0.000124 0.375588 0.418466 0.394139 0.000129 954.390000 963.650000 959.044867 432.078646 1104.670000 1083.780000 1094.041700 464.921267 7940.940000 7952.570000 7946.913433 737.062017
413 0.371556 0.414934 0.390694 0.000058 nan nan nan nan 0.371556 0.414934 0.390694 0.000058 0.368083 0.411111 0.387252 0.000123 0.375029 0.418757 0.394137 0.000127 nan nan nan nan nan nan nan nan 0.368083 0.411111 0.387252 0.000123 0.375029 0.418757 0.394137 0.000127 954.700000 966.710000 958.752767 431.297896 1101.550000 1079.770000 1094.154067 469.233543 7943.750000 7953.520000 7947.093167 738.216727
414 0.371374 0.413827 0.390682 0.000057 nan nan nan nan 0.371374 0.413827 0.390682 0.000057 0.367631 0.410513 0.387311 0.000122 0.375117 0.417141 0.394054 0.000127 nan nan nan nan nan nan nan nan 0.367631 0.410513 0.387311 0.000122 0.375117 0.417141 0.394054 0.000127 954.570000 964.720000 958.822600 434.086401 1104.470000 1082.120000 1094.257000 463.946582 7940.960000 7953.160000 7946.920400 731.799066
415 0.371727 0.413991 0.390681 0.000056 nan nan nan nan 0.371727 0.413991 0.390681 0.000056 0.368470 0.409607 0.387394 0.000122 0.374984 0.418375 0.393968 0.000126 nan nan nan nan nan nan nan nan 0.368470 0.409607 0.387394 0.000122 0.374984 0.418375 0.393968 0.000126 955.310000 970.820000 958.647933 435.741102 1103.160000 1079.680000 1094.411467 465.646909 7941.530000 7949.500000 7946.940600 735.042819
416 0.371771 0.413960 0.390712 0.000057 nan nan nan nan 0.371771 0.413960 0.390712 0.000057 0.368344 0.410613 0.387425 0.000125 0.375197 0.417308 0.393998 0.000128 nan nan nan nan nan nan nan nan 0.368344 0.410613 0.387425 0.000125 0.375197 0.417308 0.393998 0.000128 952.320000 967.480000 958.631733 433.681092 1105.050000 1081.930000 1094.396067 462.570707 7942.630000 7950.590000 7946.972200 735.634720
417 0.371800 0.414418 0.390682 0.000057 nan nan nan nan 0.371800 0.414418 0.390682 0.000057 0.369001 0.409112 0.387326 0.000124 0.374599 0.419724 0.394039 0.000129 nan nan nan nan nan nan nan nan 0.369001 0.409112 0.387326 0.000124 0.374599 0.419724 0.394039 0.000129 957.270000 968.820000 958.832200 429.158834 1104.900000 1079.530000 1094.353433 455.543475 7937.830000 7951.650000 7946.814367 723.395581
418 0.372038 0.413994 0.390685 0.000056 nan nan nan nan 0.372038 0.413994 0.390685 0.000056 0.367975 0.409884 0.387320 0.000124 0.376101 0.418103 0.394050 0.000128 nan nan nan nan nan nan nan nan 0.367975 0.409884 0.387320 0.000124 0.376101 0.418103 0.394050 0.000128 951.600000 964.550000 958.908500 425.046450 1106.360000 1080.330000 1094.197833 452.480775 7942.040000 7955.120000 7946.893667 717.178781
419 0.371674 0.413729 0.390679 0.000056 nan nan nan nan 0.371674 0.413729 0.390679 0.000056 0.368181 0.409587 0.387401 0.000125 0.375167 0.417870 0.393958 0.000127 nan nan nan nan nan nan nan nan 0.368181 0.409587 0.387401 0.000125 0.375167 0.417870 0.393958 0.000127 954.600000 962.380000 958.941100 428.206087 1103.910000 1081.170000 1094.073667 455.582425 7941.490000 7956.450000 7946.985233 713.729314
420 0.371529 0.413419 0.390726 0.000055 nan nan nan nan 0.371529 0.413419 0.390726 0.000055 0.367831 0.407804 0.387386 0.000124 0.375228 0.419033 0.394066 0.000128 nan nan nan nan nan nan nan nan 0.367831 0.407804 0.387386 0.000124 0.375228 0.419033 0.394066 0.000128 954.070000 964.840000 959.099767 427.394234 1104.530000 1077.250000 1094.025533 452.843334 7941.400000 7957.910000 7946.874700 721.908626
421 0.371671 0.413397 0.390767 0.000055 nan nan nan nan 0.371671 0.413397 0.390767 0.000055 0.367927 0.408916 0.387480 0.000125 0.375414 0.417879 0.394053 0.000128 nan nan nan nan nan nan nan nan 0.367927 0.408916 0.387480 0.000125 0.375414 0.417879 0.394053 0.000128 954.530000 971.160000 959.163633 428.957942 1106.320000 1080.790000 1094.130967 451.510227 7939.150000 7948.050000 7946.705400 714.530811
422 0.371804 0.413694 0.390806 0.000056 nan nan nan nan 0.371804 0.413694 0.390806 0.000056 0.368993 0.410401 0.387436 0.000126 0.374614 0.416986 0.394177 0.000130 nan nan nan nan nan nan nan nan 0.368993 0.410401 0.387436 0.000126 0.374614 0.416986 0.394177 0.000130 956.970000 966.590000 959.146433 424.593273 1103.130000 1081.920000 1094.070800 450.301285 7939.900000 7951.490000 7946.782767 715.089332
423 0.371409 0.413705 0.390818 0.000056 nan nan nan nan 0.371409 0.413705 0.390818 0.000056 0.368761 0.409849 0.387505 0.000124 0.374056 0.417561 0.394132 0.000133 nan nan nan nan nan nan nan nan 0.368761 0.409849 0.387505 0.000124 0.374056 0.417561 0.394132 0.000133 953.790000 963.610000 959.254833 427.080630 1102.900000 1078.520000 1094.092733 453.384048 7943.310000 7957.870000 7946.652433 708.809721
424 0.371594 0.413317 0.390817 0.000056 nan nan nan nan 0.371594 0.413317 0.390817 0.000056 0.369083 0.410059 0.387534 0.000123 0.374104 0.416575 0.394101 0.000134 nan nan nan nan nan nan nan nan 0.369083 0.410059 0.387534 0.000123 0.374104 0.416575 0.394101 0.000134 954.300000 968.670000 959.506733 423.189687 1100.020000 1080.060000 1094.065300 451.459492 7945.680000 7951.270000 7946.427967 707.530694
425 0.371628 0.413791 0.390760 0.000057 nan nan nan nan 0.371628 0.413791 0.390760 0.000057 0.369414 0.411125 0.387549 0.000125 0.373842 0.416458 0.393971 0.000135 nan nan nan nan nan nan nan nan 0.369414 0.411125 0.387549 0.000125 0.373842 0.416458 0.393971 0.000135 955.340000 972.220000 959.429600 422.828919 1100.610000 1081.860000 1093.980600 459.282196 7944.050000 7945.920000 7946.589800 714.231352
426 0.371499 0.413266 0.390694 0.000057 nan nan nan nan 0.371499 0.413266 0.390694 0.000057 0.368980 0.408046 0.387529 0.000125 0.374018 0.418486 0.393859 0.000137 nan nan nan nan nan nan nan nan 0.368980 0.408046 0.387529 0.000125 0.374018 0.418486 0.393859 0.000137 960.340000 969.580000 959.448300 421.452308 1098.980000 1083.860000 1093.690167 472.552001 7940.680000 7946.560000 7946.861533 722.243106
427 0.371656 0.413639 0.390617 0.000057 nan nan nan nan 0.371656 0.413639 0.390617 0.000057 0.369027 0.410669 0.387460 0.000125 0.374285 0.416608 0.393774 0.000134 nan nan nan nan nan nan nan nan 0.369027 0.410669 0.387460 0.000125 0.374285 0.416608 0.393774 0.000134 953.680000 964.490000 959.459600 424.735248 1103.560000 1080.700000 1093.779633 480.204933 7942.760000 7954.810000 7946.760767 729.964618
428 0.371511 0.414209 0.390642 0.000058 nan nan nan nan 0.371511 0.414209 0.390642 0.000058 0.369106 0.409746 0.387499 0.000126 0.373916 0.418673 0.393784 0.000135 nan nan nan nan nan nan nan nan 0.369106 0.409746 0.387499 0.000126 0.373916 0.418673 0.393784 0.000135 955.300000 962.750000 959.342300 427.494032 1099.770000 1079.280000 1093.646067 474.490937 7944.930000 7957.970000 7947.011633 742.953072
429 0.371925 0.414157 0.390651 0.000057 nan nan nan nan 0.371925 0.414157 0.390651 0.000057 0.368998 0.409615 0.387605 0.000127 0.374851 0.418699 0.393697 0.000134 nan nan nan nan nan nan nan nan 0.368998 0.409615 0.387605 0.000127 0.374851 0.418699 0.393697 0.000134 953.340000 964.910000 959.336033 430.255172 1102.980000 1080.610000 1093.664100 476.026965 7943.680000 7954.480000 7946.999867 746.622568
430 0.371456 0.413622 0.390640 0.000056 nan nan nan nan 0.371456 0.413622 0.390640 0.000056 0.369956 0.409974 0.387555 0.000125 0.372956 0.417270 0.393724 0.000132 nan nan nan nan nan nan nan nan 0.369956 0.409974 0.387555 0.000125 0.372956 0.417270 0.393724 0.000132 954.690000 965.920000 959.346867 433.338297 1100.160000 1081.590000 1093.263667 480.286380 7945.150000 7952.490000 7947.389467 754.536036
431 0.371334 0.413871 0.390586 0.000057 nan nan nan nan 0.371334 0.413871 0.390586 0.000057 0.369139 0.408461 0.387633 0.000124 0.373530 0.419281 0.393539 0.000133 nan nan nan nan nan nan nan nan 0.369139 0.408461 0.387633 0.000124 0.373530 0.419281 0.393539 0.000133 958.000000 968.830000 959.534633 436.240516 1101.850000 1079.200000 1092.952067 480.825947 7940.150000 7951.970000 7947.513300 757.424391
432 0.371295 0.413413 0.390656 0.000057 nan nan nan nan 0.371295 0.413413 0.390656 0.000057 0.369128 0.411102 0.387751 0.000125 0.373463 0.415724 0.393560 0.000133 nan nan nan nan nan nan nan nan 0.369128 0.411102 0.387751 0.000125 0.373463 0.415724 0.393560 0.000133 955.570000 966.230000 959.549633 434.100975 1100.660000 1078.900000 1092.929167 479.097943 7943.770000 7954.870000 7947.521200 759.543953
433 0.371157 0.413688 0.390581 0.000057 nan nan nan nan 0.371157 0.413688 0.390581 0.000057 0.369798 0.410175 0.387695 0.000123 0.372517 0.417200 0.393467 0.000134 nan nan nan nan nan nan nan nan 0.369798 0.410175 0.387695 0.000123 0.372517 0.417200 0.393467 0.000134 954.580000 970.930000 959.779800 439.107644 1101.730000 1077.480000 1092.773567 481.281810 7943.690000 7951.590000 7947.446633 767.156346
434 0.371251 0.413905 0.390571 0.000057 nan nan nan nan 0.371251 0.413905 0.390571 0.000057 0.369498 0.409519 0.387710 0.000122 0.373003 0.418291 0.393433 0.000134 nan nan nan nan nan nan nan nan 0.369498 0.409519 0.387710 0.000122 0.373003 0.418291 0.393433 0.000134 955.160000 968.050000 959.789833 446.559809 1102.140000 1081.830000 1092.736200 480.312735 7942.700000 7950.120000 7947.473967 774.633798
435 0.371066 0.413891 0.390608 0.000057 nan nan nan nan 0.371066 0.413891 0.390608 0.000057 0.369004 0.408861 0.387690 0.000122 0.373128 0.418921 0.393527 0.000138 nan nan nan nan nan nan nan nan 0.369004 0.408861 0.387690 0.000122 0.373128 0.418921 0.393527 0.000138 956.050000 966.510000 959.714533 450.637141 1102.960000 1082.080000 1092.403567 476.119370 7940.990000 7951.410000 7947.881900 780.819511
436 0.371259 0.413803 0.390522 0.000058 nan nan nan nan 0.371259 0.413803 0.390522 0.000058 0.368206 0.408614 0.387647 0.000123 0.374312 0.418991 0.393396 0.000137 nan nan nan nan nan nan nan nan 0.368206 0.408614 0.387647 0.000123 0.374312 0.418991 0.393396 0.000137 954.720000 968.710000 959.680900 454.219647 1099.960000 1082.560000 1092.217867 470.315816 7945.320000 7948.730000 7948.101233 779.402946
437 0.370743 0.413574 0.390467 0.000058 nan nan nan nan 0.370743 0.413574 0.390467 0.000058 0.369049 0.409836 0.387770 0.000122 0.372436 0.417312 0.393163 0.000136 nan nan nan nan nan nan nan nan 0.369049 0.409836 0.387770 0.000122 0.372436 0.417312 0.393163 0.000136 957.490000 963.530000 959.783000 453.498397 1100.670000 1078.160000 1092.199267 463.007345 7941.840000 7958.310000 7948.017733 768.554554
438 0.370443 0.413628 0.390258 0.000058 nan nan nan nan 0.370443 0.413628 0.390258 0.000058 0.368828 0.409662 0.387610 0.000122 0.372058 0.417594 0.392906 0.000135 nan nan nan nan nan nan nan nan 0.368828 0.409662 0.387610 0.000122 0.372058 0.417594 0.392906 0.000135 957.370000 966.600000 959.851700 441.181026 1100.350000 1075.160000 1092.347000 455.501683 7942.280000 7958.240000 7947.801300 760.590639
439 0.370627 0.413027 0.390313 0.000058 nan nan nan nan 0.370627 0.413027 0.390313 0.000058 0.368100 0.411029 0.387673 0.000122 0.373154 0.415026 0.392952 0.000136 nan nan nan nan nan nan nan nan 0.368100 0.411029 0.387673 0.000122 0.373154 0.415026 0.392952 0.000136 960.260000 964.760000 959.943500 441.028674 1104.200000 1080.790000 1092.196867 454.046993 7935.540000 7954.450000 7947.859633 756.060484
440 0.370620 0.413422 0.390213 0.000058 nan nan nan nan 0.370620 0.413422 0.390213 0.000058 0.368563 0.409257 0.387602 0.000123 0.372678 0.417588 0.392825 0.000134 nan nan nan nan nan nan nan nan 0.368563 0.409257 0.387602 0.000123 0.372678 0.417588 0.392825 0.000134 959.220000 965.400000 960.023533 432.720026 1099.760000 1076.670000 1092.224000 443.090689 7941.020000 7957.930000 7947.752467 754.191956
441 0.370893 0.413880 0.390108 0.000059 nan nan nan nan 0.370893 0.413880 0.390108 0.000059 0.368158 0.409320 0.387508 0.000121 0.373629 0.418440 0.392708 0.000136 nan nan nan nan nan nan nan nan 0.368158 0.409320 0.387508 0.000121 0.373629 0.418440 0.392708 0.000136 957.090000 966.210000 960.305267 429.381391 1101.450000 1079.400000 1092.271167 438.362501 7941.460000 7954.390000 7947.423567 754.071761
442 0.371083 0.413369 0.389994 0.000057 nan nan nan nan 0.371083 0.413369 0.389994 0.000057 0.368102 0.407332 0.387470 0.000121 0.374065 0.419405 0.392519 0.000131 nan nan nan nan nan nan nan nan 0.368102 0.407332 0.387470 0.000121 0.374065 0.419405 0.392519 0.000131 957.410000 970.180000 960.529567 412.925551 1099.540000 1080.540000 1092.143067 423.522529 7943.050000 7949.280000 7947.327367 744.356837
443 0.371202 0.413664 0.389982 0.000057 nan nan nan nan 0.371202 0.413664 0.389982 0.000057 0.368047 0.411118 0.387426 0.000121 0.374358 0.416211 0.392538 0.000129 nan nan nan nan nan nan nan nan 0.368047 0.411118 0.387426 0.000121 0.374358 0.416211 0.392538 0.000129 957.370000 965.240000 960.706333 413.318257 1100.380000 1079.130000 1092.105300 420.437435 7942.250000 7955.630000 7947.188367 748.474084
444 0.370975 0.413097 0.389976 0.000057 nan nan nan nan 0.370975 0.413097 0.389976 0.000057 0.368042 0.409113 0.387428 0.000122 0.373908 0.417081 0.392524 0.000128 nan nan nan nan nan nan nan nan 0.368042 0.409113 0.387428 0.000122 0.373908 0.417081 0.392524 0.000128 954.130000 963.810000 960.801433 417.564956 1101.240000 1081.370000 1092.005167 428.930174 7944.630000 7954.820000 7947.193400 756.700697
445 0.371019 0.412903 0.389982 0.000056 nan nan nan nan 0.371019 0.412903 0.389982 0.000056 0.368575 0.409390 0.387461 0.000121 0.373464 0.416416 0.392502 0.000126 nan nan nan nan nan nan nan nan 0.368575 0.409390 0.387461 0.000121 0.373464 0.416416 0.392502 0.000126 954.370000 968.260000 960.924600 411.213749 1101.730000 1077.370000 1091.764600 423.442604 7943.900000 7954.370000 7947.310800 754.003842
446 0.371360 0.413063 0.390004 0.000056 nan nan nan nan 0.371360 0.413063 0.390004 0.000056 0.367773 0.411275 0.387444 0.000121 0.374946 0.414852 0.392565 0.000126 nan nan nan nan nan nan nan nan 0.367773 0.411275 0.387444 0.000121 0.374946 0.414852 0.392565 0.000126 955.740000 969.100000 961.053900 419.095321 1100.060000 1078.010000 1091.615033 425.010183 7944.200000 7952.890000 7947.331067 754.916822
447 0.370980 0.413008 0.390079 0.000056 nan nan nan nan 0.370980 0.413008 0.390079 0.000056 0.368645 0.409712 0.387569 0.000122 0.373314 0.416304 0.392589 0.000126 nan nan nan nan nan nan nan nan 0.368645 0.409712 0.387569 0.000122 0.373314 0.416304 0.392589 0.000126 956.240000 967.900000 961.166700 414.880370 1102.890000 1079.320000 1091.626000 429.492258 7940.870000 7952.780000 7947.207300 767.228063
448 0.370817 0.412297 0.390139 0.000056 nan nan nan nan 0.370817 0.412297 0.390139 0.000056 0.367733 0.409114 0.387457 0.000124 0.373900 0.415480 0.392822 0.000125 nan nan nan nan nan nan nan nan 0.367733 0.409114 0.387457 0.000124 0.373900 0.415480 0.392822 0.000125 955.250000 969.300000 960.849400 407.582835 1103.470000 1080.370000 1091.463900 424.630842 7941.280000 7950.330000 7947.686700 776.337215
449 0.371177 0.413416 0.390231 0.000056 nan nan nan nan 0.371177 0.413416 0.390231 0.000056 0.367781 0.410182 0.387533 0.000124 0.374572 0.416649 0.392930 0.000128 nan nan nan nan nan nan nan nan 0.367781 0.410182 0.387533 0.000124 0.374572 0.416649 0.392930 0.000128 956.130000 970.180000 960.794900 410.975581 1103.230000 1077.970000 1091.327200 431.466834 7940.640000 7951.850000 7947.877900 798.324197
450 0.371235 0.412748 0.390190 0.000057 nan nan nan nan 0.371235 0.412748 0.390190 0.000057 0.368419 0.408492 0.387408 0.000127 0.374050 0.417003 0.392973 0.000126 nan nan nan nan nan nan nan nan 0.368419 0.408492 0.387408 0.000127 0.374050 0.417003 0.392973 0.000126 955.860000 968.390000 960.791467 412.467477 1099.010000 1080.690000 1091.396800 425.737492 7945.130000 7950.920000 7947.811733 808.111625
451 0.370979 0.413290 0.390215 0.000057 nan nan nan nan 0.370979 0.413290 0.390215 0.000057 0.367963 0.409694 0.387273 0.000127 0.373996 0.416887 0.393156 0.000128 nan nan nan nan nan nan nan nan 0.367963 0.409694 0.387273 0.000127 0.373996 0.416887 0.393156 0.000128 954.910000 970.180000 960.928267 407.958022 1096.550000 1079.920000 1091.360200 424.468165 7948.540000 7949.900000 7947.711533 811.667201
452 0.371008 0.413319 0.390144 0.000057 nan nan nan nan 0.371008 0.413319 0.390144 0.000057 0.368457 0.409331 0.387234 0.000127 0.373558 0.417306 0.393053 0.000128 nan nan nan nan nan nan nan nan 0.368457 0.409331 0.387234 0.000127 0.373558 0.417306 0.393053 0.000128 955.850000 967.380000 960.970433 407.308411 1100.110000 1079.900000 1091.371100 430.984904 7944.040000 7952.720000 7947.658467 812.620171
453 0.371113 0.413540 0.390249 0.000056 nan nan nan nan 0.371113 0.413540 0.390249 0.000056 0.369362 0.411146 0.387278 0.000127 0.372863 0.415935 0.393219 0.000128 nan nan nan nan nan nan nan nan 0.369362 0.411146 0.387278 0.000127 0.372863 0.415935 0.393219 0.000128 956.050000 963.510000 961.149267 410.860661 1098.030000 1082.630000 1091.531333 428.757633 7945.920000 7953.860000 7947.319400 799.983575
454 0.371035 0.413601 0.390216 0.000057 nan nan nan nan 0.371035 0.413601 0.390216 0.000057 0.368720 0.410277 0.387219 0.000126 0.373351 0.416924 0.393213 0.000131 nan nan nan nan nan nan nan nan 0.368720 0.410277 0.387219 0.000126 0.373351 0.416924 0.393213 0.000131 953.750000 969.000000 961.413567 413.092916 1099.420000 1079.600000 1091.327433 427.634787 7946.830000 7951.400000 7947.259000 782.360885
455 0.371466 0.413734 0.390259 0.000057 nan nan nan nan 0.371466 0.413734 0.390259 0.000057 0.369529 0.410857 0.387293 0.000124 0.373402 0.416610 0.393225 0.000130 nan nan nan nan nan nan nan nan 0.369529 0.410857 0.387293 0.000124 0.373402 0.416610 0.393225 0.000130 955.760000 964.420000 961.364000 414.259608 1098.180000 1078.060000 1091.203667 419.007230 7946.060000 7957.520000 7947.432333 759.957801
456 0.371104 0.413778 0.390224 0.000056 nan nan nan nan 0.371104 0.413778 0.390224 0.000056 0.368782 0.410499 0.387411 0.000125 0.373425 0.417056 0.393038 0.000131 nan nan nan nan nan nan nan nan 0.368782 0.410499 0.387411 0.000125 0.373425 0.417056 0.393038 0.000131 950.530000 963.040000 961.314800 410.547236 1100.990000 1079.890000 1091.150833 413.876702 7948.480000 7957.070000 7947.534367 740.527783
457 0.371098 0.413186 0.390260 0.000056 nan nan nan nan 0.371098 0.413186 0.390260 0.000056 0.369060 0.409147 0.387450 0.000123 0.373136 0.417226 0.393069 0.000132 nan nan nan nan nan nan nan nan 0.369060 0.409147 0.387450 0.000123 0.373136 0.417226 0.393069 0.000132 953.470000 968.640000 961.057900 414.907312 1099.580000 1080.260000 1090.939033 419.237229 7946.950000 7951.100000 7948.003067 736.200582
458 0.371227 0.412985 0.390336 0.000056 nan nan nan nan 0.371227 0.412985 0.390336 0.000056 0.368985 0.410214 0.387589 0.000123 0.373469 0.415757 0.393083 0.000132 nan nan nan nan nan nan nan nan 0.368985 0.410214 0.387589 0.000123 0.373469 0.415757 0.393083 0.000132 952.380000 972.320000 961.074767 422.115968 1098.970000 1080.470000 1090.653833 418.788312 7948.650000 7947.210000 7948.271400 737.304495
459 0.371177 0.413528 0.390347 0.000056 nan nan nan nan 0.371177 0.413528 0.390347 0.000056 0.368319 0.407526 0.387688 0.000124 0.374034 0.419530 0.393006 0.000134 nan nan nan nan nan nan nan nan 0.368319 0.407526 0.387688 0.000124 0.374034 0.419530 0.393006 0.000134 953.060000 973.350000 960.901733 421.094284 1096.810000 1073.520000 1090.485800 417.704646 7950.130000 7953.130000 7948.612467 732.172205
460 0.371030 0.413611 0.390290 0.000057 nan nan nan nan 0.371030 0.413611 0.390290 0.000057 0.369351 0.410020 0.387699 0.000125 0.372708 0.417203 0.392880 0.000133 nan nan nan nan nan nan nan nan 0.369351 0.410020 0.387699 0.000125 0.372708 0.417203 0.392880 0.000133 951.800000 967.530000 960.628367 421.746227 1095.240000 1076.950000 1090.229100 411.593682 7952.960000 7955.520000 7949.142533 725.911908
461 0.371216 0.413737 0.390338 0.000056 nan nan nan nan 0.371216 0.413737 0.390338 0.000056 0.369187 0.409336 0.387817 0.000124 0.373245 0.418137 0.392860 0.000133 nan nan nan nan nan nan nan nan 0.369187 0.409336 0.387817 0.000124 0.373245 0.418137 0.392860 0.000133 954.020000 967.450000 960.670467 423.019792 1095.940000 1080.400000 1089.943233 414.833351 7950.040000 7952.150000 7949.386300 730.061765
462 0.370853 0.413278 0.390295 0.000057 nan nan nan nan 0.370853 0.413278 0.390295 0.000057 0.368776 0.409264 0.387865 0.000124 0.372930 0.417292 0.392726 0.000133 nan nan nan nan nan nan nan nan 0.368776 0.409264 0.387865 0.000124 0.372930 0.417292 0.392726 0.000133 951.710000 972.890000 960.246633 427.885048 1095.930000 1075.150000 1089.678367 414.818131 7952.360000 7951.960000 7950.075000 733.610474
463 0.370911 0.413344 0.390306 0.000058 nan nan nan nan 0.370911 0.413344 0.390306 0.000058 0.369101 0.409313 0.387890 0.000124 0.372721 0.417376 0.392722 0.000133 nan nan nan nan nan nan nan nan 0.369101 0.409313 0.387890 0.000124 0.372721 0.417376 0.392722 0.000133 952.590000 967.990000 959.955833 425.950873 1096.620000 1073.380000 1089.620333 418.282036 7950.790000 7958.630000 7950.423833 733.593162
464 0.370885 0.413575 0.390202 0.000058 nan nan nan nan 0.370885 0.413575 0.390202 0.000058 0.368502 0.410187 0.387760 0.000124 0.373267 0.416964 0.392645 0.000135 nan nan nan nan nan nan nan nan 0.368502 0.410187 0.387760 0.000124 0.373267 0.416964 0.392645 0.000135 954.040000 968.650000 959.762233 427.201543 1095.860000 1077.040000 1089.403467 417.165503 7950.100000 7954.310000 7950.834300 732.848315
465 0.370939 0.413690 0.390157 0.000058 nan nan nan nan 0.370939 0.413690 0.390157 0.000058 0.369358 0.411861 0.387772 0.000124 0.372519 0.415518 0.392541 0.000135 nan nan nan nan nan nan nan nan 0.369358 0.411861 0.387772 0.000124 0.372519 0.415518 0.392541 0.000135 953.830000 971.790000 959.615500 423.374364 1095.080000 1075.900000 1089.178100 418.642912 7951.090000 7952.310000 7951.206400 730.644832
466 0.370736 0.413977 0.390120 0.000058 nan nan nan nan 0.370736 0.413977 0.390120 0.000058 0.367941 0.410140 0.387761 0.000125 0.373530 0.417814 0.392479 0.000136 nan nan nan nan nan nan nan nan 0.367941 0.410140 0.387761 0.000125 0.373530 0.417814 0.392479 0.000136 953.200000 968.470000 959.616767 424.636914 1094.670000 1081.490000 1088.691200 410.255953 7952.130000 7950.040000 7951.692033 741.952225
467 0.370598 0.413797 0.390031 0.000058 nan nan nan nan 0.370598 0.413797 0.390031 0.000058 0.369353 0.408205 0.387714 0.000126 0.371844 0.419389 0.392347 0.000135 nan nan nan nan nan nan nan nan 0.369353 0.408205 0.387714 0.000126 0.371844 0.419389 0.392347 0.000135 955.370000 966.440000 959.500067 431.134105 1092.250000 1081.250000 1088.290767 407.079054 7952.380000 7952.310000 7952.209167 749.482131
468 0.370562 0.413534 0.390018 0.000057 nan nan nan nan 0.370562 0.413534 0.390018 0.000057 0.369119 0.410999 0.387673 0.000124 0.372005 0.416070 0.392363 0.000132 nan nan nan nan nan nan nan nan 0.369119 0.410999 0.387673 0.000124 0.372005 0.416070 0.392363 0.000132 954.150000 966.890000 959.447267 432.701633 1095.860000 1076.200000 1087.956567 409.035924 7949.990000 7956.910000 7952.596167 758.341936
469 0.370715 0.413926 0.390085 0.000058 nan nan nan nan 0.370715 0.413926 0.390085 0.000058 0.368236 0.409598 0.387845 0.000126 0.373193 0.418255 0.392325 0.000133 nan nan nan nan nan nan nan nan 0.368236 0.409598 0.387845 0.000126 0.373193 0.418255 0.392325 0.000133 952.720000 969.210000 959.556367 432.221442 1096.330000 1077.410000 1087.597200 402.502539 7950.950000 7953.380000 7952.846433 747.925787
470 0.370420 0.413834 0.390021 0.000058 nan nan nan nan 0.370420 0.413834 0.390021 0.000058 0.368670 0.412033 0.387762 0.000127 0.372170 0.415635 0.392279 0.000132 nan nan nan nan nan nan nan nan 0.368670 0.412033 0.387762 0.000127 0.372170 0.415635 0.392279 0.000132 954.810000 972.590000 959.574000 420.896907 1093.090000 1076.260000 1087.124900 398.581734 7952.100000 7951.150000 7953.301100 733.703169
471 0.370719 0.413111 0.390027 0.000057 nan nan nan nan 0.370719 0.413111 0.390027 0.000057 0.369066 0.410584 0.387749 0.000127 0.372371 0.415639 0.392305 0.000131 nan nan nan nan nan nan nan nan 0.369066 0.410584 0.387749 0.000127 0.372371 0.415639 0.392305 0.000131 951.250000 962.550000 959.376667 424.591692 1095.340000 1078.560000 1086.641133 398.632871 7953.410000 7958.890000 7953.982200 735.701232
472 0.370792 0.413062 0.389997 0.000056 nan nan nan nan 0.370792 0.413062 0.389997 0.000056 0.369076 0.410677 0.387693 0.000125 0.372509 0.415447 0.392301 0.000128 nan nan nan nan nan nan nan nan 0.369076 0.410677 0.387693 0.000125 0.372509 0.415447 0.392301 0.000128 955.600000 966.310000 959.395967 425.007880 1095.530000 1075.540000 1086.183500 393.889835 7948.870000 7958.150000 7954.420533 729.082801
473 0.370685 0.412988 0.390011 0.000057 nan nan nan nan 0.370685 0.412988 0.390011 0.000057 0.369589 0.409918 0.387670 0.000125 0.371780 0.416057 0.392352 0.000129 nan nan nan nan nan nan nan nan 0.369589 0.409918 0.387670 0.000125 0.371780 0.416057 0.392352 0.000129 955.020000 963.980000 959.562000 421.833524 1092.570000 1072.010000 1085.868533 395.417266 7952.410000 7964.010000 7954.569467 721.633731
474 0.371163 0.413257 0.390031 0.000057 nan nan nan nan 0.371163 0.413257 0.390031 0.000057 0.370004 0.408845 0.387588 0.000125 0.372322 0.417669 0.392475 0.000130 nan nan nan nan nan nan nan nan 0.370004 0.408845 0.387588 0.000125 0.372322 0.417669 0.392475 0.000130 953.770000 969.260000 959.743233 424.893126 1092.150000 1074.010000 1085.509000 392.835531 7954.080000 7956.730000 7954.747767 719.747064
475 0.371011 0.413115 0.390054 0.000055 nan nan nan nan 0.371011 0.413115 0.390054 0.000055 0.369521 0.408298 0.387591 0.000124 0.372501 0.417933 0.392516 0.000129 nan nan nan nan nan nan nan nan 0.369521 0.408298 0.387591 0.000124 0.372501 0.417933 0.392516 0.000129 956.370000 969.950000 960.023867 425.381047 1093.110000 1072.810000 1085.334600 402.096979 7950.520000 7957.240000 7954.641533 719.998389
476 0.371082 0.413289 0.390154 0.000056 nan nan nan nan 0.371082 0.413289 0.390154 0.000056 0.369756 0.410068 0.387635 0.000123 0.372409 0.416510 0.392674 0.000130 nan nan nan nan nan nan nan nan 0.369756 0.410068 0.387635 0.000123 0.372409 0.416510 0.392674 0.000130 957.130000 970.060000 960.127900 432.900156 1092.860000 1073.580000 1084.884400 410.874547 7950.010000 7956.360000 7954.987700 732.767430
477 0.371141 0.413388 0.390240 0.000055 nan nan nan nan 0.371141 0.413388 0.390240 0.000055 0.368371 0.410664 0.387835 0.000122 0.373910 0.416112 0.392645 0.000127 nan nan nan nan nan nan nan nan 0.368371 0.410664 0.387835 0.000122 0.373910 0.416112 0.392645 0.000127 954.530000 969.850000 960.420267 441.097200 1092.140000 1069.820000 1084.808600 416.425220 7953.330000 7960.330000 7954.771133 743.774060
478 0.371528 0.413119 0.390286 0.000055 nan nan nan nan 0.371528 0.413119 0.390286 0.000055 0.369067 0.409075 0.387908 0.000122 0.373990 0.417162 0.392665 0.000128 nan nan nan nan nan nan nan nan 0.369067 0.409075 0.387908 0.000122 0.373990 0.417162 0.392665 0.000128 954.840000 965.470000 960.482533 441.965409 1093.830000 1072.650000 1084.537533 416.177385 7951.330000 7961.880000 7954.979933 740.758767
479 0.371509 0.413130 0.390423 0.000055 nan nan nan nan 0.371509 0.413130 0.390423 0.000055 0.369931 0.410732 0.387940 0.000120 0.373088 0.415527 0.392906 0.000131 nan nan nan nan nan nan nan nan 0.369931 0.410732 0.387940 0.000120 0.373088 0.415527 0.392906 0.000131 957.310000 967.900000 960.540267 437.884331 1088.930000 1075.240000 1084.314467 419.193246 7953.760000 7956.860000 7955.145267 744.203445
480 0.371235 0.412740 0.390446 0.000056 nan nan nan nan 0.371235 0.412740 0.390446 0.000056 0.369605 0.407938 0.388059 0.000122 0.372865 0.417541 0.392833 0.000132 nan nan nan nan nan nan nan nan 0.369605 0.407938 0.388059 0.000122 0.372865 0.417541 0.392833 0.000132 955.090000 968.820000 960.742233 438.769909 1092.320000 1072.810000 1084.127567 422.527592 7952.590000 7958.370000 7955.130200 752.323302
481 0.371574 0.413633 0.390496 0.000056 nan nan nan nan 0.371574 0.413633 0.390496 0.000056 0.370569 0.410269 0.388112 0.000122 0.372579 0.416996 0.392880 0.000132 nan nan nan nan nan nan nan nan 0.370569 0.410269 0.388112 0.000122 0.372579 0.416996 0.392880 0.000132 955.010000 968.160000 960.760833 440.715343 1093.150000 1075.010000 1083.777300 423.429781 7951.840000 7956.830000 7955.461867 751.724731
482 0.371204 0.413923 0.390508 0.000056 nan nan nan nan 0.371204 0.413923 0.390508 0.000056 0.369883 0.409926 0.388116 0.000122 0.372525 0.417921 0.392900 0.000132 nan nan nan nan nan nan nan nan 0.369883 0.409926 0.388116 0.000122 0.372525 0.417921 0.392900 0.000132 955.770000 969.650000 960.854967 439.092383 1090.770000 1069.150000 1083.432667 429.668878 7953.460000 7961.200000 7955.712367 753.532176
483 0.371286 0.414152 0.390512 0.000056 nan nan nan nan 0.371286 0.414152 0.390512 0.000056 0.370109 0.409927 0.388085 0.000123 0.372463 0.418377 0.392939 0.000133 nan nan nan nan nan nan nan nan 0.370109 0.409927 0.388085 0.000123 0.372463 0.418377 0.392939 0.000133 958.020000 972.520000 960.887567 438.697370 1090.970000 1073.790000 1083.250167 429.561826 7951.010000 7953.690000 7955.862267 759.253608
484 0.371364 0.414098 0.390494 0.000056 nan nan nan nan 0.371364 0.414098 0.390494 0.000056 0.370738 0.410537 0.388171 0.000124 0.371991 0.417660 0.392816 0.000133 nan nan nan nan nan nan nan nan 0.370738 0.410537 0.388171 0.000124 0.371991 0.417660 0.392816 0.000133 956.180000 964.370000 960.955700 433.709425 1090.850000 1069.410000 1082.820400 436.161240 7952.970000 7966.220000 7956.223900 753.151999
485 0.371440 0.413446 0.390595 0.000056 nan nan nan nan 0.371440 0.413446 0.390595 0.000056 0.370361 0.408341 0.388350 0.000123 0.372518 0.418551 0.392839 0.000133 nan nan nan nan nan nan nan nan 0.370361 0.408341 0.388350 0.000123 0.372518 0.418551 0.392839 0.000133 959.580000 969.110000 961.103933 436.189188 1091.210000 1073.840000 1082.609833 441.127770 7949.210000 7957.050000 7956.286233 758.485561
486 0.371883 0.413528 0.390640 0.000056 nan nan nan nan 0.371883 0.413528 0.390640 0.000056 0.371172 0.410190 0.388451 0.000125 0.372593 0.416866 0.392829 0.000132 nan nan nan nan nan nan nan nan 0.371172 0.410190 0.388451 0.000125 0.372593 0.416866 0.392829 0.000132 956.930000 969.210000 961.161300 443.016942 1091.460000 1067.410000 1082.560800 442.184357 7951.610000 7963.380000 7956.277900 765.077573
487 0.371449 0.413954 0.390654 0.000057 nan nan nan nan 0.371449 0.413954 0.390654 0.000057 0.370193 0.410425 0.388519 0.000125 0.372706 0.417483 0.392790 0.000134 nan nan nan nan nan nan nan nan 0.370193 0.410425 0.388519 0.000125 0.372706 0.417483 0.392790 0.000134 955.490000 973.060000 961.404067 447.558405 1091.010000 1071.350000 1082.289267 445.624138 7953.500000 7955.590000 7956.306667 768.527348
488 0.371708 0.414437 0.390729 0.000056 nan nan nan nan 0.371708 0.414437 0.390729 0.000056 0.369724 0.410545 0.388512 0.000125 0.373692 0.418328 0.392946 0.000134 nan nan nan nan nan nan nan nan 0.369724 0.410545 0.388512 0.000125 0.373692 0.418328 0.392946 0.000134 956.710000 965.720000 961.604033 454.278300 1091.210000 1072.110000 1081.771133 448.509407 7952.080000 7962.170000 7956.624833 778.404792
489 0.371695 0.413381 0.390721 0.000056 nan nan nan nan 0.371695 0.413381 0.390721 0.000056 0.370211 0.409368 0.388561 0.000123 0.373179 0.417393 0.392880 0.000132 nan nan nan nan nan nan nan nan 0.370211 0.409368 0.388561 0.000123 0.373179 0.417393 0.392880 0.000132 955.470000 965.880000 961.772367 460.726848 1089.440000 1074.230000 1081.464967 447.893272 7955.090000 7959.890000 7956.762667 788.567189
490 0.371691 0.413996 0.390759 0.000057 nan nan nan nan 0.371691 0.413996 0.390759 0.000057 0.368697 0.409477 0.388532 0.000125 0.374684 0.418515 0.392987 0.000132 nan nan nan nan nan nan nan nan 0.368697 0.409477 0.388532 0.000125 0.374684 0.418515 0.392987 0.000132 956.640000 969.330000 961.849900 463.819498 1091.580000 1069.850000 1081.158167 443.022836 7951.780000 7960.820000 7956.991933 791.008864
491 0.371587 0.414056 0.390746 0.000057 nan nan nan nan 0.371587 0.414056 0.390746 0.000057 0.369920 0.409905 0.388484 0.000126 0.373254 0.418206 0.393008 0.000132 nan nan nan nan nan nan nan nan 0.369920 0.409905 0.388484 0.000126 0.373254 0.418206 0.393008 0.000132 958.000000 972.260000 962.141000 468.016722 1092.730000 1071.530000 1081.216833 432.150902 7949.270000 7956.210000 7956.642167 786.651556
492 0.371719 0.413749 0.390707 0.000057 nan nan nan nan 0.371719 0.413749 0.390707 0.000057 0.369594 0.410101 0.388416 0.000127 0.373844 0.417396 0.392999 0.000131 nan nan nan nan nan nan nan nan 0.369594 0.410101 0.388416 0.000127 0.373844 0.417396 0.392999 0.000131 956.950000 969.040000 962.377400 459.147968 1091.630000 1069.350000 1081.258333 425.887190 7951.420000 7961.610000 7956.364267 774.327104
493 0.371168 0.413665 0.390607 0.000058 nan nan nan nan 0.371168 0.413665 0.390607 0.000058 0.369117 0.409427 0.388267 0.000127 0.373220 0.417902 0.392947 0.000129 nan nan nan nan nan nan nan nan 0.369117 0.409427 0.388267 0.000127 0.373220 0.417902 0.392947 0.000129 957.150000 969.750000 962.543433 451.394477 1091.460000 1067.980000 1081.340100 424.251031 7951.390000 7962.270000 7956.116467 757.165023
494 0.371176 0.414174 0.390581 0.000057 nan nan nan nan 0.371176 0.414174 0.390581 0.000057 0.368883 0.411956 0.388167 0.000127 0.373470 0.416392 0.392995 0.000128 nan nan nan nan nan nan nan nan 0.368883 0.411956 0.388167 0.000127 0.373470 0.416392 0.392995 0.000128 955.340000 970.440000 962.786600 444.894146 1092.190000 1067.770000 1081.488200 423.477391 7952.470000 7961.790000 7955.725200 756.666407
495 0.371106 0.413477 0.390555 0.000057 nan nan nan nan 0.371106 0.413477 0.390555 0.000057 0.369798 0.409961 0.388055 0.000125 0.372414 0.416992 0.393054 0.000126 nan nan nan nan nan nan nan nan 0.369798 0.409961 0.388055 0.000125 0.372414 0.416992 0.393054 0.000126 958.310000 969.020000 962.828400 440.545969 1092.730000 1068.470000 1081.437533 421.509184 7948.960000 7962.510000 7955.734067 755.040828
496 0.371443 0.413346 0.390565 0.000058 nan nan nan nan 0.371443 0.413346 0.390565 0.000058 0.368524 0.412344 0.388056 0.000127 0.374361 0.414348 0.393074 0.000127 nan nan nan nan nan nan nan nan 0.368524 0.412344 0.388056 0.000127 0.374361 0.414348 0.393074 0.000127 956.170000 966.880000 962.529800 436.714107 1088.510000 1069.580000 1081.436200 423.746562 7955.320000 7963.540000 7956.034000 763.440401
497 0.371290 0.413471 0.390485 0.000057 nan nan nan nan 0.371290 0.413471 0.390485 0.000057 0.368354 0.410059 0.387971 0.000123 0.374226 0.416884 0.392998 0.000128 nan nan nan nan nan nan nan nan 0.368354 0.410059 0.387971 0.000123 0.374226 0.416884 0.392998 0.000128 955.490000 973.040000 962.485800 439.024830 1092.410000 1065.720000 1081.649600 416.898359 7952.100000 7961.240000 7955.864600 760.189941
498 0.371643 0.413470 0.390464 0.000057 nan nan nan nan 0.371643 0.413470 0.390464 0.000057 0.369168 0.409910 0.387903 0.000123 0.374117 0.417029 0.393024 0.000129 nan nan nan nan nan nan nan nan 0.369168 0.409910 0.387903 0.000123 0.374117 0.417029 0.393024 0.000129 958.400000 969.190000 962.462833 442.069961 1093.860000 1068.370000 1081.459933 419.504928 7947.740000 7962.440000 7956.077233 772.587098
499 0.371354 0.413953 0.390448 0.000057 nan nan nan nan 0.371354 0.413953 0.390448 0.000057 0.369643 0.410348 0.387860 0.000123 0.373066 0.417558 0.393036 0.000129 nan nan nan nan nan nan nan nan 0.369643 0.410348 0.387860 0.000123 0.373066 0.417558 0.393036 0.000129 955.580000 974.060000 962.586133 447.551085 1091.590000 1065.990000 1081.532433 428.535810 7952.830000 7959.950000 7955.881433 795.360997
500 0.371404 0.413943 0.390509 0.000057 nan nan nan nan 0.371404 0.413943 0.390509 0.000057 0.370301 0.410362 0.387924 0.000122 0.372508 0.417524 0.393093 0.000131 nan nan nan nan nan nan nan nan 0.370301 0.410362 0.387924 0.000122 0.372508 0.417524 0.393093 0.000131 958.740000 969.620000 962.537033 445.918076 1089.120000 1069.930000 1081.431733 428.106729 7952.140000 7960.450000 7956.031233 799.438184
501 0.371148 0.414070 0.390457 0.000056 nan nan nan nan 0.371148 0.414070 0.390457 0.000056 0.370632 0.411141 0.387870 0.000121 0.371664 0.416998 0.393043 0.000131 nan nan nan nan nan nan nan nan 0.370632 0.411141 0.387870 0.000121 0.371664 0.416998 0.393043 0.000131 955.130000 968.510000 962.652233 448.080381 1091.070000 1068.700000 1081.479267 428.598273 7953.800000 7962.790000 7955.868500 802.755341
502 0.370933 0.413158 0.390507 0.000056 nan nan nan nan 0.370933 0.413158 0.390507 0.000056 0.368232 0.409372 0.387874 0.000124 0.373634 0.416945 0.393139 0.000129 nan nan nan nan nan nan nan nan 0.368232 0.409372 0.387874 0.000124 0.373634 0.416945 0.393139 0.000129 956.400000 971.350000 962.713700 452.840477 1092.690000 1067.460000 1081.351300 431.386136 7950.910000 7961.190000 7955.935000 817.501320
503 0.371396 0.413644 0.390522 0.000057 nan nan nan nan 0.371396 0.413644 0.390522 0.000057 0.368468 0.410146 0.387875 0.000123 0.374323 0.417142 0.393168 0.000131 nan nan nan nan nan nan nan nan 0.368468 0.410146 0.387875 0.000123 0.374323 0.417142 0.393168 0.000131 956.260000 971.550000 962.660833 456.465256 1091.740000 1068.890000 1081.311067 435.845721 7952.000000 7959.560000 7956.028100 833.991696
504 0.371332 0.413552 0.390503 0.000057 nan nan nan nan 0.371332 0.413552 0.390503 0.000057 0.369828 0.409456 0.387822 0.000124 0.372836 0.417648 0.393183 0.000129 nan nan nan nan nan nan nan nan 0.369828 0.409456 0.387822 0.000124 0.372836 0.417648 0.393183 0.000129 958.960000 966.210000 962.893700 456.027918 1090.800000 1071.230000 1081.290967 437.990903 7950.240000 7962.560000 7955.815333 835.846397
505 0.371532 0.413560 0.390484 0.000057 nan nan nan nan 0.371532 0.413560 0.390484 0.000057 0.368993 0.410778 0.387757 0.000126 0.374070 0.416343 0.393212 0.000128 nan nan nan nan nan nan nan nan 0.368993 0.410778 0.387757 0.000126 0.374070 0.416343 0.393212 0.000128 955.890000 971.180000 962.989900 453.731846 1090.550000 1065.570000 1081.222800 440.282083 7953.560000 7963.250000 7955.787300 841.393642
506 0.371465 0.413537 0.390473 0.000057 nan nan nan nan 0.371465 0.413537 0.390473 0.000057 0.368379 0.411063 0.387687 0.000126 0.374551 0.416011 0.393258 0.000127 nan nan nan nan nan nan nan nan 0.368379 0.411063 0.387687 0.000126 0.374551 0.416011 0.393258 0.000127 958.340000 971.090000 963.015400 453.535210 1089.390000 1066.310000 1081.094300 438.561104 7952.270000 7962.600000 7955.890300 841.464396
507 0.371239 0.413557 0.390482 0.000057 nan nan nan nan 0.371239 0.413557 0.390482 0.000057 0.368846 0.410705 0.387565 0.000125 0.373632 0.416409 0.393399 0.000127 nan nan nan nan nan nan nan nan 0.368846 0.410705 0.387565 0.000125 0.373632 0.416409 0.393399 0.000127 959.710000 973.270000 963.188600 457.940189 1089.360000 1064.760000 1081.070100 436.248696 7950.930000 7961.970000 7955.741300 852.506922
508 0.371410 0.413149 0.390494 0.000056 nan nan nan nan 0.371410 0.413149 0.390494 0.000056 0.368241 0.409987 0.387542 0.000125 0.374579 0.416310 0.393446 0.000129 nan nan nan nan nan nan nan nan 0.368241 0.409987 0.387542 0.000125 0.374579 0.416310 0.393446 0.000129 959.790000 975.500000 963.218700 461.214654 1088.390000 1067.650000 1080.819800 434.585255 7951.820000 7956.850000 7955.961500 862.945920
509 0.371386 0.413207 0.390544 0.000056 nan nan nan nan 0.371386 0.413207 0.390544 0.000056 0.368398 0.408940 0.387514 0.000124 0.374374 0.417474 0.393574 0.000131 nan nan nan nan nan nan nan nan 0.368398 0.408940 0.387514 0.000124 0.374374 0.417474 0.393574 0.000131 956.870000 967.120000 963.226667 461.817222 1087.790000 1066.610000 1080.749333 432.469064 7955.340000 7966.270000 7956.024000 875.082617
510 0.371257 0.413628 0.390471 0.000056 nan nan nan nan 0.371257 0.413628 0.390471 0.000056 0.368534 0.409738 0.387437 0.000125 0.373980 0.417517 0.393505 0.000130 nan nan nan nan nan nan nan nan 0.368534 0.409738 0.387437 0.000125 0.373980 0.417517 0.393505 0.000130 955.980000 967.310000 963.228367 459.014517 1087.340000 1067.840000 1080.576600 428.038075 7956.680000 7964.850000 7956.195033 870.468808
511 0.371311 0.413506 0.390428 0.000057 nan nan nan nan 0.371311 0.413506 0.390428 0.000057 0.369097 0.411343 0.387392 0.000127 0.373524 0.415670 0.393464 0.000131 nan nan nan nan nan nan nan nan 0.369097 0.411343 0.387392 0.000127 0.373524 0.415670 0.393464 0.000131 957.200000 969.780000 963.292367 457.060152 1084.020000 1065.770000 1080.543700 429.778361 7958.780000 7964.450000 7956.163933 862.016120
512 0.370868 0.413809 0.390354 0.000058 nan nan nan nan 0.370868 0.413809 0.390354 0.000058 0.368766 0.410375 0.387243 0.000126 0.372970 0.417244 0.393466 0.000131 nan nan nan nan nan nan nan nan 0.368766 0.410375 0.387243 0.000126 0.372970 0.417244 0.393466 0.000131 958.610000 966.960000 963.550500 453.087853 1086.180000 1069.960000 1080.301533 430.852501 7955.210000 7963.080000 7956.147967 860.932056
513 0.371040 0.413949 0.390372 0.000057 nan nan nan nan 0.371040 0.413949 0.390372 0.000057 0.369009 0.410087 0.387302 0.000123 0.373071 0.417812 0.393442 0.000130 nan nan nan nan nan nan nan nan 0.369009 0.410087 0.387302 0.000123 0.373071 0.417812 0.393442 0.000130 959.210000 967.090000 963.516467 451.877868 1084.570000 1069.700000 1080.046700 432.766709 7956.220000 7963.210000 7956.436833 874.649032
514 0.370957 0.413762 0.390400 0.000057 nan nan nan nan 0.370957 0.413762 0.390400 0.000057 0.369536 0.410552 0.387427 0.000124 0.372377 0.416973 0.393373 0.000131 nan nan nan nan nan nan nan nan 0.369536 0.410552 0.387427 0.000124 0.372377 0.416973 0.393373 0.000131 960.960000 969.470000 963.658100 448.492228 1088.350000 1070.730000 1079.868500 446.334929 7950.690000 7959.800000 7956.473400 893.090980
515 0.371169 0.413432 0.390394 0.000057 nan nan nan nan 0.371169 0.413432 0.390394 0.000057 0.368442 0.408787 0.387453 0.000125 0.373896 0.418077 0.393335 0.000131 nan nan nan nan nan nan nan nan 0.368442 0.408787 0.387453 0.000125 0.373896 0.418077 0.393335 0.000131 958.840000 971.020000 963.750000 454.307139 1085.300000 1065.820000 1079.696700 448.843454 7955.860000 7963.160000 7956.553300 896.189525
516 0.371238 0.413361 0.390337 0.000056 nan nan nan nan 0.371238 0.413361 0.390337 0.000056 0.368237 0.409378 0.387334 0.000125 0.374239 0.417344 0.393340 0.000129 nan nan nan nan nan nan nan nan 0.368237 0.409378 0.387334 0.000125 0.374239 0.417344 0.393340 0.000129 960.020000 970.920000 963.784967 449.120906 1087.070000 1066.380000 1079.320467 443.797524 7952.910000 7962.700000 7956.894567 879.685377
517 0.371406 0.414053 0.390373 0.000055 nan nan nan nan 0.371406 0.414053 0.390373 0.000055 0.369305 0.411310 0.387377 0.000124 0.373506 0.416795 0.393369 0.000127 nan nan nan nan nan nan nan nan 0.369305 0.411310 0.387377 0.000124 0.373506 0.416795 0.393369 0.000127 959.550000 968.920000 963.653200 440.448123 1086.790000 1067.950000 1079.260567 435.158076 7953.660000 7963.130000 7957.086233 863.314962
518 0.371015 0.413603 0.390426 0.000056 nan nan nan nan 0.371015 0.413603 0.390426 0.000056 0.368656 0.409991 0.387388 0.000125 0.373374 0.417216 0.393465 0.000127 nan nan nan nan nan nan nan nan 0.368656 0.409991 0.387388 0.000125 0.373374 0.417216 0.393465 0.000127 959.960000 971.500000 963.911633 448.043499 1085.180000 1064.440000 1078.949333 433.969430 7954.860000 7964.060000 7957.139033 869.910166
519 0.371035 0.413115 0.390476 0.000056 nan nan nan nan 0.371035 0.413115 0.390476 0.000056 0.368474 0.408351 0.387442 0.000124 0.373596 0.417879 0.393511 0.000127 nan nan nan nan nan nan nan nan 0.368474 0.408351 0.387442 0.000124 0.373596 0.417879 0.393511 0.000127 959.550000 972.140000 963.762933 448.598549 1087.760000 1064.230000 1078.526633 438.099432 7952.690000 7963.630000 7957.710433 872.273175
520 0.371188 0.413850 0.390517 0.000056 nan nan nan nan 0.371188 0.413850 0.390517 0.000056 0.369584 0.413657 0.387507 0.000125 0.372793 0.414043 0.393526 0.000127 nan nan nan nan nan nan nan nan 0.369584 0.413657 0.387507 0.000125 0.372793 0.414043 0.393526 0.000127 959.490000 971.060000 963.849567 445.131610 1084.900000 1068.370000 1078.419433 436.501220 7955.610000 7960.570000 7957.731000 873.826249
521 0.371374 0.413161 0.390514 0.000057 nan nan nan nan 0.371374 0.413161 0.390514 0.000057 0.369543 0.409915 0.387515 0.000124 0.373205 0.416407 0.393513 0.000129 nan nan nan nan nan nan nan nan 0.369543 0.409915 0.387515 0.000124 0.373205 0.416407 0.393513 0.000129 960.740000 973.330000 963.993733 445.784547 1084.610000 1066.510000 1078.275400 441.003694 7954.650000 7960.160000 7957.730867 876.100374
522 0.371692 0.413725 0.390436 0.000057 nan nan nan nan 0.371692 0.413725 0.390436 0.000057 0.369826 0.409202 0.387470 0.000124 0.373557 0.418248 0.393403 0.000129 nan nan nan nan nan nan nan nan 0.369826 0.409202 0.387470 0.000124 0.373557 0.418248 0.393403 0.000129 961.950000 970.060000 964.157733 447.397969 1084.910000 1065.350000 1078.109567 438.471634 7953.140000 7964.590000 7957.732700 884.925111
523 0.371432 0.413363 0.390449 0.000057 nan nan nan nan 0.371432 0.413363 0.390449 0.000057 0.369322 0.408282 0.387500 0.000124 0.373541 0.418444 0.393397 0.000128 nan nan nan nan nan nan nan nan 0.369322 0.408282 0.387500 0.000124 0.373541 0.418444 0.393397 0.000128 958.260000 972.870000 964.230267 450.340809 1085.070000 1060.770000 1077.785467 432.991998 7956.670000 7966.360000 7957.984267 885.245635
524 0.371255 0.413731 0.390446 0.000057 nan nan nan nan 0.371255 0.413731 0.390446 0.000057 0.370363 0.410430 0.387460 0.000124 0.372147 0.417032 0.393432 0.000130 nan nan nan nan nan nan nan nan 0.370363 0.410430 0.387460 0.000124 0.372147 0.417032 0.393432 0.000130 961.570000 973.280000 964.453100 448.311178 1087.020000 1064.840000 1077.513000 429.700535 7951.410000 7961.880000 7958.033900 886.289966
525 0.371255 0.413538 0.390460 0.000057 nan nan nan nan 0.371255 0.413538 0.390460 0.000057 0.368951 0.410482 0.387515 0.000125 0.373559 0.416595 0.393406 0.000129 nan nan nan nan nan nan nan nan 0.368951 0.410482 0.387515 0.000125 0.373559 0.416595 0.393406 0.000129 958.030000 969.370000 964.292133 453.205838 1086.150000 1065.380000 1077.367733 431.616683 7955.820000 7965.250000 7958.340133 891.663148
526 0.371202 0.413108 0.390482 0.000057 nan nan nan nan 0.371202 0.413108 0.390482 0.000057 0.368946 0.409296 0.387519 0.000124 0.373457 0.416921 0.393445 0.000126 nan nan nan nan nan nan nan nan 0.368946 0.409296 0.387519 0.000124 0.373457 0.416921 0.393445 0.000126 960.040000 977.320000 964.240300 460.040820 1085.340000 1065.190000 1077.441167 436.914537 7954.620000 7957.490000 7958.318533 902.247099
527 0.371207 0.413746 0.390426 0.000057 nan nan nan nan 0.371207 0.413746 0.390426 0.000057 0.367313 0.410353 0.387446 0.000123 0.375101 0.417139 0.393407 0.000128 nan nan nan nan nan nan nan nan 0.367313 0.410353 0.387446 0.000123 0.375101 0.417139 0.393407 0.000128 961.410000 971.510000 964.301267 461.315116 1085.930000 1064.210000 1077.294733 434.870893 7952.660000 7964.280000 7958.404000 900.443952
528 0.371411 0.413208 0.390364 0.000056 nan nan nan nan 0.371411 0.413208 0.390364 0.000056 0.368178 0.410610 0.387309 0.000123 0.374644 0.415805 0.393418 0.000127 nan nan nan nan nan nan nan nan 0.368178 0.410610 0.387309 0.000123 0.374644 0.415805 0.393418 0.000127 958.070000 973.480000 964.603000 465.700244 1085.910000 1065.840000 1077.254767 433.847953 7956.020000 7960.680000 7958.142233 903.199192
529 0.370979 0.413686 0.390331 0.000058 nan nan nan nan 0.370979 0.413686 0.390331 0.000058 0.367930 0.410549 0.387304 0.000124 0.374028 0.416822 0.393359 0.000127 nan nan nan nan nan nan nan nan 0.367930 0.410549 0.387304 0.000124 0.374028 0.416822 0.393359 0.000127 959.860000 972.700000 964.760300 474.280328 1086.570000 1068.780000 1077.071300 436.245760 7953.570000 7958.520000 7958.168400 915.745994
530 0.371189 0.414364 0.390305 0.000058 nan nan nan nan 0.371189 0.414364 0.390305 0.000058 0.367943 0.410649 0.387279 0.000124 0.374434 0.418078 0.393331 0.000127 nan nan nan nan nan nan nan nan 0.367943 0.410649 0.387279 0.000124 0.374434 0.418078 0.393331 0.000127 960.900000 973.990000 964.936300 468.375990 1087.670000 1067.980000 1077.110767 440.637237 7951.430000 7958.030000 7957.952933 913.765535
531 0.371030 0.413983 0.390293 0.000058 nan nan nan nan 0.371030 0.413983 0.390293 0.000058 0.369134 0.410771 0.387231 0.000124 0.372925 0.417194 0.393355 0.000129 nan nan nan nan nan nan nan nan 0.369134 0.410771 0.387231 0.000124 0.372925 0.417194 0.393355 0.000129 960.350000 976.570000 965.002100 468.519209 1085.890000 1067.830000 1076.966533 434.574285 7953.760000 7955.600000 7958.031367 893.374231
532 0.370878 0.414265 0.390258 0.000058 nan nan nan nan 0.370878 0.414265 0.390258 0.000058 0.368141 0.411380 0.387195 0.000123 0.373616 0.417150 0.393320 0.000128 nan nan nan nan nan nan nan nan 0.368141 0.411380 0.387195 0.000123 0.373616 0.417150 0.393320 0.000128 960.900000 968.610000 965.393133 474.268434 1085.670000 1062.850000 1076.677633 437.843213 7953.430000 7968.540000 7957.929233 897.299145
533 0.370844 0.413467 0.390262 0.000058 nan nan nan nan 0.370844 0.413467 0.390262 0.000058 0.368212 0.408828 0.387202 0.000122 0.373477 0.418105 0.393322 0.000130 nan nan nan nan nan nan nan nan 0.368212 0.408828 0.387202 0.000122 0.373477 0.418105 0.393322 0.000130 963.350000 970.930000 965.407900 477.820980 1087.350000 1066.690000 1076.622500 434.126141 7949.300000 7962.380000 7957.969600 895.458429
534 0.371168 0.413421 0.390186 0.000057 nan nan nan nan 0.371168 0.413421 0.390186 0.000057 0.367711 0.409180 0.387109 0.000122 0.374624 0.417662 0.393262 0.000128 nan nan nan nan nan nan nan nan 0.367711 0.409180 0.387109 0.000122 0.374624 0.417662 0.393262 0.000128 962.660000 973.900000 965.524833 467.848791 1084.850000 1064.020000 1076.872767 432.654103 7952.490000 7962.080000 7957.602400 869.324892
535 0.370955 0.413439 0.390087 0.000058 nan nan nan nan 0.370955 0.413439 0.390087 0.000058 0.368444 0.408611 0.387061 0.000124 0.373465 0.418267 0.393112 0.000130 nan nan nan nan nan nan nan nan 0.368444 0.408611 0.387061 0.000124 0.373465 0.418267 0.393112 0.000130 965.020000 976.420000 965.624233 467.075591 1084.060000 1066.110000 1077.114167 432.291126 7950.920000 7957.470000 7957.261600 851.437790
536 0.370602 0.413729 0.389967 0.000058 nan nan nan nan 0.370602 0.413729 0.389967 0.000058 0.368353 0.408747 0.386953 0.000122 0.372851 0.418711 0.392981 0.000130 nan nan nan nan nan nan nan nan 0.368353 0.408747 0.386953 0.000122 0.372851 0.418711 0.392981 0.000130 960.940000 970.540000 966.015867 463.828580 1086.000000 1064.960000 1077.350200 438.209145 7953.060000 7964.500000 7956.633933 854.642003
537 0.370454 0.413382 0.389980 0.000057 nan nan nan nan 0.370454 0.413382 0.389980 0.000057 0.367959 0.409608 0.387014 0.000124 0.372950 0.417155 0.392945 0.000126 nan nan nan nan nan nan nan nan 0.367959 0.409608 0.387014 0.000124 0.372950 0.417155 0.392945 0.000126 964.750000 969.950000 966.288367 454.916501 1085.150000 1065.890000 1077.123100 438.037295 7950.100000 7964.160000 7956.588533 842.438314
538 0.370668 0.413623 0.389938 0.000057 nan nan nan nan 0.370668 0.413623 0.389938 0.000057 0.367691 0.409326 0.386957 0.000124 0.373644 0.417920 0.392919 0.000126 nan nan nan nan nan nan nan nan 0.367691 0.409326 0.386957 0.000124 0.373644 0.417920 0.392919 0.000126 959.260000 977.340000 966.553767 449.146615 1084.680000 1065.200000 1077.047433 438.158708 7956.060000 7957.460000 7956.398800 830.173870
539 0.370581 0.413375 0.389875 0.000057 nan nan nan nan 0.370581 0.413375 0.389875 0.000057 0.367697 0.408854 0.386911 0.000122 0.373466 0.417896 0.392839 0.000126 nan nan nan nan nan nan nan nan 0.367697 0.408854 0.386911 0.000122 0.373466 0.417896 0.392839 0.000126 961.640000 973.010000 966.462367 441.245956 1084.670000 1065.160000 1077.113500 441.094203 7953.690000 7961.830000 7956.424133 810.439969
540 0.370765 0.413494 0.389916 0.000057 nan nan nan nan 0.370765 0.413494 0.389916 0.000057 0.367445 0.409501 0.386817 0.000122 0.374086 0.417487 0.393015 0.000129 nan nan nan nan nan nan nan nan 0.367445 0.409501 0.386817 0.000122 0.374086 0.417487 0.393015 0.000129 962.380000 967.980000 966.751233 438.355383 1084.760000 1062.390000 1077.142433 443.946981 7952.860000 7969.630000 7956.106333 817.168291
541 0.370785 0.413163 0.389849 0.000058 nan nan nan nan 0.370785 0.413163 0.389849 0.000058 0.369146 0.409585 0.386747 0.000123 0.372424 0.416741 0.392950 0.000133 nan nan nan nan nan nan nan nan 0.369146 0.409585 0.386747 0.000123 0.372424 0.416741 0.392950 0.000133 960.180000 973.960000 966.903333 441.210531 1085.420000 1064.330000 1076.951233 444.037066 7954.400000 7961.710000 7956.145433 818.332535
542 0.370457 0.413155 0.389789 0.000057 nan nan nan nan 0.370457 0.413155 0.389789 0.000057 0.368013 0.409775 0.386791 0.000122 0.372901 0.416536 0.392787 0.000131 nan nan nan nan nan nan nan nan 0.368013 0.409775 0.386791 0.000122 0.372901 0.416536 0.392787 0.000131 961.940000 969.340000 966.870833 435.951716 1089.290000 1059.010000 1076.893500 449.447549 7948.770000 7971.650000 7956.235667 827.486100
543 0.370700 0.412917 0.389933 0.000057 nan nan nan nan 0.370700 0.412917 0.389933 0.000057 0.368824 0.407283 0.386944 0.000122 0.372576 0.418552 0.392921 0.000131 nan nan nan nan nan nan nan nan 0.368824 0.407283 0.386944 0.000122 0.372576 0.418552 0.392921 0.000131 962.260000 975.200000 966.890067 439.410575 1086.960000 1062.810000 1076.690467 448.929004 7950.780000 7961.990000 7956.419467 831.172830
544 0.370589 0.412968 0.389948 0.000056 nan nan nan nan 0.370589 0.412968 0.389948 0.000056 0.368535 0.407742 0.386935 0.000123 0.372642 0.418195 0.392962 0.000130 nan nan nan nan nan nan nan nan 0.368535 0.407742 0.386935 0.000123 0.372642 0.418195 0.392962 0.000130 960.740000 970.060000 967.040700 439.786850 1087.140000 1064.120000 1076.628433 449.834261 7952.120000 7965.820000 7956.330867 836.680594
545 0.370874 0.413189 0.389965 0.000056 nan nan nan nan 0.370874 0.413189 0.389965 0.000056 0.368219 0.408216 0.386997 0.000124 0.373528 0.418163 0.392932 0.000129 nan nan nan nan nan nan nan nan 0.368219 0.408216 0.386997 0.000124 0.373528 0.418163 0.392932 0.000129 960.500000 974.900000 967.195967 439.131358 1087.430000 1064.540000 1076.342067 449.392417 7952.070000 7960.560000 7956.461967 833.796323
546 0.370731 0.413106 0.389993 0.000056 nan nan nan nan 0.370731 0.413106 0.389993 0.000056 0.367917 0.410898 0.387004 0.000123 0.373545 0.415314 0.392981 0.000129 nan nan nan nan nan nan nan nan 0.367917 0.410898 0.387004 0.000123 0.373545 0.415314 0.392981 0.000129 962.990000 973.560000 967.177400 438.053357 1087.640000 1067.980000 1076.322800 446.810154 7949.370000 7958.460000 7956.499800 821.569502
547 0.370735 0.413196 0.390010 0.000057 nan nan nan nan 0.370735 0.413196 0.390010 0.000057 0.367862 0.411481 0.387020 0.000123 0.373609 0.414911 0.393001 0.000129 nan nan nan nan nan nan nan nan 0.367862 0.411481 0.387020 0.000123 0.373609 0.414911 0.393001 0.000129 959.860000 975.510000 967.076100 436.085535 1087.590000 1066.690000 1076.391733 442.242576 7952.550000 7957.800000 7956.532167 809.447351
548 0.370535 0.412739 0.389982 0.000057 nan nan nan nan 0.370535 0.412739 0.389982 0.000057 0.366985 0.408852 0.386970 0.000124 0.374084 0.416626 0.392993 0.000130 nan nan nan nan nan nan nan nan 0.366985 0.408852 0.386970 0.000124 0.374084 0.416626 0.392993 0.000130 961.180000 974.680000 967.233867 428.979819 1091.020000 1063.760000 1076.501000 436.819302 7947.800000 7961.560000 7956.265133 789.170681
549 0.370877 0.413238 0.389963 0.000057 nan nan nan nan 0.370877 0.413238 0.389963 0.000057 0.368046 0.410490 0.386941 0.000124 0.373709 0.415986 0.392984 0.000131 nan nan nan nan nan nan nan nan 0.368046 0.410490 0.386941 0.000124 0.373709 0.415986 0.392984 0.000131 961.360000 978.740000 967.333133 426.801023 1085.220000 1063.980000 1076.439600 431.015380 7953.420000 7957.280000 7956.227267 784.062272
550 0.370345 0.413301 0.389957 0.000057 nan nan nan nan 0.370345 0.413301 0.389957 0.000057 0.366690 0.409707 0.386901 0.000124 0.374001 0.416895 0.393013 0.000131 nan nan nan nan nan nan nan nan 0.366690 0.409707 0.386901 0.000124 0.374001 0.416895 0.393013 0.000131 961.210000 973.790000 967.191400 431.737878 1087.680000 1063.120000 1076.236733 424.598410 7951.110000 7963.090000 7956.571867 780.056906
551 0.370387 0.413523 0.389939 0.000058 nan nan nan nan 0.370387 0.413523 0.389939 0.000058 0.367265 0.408529 0.386821 0.000126 0.373510 0.418518 0.393058 0.000131 nan nan nan nan nan nan nan nan 0.367265 0.408529 0.386821 0.000126 0.373510 0.418518 0.393058 0.000131 961.910000 970.720000 966.845000 428.408896 1088.330000 1063.350000 1076.494867 416.799303 7949.760000 7965.930000 7956.660133 765.406014
552 0.371155 0.413185 0.389941 0.000058 nan nan nan nan 0.371155 0.413185 0.389941 0.000058 0.367324 0.408780 0.386841 0.000126 0.374985 0.417591 0.393040 0.000131 nan nan nan nan nan nan nan nan 0.367324 0.408780 0.386841 0.000126 0.374985 0.417591 0.393040 0.000131 961.850000 975.720000 966.714900 421.800361 1086.060000 1060.540000 1076.545400 411.234196 7952.090000 7963.740000 7956.739700 751.758781
553 0.371123 0.413148 0.389930 0.000058 nan nan nan nan 0.371123 0.413148 0.389930 0.000058 0.368487 0.409653 0.386753 0.000128 0.373759 0.416642 0.393106 0.000129 nan nan nan nan nan nan nan nan 0.368487 0.409653 0.386753 0.000128 0.373759 0.416642 0.393106 0.000129 964.030000 979.270000 966.916000 419.979339 1087.790000 1064.920000 1076.775533 405.739968 7948.180000 7955.810000 7956.308467 732.756030
554 0.370868 0.413572 0.389907 0.000057 nan nan nan nan 0.370868 0.413572 0.389907 0.000057 0.367061 0.411042 0.386691 0.000132 0.374674 0.416102 0.393123 0.000127 nan nan nan nan nan nan nan nan 0.367061 0.411042 0.386691 0.000132 0.374674 0.416102 0.393123 0.000127 961.280000 974.500000 966.993967 424.268077 1086.790000 1059.350000 1076.822933 403.929535 7951.930000 7966.150000 7956.183100 737.268475
555 0.370902 0.414104 0.389894 0.000057 nan nan nan nan 0.370902 0.414104 0.389894 0.000057 0.367644 0.410522 0.386633 0.000131 0.374161 0.417687 0.393155 0.000127 nan nan nan nan nan nan nan nan 0.367644 0.410522 0.386633 0.000131 0.374161 0.417687 0.393155 0.000127 966.460000 972.110000 967.084333 423.760114 1085.890000 1059.980000 1077.020800 399.342070 7947.650000 7967.910000 7955.894867 737.497243
556 0.370822 0.413134 0.389955 0.000056 nan nan nan nan 0.370822 0.413134 0.389955 0.000056 0.367245 0.409196 0.386553 0.000129 0.374400 0.417073 0.393356 0.000127 nan nan nan nan nan nan nan nan 0.367245 0.409196 0.386553 0.000129 0.374400 0.417073 0.393356 0.000127 964.220000 978.210000 967.177500 429.491882 1084.950000 1062.120000 1076.855133 396.898124 7950.830000 7959.670000 7955.967367 734.096667
557 0.371119 0.413585 0.389981 0.000056 nan nan nan nan 0.371119 0.413585 0.389981 0.000056 0.367701 0.410703 0.386510 0.000129 0.374538 0.416467 0.393452 0.000125 nan nan nan nan nan nan nan nan 0.367701 0.410703 0.386510 0.000129 0.374538 0.416467 0.393452 0.000125 963.240000 974.960000 967.331733 433.894504 1084.810000 1064.580000 1076.830200 393.484261 7951.950000 7960.460000 7955.838067 738.353156
558 0.371146 0.413253 0.390022 0.000056 nan nan nan nan 0.371146 0.413253 0.390022 0.000056 0.367545 0.408543 0.386512 0.000128 0.374747 0.417963 0.393532 0.000126 nan nan nan nan nan nan nan nan 0.367545 0.408543 0.386512 0.000128 0.374747 0.417963 0.393532 0.000126 963.820000 974.710000 967.494267 432.268666 1086.600000 1066.710000 1076.788900 395.696596 7949.580000 7958.580000 7955.716833 731.604127
559 0.370925 0.413128 0.390060 0.000057 nan nan nan nan 0.370925 0.413128 0.390060 0.000057 0.366553 0.408824 0.386380 0.000129 0.375297 0.417432 0.393741 0.000126 nan nan nan nan nan nan nan nan 0.366553 0.408824 0.386380 0.000129 0.375297 0.417432 0.393741 0.000126 966.040000 976.090000 967.612167 433.930034 1086.120000 1066.230000 1076.822200 397.655725 7947.840000 7957.680000 7955.565633 734.804899
560 0.370912 0.412944 0.390128 0.000057 nan nan nan nan 0.370912 0.412944 0.390128 0.000057 0.366202 0.410080 0.386461 0.000130 0.375623 0.415807 0.393795 0.000126 nan nan nan nan nan nan nan nan 0.366202 0.410080 0.386461 0.000130 0.375623 0.415807 0.393795 0.000126 965.030000 973.570000 967.766167 443.129276 1085.450000 1066.990000 1076.765967 401.335746 7949.520000 7959.440000 7955.467867 746.648530
561 0.371054 0.413048 0.390147 0.000057 nan nan nan nan 0.371054 0.413048 0.390147 0.000057 0.366070 0.409770 0.386468 0.000131 0.376038 0.416327 0.393825 0.000124 nan nan nan nan nan nan nan nan 0.366070 0.409770 0.386468 0.000131 0.376038 0.416327 0.393825 0.000124 962.420000 974.910000 967.942467 453.222936 1088.010000 1063.920000 1077.042367 406.077977 7949.570000 7961.170000 7955.015167 757.515269
562 0.370732 0.413091 0.390186 0.000057 nan nan nan nan 0.370732 0.413091 0.390186 0.000057 0.366809 0.408923 0.386320 0.000132 0.374656 0.417258 0.394052 0.000125 nan nan nan nan nan nan nan nan 0.366809 0.408923 0.386320 0.000132 0.374656 0.417258 0.394052 0.000125 965.660000 977.090000 968.329800 472.991491 1087.350000 1063.500000 1077.141767 415.600298 7946.990000 7959.410000 7954.528433 780.631882
563 0.370933 0.413704 0.390220 0.000057 nan nan nan nan 0.370933 0.413704 0.390220 0.000057 0.366086 0.410580 0.386287 0.000132 0.375780 0.416828 0.394153 0.000128 nan nan nan nan nan nan nan nan 0.366086 0.410580 0.386287 0.000132 0.375780 0.416828 0.394153 0.000128 966.450000 972.930000 968.541533 482.878937 1088.870000 1061.610000 1077.136967 421.261952 7944.680000 7965.460000 7954.321500 799.077194
564 0.370568 0.413226 0.390157 0.000058 nan nan nan nan 0.370568 0.413226 0.390157 0.000058 0.365865 0.409573 0.386214 0.000132 0.375270 0.416880 0.394100 0.000126 nan nan nan nan nan nan nan nan 0.365865 0.409573 0.386214 0.000132 0.375270 0.416880 0.394100 0.000126 965.730000 973.200000 968.684233 487.222570 1085.970000 1064.630000 1076.971167 429.181848 7948.300000 7962.170000 7954.344600 810.527865
565 0.370662 0.412958 0.390154 0.000058 nan nan nan nan 0.370662 0.412958 0.390154 0.000058 0.365754 0.408997 0.386078 0.000134 0.375570 0.416919 0.394229 0.000128 nan nan nan nan nan nan nan nan 0.365754 0.408997 0.386078 0.000134 0.375570 0.416919 0.394229 0.000128 961.590000 972.590000 968.864400 488.772121 1087.330000 1066.540000 1076.780167 442.349926 7951.080000 7960.870000 7954.355433 820.995809
566 0.370755 0.413008 0.390034 0.000058 nan nan nan nan 0.370755 0.413008 0.390034 0.000058 0.366183 0.409042 0.385971 0.000134 0.375327 0.416974 0.394098 0.000126 nan nan nan nan nan nan nan nan 0.366183 0.409042 0.385971 0.000134 0.375327 0.416974 0.394098 0.000126 964.420000 974.640000 968.625900 489.866026 1086.050000 1064.660000 1076.717533 443.763449 7949.530000 7960.700000 7954.656567 824.944415
567 0.370174 0.412988 0.389991 0.000059 nan nan nan nan 0.370174 0.412988 0.389991 0.000059 0.366920 0.409025 0.385811 0.000133 0.373428 0.416950 0.394171 0.000127 nan nan nan nan nan nan nan nan 0.366920 0.409025 0.385811 0.000133 0.373428 0.416950 0.394171 0.000127 963.160000 973.360000 968.779800 496.604408 1085.960000 1063.170000 1076.791433 438.804847 7950.880000 7963.470000 7954.428767 817.025539
568 0.370357 0.413871 0.389965 0.000059 nan nan nan nan 0.370357 0.413871 0.389965 0.000059 0.366401 0.408707 0.385702 0.000132 0.374313 0.419035 0.394228 0.000127 nan nan nan nan nan nan nan nan 0.366401 0.408707 0.385702 0.000132 0.374313 0.419035 0.394228 0.000127 961.530000 978.320000 968.735600 484.958745 1085.930000 1064.780000 1076.792000 445.677675 7952.540000 7956.900000 7954.472400 818.637614
569 0.370601 0.413310 0.389921 0.000058 nan nan nan nan 0.370601 0.413310 0.389921 0.000058 0.365948 0.409313 0.385612 0.000130 0.375255 0.417307 0.394231 0.000127 nan nan nan nan nan nan nan nan 0.365948 0.409313 0.385612 0.000130 0.375255 0.417307 0.394231 0.000127 964.450000 974.090000 968.810867 483.547847 1086.750000 1067.750000 1076.974967 443.077171 7948.800000 7958.160000 7954.214167 811.501512
570 0.370864 0.413649 0.389933 0.000058 nan nan nan nan 0.370864 0.413649 0.389933 0.000058 0.366934 0.409612 0.385509 0.000131 0.374793 0.417687 0.394357 0.000128 nan nan nan nan nan nan nan nan 0.366934 0.409612 0.385509 0.000131 0.374793 0.417687 0.394357 0.000128 966.760000 980.280000 968.941667 472.436942 1083.610000 1066.440000 1077.006500 443.897250 7949.630000 7953.280000 7954.051833 810.612003
571 0.370702 0.413303 0.389988 0.000058 nan nan nan nan 0.370702 0.413303 0.389988 0.000058 0.364993 0.408721 0.385527 0.000129 0.376411 0.417884 0.394450 0.000129 nan nan nan nan nan nan nan nan 0.364993 0.408721 0.385527 0.000129 0.376411 0.417884 0.394450 0.000129 964.060000 977.230000 969.271600 471.974585 1087.540000 1065.850000 1077.021233 437.510705 7948.400000 7956.920000 7953.707167 825.247125
572 0.371069 0.412891 0.389951 0.000056 nan nan nan nan 0.371069 0.412891 0.389951 0.000056 0.367078 0.410438 0.385461 0.000128 0.375060 0.415343 0.394440 0.000127 nan nan nan nan nan nan nan nan 0.367078 0.410438 0.385461 0.000128 0.375060 0.415343 0.394440 0.000127 963.800000 974.310000 969.596400 465.005029 1087.960000 1067.300000 1076.886200 440.709338 7948.240000 7958.390000 7953.517400 831.020365
573 0.370892 0.412634 0.389918 0.000056 nan nan nan nan 0.370892 0.412634 0.389918 0.000056 0.366277 0.407474 0.385448 0.000129 0.375508 0.417793 0.394389 0.000125 nan nan nan nan nan nan nan nan 0.366277 0.407474 0.385448 0.000129 0.375508 0.417793 0.394389 0.000125 964.000000 978.870000 969.777967 456.153591 1086.390000 1069.640000 1076.818300 438.876431 7949.610000 7951.490000 7953.403733 814.133506
574 0.370801 0.412720 0.389937 0.000057 nan nan nan nan 0.370801 0.412720 0.389937 0.000057 0.366140 0.408107 0.385420 0.000129 0.375463 0.417334 0.394453 0.000126 nan nan nan nan nan nan nan nan 0.366140 0.408107 0.385420 0.000129 0.375463 0.417334 0.394453 0.000126 962.390000 980.430000 969.572967 451.056268 1086.100000 1065.880000 1076.719967 436.225297 7951.510000 7953.690000 7953.707067 808.661887
575 0.370794 0.413683 0.390050 0.000057 nan nan nan nan 0.370794 0.413683 0.390050 0.000057 0.366077 0.409222 0.385487 0.000127 0.375512 0.418144 0.394613 0.000128 nan nan nan nan nan nan nan nan 0.366077 0.409222 0.385487 0.000127 0.375512 0.418144 0.394613 0.000128 960.980000 977.750000 969.434233 456.286891 1086.530000 1067.670000 1076.768367 432.869431 7952.490000 7954.580000 7953.797400 814.436516
576 0.370855 0.412899 0.389999 0.000057 nan nan nan nan 0.370855 0.412899 0.389999 0.000057 0.366406 0.408067 0.385353 0.000125 0.375303 0.417732 0.394645 0.000129 nan nan nan nan nan nan nan nan 0.366406 0.408067 0.385353 0.000125 0.375303 0.417732 0.394645 0.000129 960.140000 974.350000 969.227333 460.108391 1086.840000 1066.810000 1076.528300 433.574546 7953.020000 7958.840000 7954.244367 824.328537
577 0.370539 0.413478 0.389979 0.000057 nan nan nan nan 0.370539 0.413478 0.389979 0.000057 0.366835 0.408276 0.385374 0.000126 0.374243 0.418680 0.394585 0.000128 nan nan nan nan nan nan nan nan 0.366835 0.408276 0.385374 0.000126 0.374243 0.418680 0.394585 0.000128 963.480000 973.430000 969.121033 460.069696 1084.230000 1062.950000 1076.701900 436.061172 7952.290000 7963.620000 7954.177067 828.814715
578 0.370564 0.413147 0.389932 0.000058 nan nan nan nan 0.370564 0.413147 0.389932 0.000058 0.366371 0.407597 0.385310 0.000126 0.374756 0.418697 0.394554 0.000129 nan nan nan nan nan nan nan nan 0.366371 0.407597 0.385310 0.000126 0.374756 0.418697 0.394554 0.000129 960.970000 972.550000 968.863767 463.227928 1085.750000 1067.330000 1076.742167 439.022206 7953.280000 7960.120000 7954.394067 834.289041
579 0.370626 0.412757 0.389903 0.000058 nan nan nan nan 0.370626 0.412757 0.389903 0.000058 0.366087 0.407965 0.385398 0.000126 0.375165 0.417549 0.394408 0.000129 nan nan nan nan nan nan nan nan 0.366087 0.407965 0.385398 0.000126 0.375165 0.417549 0.394408 0.000129 960.980000 979.700000 968.624800 459.235055 1081.450000 1065.060000 1076.623233 441.210229 7957.570000 7955.240000 7954.751967 832.944697
580 0.370685 0.412388 0.389842 0.000057 nan nan nan nan 0.370685 0.412388 0.389842 0.000057 0.366140 0.406970 0.385262 0.000125 0.375229 0.417805 0.394421 0.000128 nan nan nan nan nan nan nan nan 0.366140 0.406970 0.385262 0.000125 0.375229 0.417805 0.394421 0.000128 964.600000 977.020000 968.496967 456.178115 1084.310000 1057.850000 1076.636133 445.334593 7951.090000 7965.130000 7954.866900 834.915157
581 0.370544 0.412955 0.389841 0.000057 nan nan nan nan 0.370544 0.412955 0.389841 0.000057 0.364963 0.409019 0.385289 0.000127 0.376125 0.416890 0.394393 0.000127 nan nan nan nan nan nan nan nan 0.364963 0.409019 0.385289 0.000127 0.376125 0.416890 0.394393 0.000127 964.690000 976.530000 968.422900 451.174548 1084.110000 1062.470000 1076.831867 443.945981 7951.200000 7961.000000 7954.745233 827.396478
582 0.371055 0.412877 0.389900 0.000057 nan nan nan nan 0.371055 0.412877 0.389900 0.000057 0.366265 0.409773 0.385286 0.000127 0.375845 0.415981 0.394513 0.000127 nan nan nan nan nan nan nan nan 0.366265 0.409773 0.385286 0.000127 0.375845 0.415981 0.394513 0.000127 961.540000 976.120000 968.400233 451.013258 1081.810000 1062.440000 1076.762500 439.805725 7956.650000 7961.440000 7954.837267 821.025217
583 0.370511 0.413311 0.389956 0.000057 nan nan nan nan 0.370511 0.413311 0.389956 0.000057 0.366203 0.408396 0.385353 0.000127 0.374819 0.418226 0.394558 0.000128 nan nan nan nan nan nan nan nan 0.366203 0.408396 0.385353 0.000127 0.374819 0.418226 0.394558 0.000128 961.790000 979.130000 968.462800 450.691551 1085.100000 1061.780000 1076.723967 439.823865 7953.110000 7959.090000 7954.813233 814.157870
584 0.370948 0.412954 0.389959 0.000057 nan nan nan nan 0.370948 0.412954 0.389959 0.000057 0.367249 0.408604 0.385359 0.000127 0.374647 0.417304 0.394560 0.000127 nan nan nan nan nan nan nan nan 0.367249 0.408604 0.385359 0.000127 0.374647 0.417304 0.394560 0.000127 963.490000 975.830000 968.596000 458.878353 1082.700000 1060.440000 1076.375233 433.453683 7953.810000 7963.730000 7955.028767 810.113226
585 0.370602 0.413172 0.389909 0.000057 nan nan nan nan 0.370602 0.413172 0.389909 0.000057 0.366540 0.409491 0.385308 0.000129 0.374664 0.416853 0.394510 0.000128 nan nan nan nan nan nan nan nan 0.366540 0.409491 0.385308 0.000129 0.374664 0.416853 0.394510 0.000128 962.500000 979.520000 968.441300 461.260126 1079.730000 1062.510000 1076.352333 434.526702 7957.770000 7957.970000 7955.206367 819.056284
586 0.370501 0.413515 0.389946 0.000058 nan nan nan nan 0.370501 0.413515 0.389946 0.000058 0.366298 0.408347 0.385143 0.000129 0.374703 0.418684 0.394749 0.000128 nan nan nan nan nan nan nan nan 0.366298 0.408347 0.385143 0.000129 0.374703 0.418684 0.394749 0.000128 964.480000 979.500000 968.487767 468.158260 1080.580000 1059.870000 1076.134133 440.398338 7954.940000 7960.630000 7955.378100 836.104276
587 0.370900 0.413242 0.389951 0.000058 nan nan nan nan 0.370900 0.413242 0.389951 0.000058 0.366091 0.408449 0.385163 0.000128 0.375708 0.418035 0.394738 0.000130 nan nan nan nan nan nan nan nan 0.366091 0.408449 0.385163 0.000128 0.375708 0.418035 0.394738 0.000130 963.940000 982.070000 968.354100 468.325451 1084.150000 1061.110000 1076.038000 447.457549 7951.910000 7956.820000 7955.607900 843.201504
588 0.370721 0.413651 0.389975 0.000057 nan nan nan nan 0.370721 0.413651 0.389975 0.000057 0.367069 0.406779 0.385195 0.000127 0.374374 0.420524 0.394754 0.000131 nan nan nan nan nan nan nan nan 0.367069 0.406779 0.385195 0.000127 0.374374 0.420524 0.394754 0.000131 963.250000 978.230000 968.324000 470.283993 1083.150000 1063.410000 1075.796167 451.028725 7953.600000 7958.360000 7955.879833 842.238351
589 0.371213 0.413908 0.389974 0.000057 nan nan nan nan 0.371213 0.413908 0.389974 0.000057 0.366609 0.408904 0.385149 0.000126 0.375816 0.418912 0.394800 0.000130 nan nan nan nan nan nan nan nan 0.366609 0.408904 0.385149 0.000126 0.375816 0.418912 0.394800 0.000130 964.590000 978.840000 968.199667 474.207631 1083.090000 1060.330000 1075.345567 447.840331 7952.320000 7960.830000 7956.454767 847.531800
590 0.370569 0.413145 0.390002 0.000056 nan nan nan nan 0.370569 0.413145 0.390002 0.000056 0.366245 0.408437 0.385186 0.000128 0.374893 0.417853 0.394819 0.000129 nan nan nan nan nan nan nan nan 0.366245 0.408437 0.385186 0.000128 0.374893 0.417853 0.394819 0.000129 964.550000 977.980000 968.350900 474.303089 1085.560000 1064.270000 1075.207633 459.957659 7949.890000 7957.750000 7956.441467 867.647442
591 0.370960 0.413347 0.390111 0.000057 nan nan nan nan 0.370960 0.413347 0.390111 0.000057 0.367200 0.407685 0.385390 0.000130 0.374720 0.419009 0.394833 0.000130 nan nan nan nan nan nan nan nan 0.367200 0.407685 0.385390 0.000130 0.374720 0.419009 0.394833 0.000130 961.970000 974.750000 968.447333 468.786552 1086.370000 1063.860000 1075.090867 465.320253 7951.660000 7961.390000 7956.461800 871.853784
592 0.371132 0.413685 0.390135 0.000057 nan nan nan nan 0.371132 0.413685 0.390135 0.000057 0.367135 0.408982 0.385430 0.000130 0.375129 0.418388 0.394841 0.000131 nan nan nan nan nan nan nan nan 0.367135 0.408982 0.385430 0.000130 0.375129 0.418388 0.394841 0.000131 963.350000 976.020000 968.484167 467.230224 1083.440000 1064.300000 1074.891700 464.218942 7953.210000 7959.680000 7956.624133 874.468672
593 0.370797 0.413227 0.390147 0.000057 nan nan nan nan 0.370797 0.413227 0.390147 0.000057 0.367261 0.408763 0.385484 0.000130 0.374333 0.417690 0.394811 0.000132 nan nan nan nan nan nan nan nan 0.367261 0.408763 0.385484 0.000130 0.374333 0.417690 0.394811 0.000132 963.390000 974.600000 968.349567 458.639852 1083.250000 1064.380000 1074.871300 464.630567 7953.360000 7961.020000 7956.779133 867.958682
594 0.371082 0.413158 0.390109 0.000056 nan nan nan nan 0.371082 0.413158 0.390109 0.000056 0.366384 0.407943 0.385426 0.000125 0.375780 0.418372 0.394792 0.000131 nan nan nan nan nan nan nan nan 0.366384 0.407943 0.385426 0.000125 0.375780 0.418372 0.394792 0.000131 962.590000 971.190000 968.411400 456.766195 1084.740000 1068.710000 1074.831133 466.695511 7952.670000 7960.100000 7956.757467 866.184519
595 0.370883 0.413293 0.390090 0.000058 nan nan nan nan 0.370883 0.413293 0.390090 0.000058 0.366327 0.410022 0.385430 0.000127 0.375440 0.416564 0.394749 0.000133 nan nan nan nan nan nan nan nan 0.366327 0.410022 0.385430 0.000127 0.375440 0.416564 0.394749 0.000133 961.940000 975.210000 968.531467 463.887050 1083.120000 1062.420000 1074.955767 479.816586 7954.940000 7962.370000 7956.512767 882.256371
596 0.370805 0.413221 0.390067 0.000057 nan nan nan nan 0.370805 0.413221 0.390067 0.000057 0.366211 0.408913 0.385423 0.000126 0.375400 0.417529 0.394711 0.000133 nan nan nan nan nan nan nan nan 0.366211 0.408913 0.385423 0.000126 0.375400 0.417529 0.394711 0.000133 962.890000 976.380000 968.359300 456.202654 1081.850000 1061.960000 1074.698400 485.419667 7955.260000 7961.660000 7956.942300 880.806974
597 0.370566 0.412703 0.390023 0.000058 nan nan nan nan 0.370566 0.412703 0.390023 0.000058 0.367933 0.407688 0.385357 0.000126 0.373199 0.417719 0.394688 0.000131 nan nan nan nan nan nan nan nan 0.367933 0.407688 0.385357 0.000126 0.373199 0.417719 0.394688 0.000131 963.770000 974.430000 968.198767 451.146495 1083.410000 1062.320000 1074.900600 476.159281 7952.820000 7963.250000 7956.900633 858.202185
598 0.370569 0.412990 0.389950 0.000058 nan nan nan nan 0.370569 0.412990 0.389950 0.000058 0.367646 0.409010 0.385340 0.000126 0.373492 0.416971 0.394560 0.000133 nan nan nan nan nan nan nan nan 0.367646 0.409010 0.385340 0.000126 0.373492 0.416971 0.394560 0.000133 961.410000 975.290000 968.150733 447.457923 1081.670000 1061.180000 1075.010533 476.953405 7956.920000 7963.530000 7956.838733 849.152879
599 0.370612 0.413480 0.389821 0.000058 nan nan nan nan 0.370612 0.413480 0.389821 0.000058 0.367667 0.406385 0.385247 0.000125 0.373556 0.420575 0.394396 0.000134 nan nan nan nan nan nan nan nan 0.367667 0.406385 0.385247 0.000125 0.373556 0.420575 0.394396 0.000134 961.150000 977.750000 968.109433 443.409839 1082.860000 1061.190000 1075.076767 486.832314 7955.990000 7961.060000 7956.813800 847.402221
600 0.370678 0.413463 0.389731 0.000057 nan nan nan nan 0.370678 0.413463 0.389731 0.000057 0.366073 0.407547 0.385186 0.000123 0.375283 0.419380 0.394277 0.000132 nan nan nan nan nan nan nan nan 0.366073 0.407547 0.385186 0.000123 0.375283 0.419380 0.394277 0.000132 963.840000 972.250000 967.850467 439.699347 1085.500000 1062.370000 1075.278100 478.879230 7950.660000 7965.380000 7956.871433 833.548470
601 0.370752 0.413061 0.389743 0.000056 nan nan nan nan 0.370752 0.413061 0.389743 0.000056 0.368172 0.406560 0.385246 0.000125 0.373331 0.419562 0.394240 0.000133 nan nan nan nan nan nan nan nan 0.368172 0.406560 0.385246 0.000125 0.373331 0.419562 0.394240 0.000133 960.800000 976.970000 967.865600 438.050092 1085.410000 1058.990000 1075.300400 476.162484 7953.790000 7964.040000 7956.834000 837.283678
602 0.370966 0.413084 0.389773 0.000056 nan nan nan nan 0.370966 0.413084 0.389773 0.000056 0.367487 0.407711 0.385338 0.000127 0.374445 0.418457 0.394208 0.000134 nan nan nan nan nan nan nan nan 0.367487 0.407711 0.385338 0.000127 0.374445 0.418457 0.394208 0.000134 961.330000 975.230000 967.901167 444.505970 1084.940000 1063.830000 1075.188233 483.938197 7953.730000 7960.940000 7956.910600 841.023565
603 0.371028 0.412916 0.389902 0.000055 nan nan nan nan 0.371028 0.412916 0.389902 0.000055 0.367390 0.408503 0.385423 0.000124 0.374665 0.417328 0.394381 0.000132 nan nan nan nan nan nan nan nan 0.367390 0.408503 0.385423 0.000124 0.374665 0.417328 0.394381 0.000132 964.310000 974.960000 967.830767 443.094245 1086.130000 1060.080000 1075.343033 480.746223 7949.560000 7964.960000 7956.826200 840.511337
604 0.370773 0.413213 0.390001 0.000056 nan nan nan nan 0.370773 0.413213 0.390001 0.000056 0.367089 0.408377 0.385665 0.000124 0.374456 0.418049 0.394336 0.000134 nan nan nan nan nan nan nan nan 0.367089 0.408377 0.385665 0.000124 0.374456 0.418049 0.394336 0.000134 965.750000 974.520000 967.819267 447.757579 1081.610000 1062.390000 1075.172433 486.530703 7952.640000 7963.090000 7957.008300 850.901698
605 0.370707 0.413292 0.390088 0.000057 nan nan nan nan 0.370707 0.413292 0.390088 0.000057 0.366857 0.409526 0.385840 0.000125 0.374556 0.417058 0.394336 0.000137 nan nan nan nan nan nan nan nan 0.366857 0.409526 0.385840 0.000125 0.374556 0.417058 0.394336 0.000137 962.830000 976.310000 967.627467 449.279387 1085.340000 1059.810000 1075.189733 488.259053 7951.830000 7963.880000 7957.182800 866.555818
606 0.370791 0.413663 0.390126 0.000057 nan nan nan nan 0.370791 0.413663 0.390126 0.000057 0.367737 0.409391 0.385965 0.000127 0.373846 0.417934 0.394288 0.000137 nan nan nan nan nan nan nan nan 0.367737 0.409391 0.385965 0.000127 0.373846 0.417934 0.394288 0.000137 962.540000 971.470000 967.630733 450.463036 1083.560000 1063.200000 1075.157467 486.506966 7953.900000 7965.330000 7957.211800 867.437351
607 0.371029 0.413488 0.390115 0.000057 nan nan nan nan 0.371029 0.413488 0.390115 0.000057 0.367039 0.408385 0.385974 0.000127 0.375019 0.418591 0.394256 0.000136 nan nan nan nan nan nan nan nan 0.367039 0.408385 0.385974 0.000127 0.375019 0.418591 0.394256 0.000136 959.020000 973.500000 967.613600 443.561809 1084.260000 1060.010000 1075.003667 488.913549 7956.720000 7966.490000 7957.382733 855.165724
608 0.370608 0.413336 0.390117 0.000057 nan nan nan nan 0.370608 0.413336 0.390117 0.000057 0.366396 0.407371 0.386018 0.000129 0.374820 0.419300 0.394217 0.000134 nan nan nan nan nan nan nan nan 0.366396 0.407371 0.386018 0.000129 0.374820 0.419300 0.394217 0.000134 961.760000 973.860000 967.602000 441.936159 1085.910000 1060.940000 1074.794167 493.788202 7952.330000 7965.200000 7957.603833 863.042822
609 0.370765 0.413361 0.390138 0.000058 nan nan nan nan 0.370765 0.413361 0.390138 0.000058 0.367028 0.407237 0.386050 0.000129 0.374503 0.419485 0.394227 0.000136 nan nan nan nan nan nan nan nan 0.367028 0.407237 0.386050 0.000129 0.374503 0.419485 0.394227 0.000136 962.500000 975.010000 967.702467 442.551561 1084.450000 1056.780000 1074.856367 502.422449 7953.050000 7968.210000 7957.441167 858.976888
610 0.370707 0.413343 0.390184 0.000058 nan nan nan nan 0.370707 0.413343 0.390184 0.000058 0.366478 0.407887 0.386136 0.000129 0.374935 0.418798 0.394232 0.000136 nan nan nan nan nan nan nan nan 0.366478 0.407887 0.386136 0.000129 0.374935 0.418798 0.394232 0.000136 962.040000 977.240000 967.720533 448.971340 1084.310000 1061.690000 1074.827600 506.004925 7953.650000 7961.070000 7957.451867 864.924404
611 0.370061 0.413590 0.390082 0.000059 nan nan nan nan 0.370061 0.413590 0.390082 0.000059 0.366069 0.410218 0.386174 0.000131 0.374053 0.416963 0.393990 0.000136 nan nan nan nan nan nan nan nan 0.366069 0.410218 0.386174 0.000131 0.374053 0.416963 0.393990 0.000136 962.440000 979.150000 967.972367 450.329348 1085.230000 1063.000000 1074.761300 505.204142 7952.330000 7957.850000 7957.266333 854.061057
612 0.370829 0.414212 0.390063 0.000059 nan nan nan nan 0.370829 0.414212 0.390063 0.000059 0.365993 0.410202 0.386147 0.000132 0.375666 0.418221 0.393979 0.000133 nan nan nan nan nan nan nan nan 0.365993 0.410202 0.386147 0.000132 0.375666 0.418221 0.393979 0.000133 964.520000 976.700000 967.901533 451.686976 1084.570000 1062.200000 1074.898867 501.684541 7950.910000 7961.100000 7957.199600 840.286580
613 0.370494 0.413808 0.389965 0.000059 nan nan nan nan 0.370494 0.413808 0.389965 0.000059 0.366563 0.409164 0.386079 0.000133 0.374426 0.418452 0.393852 0.000133 nan nan nan nan nan nan nan nan 0.366563 0.409164 0.386079 0.000133 0.374426 0.418452 0.393852 0.000133 963.810000 974.660000 968.123300 453.747977 1085.720000 1060.490000 1074.879267 505.995100 7950.470000 7964.850000 7956.997433 842.295372
614 0.370633 0.413681 0.389896 0.000059 nan nan nan nan 0.370633 0.413681 0.389896 0.000059 0.366085 0.410638 0.386007 0.000135 0.375180 0.416724 0.393786 0.000130 nan nan nan nan nan nan nan nan 0.366085 0.410638 0.386007 0.000135 0.375180 0.416724 0.393786 0.000130 965.790000 974.220000 968.375500 462.194797 1086.430000 1058.610000 1074.854133 507.412551 7947.780000 7967.170000 7956.770367 850.627162
615 0.370783 0.413932 0.389853 0.000059 nan nan nan nan 0.370783 0.413932 0.389853 0.000059 0.367132 0.409108 0.385983 0.000132 0.374434 0.418756 0.393724 0.000129 nan nan nan nan nan nan nan nan 0.367132 0.409108 0.385983 0.000132 0.374434 0.418756 0.393724 0.000129 966.340000 978.130000 968.540533 456.808018 1084.950000 1062.030000 1074.923700 498.397366 7948.710000 7959.840000 7956.535767 833.593935
616 0.370402 0.413304 0.389764 0.000058 nan nan nan nan 0.370402 0.413304 0.389764 0.000058 0.366388 0.409776 0.385811 0.000129 0.374417 0.416831 0.393716 0.000126 nan nan nan nan nan nan nan nan 0.366388 0.409776 0.385811 0.000129 0.374417 0.416831 0.393716 0.000126 967.830000 973.830000 968.681167 462.571394 1085.810000 1065.780000 1074.873300 491.283352 7946.360000 7960.390000 7956.445533 832.954764
617 0.370537 0.413318 0.389781 0.000058 nan nan nan nan 0.370537 0.413318 0.389781 0.000058 0.366098 0.408189 0.385740 0.000129 0.374977 0.418447 0.393822 0.000128 nan nan nan nan nan nan nan nan 0.366098 0.408189 0.385740 0.000129 0.374977 0.418447 0.393822 0.000128 968.210000 971.780000 968.941433 468.873942 1084.870000 1062.170000 1074.841167 496.212899 7946.920000 7966.050000 7956.217400 850.216154
618 0.370470 0.412998 0.389724 0.000058 nan nan nan nan 0.370470 0.412998 0.389724 0.000058 0.367001 0.409099 0.385676 0.000128 0.373938 0.416898 0.393772 0.000127 nan nan nan nan nan nan nan nan 0.367001 0.409099 0.385676 0.000128 0.373938 0.416898 0.393772 0.000127 965.710000 976.010000 968.854700 473.643480 1086.050000 1059.810000 1074.951733 487.820549 7948.240000 7964.180000 7956.193567 859.710492
619 0.370438 0.413415 0.389717 0.000058 nan nan nan nan 0.370438 0.413415 0.389717 0.000058 0.365149 0.407871 0.385640 0.000127 0.375727 0.418958 0.393793 0.000126 nan nan nan nan nan nan nan nan 0.365149 0.407871 0.385640 0.000127 0.375727 0.418958 0.393793 0.000126 965.550000 970.740000 969.282300 472.615791 1087.680000 1059.940000 1075.179000 478.166533 7946.770000 7969.320000 7955.538700 851.825335
620 0.370483 0.413184 0.389719 0.000058 nan nan nan nan 0.370483 0.413184 0.389719 0.000058 0.366569 0.409344 0.385581 0.000127 0.374397 0.417023 0.393857 0.000126 nan nan nan nan nan nan nan nan 0.366569 0.409344 0.385581 0.000127 0.374397 0.417023 0.393857 0.000126 966.380000 978.270000 969.924533 471.244429 1085.680000 1062.360000 1075.109100 488.504915 7947.940000 7959.370000 7954.966367 849.271744
621 0.370675 0.413023 0.389695 0.000058 nan nan nan nan 0.370675 0.413023 0.389695 0.000058 0.366650 0.409333 0.385456 0.000125 0.374700 0.416713 0.393933 0.000128 nan nan nan nan nan nan nan nan 0.366650 0.409333 0.385456 0.000125 0.374700 0.416713 0.393933 0.000128 966.580000 979.640000 970.186200 477.263438 1088.210000 1061.140000 1075.153933 488.088192 7945.210000 7959.220000 7954.659867 868.312400
622 0.370572 0.413100 0.389764 0.000058 nan nan nan nan 0.370572 0.413100 0.389764 0.000058 0.366845 0.409731 0.385498 0.000124 0.374300 0.416469 0.394030 0.000129 nan nan nan nan nan nan nan nan 0.366845 0.409731 0.385498 0.000124 0.374300 0.416469 0.394030 0.000129 967.710000 975.140000 970.566600 469.489398 1085.200000 1064.680000 1075.332600 483.415089 7947.090000 7960.180000 7954.100800 857.517548
623 0.370438 0.413129 0.389734 0.000058 nan nan nan nan 0.370438 0.413129 0.389734 0.000058 0.365987 0.409000 0.385466 0.000125 0.374889 0.417259 0.394002 0.000129 nan nan nan nan nan nan nan nan 0.365987 0.409000 0.385466 0.000125 0.374889 0.417259 0.394002 0.000129 966.130000 973.910000 970.844033 467.374228 1085.350000 1063.000000 1075.435400 485.947917 7948.520000 7963.090000 7953.720567 862.884416
624 0.370145 0.412531 0.389720 0.000057 nan nan nan nan 0.370145 0.412531 0.389720 0.000057 0.366362 0.406837 0.385454 0.000125 0.373928 0.418225 0.393986 0.000128 nan nan nan nan nan nan nan nan 0.366362 0.406837 0.385454 0.000125 0.373928 0.418225 0.393986 0.000128 966.120000 978.350000 971.227967 467.427316 1087.220000 1064.500000 1075.565167 488.054433 7946.660000 7957.150000 7953.206867 860.152625
625 0.370606 0.412936 0.389690 0.000057 nan nan nan nan 0.370606 0.412936 0.389690 0.000057 0.365640 0.408165 0.385398 0.000126 0.375572 0.417707 0.393982 0.000127 nan nan nan nan nan nan nan nan 0.365640 0.408165 0.385398 0.000126 0.375572 0.417707 0.393982 0.000127 964.500000 978.360000 971.439067 469.928509 1089.320000 1061.660000 1075.728333 483.102260 7946.180000 7959.980000 7952.832600 864.938611
626 0.370411 0.412837 0.389740 0.000057 nan nan nan nan 0.370411 0.412837 0.389740 0.000057 0.365755 0.407705 0.385403 0.000125 0.375067 0.417969 0.394078 0.000126 nan nan nan nan nan nan nan nan 0.365755 0.407705 0.385403 0.000125 0.375067 0.417969 0.394078 0.000126 967.920000 975.450000 971.818933 464.669785 1085.880000 1063.880000 1075.768700 480.561745 7946.200000 7960.670000 7952.412367 862.697171
627 0.370188 0.412645 0.389700 0.000057 nan nan nan nan 0.370188 0.412645 0.389700 0.000057 0.366552 0.406561 0.385301 0.000124 0.373825 0.418728 0.394099 0.000127 nan nan nan nan nan nan nan nan 0.366552 0.406561 0.385301 0.000124 0.373825 0.418728 0.394099 0.000127 965.510000 980.340000 972.145500 464.361960 1086.400000 1061.410000 1075.686700 483.843213 7948.090000 7958.250000 7952.167800 862.573437
628 0.370127 0.413214 0.389700 0.000057 nan nan nan nan 0.370127 0.413214 0.389700 0.000057 0.365682 0.409889 0.385381 0.000126 0.374572 0.416539 0.394019 0.000127 nan nan nan nan nan nan nan nan 0.365682 0.409889 0.385381 0.000126 0.374572 0.416539 0.394019 0.000127 966.120000 977.480000 972.491900 466.335018 1085.310000 1061.060000 1075.832167 480.536863 7948.570000 7961.460000 7951.675933 867.039340
629 0.370355 0.412858 0.389786 0.000058 nan nan nan nan 0.370355 0.412858 0.389786 0.000058 0.365812 0.408141 0.385504 0.000130 0.374898 0.417574 0.394068 0.000127 nan nan nan nan nan nan nan nan 0.365812 0.408141 0.385504 0.000130 0.374898 0.417574 0.394068 0.000127 963.780000 981.790000 972.558333 464.383692 1086.040000 1060.020000 1075.782767 481.214469 7950.180000 7958.190000 7951.658900 856.457246
630 0.370418 0.412689 0.389776 0.000058 nan nan nan nan 0.370418 0.412689 0.389776 0.000058 0.366298 0.408687 0.385504 0.000129 0.374538 0.416691 0.394048 0.000126 nan nan nan nan nan nan nan nan 0.366298 0.408687 0.385504 0.000129 0.374538 0.416691 0.394048 0.000126 964.970000 975.650000 972.706767 464.332684 1083.350000 1062.300000 1075.824700 485.743440 7951.680000 7962.050000 7951.468533 859.079725
631 0.370133 0.413148 0.389693 0.000059 nan nan nan nan 0.370133 0.413148 0.389693 0.000059 0.366691 0.410406 0.385469 0.000130 0.373575 0.415890 0.393917 0.000128 nan nan nan nan nan nan nan nan 0.366691 0.410406 0.385469 0.000130 0.373575 0.415890 0.393917 0.000128 969.080000 975.950000 972.887667 462.323973 1085.040000 1059.040000 1075.824400 486.057351 7945.880000 7965.010000 7951.287933 854.237436
632 0.370512 0.412532 0.389615 0.000056 nan nan nan nan 0.370512 0.412532 0.389615 0.000056 0.366024 0.408327 0.385338 0.000131 0.375000 0.416738 0.393893 0.000128 nan nan nan nan nan nan nan nan 0.366024 0.408327 0.385338 0.000131 0.375000 0.416738 0.393893 0.000128 969.050000 981.450000 972.715233 466.888230 1085.570000 1063.560000 1075.928167 493.033076 7945.380000 7954.990000 7951.356600 863.181600
633 0.370628 0.413194 0.389688 0.000056 nan nan nan nan 0.370628 0.413194 0.389688 0.000056 0.366909 0.408893 0.385414 0.000128 0.374347 0.417494 0.393962 0.000128 nan nan nan nan nan nan nan nan 0.366909 0.408893 0.385414 0.000128 0.374347 0.417494 0.393962 0.000128 964.240000 981.130000 972.757167 475.001342 1087.430000 1061.290000 1075.941467 499.560164 7948.330000 7957.580000 7951.301367 867.370946
634 0.370634 0.412759 0.389679 0.000057 nan nan nan nan 0.370634 0.412759 0.389679 0.000057 0.366992 0.410000 0.385381 0.000126 0.374277 0.415518 0.393976 0.000129 nan nan nan nan nan nan nan nan 0.366992 0.410000 0.385381 0.000126 0.374277 0.415518 0.393976 0.000129 964.840000 982.150000 972.693467 476.123318 1085.850000 1058.890000 1075.907300 510.346206 7949.310000 7958.960000 7951.399233 883.456936
635 0.370524 0.412947 0.389639 0.000057 nan nan nan nan 0.370524 0.412947 0.389639 0.000057 0.366642 0.409290 0.385404 0.000125 0.374406 0.416604 0.393874 0.000130 nan nan nan nan nan nan nan nan 0.366642 0.409290 0.385404 0.000125 0.374406 0.416604 0.393874 0.000130 963.430000 979.990000 972.701000 474.760132 1087.260000 1061.620000 1076.069700 509.298773 7949.310000 7958.390000 7951.229300 896.081878
636 0.370577 0.411855 0.389639 0.000057 nan nan nan nan 0.370577 0.411855 0.389639 0.000057 0.367601 0.406629 0.385415 0.000124 0.373552 0.417080 0.393863 0.000134 nan nan nan nan nan nan nan nan 0.367601 0.406629 0.385415 0.000124 0.373552 0.417080 0.393863 0.000134 964.140000 979.030000 972.705433 469.723632 1084.920000 1064.220000 1076.060900 514.407565 7950.940000 7956.750000 7951.233667 902.798086
637 0.370473 0.412443 0.389713 0.000057 nan nan nan nan 0.370473 0.412443 0.389713 0.000057 0.367842 0.409084 0.385496 0.000122 0.373103 0.415802 0.393929 0.000135 nan nan nan nan nan nan nan nan 0.367842 0.409084 0.385496 0.000122 0.373103 0.415802 0.393929 0.000135 965.700000 978.610000 972.611633 468.231391 1083.450000 1066.980000 1076.257767 512.477361 7950.850000 7954.410000 7951.130600 911.016401
638 0.370661 0.412711 0.389694 0.000057 nan nan nan nan 0.370661 0.412711 0.389694 0.000057 0.366646 0.409846 0.385450 0.000123 0.374676 0.415576 0.393937 0.000136 nan nan nan nan nan nan nan nan 0.366646 0.409846 0.385450 0.000123 0.374676 0.415576 0.393937 0.000136 964.530000 978.140000 972.530533 465.424729 1085.060000 1064.290000 1076.428367 507.478528 7950.410000 7957.570000 7951.041100 907.601672
639 0.370457 0.412761 0.389685 0.000057 nan nan nan nan 0.370457 0.412761 0.389685 0.000057 0.366737 0.409786 0.385589 0.000125 0.374177 0.415735 0.393782 0.000136 nan nan nan nan nan nan nan nan 0.366737 0.409786 0.385589 0.000125 0.374177 0.415735 0.393782 0.000136 968.550000 982.870000 972.504967 459.340031 1085.810000 1063.860000 1076.685833 508.424336 7945.640000 7953.270000 7950.809200 898.735927
640 0.370315 0.412748 0.389750 0.000057 nan nan nan nan 0.370315 0.412748 0.389750 0.000057 0.367068 0.408636 0.385687 0.000124 0.373562 0.416860 0.393813 0.000138 nan nan nan nan nan nan nan nan 0.367068 0.408636 0.385687 0.000124 0.373562 0.416860 0.393813 0.000138 965.680000 983.880000 972.390233 448.526327 1084.460000 1068.020000 1076.738533 500.837798 7949.860000 7948.100000 7950.871233 881.574896
641 0.369824 0.412391 0.389624 0.000058 nan nan nan nan 0.369824 0.412391 0.389624 0.000058 0.366207 0.407658 0.385689 0.000126 0.373440 0.417125 0.393559 0.000139 nan nan nan nan nan nan nan nan 0.366207 0.407658 0.385689 0.000126 0.373440 0.417125 0.393559 0.000139 966.340000 982.910000 972.219567 449.087151 1084.390000 1065.670000 1076.752000 498.641274 7949.270000 7951.420000 7951.028433 871.371983
642 0.370146 0.412892 0.389557 0.000058 nan nan nan nan 0.370146 0.412892 0.389557 0.000058 0.367174 0.406617 0.385707 0.000125 0.373118 0.419167 0.393408 0.000140 nan nan nan nan nan nan nan nan 0.367174 0.406617 0.385707 0.000125 0.373118 0.419167 0.393408 0.000140 968.190000 978.960000 972.188967 448.830768 1086.800000 1062.110000 1076.731833 509.141723 7945.010000 7958.930000 7951.079200 883.661773
643 0.370271 0.412623 0.389566 0.000058 nan nan nan nan 0.370271 0.412623 0.389566 0.000058 0.366720 0.407213 0.385851 0.000125 0.373821 0.418034 0.393281 0.000137 nan nan nan nan nan nan nan nan 0.366720 0.407213 0.385851 0.000125 0.373821 0.418034 0.393281 0.000137 967.640000 980.480000 972.068567 452.117793 1084.460000 1064.300000 1076.756933 506.717675 7947.900000 7955.220000 7951.174500 884.955565
644 0.370071 0.412679 0.389597 0.000057 nan nan nan nan 0.370071 0.412679 0.389597 0.000057 0.365873 0.408470 0.385894 0.000126 0.374269 0.416889 0.393300 0.000135 nan nan nan nan nan nan nan nan 0.365873 0.408470 0.385894 0.000126 0.374269 0.416889 0.393300 0.000135 968.240000 981.310000 972.099933 446.063613 1084.980000 1062.580000 1076.563967 506.730006 7946.780000 7956.110000 7951.336100 883.683080
645 0.369926 0.413182 0.389586 0.000058 nan nan nan nan 0.369926 0.413182 0.389586 0.000058 0.366356 0.407015 0.385870 0.000126 0.373497 0.419350 0.393301 0.000136 nan nan nan nan nan nan nan nan 0.366356 0.407015 0.385870 0.000126 0.373497 0.419350 0.393301 0.000136 967.630000 979.230000 972.216333 439.947233 1084.090000 1062.730000 1076.376967 507.194267 7948.280000 7958.040000 7951.406700 875.303414
646 0.369661 0.413014 0.389483 0.000059 nan nan nan nan 0.369661 0.413014 0.389483 0.000059 0.366453 0.407931 0.385837 0.000127 0.372870 0.418098 0.393130 0.000137 nan nan nan nan nan nan nan nan 0.366453 0.407931 0.385837 0.000127 0.372870 0.418098 0.393130 0.000137 969.550000 976.800000 972.258400 435.539335 1086.430000 1059.480000 1076.412467 505.264316 7944.020000 7963.720000 7951.329133 873.868905
647 0.369466 0.412462 0.389390 0.000058 nan nan nan nan 0.369466 0.412462 0.389390 0.000058 0.366496 0.407984 0.385841 0.000128 0.372436 0.416940 0.392938 0.000134 nan nan nan nan nan nan nan nan 0.366496 0.407984 0.385841 0.000128 0.372436 0.416940 0.392938 0.000134 967.100000 979.250000 972.118300 425.913010 1085.140000 1063.380000 1076.129500 498.275826 7947.760000 7957.370000 7951.752200 864.628305
648 0.370031 0.412928 0.389425 0.000058 nan nan nan nan 0.370031 0.412928 0.389425 0.000058 0.366422 0.408154 0.385901 0.000128 0.373641 0.417702 0.392948 0.000131 nan nan nan nan nan nan nan nan 0.366422 0.408154 0.385901 0.000128 0.373641 0.417702 0.392948 0.000131 965.340000 981.140000 972.205100 416.783552 1084.310000 1065.160000 1075.805867 489.911446 7950.350000 7953.700000 7951.989033 832.892834
649 0.369857 0.412915 0.389357 0.000057 nan nan nan nan 0.369857 0.412915 0.389357 0.000057 0.366492 0.407482 0.385890 0.000128 0.373223 0.418347 0.392823 0.000131 nan nan nan nan nan nan nan nan 0.366492 0.407482 0.385890 0.000128 0.373223 0.418347 0.392823 0.000131 968.560000 974.520000 972.230133 414.512732 1082.580000 1061.900000 1075.713000 478.906311 7948.860000 7963.580000 7952.056867 826.510177
650 0.369834 0.412656 0.389394 0.000057 nan nan nan nan 0.369834 0.412656 0.389394 0.000057 0.367045 0.408715 0.385897 0.000127 0.372623 0.416598 0.392890 0.000130 nan nan nan nan nan nan nan nan 0.367045 0.408715 0.385897 0.000127 0.372623 0.416598 0.392890 0.000130 965.860000 978.050000 972.421933 413.911212 1085.840000 1062.470000 1075.776533 476.142387 7948.300000 7959.480000 7951.801533 824.356985
651 0.369726 0.412642 0.389317 0.000058 nan nan nan nan 0.369726 0.412642 0.389317 0.000058 0.366680 0.408650 0.385761 0.000128 0.372773 0.416634 0.392873 0.000133 nan nan nan nan nan nan nan nan 0.366680 0.408650 0.385761 0.000128 0.372773 0.416634 0.392873 0.000133 969.400000 978.660000 972.493300 405.980319 1083.150000 1062.460000 1075.729167 467.740123 7947.450000 7958.880000 7951.777533 814.509650
652 0.369413 0.412995 0.389263 0.000059 nan nan nan nan 0.369413 0.412995 0.389263 0.000059 0.365496 0.408275 0.385683 0.000129 0.373330 0.417714 0.392843 0.000133 nan nan nan nan nan nan nan nan 0.365496 0.408275 0.385683 0.000129 0.373330 0.417714 0.392843 0.000133 967.270000 980.520000 972.667833 402.820512 1085.720000 1062.980000 1075.312100 463.154439 7947.010000 7956.500000 7952.020067 810.122809
653 0.369455 0.412770 0.389256 0.000059 nan nan nan nan 0.369455 0.412770 0.389256 0.000059 0.365276 0.409006 0.385722 0.000127 0.373633 0.416534 0.392790 0.000135 nan nan nan nan nan nan nan nan 0.365276 0.409006 0.385722 0.000127 0.373633 0.416534 0.392790 0.000135 968.220000 980.140000 972.771033 406.810048 1083.720000 1060.370000 1075.182200 463.499257 7948.060000 7959.490000 7952.046767 808.641384
654 0.369649 0.412975 0.389196 0.000059 nan nan nan nan 0.369649 0.412975 0.389196 0.000059 0.366788 0.408699 0.385713 0.000127 0.372511 0.417251 0.392679 0.000134 nan nan nan nan nan nan nan nan 0.366788 0.408699 0.385713 0.000127 0.372511 0.417251 0.392679 0.000134 969.560000 980.300000 972.848233 411.517203 1081.720000 1055.720000 1075.347067 466.763069 7948.720000 7963.980000 7951.804700 817.101304
655 0.369539 0.412633 0.389130 0.000059 nan nan nan nan 0.369539 0.412633 0.389130 0.000059 0.366058 0.409031 0.385603 0.000127 0.373019 0.416234 0.392658 0.000133 nan nan nan nan nan nan nan nan 0.366058 0.409031 0.385603 0.000127 0.373019 0.416234 0.392658 0.000133 970.940000 979.170000 972.808300 410.126322 1082.110000 1063.240000 1075.286000 460.171551 7946.950000 7957.590000 7951.905700 803.867695
656 0.369328 0.412690 0.389027 0.000060 nan nan nan nan 0.369328 0.412690 0.389027 0.000060 0.365654 0.407833 0.385547 0.000129 0.373002 0.417548 0.392508 0.000135 nan nan nan nan nan nan nan nan 0.365654 0.407833 0.385547 0.000129 0.373002 0.417548 0.392508 0.000135 968.750000 980.290000 972.952700 421.980651 1084.010000 1065.470000 1075.082000 455.801420 7947.240000 7954.240000 7951.965300 804.288456
657 0.369694 0.412368 0.388938 0.000059 nan nan nan nan 0.369694 0.412368 0.388938 0.000059 0.366178 0.407897 0.385459 0.000127 0.373211 0.416840 0.392417 0.000132 nan nan nan nan nan nan nan nan 0.366178 0.407897 0.385459 0.000127 0.373211 0.416840 0.392417 0.000132 969.770000 979.050000 973.043367 429.568485 1088.270000 1064.310000 1074.969600 458.186781 7941.960000 7956.640000 7951.987033 818.700236
658 0.369385 0.412486 0.388930 0.000058 nan nan nan nan 0.369385 0.412486 0.388930 0.000058 0.366145 0.408354 0.385477 0.000128 0.372624 0.416617 0.392383 0.000131 nan nan nan nan nan nan nan nan 0.366145 0.408354 0.385477 0.000128 0.372624 0.416617 0.392383 0.000131 968.080000 976.880000 973.332300 432.838332 1081.870000 1064.440000 1074.668533 448.223983 7950.050000 7958.680000 7951.999167 812.450114
659 0.369266 0.412009 0.388969 0.000058 nan nan nan nan 0.369266 0.412009 0.388969 0.000058 0.365083 0.407811 0.385485 0.000129 0.373448 0.416208 0.392454 0.000129 nan nan nan nan nan nan nan nan 0.365083 0.407811 0.385485 0.000129 0.373448 0.416208 0.392454 0.000129 969.970000 981.110000 973.570467 432.812312 1080.560000 1061.020000 1074.344533 452.618520 7949.470000 7957.870000 7952.085000 800.182283
660 0.368893 0.411853 0.388940 0.000059 nan nan nan nan 0.368893 0.411853 0.388940 0.000059 0.365338 0.409419 0.385448 0.000129 0.372448 0.414287 0.392432 0.000130 nan nan nan nan nan nan nan nan 0.365338 0.409419 0.385448 0.000129 0.372448 0.414287 0.392432 0.000130 970.480000 983.140000 973.744300 435.491253 1084.150000 1059.430000 1074.178867 449.738170 7945.370000 7957.430000 7952.076833 787.636973
661 0.369265 0.412421 0.388835 0.000059 nan nan nan nan 0.369265 0.412421 0.388835 0.000059 0.365575 0.408300 0.385406 0.000128 0.372955 0.416541 0.392264 0.000131 nan nan nan nan nan nan nan nan 0.365575 0.408300 0.385406 0.000128 0.372955 0.416541 0.392264 0.000131 970.860000 984.740000 973.933800 434.700669 1081.270000 1062.510000 1073.934233 451.703797 7947.870000 7952.750000 7952.131967 788.946946
662 0.369444 0.412450 0.388844 0.000059 nan nan nan nan 0.369444 0.412450 0.388844 0.000059 0.366440 0.410054 0.385389 0.000129 0.372448 0.414846 0.392298 0.000129 nan nan nan nan nan nan nan nan 0.366440 0.410054 0.385389 0.000129 0.372448 0.414846 0.392298 0.000129 968.020000 979.550000 974.087800 434.925291 1085.090000 1061.240000 1073.735800 455.343343 7946.890000 7959.210000 7952.176400 786.896548
663 0.369216 0.411819 0.388764 0.000059 nan nan nan nan 0.369216 0.411819 0.388764 0.000059 0.365828 0.408790 0.385225 0.000127 0.372605 0.414848 0.392303 0.000130 nan nan nan nan nan nan nan nan 0.365828 0.408790 0.385225 0.000127 0.372605 0.414848 0.392303 0.000130 970.010000 978.390000 974.204400 427.842819 1082.950000 1062.980000 1073.446500 463.206132 7947.040000 7958.630000 7952.349100 786.026641
664 0.369119 0.411680 0.388746 0.000060 nan nan nan nan 0.369119 0.411680 0.388746 0.000060 0.365278 0.407520 0.385248 0.000126 0.372960 0.415841 0.392245 0.000130 nan nan nan nan nan nan nan nan 0.365278 0.407520 0.385248 0.000126 0.372960 0.415841 0.392245 0.000130 972.700000 981.210000 974.468200 429.892983 1081.060000 1059.560000 1073.154667 469.532517 7946.240000 7959.230000 7952.377133 784.387778
665 0.369780 0.412411 0.388810 0.000059 nan nan nan nan 0.369780 0.412411 0.388810 0.000059 0.366695 0.408243 0.385186 0.000125 0.372865 0.416579 0.392434 0.000130 nan nan nan nan nan nan nan nan 0.366695 0.408243 0.385186 0.000125 0.372865 0.416579 0.392434 0.000130 972.960000 976.990000 974.916533 423.429935 1079.980000 1061.040000 1072.653133 472.831077 7947.060000 7961.970000 7952.430333 777.251900
666 0.369340 0.412186 0.388793 0.000058 nan nan nan nan 0.369340 0.412186 0.388793 0.000058 0.366672 0.408817 0.385197 0.000125 0.372008 0.415554 0.392389 0.000129 nan nan nan nan nan nan nan nan 0.366672 0.408817 0.385197 0.000125 0.372008 0.415554 0.392389 0.000129 972.890000 977.370000 975.115033 422.491058 1079.060000 1062.930000 1072.536467 473.795045 7948.050000 7959.700000 7952.348500 785.126948
667 0.369340 0.412428 0.388765 0.000058 nan nan nan nan 0.369340 0.412428 0.388765 0.000058 0.366290 0.407598 0.385118 0.000123 0.372390 0.417258 0.392413 0.000129 nan nan nan nan nan nan nan nan 0.366290 0.407598 0.385118 0.000123 0.372390 0.417258 0.392413 0.000129 968.930000 978.710000 975.361300 423.727614 1078.910000 1063.950000 1072.271367 482.518509 7952.160000 7957.340000 7952.367333 798.852600
668 0.369495 0.411999 0.388718 0.000057 nan nan nan nan 0.369495 0.411999 0.388718 0.000057 0.365684 0.407840 0.385135 0.000124 0.373306 0.416157 0.392301 0.000129 nan nan nan nan nan nan nan nan 0.365684 0.407840 0.385135 0.000124 0.373306 0.416157 0.392301 0.000129 972.010000 982.310000 975.752600 420.613735 1078.320000 1059.190000 1072.245200 482.043350 7949.670000 7958.500000 7952.002200 795.178936
669 0.369810 0.411626 0.388770 0.000057 nan nan nan nan 0.369810 0.411626 0.388770 0.000057 0.366582 0.408427 0.385125 0.000123 0.373037 0.414824 0.392416 0.000129 nan nan nan nan nan nan nan nan 0.366582 0.408427 0.385125 0.000123 0.373037 0.414824 0.392416 0.000129 973.650000 982.690000 976.015833 416.996956 1079.070000 1057.020000 1071.899967 486.285435 7947.280000 7960.290000 7952.084200 784.236519
670 0.369461 0.412598 0.388820 0.000057 nan nan nan nan 0.369461 0.412598 0.388820 0.000057 0.365717 0.409130 0.385155 0.000125 0.373205 0.416066 0.392484 0.000128 nan nan nan nan nan nan nan nan 0.365717 0.409130 0.385155 0.000125 0.373205 0.416066 0.392484 0.000128 974.650000 985.650000 976.307000 415.097575 1078.730000 1055.180000 1071.899667 484.866473 7946.620000 7959.170000 7951.793333 775.146973
671 0.369304 0.412368 0.388798 0.000057 nan nan nan nan 0.369304 0.412368 0.388798 0.000057 0.366339 0.410966 0.385228 0.000122 0.372270 0.413770 0.392368 0.000127 nan nan nan nan nan nan nan nan 0.366339 0.410966 0.385228 0.000122 0.372270 0.413770 0.392368 0.000127 974.870000 983.240000 976.705100 407.071687 1077.250000 1060.210000 1071.748333 491.245383 7947.880000 7956.550000 7951.546567 781.014528
672 0.369424 0.412057 0.388995 0.000057 nan nan nan nan 0.369424 0.412057 0.388995 0.000057 0.365228 0.409517 0.385371 0.000124 0.373620 0.414597 0.392620 0.000130 nan nan nan nan nan nan nan nan 0.365228 0.409517 0.385371 0.000124 0.373620 0.414597 0.392620 0.000130 972.270000 978.590000 976.969500 411.053691 1079.330000 1053.970000 1071.556200 489.051896 7948.400000 7967.440000 7951.474300 775.667636
673 0.369625 0.411728 0.388994 0.000057 nan nan nan nan 0.369625 0.411728 0.388994 0.000057 0.365895 0.407900 0.385423 0.000122 0.373355 0.415555 0.392565 0.000129 nan nan nan nan nan nan nan nan 0.365895 0.407900 0.385423 0.000122 0.373355 0.415555 0.392565 0.000129 974.220000 986.970000 977.337467 408.805642 1079.380000 1056.000000 1071.087833 487.426175 7946.400000 7957.030000 7951.574700 782.345257
674 0.369582 0.412613 0.389030 0.000058 nan nan nan nan 0.369582 0.412613 0.389030 0.000058 0.365886 0.408218 0.385405 0.000124 0.373277 0.417009 0.392656 0.000130 nan nan nan nan nan nan nan nan 0.365886 0.408218 0.385405 0.000124 0.373277 0.417009 0.392656 0.000130 971.940000 986.470000 977.278867 411.381452 1074.870000 1057.440000 1070.819533 497.538130 7953.190000 7956.090000 7951.901600 792.406692
675 0.369602 0.412173 0.389014 0.000058 nan nan nan nan 0.369602 0.412173 0.389014 0.000058 0.365433 0.407808 0.385465 0.000126 0.373772 0.416538 0.392564 0.000129 nan nan nan nan nan nan nan nan 0.365433 0.407808 0.385465 0.000126 0.373772 0.416538 0.392564 0.000129 976.660000 983.030000 977.431200 414.561353 1077.750000 1057.720000 1070.875133 492.199482 7945.590000 7959.250000 7951.693667 791.532527
676 0.369355 0.412284 0.389009 0.000058 nan nan nan nan 0.369355 0.412284 0.389009 0.000058 0.364908 0.406687 0.385504 0.000126 0.373801 0.417882 0.392514 0.000129 nan nan nan nan nan nan nan nan 0.364908 0.406687 0.385504 0.000126 0.373801 0.417882 0.392514 0.000129 973.740000 982.500000 977.734033 416.829001 1077.540000 1055.410000 1070.598200 489.567534 7948.720000 7962.090000 7951.667767 797.844003
677 0.369876 0.412006 0.389007 0.000058 nan nan nan nan 0.369876 0.412006 0.389007 0.000058 0.366844 0.406534 0.385524 0.000127 0.372907 0.417477 0.392490 0.000128 nan nan nan nan nan nan nan nan 0.366844 0.406534 0.385524 0.000127 0.372907 0.417477 0.392490 0.000128 971.780000 983.740000 977.610433 416.124550 1079.370000 1054.980000 1070.498000 484.849889 7948.850000 7961.280000 7951.891567 800.824675
678 0.369211 0.412483 0.388937 0.000059 nan nan nan nan 0.369211 0.412483 0.388937 0.000059 0.364959 0.409436 0.385425 0.000128 0.373463 0.415530 0.392449 0.000128 nan nan nan nan nan nan nan nan 0.364959 0.409436 0.385425 0.000128 0.373463 0.415530 0.392449 0.000128 974.990000 984.410000 977.995333 417.336237 1079.140000 1059.240000 1070.335900 480.243268 7945.870000 7956.350000 7951.668767 808.249588
679 0.369395 0.412099 0.388927 0.000058 nan nan nan nan 0.369395 0.412099 0.388927 0.000058 0.366223 0.409106 0.385415 0.000129 0.372567 0.415091 0.392439 0.000128 nan nan nan nan nan nan nan nan 0.366223 0.409106 0.385415 0.000129 0.372567 0.415091 0.392439 0.000128 973.870000 984.510000 978.033033 417.958650 1077.690000 1055.860000 1070.071300 469.140868 7948.440000 7959.630000 7951.895667 806.776990
680 0.369251 0.412909 0.388916 0.000058 nan nan nan nan 0.369251 0.412909 0.388916 0.000058 0.365419 0.409365 0.385433 0.000126 0.373083 0.416453 0.392399 0.000128 nan nan nan nan nan nan nan nan 0.365419 0.409365 0.385433 0.000126 0.373083 0.416453 0.392399 0.000128 974.250000 986.420000 978.401300 419.615528 1077.730000 1056.870000 1069.676633 470.285048 7948.020000 7956.710000 7951.922067 811.853623
681 0.369425 0.412494 0.389009 0.000058 nan nan nan nan 0.369425 0.412494 0.389009 0.000058 0.365832 0.408630 0.385493 0.000129 0.373019 0.416358 0.392524 0.000131 nan nan nan nan nan nan nan nan 0.365832 0.408630 0.385493 0.000129 0.373019 0.416358 0.392524 0.000131 974.450000 984.720000 978.544200 421.751086 1078.220000 1055.820000 1069.214500 470.852918 7947.330000 7959.460000 7952.241300 819.381120
682 0.369701 0.411965 0.388956 0.000057 nan nan nan nan 0.369701 0.411965 0.388956 0.000057 0.366578 0.408592 0.385457 0.000127 0.372824 0.415338 0.392456 0.000131 nan nan nan nan nan nan nan nan 0.366578 0.408592 0.385457 0.000127 0.372824 0.415338 0.392456 0.000131 972.960000 989.860000 978.589800 415.841788 1077.170000 1058.130000 1068.813433 471.247850 7949.870000 7952.010000 7952.596767 825.161435
683 0.369852 0.411909 0.388991 0.000058 nan nan nan nan 0.369852 0.411909 0.388991 0.000058 0.366397 0.407692 0.385391 0.000129 0.373306 0.416127 0.392591 0.000131 nan nan nan nan nan nan nan nan 0.366397 0.407692 0.385391 0.000129 0.373306 0.416127 0.392591 0.000131 975.160000 986.510000 978.781833 415.722793 1077.100000 1058.030000 1068.317700 475.399288 7947.740000 7955.460000 7952.900467 839.981715
684 0.369758 0.411829 0.388983 0.000057 nan nan nan nan 0.369758 0.411829 0.388983 0.000057 0.366102 0.407880 0.385365 0.000128 0.373415 0.415778 0.392601 0.000131 nan nan nan nan nan nan nan nan 0.366102 0.407880 0.385365 0.000128 0.373415 0.415778 0.392601 0.000131 974.860000 985.190000 979.109733 423.594533 1078.730000 1055.060000 1068.280400 474.067791 7946.410000 7959.750000 7952.609867 850.419494
685 0.369935 0.412494 0.389068 0.000058 nan nan nan nan 0.369935 0.412494 0.389068 0.000058 0.367187 0.407842 0.385371 0.000129 0.372684 0.417146 0.392764 0.000133 nan nan nan nan nan nan nan nan 0.367187 0.407842 0.385371 0.000129 0.372684 0.417146 0.392764 0.000133 973.470000 981.960000 979.332633 426.194191 1078.150000 1054.590000 1068.046567 477.819398 7948.380000 7963.450000 7952.620800 863.237740
686 0.369772 0.412028 0.389156 0.000057 nan nan nan nan 0.369772 0.412028 0.389156 0.000057 0.365824 0.409480 0.385387 0.000128 0.373721 0.414577 0.392925 0.000133 nan nan nan nan nan nan nan nan 0.365824 0.409480 0.385387 0.000128 0.373721 0.414577 0.392925 0.000133 975.480000 983.230000 979.541633 433.889173 1074.500000 1055.250000 1067.657067 486.493301 7950.020000 7961.520000 7952.801300 874.465682
687 0.370112 0.412383 0.389177 0.000057 nan nan nan nan 0.370112 0.412383 0.389177 0.000057 0.365345 0.407529 0.385327 0.000130 0.374880 0.417238 0.393027 0.000133 nan nan nan nan nan nan nan nan 0.365345 0.407529 0.385327 0.000130 0.374880 0.417238 0.393027 0.000133 975.580000 987.140000 979.649400 437.254066 1076.200000 1052.550000 1067.606167 486.973163 7948.220000 7960.310000 7952.744433 880.496684
688 0.369949 0.412852 0.389275 0.000058 nan nan nan nan 0.369949 0.412852 0.389275 0.000058 0.366778 0.407526 0.385388 0.000130 0.373119 0.418179 0.393162 0.000133 nan nan nan nan nan nan nan nan 0.366778 0.407526 0.385388 0.000130 0.373119 0.418179 0.393162 0.000133 974.580000 984.540000 979.770233 442.042582 1077.630000 1053.590000 1067.518667 492.245305 7947.790000 7961.870000 7952.711100 880.292518
689 0.370124 0.412595 0.389301 0.000058 nan nan nan nan 0.370124 0.412595 0.389301 0.000058 0.366439 0.407251 0.385492 0.000130 0.373808 0.417938 0.393109 0.000132 nan nan nan nan nan nan nan nan 0.366439 0.407251 0.385492 0.000130 0.373808 0.417938 0.393109 0.000132 972.000000 989.730000 979.667900 436.695840 1076.260000 1050.570000 1067.448567 495.192838 7951.740000 7959.700000 7952.883533 868.084567
690 0.370250 0.412618 0.389358 0.000058 nan nan nan nan 0.370250 0.412618 0.389358 0.000058 0.366164 0.407850 0.385598 0.000132 0.374337 0.417386 0.393118 0.000132 nan nan nan nan nan nan nan nan 0.366164 0.407850 0.385598 0.000132 0.374337 0.417386 0.393118 0.000132 972.910000 989.440000 979.656233 442.929913 1075.700000 1052.390000 1067.221067 504.916173 7951.390000 7958.170000 7953.122700 869.722182
691 0.370230 0.412663 0.389353 0.000057 nan nan nan nan 0.370230 0.412663 0.389353 0.000057 0.366867 0.409048 0.385551 0.000132 0.373593 0.416279 0.393156 0.000131 nan nan nan nan nan nan nan nan 0.366867 0.409048 0.385551 0.000132 0.373593 0.416279 0.393156 0.000131 970.750000 986.690000 979.657600 443.616353 1075.680000 1054.290000 1067.174000 504.655478 7953.570000 7959.020000 7953.168400 872.972374
692 0.370012 0.412028 0.389329 0.000057 nan nan nan nan 0.370012 0.412028 0.389329 0.000057 0.366320 0.406909 0.385513 0.000132 0.373704 0.417147 0.393146 0.000132 nan nan nan nan nan nan nan nan 0.366320 0.406909 0.385513 0.000132 0.373704 0.417147 0.393146 0.000132 972.100000 988.970000 979.575467 444.686376 1075.440000 1054.380000 1067.074800 501.435373 7952.460000 7956.650000 7953.349733 872.951385
693 0.370091 0.412626 0.389351 0.000058 nan nan nan nan 0.370091 0.412626 0.389351 0.000058 0.366698 0.409664 0.385512 0.000132 0.373484 0.415587 0.393190 0.000131 nan nan nan nan nan nan nan nan 0.366698 0.409664 0.385512 0.000132 0.373484 0.415587 0.393190 0.000131 971.600000 986.990000 979.706400 440.946621 1073.520000 1054.100000 1067.156833 499.744480 7954.880000 7958.910000 7953.136767 866.776348
694 0.369872 0.413420 0.389404 0.000058 nan nan nan nan 0.369872 0.413420 0.389404 0.000058 0.366842 0.411306 0.385558 0.000133 0.372903 0.415535 0.393251 0.000132 nan nan nan nan nan nan nan nan 0.366842 0.411306 0.385558 0.000133 0.372903 0.415535 0.393251 0.000132 969.080000 985.070000 979.588333 443.957726 1076.030000 1048.870000 1066.654000 499.742996 7954.890000 7966.060000 7953.757667 866.881502
695 0.369941 0.412541 0.389391 0.000057 nan nan nan nan 0.369941 0.412541 0.389391 0.000057 0.365250 0.409564 0.385529 0.000136 0.374631 0.415516 0.393254 0.000131 nan nan nan nan nan nan nan nan 0.365250 0.409564 0.385529 0.000136 0.374631 0.415516 0.393254 0.000131 973.360000 988.020000 979.516933 445.440242 1074.960000 1053.320000 1066.545567 503.690869 7951.680000 7958.660000 7953.937500 863.612411
696 0.370049 0.412580 0.389406 0.000057 nan nan nan nan 0.370049 0.412580 0.389406 0.000057 0.364665 0.408292 0.385465 0.000135 0.375434 0.416869 0.393347 0.000131 nan nan nan nan nan nan nan nan 0.364665 0.408292 0.385465 0.000135 0.375434 0.416869 0.393347 0.000131 972.660000 982.890000 979.307933 441.920842 1074.860000 1051.370000 1066.394433 509.820316 7952.480000 7965.740000 7954.297633 863.178870
697 0.370282 0.412605 0.389439 0.000057 nan nan nan nan 0.370282 0.412605 0.389439 0.000057 0.365053 0.410060 0.385410 0.000133 0.375511 0.415150 0.393468 0.000132 nan nan nan nan nan nan nan nan 0.365053 0.410060 0.385410 0.000133 0.375511 0.415150 0.393468 0.000132 973.310000 984.930000 979.264633 446.273703 1075.830000 1053.490000 1066.331867 519.637965 7950.860000 7961.580000 7954.403500 878.513573
698 0.370547 0.413413 0.389541 0.000058 nan nan nan nan 0.370547 0.413413 0.389541 0.000058 0.365795 0.409465 0.385493 0.000135 0.375298 0.417360 0.393588 0.000134 nan nan nan nan nan nan nan nan 0.365795 0.409465 0.385493 0.000135 0.375298 0.417360 0.393588 0.000134 972.270000 989.950000 979.489367 446.104799 1076.820000 1054.290000 1066.286433 516.727469 7950.910000 7955.760000 7954.224200 875.979107
699 0.370465 0.412648 0.389573 0.000058 nan nan nan nan 0.370465 0.412648 0.389573 0.000058 0.366230 0.408213 0.385479 0.000135 0.374701 0.417083 0.393666 0.000132 nan nan nan nan nan nan nan nan 0.366230 0.408213 0.385479 0.000135 0.374701 0.417083 0.393666 0.000132 971.470000 986.720000 979.357967 447.752160 1074.430000 1053.940000 1066.036433 518.344042 7954.100000 7959.340000 7954.605600 880.264112
700 0.370366 0.412434 0.389576 0.000057 nan nan nan nan 0.370366 0.412434 0.389576 0.000057 0.366570 0.407723 0.385513 0.000134 0.374162 0.417146 0.393640 0.000132 nan nan nan nan nan nan nan nan 0.366570 0.407723 0.385513 0.000134 0.374162 0.417146 0.393640 0.000132 974.690000 989.300000 979.293900 447.670894 1073.190000 1052.800000 1066.216767 515.612275 7952.120000 7957.900000 7954.489333 880.609947
701 0.370390 0.412288 0.389517 0.000058 nan nan nan nan 0.370390 0.412288 0.389517 0.000058 0.365824 0.409259 0.385379 0.000133 0.374957 0.415318 0.393655 0.000133 nan nan nan nan nan nan nan nan 0.365824 0.409259 0.385379 0.000133 0.374957 0.415318 0.393655 0.000133 972.220000 985.670000 979.128767 442.466146 1071.810000 1054.500000 1065.911233 511.697091 7955.970000 7959.830000 7954.960000 877.032205
702 0.370544 0.412565 0.389448 0.000057 nan nan nan nan 0.370544 0.412565 0.389448 0.000057 0.365831 0.407774 0.385238 0.000132 0.375257 0.417357 0.393658 0.000132 nan nan nan nan nan nan nan nan 0.365831 0.407774 0.385238 0.000132 0.375257 0.417357 0.393658 0.000132 972.380000 987.270000 978.917733 435.108511 1073.960000 1051.620000 1065.634133 510.187121 7953.660000 7961.110000 7955.448133 868.274366
703 0.370354 0.412939 0.389451 0.000058 nan nan nan nan 0.370354 0.412939 0.389451 0.000058 0.364619 0.406637 0.385203 0.000133 0.376089 0.419242 0.393700 0.000133 nan nan nan nan nan nan nan nan 0.364619 0.406637 0.385203 0.000133 0.376089 0.419242 0.393700 0.000133 977.290000 987.060000 978.946467 432.691647 1073.370000 1051.010000 1065.531300 512.617827 7949.340000 7961.930000 7955.522233 867.767299
704 0.370187 0.412832 0.389420 0.000057 nan nan nan nan 0.370187 0.412832 0.389420 0.000057 0.366452 0.409130 0.385090 0.000132 0.373922 0.416533 0.393750 0.000132 nan nan nan nan nan nan nan nan 0.366452 0.409130 0.385090 0.000132 0.373922 0.416533 0.393750 0.000132 973.250000 989.560000 978.991633 433.627424 1074.650000 1051.370000 1065.236133 508.265567 7952.100000 7959.070000 7955.772233 860.993724
705 0.370470 0.412483 0.389477 0.000056 nan nan nan nan 0.370470 0.412483 0.389477 0.000056 0.366534 0.408048 0.385146 0.000133 0.374406 0.416918 0.393808 0.000130 nan nan nan nan nan nan nan nan 0.366534 0.408048 0.385146 0.000133 0.374406 0.416918 0.393808 0.000130 975.400000 990.390000 979.186567 433.287506 1073.630000 1055.160000 1064.884500 513.569231 7950.970000 7954.450000 7955.928933 868.502979
706 0.370857 0.412979 0.389581 0.000056 nan nan nan nan 0.370857 0.412979 0.389581 0.000056 0.367122 0.408859 0.385180 0.000131 0.374592 0.417100 0.393981 0.000131 nan nan nan nan nan nan nan nan 0.367122 0.408859 0.385180 0.000131 0.374592 0.417100 0.393981 0.000131 974.910000 988.040000 979.124667 428.160566 1072.810000 1052.420000 1064.660367 516.085960 7952.280000 7959.540000 7956.214967 870.504992
707 0.370740 0.412724 0.389599 0.000056 nan nan nan nan 0.370740 0.412724 0.389599 0.000056 0.367547 0.409099 0.385214 0.000130 0.373933 0.416349 0.393983 0.000132 nan nan nan nan nan nan nan nan 0.367547 0.409099 0.385214 0.000130 0.373933 0.416349 0.393983 0.000132 974.410000 985.220000 979.158233 429.900786 1072.740000 1051.120000 1064.735500 514.485388 7952.850000 7963.660000 7956.106267 874.685456
708 0.370448 0.413112 0.389673 0.000057 nan nan nan nan 0.370448 0.413112 0.389673 0.000057 0.365853 0.409495 0.385192 0.000131 0.375043 0.416729 0.394154 0.000133 nan nan nan nan nan nan nan nan 0.365853 0.409495 0.385192 0.000131 0.375043 0.416729 0.394154 0.000133 974.960000 983.670000 979.404400 435.479379 1074.470000 1053.660000 1064.812000 507.338951 7950.570000 7962.670000 7955.783600 880.525372
709 0.370677 0.412683 0.389659 0.000058 nan nan nan nan 0.370677 0.412683 0.389659 0.000058 0.367196 0.409698 0.385198 0.000130 0.374158 0.415669 0.394121 0.000134 nan nan nan nan nan nan nan nan 0.367196 0.409698 0.385198 0.000130 0.374158 0.415669 0.394121 0.000134 977.590000 988.380000 979.597433 437.901103 1072.070000 1055.470000 1064.951000 510.325160 7950.340000 7956.150000 7955.451567 888.405378
710 0.370317 0.413086 0.389631 0.000058 nan nan nan nan 0.370317 0.413086 0.389631 0.000058 0.367055 0.407702 0.385269 0.000130 0.373578 0.418470 0.393993 0.000134 nan nan nan nan nan nan nan nan 0.367055 0.407702 0.385269 0.000130 0.373578 0.418470 0.393993 0.000134 976.000000 979.950000 979.902433 440.939732 1073.100000 1055.870000 1064.843300 504.926741 7950.900000 7964.180000 7955.254267 874.110637
711 0.370270 0.413198 0.389639 0.000057 nan nan nan nan 0.370270 0.413198 0.389639 0.000057 0.366389 0.407911 0.385260 0.000130 0.374151 0.418484 0.394018 0.000132 nan nan nan nan nan nan nan nan 0.366389 0.407911 0.385260 0.000130 0.374151 0.418484 0.394018 0.000132 976.830000 985.140000 980.194000 455.340779 1075.650000 1049.670000 1064.786533 496.502734 7947.520000 7965.190000 7955.019467 881.024951
712 0.370518 0.412971 0.389612 0.000057 nan nan nan nan 0.370518 0.412971 0.389612 0.000057 0.366374 0.408984 0.385181 0.000131 0.374662 0.416958 0.394042 0.000130 nan nan nan nan nan nan nan nan 0.366374 0.408984 0.385181 0.000131 0.374662 0.416958 0.394042 0.000130 978.060000 990.050000 980.638667 452.499534 1073.080000 1049.400000 1064.628167 497.375687 7948.860000 7960.550000 7954.733167 876.631060
713 0.370377 0.413162 0.389655 0.000057 nan nan nan nan 0.370377 0.413162 0.389655 0.000057 0.365318 0.408459 0.385176 0.000130 0.375436 0.417866 0.394135 0.000131 nan nan nan nan nan nan nan nan 0.365318 0.408459 0.385176 0.000130 0.375436 0.417866 0.394135 0.000131 979.920000 986.670000 980.995367 460.855319 1072.260000 1055.100000 1064.543300 487.326572 7947.820000 7958.230000 7954.461333 870.354922
714 0.370474 0.413112 0.389651 0.000058 nan nan nan nan 0.370474 0.413112 0.389651 0.000058 0.366314 0.410205 0.385211 0.000130 0.374635 0.416020 0.394091 0.000132 nan nan nan nan nan nan nan nan 0.366314 0.410205 0.385211 0.000130 0.374635 0.416020 0.394091 0.000132 978.360000 988.360000 981.417167 461.016700 1074.520000 1049.650000 1064.315867 476.851344 7947.120000 7961.990000 7954.266967 851.108174
715 0.370429 0.413124 0.389632 0.000058 nan nan nan nan 0.370429 0.413124 0.389632 0.000058 0.365982 0.408801 0.385242 0.000130 0.374877 0.417447 0.394023 0.000134 nan nan nan nan nan nan nan nan 0.365982 0.408801 0.385242 0.000130 0.374877 0.417447 0.394023 0.000134 977.120000 986.220000 982.034233 461.546570 1075.130000 1052.330000 1064.021733 477.610627 7947.750000 7961.450000 7953.944033 858.359340
716 0.370352 0.413216 0.389676 0.000058 nan nan nan nan 0.370352 0.413216 0.389676 0.000058 0.365839 0.409461 0.385345 0.000131 0.374864 0.416971 0.394008 0.000134 nan nan nan nan nan nan nan nan 0.365839 0.409461 0.385345 0.000131 0.374864 0.416971 0.394008 0.000134 978.520000 986.700000 982.412100 461.863541 1070.350000 1056.050000 1063.633533 479.666350 7951.130000 7957.250000 7953.954367 868.122290
717 0.370147 0.413036 0.389607 0.000058 nan nan nan nan 0.370147 0.413036 0.389607 0.000058 0.365932 0.408863 0.385288 0.000130 0.374362 0.417209 0.393927 0.000134 nan nan nan nan nan nan nan nan 0.365932 0.408863 0.385288 0.000130 0.374362 0.417209 0.393927 0.000134 979.790000 984.280000 982.801233 449.895569 1071.140000 1053.600000 1063.499633 484.367635 7949.070000 7962.120000 7953.699133 855.786804
718 0.370215 0.413331 0.389556 0.000059 nan nan nan nan 0.370215 0.413331 0.389556 0.000059 0.366025 0.409686 0.385272 0.000131 0.374405 0.416976 0.393839 0.000134 nan nan nan nan nan nan nan nan 0.366025 0.409686 0.385272 0.000131 0.374405 0.416976 0.393839 0.000134 975.210000 986.970000 982.760233 446.117385 1067.670000 1053.720000 1063.501467 482.419227 7957.120000 7959.310000 7953.738300 849.991807
719 0.370272 0.413292 0.389556 0.000058 nan nan nan nan 0.370272 0.413292 0.389556 0.000058 0.366388 0.409038 0.385305 0.000129 0.374155 0.417546 0.393807 0.000133 nan nan nan nan nan nan nan nan 0.366388 0.409038 0.385305 0.000129 0.374155 0.417546 0.393807 0.000133 976.270000 985.500000 982.931033 449.283398 1070.910000 1051.500000 1063.112667 482.962234 7952.820000 7963.000000 7953.956300 856.419220
720 0.370246 0.413324 0.389542 0.000057 nan nan nan nan 0.370246 0.413324 0.389542 0.000057 0.364786 0.408616 0.385394 0.000129 0.375705 0.418033 0.393689 0.000130 nan nan nan nan nan nan nan nan 0.364786 0.408616 0.385394 0.000129 0.375705 0.418033 0.393689 0.000130 978.300000 990.420000 983.035833 448.198634 1071.290000 1045.610000 1062.860667 481.820520 7950.410000 7963.970000 7954.103500 856.262655
721 0.370454 0.413594 0.389634 0.000058 nan nan nan nan 0.370454 0.413594 0.389634 0.000058 0.365916 0.409363 0.385452 0.000130 0.374991 0.417825 0.393816 0.000132 nan nan nan nan nan nan nan nan 0.365916 0.409363 0.385452 0.000130 0.374991 0.417825 0.393816 0.000132 978.650000 995.290000 982.985267 443.382688 1070.990000 1047.640000 1062.752200 483.120071 7950.360000 7957.070000 7954.262533 842.963313
722 0.370545 0.412800 0.389506 0.000057 nan nan nan nan 0.370545 0.412800 0.389506 0.000057 0.366042 0.407291 0.385251 0.000128 0.375047 0.418309 0.393760 0.000131 nan nan nan nan nan nan nan nan 0.366042 0.407291 0.385251 0.000128 0.375047 0.418309 0.393760 0.000131 976.780000 989.510000 982.845033 438.337203 1068.780000 1050.450000 1062.631300 477.996985 7954.440000 7960.040000 7954.523667 838.471603
723 0.370394 0.412658 0.389526 0.000057 nan nan nan nan 0.370394 0.412658 0.389526 0.000057 0.364528 0.409015 0.385229 0.000130 0.376259 0.416302 0.393823 0.000133 nan nan nan nan nan nan nan nan 0.364528 0.409015 0.385229 0.000130 0.376259 0.416302 0.393823 0.000133 980.900000 992.060000 982.786367 441.337447 1068.090000 1049.400000 1062.435233 483.370991 7951.010000 7958.540000 7954.778400 853.998803
724 0.370664 0.412663 0.389509 0.000057 nan nan nan nan 0.370664 0.412663 0.389509 0.000057 0.366590 0.408673 0.385251 0.000131 0.374737 0.416653 0.393768 0.000132 nan nan nan nan nan nan nan nan 0.366590 0.408673 0.385251 0.000131 0.374737 0.416653 0.393768 0.000132 979.680000 989.890000 982.692500 447.273514 1071.030000 1053.810000 1062.304500 478.014413 7949.290000 7956.300000 7955.003000 848.214697
725 0.370585 0.413017 0.389573 0.000057 nan nan nan nan 0.370585 0.413017 0.389573 0.000057 0.365929 0.407302 0.385336 0.000131 0.375240 0.418732 0.393810 0.000134 nan nan nan nan nan nan nan nan 0.365929 0.407302 0.385336 0.000131 0.375240 0.418732 0.393810 0.000134 979.000000 988.300000 982.812033 453.512428 1069.280000 1047.520000 1062.145967 479.328834 7951.720000 7964.180000 7955.042000 851.453770
726 0.370597 0.412764 0.389521 0.000057 nan nan nan nan 0.370597 0.412764 0.389521 0.000057 0.366732 0.407245 0.385319 0.000131 0.374463 0.418283 0.393723 0.000133 nan nan nan nan nan nan nan nan 0.366732 0.407245 0.385319 0.000131 0.374463 0.418283 0.393723 0.000133 977.120000 986.340000 982.809767 457.007943 1068.910000 1047.630000 1061.886067 477.527834 7953.970000 7966.030000 7955.304167 841.843689
727 0.370705 0.412905 0.389601 0.000057 nan nan nan nan 0.370705 0.412905 0.389601 0.000057 0.367017 0.409518 0.385384 0.000131 0.374392 0.416291 0.393819 0.000134 nan nan nan nan nan nan nan nan 0.367017 0.409518 0.385384 0.000131 0.374392 0.416291 0.393819 0.000134 977.930000 988.480000 982.818167 452.554139 1067.900000 1051.480000 1061.546300 489.820724 7954.170000 7960.040000 7955.635533 845.374253
728 0.370631 0.412958 0.389630 0.000057 nan nan nan nan 0.370631 0.412958 0.389630 0.000057 0.366387 0.407681 0.385379 0.000130 0.374875 0.418234 0.393881 0.000137 nan nan nan nan nan nan nan nan 0.366387 0.407681 0.385379 0.000130 0.374875 0.418234 0.393881 0.000137 978.110000 989.480000 982.719400 454.636388 1071.520000 1044.110000 1061.514500 483.576040 7950.370000 7966.410000 7955.766100 843.633438
729 0.370852 0.412455 0.389735 0.000056 nan nan nan nan 0.370852 0.412455 0.389735 0.000056 0.367173 0.409640 0.385443 0.000130 0.374532 0.415271 0.394027 0.000135 nan nan nan nan nan nan nan nan 0.367173 0.409640 0.385443 0.000130 0.374532 0.415271 0.394027 0.000135 977.300000 989.820000 982.716267 453.654379 1070.110000 1048.290000 1061.209333 488.659030 7952.590000 7961.890000 7956.074400 842.149264
730 0.370726 0.412816 0.389782 0.000056 nan nan nan nan 0.370726 0.412816 0.389782 0.000056 0.365935 0.408005 0.385464 0.000131 0.375517 0.417626 0.394099 0.000135 nan nan nan nan nan nan nan nan 0.365935 0.408005 0.385464 0.000131 0.375517 0.417626 0.394099 0.000135 978.310000 990.930000 982.798800 451.767904 1070.590000 1047.830000 1060.975300 487.132017 7951.100000 7961.240000 7956.225900 844.845077
731 0.370614 0.412589 0.389853 0.000055 nan nan nan nan 0.370614 0.412589 0.389853 0.000055 0.367471 0.408064 0.385490 0.000130 0.373758 0.417114 0.394217 0.000134 nan nan nan nan nan nan nan nan 0.367471 0.408064 0.385490 0.000130 0.373758 0.417114 0.394217 0.000134 975.730000 993.380000 982.670667 461.156618 1071.420000 1043.350000 1060.836833 486.375479 7952.850000 7963.270000 7956.492500 856.719344
732 0.370391 0.412249 0.389917 0.000055 nan nan nan nan 0.370391 0.412249 0.389917 0.000055 0.367322 0.408272 0.385483 0.000129 0.373459 0.416227 0.394352 0.000135 nan nan nan nan nan nan nan nan 0.367322 0.408272 0.385483 0.000129 0.373459 0.416227 0.394352 0.000135 974.840000 992.190000 982.672933 451.008809 1071.010000 1047.770000 1060.575533 489.802603 7954.150000 7960.040000 7956.751533 852.263710
733 0.370725 0.412851 0.390010 0.000056 nan nan nan nan 0.370725 0.412851 0.390010 0.000056 0.366740 0.407588 0.385572 0.000127 0.374711 0.418114 0.394449 0.000138 nan nan nan nan nan nan nan nan 0.366740 0.407588 0.385572 0.000127 0.374711 0.418114 0.394449 0.000138 975.060000 992.450000 982.705700 451.252122 1071.050000 1043.220000 1060.532767 489.153595 7953.890000 7964.330000 7956.761533 849.705058
734 0.370727 0.413357 0.389995 0.000057 nan nan nan nan 0.370727 0.413357 0.389995 0.000057 0.367013 0.408561 0.385649 0.000128 0.374442 0.418153 0.394341 0.000140 nan nan nan nan nan nan nan nan 0.367013 0.408561 0.385649 0.000128 0.374442 0.418153 0.394341 0.000140 975.110000 994.630000 982.549967 446.083608 1068.340000 1047.300000 1060.379600 487.835997 7956.550000 7958.070000 7957.070433 855.079846
735 0.370698 0.413009 0.389947 0.000057 nan nan nan nan 0.370698 0.413009 0.389947 0.000057 0.367585 0.408160 0.385634 0.000129 0.373810 0.417857 0.394261 0.000139 nan nan nan nan nan nan nan nan 0.367585 0.408160 0.385634 0.000129 0.373810 0.417857 0.394261 0.000139 976.480000 993.240000 982.400467 439.841105 1069.490000 1050.190000 1060.407233 493.639224 7954.030000 7956.570000 7957.192300 863.738914
736 0.370785 0.412923 0.389956 0.000057 nan nan nan nan 0.370785 0.412923 0.389956 0.000057 0.365605 0.405781 0.385667 0.000130 0.375966 0.420066 0.394245 0.000139 nan nan nan nan nan nan nan nan 0.365605 0.405781 0.385667 0.000130 0.375966 0.420066 0.394245 0.000139 976.340000 991.300000 982.213133 439.220479 1069.140000 1047.370000 1060.454900 499.510626 7954.520000 7961.330000 7957.331967 880.847978
737 0.370645 0.412638 0.389938 0.000058 nan nan nan nan 0.370645 0.412638 0.389938 0.000058 0.365942 0.406441 0.385674 0.000132 0.375349 0.418835 0.394202 0.000140 nan nan nan nan nan nan nan nan 0.365942 0.406441 0.385674 0.000132 0.375349 0.418835 0.394202 0.000140 977.500000 993.610000 982.071100 438.418165 1070.420000 1044.450000 1060.533800 499.279244 7952.080000 7961.940000 7957.395100 885.300745
738 0.370754 0.413017 0.389899 0.000058 nan nan nan nan 0.370754 0.413017 0.389899 0.000058 0.366589 0.407417 0.385649 0.000132 0.374919 0.418617 0.394148 0.000139 nan nan nan nan nan nan nan nan 0.366589 0.407417 0.385649 0.000132 0.374919 0.418617 0.394148 0.000139 976.340000 989.930000 981.918867 436.967612 1069.240000 1045.900000 1060.438767 490.475520 7954.420000 7964.170000 7957.642367 878.247914
739 0.370772 0.413604 0.389916 0.000058 nan nan nan nan 0.370772 0.413604 0.389916 0.000058 0.367087 0.407691 0.385727 0.000131 0.374456 0.419517 0.394104 0.000139 nan nan nan nan nan nan nan nan 0.367087 0.407691 0.385727 0.000131 0.374456 0.419517 0.394104 0.000139 974.720000 992.640000 981.742600 436.020949 1070.040000 1046.640000 1060.255067 482.559693 7955.240000 7960.720000 7958.002333 881.390574
740 0.370649 0.413060 0.389741 0.000058 nan nan nan nan 0.370649 0.413060 0.389741 0.000058 0.366083 0.408280 0.385542 0.000131 0.375215 0.417840 0.393940 0.000137 nan nan nan nan nan nan nan nan 0.366083 0.408280 0.385542 0.000131 0.375215 0.417840 0.393940 0.000137 974.140000 992.550000 981.481000 428.122834 1066.450000 1047.620000 1060.234567 478.998703 7959.410000 7959.830000 7958.284433 878.159573
741 0.370518 0.413464 0.389749 0.000058 nan nan nan nan 0.370518 0.413464 0.389749 0.000058 0.366805 0.408135 0.385547 0.000131 0.374232 0.418793 0.393952 0.000137 nan nan nan nan nan nan nan nan 0.366805 0.408135 0.385547 0.000131 0.374232 0.418793 0.393952 0.000137 975.470000 990.520000 981.296967 426.418093 1070.830000 1052.640000 1060.137533 487.254220 7953.700000 7956.840000 7958.565500 894.694413
742 0.369981 0.412979 0.389674 0.000058 nan nan nan nan 0.369981 0.412979 0.389674 0.000058 0.363781 0.407830 0.385512 0.000131 0.376180 0.418128 0.393836 0.000137 nan nan nan nan nan nan nan nan 0.363781 0.407830 0.385512 0.000131 0.376180 0.418128 0.393836 0.000137 974.310000 993.060000 981.216600 433.003352 1068.080000 1049.560000 1059.907200 487.866489 7957.610000 7957.380000 7958.876200 905.094872
743 0.370136 0.412863 0.389674 0.000058 nan nan nan nan 0.370136 0.412863 0.389674 0.000058 0.366316 0.407885 0.385480 0.000131 0.373956 0.417841 0.393869 0.000137 nan nan nan nan nan nan nan nan 0.366316 0.407885 0.385480 0.000131 0.373956 0.417841 0.393869 0.000137 974.940000 990.600000 981.174800 430.583418 1067.030000 1048.590000 1059.828967 495.407273 7958.030000 7960.810000 7958.996233 912.148346
744 0.370219 0.413114 0.389611 0.000057 nan nan nan nan 0.370219 0.413114 0.389611 0.000057 0.364597 0.407803 0.385453 0.000130 0.375841 0.418425 0.393769 0.000134 nan nan nan nan nan nan nan nan 0.364597 0.407803 0.385453 0.000130 0.375841 0.418425 0.393769 0.000134 976.620000 989.850000 981.005933 429.476665 1067.400000 1050.610000 1059.799467 502.757837 7955.980000 7959.540000 7959.194600 923.969571
745 0.370250 0.412618 0.389621 0.000058 nan nan nan nan 0.370250 0.412618 0.389621 0.000058 0.367462 0.407137 0.385447 0.000130 0.373039 0.418099 0.393796 0.000133 nan nan nan nan nan nan nan nan 0.367462 0.407137 0.385447 0.000130 0.373039 0.418099 0.393796 0.000133 977.300000 990.590000 980.873100 435.330287 1072.310000 1046.700000 1059.932533 493.832492 7950.390000 7962.710000 7959.194367 930.097831
746 0.370555 0.412956 0.389630 0.000058 nan nan nan nan 0.370555 0.412956 0.389630 0.000058 0.366592 0.409315 0.385514 0.000132 0.374518 0.416597 0.393745 0.000132 nan nan nan nan nan nan nan nan 0.366592 0.409315 0.385514 0.000132 0.374518 0.416597 0.393745 0.000132 977.540000 990.800000 980.825467 433.882587 1069.460000 1047.880000 1059.926733 486.487063 7953.000000 7961.320000 7959.247800 923.762208
747 0.370431 0.412895 0.389566 0.000058 nan nan nan nan 0.370431 0.412895 0.389566 0.000058 0.366567 0.407726 0.385387 0.000132 0.374296 0.418065 0.393744 0.000130 nan nan nan nan nan nan nan nan 0.366567 0.407726 0.385387 0.000132 0.374296 0.418065 0.393744 0.000130 975.820000 989.970000 980.666533 430.087131 1068.870000 1047.220000 1060.237867 480.994418 7955.310000 7962.810000 7959.095600 922.684989
748 0.370500 0.412593 0.389560 0.000057 nan nan nan nan 0.370500 0.412593 0.389560 0.000057 0.366058 0.408007 0.385285 0.000130 0.374941 0.417179 0.393834 0.000131 nan nan nan nan nan nan nan nan 0.366058 0.408007 0.385285 0.000130 0.374941 0.417179 0.393834 0.000131 973.850000 991.980000 980.792067 431.044855 1070.200000 1050.010000 1060.383900 481.867944 7955.950000 7958.010000 7958.824033 923.241072
749 0.370881 0.412777 0.389594 0.000057 nan nan nan nan 0.370881 0.412777 0.389594 0.000057 0.365510 0.407823 0.385224 0.000131 0.376253 0.417731 0.393964 0.000131 nan nan nan nan nan nan nan nan 0.365510 0.407823 0.385224 0.000131 0.376253 0.417731 0.393964 0.000131 976.350000 988.170000 981.077133 431.056458 1070.870000 1045.390000 1060.647100 475.421602 7952.780000 7966.440000 7958.275767 902.227061
750 0.370964 0.413005 0.389615 0.000056 nan nan nan nan 0.370964 0.413005 0.389615 0.000056 0.366314 0.407540 0.385210 0.000129 0.375614 0.418470 0.394019 0.000130 nan nan nan nan nan nan nan nan 0.366314 0.407540 0.385210 0.000129 0.375614 0.418470 0.394019 0.000130 976.150000 986.790000 981.437800 428.295733 1071.240000 1050.900000 1060.679033 469.619773 7952.610000 7962.310000 7957.883167 899.085121
751 0.370635 0.413336 0.389685 0.000056 nan nan nan nan 0.370635 0.413336 0.389685 0.000056 0.365403 0.407669 0.385235 0.000130 0.375867 0.419004 0.394134 0.000130 nan nan nan nan nan nan nan nan 0.365403 0.407669 0.385235 0.000130 0.375867 0.419004 0.394134 0.000130 976.800000 990.580000 981.536533 429.751731 1069.810000 1048.630000 1060.360200 473.798047 7953.390000 7960.790000 7958.103267 895.549304
752 0.370607 0.413011 0.389740 0.000055 nan nan nan nan 0.370607 0.413011 0.389740 0.000055 0.366114 0.408291 0.385252 0.000129 0.375101 0.417731 0.394229 0.000129 nan nan nan nan nan nan nan nan 0.366114 0.408291 0.385252 0.000129 0.375101 0.417731 0.394229 0.000129 978.060000 987.460000 981.839167 430.090476 1072.390000 1043.950000 1060.430833 465.372609 7949.550000 7968.590000 7957.730000 878.604631
753 0.370495 0.412554 0.389758 0.000056 nan nan nan nan 0.370495 0.412554 0.389758 0.000056 0.364891 0.407928 0.385260 0.000130 0.376098 0.417179 0.394257 0.000129 nan nan nan nan nan nan nan nan 0.364891 0.407928 0.385260 0.000130 0.376098 0.417179 0.394257 0.000129 976.020000 988.710000 981.893633 423.688496 1071.140000 1047.640000 1060.372433 451.878990 7952.840000 7963.650000 7957.733933 844.085328
754 0.370527 0.412711 0.389874 0.000055 nan nan nan nan 0.370527 0.412711 0.389874 0.000055 0.367114 0.406268 0.385370 0.000130 0.373940 0.419153 0.394379 0.000132 nan nan nan nan nan nan nan nan 0.367114 0.406268 0.385370 0.000130 0.373940 0.419153 0.394379 0.000132 974.880000 989.330000 981.863067 421.511747 1067.380000 1045.370000 1060.113267 448.020645 7957.740000 7965.300000 7958.023667 831.495490
755 0.371006 0.412719 0.389956 0.000055 nan nan nan nan 0.371006 0.412719 0.389956 0.000055 0.367110 0.408200 0.385531 0.000129 0.374903 0.417239 0.394382 0.000130 nan nan nan nan nan nan nan nan 0.367110 0.408200 0.385531 0.000129 0.374903 0.417239 0.394382 0.000130 974.340000 986.720000 981.804300 423.276791 1066.830000 1047.930000 1059.877433 449.807318 7958.830000 7965.350000 7958.318267 830.763884
756 0.371134 0.413522 0.390098 0.000055 nan nan nan nan 0.371134 0.413522 0.390098 0.000055 0.367279 0.408487 0.385716 0.000130 0.374989 0.418557 0.394480 0.000131 nan nan nan nan nan nan nan nan 0.367279 0.408487 0.385716 0.000130 0.374989 0.418557 0.394480 0.000131 976.240000 991.580000 981.960900 425.379276 1066.470000 1047.100000 1059.968233 456.247647 7957.290000 7961.320000 7958.070867 838.858195
757 0.371440 0.412963 0.390126 0.000055 nan nan nan nan 0.371440 0.412963 0.390126 0.000055 0.367198 0.408611 0.385758 0.000128 0.375683 0.417315 0.394495 0.000132 nan nan nan nan nan nan nan nan 0.367198 0.408611 0.385758 0.000128 0.375683 0.417315 0.394495 0.000132 976.360000 990.240000 982.107733 430.089891 1068.860000 1046.730000 1059.863200 452.597915 7954.780000 7963.030000 7958.029067 832.179308
758 0.371235 0.413165 0.390226 0.000055 nan nan nan nan 0.371235 0.413165 0.390226 0.000055 0.366924 0.408976 0.385867 0.000129 0.375545 0.417354 0.394584 0.000133 nan nan nan nan nan nan nan nan 0.366924 0.408976 0.385867 0.000129 0.375545 0.417354 0.394584 0.000133 977.070000 989.760000 982.178367 430.631300 1066.460000 1047.800000 1060.020500 453.623727 7956.470000 7962.440000 7957.801133 840.407254
759 0.370800 0.413077 0.390197 0.000056 nan nan nan nan 0.370800 0.413077 0.390197 0.000056 0.367154 0.409900 0.385894 0.000132 0.374446 0.416253 0.394501 0.000135 nan nan nan nan nan nan nan nan 0.367154 0.409900 0.385894 0.000132 0.374446 0.416253 0.394501 0.000135 973.530000 986.480000 982.043700 435.938717 1069.130000 1046.600000 1060.237533 462.979486 7957.340000 7966.920000 7957.718767 848.972310
760 0.371045 0.413279 0.390218 0.000056 nan nan nan nan 0.371045 0.413279 0.390218 0.000056 0.366619 0.408678 0.385901 0.000130 0.375470 0.417880 0.394535 0.000137 nan nan nan nan nan nan nan nan 0.366619 0.408678 0.385901 0.000130 0.375470 0.417880 0.394535 0.000137 974.240000 987.620000 982.267000 438.007105 1067.540000 1046.190000 1059.967200 475.915621 7958.220000 7966.190000 7957.765800 857.883515
761 0.370443 0.412404 0.390271 0.000056 nan nan nan nan 0.370443 0.412404 0.390271 0.000056 0.367322 0.406081 0.385999 0.000130 0.373564 0.418727 0.394542 0.000135 nan nan nan nan nan nan nan nan 0.367322 0.406081 0.385999 0.000130 0.373564 0.418727 0.394542 0.000135 975.240000 988.780000 982.423033 444.239085 1068.360000 1045.790000 1059.877500 479.821747 7956.400000 7965.430000 7957.699467 869.973489
762 0.371068 0.412779 0.390381 0.000056 nan nan nan nan 0.371068 0.412779 0.390381 0.000056 0.367361 0.407745 0.386145 0.000128 0.374775 0.417812 0.394617 0.000134 nan nan nan nan nan nan nan nan 0.367361 0.407745 0.386145 0.000128 0.374775 0.417812 0.394617 0.000134 977.790000 990.100000 982.609967 452.520088 1066.180000 1049.900000 1059.577200 481.862999 7956.030000 7960.000000 7957.812833 872.285879
763 0.371311 0.413079 0.390397 0.000056 nan nan nan nan 0.371311 0.413079 0.390397 0.000056 0.367929 0.408526 0.386209 0.000127 0.374694 0.417631 0.394585 0.000134 nan nan nan nan nan nan nan nan 0.367929 0.408526 0.386209 0.000127 0.374694 0.417631 0.394585 0.000134 976.010000 988.250000 982.698200 451.692671 1066.340000 1047.010000 1059.413300 482.558902 7957.650000 7964.740000 7957.888500 876.517488
764 0.370976 0.412635 0.390446 0.000056 nan nan nan nan 0.370976 0.412635 0.390446 0.000056 0.367205 0.408758 0.386270 0.000127 0.374747 0.416513 0.394622 0.000133 nan nan nan nan nan nan nan nan 0.367205 0.408758 0.386270 0.000127 0.374747 0.416513 0.394622 0.000133 975.040000 987.600000 982.656833 456.160751 1067.440000 1046.740000 1059.193733 478.745304 7957.520000 7965.660000 7958.149433 874.575073
765 0.370884 0.413492 0.390473 0.000056 nan nan nan nan 0.370884 0.413492 0.390473 0.000056 0.366144 0.408632 0.386358 0.000125 0.375623 0.418352 0.394589 0.000134 nan nan nan nan nan nan nan nan 0.366144 0.408632 0.386358 0.000125 0.375623 0.418352 0.394589 0.000134 972.550000 988.910000 982.438700 459.229633 1066.690000 1046.970000 1059.175800 480.243137 7960.760000 7964.120000 7958.385500 883.354595
766 0.371204 0.413171 0.390513 0.000058 nan nan nan nan 0.371204 0.413171 0.390513 0.000058 0.366842 0.409128 0.386431 0.000127 0.375566 0.417214 0.394595 0.000134 nan nan nan nan nan nan nan nan 0.366842 0.409128 0.386431 0.000127 0.375566 0.417214 0.394595 0.000134 974.920000 992.040000 982.351567 462.898466 1068.620000 1046.490000 1058.792600 476.874831 7956.460000 7961.470000 7958.855833 889.931252
767 0.371280 0.413801 0.390509 0.000058 nan nan nan nan 0.371280 0.413801 0.390509 0.000058 0.366637 0.408238 0.386437 0.000127 0.375922 0.419364 0.394580 0.000132 nan nan nan nan nan nan nan nan 0.366637 0.408238 0.386437 0.000127 0.375922 0.419364 0.394580 0.000132 977.240000 993.570000 982.100133 464.109246 1070.150000 1046.810000 1058.664733 484.053697 7952.610000 7959.620000 7959.235133 910.351157
768 0.371068 0.414281 0.390501 0.000058 nan nan nan nan 0.371068 0.414281 0.390501 0.000058 0.367042 0.409600 0.386387 0.000127 0.375094 0.418962 0.394615 0.000134 nan nan nan nan nan nan nan nan 0.367042 0.409600 0.386387 0.000127 0.375094 0.418962 0.394615 0.000134 977.010000 989.590000 982.046033 468.482094 1069.070000 1044.290000 1058.548033 488.927476 7953.920000 7966.120000 7959.405933 923.241986
769 0.370958 0.413269 0.390388 0.000058 nan nan nan nan 0.370958 0.413269 0.390388 0.000058 0.367156 0.409329 0.386239 0.000127 0.374760 0.417208 0.394536 0.000132 nan nan nan nan nan nan nan nan 0.367156 0.409329 0.386239 0.000127 0.374760 0.417208 0.394536 0.000132 978.110000 991.630000 982.021167 463.468104 1067.800000 1045.720000 1058.382500 485.693649 7954.090000 7962.650000 7959.596333 910.791615
770 0.371173 0.413174 0.390315 0.000058 nan nan nan nan 0.371173 0.413174 0.390315 0.000058 0.367592 0.409463 0.386225 0.000129 0.374755 0.416886 0.394405 0.000133 nan nan nan nan nan nan nan nan 0.367592 0.409463 0.386225 0.000129 0.374755 0.416886 0.394405 0.000133 978.280000 990.070000 982.012333 465.693831 1065.780000 1051.590000 1058.255633 482.751583 7955.940000 7958.340000 7959.732033 910.816776
771 0.370705 0.413193 0.390315 0.000058 nan nan nan nan 0.370705 0.413193 0.390315 0.000058 0.367178 0.409216 0.386252 0.000127 0.374233 0.417170 0.394377 0.000133 nan nan nan nan nan nan nan nan 0.367178 0.409216 0.386252 0.000127 0.374233 0.417170 0.394377 0.000133 976.180000 990.350000 982.191700 467.663740 1067.710000 1046.950000 1058.369067 479.316951 7956.110000 7962.700000 7959.439233 913.186812
772 0.370855 0.413684 0.390259 0.000058 nan nan nan nan 0.370855 0.413684 0.390259 0.000058 0.368220 0.406999 0.386176 0.000127 0.373490 0.420370 0.394342 0.000134 nan nan nan nan nan nan nan nan 0.368220 0.406999 0.386176 0.000127 0.373490 0.420370 0.394342 0.000134 976.800000 990.640000 982.280433 464.949672 1066.600000 1044.190000 1058.416733 487.710208 7956.600000 7965.170000 7959.302833 923.773464
773 0.370913 0.413438 0.390184 0.000057 nan nan nan nan 0.370913 0.413438 0.390184 0.000057 0.367211 0.408924 0.386073 0.000127 0.374615 0.417952 0.394295 0.000133 nan nan nan nan nan nan nan nan 0.367211 0.408924 0.386073 0.000127 0.374615 0.417952 0.394295 0.000133 977.000000 989.450000 982.082133 464.668753 1065.730000 1043.390000 1058.589567 488.464529 7957.270000 7967.160000 7959.328300 938.654916
774 0.370674 0.413676 0.390191 0.000058 nan nan nan nan 0.370674 0.413676 0.390191 0.000058 0.366628 0.408848 0.386160 0.000129 0.374720 0.418504 0.394222 0.000135 nan nan nan nan nan nan nan nan 0.366628 0.408848 0.386160 0.000129 0.374720 0.418504 0.394222 0.000135 976.610000 989.490000 982.277300 461.933719 1069.360000 1042.000000 1058.624367 488.348297 7954.030000 7968.510000 7959.098333 944.647677
775 0.370748 0.413750 0.390091 0.000058 nan nan nan nan 0.370748 0.413750 0.390091 0.000058 0.365858 0.409115 0.385991 0.000131 0.375637 0.418385 0.394191 0.000135 nan nan nan nan nan nan nan nan 0.365858 0.409115 0.385991 0.000131 0.375637 0.418385 0.394191 0.000135 978.880000 987.770000 982.524867 460.644633 1067.660000 1045.260000 1058.574400 481.253451 7953.460000 7966.970000 7958.900733 947.445722
776 0.371123 0.412774 0.390120 0.000057 nan nan nan nan 0.371123 0.412774 0.390120 0.000057 0.367329 0.409673 0.386083 0.000130 0.374917 0.415876 0.394156 0.000135 nan nan nan nan nan nan nan nan 0.367329 0.409673 0.386083 0.000130 0.374917 0.415876 0.394156 0.000135 979.050000 990.610000 982.519367 460.788588 1070.010000 1041.060000 1058.557967 486.862043 7950.940000 7968.330000 7958.922667 959.551615
777 0.370703 0.412951 0.390075 0.000057 nan nan nan nan 0.370703 0.412951 0.390075 0.000057 0.366631 0.408465 0.385960 0.000126 0.374775 0.417437 0.394190 0.000133 nan nan nan nan nan nan nan nan 0.366631 0.408465 0.385960 0.000126 0.374775 0.417437 0.394190 0.000133 976.280000 988.500000 982.611767 456.558865 1067.480000 1045.020000 1058.340967 490.510630 7956.240000 7966.480000 7959.047267 957.385004
778 0.370720 0.412980 0.389982 0.000057 nan nan nan nan 0.370720 0.412980 0.389982 0.000057 0.367015 0.408200 0.385891 0.000125 0.374426 0.417761 0.394073 0.000134 nan nan nan nan nan nan nan nan 0.367015 0.408200 0.385891 0.000125 0.374426 0.417761 0.394073 0.000134 977.420000 989.480000 982.769100 449.451638 1069.870000 1039.820000 1058.274233 488.235164 7952.710000 7970.700000 7958.956667 944.218736
779 0.370535 0.413093 0.389957 0.000056 nan nan nan nan 0.370535 0.413093 0.389957 0.000056 0.367571 0.408871 0.385958 0.000125 0.373499 0.417314 0.393957 0.000134 nan nan nan nan nan nan nan nan 0.367571 0.408871 0.385958 0.000125 0.373499 0.417314 0.393957 0.000134 977.530000 986.130000 982.868567 447.899277 1068.670000 1045.970000 1058.124367 492.625237 7953.800000 7967.900000 7959.007067 935.374673
780 0.370598 0.412737 0.389984 0.000056 nan nan nan nan 0.370598 0.412737 0.389984 0.000056 0.367472 0.407701 0.386053 0.000125 0.373723 0.417772 0.393914 0.000133 nan nan nan nan nan nan nan nan 0.367472 0.407701 0.386053 0.000125 0.373723 0.417772 0.393914 0.000133 979.500000 987.010000 983.149500 444.296722 1068.430000 1042.140000 1057.941633 492.487927 7952.070000 7970.850000 7958.908867 930.887163
781 0.370330 0.413591 0.390001 0.000057 nan nan nan nan 0.370330 0.413591 0.390001 0.000057 0.367180 0.407073 0.386135 0.000127 0.373481 0.420108 0.393867 0.000134 nan nan nan nan nan nan nan nan 0.367180 0.407073 0.386135 0.000127 0.373481 0.420108 0.393867 0.000134 977.430000 986.370000 983.290300 442.976831 1067.270000 1044.200000 1057.963900 492.523059 7955.300000 7969.430000 7958.745800 927.482706
782 0.370972 0.413158 0.389987 0.000058 nan nan nan nan 0.370972 0.413158 0.389987 0.000058 0.367129 0.409150 0.386114 0.000128 0.374816 0.417166 0.393861 0.000133 nan nan nan nan nan nan nan nan 0.367129 0.409150 0.386114 0.000128 0.374816 0.417166 0.393861 0.000133 980.200000 987.760000 983.436933 445.911312 1067.010000 1045.440000 1058.108667 499.769019 7952.790000 7966.800000 7958.454400 921.235907
783 0.370389 0.413865 0.389863 0.000058 nan nan nan nan 0.370389 0.413865 0.389863 0.000058 0.367181 0.409154 0.386010 0.000128 0.373598 0.418577 0.393715 0.000132 nan nan nan nan nan nan nan nan 0.367181 0.409154 0.386010 0.000128 0.373598 0.418577 0.393715 0.000132 977.920000 989.110000 983.449900 443.121258 1067.500000 1047.610000 1058.080833 502.192186 7954.580000 7963.280000 7958.469267 907.708578
784 0.370540 0.413190 0.389785 0.000057 nan nan nan nan 0.370540 0.413190 0.389785 0.000057 0.367332 0.409767 0.385877 0.000127 0.373748 0.416613 0.393692 0.000130 nan nan nan nan nan nan nan nan 0.367332 0.409767 0.385877 0.000127 0.373748 0.416613 0.393692 0.000130 978.290000 992.830000 983.663333 449.865188 1064.310000 1049.100000 1057.845300 504.516332 7957.400000 7958.070000 7958.491367 917.235245
785 0.370665 0.412928 0.389765 0.000057 nan nan nan nan 0.370665 0.412928 0.389765 0.000057 0.368108 0.408374 0.385836 0.000125 0.373221 0.417483 0.393695 0.000130 nan nan nan nan nan nan nan nan 0.368108 0.408374 0.385836 0.000125 0.373221 0.417483 0.393695 0.000130 979.020000 993.190000 984.016200 457.092471 1067.630000 1042.790000 1058.220100 479.747885 7953.350000 7964.020000 7957.763700 881.893142
786 0.370412 0.412583 0.389759 0.000057 nan nan nan nan 0.370412 0.412583 0.389759 0.000057 0.365854 0.407844 0.385888 0.000126 0.374971 0.417323 0.393631 0.000130 nan nan nan nan nan nan nan nan 0.365854 0.407844 0.385888 0.000126 0.374971 0.417323 0.393631 0.000130 978.800000 994.340000 984.160233 465.443504 1069.570000 1043.540000 1058.151600 464.936008 7951.630000 7962.120000 7957.688167 862.110579
787 0.370190 0.413089 0.389744 0.000058 nan nan nan nan 0.370190 0.413089 0.389744 0.000058 0.366685 0.407284 0.385882 0.000127 0.373695 0.418894 0.393606 0.000131 nan nan nan nan nan nan nan nan 0.366685 0.407284 0.385882 0.000127 0.373695 0.418894 0.393606 0.000131 980.340000 990.930000 984.434967 475.460213 1064.600000 1043.340000 1057.970700 464.161115 7955.060000 7965.730000 7957.594333 867.231354
788 0.370582 0.412993 0.389619 0.000057 nan nan nan nan 0.370582 0.412993 0.389619 0.000057 0.367132 0.408431 0.385735 0.000126 0.374033 0.417556 0.393504 0.000131 nan nan nan nan nan nan nan nan 0.367132 0.408431 0.385735 0.000126 0.374033 0.417556 0.393504 0.000131 979.840000 987.800000 984.331533 473.179841 1067.250000 1043.300000 1057.865033 461.561858 7952.910000 7968.900000 7957.803433 856.773934
789 0.370965 0.413087 0.389588 0.000057 nan nan nan nan 0.370965 0.413087 0.389588 0.000057 0.367767 0.410409 0.385691 0.000125 0.374164 0.415765 0.393485 0.000129 nan nan nan nan nan nan nan nan 0.367767 0.410409 0.385691 0.000125 0.374164 0.415765 0.393485 0.000129 981.080000 991.870000 984.484700 473.117798 1065.970000 1044.380000 1057.627967 456.068868 7952.950000 7963.750000 7957.887333 850.769946
790 0.370662 0.412187 0.389616 0.000056 nan nan nan nan 0.370662 0.412187 0.389616 0.000056 0.365253 0.408183 0.385751 0.000126 0.376071 0.416191 0.393482 0.000129 nan nan nan nan nan nan nan nan 0.365253 0.408183 0.385751 0.000126 0.376071 0.416191 0.393482 0.000129 979.790000 991.890000 984.586300 461.181286 1065.930000 1045.430000 1057.364433 451.924080 7954.280000 7962.680000 7958.049267 835.437866
791 0.370729 0.412392 0.389657 0.000056 nan nan nan nan 0.370729 0.412392 0.389657 0.000056 0.367410 0.408659 0.385861 0.000127 0.374047 0.416124 0.393452 0.000131 nan nan nan nan nan nan nan nan 0.367410 0.408659 0.385861 0.000127 0.374047 0.416124 0.393452 0.000131 980.040000 992.920000 984.824100 466.781937 1067.270000 1043.490000 1057.211033 450.099974 7952.690000 7963.590000 7957.964867 836.814398
792 0.370902 0.412735 0.389717 0.000056 nan nan nan nan 0.370902 0.412735 0.389717 0.000056 0.367253 0.408228 0.385891 0.000128 0.374552 0.417242 0.393542 0.000130 nan nan nan nan nan nan nan nan 0.367253 0.408228 0.385891 0.000128 0.374552 0.417242 0.393542 0.000130 980.240000 993.940000 984.958933 468.627470 1063.920000 1043.200000 1056.974200 445.519612 7955.840000 7962.860000 7958.066867 831.182821
793 0.370830 0.412686 0.389720 0.000055 nan nan nan nan 0.370830 0.412686 0.389720 0.000055 0.366447 0.408598 0.385849 0.000127 0.375213 0.416775 0.393590 0.000129 nan nan nan nan nan nan nan nan 0.366447 0.408598 0.385849 0.000127 0.375213 0.416775 0.393590 0.000129 981.770000 991.370000 985.035500 470.527377 1065.420000 1043.870000 1056.955367 437.799734 7952.810000 7964.760000 7958.009133 823.166422
794 0.371072 0.412463 0.389774 0.000055 nan nan nan nan 0.371072 0.412463 0.389774 0.000055 0.368621 0.408057 0.385967 0.000125 0.373523 0.416870 0.393580 0.000130 nan nan nan nan nan nan nan nan 0.368621 0.408057 0.385967 0.000125 0.373523 0.416870 0.393580 0.000130 982.260000 991.420000 985.138967 467.178617 1062.950000 1045.890000 1056.842900 440.513894 7954.790000 7962.690000 7958.018133 817.419247
795 0.370742 0.413050 0.389900 0.000056 nan nan nan nan 0.370742 0.413050 0.389900 0.000056 0.367257 0.408014 0.386115 0.000126 0.374227 0.418086 0.393685 0.000131 nan nan nan nan nan nan nan nan 0.367257 0.408014 0.386115 0.000126 0.374227 0.418086 0.393685 0.000131 981.890000 993.330000 985.244467 476.151825 1064.910000 1040.780000 1056.608367 437.135636 7953.200000 7965.890000 7958.147167 826.903249
796 0.371083 0.413521 0.389946 0.000055 nan nan nan nan 0.371083 0.413521 0.389946 0.000055 0.367896 0.407495 0.386126 0.000126 0.374270 0.419546 0.393767 0.000129 nan nan nan nan nan nan nan nan 0.367896 0.407495 0.386126 0.000126 0.374270 0.419546 0.393767 0.000129 982.940000 992.880000 985.228100 476.030274 1062.360000 1041.820000 1056.468200 437.280279 7954.700000 7965.300000 7958.303700 835.539942
797 0.370798 0.413811 0.389964 0.000056 nan nan nan nan 0.370798 0.413811 0.389964 0.000056 0.366413 0.410042 0.386102 0.000126 0.375184 0.417581 0.393827 0.000131 nan nan nan nan nan nan nan nan 0.366413 0.410042 0.386102 0.000126 0.375184 0.417581 0.393827 0.000131 982.030000 990.030000 985.385300 482.656945 1064.640000 1044.130000 1056.264767 439.824456 7953.330000 7965.840000 7958.349933 846.056320
798 0.370641 0.412994 0.390066 0.000056 nan nan nan nan 0.370641 0.412994 0.390066 0.000056 0.367161 0.409125 0.386193 0.000127 0.374120 0.416863 0.393939 0.000132 nan nan nan nan nan nan nan nan 0.367161 0.409125 0.386193 0.000127 0.374120 0.416863 0.393939 0.000132 981.590000 995.240000 985.367267 490.956342 1065.040000 1039.490000 1056.081767 445.833577 7953.370000 7965.270000 7958.550967 852.653338
799 0.370386 0.412783 0.390035 0.000057 nan nan nan nan 0.370386 0.412783 0.390035 0.000057 0.366460 0.408955 0.386242 0.000127 0.374312 0.416610 0.393828 0.000131 nan nan nan nan nan nan nan nan 0.366460 0.408955 0.386242 0.000127 0.374312 0.416610 0.393828 0.000131 979.490000 993.240000 985.285667 478.270292 1065.210000 1044.380000 1056.114900 445.763666 7955.300000 7962.380000 7958.599433 838.148165
800 0.370197 0.412491 0.389922 0.000057 nan nan nan nan 0.370197 0.412491 0.389922 0.000057 0.367141 0.409131 0.386127 0.000128 0.373253 0.415851 0.393716 0.000129 nan nan nan nan nan nan nan nan 0.367141 0.409131 0.386127 0.000128 0.373253 0.415851 0.393716 0.000129 980.320000 990.860000 985.049967 475.085023 1064.510000 1043.320000 1055.988000 454.090412 7955.170000 7965.820000 7958.962033 850.505198
801 0.370044 0.412745 0.389850 0.000058 nan nan nan nan 0.370044 0.412745 0.389850 0.000058 0.365972 0.408652 0.386062 0.000127 0.374116 0.416838 0.393638 0.000133 nan nan nan nan nan nan nan nan 0.365972 0.408652 0.386062 0.000127 0.374116 0.416838 0.393638 0.000133 977.830000 993.900000 985.178033 481.834535 1065.050000 1041.790000 1055.827467 456.913245 7957.120000 7964.310000 7958.994500 860.366312
802 0.370324 0.412741 0.389808 0.000059 nan nan nan nan 0.370324 0.412741 0.389808 0.000059 0.367502 0.409167 0.385986 0.000127 0.373147 0.416315 0.393629 0.000134 nan nan nan nan nan nan nan nan 0.367502 0.409167 0.385986 0.000127 0.373147 0.416315 0.393629 0.000134 981.020000 994.220000 985.117367 483.942248 1066.100000 1044.030000 1055.850300 459.388393 7952.880000 7961.750000 7959.032333 864.787520
803 0.370670 0.412670 0.389733 0.000057 nan nan nan nan 0.370670 0.412670 0.389733 0.000057 0.367944 0.407782 0.385894 0.000126 0.373396 0.417558 0.393572 0.000132 nan nan nan nan nan nan nan nan 0.367944 0.407782 0.385894 0.000126 0.373396 0.417558 0.393572 0.000132 977.640000 996.140000 984.981333 483.970162 1067.240000 1043.960000 1055.651167 458.422026 7955.120000 7959.900000 7959.367500 866.171485
804 0.370401 0.412826 0.389640 0.000057 nan nan nan nan 0.370401 0.412826 0.389640 0.000057 0.367546 0.409174 0.385865 0.000127 0.373257 0.416477 0.393415 0.000131 nan nan nan nan nan nan nan nan 0.367546 0.409174 0.385865 0.000127 0.373257 0.416477 0.393415 0.000131 977.170000 993.540000 984.986667 478.114706 1063.970000 1040.460000 1055.600167 461.529542 7958.860000 7966.000000 7959.413167 876.430361
805 0.370399 0.412907 0.389568 0.000058 nan nan nan nan 0.370399 0.412907 0.389568 0.000058 0.366467 0.407593 0.385743 0.000127 0.374330 0.418221 0.393394 0.000130 nan nan nan nan nan nan nan nan 0.366467 0.407593 0.385743 0.000127 0.374330 0.418221 0.393394 0.000130 980.480000 994.280000 985.053567 474.803249 1063.590000 1043.930000 1055.551500 457.122390 7955.930000 7961.790000 7959.394933 872.378140
806 0.370066 0.412876 0.389518 0.000057 nan nan nan nan 0.370066 0.412876 0.389518 0.000057 0.365734 0.408392 0.385736 0.000126 0.374398 0.417359 0.393300 0.000129 nan nan nan nan nan nan nan nan 0.365734 0.408392 0.385736 0.000126 0.374398 0.417359 0.393300 0.000129 979.290000 992.300000 985.170733 472.328437 1065.560000 1042.680000 1055.433533 459.998374 7955.150000 7965.020000 7959.395733 883.051301
807 0.369913 0.412587 0.389488 0.000057 nan nan nan nan 0.369913 0.412587 0.389488 0.000057 0.366878 0.407275 0.385682 0.000126 0.372948 0.417900 0.393295 0.000129 nan nan nan nan nan nan nan nan 0.366878 0.407275 0.385682 0.000126 0.372948 0.417900 0.393295 0.000129 977.590000 993.740000 985.181800 463.677131 1066.290000 1042.710000 1055.167867 451.114937 7956.120000 7963.550000 7959.650333 869.506528
808 0.370032 0.412411 0.389491 0.000057 nan nan nan nan 0.370032 0.412411 0.389491 0.000057 0.367027 0.407277 0.385708 0.000125 0.373037 0.417545 0.393274 0.000130 nan nan nan nan nan nan nan nan 0.367027 0.407277 0.385708 0.000125 0.373037 0.417545 0.393274 0.000130 977.570000 990.280000 985.090167 464.648466 1066.330000 1040.200000 1055.067633 456.571362 7956.100000 7969.520000 7959.842200 879.036245
809 0.369980 0.412547 0.389445 0.000058 nan nan nan nan 0.369980 0.412547 0.389445 0.000058 0.367598 0.408737 0.385683 0.000125 0.372362 0.416357 0.393206 0.000131 nan nan nan nan nan nan nan nan 0.367598 0.408737 0.385683 0.000125 0.372362 0.416357 0.393206 0.000131 981.570000 993.460000 985.258033 458.579928 1062.250000 1040.160000 1054.875667 446.743375 7956.180000 7966.380000 7959.866300 869.849655
810 0.369963 0.412445 0.389330 0.000058 nan nan nan nan 0.369963 0.412445 0.389330 0.000058 0.365999 0.406574 0.385550 0.000123 0.373927 0.418315 0.393110 0.000130 nan nan nan nan nan nan nan nan 0.365999 0.406574 0.385550 0.000123 0.373927 0.418315 0.393110 0.000130 979.990000 994.050000 985.313967 447.777003 1063.440000 1042.050000 1054.803300 444.003724 7956.570000 7963.900000 7959.882733 875.516423
811 0.370101 0.412792 0.389342 0.000058 nan nan nan nan 0.370101 0.412792 0.389342 0.000058 0.367405 0.407978 0.385587 0.000123 0.372796 0.417607 0.393097 0.000131 nan nan nan nan nan nan nan nan 0.367405 0.407978 0.385587 0.000123 0.372796 0.417607 0.393097 0.000131 978.080000 996.410000 985.250533 443.030923 1063.850000 1045.140000 1054.764900 437.061502 7958.070000 7958.450000 7959.984567 875.371753
812 0.370081 0.413147 0.389292 0.000058 nan nan nan nan 0.370081 0.413147 0.389292 0.000058 0.367375 0.406789 0.385691 0.000123 0.372787 0.419506 0.392893 0.000131 nan nan nan nan nan nan nan nan 0.367375 0.406789 0.385691 0.000123 0.372787 0.419506 0.392893 0.000131 979.470000 995.660000 985.134633 434.882466 1060.590000 1042.570000 1054.844033 428.308338 7959.940000 7961.770000 7960.021333 849.192363
813 0.369960 0.412723 0.389234 0.000058 nan nan nan nan 0.369960 0.412723 0.389234 0.000058 0.366726 0.408051 0.385716 0.000124 0.373195 0.417395 0.392752 0.000129 nan nan nan nan nan nan nan nan 0.366726 0.408051 0.385716 0.000124 0.373195 0.417395 0.392752 0.000129 981.310000 993.540000 984.953433 422.448004 1062.870000 1044.830000 1054.887667 432.020609 7955.820000 7961.630000 7960.158900 843.226577
814 0.369542 0.412464 0.389179 0.000057 nan nan nan nan 0.369542 0.412464 0.389179 0.000057 0.365897 0.407936 0.385757 0.000122 0.373187 0.416992 0.392601 0.000130 nan nan nan nan nan nan nan nan 0.365897 0.407936 0.385757 0.000122 0.373187 0.416992 0.392601 0.000130 981.400000 994.630000 984.783433 421.362675 1063.830000 1041.280000 1054.721500 428.590175 7954.770000 7964.090000 7960.495067 839.529015
815 0.369902 0.411751 0.389120 0.000057 nan nan nan nan 0.369902 0.411751 0.389120 0.000057 0.366498 0.409585 0.385742 0.000121 0.373306 0.413916 0.392498 0.000127 nan nan nan nan nan nan nan nan 0.366498 0.409585 0.385742 0.000121 0.373306 0.413916 0.392498 0.000127 977.490000 990.140000 984.716433 414.797989 1064.740000 1042.000000 1054.751600 417.319955 7957.770000 7967.860000 7960.531967 820.160821
816 0.369857 0.412207 0.389214 0.000057 nan nan nan nan 0.369857 0.412207 0.389214 0.000057 0.366077 0.409152 0.385902 0.000123 0.373638 0.415261 0.392527 0.000125 nan nan nan nan nan nan nan nan 0.366077 0.409152 0.385902 0.000123 0.373638 0.415261 0.392527 0.000125 980.460000 995.210000 984.791500 410.463734 1065.480000 1038.020000 1054.544500 419.858523 7954.060000 7966.770000 7960.664000 813.435558
817 0.370154 0.412056 0.389206 0.000056 nan nan nan nan 0.370154 0.412056 0.389206 0.000056 0.366732 0.408963 0.385828 0.000123 0.373576 0.415150 0.392585 0.000125 nan nan nan nan nan nan nan nan 0.366732 0.408963 0.385828 0.000123 0.373576 0.415150 0.392585 0.000125 978.040000 989.970000 984.803533 404.852228 1062.890000 1042.710000 1054.559967 422.517424 7959.070000 7967.320000 7960.636500 803.349765
818 0.370000 0.411942 0.389109 0.000056 nan nan nan nan 0.370000 0.411942 0.389109 0.000056 0.366607 0.408160 0.385632 0.000124 0.373392 0.415724 0.392586 0.000127 nan nan nan nan nan nan nan nan 0.366607 0.408160 0.385632 0.000124 0.373392 0.415724 0.392586 0.000127 979.630000 989.180000 984.900867 398.512713 1064.580000 1044.530000 1054.502233 416.382660 7955.790000 7966.290000 7960.596900 781.132630
819 0.370540 0.412759 0.389183 0.000056 nan nan nan nan 0.370540 0.412759 0.389183 0.000056 0.367996 0.409848 0.385761 0.000123 0.373083 0.415669 0.392606 0.000127 nan nan nan nan nan nan nan nan 0.367996 0.409848 0.385761 0.000123 0.373083 0.415669 0.392606 0.000127 977.730000 993.190000 984.973233 394.928830 1064.120000 1041.120000 1054.021133 422.989559 7958.150000 7965.690000 7961.005633 778.360631
820 0.370037 0.412460 0.389237 0.000056 nan nan nan nan 0.370037 0.412460 0.389237 0.000056 0.367580 0.408131 0.385752 0.000123 0.372494 0.416789 0.392723 0.000127 nan nan nan nan nan nan nan nan 0.367580 0.408131 0.385752 0.000123 0.372494 0.416789 0.392723 0.000127 980.010000 990.300000 985.083067 395.697319 1063.840000 1042.130000 1053.863567 419.599862 7956.150000 7967.570000 7961.053367 773.614772
821 0.370250 0.412137 0.389266 0.000056 nan nan nan nan 0.370250 0.412137 0.389266 0.000056 0.366834 0.409154 0.385799 0.000125 0.373665 0.415121 0.392733 0.000126 nan nan nan nan nan nan nan nan 0.366834 0.409154 0.385799 0.000125 0.373665 0.415121 0.392733 0.000126 979.820000 992.160000 985.164067 399.700146 1062.670000 1043.510000 1053.513567 420.844950 7957.510000 7964.330000 7961.322367 770.523570
822 0.370613 0.412332 0.389232 0.000055 nan nan nan nan 0.370613 0.412332 0.389232 0.000055 0.367375 0.409360 0.385789 0.000123 0.373852 0.415305 0.392675 0.000126 nan nan nan nan nan nan nan nan 0.367375 0.409360 0.385789 0.000123 0.373852 0.415305 0.392675 0.000126 979.100000 991.890000 985.239933 402.911343 1062.080000 1039.700000 1053.399033 418.661803 7958.820000 7968.410000 7961.361033 760.301372
823 0.370489 0.412268 0.389328 0.000055 nan nan nan nan 0.370489 0.412268 0.389328 0.000055 0.366772 0.409188 0.385890 0.000123 0.374205 0.415349 0.392767 0.000125 nan nan nan nan nan nan nan nan 0.366772 0.409188 0.385890 0.000123 0.374205 0.415349 0.392767 0.000125 978.710000 988.990000 985.400900 406.495842 1060.040000 1043.780000 1053.356400 420.119245 7961.250000 7967.230000 7961.242700 761.893466
824 0.370558 0.411996 0.389412 0.000055 nan nan nan nan 0.370558 0.411996 0.389412 0.000055 0.367500 0.408673 0.385975 0.000124 0.373617 0.415319 0.392848 0.000125 nan nan nan nan nan nan nan nan 0.367500 0.408673 0.385975 0.000124 0.373617 0.415319 0.392848 0.000125 979.140000 992.220000 985.188467 411.922699 1061.920000 1039.460000 1053.094333 423.286094 7958.940000 7968.320000 7961.717200 763.271665
825 0.370442 0.411996 0.389389 0.000055 nan nan nan nan 0.370442 0.411996 0.389389 0.000055 0.367378 0.409047 0.385831 0.000124 0.373507 0.414945 0.392947 0.000125 nan nan nan nan nan nan nan nan 0.367378 0.409047 0.385831 0.000124 0.373507 0.414945 0.392947 0.000125 977.190000 988.920000 985.025167 407.325769 1063.000000 1040.520000 1053.089067 425.966835 7959.810000 7970.560000 7961.885767 754.672544
826 0.370461 0.412793 0.389460 0.000056 nan nan nan nan 0.370461 0.412793 0.389460 0.000056 0.368123 0.409223 0.385923 0.000126 0.372798 0.416363 0.392998 0.000128 nan nan nan nan nan nan nan nan 0.368123 0.409223 0.385923 0.000126 0.372798 0.416363 0.392998 0.000128 978.250000 992.630000 984.859100 409.073636 1063.220000 1036.950000 1053.010500 433.247688 7958.530000 7970.420000 7962.130400 761.255487
827 0.370113 0.412703 0.389545 0.000056 nan nan nan nan 0.370113 0.412703 0.389545 0.000056 0.367641 0.409108 0.386048 0.000125 0.372585 0.416299 0.393043 0.000129 nan nan nan nan nan nan nan nan 0.367641 0.409108 0.386048 0.000125 0.372585 0.416299 0.393043 0.000129 977.700000 989.870000 984.846467 406.105582 1061.850000 1036.540000 1052.720033 434.515242 7960.450000 7973.590000 7962.433500 753.798172
828 0.370534 0.412551 0.389548 0.000057 nan nan nan nan 0.370534 0.412551 0.389548 0.000057 0.367730 0.409313 0.386008 0.000126 0.373337 0.415789 0.393088 0.000128 nan nan nan nan nan nan nan nan 0.367730 0.409313 0.386008 0.000126 0.373337 0.415789 0.393088 0.000128 976.910000 994.300000 984.788433 410.025560 1063.330000 1037.740000 1052.595467 434.286102 7959.760000 7967.960000 7962.616100 751.182599
829 0.370698 0.412070 0.389512 0.000057 nan nan nan nan 0.370698 0.412070 0.389512 0.000057 0.369544 0.407769 0.385907 0.000124 0.371852 0.416370 0.393117 0.000129 nan nan nan nan nan nan nan nan 0.369544 0.407769 0.385907 0.000124 0.371852 0.416370 0.393117 0.000129 978.460000 991.030000 984.658567 412.419932 1064.040000 1039.040000 1052.492033 435.508874 7957.500000 7969.930000 7962.849400 747.988998
830 0.370113 0.412386 0.389544 0.000057 nan nan nan nan 0.370113 0.412386 0.389544 0.000057 0.366408 0.408452 0.385857 0.000124 0.373818 0.416320 0.393230 0.000130 nan nan nan nan nan nan nan nan 0.366408 0.408452 0.385857 0.000124 0.373818 0.416320 0.393230 0.000130 976.090000 993.010000 984.431667 420.104189 1063.230000 1037.900000 1052.307833 438.516728 7960.680000 7969.090000 7963.260500 762.702704
831 0.370063 0.412807 0.389515 0.000057 nan nan nan nan 0.370063 0.412807 0.389515 0.000057 0.367076 0.409492 0.385898 0.000124 0.373050 0.416123 0.393132 0.000130 nan nan nan nan nan nan nan nan 0.367076 0.409492 0.385898 0.000124 0.373050 0.416123 0.393132 0.000130 978.310000 990.880000 984.338467 422.837529 1062.180000 1040.660000 1052.327100 435.074572 7959.510000 7968.460000 7963.334433 750.591684
832 0.370092 0.412655 0.389471 0.000057 nan nan nan nan 0.370092 0.412655 0.389471 0.000057 0.367180 0.408707 0.385845 0.000124 0.373004 0.416604 0.393098 0.000131 nan nan nan nan nan nan nan nan 0.367180 0.408707 0.385845 0.000124 0.373004 0.416604 0.393098 0.000131 978.380000 991.540000 984.207400 420.820678 1060.690000 1040.460000 1052.478400 430.047139 7960.930000 7968.000000 7963.314200 738.019499
833 0.370358 0.412579 0.389538 0.000058 nan nan nan nan 0.370358 0.412579 0.389538 0.000058 0.366868 0.408899 0.385971 0.000127 0.373848 0.416259 0.393105 0.000130 nan nan nan nan nan nan nan nan 0.366868 0.408899 0.385971 0.000127 0.373848 0.416259 0.393105 0.000130 979.020000 990.690000 984.330733 418.663771 1061.480000 1038.030000 1052.457933 429.299126 7959.500000 7971.280000 7963.211333 717.570058
834 0.370205 0.412989 0.389563 0.000058 nan nan nan nan 0.370205 0.412989 0.389563 0.000058 0.367827 0.409986 0.386031 0.000126 0.372584 0.415992 0.393096 0.000130 nan nan nan nan nan nan nan nan 0.367827 0.409986 0.386031 0.000126 0.372584 0.415992 0.393096 0.000130 977.780000 992.860000 984.310067 412.436097 1061.540000 1041.460000 1052.350267 427.202671 7960.680000 7965.680000 7963.339667 715.493435
835 0.370447 0.412816 0.389418 0.000057 nan nan nan nan 0.370447 0.412816 0.389418 0.000057 0.366137 0.409278 0.385868 0.000126 0.374757 0.416355 0.392969 0.000128 nan nan nan nan nan nan nan nan 0.366137 0.409278 0.385868 0.000126 0.374757 0.416355 0.392969 0.000128 979.290000 995.950000 984.268767 404.471686 1063.050000 1042.020000 1052.137100 421.760485 7957.660000 7962.030000 7963.594133 698.448244
836 0.370067 0.412383 0.389409 0.000057 nan nan nan nan 0.370067 0.412383 0.389409 0.000057 0.366529 0.409343 0.385825 0.000126 0.373605 0.415423 0.392994 0.000128 nan nan nan nan nan nan nan nan 0.366529 0.409343 0.385825 0.000126 0.373605 0.415423 0.392994 0.000128 981.200000 992.350000 984.373800 404.069398 1059.800000 1039.970000 1051.981033 423.376459 7959.000000 7967.680000 7963.645167 692.908722
837 0.370209 0.412611 0.389382 0.000057 nan nan nan nan 0.370209 0.412611 0.389382 0.000057 0.366511 0.408299 0.385826 0.000127 0.373906 0.416923 0.392938 0.000126 nan nan nan nan nan nan nan nan 0.366511 0.408299 0.385826 0.000127 0.373906 0.416923 0.392938 0.000126 979.440000 994.160000 984.302200 408.490476 1060.200000 1034.470000 1051.926333 412.764587 7960.360000 7971.370000 7963.771467 690.075466
838 0.370113 0.412325 0.389364 0.000057 nan nan nan nan 0.370113 0.412325 0.389364 0.000057 0.367345 0.409321 0.385704 0.000127 0.372881 0.415330 0.393025 0.000125 nan nan nan nan nan nan nan nan 0.367345 0.409321 0.385704 0.000127 0.372881 0.415330 0.393025 0.000125 977.790000 992.610000 984.233467 418.360050 1059.290000 1035.260000 1051.487233 413.428048 7962.920000 7972.130000 7964.279300 695.987771
839 0.370033 0.411947 0.389283 0.000057 nan nan nan nan 0.370033 0.411947 0.389283 0.000057 0.365575 0.408689 0.385642 0.000126 0.374490 0.415204 0.392924 0.000124 nan nan nan nan nan nan nan nan 0.365575 0.408689 0.385642 0.000126 0.374490 0.415204 0.392924 0.000124 977.060000 992.220000 984.277933 418.068353 1060.990000 1040.100000 1051.516400 417.949128 7961.950000 7967.680000 7964.205667 701.219869
840 0.369945 0.411950 0.389246 0.000057 nan nan nan nan 0.369945 0.411950 0.389246 0.000057 0.367387 0.408489 0.385540 0.000124 0.372503 0.415412 0.392952 0.000124 nan nan nan nan nan nan nan nan 0.367387 0.408489 0.385540 0.000124 0.372503 0.415412 0.392952 0.000124 981.430000 988.890000 984.237867 423.701270 1056.970000 1036.370000 1051.286900 419.922135 7961.600000 7974.740000 7964.475233 705.265480
841 0.370085 0.412181 0.389253 0.000056 nan nan nan nan 0.370085 0.412181 0.389253 0.000056 0.367526 0.408525 0.385558 0.000122 0.372643 0.415837 0.392948 0.000123 nan nan nan nan nan nan nan nan 0.367526 0.408525 0.385558 0.000122 0.372643 0.415837 0.392948 0.000123 980.020000 992.950000 984.235100 426.242136 1061.470000 1040.110000 1051.121500 419.008317 7958.510000 7966.940000 7964.643400 705.233918
842 0.369462 0.412144 0.389262 0.000057 nan nan nan nan 0.369462 0.412144 0.389262 0.000057 0.366811 0.407402 0.385537 0.000124 0.372113 0.416887 0.392987 0.000126 nan nan nan nan nan nan nan nan 0.366811 0.407402 0.385537 0.000124 0.372113 0.416887 0.392987 0.000126 980.970000 992.380000 984.253733 430.615649 1061.010000 1040.460000 1050.776767 417.978001 7958.020000 7967.160000 7964.969500 704.415265
843 0.369868 0.412352 0.389240 0.000056 nan nan nan nan 0.369868 0.412352 0.389240 0.000056 0.366839 0.406509 0.385440 0.000121 0.372898 0.418194 0.393040 0.000128 nan nan nan nan nan nan nan nan 0.366839 0.406509 0.385440 0.000121 0.372898 0.418194 0.393040 0.000128 980.640000 991.400000 984.344300 432.665500 1059.930000 1038.040000 1050.602067 421.940728 7959.430000 7970.560000 7965.053633 719.626467
844 0.370395 0.412659 0.389290 0.000056 nan nan nan nan 0.370395 0.412659 0.389290 0.000056 0.366940 0.407914 0.385493 0.000121 0.373849 0.417403 0.393087 0.000128 nan nan nan nan nan nan nan nan 0.366940 0.407914 0.385493 0.000121 0.373849 0.417403 0.393087 0.000128 981.550000 994.680000 984.380567 428.903734 1057.350000 1037.040000 1050.419300 426.549197 7961.100000 7968.280000 7965.200133 735.698489
845 0.369749 0.411970 0.389186 0.000057 nan nan nan nan 0.369749 0.411970 0.389186 0.000057 0.365301 0.407540 0.385435 0.000122 0.374197 0.416399 0.392937 0.000129 nan nan nan nan nan nan nan nan 0.365301 0.407540 0.385435 0.000122 0.374197 0.416399 0.392937 0.000129 979.140000 991.330000 984.201200 428.923617 1058.680000 1043.660000 1050.387267 436.046814 7962.180000 7965.010000 7965.411533 746.082664
846 0.370029 0.411876 0.389239 0.000057 nan nan nan nan 0.370029 0.411876 0.389239 0.000057 0.367272 0.406253 0.385494 0.000122 0.372787 0.417499 0.392985 0.000128 nan nan nan nan nan nan nan nan 0.367272 0.406253 0.385494 0.000122 0.372787 0.417499 0.392985 0.000128 981.530000 987.040000 984.335467 430.201117 1060.580000 1040.440000 1050.139267 442.995606 7957.890000 7972.520000 7965.525267 764.275877
847 0.370188 0.411748 0.389257 0.000058 nan nan nan nan 0.370188 0.411748 0.389257 0.000058 0.367464 0.407712 0.385478 0.000123 0.372912 0.415784 0.393035 0.000127 nan nan nan nan nan nan nan nan 0.367464 0.407712 0.385478 0.000123 0.372912 0.415784 0.393035 0.000127 983.300000 993.450000 984.563900 428.927386 1060.250000 1036.980000 1050.036833 449.670654 7956.450000 7969.570000 7965.399267 775.029125
848 0.370055 0.412369 0.389223 0.000058 nan nan nan nan 0.370055 0.412369 0.389223 0.000058 0.366257 0.407698 0.385386 0.000124 0.373853 0.417040 0.393060 0.000127 nan nan nan nan nan nan nan nan 0.366257 0.407698 0.385386 0.000124 0.373853 0.417040 0.393060 0.000127 981.250000 993.290000 984.774233 431.562922 1058.270000 1038.700000 1049.985100 451.225064 7960.480000 7968.010000 7965.240667 781.097467
849 0.370019 0.411932 0.389078 0.000058 nan nan nan nan 0.370019 0.411932 0.389078 0.000058 0.366004 0.409572 0.385232 0.000123 0.374034 0.414293 0.392923 0.000123 nan nan nan nan nan nan nan nan 0.366004 0.409572 0.385232 0.000123 0.374034 0.414293 0.392923 0.000123 980.950000 992.780000 984.879100 428.639552 1059.230000 1034.810000 1049.935067 454.434393 7959.820000 7972.410000 7965.185833 783.604895
850 0.370049 0.412219 0.389093 0.000057 nan nan nan nan 0.370049 0.412219 0.389093 0.000057 0.365682 0.407743 0.385292 0.000122 0.374416 0.416695 0.392893 0.000124 nan nan nan nan nan nan nan nan 0.365682 0.407743 0.385292 0.000122 0.374416 0.416695 0.392893 0.000124 978.630000 993.230000 985.323733 426.434019 1060.130000 1038.220000 1049.740900 452.832553 7961.240000 7968.550000 7964.935367 790.855984
851 0.369831 0.412720 0.389073 0.000057 nan nan nan nan 0.369831 0.412720 0.389073 0.000057 0.366108 0.409317 0.385174 0.000123 0.373555 0.416123 0.392972 0.000124 nan nan nan nan nan nan nan nan 0.366108 0.409317 0.385174 0.000123 0.373555 0.416123 0.392972 0.000124 981.590000 992.190000 985.468200 428.353037 1057.070000 1037.010000 1049.664333 456.150420 7961.340000 7970.800000 7964.867467 806.631332
852 0.370443 0.411919 0.389106 0.000056 nan nan nan nan 0.370443 0.411919 0.389106 0.000056 0.367591 0.409451 0.385223 0.000121 0.373295 0.414386 0.392989 0.000126 nan nan nan nan nan nan nan nan 0.367591 0.409451 0.385223 0.000121 0.373295 0.414386 0.392989 0.000126 978.330000 991.020000 985.576033 427.938135 1057.160000 1044.210000 1049.463533 463.020100 7964.510000 7964.770000 7964.960433 808.604407
853 0.370424 0.412039 0.389148 0.000056 nan nan nan nan 0.370424 0.412039 0.389148 0.000056 0.366768 0.407280 0.385225 0.000122 0.374081 0.416798 0.393071 0.000126 nan nan nan nan nan nan nan nan 0.366768 0.407280 0.385225 0.000122 0.374081 0.416798 0.393071 0.000126 976.780000 991.670000 985.484333 432.451052 1056.790000 1037.300000 1049.443667 458.749750 7966.430000 7971.030000 7965.072000 816.662920
854 0.370823 0.411582 0.389202 0.000054 nan nan nan nan 0.370823 0.411582 0.389202 0.000054 0.366593 0.406909 0.385196 0.000121 0.375053 0.416255 0.393209 0.000125 nan nan nan nan nan nan nan nan 0.366593 0.406909 0.385196 0.000121 0.375053 0.416255 0.393209 0.000125 980.620000 991.560000 985.719233 436.787498 1058.880000 1038.510000 1049.327267 461.791265 7960.500000 7969.930000 7964.953500 827.093854
855 0.370496 0.411637 0.389211 0.000054 nan nan nan nan 0.370496 0.411637 0.389211 0.000054 0.366912 0.406858 0.385303 0.000120 0.374079 0.416416 0.393119 0.000125 nan nan nan nan nan nan nan nan 0.366912 0.406858 0.385303 0.000120 0.374079 0.416416 0.393119 0.000125 979.570000 990.040000 985.741567 446.154988 1059.900000 1038.630000 1049.394233 461.047247 7960.530000 7971.330000 7964.864200 832.158263
856 0.370219 0.411932 0.389345 0.000055 nan nan nan nan 0.370219 0.411932 0.389345 0.000055 0.367851 0.409156 0.385490 0.000121 0.372586 0.414708 0.393200 0.000127 nan nan nan nan nan nan nan nan 0.367851 0.409156 0.385490 0.000121 0.372586 0.414708 0.393200 0.000127 979.630000 992.010000 985.972233 447.417617 1057.780000 1035.080000 1049.274467 464.427800 7962.590000 7972.910000 7964.753300 847.235662
857 0.370751 0.412275 0.389371 0.000055 nan nan nan nan 0.370751 0.412275 0.389371 0.000055 0.368271 0.409169 0.385590 0.000120 0.373231 0.415382 0.393152 0.000129 nan nan nan nan nan nan nan nan 0.368271 0.409169 0.385590 0.000120 0.373231 0.415382 0.393152 0.000129 980.690000 992.210000 985.971033 451.949772 1057.200000 1036.880000 1048.936200 466.893227 7962.110000 7970.910000 7965.092767 843.102643
858 0.370577 0.412511 0.389483 0.000054 nan nan nan nan 0.370577 0.412511 0.389483 0.000054 0.367100 0.408217 0.385733 0.000121 0.374055 0.416805 0.393234 0.000129 nan nan nan nan nan nan nan nan 0.367100 0.408217 0.385733 0.000121 0.374055 0.416805 0.393234 0.000129 978.900000 991.070000 985.929400 461.829763 1059.020000 1036.400000 1048.744033 473.944123 7962.080000 7972.530000 7965.326567 864.020285
859 0.370678 0.412536 0.389517 0.000055 nan nan nan nan 0.370678 0.412536 0.389517 0.000055 0.367837 0.407678 0.385925 0.000122 0.373519 0.417395 0.393109 0.000130 nan nan nan nan nan nan nan nan 0.367837 0.407678 0.385925 0.000122 0.373519 0.417395 0.393109 0.000130 982.960000 992.840000 986.002433 464.553075 1058.900000 1038.680000 1048.716233 476.187286 7958.140000 7968.480000 7965.281333 871.517833
860 0.370859 0.412545 0.389543 0.000054 nan nan nan nan 0.370859 0.412545 0.389543 0.000054 0.368357 0.406417 0.385927 0.000123 0.373362 0.418674 0.393159 0.000129 nan nan nan nan nan nan nan nan 0.368357 0.406417 0.385927 0.000123 0.373362 0.418674 0.393159 0.000129 980.760000 993.010000 985.985733 466.001674 1056.920000 1040.000000 1048.676033 487.156481 7962.320000 7966.990000 7965.338233 871.893672
861 0.370921 0.412101 0.389671 0.000054 nan nan nan nan 0.370921 0.412101 0.389671 0.000054 0.368950 0.407949 0.386029 0.000123 0.372892 0.416253 0.393313 0.000130 nan nan nan nan nan nan nan nan 0.368950 0.407949 0.386029 0.000123 0.372892 0.416253 0.393313 0.000130 981.760000 995.350000 986.122000 473.237979 1059.210000 1035.490000 1048.566967 489.793198 7959.030000 7969.160000 7965.311033 871.185076
862 0.370956 0.412693 0.389776 0.000055 nan nan nan nan 0.370956 0.412693 0.389776 0.000055 0.367695 0.406999 0.386168 0.000122 0.374216 0.418387 0.393384 0.000133 nan nan nan nan nan nan nan nan 0.367695 0.406999 0.386168 0.000122 0.374216 0.418387 0.393384 0.000133 983.960000 994.130000 986.175733 479.424101 1060.170000 1035.700000 1048.621667 494.891317 7955.870000 7970.170000 7965.202600 878.917706
863 0.370579 0.412808 0.389823 0.000055 nan nan nan nan 0.370579 0.412808 0.389823 0.000055 0.367767 0.407541 0.386215 0.000122 0.373392 0.418075 0.393431 0.000133 nan nan nan nan nan nan nan nan 0.367767 0.407541 0.386215 0.000122 0.373392 0.418075 0.393431 0.000133 980.490000 994.850000 986.167067 485.893837 1060.750000 1033.120000 1048.783867 503.429846 7958.760000 7972.030000 7965.049067 899.673852
864 0.370697 0.413049 0.389880 0.000056 nan nan nan nan 0.370697 0.413049 0.389880 0.000056 0.368413 0.407545 0.386385 0.000124 0.372981 0.418553 0.393375 0.000135 nan nan nan nan nan nan nan nan 0.368413 0.407545 0.386385 0.000124 0.372981 0.418553 0.393375 0.000135 982.330000 994.690000 986.338333 489.398662 1061.650000 1033.860000 1048.819000 506.486311 7956.020000 7971.450000 7964.842667 907.081209
865 0.371096 0.412485 0.389920 0.000056 nan nan nan nan 0.371096 0.412485 0.389920 0.000056 0.368209 0.408115 0.386505 0.000125 0.373983 0.416855 0.393335 0.000134 nan nan nan nan nan nan nan nan 0.368209 0.408115 0.386505 0.000125 0.373983 0.416855 0.393335 0.000134 980.220000 990.470000 986.232267 489.460511 1057.810000 1040.280000 1048.812867 508.140588 7961.970000 7969.250000 7964.954867 908.707982
866 0.371192 0.413064 0.389934 0.000056 nan nan nan nan 0.371192 0.413064 0.389934 0.000056 0.368260 0.408176 0.386540 0.000127 0.374124 0.417952 0.393329 0.000134 nan nan nan nan nan nan nan nan 0.368260 0.408176 0.386540 0.000127 0.374124 0.417952 0.393329 0.000134 982.170000 989.530000 986.155133 486.222212 1059.560000 1038.290000 1048.955800 515.166931 7958.270000 7972.180000 7964.889067 908.558833
867 0.371319 0.412612 0.389946 0.000056 nan nan nan nan 0.371319 0.412612 0.389946 0.000056 0.369134 0.407618 0.386589 0.000125 0.373504 0.417607 0.393304 0.000135 nan nan nan nan nan nan nan nan 0.369134 0.407618 0.386589 0.000125 0.373504 0.417607 0.393304 0.000135 979.890000 990.150000 986.302600 475.573472 1058.950000 1032.700000 1049.036900 511.057043 7961.160000 7977.150000 7964.660500 901.242666
868 0.371147 0.412898 0.390028 0.000055 nan nan nan nan 0.371147 0.412898 0.390028 0.000055 0.368425 0.409020 0.386783 0.000127 0.373869 0.416776 0.393273 0.000133 nan nan nan nan nan nan nan nan 0.368425 0.409020 0.386783 0.000127 0.373869 0.416776 0.393273 0.000133 981.220000 992.320000 986.344400 473.199772 1061.320000 1034.760000 1049.131533 513.695723 7957.460000 7972.920000 7964.524067 898.817100
869 0.371190 0.412667 0.389961 0.000055 nan nan nan nan 0.371190 0.412667 0.389961 0.000055 0.368370 0.408090 0.386689 0.000128 0.374009 0.417243 0.393233 0.000134 nan nan nan nan nan nan nan nan 0.368370 0.408090 0.386689 0.000128 0.374009 0.417243 0.393233 0.000134 981.370000 993.700000 986.394967 471.166695 1062.630000 1036.010000 1049.340867 515.192655 7956.000000 7970.290000 7964.264167 897.886442
870 0.371017 0.412186 0.390018 0.000055 nan nan nan nan 0.371017 0.412186 0.390018 0.000055 0.368031 0.408260 0.386799 0.000127 0.374002 0.416112 0.393236 0.000133 nan nan nan nan nan nan nan nan 0.368031 0.408260 0.386799 0.000127 0.374002 0.416112 0.393236 0.000133 984.280000 992.900000 986.635567 464.372359 1062.520000 1036.980000 1049.476467 504.410035 7953.200000 7970.120000 7963.887967 882.433396
871 0.371031 0.412818 0.389942 0.000056 nan nan nan nan 0.371031 0.412818 0.389942 0.000056 0.368360 0.410062 0.386758 0.000130 0.373703 0.415575 0.393126 0.000133 nan nan nan nan nan nan nan nan 0.368360 0.410062 0.386758 0.000130 0.373703 0.415575 0.393126 0.000133 984.980000 989.150000 986.671533 467.028723 1057.250000 1033.740000 1049.657367 492.075720 7957.770000 7977.110000 7963.671100 875.913836
872 0.371297 0.413236 0.390046 0.000056 nan nan nan nan 0.371297 0.413236 0.390046 0.000056 0.367782 0.409716 0.386888 0.000130 0.374813 0.416755 0.393204 0.000133 nan nan nan nan nan nan nan nan 0.367782 0.409716 0.386888 0.000130 0.374813 0.416755 0.393204 0.000133 981.400000 991.270000 986.599800 454.549660 1058.840000 1038.050000 1049.850633 495.343077 7959.760000 7970.680000 7963.549567 860.700202
873 0.370818 0.413160 0.390049 0.000057 nan nan nan nan 0.370818 0.413160 0.390049 0.000057 0.367578 0.411014 0.386914 0.000130 0.374059 0.415305 0.393183 0.000135 nan nan nan nan nan nan nan nan 0.367578 0.411014 0.386914 0.000130 0.374059 0.415305 0.393183 0.000135 977.640000 993.700000 986.647300 453.272834 1060.360000 1035.260000 1049.761867 498.748583 7962.000000 7971.040000 7963.590833 856.767080
874 0.370802 0.412909 0.390003 0.000057 nan nan nan nan 0.370802 0.412909 0.390003 0.000057 0.367847 0.410137 0.386943 0.000129 0.373756 0.415681 0.393062 0.000134 nan nan nan nan nan nan nan nan 0.367847 0.410137 0.386943 0.000129 0.373756 0.415681 0.393062 0.000134 979.660000 994.330000 986.422333 439.647716 1060.360000 1032.770000 1049.978667 490.514674 7959.980000 7972.900000 7963.599000 844.408798
875 0.370769 0.413165 0.390016 0.000057 nan nan nan nan 0.370769 0.413165 0.390016 0.000057 0.367745 0.410354 0.387035 0.000128 0.373794 0.415977 0.392997 0.000134 nan nan nan nan nan nan nan nan 0.367745 0.410354 0.387035 0.000128 0.373794 0.415977 0.392997 0.000134 982.440000 995.080000 986.442733 433.162845 1059.700000 1036.790000 1050.167433 484.054996 7957.860000 7968.130000 7963.389833 842.990319
876 0.371079 0.413571 0.390020 0.000056 nan nan nan nan 0.371079 0.413571 0.390020 0.000056 0.367928 0.410525 0.386947 0.000129 0.374229 0.416618 0.393092 0.000131 nan nan nan nan nan nan nan nan 0.367928 0.410525 0.386947 0.000129 0.374229 0.416618 0.393092 0.000131 981.600000 995.400000 986.600267 421.994642 1058.510000 1034.940000 1050.112933 485.672031 7959.890000 7969.660000 7963.286800 832.025197
877 0.371014 0.412826 0.390082 0.000056 nan nan nan nan 0.371014 0.412826 0.390082 0.000056 0.368296 0.408573 0.386931 0.000125 0.373732 0.417080 0.393234 0.000132 nan nan nan nan nan nan nan nan 0.368296 0.408573 0.386931 0.000125 0.373732 0.417080 0.393234 0.000132 982.080000 992.670000 986.828933 418.923773 1061.590000 1034.930000 1049.938200 488.604948 7956.330000 7972.400000 7963.232867 830.990359
878 0.371148 0.412660 0.390150 0.000056 nan nan nan nan 0.371148 0.412660 0.390150 0.000056 0.368706 0.409377 0.387036 0.000125 0.373590 0.415944 0.393263 0.000131 nan nan nan nan nan nan nan nan 0.368706 0.409377 0.387036 0.000125 0.373590 0.415944 0.393263 0.000131 984.000000 992.230000 986.971100 413.976396 1059.840000 1037.360000 1049.866200 486.256146 7956.160000 7970.410000 7963.162700 822.586710
879 0.371220 0.412873 0.390170 0.000056 nan nan nan nan 0.371220 0.412873 0.390170 0.000056 0.368897 0.409291 0.387105 0.000126 0.373543 0.416455 0.393235 0.000128 nan nan nan nan nan nan nan nan 0.368897 0.409291 0.387105 0.000126 0.373543 0.416455 0.393235 0.000128 981.400000 992.560000 987.028367 413.866628 1062.920000 1030.770000 1049.936200 492.955609 7955.680000 7976.670000 7963.035433 826.996415
880 0.371375 0.412679 0.390193 0.000056 nan nan nan nan 0.371375 0.412679 0.390193 0.000056 0.369058 0.409386 0.387132 0.000126 0.373693 0.415971 0.393254 0.000128 nan nan nan nan nan nan nan nan 0.369058 0.409386 0.387132 0.000126 0.373693 0.415971 0.393254 0.000128 982.910000 992.750000 987.147967 411.262156 1056.960000 1035.740000 1049.927067 501.266011 7960.130000 7971.510000 7962.924967 823.079556
881 0.371138 0.413044 0.390223 0.000057 nan nan nan nan 0.371138 0.413044 0.390223 0.000057 0.367929 0.409425 0.387129 0.000127 0.374347 0.416664 0.393317 0.000128 nan nan nan nan nan nan nan nan 0.367929 0.409425 0.387129 0.000127 0.374347 0.416664 0.393317 0.000128 982.780000 994.530000 987.098033 411.298484 1058.760000 1035.590000 1050.162300 489.845656 7958.460000 7969.880000 7962.739667 815.115821
882 0.371460 0.413123 0.390268 0.000057 nan nan nan nan 0.371460 0.413123 0.390268 0.000057 0.368114 0.408534 0.387152 0.000127 0.374806 0.417711 0.393385 0.000129 nan nan nan nan nan nan nan nan 0.368114 0.408534 0.387152 0.000127 0.374806 0.417711 0.393385 0.000129 980.880000 993.920000 987.124767 409.998222 1060.460000 1036.500000 1050.339433 492.129264 7958.660000 7969.580000 7962.535800 810.966586
883 0.371084 0.413790 0.390194 0.000057 nan nan nan nan 0.371084 0.413790 0.390194 0.000057 0.367714 0.410246 0.386973 0.000128 0.374454 0.417333 0.393416 0.000128 nan nan nan nan nan nan nan nan 0.367714 0.410246 0.386973 0.000128 0.374454 0.417333 0.393416 0.000128 982.880000 996.930000 987.188967 415.066858 1061.400000 1037.540000 1050.475400 492.631187 7955.720000 7965.530000 7962.335633 819.509628
884 0.371326 0.414155 0.390238 0.000056 nan nan nan nan 0.371326 0.414155 0.390238 0.000056 0.367791 0.410918 0.387070 0.000125 0.374861 0.417392 0.393406 0.000126 nan nan nan nan nan nan nan nan 0.367791 0.410918 0.387070 0.000125 0.374861 0.417392 0.393406 0.000126 982.060000 1000.010000 987.388233 419.678409 1060.910000 1036.000000 1050.590533 498.069500 7957.030000 7963.990000 7962.021233 833.796420
885 0.371216 0.413017 0.390307 0.000055 nan nan nan nan 0.371216 0.413017 0.390307 0.000055 0.367648 0.410345 0.387043 0.000125 0.374785 0.415688 0.393571 0.000126 nan nan nan nan nan nan nan nan 0.367648 0.410345 0.387043 0.000125 0.374785 0.415688 0.393571 0.000126 981.810000 992.960000 987.373767 422.899242 1061.350000 1039.460000 1050.714133 491.097293 7956.840000 7967.580000 7961.912100 828.035837
886 0.371489 0.413968 0.390373 0.000055 nan nan nan nan 0.371489 0.413968 0.390373 0.000055 0.368586 0.409387 0.387040 0.000125 0.374392 0.418550 0.393706 0.000127 nan nan nan nan nan nan nan nan 0.368586 0.409387 0.387040 0.000125 0.374392 0.418550 0.393706 0.000127 983.860000 992.400000 987.356733 422.802545 1062.760000 1034.550000 1050.849000 494.489408 7953.380000 7973.050000 7961.794267 843.902190
887 0.370931 0.413568 0.390363 0.000056 nan nan nan nan 0.370931 0.413568 0.390363 0.000056 0.367390 0.411584 0.387030 0.000127 0.374472 0.415552 0.393695 0.000126 nan nan nan nan nan nan nan nan 0.367390 0.411584 0.387030 0.000127 0.374472 0.415552 0.393695 0.000126 981.460000 995.630000 987.421467 425.900502 1058.820000 1040.450000 1050.664200 500.335196 7959.720000 7963.920000 7961.914333 868.211535
888 0.370965 0.413708 0.390440 0.000057 nan nan nan nan 0.370965 0.413708 0.390440 0.000057 0.367507 0.410744 0.387056 0.000127 0.374422 0.416671 0.393824 0.000127 nan nan nan nan nan nan nan nan 0.367507 0.410744 0.387056 0.000127 0.374422 0.416671 0.393824 0.000127 982.680000 991.570000 987.243667 424.910882 1058.370000 1035.470000 1050.690667 503.454717 7958.950000 7972.960000 7962.065667 876.930081
889 0.370959 0.413873 0.390395 0.000056 nan nan nan nan 0.370959 0.413873 0.390395 0.000056 0.368255 0.410175 0.386836 0.000127 0.373663 0.417571 0.393954 0.000127 nan nan nan nan nan nan nan nan 0.368255 0.410175 0.386836 0.000127 0.373663 0.417571 0.393954 0.000127 983.220000 995.240000 987.352733 429.217306 1061.600000 1038.700000 1050.905167 496.183366 7955.180000 7966.060000 7961.742100 874.462918
890 0.371200 0.413680 0.390434 0.000058 nan nan nan nan 0.371200 0.413680 0.390434 0.000058 0.367670 0.410550 0.386790 0.000130 0.374730 0.416810 0.394077 0.000127 nan nan nan nan nan nan nan nan 0.367670 0.410550 0.386790 0.000130 0.374730 0.416810 0.394077 0.000127 984.560000 995.470000 987.348000 429.816994 1057.620000 1037.740000 1050.995800 492.944652 7957.820000 7966.790000 7961.656200 885.670414
891 0.371629 0.413356 0.390353 0.000057 nan nan nan nan 0.371629 0.413356 0.390353 0.000057 0.367794 0.409645 0.386737 0.000129 0.375463 0.417066 0.393970 0.000126 nan nan nan nan nan nan nan nan 0.367794 0.409645 0.386737 0.000129 0.375463 0.417066 0.393970 0.000126 980.810000 994.360000 987.420600 439.881536 1060.560000 1043.730000 1050.909367 495.658389 7958.630000 7961.910000 7961.670033 897.427536
892 0.371045 0.413488 0.390297 0.000056 nan nan nan nan 0.371045 0.413488 0.390297 0.000056 0.368378 0.409980 0.386645 0.000126 0.373713 0.416995 0.393948 0.000130 nan nan nan nan nan nan nan nan 0.368378 0.409980 0.386645 0.000126 0.373713 0.416995 0.393948 0.000130 981.930000 993.960000 987.309000 440.749883 1062.020000 1040.340000 1050.907733 496.718991 7956.050000 7965.700000 7961.783267 902.637130
893 0.371034 0.413488 0.390319 0.000056 nan nan nan nan 0.371034 0.413488 0.390319 0.000056 0.367377 0.409596 0.386576 0.000127 0.374691 0.417379 0.394063 0.000129 nan nan nan nan nan nan nan nan 0.367377 0.409596 0.386576 0.000127 0.374691 0.417379 0.394063 0.000129 983.160000 991.400000 987.171633 440.614344 1055.940000 1036.700000 1050.883900 501.328596 7960.900000 7971.900000 7961.944467 912.752051
894 0.371231 0.413882 0.390389 0.000057 nan nan nan nan 0.371231 0.413882 0.390389 0.000057 0.368242 0.409797 0.386683 0.000126 0.374221 0.417968 0.394096 0.000130 nan nan nan nan nan nan nan nan 0.368242 0.409797 0.386683 0.000126 0.374221 0.417968 0.394096 0.000130 983.690000 995.220000 987.431800 439.129357 1056.220000 1039.730000 1050.774100 502.465946 7960.090000 7965.050000 7961.794100 920.265007
895 0.371196 0.413419 0.390335 0.000056 nan nan nan nan 0.371196 0.413419 0.390335 0.000056 0.366716 0.409990 0.386660 0.000126 0.375675 0.416848 0.394009 0.000129 nan nan nan nan nan nan nan nan 0.366716 0.409990 0.386660 0.000126 0.375675 0.416848 0.394009 0.000129 983.830000 994.830000 987.295333 438.093347 1060.270000 1041.330000 1050.726967 502.840350 7955.900000 7963.840000 7961.977700 915.796676
896 0.371336 0.413718 0.390256 0.000056 nan nan nan nan 0.371336 0.413718 0.390256 0.000056 0.367708 0.411472 0.386603 0.000128 0.374965 0.415965 0.393910 0.000132 nan nan nan nan nan nan nan nan 0.367708 0.411472 0.386603 0.000128 0.374965 0.415965 0.393910 0.000132 979.880000 995.020000 987.223933 435.448176 1059.480000 1038.620000 1050.593933 496.891284 7960.640000 7966.360000 7962.182133 908.320229
897 0.370983 0.413230 0.390252 0.000056 nan nan nan nan 0.370983 0.413230 0.390252 0.000056 0.367510 0.409390 0.386544 0.000129 0.374456 0.417071 0.393959 0.000131 nan nan nan nan nan nan nan nan 0.367510 0.409390 0.386544 0.000129 0.374456 0.417071 0.393959 0.000131 980.700000 993.130000 987.541700 426.343914 1061.010000 1037.270000 1050.295933 495.401976 7958.290000 7969.600000 7962.162367 889.434743
898 0.371208 0.413017 0.390324 0.000056 nan nan nan nan 0.371208 0.413017 0.390324 0.000056 0.367204 0.408963 0.386587 0.000129 0.375211 0.417071 0.394061 0.000131 nan nan nan nan nan nan nan nan 0.367204 0.408963 0.386587 0.000129 0.375211 0.417071 0.394061 0.000131 984.520000 993.080000 987.705533 426.031143 1057.800000 1039.480000 1050.095267 507.093758 7957.680000 7967.440000 7962.199200 883.668950
899 0.371375 0.413238 0.390389 0.000056 nan nan nan nan 0.371375 0.413238 0.390389 0.000056 0.366667 0.408701 0.386543 0.000130 0.376082 0.417774 0.394235 0.000132 nan nan nan nan nan nan nan nan 0.366667 0.408701 0.386543 0.000130 0.376082 0.417774 0.394235 0.000132 984.460000 994.790000 987.687400 427.617300 1060.790000 1040.970000 1049.900467 510.647198 7954.750000 7964.240000 7962.412133 882.854658
900 0.371003 0.413282 0.390357 0.000056 nan nan nan nan 0.371003 0.413282 0.390357 0.000056 0.366489 0.408402 0.386461 0.000132 0.375516 0.418163 0.394253 0.000131 nan nan nan nan nan nan nan nan 0.366489 0.408402 0.386461 0.000132 0.375516 0.418163 0.394253 0.000131 982.460000 996.360000 987.911267 426.279988 1061.420000 1039.700000 1049.733700 513.568114 7956.120000 7963.940000 7962.355033 884.888770
901 0.371380 0.413851 0.390495 0.000057 nan nan nan nan 0.371380 0.413851 0.390495 0.000057 0.366701 0.410178 0.386587 0.000133 0.376059 0.417525 0.394404 0.000131 nan nan nan nan nan nan nan nan 0.366701 0.410178 0.386587 0.000133 0.376059 0.417525 0.394404 0.000131 981.550000 993.590000 988.103433 429.749508 1062.040000 1038.070000 1049.377167 525.684880 7956.410000 7968.340000 7962.519400 885.737614
902 0.371393 0.414305 0.390468 0.000057 nan nan nan nan 0.371393 0.414305 0.390468 0.000057 0.367369 0.409811 0.386512 0.000132 0.375417 0.418799 0.394424 0.000131 nan nan nan nan nan nan nan nan 0.367369 0.409811 0.386512 0.000132 0.375417 0.418799 0.394424 0.000131 982.390000 996.450000 988.318233 434.379915 1059.370000 1039.240000 1049.304633 533.864943 7958.240000 7964.310000 7962.377133 889.001440
903 0.371076 0.414189 0.390456 0.000056 nan nan nan nan 0.371076 0.414189 0.390456 0.000056 0.366598 0.409677 0.386498 0.000134 0.375554 0.418700 0.394414 0.000132 nan nan nan nan nan nan nan nan 0.366598 0.409677 0.386498 0.000134 0.375554 0.418700 0.394414 0.000132 978.100000 996.850000 988.128867 435.052893 1060.220000 1037.190000 1049.104433 537.915463 7961.680000 7965.960000 7962.766700 884.478009
904 0.371535 0.413995 0.390454 0.000056 nan nan nan nan 0.371535 0.413995 0.390454 0.000056 0.366273 0.409882 0.386341 0.000133 0.376797 0.418108 0.394566 0.000131 nan nan nan nan nan nan nan nan 0.366273 0.409882 0.386341 0.000133 0.376797 0.418108 0.394566 0.000131 980.890000 995.840000 988.011800 442.995935 1057.280000 1037.370000 1049.329633 535.206615 7961.830000 7966.790000 7962.658567 885.537696
905 0.371470 0.413604 0.390469 0.000056 nan nan nan nan 0.371470 0.413604 0.390469 0.000056 0.367349 0.409691 0.386163 0.000133 0.375592 0.417516 0.394776 0.000132 nan nan nan nan nan nan nan nan 0.367349 0.409691 0.386163 0.000133 0.375592 0.417516 0.394776 0.000132 982.670000 996.190000 988.030767 440.668276 1060.300000 1038.410000 1049.430067 536.557039 7957.030000 7965.400000 7962.539167 886.625771
906 0.371396 0.413806 0.390572 0.000056 nan nan nan nan 0.371396 0.413806 0.390572 0.000056 0.367808 0.409698 0.386246 0.000134 0.374985 0.417913 0.394898 0.000130 nan nan nan nan nan nan nan nan 0.367808 0.409698 0.386246 0.000134 0.374985 0.417913 0.394898 0.000130 981.950000 992.900000 988.138567 451.799778 1055.970000 1035.540000 1049.317633 537.604691 7962.080000 7971.560000 7962.543800 893.282660
907 0.371221 0.413481 0.390519 0.000057 nan nan nan nan 0.371221 0.413481 0.390519 0.000057 0.367677 0.408574 0.386105 0.000135 0.374764 0.418388 0.394932 0.000132 nan nan nan nan nan nan nan nan 0.367677 0.408574 0.386105 0.000135 0.374764 0.418388 0.394932 0.000132 983.350000 993.710000 988.169700 461.320391 1056.960000 1034.970000 1049.514200 525.286913 7959.690000 7971.320000 7962.316100 890.468767
908 0.370989 0.413676 0.390471 0.000057 nan nan nan nan 0.370989 0.413676 0.390471 0.000057 0.366507 0.409019 0.385989 0.000133 0.375471 0.418333 0.394954 0.000133 nan nan nan nan nan nan nan nan 0.366507 0.409019 0.385989 0.000133 0.375471 0.418333 0.394954 0.000133 981.800000 998.430000 988.226167 474.048284 1056.720000 1032.270000 1049.498267 522.374457 7961.480000 7969.300000 7962.275567 888.918914
909 0.370516 0.413419 0.390381 0.000057 nan nan nan nan 0.370516 0.413419 0.390381 0.000057 0.365622 0.409506 0.385793 0.000131 0.375411 0.417333 0.394969 0.000132 nan nan nan nan nan nan nan nan 0.365622 0.409506 0.385793 0.000131 0.375411 0.417333 0.394969 0.000132 981.920000 995.800000 988.346300 474.045772 1059.120000 1038.560000 1049.487767 514.849339 7958.960000 7965.640000 7962.165933 872.009727
910 0.371009 0.413373 0.390318 0.000057 nan nan nan nan 0.371009 0.413373 0.390318 0.000057 0.366725 0.407382 0.385750 0.000130 0.375293 0.419363 0.394885 0.000132 nan nan nan nan nan nan nan nan 0.366725 0.407382 0.385750 0.000130 0.375293 0.419363 0.394885 0.000132 981.040000 999.320000 988.379067 479.331351 1059.520000 1034.990000 1049.327600 510.399993 7959.440000 7965.690000 7962.293333 858.157319
911 0.370589 0.412739 0.390256 0.000058 nan nan nan nan 0.370589 0.412739 0.390256 0.000058 0.367485 0.407423 0.385561 0.000129 0.373693 0.418055 0.394950 0.000134 nan nan nan nan nan nan nan nan 0.367485 0.407423 0.385561 0.000129 0.373693 0.418055 0.394950 0.000134 977.360000 1001.920000 988.231333 487.775155 1059.020000 1034.930000 1049.202067 505.549984 7963.620000 7963.150000 7962.566600 854.864503
912 0.371021 0.413499 0.390259 0.000057 nan nan nan nan 0.371021 0.413499 0.390259 0.000057 0.367045 0.407677 0.385613 0.000130 0.374997 0.419322 0.394906 0.000134 nan nan nan nan nan nan nan nan 0.367045 0.407677 0.385613 0.000130 0.374997 0.419322 0.394906 0.000134 978.290000 999.990000 988.159700 492.321925 1054.720000 1035.660000 1049.006867 503.997126 7966.990000 7964.350000 7962.833433 844.575969
913 0.370775 0.414329 0.390205 0.000058 nan nan nan nan 0.370775 0.414329 0.390205 0.000058 0.367626 0.408999 0.385576 0.000129 0.373923 0.419658 0.394833 0.000134 nan nan nan nan nan nan nan nan 0.367626 0.408999 0.385576 0.000129 0.373923 0.419658 0.394833 0.000134 979.170000 999.360000 988.195800 503.138836 1057.210000 1033.910000 1048.905533 491.837008 7963.620000 7966.730000 7962.898667 843.075575
914 0.370869 0.413803 0.390186 0.000058 nan nan nan nan 0.370869 0.413803 0.390186 0.000058 0.367019 0.410373 0.385513 0.000127 0.374719 0.417233 0.394860 0.000134 nan nan nan nan nan nan nan nan 0.367019 0.410373 0.385513 0.000127 0.374719 0.417233 0.394860 0.000134 979.960000 1001.550000 987.907433 502.007236 1055.660000 1035.720000 1048.903033 489.856741 7964.380000 7962.730000 7963.189533 854.461808
915 0.370799 0.413677 0.390136 0.000058 nan nan nan nan 0.370799 0.413677 0.390136 0.000058 0.366862 0.409470 0.385620 0.000126 0.374737 0.417883 0.394652 0.000133 nan nan nan nan nan nan nan nan 0.366862 0.409470 0.385620 0.000126 0.374737 0.417883 0.394652 0.000133 980.670000 997.330000 987.650067 503.439218 1056.340000 1036.970000 1048.633200 477.111505 7962.990000 7965.700000 7963.716733 848.995400
916 0.371076 0.413320 0.390130 0.000057 nan nan nan nan 0.371076 0.413320 0.390130 0.000057 0.367401 0.408709 0.385594 0.000124 0.374751 0.417931 0.394667 0.000134 nan nan nan nan nan nan nan nan 0.367401 0.408709 0.385594 0.000124 0.374751 0.417931 0.394667 0.000134 978.370000 997.060000 987.561867 495.852816 1058.360000 1034.980000 1048.327867 473.614373 7963.270000 7967.960000 7964.110267 863.416240
917 0.371304 0.413367 0.390138 0.000056 nan nan nan nan 0.371304 0.413367 0.390138 0.000056 0.367287 0.409710 0.385576 0.000123 0.375321 0.417024 0.394701 0.000131 nan nan nan nan nan nan nan nan 0.367287 0.409710 0.385576 0.000123 0.375321 0.417024 0.394701 0.000131 976.930000 1000.970000 987.624967 496.346573 1056.510000 1033.570000 1047.893500 476.321930 7966.560000 7965.460000 7964.481533 872.172369
918 0.371388 0.413748 0.390162 0.000055 nan nan nan nan 0.371388 0.413748 0.390162 0.000055 0.368275 0.409014 0.385741 0.000123 0.374500 0.418482 0.394584 0.000130 nan nan nan nan nan nan nan nan 0.368275 0.409014 0.385741 0.000123 0.374500 0.418482 0.394584 0.000130 980.740000 1001.840000 987.503300 502.574731 1055.470000 1029.970000 1047.717900 475.408095 7963.790000 7968.190000 7964.778800 880.700897
919 0.371652 0.412846 0.390193 0.000054 nan nan nan nan 0.371652 0.412846 0.390193 0.000054 0.367611 0.407028 0.385776 0.000123 0.375694 0.418663 0.394610 0.000127 nan nan nan nan nan nan nan nan 0.367611 0.407028 0.385776 0.000123 0.375694 0.418663 0.394610 0.000127 979.850000 1004.130000 987.632267 508.337667 1057.700000 1029.630000 1047.198033 476.169441 7962.450000 7966.240000 7965.169700 899.003604
920 0.371334 0.412516 0.390207 0.000055 nan nan nan nan 0.371334 0.412516 0.390207 0.000055 0.367335 0.406510 0.385736 0.000125 0.375333 0.418522 0.394677 0.000129 nan nan nan nan nan nan nan nan 0.367335 0.406510 0.385736 0.000125 0.375333 0.418522 0.394677 0.000129 983.270000 998.300000 987.589867 499.830107 1055.780000 1036.980000 1046.871167 477.374914 7960.950000 7964.720000 7965.538967 899.983123
921 0.371174 0.413103 0.390237 0.000056 nan nan nan nan 0.371174 0.413103 0.390237 0.000056 0.367557 0.409323 0.385762 0.000126 0.374791 0.416884 0.394713 0.000128 nan nan nan nan nan nan nan nan 0.367557 0.409323 0.385762 0.000126 0.374791 0.416884 0.394713 0.000128 981.610000 996.730000 987.612167 492.713803 1054.650000 1032.730000 1046.372867 478.102637 7963.740000 7970.540000 7966.014967 895.557924
922 0.371383 0.413139 0.390301 0.000057 nan nan nan nan 0.371383 0.413139 0.390301 0.000057 0.367588 0.408676 0.385725 0.000127 0.375178 0.417601 0.394877 0.000130 nan nan nan nan nan nan nan nan 0.367588 0.408676 0.385725 0.000127 0.375178 0.417601 0.394877 0.000130 980.110000 996.810000 987.776767 492.157601 1053.370000 1035.780000 1046.056033 488.846882 7966.520000 7967.410000 7966.167200 908.895829
923 0.371347 0.412833 0.390197 0.000056 nan nan nan nan 0.371347 0.412833 0.390197 0.000056 0.365577 0.408120 0.385613 0.000128 0.377116 0.417546 0.394782 0.000130 nan nan nan nan nan nan nan nan 0.365577 0.408120 0.385613 0.000128 0.377116 0.417546 0.394782 0.000130 983.080000 997.250000 987.767033 496.811523 1051.310000 1032.290000 1045.600867 481.292292 7965.610000 7970.460000 7966.632100 915.880655
924 0.370762 0.413152 0.390267 0.000057 nan nan nan nan 0.370762 0.413152 0.390267 0.000057 0.365429 0.407908 0.385678 0.000129 0.376096 0.418396 0.394856 0.000133 nan nan nan nan nan nan nan nan 0.365429 0.407908 0.385678 0.000129 0.376096 0.418396 0.394856 0.000133 980.370000 992.770000 987.783833 501.311774 1054.620000 1037.330000 1045.481067 479.839005 7965.010000 7969.900000 7966.735100 913.953776
925 0.370665 0.413268 0.390248 0.000058 nan nan nan nan 0.370665 0.413268 0.390248 0.000058 0.365564 0.407051 0.385635 0.000130 0.375766 0.419485 0.394862 0.000131 nan nan nan nan nan nan nan nan 0.365564 0.407051 0.385635 0.000130 0.375766 0.419485 0.394862 0.000131 981.490000 994.460000 987.814800 507.375642 1054.900000 1031.160000 1045.236567 482.420175 7963.610000 7974.380000 7966.948633 926.979605
926 0.370652 0.413011 0.390252 0.000057 nan nan nan nan 0.370652 0.413011 0.390252 0.000057 0.365936 0.409562 0.385678 0.000133 0.375369 0.416461 0.394825 0.000131 nan nan nan nan nan nan nan nan 0.365936 0.409562 0.385678 0.000133 0.375369 0.416461 0.394825 0.000131 981.440000 989.880000 987.921667 507.732690 1056.150000 1033.650000 1045.255967 479.384216 7962.410000 7976.470000 7966.822367 928.813489
927 0.370683 0.413855 0.390269 0.000058 nan nan nan nan 0.370683 0.413855 0.390269 0.000058 0.366160 0.407437 0.385692 0.000133 0.375205 0.420273 0.394845 0.000133 nan nan nan nan nan nan nan nan 0.366160 0.407437 0.385692 0.000133 0.375205 0.420273 0.394845 0.000133 980.810000 990.560000 987.998167 509.936377 1054.980000 1031.730000 1045.203667 474.040830 7964.210000 7977.710000 7966.798167 915.853673
928 0.370633 0.412598 0.390191 0.000058 nan nan nan nan 0.370633 0.412598 0.390191 0.000058 0.365227 0.407365 0.385620 0.000132 0.376038 0.417832 0.394761 0.000134 nan nan nan nan nan nan nan nan 0.365227 0.407365 0.385620 0.000132 0.376038 0.417832 0.394761 0.000134 984.510000 992.930000 987.856700 517.380055 1054.920000 1032.300000 1045.050200 471.387264 7960.570000 7974.770000 7967.093100 915.946536
929 0.370718 0.413170 0.390072 0.000058 nan nan nan nan 0.370718 0.413170 0.390072 0.000058 0.366993 0.409957 0.385473 0.000133 0.374443 0.416383 0.394671 0.000132 nan nan nan nan nan nan nan nan 0.366993 0.409957 0.385473 0.000133 0.374443 0.416383 0.394671 0.000132 983.420000 990.840000 988.146500 517.722904 1053.350000 1036.200000 1044.941400 476.378593 7963.230000 7972.960000 7966.912100 919.567401
930 0.370554 0.413270 0.390046 0.000058 nan nan nan nan 0.370554 0.413270 0.390046 0.000058 0.365899 0.408458 0.385376 0.000131 0.375210 0.418081 0.394716 0.000132 nan nan nan nan nan nan nan nan 0.365899 0.408458 0.385376 0.000131 0.375210 0.418081 0.394716 0.000132 982.870000 994.810000 988.206600 517.234251 1056.320000 1034.830000 1044.893167 477.154981 7960.810000 7970.360000 7966.900233 915.062098
931 0.370020 0.412891 0.390068 0.000057 nan nan nan nan 0.370020 0.412891 0.390068 0.000057 0.366122 0.408556 0.385457 0.000129 0.373918 0.417225 0.394679 0.000130 nan nan nan nan nan nan nan nan 0.366122 0.408556 0.385457 0.000129 0.373918 0.417225 0.394679 0.000130 984.480000 994.530000 988.106133 509.762532 1056.120000 1035.720000 1044.704267 472.309379 7959.400000 7969.750000 7967.189600 904.762543
932 0.370750 0.413219 0.390087 0.000058 nan nan nan nan 0.370750 0.413219 0.390087 0.000058 0.365732 0.408806 0.385537 0.000130 0.375769 0.417631 0.394638 0.000130 nan nan nan nan nan nan nan nan 0.365732 0.408806 0.385537 0.000130 0.375769 0.417631 0.394638 0.000130 980.640000 992.740000 988.120300 506.951226 1056.450000 1031.390000 1044.728667 470.040173 7962.910000 7975.870000 7967.151033 898.797567
933 0.370163 0.412945 0.389939 0.000058 nan nan nan nan 0.370163 0.412945 0.389939 0.000058 0.365823 0.407895 0.385377 0.000130 0.374504 0.417994 0.394501 0.000129 nan nan nan nan nan nan nan nan 0.365823 0.407895 0.385377 0.000130 0.374504 0.417994 0.394501 0.000129 978.820000 995.880000 988.004233 506.282266 1057.350000 1032.370000 1044.820233 472.829645 7963.830000 7971.750000 7967.175533 892.853064
934 0.370306 0.412691 0.389946 0.000058 nan nan nan nan 0.370306 0.412691 0.389946 0.000058 0.366345 0.407299 0.385355 0.000129 0.374267 0.418083 0.394537 0.000130 nan nan nan nan nan nan nan nan 0.366345 0.407299 0.385355 0.000129 0.374267 0.418083 0.394537 0.000130 982.080000 995.190000 988.029267 496.448813 1058.170000 1032.890000 1044.908067 466.837490 7959.750000 7971.920000 7967.062667 885.804081
935 0.370636 0.414115 0.389935 0.000059 nan nan nan nan 0.370636 0.414115 0.389935 0.000059 0.366751 0.410887 0.385299 0.000130 0.374522 0.417343 0.394571 0.000131 nan nan nan nan nan nan nan nan 0.366751 0.410887 0.385299 0.000130 0.374522 0.417343 0.394571 0.000131 984.260000 997.510000 988.209000 498.914568 1059.670000 1027.990000 1044.785767 462.095262 7956.070000 7974.500000 7967.005233 902.223826
936 0.370456 0.413648 0.389842 0.000058 nan nan nan nan 0.370456 0.413648 0.389842 0.000058 0.366862 0.409305 0.385262 0.000127 0.374051 0.417992 0.394421 0.000131 nan nan nan nan nan nan nan nan 0.366862 0.409305 0.385262 0.000127 0.374051 0.417992 0.394421 0.000131 982.790000 995.360000 988.125600 503.256287 1057.020000 1030.820000 1044.912533 453.342195 7960.190000 7973.820000 7966.961867 900.896757
937 0.370537 0.413310 0.389829 0.000058 nan nan nan nan 0.370537 0.413310 0.389829 0.000058 0.366935 0.409859 0.385340 0.000128 0.374140 0.416761 0.394317 0.000130 nan nan nan nan nan nan nan nan 0.366935 0.409859 0.385340 0.000128 0.374140 0.416761 0.394317 0.000130 983.990000 995.850000 988.132833 498.289289 1052.910000 1031.900000 1044.848733 451.250236 7963.100000 7972.250000 7967.018433 907.739868
938 0.370552 0.412433 0.389715 0.000057 nan nan nan nan 0.370552 0.412433 0.389715 0.000057 0.366252 0.409115 0.385160 0.000127 0.374853 0.415751 0.394270 0.000130 nan nan nan nan nan nan nan nan 0.366252 0.409115 0.385160 0.000127 0.374853 0.415751 0.394270 0.000130 985.830000 992.560000 988.311533 493.974255 1055.200000 1030.820000 1045.009767 446.664430 7958.970000 7976.620000 7966.678700 902.769392
939 0.370062 0.412202 0.389696 0.000057 nan nan nan nan 0.370062 0.412202 0.389696 0.000057 0.364416 0.408562 0.385169 0.000126 0.375708 0.415841 0.394223 0.000130 nan nan nan nan nan nan nan nan 0.364416 0.408562 0.385169 0.000126 0.375708 0.415841 0.394223 0.000130 985.640000 1000.070000 988.501967 496.875824 1054.280000 1028.620000 1045.003967 439.644637 7960.080000 7971.310000 7966.494067 904.743681
940 0.370323 0.412275 0.389626 0.000057 nan nan nan nan 0.370323 0.412275 0.389626 0.000057 0.364946 0.406976 0.385152 0.000125 0.375701 0.417574 0.394101 0.000130 nan nan nan nan nan nan nan nan 0.364946 0.406976 0.385152 0.000125 0.375701 0.417574 0.394101 0.000130 987.260000 996.640000 988.474567 495.468371 1054.620000 1032.050000 1045.084567 438.391133 7958.120000 7971.310000 7966.440867 906.970675
941 0.370480 0.412718 0.389651 0.000057 nan nan nan nan 0.370480 0.412718 0.389651 0.000057 0.366928 0.407857 0.385201 0.000125 0.374033 0.417580 0.394100 0.000129 nan nan nan nan nan nan nan nan 0.366928 0.407857 0.385201 0.000125 0.374033 0.417580 0.394100 0.000129 984.520000 995.030000 988.858800 507.767069 1052.380000 1031.420000 1044.889333 433.150383 7963.100000 7973.550000 7966.251867 920.021576
942 0.370489 0.412172 0.389706 0.000058 nan nan nan nan 0.370489 0.412172 0.389706 0.000058 0.365971 0.407165 0.385308 0.000127 0.375008 0.417179 0.394104 0.000131 nan nan nan nan nan nan nan nan 0.365971 0.407165 0.385308 0.000127 0.375008 0.417179 0.394104 0.000131 985.950000 993.350000 989.018900 509.881711 1053.670000 1029.050000 1044.979767 427.876677 7960.380000 7977.600000 7966.001333 918.962651
943 0.370521 0.412518 0.389683 0.000058 nan nan nan nan 0.370521 0.412518 0.389683 0.000058 0.366690 0.408143 0.385434 0.000125 0.374351 0.416892 0.393932 0.000131 nan nan nan nan nan nan nan nan 0.366690 0.408143 0.385434 0.000125 0.374351 0.416892 0.393932 0.000131 982.350000 995.140000 989.139433 511.391230 1051.100000 1027.400000 1044.874833 425.613424 7966.550000 7977.460000 7965.985733 919.877093
944 0.370611 0.412765 0.389618 0.000057 nan nan nan nan 0.370611 0.412765 0.389618 0.000057 0.366182 0.407307 0.385475 0.000125 0.375039 0.418223 0.393760 0.000130 nan nan nan nan nan nan nan nan 0.366182 0.407307 0.385475 0.000125 0.375039 0.418223 0.393760 0.000130 984.470000 997.760000 989.378733 507.534350 1052.800000 1031.070000 1044.773200 419.449981 7962.730000 7971.170000 7965.848067 919.008895
945 0.370665 0.412770 0.389632 0.000057 nan nan nan nan 0.370665 0.412770 0.389632 0.000057 0.367747 0.407098 0.385495 0.000126 0.373582 0.418442 0.393768 0.000131 nan nan nan nan nan nan nan nan 0.367747 0.407098 0.385495 0.000126 0.373582 0.418442 0.393768 0.000131 981.460000 999.460000 989.746767 507.127905 1052.270000 1032.580000 1044.786867 417.302723 7966.270000 7967.960000 7965.466367 914.759034
946 0.370942 0.412056 0.389719 0.000056 nan nan nan nan 0.370942 0.412056 0.389719 0.000056 0.367870 0.409284 0.385671 0.000125 0.374014 0.414828 0.393767 0.000130 nan nan nan nan nan nan nan nan 0.367870 0.409284 0.385671 0.000125 0.374014 0.414828 0.393767 0.000130 983.490000 997.490000 989.834000 499.908726 1054.280000 1033.100000 1044.831367 411.335765 7962.230000 7969.410000 7965.334633 895.368322
947 0.371040 0.411640 0.389720 0.000055 nan nan nan nan 0.371040 0.411640 0.389720 0.000055 0.366169 0.406113 0.385668 0.000122 0.375910 0.417167 0.393772 0.000129 nan nan nan nan nan nan nan nan 0.366169 0.406113 0.385668 0.000122 0.375910 0.417167 0.393772 0.000129 984.180000 1000.540000 989.992467 499.554349 1053.680000 1031.980000 1044.430000 408.792061 7962.140000 7967.480000 7965.577533 884.240825
948 0.371186 0.412741 0.389814 0.000056 nan nan nan nan 0.371186 0.412741 0.389814 0.000056 0.366858 0.408349 0.385799 0.000124 0.375514 0.417132 0.393830 0.000130 nan nan nan nan nan nan nan nan 0.366858 0.408349 0.385799 0.000124 0.375514 0.417132 0.393830 0.000130 983.260000 996.750000 990.036767 499.597889 1055.130000 1035.100000 1044.044367 407.918778 7961.610000 7968.150000 7965.918867 887.550838
949 0.371014 0.412915 0.389850 0.000056 nan nan nan nan 0.371014 0.412915 0.389850 0.000056 0.366823 0.409392 0.385904 0.000126 0.375205 0.416438 0.393796 0.000127 nan nan nan nan nan nan nan nan 0.366823 0.409392 0.385904 0.000126 0.375205 0.416438 0.393796 0.000127 984.170000 1000.760000 990.089367 494.622045 1051.430000 1032.210000 1043.739900 407.788003 7964.400000 7967.030000 7966.170733 881.109681
950 0.370777 0.412382 0.389891 0.000056 nan nan nan nan 0.370777 0.412382 0.389891 0.000056 0.365720 0.408372 0.385925 0.000128 0.375833 0.416392 0.393857 0.000128 nan nan nan nan nan nan nan nan 0.365720 0.408372 0.385925 0.000128 0.375833 0.416392 0.393857 0.000128 988.620000 994.580000 990.078133 499.251803 1052.890000 1032.260000 1043.470533 412.767240 7958.490000 7973.160000 7966.451333 889.689220
951 0.370820 0.413257 0.389965 0.000056 nan nan nan nan 0.370820 0.413257 0.389965 0.000056 0.366057 0.408965 0.385947 0.000129 0.375583 0.417549 0.393983 0.000128 nan nan nan nan nan nan nan nan 0.366057 0.408965 0.385947 0.000129 0.375583 0.417549 0.393983 0.000128 986.150000 992.790000 990.054733 492.618009 1049.970000 1029.080000 1043.140533 424.129232 7963.880000 7978.130000 7966.804733 899.949484
952 0.370676 0.412549 0.389913 0.000055 nan nan nan nan 0.370676 0.412549 0.389913 0.000055 0.365536 0.408406 0.385736 0.000128 0.375816 0.416692 0.394090 0.000127 nan nan nan nan nan nan nan nan 0.365536 0.408406 0.385736 0.000128 0.375816 0.416692 0.394090 0.000127 986.450000 992.340000 990.077433 493.968484 1054.690000 1032.450000 1043.047100 432.107497 7958.860000 7975.210000 7966.875467 908.130418
953 0.370814 0.413195 0.390035 0.000056 nan nan nan nan 0.370814 0.413195 0.390035 0.000056 0.366624 0.410376 0.385828 0.000130 0.375004 0.416014 0.394242 0.000127 nan nan nan nan nan nan nan nan 0.366624 0.410376 0.385828 0.000130 0.375004 0.416014 0.394242 0.000127 987.810000 997.210000 990.252067 498.786774 1052.300000 1034.790000 1042.808267 434.758393 7959.890000 7968.000000 7966.939667 918.218893
954 0.370694 0.412477 0.390036 0.000056 nan nan nan nan 0.370694 0.412477 0.390036 0.000056 0.365344 0.409054 0.385827 0.000130 0.376045 0.415899 0.394246 0.000129 nan nan nan nan nan nan nan nan 0.365344 0.409054 0.385827 0.000130 0.376045 0.415899 0.394246 0.000129 984.760000 998.110000 990.596433 487.816842 1054.370000 1031.930000 1042.644467 437.960121 7960.870000 7969.960000 7966.759100 907.825729
955 0.371110 0.412921 0.390062 0.000058 nan nan nan nan 0.371110 0.412921 0.390062 0.000058 0.366194 0.408864 0.385831 0.000133 0.376025 0.416978 0.394292 0.000130 nan nan nan nan nan nan nan nan 0.366194 0.408864 0.385831 0.000133 0.376025 0.416978 0.394292 0.000130 986.620000 1000.950000 990.924667 483.485047 1050.010000 1030.430000 1042.306500 446.134591 7963.370000 7968.620000 7966.768833 913.548348
956 0.370844 0.413463 0.390039 0.000058 nan nan nan nan 0.370844 0.413463 0.390039 0.000058 0.366118 0.410695 0.385830 0.000132 0.375569 0.416232 0.394249 0.000132 nan nan nan nan nan nan nan nan 0.366118 0.410695 0.385830 0.000132 0.375569 0.416232 0.394249 0.000132 987.360000 999.730000 991.197833 485.550914 1053.250000 1029.470000 1042.265400 458.019390 7959.390000 7970.800000 7966.536767 926.584174
957 0.370393 0.412775 0.389975 0.000057 nan nan nan nan 0.370393 0.412775 0.389975 0.000057 0.366771 0.408772 0.385695 0.000132 0.374015 0.416777 0.394256 0.000130 nan nan nan nan nan nan nan nan 0.366771 0.408772 0.385695 0.000132 0.374015 0.416777 0.394256 0.000130 985.800000 999.620000 991.438067 470.379154 1054.080000 1031.750000 1042.308100 462.549662 7960.120000 7968.630000 7966.253833 920.374968
958 0.370523 0.412783 0.389986 0.000058 nan nan nan nan 0.370523 0.412783 0.389986 0.000058 0.366305 0.408986 0.385700 0.000133 0.374742 0.416580 0.394273 0.000129 nan nan nan nan nan nan nan nan 0.366305 0.408986 0.385700 0.000133 0.374742 0.416580 0.394273 0.000129 990.420000 995.100000 991.684100 465.196841 1050.460000 1028.610000 1042.350100 467.736720 7959.120000 7976.290000 7965.965800 909.881900
959 0.370541 0.413002 0.389862 0.000057 nan nan nan nan 0.370541 0.413002 0.389862 0.000057 0.364999 0.410776 0.385496 0.000134 0.376083 0.415229 0.394227 0.000130 nan nan nan nan nan nan nan nan 0.364999 0.410776 0.385496 0.000134 0.376083 0.415229 0.394227 0.000130 986.730000 996.980000 991.791333 458.982040 1051.890000 1030.130000 1042.369567 473.014003 7961.380000 7972.890000 7965.839100 910.566042
960 0.370667 0.413641 0.389871 0.000057 nan nan nan nan 0.370667 0.413641 0.389871 0.000057 0.365763 0.408999 0.385448 0.000132 0.375572 0.418283 0.394294 0.000130 nan nan nan nan nan nan nan nan 0.365763 0.408999 0.385448 0.000132 0.375572 0.418283 0.394294 0.000130 987.130000 999.920000 991.911033 449.217988 1052.260000 1026.820000 1042.244667 478.321999 7960.610000 7973.260000 7965.844300 889.828635
961 0.370593 0.413256 0.389895 0.000058 nan nan nan nan 0.370593 0.413256 0.389895 0.000058 0.366781 0.407830 0.385357 0.000134 0.374404 0.418683 0.394433 0.000132 nan nan nan nan nan nan nan nan 0.366781 0.407830 0.385357 0.000134 0.374404 0.418683 0.394433 0.000132 985.760000 998.930000 992.009167 455.422006 1049.760000 1027.080000 1042.073000 481.194339 7964.480000 7973.990000 7965.917833 903.423487
962 0.370842 0.413248 0.389872 0.000057 nan nan nan nan 0.370842 0.413248 0.389872 0.000057 0.366970 0.409761 0.385337 0.000131 0.374714 0.416735 0.394406 0.000132 nan nan nan nan nan nan nan nan 0.366970 0.409761 0.385337 0.000131 0.374714 0.416735 0.394406 0.000132 989.150000 1000.170000 992.238233 453.747223 1050.230000 1027.190000 1041.983500 495.994826 7960.620000 7972.640000 7965.778267 922.043501
963 0.370513 0.412544 0.389829 0.000056 nan nan nan nan 0.370513 0.412544 0.389829 0.000056 0.366957 0.408617 0.385358 0.000131 0.374069 0.416471 0.394300 0.000132 nan nan nan nan nan nan nan nan 0.366957 0.408617 0.385358 0.000131 0.374069 0.416471 0.394300 0.000132 990.400000 999.210000 992.380167 457.953480 1050.580000 1030.380000 1041.935567 502.757325 7959.020000 7970.410000 7965.684267 935.378065
964 0.370383 0.412941 0.389846 0.000057 nan nan nan nan 0.370383 0.412941 0.389846 0.000057 0.366021 0.409691 0.385371 0.000132 0.374744 0.416191 0.394321 0.000134 nan nan nan nan nan nan nan nan 0.366021 0.409691 0.385371 0.000132 0.374744 0.416191 0.394321 0.000134 985.050000 997.010000 992.426967 457.105882 1051.830000 1031.910000 1042.119867 515.103034 7963.120000 7971.080000 7965.453167 941.072758
965 0.369980 0.412910 0.389835 0.000058 nan nan nan nan 0.369980 0.412910 0.389835 0.000058 0.366124 0.409110 0.385424 0.000131 0.373836 0.416710 0.394247 0.000135 nan nan nan nan nan nan nan nan 0.366124 0.409110 0.385424 0.000131 0.373836 0.416710 0.394247 0.000135 987.990000 998.140000 992.510933 458.569172 1051.970000 1029.590000 1042.148200 524.753053 7960.040000 7972.270000 7965.340867 943.741889
966 0.370754 0.413813 0.389763 0.000058 nan nan nan nan 0.370754 0.413813 0.389763 0.000058 0.367393 0.408365 0.385323 0.000131 0.374116 0.419260 0.394202 0.000136 nan nan nan nan nan nan nan nan 0.367393 0.408365 0.385323 0.000131 0.374116 0.419260 0.394202 0.000136 989.780000 1001.350000 992.368800 457.450383 1048.160000 1031.010000 1042.467800 526.757772 7962.060000 7967.640000 7965.163400 935.217705
967 0.370243 0.412756 0.389672 0.000059 nan nan nan nan 0.370243 0.412756 0.389672 0.000059 0.366239 0.407171 0.385197 0.000132 0.374247 0.418342 0.394146 0.000138 nan nan nan nan nan nan nan nan 0.366239 0.407171 0.385197 0.000132 0.374247 0.418342 0.394146 0.000138 987.310000 1000.630000 992.411600 457.567820 1049.600000 1028.550000 1042.650067 528.938669 7963.090000 7970.820000 7964.938333 928.488180
968 0.370278 0.412509 0.389607 0.000058 nan nan nan nan 0.370278 0.412509 0.389607 0.000058 0.367829 0.407873 0.385200 0.000132 0.372727 0.417144 0.394015 0.000134 nan nan nan nan nan nan nan nan 0.367829 0.407873 0.385200 0.000132 0.372727 0.417144 0.394015 0.000134 986.230000 996.590000 992.294600 465.365908 1052.310000 1028.470000 1042.565733 537.692830 7961.460000 7974.940000 7965.139667 937.113278
969 0.370163 0.412815 0.389650 0.000058 nan nan nan nan 0.370163 0.412815 0.389650 0.000058 0.366141 0.408705 0.385280 0.000133 0.374184 0.416924 0.394019 0.000133 nan nan nan nan nan nan nan nan 0.366141 0.408705 0.385280 0.000133 0.374184 0.416924 0.394019 0.000133 986.790000 994.180000 992.211967 462.613440 1050.040000 1025.080000 1042.360133 534.419126 7963.170000 7980.740000 7965.427900 923.368822
970 0.370408 0.412867 0.389649 0.000059 nan nan nan nan 0.370408 0.412867 0.389649 0.000059 0.366569 0.409146 0.385279 0.000134 0.374246 0.416588 0.394019 0.000132 nan nan nan nan nan nan nan nan 0.366569 0.409146 0.385279 0.000134 0.374246 0.416588 0.394019 0.000132 984.940000 998.940000 992.265200 454.143217 1050.660000 1026.440000 1042.341167 527.643992 7964.400000 7974.620000 7965.393633 897.682620
971 0.370474 0.412129 0.389540 0.000058 nan nan nan nan 0.370474 0.412129 0.389540 0.000058 0.366592 0.407893 0.385173 0.000132 0.374356 0.416365 0.393906 0.000132 nan nan nan nan nan nan nan nan 0.366592 0.407893 0.385173 0.000132 0.374356 0.416365 0.393906 0.000132 989.330000 997.220000 992.120600 452.247066 1051.390000 1029.930000 1042.466100 526.358486 7959.280000 7972.850000 7965.413300 896.032140
972 0.370036 0.413592 0.389632 0.000059 nan nan nan nan 0.370036 0.413592 0.389632 0.000059 0.366653 0.409972 0.385260 0.000133 0.373418 0.417212 0.394004 0.000133 nan nan nan nan nan nan nan nan 0.366653 0.409972 0.385260 0.000133 0.373418 0.417212 0.394004 0.000133 987.440000 1002.200000 992.192267 453.425434 1052.630000 1024.620000 1042.275733 521.680236 7959.930000 7973.180000 7965.532000 876.210506
973 0.370081 0.413474 0.389599 0.000058 nan nan nan nan 0.370081 0.413474 0.389599 0.000058 0.366706 0.408253 0.385147 0.000132 0.373456 0.418696 0.394052 0.000133 nan nan nan nan nan nan nan nan 0.366706 0.408253 0.385147 0.000132 0.373456 0.418696 0.394052 0.000133 986.870000 998.950000 992.025733 452.041043 1051.390000 1027.290000 1042.411633 520.795875 7961.740000 7973.760000 7965.562633 866.221210
974 0.370039 0.413599 0.389555 0.000058 nan nan nan nan 0.370039 0.413599 0.389555 0.000058 0.364860 0.408283 0.385062 0.000130 0.375218 0.418915 0.394047 0.000134 nan nan nan nan nan nan nan nan 0.364860 0.408283 0.385062 0.000130 0.375218 0.418915 0.394047 0.000134 989.930000 1003.150000 992.004767 453.361191 1054.740000 1027.190000 1042.592600 524.094443 7955.330000 7969.660000 7965.402633 846.472079
975 0.369897 0.412435 0.389425 0.000057 nan nan nan nan 0.369897 0.412435 0.389425 0.000057 0.366529 0.407261 0.385019 0.000129 0.373264 0.417609 0.393831 0.000132 nan nan nan nan nan nan nan nan 0.366529 0.407261 0.385019 0.000129 0.373264 0.417609 0.393831 0.000132 986.450000 999.470000 992.009467 451.558171 1054.580000 1029.300000 1042.645933 525.667315 7958.970000 7971.230000 7965.344600 838.141735
976 0.369709 0.412863 0.389408 0.000058 nan nan nan nan 0.369709 0.412863 0.389408 0.000058 0.365972 0.407480 0.385024 0.000128 0.373445 0.418247 0.393792 0.000133 nan nan nan nan nan nan nan nan 0.365972 0.407480 0.385024 0.000128 0.373445 0.418247 0.393792 0.000133 988.340000 1000.340000 991.978933 450.911465 1053.460000 1031.280000 1042.659800 524.939809 7958.200000 7968.380000 7965.361267 830.036108
977 0.370039 0.412742 0.389370 0.000059 nan nan nan nan 0.370039 0.412742 0.389370 0.000059 0.367126 0.407344 0.385043 0.000130 0.372953 0.418140 0.393696 0.000135 nan nan nan nan nan nan nan nan 0.367126 0.407344 0.385043 0.000130 0.372953 0.418140 0.393696 0.000135 988.810000 1001.280000 992.002533 447.014787 1050.830000 1030.180000 1042.450700 520.478281 7960.360000 7968.540000 7965.546767 828.650602
978 0.370111 0.412947 0.389331 0.000059 nan nan nan nan 0.370111 0.412947 0.389331 0.000059 0.366224 0.408543 0.385062 0.000130 0.373997 0.417352 0.393601 0.000136 nan nan nan nan nan nan nan nan 0.366224 0.408543 0.385062 0.000130 0.373997 0.417352 0.393601 0.000136 989.870000 998.610000 992.177533 448.448027 1051.420000 1031.950000 1042.239733 527.779281 7958.710000 7969.440000 7965.582733 824.811123
979 0.370098 0.413021 0.389212 0.000059 nan nan nan nan 0.370098 0.413021 0.389212 0.000059 0.366757 0.410456 0.384972 0.000128 0.373440 0.415586 0.393452 0.000137 nan nan nan nan nan nan nan nan 0.366757 0.410456 0.384972 0.000128 0.373440 0.415586 0.393452 0.000137 987.690000 998.250000 992.229733 439.295040 1053.370000 1027.430000 1042.342833 514.543030 7958.940000 7974.320000 7965.427433 803.910546
980 0.370520 0.412617 0.389101 0.000057 nan nan nan nan 0.370520 0.412617 0.389101 0.000057 0.367797 0.408473 0.384888 0.000125 0.373243 0.416762 0.393314 0.000134 nan nan nan nan nan nan nan nan 0.367797 0.408473 0.384888 0.000125 0.373243 0.416762 0.393314 0.000134 988.900000 1000.860000 992.112600 431.491741 1052.240000 1027.930000 1042.451000 507.344670 7958.860000 7971.210000 7965.436400 784.052056
981 0.370123 0.412490 0.389181 0.000057 nan nan nan nan 0.370123 0.412490 0.389181 0.000057 0.366873 0.406862 0.384990 0.000125 0.373373 0.418118 0.393373 0.000135 nan nan nan nan nan nan nan nan 0.366873 0.406862 0.384990 0.000125 0.373373 0.418118 0.393373 0.000135 990.920000 1001.390000 992.317900 429.590236 1049.750000 1028.680000 1042.242400 502.194949 7959.330000 7969.930000 7965.439700 774.981409
982 0.370309 0.412495 0.389167 0.000057 nan nan nan nan 0.370309 0.412495 0.389167 0.000057 0.366740 0.407934 0.385081 0.000124 0.373877 0.417056 0.393254 0.000134 nan nan nan nan nan nan nan nan 0.366740 0.407934 0.385081 0.000124 0.373877 0.417056 0.393254 0.000134 986.300000 1000.080000 992.441700 422.192246 1052.240000 1029.840000 1041.816467 497.850091 7961.460000 7970.080000 7965.741833 765.691519
983 0.370070 0.412408 0.389140 0.000057 nan nan nan nan 0.370070 0.412408 0.389140 0.000057 0.365591 0.408504 0.385112 0.000122 0.374550 0.416312 0.393168 0.000133 nan nan nan nan nan nan nan nan 0.365591 0.408504 0.385112 0.000122 0.374550 0.416312 0.393168 0.000133 985.900000 999.030000 992.231600 419.170357 1051.580000 1029.420000 1042.091867 480.036143 7962.520000 7971.550000 7965.676533 748.991705
984 0.370207 0.412681 0.389134 0.000056 nan nan nan nan 0.370207 0.412681 0.389134 0.000056 0.366617 0.407019 0.385075 0.000120 0.373797 0.418343 0.393192 0.000132 nan nan nan nan nan nan nan nan 0.366617 0.407019 0.385075 0.000120 0.373797 0.418343 0.393192 0.000132 987.120000 1000.220000 992.255167 423.299135 1048.030000 1028.380000 1042.132267 471.256836 7964.850000 7971.400000 7965.612567 738.841844
[truncated: 6,508 more chars]
