# Supplementary material for: A linear reciprocal relationship between robustness and plasticity in homeostatic biological networks
Source: PLoS One. 2023 Jan 26;18(1):e0277181. doi: 10.1371/journal.pone.0277181 (PMC9879506; doi:10.1371/journal.pone.0277181)
Supplement: S2 Data — (ZIP) [file pone.0277181.s002.zip › data/Fig2CD/fitness_40_avg.data]

0 0.422682 0.487205 0.462369 0.000127 0.464191 0.461966 0.462165 0.000084 0.447587 0.472061 0.462247 0.000048 0.425113 0.483665 0.459485 0.000249 0.420251 0.490745 0.465254 0.000260 0.456312 0.454363 0.455406 0.000161 0.472069 0.469569 0.468923 0.000174 0.443833 0.466084 0.457038 0.000093 0.451342 0.478039 0.467455 0.000100 987.640000 1005.090000 1000.096533 882.086399 1020.520000 996.320000 1000.158833 888.816860 7991.840000 7998.590000 7999.744633 1562.653871
1 0.417908 0.486331 0.457819 0.000166 0.464612 0.460791 0.462350 0.000082 0.445931 0.471007 0.460538 0.000053 0.417862 0.483861 0.455088 0.000324 0.417953 0.488801 0.460550 0.000340 0.457079 0.454348 0.455568 0.000160 0.472145 0.467233 0.469133 0.000170 0.441393 0.466153 0.455376 0.000103 0.450469 0.475860 0.465700 0.000109 1003.110000 1008.710000 1008.499033 892.527902 1028.650000 1003.760000 1012.774900 899.110432 7968.240000 7987.530000 7978.726067 1566.737077
2 0.414796 0.484334 0.451983 0.000196 0.464706 0.461198 0.462623 0.000080 0.444742 0.470453 0.458367 0.000058 0.415195 0.479777 0.449490 0.000395 0.414397 0.488892 0.454476 0.000422 0.456584 0.454503 0.455811 0.000158 0.472829 0.467894 0.469435 0.000165 0.440028 0.464612 0.453282 0.000112 0.449456 0.476293 0.463451 0.000120 1000.280000 1014.380000 1006.385200 884.349092 1030.770000 1008.690000 1016.289967 924.304886 7968.950000 7976.930000 7977.324833 1594.462192
3 0.411279 0.481510 0.445532 0.000203 0.464612 0.461194 0.462853 0.000078 0.443279 0.469321 0.455924 0.000057 0.409587 0.478184 0.443186 0.000443 0.412971 0.484837 0.447877 0.000473 0.456961 0.456171 0.456036 0.000153 0.472264 0.466218 0.469671 0.000161 0.438011 0.464976 0.450896 0.000115 0.448547 0.473666 0.460953 0.000124 998.040000 1016.310000 1004.586267 878.169005 1030.610000 1005.990000 1020.006467 917.785360 7971.350000 7977.700000 7975.407267 1618.911525
4 0.407567 0.478734 0.439685 0.000184 0.465277 0.462375 0.463196 0.000073 0.442193 0.468918 0.453792 0.000052 0.407419 0.475231 0.437511 0.000445 0.407716 0.482237 0.441860 0.000479 0.457435 0.454263 0.456371 0.000143 0.473119 0.470486 0.470021 0.000149 0.437428 0.462650 0.448827 0.000111 0.446958 0.475187 0.458756 0.000120 999.230000 1016.970000 1003.328500 830.958933 1031.240000 1004.470000 1023.482700 884.063469 7969.530000 7978.560000 7973.188800 1581.721406
5 0.405507 0.474569 0.435068 0.000156 0.464726 0.462963 0.463416 0.000069 0.441038 0.467605 0.452077 0.000047 0.405203 0.472842 0.433168 0.000415 0.405811 0.476296 0.436969 0.000456 0.457038 0.455791 0.456486 0.000134 0.472414 0.470134 0.470346 0.000137 0.436304 0.462612 0.447159 0.000104 0.445773 0.472599 0.456995 0.000116 996.060000 1013.610000 1002.188933 769.520179 1037.180000 1008.840000 1026.277067 823.127187 7966.760000 7977.550000 7971.534000 1519.029101
6 0.402801 0.468147 0.431465 0.000132 0.464161 0.463069 0.463542 0.000065 0.439617 0.465100 0.450711 0.000041 0.403951 0.465437 0.430012 0.000382 0.401651 0.470857 0.432918 0.000409 0.457285 0.456278 0.456625 0.000127 0.471037 0.469860 0.470460 0.000132 0.435952 0.459942 0.445980 0.000099 0.443283 0.470259 0.455443 0.000105 997.880000 1010.920000 1001.344333 704.106358 1035.270000 1010.960000 1028.054533 754.457343 7966.850000 7978.120000 7970.601133 1413.131066
7 0.400768 0.463632 0.428652 0.000120 0.465463 0.461290 0.463653 0.000062 0.439585 0.462227 0.449652 0.000039 0.400651 0.459002 0.427329 0.000361 0.400886 0.468262 0.429975 0.000382 0.457745 0.455370 0.456760 0.000119 0.473180 0.467210 0.470546 0.000128 0.434908 0.456823 0.444987 0.000092 0.444262 0.467631 0.454317 0.000101 998.450000 1005.810000 1000.598133 646.048421 1036.130000 1006.840000 1029.187533 685.581207 7965.420000 7987.350000 7970.214333 1311.560918
8 0.397920 0.459905 0.426415 0.000116 0.464777 0.462846 0.463677 0.000061 0.438034 0.461669 0.448773 0.000037 0.398592 0.459005 0.425226 0.000350 0.397248 0.460805 0.427604 0.000363 0.458896 0.456342 0.456805 0.000114 0.470659 0.469349 0.470550 0.000125 0.434774 0.457407 0.444173 0.000089 0.441294 0.465931 0.453372 0.000096 996.260000 1006.410000 999.775400 583.688166 1035.870000 1022.040000 1029.830300 645.989336 7967.870000 7971.550000 7970.394300 1208.612593
9 0.396028 0.457267 0.424315 0.000116 0.465742 0.461878 0.463894 0.000059 0.437856 0.460033 0.448062 0.000037 0.396843 0.456399 0.423250 0.000348 0.395213 0.458135 0.425379 0.000360 0.458323 0.454759 0.456882 0.000113 0.473161 0.468997 0.470907 0.000121 0.433731 0.455415 0.443429 0.000087 0.441982 0.464652 0.452696 0.000095 997.200000 1009.550000 999.241600 531.970000 1037.320000 1021.520000 1030.743233 598.068348 7965.480000 7968.930000 7970.015167 1095.142846
10 0.393741 0.454566 0.422125 0.000116 0.465105 0.462349 0.464057 0.000057 0.436559 0.459236 0.447284 0.000036 0.395797 0.450262 0.421149 0.000336 0.391686 0.458869 0.423102 0.000355 0.456741 0.456005 0.456973 0.000109 0.473468 0.468693 0.471141 0.000117 0.432363 0.453708 0.442643 0.000086 0.440755 0.464764 0.451925 0.000094 996.760000 1004.010000 998.687900 489.346012 1037.640000 1022.490000 1031.522900 560.168894 7965.600000 7973.500000 7969.789200 1004.807298
11 0.391953 0.452210 0.420187 0.000118 0.465592 0.460423 0.464118 0.000055 0.436137 0.457138 0.446546 0.000036 0.391510 0.450574 0.419247 0.000326 0.392396 0.453846 0.421127 0.000345 0.458287 0.455392 0.457026 0.000106 0.472898 0.465454 0.471210 0.000113 0.431576 0.453465 0.441915 0.000083 0.440697 0.460811 0.451177 0.000090 997.250000 1004.500000 998.438700 451.952412 1037.000000 1026.670000 1032.271133 524.075172 7965.750000 7968.830000 7969.290167 917.560649
12 0.389224 0.451516 0.418167 0.000121 0.464700 0.462116 0.464194 0.000053 0.434510 0.457876 0.445783 0.000037 0.389259 0.452315 0.417369 0.000325 0.389188 0.450717 0.418965 0.000342 0.457410 0.456666 0.457036 0.000105 0.471991 0.467565 0.471353 0.000109 0.430149 0.454926 0.441169 0.000084 0.438870 0.460826 0.450398 0.000089 997.640000 998.270000 998.139967 425.887565 1039.970000 1026.580000 1032.994233 492.712742 7962.390000 7975.150000 7968.865800 858.306806
13 0.386989 0.449031 0.416108 0.000123 0.465494 0.461979 0.464206 0.000052 0.434092 0.456800 0.444967 0.000037 0.384089 0.449819 0.415585 0.000320 0.389889 0.448242 0.416632 0.000341 0.457332 0.455332 0.456995 0.000103 0.473657 0.468626 0.471416 0.000107 0.428034 0.453127 0.440431 0.000082 0.440150 0.460472 0.449502 0.000088 995.730000 999.580000 998.035067 403.682598 1039.310000 1028.120000 1033.694467 451.027453 7964.960000 7972.300000 7968.270467 785.649054
14 0.385689 0.447949 0.414178 0.000123 0.465411 0.461860 0.464244 0.000052 0.433522 0.456296 0.444218 0.000036 0.388250 0.447796 0.413672 0.000314 0.383128 0.448103 0.414685 0.000339 0.457928 0.454306 0.457015 0.000103 0.472895 0.469414 0.471474 0.000104 0.430057 0.451702 0.439677 0.000081 0.436988 0.460889 0.448758 0.000085 997.630000 999.880000 997.822700 384.726406 1037.940000 1031.750000 1034.187867 426.070921 7964.430000 7968.370000 7967.989433 738.384664
15 0.383254 0.444790 0.412205 0.000123 0.464197 0.462987 0.464198 0.000051 0.431819 0.455708 0.443400 0.000036 0.384932 0.440673 0.411857 0.000318 0.381575 0.448907 0.412552 0.000338 0.456938 0.455770 0.456863 0.000101 0.471455 0.470203 0.471532 0.000104 0.428136 0.449732 0.438861 0.000081 0.435503 0.461685 0.447940 0.000086 994.850000 998.570000 997.552800 371.114476 1041.480000 1029.640000 1035.104667 415.409719 7963.670000 7971.790000 7967.342533 709.031625
16 0.381722 0.444033 0.410222 0.000121 0.464486 0.463048 0.464282 0.000051 0.431380 0.455442 0.442658 0.000036 0.380797 0.441283 0.410070 0.000312 0.382647 0.446782 0.410374 0.000329 0.457253 0.455121 0.456931 0.000102 0.471719 0.470975 0.471633 0.000102 0.426670 0.449586 0.438187 0.000080 0.436090 0.461298 0.447130 0.000083 994.150000 997.210000 997.571867 370.818450 1040.570000 1027.400000 1035.767367 393.531649 7965.280000 7975.390000 7966.660767 682.860734
17 0.380750 0.442268 0.408477 0.000121 0.465645 0.463794 0.464335 0.000051 0.431687 0.455184 0.441992 0.000036 0.384050 0.441866 0.408383 0.000311 0.377449 0.442670 0.408570 0.000327 0.458589 0.456016 0.456984 0.000101 0.472700 0.471572 0.471685 0.000102 0.428773 0.450356 0.437544 0.000079 0.434600 0.460011 0.446439 0.000082 995.190000 1000.480000 997.284500 364.395072 1042.600000 1027.610000 1036.425867 382.297233 7962.210000 7971.910000 7966.289633 654.854524
18 0.378453 0.440573 0.406741 0.000120 0.464550 0.463216 0.464353 0.000050 0.430111 0.454159 0.441308 0.000035 0.378169 0.437373 0.406751 0.000309 0.378737 0.443773 0.406732 0.000326 0.456370 0.454801 0.456945 0.000101 0.472730 0.471631 0.471761 0.000102 0.425090 0.447830 0.436867 0.000078 0.435133 0.460488 0.445749 0.000081 992.970000 999.900000 997.131367 364.685795 1043.060000 1033.880000 1037.042767 371.720553 7963.970000 7966.220000 7965.825867 649.178276
19 0.376585 0.439592 0.405069 0.000123 0.466183 0.462845 0.464439 0.000050 0.430343 0.453544 0.440691 0.000036 0.378770 0.438294 0.405077 0.000313 0.374399 0.440891 0.405061 0.000325 0.459587 0.455933 0.457046 0.000100 0.472778 0.469757 0.471833 0.000101 0.427260 0.448877 0.436258 0.000079 0.433427 0.458211 0.445124 0.000081 993.700000 997.090000 996.816133 359.613352 1044.650000 1032.700000 1037.758633 365.941428 7961.650000 7970.210000 7965.425233 634.377102
20 0.374682 0.439377 0.403537 0.000125 0.465133 0.463607 0.464412 0.000049 0.428953 0.453915 0.440062 0.000036 0.374671 0.436996 0.403426 0.000311 0.374693 0.441757 0.403648 0.000327 0.458506 0.456213 0.457044 0.000099 0.471761 0.471001 0.471781 0.000101 0.424972 0.448526 0.435597 0.000078 0.432934 0.459303 0.444528 0.000081 992.670000 999.780000 996.445733 359.078946 1046.390000 1034.670000 1038.624367 349.387415 7960.940000 7965.550000 7964.929900 618.506984
21 0.373334 0.436215 0.401761 0.000125 0.464844 0.464013 0.464428 0.000050 0.428240 0.452894 0.439361 0.000036 0.373687 0.433495 0.401708 0.000307 0.372981 0.438935 0.401813 0.000324 0.458099 0.456544 0.457096 0.000101 0.471588 0.471483 0.471760 0.000100 0.424335 0.447324 0.434941 0.000077 0.432145 0.458464 0.443781 0.000081 993.370000 1000.510000 996.131267 355.391081 1044.970000 1027.430000 1039.393400 341.286397 7961.660000 7972.060000 7964.475333 604.267775
22 0.372166 0.435395 0.400100 0.000126 0.466005 0.462468 0.464466 0.000049 0.428469 0.451639 0.438720 0.000035 0.372138 0.433137 0.400148 0.000308 0.372194 0.437653 0.400052 0.000320 0.458776 0.455388 0.457289 0.000099 0.473233 0.469549 0.471644 0.000100 0.424121 0.446487 0.434433 0.000076 0.432818 0.456791 0.443007 0.000080 993.810000 999.950000 995.751067 347.447498 1045.880000 1037.170000 1040.035967 327.688220 7960.310000 7962.880000 7964.212967 588.659450
23 0.370137 0.433553 0.398366 0.000123 0.466730 0.462499 0.464636 0.000050 0.428093 0.450921 0.438128 0.000035 0.370814 0.433675 0.398443 0.000305 0.369459 0.433432 0.398290 0.000312 0.459746 0.454241 0.457508 0.000100 0.473714 0.470757 0.471764 0.000100 0.424173 0.446014 0.433882 0.000076 0.432012 0.455827 0.442375 0.000078 989.440000 1000.080000 995.389733 354.922814 1044.830000 1032.660000 1040.740233 318.080399 7965.730000 7967.260000 7963.870033 584.041678
24 0.368421 0.431133 0.396833 0.000125 0.465520 0.462187 0.464691 0.000049 0.426681 0.449765 0.437548 0.000035 0.367637 0.431366 0.396970 0.000308 0.369205 0.430900 0.396696 0.000313 0.457789 0.454029 0.457553 0.000097 0.473252 0.470344 0.471830 0.000100 0.421728 0.444964 0.433319 0.000077 0.431633 0.454567 0.441776 0.000078 992.960000 1002.550000 995.122733 354.578177 1045.880000 1036.310000 1041.310933 321.306180 7961.160000 7961.140000 7963.566333 581.326378
25 0.367489 0.430443 0.395197 0.000123 0.466093 0.463444 0.464701 0.000049 0.426651 0.450243 0.436900 0.000035 0.370266 0.429907 0.395385 0.000300 0.364711 0.430979 0.395010 0.000312 0.458693 0.456100 0.457533 0.000095 0.473492 0.470787 0.471869 0.000100 0.423322 0.445623 0.432674 0.000077 0.429980 0.454864 0.441126 0.000078 994.320000 995.840000 994.802067 355.314789 1045.940000 1034.040000 1041.975400 320.511202 7959.740000 7970.120000 7963.222533 584.252867
26 0.366400 0.429700 0.393751 0.000123 0.465681 0.464802 0.464815 0.000048 0.425969 0.450761 0.436389 0.000035 0.366524 0.429588 0.393981 0.000293 0.366277 0.429812 0.393520 0.000308 0.457797 0.457489 0.457729 0.000094 0.473565 0.472115 0.471900 0.000101 0.421288 0.446329 0.432230 0.000075 0.430650 0.455194 0.440548 0.000078 992.350000 1002.870000 994.367900 361.067869 1046.990000 1034.310000 1042.486033 318.134634 7960.660000 7962.820000 7963.146067 591.099986
27 0.364897 0.427663 0.392504 0.000122 0.466198 0.463037 0.464837 0.000049 0.425677 0.448887 0.435904 0.000035 0.365612 0.427408 0.392789 0.000294 0.364182 0.427917 0.392219 0.000303 0.459326 0.456862 0.457704 0.000095 0.473069 0.469212 0.471970 0.000099 0.421840 0.445080 0.431738 0.000075 0.429514 0.452694 0.440070 0.000077 992.800000 997.930000 993.938100 363.206711 1048.320000 1039.220000 1043.123800 322.941921 7958.880000 7962.850000 7962.938100 604.313004
28 0.363754 0.426478 0.391248 0.000122 0.467520 0.464257 0.464962 0.000049 0.426014 0.449145 0.435476 0.000034 0.364966 0.424444 0.391500 0.000288 0.362542 0.428511 0.390995 0.000309 0.459634 0.456015 0.457806 0.000095 0.475407 0.472499 0.472118 0.000099 0.421767 0.443386 0.431283 0.000073 0.430261 0.454904 0.439669 0.000077 991.130000 1000.880000 993.666400 372.006421 1045.330000 1039.870000 1043.736900 321.004301 7963.540000 7959.250000 7962.596700 605.048642
29 0.362415 0.424537 0.389971 0.000122 0.466545 0.464118 0.464940 0.000048 0.424893 0.448285 0.434952 0.000034 0.363559 0.422838 0.390146 0.000285 0.361271 0.426236 0.389795 0.000307 0.459839 0.456737 0.457823 0.000095 0.473252 0.471498 0.472058 0.000098 0.421327 0.443178 0.430752 0.000072 0.428459 0.453393 0.439152 0.000077 988.160000 996.370000 993.330867 376.463944 1048.900000 1038.900000 1043.951067 324.556296 7962.940000 7964.730000 7962.718067 618.127456
30 0.359866 0.423472 0.388680 0.000124 0.466255 0.463970 0.465040 0.000049 0.423700 0.447771 0.434496 0.000034 0.362073 0.419835 0.389075 0.000287 0.357660 0.427110 0.388286 0.000314 0.459645 0.456424 0.457872 0.000097 0.472865 0.471517 0.472207 0.000098 0.420616 0.441788 0.430353 0.000074 0.426783 0.453754 0.438638 0.000078 989.550000 999.620000 993.355800 383.320293 1046.380000 1036.540000 1044.364533 323.431356 7964.070000 7963.840000 7962.279667 624.670449
31 0.358844 0.422837 0.387309 0.000126 0.466617 0.463432 0.465116 0.000048 0.423508 0.447194 0.433993 0.000035 0.360431 0.422390 0.387721 0.000294 0.357257 0.423284 0.386897 0.000310 0.459874 0.455780 0.457941 0.000095 0.473361 0.471084 0.472290 0.000097 0.420097 0.442424 0.429853 0.000074 0.426920 0.451964 0.438133 0.000077 991.510000 997.450000 992.916133 385.930711 1046.870000 1038.550000 1044.687567 324.178573 7961.620000 7964.000000 7962.396300 633.572005
32 0.357676 0.421244 0.385939 0.000127 0.465406 0.463692 0.465174 0.000048 0.422314 0.446713 0.433480 0.000035 0.357662 0.420325 0.386496 0.000294 0.357691 0.422163 0.385382 0.000313 0.459182 0.457087 0.458022 0.000094 0.471630 0.470297 0.472326 0.000098 0.418574 0.442382 0.429411 0.000075 0.426055 0.451043 0.437548 0.000078 990.570000 994.270000 992.537967 388.580920 1049.450000 1038.260000 1045.183167 325.757571 7959.980000 7967.470000 7962.278867 653.443275
33 0.355903 0.419925 0.384482 0.000128 0.466303 0.463203 0.465160 0.000049 0.422143 0.445892 0.432889 0.000036 0.357835 0.418764 0.385029 0.000293 0.353970 0.421086 0.383935 0.000318 0.459991 0.457080 0.458002 0.000094 0.472616 0.469327 0.472317 0.000099 0.419128 0.441754 0.428813 0.000076 0.425158 0.450030 0.436965 0.000078 987.460000 993.970000 991.972833 393.508386 1050.790000 1038.430000 1045.602900 325.168002 7961.750000 7967.600000 7962.424267 652.478091
34 0.354431 0.418841 0.383004 0.000129 0.466982 0.464299 0.465287 0.000049 0.421962 0.446116 0.432374 0.000036 0.355615 0.418164 0.383668 0.000298 0.353248 0.419519 0.382341 0.000314 0.460444 0.455798 0.458080 0.000095 0.473521 0.472800 0.472494 0.000100 0.418512 0.440744 0.428315 0.000076 0.425412 0.451488 0.436433 0.000079 987.720000 994.370000 991.652567 386.841770 1046.080000 1036.560000 1046.111933 322.183485 7966.200000 7969.070000 7962.235500 642.711469
35 0.353238 0.418053 0.381783 0.000129 0.465821 0.464048 0.465294 0.000048 0.420788 0.445650 0.431889 0.000036 0.355054 0.418150 0.382422 0.000300 0.351422 0.417955 0.381144 0.000310 0.459092 0.456459 0.458111 0.000091 0.472551 0.471638 0.472476 0.000099 0.417477 0.441135 0.427835 0.000075 0.424099 0.450165 0.435944 0.000078 986.860000 996.630000 991.341767 384.609677 1050.170000 1041.230000 1046.590600 324.595195 7962.970000 7962.140000 7962.067633 645.899900
36 0.351997 0.416460 0.380427 0.000128 0.465312 0.464046 0.465315 0.000048 0.419986 0.445011 0.431360 0.000035 0.353108 0.415111 0.381065 0.000296 0.350887 0.417808 0.379790 0.000317 0.457628 0.457160 0.458128 0.000092 0.472998 0.470932 0.472501 0.000100 0.415820 0.440341 0.427302 0.000075 0.424153 0.449682 0.435417 0.000079 986.890000 998.730000 990.980033 378.384785 1047.960000 1043.380000 1046.867167 328.595211 7965.150000 7957.890000 7962.152800 646.707857
37 0.350525 0.415700 0.379217 0.000128 0.467200 0.464738 0.465401 0.000049 0.420530 0.445123 0.430927 0.000035 0.350167 0.412785 0.379754 0.000297 0.350883 0.418615 0.378680 0.000313 0.460649 0.458026 0.458310 0.000093 0.473750 0.471451 0.472493 0.000101 0.416456 0.439929 0.426887 0.000075 0.424603 0.450317 0.434968 0.000078 983.870000 998.470000 990.330400 378.804952 1050.880000 1040.730000 1047.253733 324.762636 7965.250000 7960.800000 7962.415867 642.291629
38 0.349454 0.412469 0.377928 0.000126 0.466699 0.464777 0.465422 0.000049 0.419801 0.443854 0.430424 0.000035 0.350333 0.411079 0.378574 0.000295 0.348575 0.413859 0.377282 0.000314 0.459295 0.457352 0.458285 0.000095 0.474103 0.472202 0.472559 0.000098 0.415710 0.438843 0.426401 0.000075 0.423892 0.448865 0.434448 0.000078 986.610000 993.720000 989.824033 369.464843 1049.800000 1044.530000 1047.463400 322.298948 7963.590000 7961.750000 7962.712567 630.488580
39 0.349237 0.412411 0.376725 0.000125 0.466798 0.463546 0.465488 0.000048 0.419774 0.443092 0.429983 0.000034 0.351082 0.410825 0.377441 0.000294 0.347391 0.413998 0.376009 0.000309 0.460446 0.456590 0.458366 0.000093 0.473150 0.470502 0.472610 0.000099 0.416700 0.438284 0.425996 0.000074 0.422847 0.447901 0.433970 0.000078 987.070000 995.720000 989.479167 366.071398 1047.180000 1042.480000 1047.818000 316.290286 7965.750000 7961.800000 7962.702833 622.888172
40 0.346877 0.410554 0.375613 0.000126 0.467268 0.463697 0.465529 0.000048 0.419111 0.442440 0.429562 0.000035 0.349267 0.410414 0.376320 0.000297 0.344486 0.410694 0.374906 0.000305 0.460141 0.455971 0.458539 0.000093 0.474394 0.471423 0.472518 0.000098 0.415791 0.437749 0.425651 0.000074 0.422431 0.447131 0.433473 0.000077 984.950000 991.360000 988.870000 356.705322 1050.320000 1041.990000 1048.126200 304.981403 7964.730000 7966.650000 7963.003800 608.907080
41 0.346229 0.410319 0.374539 0.000129 0.467693 0.464740 0.465584 0.000048 0.419107 0.442971 0.429166 0.000035 0.346530 0.409392 0.375264 0.000302 0.345928 0.411245 0.373815 0.000309 0.460353 0.456998 0.458569 0.000093 0.475033 0.472481 0.472599 0.000098 0.414824 0.437956 0.425247 0.000075 0.423391 0.447987 0.433085 0.000078 985.310000 991.910000 988.687167 352.491010 1051.820000 1046.090000 1048.286467 306.170878 7962.870000 7962.000000 7963.026367 609.445998
42 0.345379 0.409102 0.373224 0.000130 0.467271 0.463969 0.465628 0.000049 0.418515 0.442022 0.428666 0.000036 0.347127 0.410679 0.373949 0.000299 0.343631 0.407525 0.372500 0.000307 0.459520 0.456612 0.458668 0.000093 0.475023 0.471325 0.472588 0.000099 0.414563 0.438239 0.424780 0.000075 0.422466 0.445805 0.432553 0.000078 986.070000 995.040000 988.204233 351.738097 1052.450000 1041.870000 1048.572667 308.854927 7961.480000 7963.090000 7963.223100 610.884223
43 0.343867 0.408006 0.372032 0.000130 0.467469 0.463283 0.465629 0.000048 0.418028 0.441172 0.428190 0.000036 0.346051 0.405763 0.372746 0.000295 0.341683 0.410249 0.371319 0.000316 0.460814 0.456837 0.458602 0.000091 0.474124 0.469730 0.472656 0.000100 0.414909 0.436407 0.424259 0.000073 0.421148 0.445937 0.432121 0.000079 983.110000 993.090000 987.681267 345.421564 1049.190000 1049.210000 1048.782167 311.247216 7967.700000 7957.700000 7963.536567 613.504086
44 0.342634 0.407726 0.370911 0.000131 0.466530 0.463896 0.465619 0.000048 0.416972 0.441428 0.427736 0.000036 0.344459 0.404975 0.371608 0.000298 0.340810 0.410477 0.370214 0.000314 0.459889 0.456958 0.458652 0.000093 0.473172 0.470834 0.472586 0.000098 0.413717 0.436165 0.423834 0.000074 0.420227 0.446691 0.431637 0.000079 982.200000 992.720000 987.072900 340.862178 1050.820000 1040.960000 1048.968467 314.073813 7966.980000 7966.320000 7963.958633 622.126231
45 0.341259 0.407116 0.369748 0.000129 0.467144 0.464676 0.465686 0.000047 0.416790 0.441652 0.427311 0.000035 0.341114 0.408176 0.370570 0.000294 0.341405 0.406057 0.368926 0.000306 0.459439 0.458903 0.458702 0.000091 0.474848 0.470449 0.472670 0.000097 0.412109 0.438612 0.423449 0.000072 0.421471 0.444692 0.431173 0.000077 984.530000 993.930000 986.623267 338.470055 1055.170000 1041.150000 1049.243533 315.876908 7960.300000 7964.920000 7964.133200 623.485826
46 0.340934 0.405164 0.368686 0.000131 0.466766 0.464578 0.465740 0.000048 0.416434 0.440813 0.426918 0.000035 0.342651 0.407267 0.369361 0.000300 0.339218 0.403062 0.368011 0.000305 0.460331 0.457406 0.458768 0.000092 0.473202 0.471750 0.472712 0.000097 0.413259 0.437350 0.423005 0.000073 0.419608 0.444275 0.430832 0.000078 982.430000 994.430000 986.322667 341.747252 1050.310000 1041.210000 1049.296967 318.576747 7967.260000 7964.360000 7964.380367 637.054559
47 0.339398 0.403823 0.367499 0.000128 0.468722 0.464302 0.465684 0.000047 0.416992 0.440110 0.426410 0.000035 0.340553 0.405585 0.368105 0.000293 0.338243 0.402062 0.366894 0.000299 0.461405 0.456988 0.458796 0.000090 0.476039 0.471616 0.472572 0.000098 0.413064 0.436427 0.422520 0.000072 0.420921 0.443794 0.430301 0.000077 981.980000 999.160000 985.951233 338.289389 1054.160000 1044.050000 1049.619267 316.421181 7963.860000 7956.790000 7964.429500 638.033856
48 0.338010 0.403241 0.366245 0.000129 0.466702 0.463423 0.465764 0.000046 0.415225 0.439350 0.425956 0.000035 0.339554 0.402733 0.366987 0.000294 0.336465 0.403749 0.365503 0.000300 0.460276 0.456512 0.458885 0.000089 0.473129 0.470333 0.472642 0.000097 0.411987 0.435001 0.422126 0.000073 0.418463 0.443699 0.429786 0.000077 984.010000 988.680000 985.502967 337.530117 1055.870000 1044.590000 1049.823133 318.550698 7960.120000 7966.730000 7964.673900 637.460694
49 0.337756 0.402020 0.365308 0.000130 0.466313 0.465589 0.465744 0.000045 0.414890 0.440161 0.425569 0.000035 0.340451 0.401176 0.366035 0.000294 0.335061 0.402863 0.364580 0.000303 0.459253 0.457692 0.458810 0.000088 0.473374 0.473486 0.472678 0.000096 0.411732 0.435086 0.421700 0.000072 0.418049 0.445237 0.429438 0.000078 980.480000 993.230000 985.188133 338.774650 1053.520000 1044.580000 1049.874067 325.377920 7966.000000 7962.190000 7964.937800 654.169913
50 0.336951 0.401333 0.364257 0.000131 0.466762 0.463786 0.465776 0.000045 0.414838 0.438805 0.425169 0.000035 0.339623 0.401632 0.365093 0.000296 0.334278 0.401033 0.363421 0.000303 0.459523 0.456712 0.458840 0.000088 0.474001 0.470861 0.472713 0.000096 0.411563 0.434680 0.421341 0.000073 0.418112 0.442930 0.428996 0.000077 982.980000 990.300000 984.831933 331.737468 1053.460000 1038.590000 1050.092367 326.371243 7963.560000 7971.110000 7965.075700 659.173758
51 0.335688 0.399561 0.363196 0.000128 0.467275 0.465158 0.465851 0.000045 0.414640 0.438919 0.424789 0.000035 0.338489 0.402914 0.364118 0.000286 0.332887 0.396208 0.362274 0.000299 0.460247 0.457191 0.458884 0.000088 0.474303 0.473125 0.472817 0.000093 0.411544 0.435480 0.420978 0.000072 0.417737 0.442358 0.428600 0.000077 983.180000 989.800000 984.440367 324.479902 1053.250000 1041.440000 1050.309967 331.027228 7963.570000 7968.760000 7965.249667 655.157688
52 0.334847 0.398934 0.362485 0.000129 0.467042 0.465678 0.465906 0.000044 0.414164 0.438981 0.424538 0.000034 0.336059 0.398648 0.363354 0.000287 0.333635 0.399221 0.361616 0.000301 0.460223 0.458009 0.458954 0.000087 0.473861 0.473347 0.472858 0.000094 0.410558 0.434265 0.420714 0.000071 0.417771 0.443696 0.428362 0.000076 984.520000 986.400000 983.961100 322.434275 1054.200000 1043.000000 1050.368100 337.406344 7961.280000 7970.600000 7965.670800 661.434636
53 0.334021 0.397247 0.361586 0.000128 0.467069 0.463867 0.465894 0.000044 0.413850 0.437219 0.424171 0.000034 0.335004 0.397071 0.362491 0.000287 0.333037 0.397423 0.360682 0.000298 0.460507 0.457147 0.458967 0.000088 0.473632 0.470587 0.472822 0.000093 0.410305 0.433117 0.420377 0.000071 0.417394 0.441322 0.427966 0.000077 981.830000 988.310000 983.862967 313.509180 1052.340000 1048.110000 1050.633433 341.322811 7965.830000 7963.580000 7965.503600 658.725287
54 0.333203 0.396560 0.360574 0.000129 0.466307 0.463744 0.465901 0.000045 0.413065 0.436871 0.423770 0.000035 0.333490 0.396136 0.361455 0.000289 0.332916 0.396985 0.359694 0.000297 0.460079 0.457235 0.459011 0.000088 0.472534 0.470253 0.472791 0.000094 0.409444 0.432796 0.419988 0.000072 0.416687 0.440946 0.427553 0.000077 983.150000 989.960000 983.513700 305.414563 1052.460000 1047.830000 1050.837400 341.568910 7964.390000 7962.210000 7965.648900 646.379934
55 0.332029 0.397010 0.359616 0.000131 0.466704 0.463623 0.465887 0.000044 0.412834 0.436978 0.423378 0.000034 0.332802 0.395869 0.360507 0.000293 0.331255 0.398151 0.358724 0.000299 0.459480 0.457616 0.459015 0.000085 0.473927 0.469629 0.472758 0.000093 0.408809 0.432917 0.419612 0.000071 0.416858 0.441038 0.427145 0.000077 982.180000 992.810000 983.271667 305.464628 1053.400000 1045.420000 1051.168867 345.602594 7964.420000 7961.770000 7965.559467 652.122923
56 0.330876 0.395889 0.358612 0.000130 0.467978 0.464606 0.465863 0.000044 0.413137 0.437119 0.422963 0.000034 0.331888 0.396612 0.359506 0.000295 0.329864 0.395166 0.357719 0.000297 0.461809 0.458172 0.458972 0.000088 0.474148 0.471040 0.472753 0.000094 0.409840 0.433548 0.419186 0.000072 0.416435 0.440691 0.426739 0.000078 978.470000 982.740000 982.851267 304.051450 1053.130000 1048.530000 1051.552000 350.045336 7968.400000 7968.730000 7965.596733 651.981090
57 0.329502 0.394499 0.357638 0.000130 0.467238 0.464549 0.465860 0.000044 0.412144 0.436529 0.422571 0.000034 0.330972 0.392618 0.358375 0.000288 0.328032 0.396381 0.356901 0.000300 0.460090 0.457800 0.458961 0.000087 0.474387 0.471298 0.472760 0.000093 0.408443 0.431727 0.418727 0.000071 0.415845 0.441331 0.426416 0.000077 980.270000 989.010000 982.907433 302.349755 1052.210000 1043.690000 1051.794200 351.341697 7967.520000 7967.300000 7965.298367 652.672084
58 0.328784 0.394946 0.356758 0.000131 0.466259 0.464151 0.465892 0.000044 0.411269 0.436469 0.422238 0.000034 0.329453 0.393516 0.357543 0.000288 0.328114 0.396376 0.355974 0.000297 0.458445 0.456851 0.458999 0.000085 0.474073 0.471452 0.472784 0.000094 0.406848 0.431517 0.418417 0.000070 0.415689 0.441421 0.426060 0.000077 980.610000 988.000000 982.787600 304.021432 1055.480000 1042.860000 1051.947700 348.314932 7963.910000 7969.140000 7965.264700 649.642668
59 0.328553 0.392064 0.355890 0.000129 0.467010 0.464594 0.465952 0.000044 0.411627 0.435582 0.421927 0.000034 0.329548 0.389512 0.356712 0.000281 0.327559 0.394617 0.355069 0.000291 0.459612 0.455957 0.459112 0.000085 0.474407 0.473231 0.472793 0.000094 0.407587 0.429379 0.418152 0.000069 0.415668 0.441785 0.425703 0.000076 977.680000 987.940000 982.765733 308.673101 1054.220000 1045.340000 1052.118867 344.377559 7968.100000 7966.720000 7965.115400 648.382344
60 0.327581 0.391878 0.354961 0.000129 0.467083 0.465008 0.465968 0.000045 0.411282 0.435756 0.421565 0.000034 0.329522 0.392590 0.355925 0.000284 0.325641 0.391167 0.353998 0.000289 0.459687 0.459280 0.459184 0.000087 0.474478 0.470736 0.472752 0.000095 0.407621 0.432604 0.417880 0.000070 0.414943 0.438908 0.425250 0.000076 980.310000 987.490000 982.701633 311.336593 1054.530000 1044.580000 1052.114967 345.302468 7965.160000 7967.930000 7965.183400 651.188988
61 0.326540 0.390925 0.354118 0.000130 0.467086 0.465781 0.466066 0.000045 0.410868 0.435839 0.421286 0.000034 0.328630 0.392499 0.355026 0.000285 0.324449 0.389350 0.353209 0.000290 0.460522 0.458987 0.459292 0.000087 0.473651 0.472576 0.472839 0.000094 0.407765 0.432391 0.417586 0.000070 0.413970 0.439286 0.424987 0.000076 979.220000 989.920000 982.503900 316.387851 1055.090000 1051.140000 1052.078733 343.979297 7965.690000 7958.940000 7965.417367 643.547293
62 0.325988 0.391263 0.353462 0.000131 0.467576 0.463493 0.466110 0.000045 0.410941 0.434601 0.421051 0.000034 0.327548 0.392539 0.354418 0.000284 0.324427 0.389988 0.352507 0.000296 0.460262 0.457025 0.459285 0.000086 0.474891 0.469961 0.472936 0.000096 0.407176 0.431231 0.417338 0.000070 0.414705 0.437972 0.424764 0.000077 978.060000 987.270000 982.189533 322.640380 1053.070000 1046.580000 1052.161800 346.956821 7968.870000 7966.150000 7965.648667 652.553375
63 0.324773 0.389875 0.352572 0.000129 0.467424 0.463891 0.466321 0.000045 0.410363 0.434284 0.420822 0.000034 0.327468 0.390221 0.353653 0.000282 0.322077 0.389529 0.351492 0.000296 0.460847 0.456119 0.459492 0.000087 0.474001 0.471663 0.473151 0.000094 0.407496 0.429760 0.417156 0.000071 0.413231 0.438809 0.424487 0.000076 976.720000 985.500000 981.820000 328.785482 1055.260000 1048.400000 1052.234033 350.463665 7968.020000 7966.100000 7965.945967 659.788976
64 0.324348 0.388153 0.351742 0.000127 0.468313 0.465210 0.466324 0.000045 0.410727 0.434387 0.420491 0.000034 0.325615 0.390548 0.352929 0.000282 0.323082 0.385758 0.350555 0.000294 0.460480 0.456855 0.459525 0.000086 0.476145 0.473564 0.473124 0.000094 0.406534 0.430333 0.416887 0.000071 0.414920 0.438442 0.424096 0.000077 977.350000 988.040000 981.445767 334.533450 1055.820000 1050.020000 1052.394133 351.878460 7966.830000 7961.940000 7966.160100 667.706650
65 0.323744 0.388186 0.351063 0.000128 0.468177 0.465399 0.466385 0.000045 0.410404 0.434514 0.420256 0.000034 0.326292 0.388806 0.352332 0.000280 0.321195 0.387566 0.349795 0.000300 0.461005 0.457998 0.459508 0.000086 0.475349 0.472800 0.473262 0.000095 0.407120 0.430321 0.416638 0.000070 0.413688 0.438706 0.423875 0.000077 975.150000 985.780000 981.116767 334.330468 1054.980000 1047.350000 1052.455333 357.480526 7969.870000 7966.870000 7966.427900 677.167782
66 0.322385 0.387908 0.350336 0.000130 0.467106 0.465028 0.466411 0.000045 0.409218 0.434180 0.419981 0.000034 0.324201 0.390606 0.351654 0.000285 0.320570 0.385210 0.349018 0.000301 0.460651 0.457328 0.459515 0.000085 0.473561 0.472728 0.473307 0.000094 0.406071 0.430639 0.416371 0.000071 0.412365 0.437721 0.423591 0.000077 979.930000 982.920000 980.686900 337.760917 1057.020000 1047.700000 1052.643600 361.215103 7963.050000 7969.380000 7966.669500 674.670785
67 0.322141 0.387517 0.349598 0.000132 0.467947 0.466133 0.466483 0.000046 0.409624 0.434686 0.419729 0.000035 0.325570 0.386026 0.350989 0.000288 0.318711 0.389007 0.348207 0.000302 0.460551 0.458930 0.459603 0.000086 0.475343 0.473335 0.473363 0.000095 0.406558 0.429768 0.416158 0.000071 0.412690 0.439604 0.423301 0.000077 978.240000 984.850000 980.405400 337.998925 1054.720000 1047.320000 1052.892633 357.706659 7967.040000 7967.830000 7966.701967 663.235494
68 0.320615 0.385491 0.348772 0.000130 0.468422 0.464484 0.466564 0.000046 0.409299 0.432887 0.419447 0.000035 0.324020 0.385420 0.350338 0.000288 0.317209 0.385563 0.347206 0.000304 0.460882 0.456102 0.459631 0.000087 0.475961 0.472865 0.473497 0.000094 0.406138 0.427829 0.415914 0.000072 0.412460 0.437944 0.422980 0.000077 974.830000 982.680000 980.018633 338.822140 1057.690000 1051.000000 1053.197033 359.911018 7967.480000 7966.320000 7966.784333 660.816515
69 0.320280 0.385128 0.348032 0.000132 0.467044 0.464497 0.466571 0.000046 0.408339 0.432749 0.419156 0.000035 0.323272 0.383578 0.349629 0.000293 0.317289 0.386678 0.346436 0.000302 0.459462 0.458000 0.459713 0.000085 0.474626 0.470994 0.473430 0.000093 0.404986 0.428231 0.415679 0.000072 0.411691 0.437267 0.422632 0.000077 976.560000 985.620000 979.843367 336.233426 1056.930000 1050.600000 1053.553367 360.017076 7966.510000 7963.780000 7966.603267 659.594531
70 0.319360 0.384678 0.347187 0.000134 0.467379 0.463564 0.466580 0.000046 0.408172 0.432010 0.418823 0.000035 0.322357 0.386949 0.348993 0.000295 0.316364 0.382408 0.345382 0.000298 0.459299 0.456652 0.459654 0.000085 0.475459 0.470476 0.473506 0.000094 0.404522 0.428771 0.415390 0.000071 0.411821 0.435249 0.422256 0.000077 976.110000 981.990000 979.694233 332.851518 1056.810000 1046.640000 1053.812300 358.528287 7967.080000 7971.370000 7966.493467 656.421008
71 0.317966 0.384558 0.346406 0.000132 0.467467 0.465794 0.466600 0.000045 0.407667 0.433299 0.418522 0.000035 0.320599 0.387188 0.348292 0.000290 0.315333 0.381927 0.344520 0.000302 0.460409 0.457759 0.459679 0.000083 0.474525 0.473829 0.473521 0.000093 0.404485 0.429531 0.415124 0.000071 0.410848 0.437068 0.421920 0.000076 972.020000 978.540000 979.609200 327.263533 1058.980000 1047.410000 1054.082200 346.217789 7969.000000 7974.050000 7966.308600 630.695357
72 0.317973 0.383564 0.345745 0.000132 0.468611 0.465383 0.466604 0.000045 0.408356 0.432655 0.418261 0.000035 0.321288 0.384677 0.347658 0.000290 0.314657 0.382450 0.343833 0.000309 0.461104 0.458700 0.459605 0.000085 0.476119 0.472065 0.473603 0.000093 0.405178 0.429091 0.414826 0.000071 0.411534 0.436219 0.421695 0.000078 977.120000 981.680000 979.294000 324.538496 1057.250000 1049.520000 1054.370500 342.436750 7965.630000 7968.800000 7966.335500 616.820336
73 0.316860 0.383084 0.345052 0.000134 0.467159 0.464170 0.466712 0.000046 0.407040 0.431736 0.418048 0.000035 0.319445 0.383393 0.347159 0.000294 0.314275 0.382776 0.342945 0.000307 0.460379 0.457406 0.459713 0.000085 0.473940 0.470934 0.473710 0.000092 0.404005 0.427801 0.414691 0.000072 0.410074 0.435671 0.421404 0.000078 976.480000 984.700000 979.079300 324.999845 1058.470000 1045.950000 1054.848933 349.545470 7965.050000 7969.350000 7966.071767 619.802887
74 0.316217 0.382292 0.344401 0.000136 0.468864 0.464150 0.466756 0.000045 0.407805 0.431407 0.417814 0.000035 0.319415 0.381844 0.346356 0.000291 0.313020 0.382740 0.342446 0.000308 0.461365 0.457423 0.459750 0.000086 0.476363 0.470876 0.473763 0.000091 0.404585 0.427192 0.414392 0.000072 0.411026 0.435622 0.421236 0.000077 978.200000 981.860000 978.632667 323.658622 1057.910000 1047.600000 1054.984867 344.418214 7963.890000 7970.540000 7966.382467 611.205465
75 0.315432 0.380982 0.343463 0.000138 0.467726 0.465997 0.466722 0.000045 0.406808 0.431991 0.417418 0.000035 0.318547 0.380756 0.345660 0.000291 0.312317 0.381208 0.341266 0.000313 0.460328 0.458743 0.459703 0.000085 0.475124 0.473251 0.473741 0.000090 0.403615 0.427548 0.414086 0.000072 0.410001 0.436434 0.420751 0.000077 977.460000 979.000000 978.013700 319.519934 1060.500000 1046.440000 1055.321900 338.011888 7962.040000 7974.560000 7966.664400 598.547192
76 0.314620 0.380573 0.342576 0.000136 0.468801 0.465398 0.466790 0.000044 0.407129 0.431468 0.417104 0.000035 0.317925 0.378479 0.344816 0.000290 0.311315 0.382666 0.340335 0.000314 0.461863 0.458351 0.459702 0.000084 0.475739 0.472445 0.473878 0.000090 0.404288 0.426402 0.413748 0.000072 0.409969 0.436533 0.420461 0.000077 979.650000 982.190000 977.458633 315.212775 1057.480000 1047.940000 1055.725667 334.988616 7962.870000 7969.870000 7966.815700 594.582813
77 0.314271 0.379858 0.341705 0.000135 0.467850 0.465361 0.466828 0.000043 0.406418 0.431160 0.416778 0.000034 0.316351 0.379148 0.343848 0.000288 0.312192 0.380569 0.339561 0.000309 0.460391 0.458415 0.459718 0.000084 0.475308 0.472306 0.473938 0.000088 0.402775 0.426708 0.413370 0.000070 0.410062 0.435612 0.420187 0.000075 974.360000 983.640000 976.870667 314.950594 1058.690000 1047.980000 1056.122667 337.459735 7966.950000 7968.380000 7967.006667 606.405134
78 0.313080 0.379004 0.340905 0.000134 0.467077 0.465840 0.466922 0.000043 0.405478 0.431106 0.416515 0.000034 0.316386 0.380884 0.343147 0.000289 0.309774 0.377124 0.338662 0.000305 0.460007 0.458719 0.459846 0.000083 0.474147 0.472961 0.473999 0.000087 0.402559 0.427585 0.413167 0.000070 0.408398 0.434626 0.419864 0.000075 976.590000 979.370000 976.477267 318.508866 1061.720000 1047.730000 1056.310733 335.357066 7961.690000 7972.900000 7967.212000 622.472201
79 0.312651 0.379016 0.340254 0.000133 0.467728 0.463778 0.466876 0.000043 0.405697 0.429873 0.416227 0.000034 0.315334 0.379098 0.342574 0.000292 0.309969 0.378933 0.337934 0.000301 0.459830 0.456662 0.459765 0.000084 0.475626 0.470894 0.473986 0.000087 0.402032 0.425637 0.412889 0.000071 0.409363 0.434110 0.419565 0.000074 973.480000 979.420000 976.181300 324.645475 1062.280000 1053.510000 1056.650100 341.877002 7964.240000 7967.070000 7967.168600 638.490463
80 0.311921 0.377473 0.339674 0.000132 0.467849 0.464989 0.466815 0.000043 0.405477 0.429983 0.415959 0.000034 0.314080 0.380521 0.342026 0.000291 0.309762 0.374425 0.337323 0.000297 0.461214 0.456832 0.459680 0.000084 0.474483 0.473148 0.473950 0.000086 0.402360 0.426307 0.412618 0.000070 0.408595 0.433659 0.419299 0.000073 973.930000 980.510000 976.073900 332.309982 1062.220000 1050.880000 1056.778067 342.952255 7963.850000 7968.610000 7967.148033 652.028615
81 0.311233 0.377526 0.339082 0.000132 0.467822 0.464788 0.466829 0.000042 0.405186 0.429883 0.415730 0.000034 0.314504 0.377579 0.341431 0.000287 0.307961 0.377472 0.336733 0.000303 0.460209 0.458490 0.459742 0.000084 0.475435 0.471085 0.473916 0.000085 0.401927 0.426126 0.412418 0.000069 0.408445 0.433640 0.419043 0.000073 973.000000 979.570000 976.032167 336.450363 1061.480000 1051.730000 1057.358500 338.480158 7965.520000 7968.700000 7966.609333 657.120472
82 0.310141 0.376522 0.338387 0.000134 0.467180 0.465094 0.466807 0.000043 0.404364 0.429665 0.415439 0.000034 0.313206 0.376515 0.340763 0.000289 0.307076 0.376529 0.336011 0.000308 0.459378 0.458164 0.459704 0.000085 0.474982 0.472024 0.473910 0.000086 0.400909 0.425505 0.412128 0.000071 0.407820 0.433826 0.418750 0.000075 974.850000 978.810000 975.992567 333.626635 1063.120000 1049.690000 1057.801133 342.488530 7962.030000 7971.500000 7966.206300 655.403709
83 0.309748 0.376062 0.337693 0.000135 0.468116 0.466565 0.466772 0.000043 0.404769 0.430364 0.415141 0.000035 0.312053 0.378241 0.340101 0.000291 0.307443 0.373882 0.335286 0.000306 0.460324 0.459823 0.459578 0.000085 0.475908 0.473308 0.473966 0.000086 0.401016 0.427190 0.411787 0.000071 0.408522 0.433538 0.418494 0.000076 974.530000 982.160000 975.790767 341.331794 1062.590000 1047.400000 1058.030900 346.992471 7962.880000 7970.440000 7966.178333 672.725486
84 0.309567 0.374400 0.336967 0.000136 0.468173 0.465713 0.466767 0.000044 0.404730 0.429188 0.414847 0.000035 0.311037 0.376120 0.339456 0.000295 0.308096 0.372681 0.334478 0.000306 0.461149 0.459257 0.459559 0.000086 0.475197 0.472170 0.473975 0.000086 0.401104 0.426002 0.411518 0.000072 0.408357 0.432374 0.418176 0.000075 975.740000 978.600000 975.573967 345.896127 1060.590000 1050.380000 1058.112333 349.539371 7963.670000 7971.020000 7966.313700 679.636745
85 0.308104 0.373886 0.336262 0.000137 0.467908 0.463722 0.466697 0.000043 0.403987 0.427787 0.414523 0.000035 0.310798 0.377413 0.338823 0.000297 0.305410 0.370359 0.333701 0.000311 0.459992 0.457191 0.459483 0.000087 0.475825 0.470253 0.473910 0.000085 0.400314 0.425279 0.411219 0.000073 0.407659 0.430295 0.417826 0.000075 973.410000 978.310000 975.236833 349.940707 1062.690000 1056.120000 1058.474300 352.674970 7963.900000 7965.570000 7966.288867 680.268793
86 0.307504 0.374122 0.335421 0.000137 0.468899 0.464327 0.466780 0.000043 0.404341 0.428245 0.414236 0.000035 0.310260 0.375199 0.337898 0.000298 0.304749 0.373044 0.332944 0.000310 0.461734 0.455959 0.459493 0.000086 0.476064 0.472694 0.474067 0.000085 0.401144 0.423655 0.410855 0.000072 0.407538 0.432834 0.417618 0.000074 970.110000 979.960000 974.893867 348.127781 1064.800000 1048.510000 1058.737633 356.492728 7965.090000 7971.530000 7966.368500 669.439756
87 0.307434 0.373318 0.334700 0.000135 0.467707 0.466120 0.466843 0.000043 0.403598 0.428999 0.413986 0.000034 0.310598 0.374701 0.337286 0.000300 0.304271 0.371936 0.332114 0.000306 0.459886 0.457943 0.459555 0.000085 0.475528 0.474297 0.474130 0.000085 0.400170 0.424646 0.410647 0.000071 0.407025 0.433353 0.417324 0.000074 971.990000 980.090000 974.696800 356.641109 1064.050000 1053.680000 1059.322033 357.933832 7963.960000 7966.230000 7965.981167 673.225331
88 0.306891 0.372354 0.334179 0.000134 0.468438 0.465002 0.466815 0.000043 0.403819 0.427943 0.413760 0.000034 0.308734 0.375821 0.336696 0.000300 0.305048 0.368886 0.331662 0.000302 0.461109 0.457712 0.459539 0.000087 0.475767 0.472292 0.474091 0.000087 0.400159 0.424956 0.410402 0.000073 0.407479 0.430930 0.417119 0.000074 972.060000 980.490000 974.507133 353.673312 1067.510000 1054.970000 1059.746933 360.210437 7960.430000 7964.540000 7965.745933 674.734611
89 0.305320 0.372207 0.333570 0.000134 0.468244 0.464323 0.466926 0.000043 0.403075 0.427476 0.413584 0.000034 0.308484 0.376416 0.335872 0.000299 0.302156 0.367997 0.331268 0.000301 0.460831 0.457134 0.459686 0.000087 0.475658 0.471511 0.474167 0.000086 0.399892 0.424847 0.410160 0.000072 0.406257 0.430106 0.417007 0.000073 971.720000 976.250000 974.118067 349.833322 1066.400000 1056.680000 1060.155000 366.072718 7961.880000 7967.070000 7965.726933 665.557720
90 0.305056 0.370335 0.332944 0.000132 0.468340 0.466245 0.466903 0.000043 0.403027 0.427881 0.413319 0.000034 0.308038 0.373363 0.335180 0.000299 0.302074 0.367307 0.330707 0.000300 0.460529 0.458819 0.459654 0.000086 0.476152 0.473671 0.474153 0.000086 0.399533 0.424637 0.409865 0.000071 0.406521 0.431125 0.416774 0.000073 971.200000 977.520000 973.698633 346.079085 1065.330000 1054.050000 1060.686900 366.523856 7963.470000 7968.430000 7965.614467 662.742976
91 0.304905 0.370210 0.332316 0.000133 0.468182 0.465459 0.466950 0.000043 0.402871 0.427359 0.413096 0.000034 0.307048 0.373356 0.334491 0.000300 0.302763 0.367064 0.330141 0.000300 0.460901 0.457626 0.459711 0.000086 0.475462 0.473292 0.474188 0.000087 0.399359 0.423918 0.409623 0.000072 0.406383 0.430801 0.416569 0.000074 972.790000 974.490000 973.592833 344.703062 1067.190000 1054.550000 1061.218367 365.212108 7960.020000 7970.960000 7965.188800 662.290393
92 0.304338 0.369497 0.331834 0.000135 0.468622 0.465599 0.466967 0.000042 0.402908 0.427158 0.412914 0.000034 0.305946 0.369488 0.333960 0.000301 0.302730 0.369507 0.329709 0.000306 0.460849 0.459007 0.459697 0.000085 0.476394 0.472191 0.474236 0.000087 0.398888 0.423200 0.409402 0.000072 0.406928 0.431117 0.416425 0.000074 973.620000 978.770000 973.267967 342.967458 1064.030000 1055.850000 1061.508233 357.902642 7962.350000 7965.380000 7965.223800 659.400668
93 0.303158 0.369601 0.331205 0.000136 0.468684 0.465464 0.466959 0.000042 0.402474 0.427119 0.412657 0.000034 0.305603 0.369162 0.333279 0.000304 0.300713 0.370040 0.329130 0.000308 0.461531 0.458734 0.459701 0.000085 0.475837 0.472194 0.474217 0.000087 0.399160 0.422905 0.409132 0.000072 0.405787 0.431332 0.416182 0.000074 969.430000 975.140000 972.950667 339.882474 1066.720000 1057.480000 1061.970567 352.327717 7963.850000 7967.380000 7965.078767 658.501222
94 0.303054 0.368373 0.330432 0.000135 0.467273 0.466161 0.467081 0.000043 0.401585 0.427046 0.412421 0.000034 0.304961 0.369372 0.332444 0.000297 0.301147 0.367374 0.328420 0.000309 0.460264 0.459075 0.459719 0.000085 0.474282 0.473248 0.474443 0.000088 0.398143 0.423193 0.408809 0.000072 0.405028 0.430898 0.416034 0.000075 969.380000 978.690000 972.904000 335.113558 1068.220000 1056.200000 1062.377633 348.069384 7962.400000 7965.110000 7964.718367 655.288789
95 0.302194 0.368600 0.329893 0.000133 0.468618 0.465412 0.467085 0.000042 0.402049 0.426687 0.412208 0.000033 0.304061 0.370261 0.331965 0.000302 0.300328 0.366939 0.327821 0.000307 0.460832 0.457424 0.459701 0.000084 0.476404 0.473401 0.474470 0.000086 0.398123 0.422559 0.408607 0.000072 0.405974 0.430816 0.415810 0.000075 971.310000 977.630000 973.023600 328.515386 1067.180000 1054.330000 1062.730133 340.397561 7961.510000 7968.040000 7964.246267 648.997064
96 0.301311 0.368081 0.329357 0.000134 0.468098 0.464872 0.467057 0.000042 0.401384 0.426156 0.411977 0.000034 0.303223 0.367675 0.331390 0.000300 0.299400 0.368488 0.327324 0.000310 0.460677 0.457564 0.459733 0.000084 0.475520 0.472180 0.474381 0.000086 0.397695 0.421608 0.408396 0.000072 0.405072 0.430703 0.415558 0.000076 969.600000 977.820000 972.863700 327.982755 1068.670000 1054.800000 1063.069067 344.219816 7961.730000 7967.380000 7964.067233 636.600661
97 0.300424 0.367140 0.328736 0.000136 0.468199 0.464635 0.467038 0.000043 0.401089 0.425637 0.411717 0.000034 0.302513 0.370414 0.330707 0.000301 0.298334 0.363866 0.326765 0.000312 0.461452 0.457023 0.459688 0.000086 0.474947 0.472248 0.474388 0.000086 0.397876 0.422379 0.408096 0.000072 0.404302 0.428895 0.415339 0.000076 970.470000 973.530000 972.672100 322.779990 1068.950000 1056.800000 1063.475733 337.484582 7960.580000 7969.670000 7963.852167 621.828274
98 0.299934 0.366074 0.328159 0.000137 0.468049 0.464423 0.467126 0.000042 0.400803 0.425083 0.411540 0.000034 0.301269 0.366006 0.330171 0.000301 0.298599 0.366142 0.326148 0.000308 0.459724 0.457834 0.459796 0.000083 0.476375 0.471012 0.474456 0.000085 0.396342 0.421103 0.407946 0.000072 0.405265 0.429064 0.415133 0.000075 970.370000 974.090000 972.738833 315.955520 1069.920000 1057.920000 1063.752433 329.362970 7959.710000 7967.990000 7963.508733 603.964405
99 0.299363 0.366266 0.327499 0.000141 0.466849 0.464606 0.467187 0.000042 0.399854 0.425270 0.411312 0.000035 0.301069 0.368319 0.329550 0.000312 0.297657 0.364212 0.325448 0.000311 0.460156 0.458056 0.459952 0.000082 0.473542 0.471156 0.474423 0.000086 0.396521 0.422161 0.407791 0.000074 0.403188 0.428378 0.414833 0.000076 969.350000 979.320000 972.748500 318.655582 1072.100000 1055.090000 1063.839867 328.555112 7958.550000 7965.590000 7963.411633 593.980027
100 0.298684 0.366016 0.326714 0.000139 0.467381 0.465471 0.467225 0.000042 0.399902 0.425689 0.411021 0.000034 0.300759 0.364558 0.328900 0.000313 0.296610 0.367473 0.324529 0.000301 0.460299 0.459359 0.459947 0.000081 0.474462 0.471583 0.474503 0.000085 0.396483 0.421439 0.407528 0.000073 0.403321 0.429939 0.414514 0.000074 971.290000 977.960000 972.769200 320.768581 1070.410000 1055.470000 1064.244567 331.032146 7958.300000 7966.570000 7962.986233 595.919607
101 0.297857 0.364925 0.325991 0.000139 0.467776 0.465474 0.467278 0.000041 0.399809 0.425254 0.410763 0.000034 0.300279 0.365294 0.327954 0.000311 0.295435 0.364555 0.324028 0.000308 0.460718 0.458478 0.460092 0.000082 0.474835 0.472470 0.474464 0.000085 0.396542 0.421204 0.407237 0.000074 0.403075 0.429304 0.414290 0.000075 971.690000 975.900000 972.563633 318.674648 1069.070000 1058.800000 1064.586333 332.705018 7959.240000 7965.300000 7962.850033 590.060484
102 0.297795 0.364578 0.325317 0.000139 0.466603 0.466226 0.467186 0.000041 0.399079 0.425567 0.410439 0.000035 0.300087 0.365934 0.327197 0.000306 0.295503 0.363222 0.323437 0.000304 0.460254 0.458327 0.459994 0.000080 0.472951 0.474125 0.474379 0.000085 0.396187 0.421370 0.406875 0.000072 0.401972 0.429764 0.414002 0.000075 969.260000 973.990000 972.537367 318.019398 1072.080000 1056.660000 1064.933500 339.010404 7958.660000 7969.350000 7962.529133 589.260145
103 0.297029 0.361498 0.324652 0.000136 0.468049 0.466132 0.467135 0.000041 0.399641 0.424279 0.410142 0.000034 0.298399 0.361442 0.326501 0.000305 0.295660 0.361554 0.322803 0.000304 0.461278 0.459565 0.459901 0.000080 0.474821 0.472700 0.474369 0.000086 0.396126 0.420316 0.406541 0.000072 0.403156 0.428241 0.413743 0.000075 970.110000 975.960000 972.367533 318.099271 1073.650000 1055.690000 1065.344967 342.002743 7956.240000 7968.350000 7962.287500 595.547708
104 0.295610 0.363005 0.324151 0.000139 0.468325 0.465058 0.467127 0.000041 0.399239 0.424237 0.409937 0.000035 0.297231 0.361160 0.325932 0.000304 0.293989 0.364850 0.322370 0.000307 0.461757 0.458580 0.459930 0.000080 0.474892 0.471537 0.474324 0.000084 0.395947 0.419612 0.406331 0.000071 0.402531 0.428862 0.413542 0.000074 968.840000 975.190000 972.194267 315.317787 1071.290000 1056.240000 1065.729167 336.144607 7959.870000 7968.570000 7962.076567 578.562221
105 0.295282 0.362810 0.323680 0.000139 0.468692 0.465617 0.467135 0.000041 0.399328 0.424494 0.409753 0.000035 0.297053 0.365524 0.325353 0.000306 0.293511 0.360097 0.322006 0.000305 0.462684 0.458922 0.459941 0.000080 0.474701 0.472311 0.474329 0.000085 0.396431 0.421563 0.406106 0.000071 0.402225 0.427425 0.413400 0.000074 970.040000 974.340000 971.977167 316.695948 1074.730000 1061.580000 1065.993667 341.020791 7955.230000 7964.080000 7962.029167 574.942633
106 0.294521 0.361617 0.323113 0.000139 0.468902 0.464914 0.467172 0.000041 0.399150 0.423595 0.409549 0.000034 0.295192 0.360832 0.324812 0.000309 0.293849 0.362402 0.321415 0.000300 0.462044 0.458682 0.459992 0.000080 0.475761 0.471145 0.474353 0.000084 0.395303 0.419542 0.405920 0.000072 0.402996 0.427648 0.413178 0.000073 966.120000 974.690000 971.840633 315.113668 1075.930000 1059.420000 1066.484100 340.215335 7957.950000 7965.890000 7961.675267 569.779600
107 0.294701 0.362167 0.322449 0.000137 0.468792 0.466488 0.467149 0.000041 0.399155 0.424759 0.409269 0.000034 0.295888 0.364410 0.323934 0.000306 0.293515 0.359924 0.320963 0.000300 0.461309 0.459752 0.460082 0.000079 0.476274 0.473223 0.474216 0.000084 0.395141 0.421615 0.405623 0.000071 0.403170 0.427904 0.412915 0.000072 968.380000 978.230000 971.488000 310.904978 1074.380000 1059.550000 1067.087033 344.752688 7957.240000 7962.220000 7961.424967 570.548588
108 0.293862 0.361154 0.321949 0.000140 0.468523 0.465624 0.467116 0.000041 0.398659 0.423836 0.409049 0.000034 0.295138 0.361592 0.323389 0.000307 0.292586 0.360717 0.320510 0.000306 0.461238 0.458585 0.460006 0.000080 0.475808 0.472662 0.474226 0.000085 0.394798 0.419787 0.405359 0.000072 0.402520 0.427884 0.412740 0.000073 968.800000 979.570000 971.336800 310.822976 1072.860000 1062.840000 1067.705800 346.785754 7958.340000 7957.590000 7960.957400 573.975060
109 0.293309 0.360148 0.321324 0.000142 0.468283 0.465787 0.467127 0.000041 0.398294 0.423532 0.408806 0.000035 0.294168 0.363749 0.322790 0.000311 0.292450 0.356548 0.319857 0.000302 0.460225 0.459100 0.460008 0.000079 0.476342 0.472474 0.474247 0.000085 0.393802 0.420959 0.405121 0.000072 0.402785 0.426104 0.412491 0.000074 969.880000 975.470000 970.857667 310.621020 1071.750000 1057.640000 1068.502167 346.185408 7958.370000 7966.890000 7960.640167 574.954313
110 0.292672 0.360120 0.320779 0.000140 0.468940 0.464452 0.467151 0.000041 0.398433 0.422719 0.408602 0.000034 0.293458 0.360031 0.322181 0.000308 0.291885 0.360209 0.319377 0.000297 0.461751 0.456765 0.459977 0.000079 0.476128 0.472139 0.474325 0.000084 0.394434 0.418072 0.404859 0.000071 0.402431 0.427367 0.412346 0.000073 968.930000 973.350000 970.783000 307.810630 1075.570000 1064.650000 1069.190333 343.179090 7955.500000 7962.000000 7960.026667 579.959590
111 0.292053 0.359883 0.320120 0.000141 0.468751 0.464472 0.467158 0.000040 0.398072 0.422636 0.408342 0.000034 0.293415 0.359122 0.321247 0.000303 0.290691 0.360644 0.318993 0.000301 0.461173 0.458875 0.460068 0.000078 0.476329 0.470068 0.474247 0.000084 0.394069 0.418974 0.404540 0.000070 0.402074 0.426298 0.412145 0.000072 967.190000 973.870000 970.815033 307.613243 1078.700000 1063.800000 1069.474100 333.732146 7954.110000 7962.330000 7959.710867 571.056127
112 0.291479 0.358070 0.319465 0.000139 0.467964 0.464507 0.467290 0.000040 0.397370 0.421933 0.408160 0.000034 0.293597 0.357798 0.320657 0.000304 0.289361 0.358343 0.318273 0.000301 0.460434 0.456909 0.460168 0.000079 0.475494 0.472106 0.474412 0.000082 0.393699 0.417265 0.404364 0.000071 0.401041 0.426601 0.411957 0.000072 968.730000 975.840000 970.630500 307.064906 1074.400000 1061.350000 1069.647833 336.948282 7956.870000 7962.810000 7959.721667 578.990545
113 0.290298 0.357260 0.318919 0.000140 0.468285 0.465063 0.467269 0.000040 0.397090 0.421942 0.407929 0.000034 0.292257 0.356630 0.320082 0.000302 0.288339 0.357890 0.317755 0.000306 0.460860 0.457380 0.460138 0.000079 0.475710 0.472746 0.474401 0.000083 0.393419 0.417080 0.404116 0.000071 0.400762 0.426803 0.411742 0.000073 968.530000 974.180000 970.281467 306.529214 1074.860000 1063.480000 1070.066733 339.476375 7956.610000 7962.340000 7959.651800 585.990699
114 0.289739 0.357375 0.318261 0.000143 0.468220 0.465723 0.467334 0.000041 0.396828 0.422384 0.407705 0.000035 0.292733 0.358477 0.319427 0.000309 0.286745 0.356274 0.317096 0.000310 0.460935 0.459083 0.460191 0.000079 0.475506 0.472363 0.474478 0.000083 0.393654 0.418841 0.403885 0.000073 0.400002 0.425927 0.411525 0.000074 967.110000 975.160000 969.966733 307.231603 1077.180000 1063.530000 1070.345567 345.638621 7955.710000 7961.310000 7959.687700 596.138662
115 0.289835 0.356616 0.317584 0.000140 0.467739 0.466459 0.467298 0.000040 0.396578 0.422522 0.407412 0.000034 0.290967 0.356006 0.318785 0.000305 0.288703 0.357226 0.316383 0.000305 0.462195 0.460398 0.460110 0.000079 0.473283 0.472521 0.474486 0.000082 0.393704 0.418641 0.403580 0.000072 0.399451 0.426403 0.411245 0.000073 964.210000 977.040000 969.667300 310.327063 1075.180000 1060.400000 1070.825900 346.407584 7960.610000 7962.560000 7959.506800 593.933145
116 0.288708 0.355259 0.317119 0.000138 0.468612 0.465845 0.467336 0.000039 0.396651 0.421611 0.407249 0.000034 0.291304 0.356784 0.318422 0.000310 0.286112 0.353733 0.315815 0.000304 0.461200 0.458581 0.460180 0.000078 0.476025 0.473110 0.474492 0.000081 0.393242 0.417862 0.403477 0.000072 0.400060 0.425359 0.411021 0.000073 970.700000 977.730000 969.630633 312.139606 1075.670000 1061.460000 1071.157700 337.924820 7953.630000 7960.810000 7959.211667 584.409069
117 0.288523 0.355493 0.316709 0.000139 0.469148 0.467035 0.467322 0.000040 0.396898 0.422418 0.407077 0.000034 0.290123 0.355575 0.317861 0.000312 0.286924 0.355410 0.315558 0.000306 0.461550 0.460147 0.460210 0.000080 0.476746 0.473923 0.474435 0.000082 0.392979 0.418318 0.403270 0.000073 0.400817 0.426518 0.410884 0.000074 968.720000 975.190000 969.584467 313.605343 1074.470000 1063.790000 1071.323733 334.881782 7956.810000 7961.020000 7959.091800 581.571967
118 0.287898 0.354955 0.316169 0.000141 0.469169 0.464426 0.467315 0.000040 0.396661 0.420637 0.406856 0.000034 0.289490 0.353016 0.317081 0.000314 0.286306 0.356893 0.315256 0.000314 0.462768 0.458227 0.460287 0.000079 0.475570 0.470624 0.474343 0.000082 0.393457 0.416143 0.403005 0.000072 0.399864 0.425132 0.410708 0.000074 966.550000 972.710000 969.415767 313.262573 1073.840000 1064.370000 1071.403233 342.589559 7959.610000 7962.920000 7959.181000 583.811889
119 0.287045 0.354512 0.315677 0.000144 0.468785 0.464917 0.467311 0.000040 0.396089 0.420755 0.406657 0.000035 0.287200 0.355526 0.316513 0.000320 0.286890 0.353499 0.314841 0.000319 0.462303 0.456941 0.460338 0.000079 0.475267 0.472893 0.474283 0.000081 0.392262 0.416375 0.402808 0.000073 0.399916 0.425135 0.410506 0.000074 965.540000 977.640000 969.528133 313.850294 1078.870000 1063.190000 1071.369400 337.854985 7955.590000 7959.170000 7959.102467 581.632321
120 0.286608 0.355237 0.315165 0.000146 0.468898 0.465420 0.467300 0.000040 0.395982 0.421347 0.406446 0.000035 0.288751 0.360250 0.315974 0.000326 0.284465 0.350223 0.314357 0.000319 0.461508 0.457549 0.460371 0.000080 0.476288 0.473292 0.474230 0.000082 0.392405 0.418630 0.402612 0.000075 0.399559 0.424064 0.410281 0.000074 966.280000 972.460000 969.369933 314.401198 1074.370000 1063.000000 1071.471333 340.411486 7959.350000 7964.540000 7959.158733 583.989523
121 0.285837 0.353377 0.314336 0.000145 0.468887 0.465949 0.467349 0.000040 0.395667 0.420921 0.406144 0.000035 0.287327 0.354365 0.315182 0.000321 0.284347 0.352390 0.313490 0.000323 0.462289 0.459628 0.460429 0.000080 0.475485 0.472271 0.474270 0.000082 0.392304 0.417523 0.402330 0.000075 0.399030 0.424318 0.409958 0.000074 964.490000 973.450000 969.538167 314.928467 1076.080000 1065.470000 1071.690333 343.759747 7959.430000 7961.080000 7958.771500 584.685398
122 0.285319 0.352444 0.313788 0.000144 0.469363 0.466544 0.467300 0.000040 0.395746 0.420904 0.405895 0.000035 0.287523 0.350604 0.314653 0.000318 0.283114 0.354283 0.312922 0.000324 0.462914 0.459041 0.460375 0.000080 0.475813 0.474047 0.474224 0.000081 0.392758 0.415666 0.402086 0.000073 0.398734 0.426141 0.409703 0.000074 965.980000 973.650000 969.370200 309.413307 1077.450000 1062.140000 1072.049200 350.811759 7956.570000 7964.210000 7958.580600 589.523084
123 0.285099 0.353275 0.313314 0.000145 0.468541 0.464686 0.467383 0.000040 0.395164 0.420122 0.405756 0.000035 0.285513 0.353473 0.314113 0.000317 0.284685 0.353078 0.312516 0.000333 0.460780 0.458246 0.460465 0.000080 0.476302 0.471127 0.474301 0.000080 0.390673 0.416337 0.401924 0.000073 0.399655 0.423907 0.409587 0.000075 961.830000 970.900000 969.023300 309.598957 1078.220000 1069.350000 1072.207867 353.804653 7959.950000 7959.750000 7958.768833 599.614396
124 0.284411 0.353057 0.312881 0.000145 0.468061 0.464094 0.467426 0.000040 0.394601 0.419679 0.405608 0.000034 0.286793 0.351965 0.313830 0.000311 0.282030 0.354149 0.311932 0.000336 0.461634 0.457789 0.460536 0.000078 0.474489 0.470398 0.474317 0.000083 0.391698 0.415460 0.401854 0.000071 0.397505 0.423899 0.409363 0.000076 965.120000 977.120000 968.594733 310.299174 1078.190000 1064.330000 1072.384800 357.980440 7956.690000 7958.550000 7959.020467 612.481776
125 0.284058 0.352237 0.312321 0.000144 0.467340 0.465797 0.467454 0.000040 0.394027 0.420373 0.405401 0.000034 0.284665 0.352362 0.313428 0.000317 0.283452 0.352111 0.311214 0.000330 0.460097 0.459173 0.460591 0.000080 0.474582 0.472421 0.474317 0.000082 0.389924 0.416449 0.401726 0.000073 0.398130 0.424297 0.409076 0.000076 962.640000 973.650000 968.507633 318.724105 1077.440000 1063.980000 1072.546000 359.898128 7959.920000 7962.370000 7958.946367 627.787057
126 0.282975 0.351668 0.311899 0.000142 0.468811 0.466005 0.467387 0.000040 0.394477 0.420270 0.405191 0.000035 0.285319 0.351973 0.313046 0.000317 0.280632 0.351363 0.310752 0.000326 0.460880 0.459297 0.460529 0.000077 0.476741 0.472713 0.474244 0.000082 0.390656 0.416367 0.401536 0.000073 0.398298 0.424173 0.408847 0.000075 967.010000 973.890000 968.442533 319.178402 1076.980000 1063.320000 1072.646733 360.925809 7956.010000 7962.790000 7958.910733 631.843844
127 0.283168 0.350309 0.311460 0.000141 0.468541 0.465663 0.467433 0.000040 0.394392 0.419521 0.405044 0.000034 0.284606 0.355019 0.312588 0.000315 0.281730 0.345599 0.310331 0.000328 0.461335 0.457671 0.460617 0.000078 0.475748 0.473655 0.474250 0.000082 0.390643 0.416610 0.401405 0.000073 0.398141 0.422432 0.408682 0.000075 968.460000 971.910000 968.362133 323.229587 1074.360000 1067.830000 1072.853433 361.413772 7957.180000 7960.260000 7958.784433 636.367728
128 0.282852 0.350034 0.311013 0.000143 0.468073 0.464846 0.467451 0.000041 0.393985 0.418921 0.404876 0.000035 0.284211 0.350522 0.312048 0.000319 0.281493 0.349545 0.309979 0.000326 0.461914 0.459018 0.460689 0.000080 0.474232 0.470675 0.474213 0.000085 0.390833 0.415619 0.401233 0.000073 0.397137 0.422223 0.408519 0.000076 965.150000 971.480000 968.313100 327.382883 1075.280000 1062.560000 1072.940233 359.939219 7959.570000 7965.960000 7958.746667 639.972626
129 0.282161 0.350271 0.310608 0.000143 0.468173 0.465159 0.467443 0.000041 0.393768 0.419204 0.404709 0.000035 0.283555 0.348609 0.311722 0.000321 0.280766 0.351932 0.309494 0.000330 0.461781 0.458769 0.460614 0.000080 0.474565 0.471549 0.474273 0.000084 0.390491 0.414705 0.401057 0.000074 0.397045 0.423702 0.408361 0.000076 965.220000 972.530000 968.292933 326.970408 1074.720000 1068.140000 1073.117233 351.954709 7960.060000 7959.330000 7958.589833 633.457965
130 0.282123 0.350098 0.310257 0.000143 0.468819 0.465482 0.467424 0.000041 0.394141 0.419328 0.404557 0.000035 0.283722 0.350148 0.311328 0.000318 0.280525 0.350048 0.309187 0.000329 0.461670 0.458125 0.460615 0.000079 0.475968 0.472838 0.474232 0.000084 0.390491 0.414934 0.400900 0.000074 0.397791 0.423722 0.408214 0.000076 962.110000 969.170000 968.206233 326.256389 1076.060000 1068.170000 1072.958200 349.760779 7961.830000 7962.660000 7958.835567 624.089017
131 0.281742 0.348971 0.309839 0.000142 0.467800 0.465927 0.467427 0.000041 0.393377 0.419145 0.404392 0.000035 0.285467 0.348583 0.310993 0.000315 0.278017 0.349359 0.308685 0.000326 0.460941 0.458776 0.460560 0.000078 0.474660 0.473078 0.474294 0.000085 0.390751 0.414699 0.400733 0.000072 0.396003 0.423590 0.408050 0.000076 965.880000 970.170000 968.328533 323.276283 1076.160000 1067.820000 1073.017600 352.871803 7957.960000 7962.010000 7958.653867 620.418881
132 0.280450 0.348952 0.309424 0.000143 0.468682 0.465463 0.467462 0.000041 0.393389 0.418858 0.404247 0.000035 0.282504 0.351685 0.310733 0.000313 0.278397 0.346219 0.308115 0.000330 0.461387 0.458272 0.460507 0.000077 0.475976 0.472653 0.474416 0.000085 0.389834 0.415637 0.400598 0.000072 0.396944 0.422079 0.407896 0.000076 963.920000 974.600000 968.334200 320.200706 1077.640000 1068.920000 1072.974100 349.892670 7958.440000 7956.480000 7958.691700 607.307687
133 0.279981 0.348832 0.309128 0.000147 0.468357 0.465597 0.467428 0.000041 0.393007 0.418891 0.404108 0.000035 0.282241 0.347149 0.310482 0.000323 0.277722 0.350516 0.307774 0.000330 0.461540 0.459119 0.460490 0.000078 0.475174 0.472076 0.474366 0.000085 0.389821 0.414331 0.400487 0.000073 0.396193 0.423452 0.407729 0.000077 963.320000 972.660000 968.289667 322.727271 1078.250000 1066.600000 1072.846767 356.489572 7958.430000 7960.740000 7958.863567 622.121320
134 0.279384 0.348587 0.308505 0.000149 0.469027 0.464961 0.467464 0.000041 0.393170 0.418411 0.403880 0.000036 0.281593 0.347286 0.309969 0.000321 0.277176 0.349887 0.307041 0.000337 0.463822 0.457734 0.460482 0.000077 0.474232 0.472188 0.474446 0.000084 0.390931 0.413555 0.400277 0.000073 0.395410 0.423268 0.407484 0.000078 964.910000 971.380000 968.071567 325.427546 1076.380000 1070.370000 1072.917433 359.484297 7958.710000 7958.250000 7959.011000 638.923870
135 0.278898 0.348001 0.308036 0.000148 0.469296 0.464922 0.467422 0.000041 0.393137 0.418154 0.403667 0.000036 0.280736 0.348036 0.309609 0.000323 0.277059 0.347965 0.306462 0.000334 0.461966 0.458428 0.460437 0.000077 0.476626 0.471416 0.474407 0.000085 0.389474 0.414271 0.400106 0.000073 0.396799 0.422036 0.407229 0.000078 965.580000 969.170000 967.889600 329.671452 1074.700000 1068.860000 1072.987800 359.268003 7959.720000 7961.970000 7959.122600 644.851947
136 0.278186 0.348353 0.307452 0.000149 0.468913 0.465533 0.467440 0.000041 0.392622 0.418661 0.403444 0.000036 0.281539 0.352049 0.309179 0.000330 0.274834 0.344657 0.305725 0.000333 0.461877 0.458688 0.460473 0.000077 0.475948 0.472379 0.474406 0.000086 0.389742 0.416032 0.399955 0.000073 0.395503 0.421290 0.406933 0.000078 964.930000 969.960000 967.553367 328.142138 1076.820000 1066.960000 1073.024667 361.449848 7958.250000 7963.080000 7959.421967 641.721464
137 0.278335 0.347128 0.306804 0.000146 0.469125 0.466662 0.467470 0.000040 0.392809 0.418849 0.403203 0.000035 0.279370 0.344963 0.308471 0.000325 0.277300 0.349293 0.305136 0.000331 0.461818 0.459754 0.460474 0.000077 0.476432 0.473570 0.474466 0.000085 0.388839 0.413838 0.399673 0.000073 0.396779 0.423859 0.406734 0.000078 966.060000 968.680000 967.441000 327.794398 1080.240000 1067.160000 1073.274667 353.731297 7953.700000 7964.160000 7959.284333 627.123035
138 0.277066 0.346058 0.306334 0.000147 0.468575 0.463315 0.467539 0.000040 0.391972 0.416412 0.403057 0.000035 0.278418 0.346643 0.307996 0.000324 0.275714 0.345473 0.304672 0.000334 0.462636 0.456527 0.460633 0.000076 0.474515 0.470104 0.474446 0.000085 0.388949 0.412573 0.399578 0.000072 0.394994 0.420251 0.406536 0.000078 966.250000 970.830000 967.274433 321.692357 1077.520000 1067.230000 1073.673733 351.092851 7956.230000 7961.940000 7959.051833 616.083497
139 0.276793 0.345576 0.305843 0.000146 0.469451 0.464463 0.467612 0.000040 0.392388 0.416908 0.402905 0.000034 0.279024 0.346550 0.307603 0.000323 0.274563 0.344601 0.304082 0.000332 0.463650 0.457439 0.460707 0.000075 0.475251 0.471488 0.474518 0.000086 0.389800 0.413083 0.399465 0.000072 0.394976 0.420733 0.406344 0.000078 967.380000 969.860000 967.144633 320.110156 1074.970000 1067.690000 1074.005100 350.760295 7957.650000 7962.450000 7958.850267 612.225023
140 0.275968 0.344943 0.305344 0.000146 0.469279 0.465281 0.467586 0.000040 0.391955 0.417146 0.402690 0.000034 0.279057 0.346748 0.307016 0.000326 0.272880 0.343137 0.303673 0.000323 0.463199 0.458089 0.460731 0.000075 0.475359 0.472474 0.474442 0.000085 0.389542 0.413552 0.399245 0.000071 0.394367 0.420739 0.406134 0.000076 965.000000 971.180000 967.039167 319.974466 1078.400000 1064.240000 1073.896467 345.063188 7956.600000 7964.580000 7959.064367 608.691922
141 0.275972 0.344348 0.304925 0.000149 0.468326 0.464951 0.467591 0.000039 0.391385 0.416710 0.402525 0.000034 0.277869 0.345872 0.306445 0.000332 0.274074 0.342823 0.303404 0.000327 0.462025 0.457574 0.460764 0.000076 0.474627 0.472328 0.474418 0.000083 0.388363 0.412893 0.399036 0.000072 0.394406 0.420526 0.406013 0.000076 966.760000 969.710000 966.950700 318.674011 1077.600000 1064.230000 1073.867500 335.959975 7955.640000 7966.060000 7959.181800 606.295981
142 0.274763 0.343968 0.304408 0.000149 0.469118 0.465953 0.467656 0.000040 0.391376 0.417159 0.402357 0.000035 0.275499 0.344644 0.305650 0.000327 0.274026 0.343293 0.303166 0.000329 0.462968 0.459067 0.460854 0.000075 0.475268 0.472840 0.474459 0.000085 0.387981 0.413298 0.398772 0.000072 0.394771 0.421021 0.405942 0.000076 964.510000 971.510000 967.088967 325.209548 1076.300000 1067.540000 1073.935267 330.169472 7959.190000 7960.950000 7958.975767 608.656013
143 0.274599 0.343616 0.303913 0.000148 0.468459 0.465652 0.467756 0.000039 0.390915 0.416838 0.402219 0.000035 0.276795 0.343659 0.305103 0.000321 0.272402 0.343573 0.302723 0.000328 0.462485 0.459673 0.460926 0.000075 0.474432 0.471630 0.474586 0.000083 0.388209 0.413268 0.398597 0.000072 0.393620 0.420407 0.405841 0.000076 967.670000 971.630000 967.227567 328.168080 1076.460000 1066.550000 1073.988500 319.915518 7955.870000 7961.820000 7958.783933 601.374894
144 0.274086 0.344080 0.303308 0.000150 0.469984 0.464613 0.467772 0.000039 0.391625 0.416400 0.401987 0.000034 0.274462 0.343082 0.304299 0.000317 0.273710 0.345079 0.302318 0.000332 0.462925 0.457168 0.461026 0.000074 0.477042 0.472058 0.474518 0.000083 0.387540 0.411533 0.398335 0.000070 0.395709 0.421266 0.405638 0.000075 964.140000 969.090000 967.064533 331.228406 1079.930000 1067.860000 1074.060200 318.843976 7955.930000 7963.050000 7958.875267 603.702596
145 0.273667 0.342860 0.302714 0.000147 0.469761 0.464970 0.467849 0.000038 0.391323 0.416126 0.401795 0.000034 0.275068 0.342297 0.303634 0.000314 0.272267 0.343423 0.301793 0.000329 0.462609 0.456961 0.461018 0.000074 0.476912 0.472979 0.474679 0.000081 0.387592 0.411095 0.398065 0.000071 0.395054 0.421156 0.405525 0.000074 965.470000 968.770000 967.281000 329.537272 1077.250000 1068.500000 1074.161033 316.163043 7957.280000 7962.730000 7958.557967 602.300070
146 0.273002 0.342082 0.302337 0.000150 0.469299 0.465556 0.467945 0.000038 0.390780 0.416167 0.401701 0.000034 0.274450 0.342097 0.303361 0.000318 0.271554 0.342067 0.301313 0.000336 0.462862 0.459008 0.461047 0.000074 0.475735 0.472105 0.474842 0.000081 0.387498 0.412244 0.397973 0.000071 0.394063 0.420090 0.405430 0.000076 965.360000 971.590000 967.400200 326.508696 1077.960000 1069.080000 1074.280000 316.813024 7956.680000 7959.330000 7958.319800 609.214563
147 0.272648 0.342621 0.301632 0.000150 0.469398 0.467920 0.467931 0.000038 0.390698 0.417801 0.401411 0.000035 0.273358 0.343558 0.302716 0.000312 0.271937 0.341685 0.300547 0.000340 0.462341 0.461119 0.461003 0.000074 0.476456 0.474722 0.474859 0.000081 0.386748 0.414095 0.397688 0.000071 0.394648 0.421507 0.405134 0.000077 964.920000 970.670000 967.586067 324.785766 1077.770000 1067.330000 1074.237333 316.041967 7957.310000 7962.000000 7958.176600 604.457821
148 0.272136 0.341789 0.301095 0.000151 0.469372 0.465967 0.468007 0.000038 0.390477 0.416296 0.401242 0.000035 0.273906 0.338753 0.302276 0.000312 0.270366 0.344824 0.299913 0.000343 0.461807 0.459248 0.461028 0.000076 0.476936 0.472685 0.474985 0.000080 0.386647 0.411050 0.397527 0.000071 0.394308 0.421541 0.404956 0.000076 964.950000 968.950000 967.797533 320.736244 1076.710000 1068.690000 1074.379867 316.728480 7958.340000 7962.360000 7957.822600 596.309679
149 0.271417 0.341293 0.300475 0.000152 0.469825 0.464756 0.468048 0.000038 0.390462 0.415371 0.401019 0.000035 0.274198 0.340132 0.301861 0.000315 0.268636 0.342454 0.299089 0.000341 0.463242 0.458915 0.461000 0.000076 0.476409 0.470596 0.475096 0.000081 0.387624 0.411402 0.397344 0.000071 0.393299 0.419340 0.404693 0.000076 965.030000 970.300000 967.766533 316.243969 1080.230000 1067.600000 1074.434200 320.594047 7954.740000 7962.100000 7957.799267 584.378365
150 0.270722 0.341212 0.299983 0.000151 0.469894 0.465507 0.468060 0.000038 0.390225 0.415789 0.400829 0.000035 0.273770 0.339166 0.301519 0.000322 0.267675 0.343258 0.298447 0.000341 0.462167 0.459129 0.460949 0.000077 0.477621 0.471886 0.475172 0.000080 0.386808 0.411144 0.397177 0.000072 0.393643 0.420434 0.404482 0.000077 962.560000 969.920000 967.854300 320.297348 1079.740000 1068.470000 1074.616767 319.534274 7957.700000 7961.610000 7957.528933 577.924128
151 0.270391 0.340674 0.299551 0.000151 0.469615 0.465205 0.468106 0.000038 0.389926 0.415392 0.400685 0.000035 0.272912 0.338463 0.301099 0.000320 0.267870 0.342885 0.298004 0.000336 0.463690 0.457346 0.461026 0.000077 0.475541 0.473064 0.475187 0.000080 0.387379 0.409793 0.397055 0.000072 0.392473 0.420992 0.404314 0.000077 964.120000 971.050000 967.734333 318.927386 1081.270000 1065.540000 1074.588033 329.036356 7954.610000 7963.410000 7957.677633 577.912082
152 0.270069 0.339271 0.299099 0.000150 0.469737 0.466376 0.468171 0.000039 0.389870 0.415534 0.400542 0.000035 0.272379 0.341391 0.300872 0.000322 0.267758 0.337150 0.297327 0.000332 0.462670 0.459449 0.461188 0.000079 0.476804 0.473302 0.475154 0.000081 0.386554 0.412226 0.397061 0.000072 0.393186 0.418841 0.404023 0.000076 964.280000 970.450000 967.645367 324.795999 1080.500000 1068.280000 1074.979833 330.999167 7955.220000 7961.270000 7957.374800 584.981311
153 0.269979 0.337826 0.298712 0.000150 0.468894 0.467281 0.468199 0.000038 0.389328 0.415499 0.400404 0.000035 0.271356 0.337250 0.300474 0.000323 0.268602 0.338402 0.296950 0.000335 0.462150 0.460425 0.461177 0.000077 0.475639 0.474137 0.475222 0.000081 0.385833 0.411155 0.396896 0.000072 0.392824 0.419843 0.403913 0.000076 965.400000 968.860000 967.436833 330.777203 1081.520000 1067.990000 1075.220133 338.008522 7953.080000 7963.150000 7957.343033 584.197373
154 0.269541 0.338466 0.298386 0.000150 0.469622 0.466631 0.468240 0.000037 0.389590 0.415365 0.400298 0.000034 0.270696 0.341194 0.300094 0.000322 0.268386 0.335737 0.296677 0.000332 0.463486 0.458115 0.461258 0.000074 0.475759 0.475146 0.475223 0.000079 0.386370 0.411347 0.396792 0.000071 0.392809 0.419383 0.403805 0.000076 965.330000 968.510000 967.470200 329.343747 1082.400000 1071.080000 1075.450133 342.431823 7952.270000 7960.410000 7957.079667 580.580292
155 0.268716 0.338677 0.297991 0.000153 0.470890 0.465083 0.468183 0.000038 0.390021 0.414520 0.400106 0.000035 0.270087 0.340047 0.299860 0.000325 0.267346 0.337306 0.296122 0.000330 0.463954 0.458050 0.461230 0.000075 0.477826 0.472115 0.475137 0.000080 0.386407 0.410849 0.396682 0.000073 0.393634 0.418191 0.403531 0.000076 964.640000 968.980000 967.238100 328.669486 1082.650000 1072.850000 1075.846567 348.755282 7952.710000 7958.170000 7956.915333 588.787478
156 0.268697 0.338205 0.297559 0.000152 0.469942 0.466105 0.468167 0.000038 0.389444 0.414945 0.399924 0.000035 0.270708 0.337209 0.299373 0.000327 0.266685 0.339201 0.295745 0.000334 0.462537 0.459602 0.461310 0.000074 0.477347 0.472607 0.475024 0.000079 0.385805 0.410645 0.396535 0.000072 0.393082 0.419245 0.403312 0.000076 967.130000 970.690000 967.057033 327.340423 1080.230000 1069.400000 1076.318733 352.870297 7952.640000 7959.910000 7956.624233 586.459169
157 0.268261 0.337089 0.297216 0.000150 0.469301 0.466303 0.468175 0.000038 0.388885 0.414618 0.399792 0.000035 0.269506 0.338494 0.299019 0.000331 0.267015 0.335685 0.295414 0.000329 0.462525 0.458564 0.461282 0.000074 0.476078 0.474043 0.475069 0.000079 0.385318 0.410536 0.396377 0.000073 0.392453 0.418700 0.403207 0.000075 965.230000 970.600000 966.880233 321.565931 1081.680000 1065.740000 1076.622700 353.467074 7953.090000 7963.660000 7956.497067 585.676991
158 0.267937 0.337681 0.296685 0.000150 0.469773 0.466586 0.468176 0.000038 0.389039 0.415024 0.399580 0.000035 0.269625 0.338806 0.298376 0.000328 0.266250 0.336557 0.294995 0.000329 0.462273 0.459359 0.461388 0.000074 0.477273 0.473812 0.474963 0.000078 0.385214 0.411138 0.396183 0.000073 0.392864 0.418910 0.402976 0.000074 964.300000 971.470000 966.913967 319.620890 1082.460000 1070.450000 1076.892667 355.149797 7953.240000 7958.080000 7956.193367 579.139179
159 0.267650 0.336398 0.296450 0.000148 0.468894 0.465915 0.468167 0.000038 0.388397 0.414108 0.399480 0.000035 0.269252 0.338251 0.298050 0.000322 0.266048 0.334545 0.294850 0.000330 0.461928 0.459153 0.461287 0.000073 0.475861 0.472676 0.475048 0.000078 0.384858 0.410792 0.395992 0.000072 0.391936 0.417424 0.402969 0.000075 963.960000 971.530000 966.876333 318.605051 1083.380000 1070.280000 1077.008767 359.840027 7952.660000 7958.190000 7956.114900 587.385725
160 0.266953 0.336651 0.296184 0.000151 0.469927 0.465705 0.468100 0.000038 0.388737 0.414083 0.399334 0.000035 0.269227 0.336078 0.297683 0.000324 0.264679 0.337224 0.294685 0.000338 0.462608 0.458467 0.461231 0.000074 0.477245 0.472943 0.474968 0.000077 0.385255 0.409511 0.395812 0.000073 0.392219 0.418655 0.402855 0.000076 964.750000 970.900000 966.973967 318.438424 1083.650000 1070.300000 1077.299600 364.585901 7951.600000 7958.800000 7955.726433 592.510167
161 0.266761 0.336410 0.295990 0.000153 0.469302 0.466314 0.468166 0.000038 0.388286 0.414352 0.399296 0.000035 0.268874 0.335942 0.297377 0.000324 0.264648 0.336877 0.294604 0.000342 0.462952 0.459201 0.461335 0.000075 0.475652 0.473427 0.474998 0.000077 0.385321 0.409897 0.395752 0.000073 0.391251 0.418807 0.402840 0.000077 965.140000 968.720000 967.068767 321.445232 1084.570000 1068.170000 1077.505833 360.154556 7950.290000 7963.110000 7955.425400 596.949992
162 0.265995 0.337036 0.295575 0.000155 0.468996 0.465891 0.468106 0.000038 0.387796 0.414349 0.399094 0.000036 0.268735 0.335967 0.296941 0.000325 0.263255 0.338105 0.294208 0.000341 0.462488 0.458951 0.461280 0.000075 0.475505 0.472830 0.474933 0.000079 0.384986 0.409757 0.395544 0.000073 0.390605 0.418940 0.402643 0.000078 965.110000 973.490000 967.250733 319.898616 1085.670000 1066.100000 1077.638233 356.822274 7949.220000 7960.410000 7955.111033 589.307414
163 0.266129 0.336186 0.295078 0.000153 0.469138 0.465668 0.468103 0.000039 0.387934 0.413875 0.398893 0.000036 0.268492 0.338385 0.296495 0.000320 0.263765 0.333986 0.293662 0.000340 0.461968 0.458533 0.461307 0.000074 0.476308 0.472802 0.474898 0.000080 0.384578 0.410474 0.395382 0.000072 0.391291 0.417276 0.402404 0.000077 964.920000 969.330000 967.216000 315.646540 1083.500000 1069.300000 1078.226067 356.863745 7951.580000 7961.370000 7954.557933 592.576279
164 0.265074 0.335732 0.294640 0.000153 0.469042 0.465474 0.467993 0.000039 0.387455 0.413577 0.398652 0.000036 0.267478 0.337434 0.296204 0.000322 0.262670 0.334029 0.293076 0.000336 0.463350 0.457829 0.461176 0.000074 0.474734 0.473119 0.474811 0.000080 0.385002 0.409671 0.395187 0.000072 0.389909 0.417483 0.402117 0.000077 966.440000 969.380000 966.938567 315.698536 1086.210000 1071.690000 1078.762133 358.210347 7947.350000 7958.930000 7954.299300 595.471520
165 0.264713 0.335443 0.294193 0.000155 0.468724 0.466509 0.468018 0.000039 0.387120 0.414083 0.398488 0.000036 0.267445 0.335194 0.295791 0.000327 0.261981 0.335692 0.292594 0.000342 0.461968 0.459062 0.461267 0.000073 0.475480 0.473956 0.474768 0.000081 0.384159 0.409515 0.395077 0.000073 0.390080 0.418650 0.401899 0.000078 965.480000 969.130000 966.724633 318.150899 1088.080000 1069.790000 1079.307233 355.974102 7946.440000 7961.080000 7953.968133 594.961729
166 0.264667 0.334823 0.293779 0.000156 0.468482 0.465820 0.468009 0.000039 0.386956 0.413421 0.398317 0.000036 0.266701 0.335971 0.295443 0.000333 0.262632 0.333675 0.292115 0.000343 0.461418 0.459527 0.461233 0.000075 0.475546 0.472114 0.474786 0.000081 0.383531 0.410104 0.394917 0.000075 0.390380 0.416738 0.401717 0.000077 963.760000 972.330000 966.783700 321.848145 1089.440000 1070.680000 1079.645700 349.211700 7946.800000 7956.990000 7953.570600 595.536568
167 0.263583 0.335017 0.293261 0.000155 0.470113 0.465462 0.468030 0.000039 0.387501 0.413284 0.398122 0.000035 0.266033 0.334992 0.294966 0.000329 0.261133 0.335042 0.291556 0.000344 0.462860 0.459439 0.461257 0.000075 0.477366 0.471484 0.474802 0.000080 0.384129 0.409660 0.394741 0.000073 0.390873 0.416907 0.401503 0.000077 963.960000 970.960000 966.928667 324.638902 1086.670000 1073.870000 1080.174667 344.237039 7949.370000 7955.170000 7952.896667 599.561416
168 0.263649 0.333480 0.292957 0.000155 0.469973 0.465753 0.467960 0.000039 0.387444 0.412844 0.397959 0.000036 0.267361 0.332812 0.294723 0.000330 0.259937 0.334148 0.291191 0.000342 0.463147 0.458870 0.461149 0.000074 0.476800 0.472636 0.474771 0.000081 0.384832 0.408447 0.394579 0.000073 0.390055 0.417241 0.401339 0.000077 967.350000 968.810000 967.007400 318.469860 1086.070000 1072.880000 1080.771900 343.707769 7946.580000 7958.310000 7952.220700 600.516928
169 0.263164 0.333460 0.292599 0.000154 0.469705 0.467582 0.467997 0.000039 0.387088 0.413933 0.397838 0.000036 0.265149 0.333834 0.294409 0.000328 0.261178 0.333085 0.290789 0.000343 0.464200 0.460413 0.461236 0.000074 0.475210 0.474751 0.474757 0.000081 0.384580 0.409781 0.394505 0.000071 0.389597 0.418085 0.401170 0.000077 965.790000 973.140000 966.968867 316.684487 1090.250000 1069.340000 1081.208400 340.746787 7943.960000 7957.520000 7951.822733 601.468351
170 0.262370 0.333115 0.292038 0.000154 0.469558 0.466330 0.468017 0.000039 0.386683 0.413044 0.397625 0.000036 0.264402 0.335154 0.293987 0.000330 0.260337 0.331076 0.290089 0.000342 0.462996 0.460167 0.461328 0.000074 0.476121 0.472493 0.474706 0.000081 0.383559 0.410161 0.394392 0.000072 0.389807 0.415926 0.400859 0.000077 966.010000 973.730000 966.994100 318.650495 1087.530000 1071.930000 1081.871533 340.257688 7946.460000 7954.340000 7951.134367 599.353697
171 0.262553 0.332470 0.291656 0.000155 0.469208 0.465142 0.468112 0.000039 0.386546 0.412073 0.397529 0.000036 0.264098 0.332608 0.293594 0.000332 0.261008 0.332332 0.289718 0.000348 0.461835 0.458019 0.461395 0.000074 0.476582 0.472265 0.474828 0.000080 0.382740 0.407855 0.394275 0.000073 0.390352 0.416291 0.400784 0.000079 964.440000 974.310000 967.109733 324.827779 1090.660000 1072.900000 1082.199300 341.989990 7944.900000 7952.790000 7950.690967 605.911545
172 0.262040 0.333443 0.291320 0.000158 0.469051 0.466079 0.468176 0.000038 0.386247 0.413025 0.397434 0.000036 0.263805 0.335351 0.293134 0.000339 0.260276 0.331535 0.289506 0.000349 0.463784 0.457948 0.461457 0.000074 0.474318 0.474210 0.474895 0.000080 0.383793 0.408909 0.394128 0.000074 0.388701 0.417140 0.400740 0.000079 962.850000 971.770000 967.035767 322.816429 1087.650000 1074.760000 1082.599833 340.721429 7949.500000 7953.470000 7950.364400 600.987055
173 0.260915 0.331832 0.290812 0.000156 0.469586 0.466791 0.468111 0.000039 0.386117 0.412808 0.397192 0.000036 0.262481 0.333218 0.292611 0.000334 0.259348 0.330446 0.289013 0.000351 0.462601 0.459117 0.461448 0.000074 0.476571 0.474466 0.474775 0.000081 0.382553 0.408757 0.393913 0.000073 0.389682 0.416858 0.400470 0.000080 962.820000 974.720000 966.781900 323.346069 1090.040000 1073.340000 1082.924367 339.408287 7947.140000 7951.940000 7950.293733 601.696375
174 0.260356 0.330288 0.290375 0.000160 0.470534 0.466201 0.468107 0.000039 0.386462 0.411836 0.397014 0.000037 0.262993 0.331487 0.292072 0.000345 0.257718 0.329089 0.288678 0.000354 0.463113 0.458650 0.461521 0.000073 0.477954 0.473752 0.474692 0.000081 0.383065 0.407785 0.393741 0.000074 0.389860 0.415887 0.400287 0.000080 963.820000 967.630000 966.705533 323.934311 1087.880000 1074.060000 1083.304300 336.912564 7948.300000 7958.310000 7949.990167 605.915258
175 0.260494 0.330313 0.289695 0.000158 0.469007 0.465351 0.468026 0.000039 0.385602 0.411336 0.396693 0.000036 0.261582 0.332232 0.291289 0.000344 0.259406 0.328393 0.288101 0.000351 0.462678 0.457997 0.461462 0.000072 0.475335 0.472705 0.474589 0.000082 0.382240 0.407691 0.393393 0.000074 0.388964 0.414981 0.399994 0.000080 963.420000 971.290000 966.575767 318.955333 1090.930000 1072.020000 1083.715833 337.442574 7945.650000 7956.690000 7949.708400 602.934279
176 0.260086 0.330292 0.289293 0.000157 0.468681 0.466150 0.468062 0.000038 0.385243 0.411807 0.396554 0.000036 0.261657 0.330593 0.290849 0.000341 0.258515 0.329991 0.287737 0.000351 0.462667 0.459228 0.461521 0.000072 0.474695 0.473073 0.474604 0.000082 0.382263 0.407774 0.393252 0.000073 0.388223 0.415840 0.399857 0.000079 962.350000 970.360000 966.375600 312.610035 1091.450000 1075.410000 1084.046733 338.469818 7946.200000 7954.230000 7949.577667 599.422191
177 0.259512 0.329435 0.288848 0.000155 0.470033 0.465994 0.468140 0.000038 0.385825 0.411370 0.396423 0.000035 0.260975 0.327540 0.290498 0.000336 0.258050 0.331330 0.287199 0.000344 0.463594 0.459564 0.461636 0.000071 0.476473 0.472424 0.474645 0.000081 0.382546 0.406754 0.393180 0.000073 0.389104 0.415987 0.399666 0.000077 963.310000 970.440000 966.413300 303.440423 1090.170000 1076.590000 1084.393367 336.031958 7946.520000 7952.970000 7949.193333 587.323592
178 0.259167 0.329295 0.288494 0.000157 0.469961 0.466073 0.468140 0.000038 0.385644 0.411362 0.396282 0.000035 0.261025 0.329948 0.289928 0.000330 0.257309 0.328642 0.287059 0.000349 0.463659 0.458730 0.461637 0.000071 0.476264 0.473416 0.474644 0.000081 0.382606 0.407217 0.392953 0.000071 0.388682 0.415507 0.399610 0.000078 962.840000 967.740000 966.281367 299.365027 1092.450000 1075.930000 1084.562300 333.746197 7944.710000 7956.330000 7949.156333 576.120114
179 0.258696 0.328805 0.288168 0.000156 0.469465 0.467008 0.468154 0.000038 0.385157 0.411727 0.396160 0.000035 0.259098 0.327513 0.289688 0.000333 0.258294 0.330097 0.286648 0.000344 0.462576 0.459666 0.461597 0.000070 0.476353 0.474351 0.474711 0.000081 0.381185 0.406805 0.392834 0.000071 0.389129 0.416649 0.399486 0.000077 963.420000 972.920000 966.133300 301.589390 1091.740000 1076.800000 1084.958167 329.103197 7944.840000 7950.280000 7948.908533 572.549146
180 0.258087 0.328317 0.287714 0.000156 0.469988 0.465248 0.468259 0.000038 0.385227 0.410476 0.396041 0.000035 0.258616 0.329423 0.289149 0.000331 0.257558 0.327211 0.286280 0.000343 0.463601 0.459025 0.461807 0.000071 0.476374 0.471471 0.474710 0.000081 0.381607 0.407184 0.392744 0.000071 0.388848 0.413767 0.399338 0.000076 964.960000 968.480000 966.005367 298.725372 1091.190000 1075.460000 1085.361467 334.870751 7943.850000 7956.060000 7948.633167 576.927694
181 0.257998 0.328671 0.287379 0.000157 0.469290 0.466065 0.468267 0.000038 0.384774 0.411107 0.395912 0.000035 0.261109 0.329902 0.288788 0.000329 0.254888 0.327441 0.285971 0.000344 0.461550 0.459048 0.461760 0.000070 0.477031 0.473082 0.474774 0.000081 0.381374 0.407390 0.392571 0.000070 0.388174 0.414825 0.399253 0.000076 963.190000 967.880000 965.958567 295.195894 1091.590000 1074.340000 1085.409467 340.534216 7945.220000 7957.780000 7948.631967 585.231145
182 0.257567 0.329480 0.287097 0.000158 0.470376 0.465768 0.468366 0.000038 0.385253 0.411253 0.395858 0.000035 0.258671 0.330347 0.288524 0.000330 0.256463 0.328614 0.285669 0.000348 0.463663 0.460336 0.461826 0.000071 0.477089 0.471200 0.474906 0.000080 0.381666 0.408340 0.392505 0.000071 0.388839 0.414166 0.399211 0.000076 963.990000 971.460000 965.790300 287.760229 1092.240000 1074.300000 1085.778800 343.696903 7943.770000 7954.240000 7948.430900 583.676258
183 0.257794 0.329402 0.286769 0.000159 0.469492 0.466803 0.468389 0.000038 0.384813 0.411843 0.395741 0.000035 0.261082 0.328443 0.288314 0.000328 0.254507 0.330361 0.285223 0.000345 0.462883 0.459882 0.461819 0.000071 0.476102 0.473724 0.474960 0.000080 0.382162 0.407306 0.392417 0.000072 0.387464 0.416379 0.399065 0.000076 965.580000 971.860000 965.641067 285.649031 1091.400000 1077.640000 1086.162033 343.216404 7943.020000 7950.500000 7948.196900 589.247930
184 0.257496 0.327678 0.286440 0.000156 0.469906 0.466329 0.468421 0.000037 0.384942 0.410869 0.395628 0.000035 0.258115 0.325607 0.287938 0.000328 0.256878 0.329750 0.284941 0.000344 0.461737 0.459744 0.461818 0.000071 0.478075 0.472913 0.475023 0.000079 0.380288 0.406090 0.392266 0.000072 0.389596 0.415648 0.398990 0.000075 964.350000 973.360000 965.661833 279.987926 1094.330000 1076.880000 1086.406233 344.769460 7941.320000 7949.760000 7947.931933 591.460986
185 0.257089 0.328015 0.286172 0.000157 0.470773 0.466599 0.468417 0.000037 0.385299 0.411166 0.395519 0.000035 0.257195 0.329812 0.287742 0.000335 0.256982 0.326218 0.284603 0.000344 0.463660 0.459863 0.461795 0.000070 0.477887 0.473336 0.475038 0.000079 0.381074 0.407842 0.392174 0.000072 0.389525 0.414489 0.398864 0.000076 964.280000 969.690000 965.620600 278.442834 1093.180000 1077.960000 1086.521167 347.026795 7942.540000 7952.350000 7947.858233 597.311808
186 0.256574 0.328359 0.285875 0.000154 0.469860 0.466719 0.468440 0.000037 0.384546 0.411375 0.395414 0.000034 0.258479 0.331363 0.287456 0.000333 0.254670 0.325355 0.284294 0.000343 0.463010 0.461038 0.461796 0.000071 0.476710 0.472400 0.475084 0.000078 0.381198 0.409168 0.392060 0.000073 0.387894 0.413582 0.398768 0.000076 963.490000 973.160000 965.589533 278.689776 1090.840000 1077.040000 1086.528633 348.204291 7945.670000 7949.800000 7947.881833 593.959938
187 0.255447 0.327730 0.285707 0.000159 0.469471 0.466618 0.468442 0.000037 0.383862 0.411063 0.395348 0.000035 0.257559 0.329312 0.287240 0.000338 0.253335 0.326149 0.284174 0.000356 0.463189 0.459381 0.461867 0.000070 0.475754 0.473855 0.475018 0.000079 0.380937 0.407353 0.392016 0.000073 0.386786 0.414773 0.398680 0.000078 961.630000 970.070000 965.505433 284.888273 1090.420000 1076.700000 1086.718967 342.819529 7947.950000 7953.230000 7947.775600 590.888234
188 0.255178 0.326637 0.285106 0.000159 0.469504 0.467633 0.468512 0.000036 0.383774 0.411235 0.395149 0.000035 0.255915 0.327337 0.286713 0.000336 0.254441 0.325937 0.283499 0.000350 0.462391 0.461701 0.461890 0.000070 0.476617 0.473566 0.475134 0.000078 0.379801 0.407955 0.391819 0.000073 0.387747 0.414515 0.398480 0.000076 962.280000 970.860000 965.443667 288.029317 1093.170000 1076.990000 1086.998167 336.513834 7944.550000 7952.150000 7947.558167 591.084346
189 0.254950 0.324794 0.284651 0.000157 0.470406 0.467114 0.468587 0.000037 0.384223 0.410186 0.395012 0.000035 0.255722 0.327465 0.286303 0.000335 0.254178 0.322124 0.282998 0.000344 0.464844 0.459602 0.461918 0.000071 0.475968 0.474625 0.475256 0.000079 0.381195 0.406747 0.391672 0.000074 0.387252 0.413625 0.398353 0.000076 964.220000 969.140000 965.514700 296.974624 1091.080000 1082.540000 1087.084100 330.206674 7944.700000 7948.320000 7947.401200 595.661227
190 0.254841 0.325680 0.284353 0.000160 0.469192 0.466105 0.468624 0.000037 0.383452 0.409935 0.394916 0.000035 0.256742 0.325500 0.285856 0.000335 0.252941 0.325860 0.282850 0.000352 0.463374 0.460505 0.461869 0.000071 0.475009 0.471705 0.475379 0.000078 0.380721 0.406503 0.391464 0.000073 0.386182 0.413367 0.398367 0.000075 964.290000 966.440000 965.351200 303.838969 1091.960000 1081.730000 1087.157500 327.800170 7943.750000 7951.830000 7947.491300 598.702250
191 0.254392 0.324503 0.283940 0.000161 0.469714 0.466678 0.468574 0.000036 0.383585 0.409808 0.394720 0.000036 0.256388 0.328693 0.285473 0.000340 0.252397 0.320313 0.282408 0.000344 0.462453 0.460314 0.461873 0.000069 0.476974 0.473042 0.475274 0.000077 0.380027 0.407666 0.391313 0.000074 0.387143 0.411951 0.398128 0.000075 963.530000 968.380000 965.305833 309.257432 1092.890000 1083.190000 1087.197700 320.355372 7943.580000 7948.430000 7947.496467 594.581922
192 0.253886 0.324528 0.283572 0.000158 0.469163 0.465936 0.468553 0.000036 0.383052 0.409373 0.394561 0.000035 0.254670 0.323532 0.285117 0.000336 0.253102 0.325525 0.282027 0.000342 0.461768 0.460613 0.461762 0.000069 0.476559 0.471258 0.475345 0.000079 0.378929 0.405780 0.391104 0.000073 0.387176 0.412965 0.398018 0.000075 960.910000 971.710000 965.100367 312.728672 1091.030000 1080.490000 1087.163400 324.395135 7948.060000 7947.800000 7947.736233 594.138323
193 0.253660 0.325741 0.283242 0.000160 0.468858 0.466962 0.468598 0.000037 0.382779 0.410473 0.394456 0.000035 0.255383 0.325114 0.284800 0.000341 0.251938 0.326368 0.281684 0.000343 0.462782 0.460837 0.461758 0.000070 0.474933 0.473086 0.475438 0.000078 0.379823 0.406548 0.390975 0.000073 0.385735 0.414399 0.397936 0.000075 963.810000 969.900000 965.004233 317.987315 1091.770000 1079.550000 1087.231133 328.870376 7944.420000 7950.550000 7947.764633 604.555896
194 0.253638 0.324652 0.282836 0.000156 0.469815 0.467326 0.468573 0.000036 0.383344 0.410256 0.394278 0.000035 0.253038 0.323425 0.284092 0.000338 0.254239 0.325879 0.281579 0.000339 0.462825 0.461252 0.461691 0.000071 0.476806 0.473400 0.475454 0.000078 0.378910 0.406121 0.390652 0.000073 0.387779 0.414391 0.397904 0.000075 962.440000 970.980000 964.798233 319.802140 1093.340000 1080.290000 1087.363967 330.484165 7944.220000 7948.730000 7947.837800 597.984220
195 0.253945 0.323204 0.282612 0.000156 0.470560 0.466337 0.468533 0.000036 0.383914 0.409084 0.394165 0.000035 0.253771 0.324464 0.283688 0.000336 0.254120 0.321945 0.281535 0.000341 0.463573 0.460177 0.461699 0.000070 0.477547 0.472497 0.475368 0.000078 0.379652 0.405892 0.390495 0.000073 0.388176 0.412276 0.397835 0.000076 961.790000 968.080000 964.631700 320.568927 1089.980000 1081.740000 1087.368833 334.083728 7948.230000 7950.180000 7947.999467 601.299192
196 0.252715 0.323560 0.282408 0.000158 0.470361 0.466475 0.468452 0.000037 0.383303 0.409309 0.394034 0.000035 0.252105 0.324450 0.283319 0.000342 0.253326 0.322670 0.281498 0.000346 0.463374 0.459991 0.461602 0.000072 0.477347 0.472959 0.475302 0.000077 0.378867 0.405775 0.390289 0.000074 0.387738 0.412843 0.397780 0.000076 963.830000 967.330000 964.646733 321.221500 1093.500000 1080.220000 1087.452567 337.645426 7942.670000 7952.450000 7947.900700 601.774188
197 0.252202 0.323380 0.282094 0.000158 0.469776 0.466563 0.468537 0.000037 0.382746 0.409290 0.393960 0.000035 0.251052 0.321004 0.282749 0.000346 0.253351 0.325756 0.281438 0.000345 0.462143 0.460392 0.461742 0.000071 0.477408 0.472734 0.475332 0.000079 0.377707 0.404637 0.390145 0.000074 0.387785 0.413943 0.397774 0.000076 961.690000 972.250000 964.795233 324.211096 1092.720000 1077.760000 1087.548267 332.383762 7945.590000 7949.990000 7947.656500 601.962709
198 0.251813 0.324643 0.281877 0.000160 0.469927 0.466787 0.468635 0.000037 0.382681 0.409929 0.393932 0.000036 0.252900 0.320185 0.282491 0.000347 0.250726 0.329102 0.281263 0.000350 0.462232 0.461185 0.461824 0.000069 0.477622 0.472389 0.475446 0.000080 0.378499 0.404785 0.390091 0.000075 0.386863 0.415074 0.397773 0.000077 962.160000 970.700000 964.709900 318.359920 1090.720000 1073.990000 1087.391867 331.386970 7947.120000 7955.310000 7947.898233 597.384217
199 0.251289 0.323419 0.281443 0.000161 0.469868 0.466863 0.468654 0.000037 0.382436 0.409485 0.393770 0.000036 0.252238 0.320867 0.282107 0.000348 0.250340 0.325970 0.280779 0.000354 0.462172 0.460056 0.461770 0.000070 0.477564 0.473670 0.475538 0.000079 0.378198 0.404380 0.389905 0.000075 0.386674 0.414590 0.397634 0.000077 963.580000 966.480000 964.504533 316.442071 1093.910000 1079.810000 1087.606700 336.125443 7942.510000 7953.710000 7947.888767 596.828141
200 0.250909 0.323411 0.281102 0.000163 0.470588 0.467203 0.468634 0.000036 0.382716 0.409686 0.393621 0.000036 0.250838 0.326252 0.281728 0.000355 0.250980 0.320569 0.280475 0.000353 0.463450 0.460390 0.461718 0.000070 0.477725 0.474016 0.475549 0.000077 0.378405 0.406735 0.389722 0.000077 0.387027 0.412637 0.397520 0.000076 964.600000 968.720000 964.512167 312.376190 1090.620000 1080.430000 1087.764433 330.306966 7944.780000 7950.850000 7947.723400 586.260037
201 0.250987 0.322500 0.280663 0.000162 0.470414 0.466495 0.468644 0.000036 0.382643 0.408897 0.393451 0.000035 0.250909 0.321431 0.281249 0.000354 0.251065 0.323569 0.280077 0.000349 0.462352 0.460251 0.461648 0.000070 0.478476 0.472739 0.475640 0.000076 0.377775 0.404723 0.389488 0.000076 0.387511 0.413071 0.397415 0.000075 962.020000 968.960000 964.444800 309.923262 1092.480000 1083.840000 1087.961300 330.999402 7945.500000 7947.200000 7947.593900 585.331793
202 0.250156 0.322262 0.280315 0.000161 0.471128 0.465745 0.468677 0.000036 0.382739 0.408352 0.393332 0.000035 0.251925 0.325059 0.280862 0.000359 0.248387 0.319466 0.279769 0.000344 0.462826 0.457559 0.461601 0.000070 0.479429 0.473931 0.475752 0.000077 0.378466 0.404559 0.389305 0.000076 0.387012 0.412145 0.397359 0.000075 960.530000 969.660000 964.430233 306.969180 1094.110000 1080.830000 1088.061200 331.260595 7945.360000 7949.510000 7947.508567 583.081590
203 0.249757 0.321360 0.279846 0.000161 0.470217 0.467118 0.468712 0.000036 0.382033 0.408815 0.393166 0.000036 0.250789 0.322363 0.280275 0.000354 0.248725 0.320356 0.279418 0.000342 0.462325 0.461005 0.461642 0.000070 0.478108 0.473232 0.475781 0.000076 0.377711 0.405548 0.389095 0.000076 0.386355 0.412082 0.397236 0.000075 960.950000 968.240000 964.412133 306.704471 1093.440000 1077.820000 1088.159433 331.236705 7945.610000 7953.940000 7947.428433 582.158484
204 0.249167 0.322078 0.279512 0.000165 0.471140 0.466189 0.468724 0.000036 0.382351 0.408544 0.393039 0.000036 0.248784 0.323587 0.279794 0.000360 0.249550 0.320569 0.279231 0.000351 0.464567 0.459102 0.461610 0.000071 0.477713 0.473276 0.475838 0.000077 0.378254 0.404896 0.388884 0.000077 0.386448 0.412193 0.397195 0.000077 959.940000 969.370000 964.275800 305.295654 1095.380000 1082.910000 1088.457467 330.416311 7944.680000 7947.720000 7947.266733 575.828886
205 0.249298 0.321206 0.279025 0.000163 0.469384 0.466331 0.468667 0.000036 0.381350 0.408281 0.392810 0.000036 0.249190 0.320107 0.279292 0.000351 0.249407 0.322305 0.278758 0.000352 0.462378 0.458716 0.461561 0.000071 0.476390 0.473947 0.475772 0.000076 0.377103 0.403272 0.388653 0.000076 0.385597 0.413290 0.396967 0.000077 960.600000 968.220000 963.941600 301.617758 1096.190000 1080.740000 1088.923433 326.045703 7943.210000 7951.040000 7947.134967 568.737278
206 0.249052 0.320299 0.278545 0.000161 0.470386 0.467310 0.468645 0.000036 0.381853 0.408506 0.392605 0.000036 0.249984 0.316859 0.278819 0.000344 0.248121 0.323740 0.278271 0.000347 0.463487 0.460367 0.461503 0.000070 0.477286 0.474254 0.475786 0.000077 0.378086 0.402964 0.388430 0.000074 0.385620 0.414048 0.396780 0.000076 963.390000 966.670000 963.838700 297.286708 1094.140000 1081.180000 1089.296133 316.367351 7942.470000 7952.150000 7946.865167 549.751360
207 0.248662 0.319058 0.278259 0.000163 0.469721 0.465577 0.468610 0.000036 0.381298 0.406969 0.392469 0.000035 0.249544 0.317766 0.278455 0.000342 0.247780 0.320349 0.278063 0.000348 0.462678 0.458598 0.461486 0.000072 0.476765 0.472556 0.475733 0.000077 0.377424 0.402265 0.388274 0.000074 0.385171 0.411673 0.396665 0.000076 960.480000 969.140000 963.720767 292.833958 1092.740000 1078.700000 1089.470700 312.348646 7946.780000 7952.160000 7946.808533 536.037116
208 0.248601 0.319655 0.277758 0.000159 0.469962 0.466195 0.468611 0.000037 0.381417 0.407579 0.392270 0.000035 0.250122 0.319617 0.278104 0.000338 0.247079 0.319693 0.277412 0.000344 0.462817 0.459465 0.461443 0.000072 0.477107 0.472926 0.475778 0.000076 0.377739 0.403526 0.388108 0.000074 0.385096 0.411633 0.396432 0.000075 963.880000 967.830000 963.535233 296.477755 1093.810000 1080.120000 1089.934800 308.341016 7942.310000 7952.050000 7946.529967 536.614797
209 0.247446 0.320327 0.277620 0.000160 0.469613 0.466002 0.468622 0.000036 0.380746 0.407732 0.392221 0.000035 0.248540 0.318448 0.277975 0.000334 0.246352 0.322205 0.277264 0.000349 0.462524 0.459640 0.461549 0.000071 0.476702 0.472364 0.475694 0.000076 0.376930 0.403163 0.388120 0.000073 0.384562 0.412301 0.396322 0.000076 961.730000 966.920000 963.599433 298.895071 1095.860000 1080.830000 1090.077567 302.719352 7942.410000 7952.250000 7946.323000 535.069755
210 0.247616 0.319796 0.277446 0.000161 0.469889 0.466129 0.468537 0.000036 0.380980 0.407596 0.392100 0.000036 0.248938 0.316013 0.277843 0.000333 0.246294 0.323578 0.277048 0.000355 0.463134 0.459289 0.461442 0.000072 0.476644 0.472969 0.475631 0.000076 0.377456 0.401979 0.388003 0.000073 0.384504 0.413213 0.396198 0.000077 960.890000 965.520000 963.727567 308.447474 1095.800000 1081.850000 1090.176767 301.508210 7943.310000 7952.630000 7946.095667 546.231769
211 0.247584 0.318414 0.277131 0.000161 0.470800 0.467449 0.468580 0.000036 0.381514 0.407835 0.392000 0.000036 0.249540 0.319153 0.277903 0.000333 0.245628 0.317674 0.276359 0.000358 0.464168 0.460763 0.461482 0.000073 0.477433 0.474134 0.475678 0.000076 0.378317 0.404119 0.388050 0.000073 0.384711 0.411550 0.395950 0.000077 960.710000 966.300000 963.804233 317.357151 1097.080000 1081.640000 1090.388633 303.009440 7942.210000 7952.060000 7945.807133 566.704547
212 0.247228 0.317748 0.276890 0.000160 0.470130 0.467303 0.468599 0.000036 0.380969 0.407481 0.391915 0.000036 0.247314 0.314129 0.277744 0.000338 0.247143 0.321367 0.276036 0.000353 0.462922 0.459833 0.461572 0.000073 0.477338 0.474773 0.475625 0.000076 0.376679 0.401551 0.388041 0.000074 0.385260 0.413411 0.395790 0.000077 960.290000 966.880000 963.706633 317.719098 1098.970000 1078.500000 1090.648900 307.630352 7940.740000 7954.620000 7945.644467 579.323257
213 0.246791 0.317488 0.276576 0.000159 0.469781 0.465841 0.468565 0.000037 0.380585 0.406500 0.391769 0.000035 0.246914 0.318847 0.277573 0.000341 0.246669 0.316129 0.275578 0.000348 0.463990 0.458042 0.461562 0.000073 0.475571 0.473640 0.475568 0.000077 0.377160 0.402364 0.387966 0.000074 0.384010 0.410636 0.395572 0.000077 959.720000 969.820000 963.695733 320.120797 1097.540000 1081.430000 1090.673400 306.572915 7942.740000 7948.750000 7945.630867 578.830254
214 0.246421 0.317938 0.276444 0.000163 0.471526 0.466206 0.468551 0.000037 0.381484 0.406899 0.391708 0.000036 0.247143 0.319211 0.277418 0.000349 0.245698 0.316666 0.275470 0.000356 0.464879 0.459616 0.461542 0.000072 0.478173 0.472796 0.475561 0.000077 0.377785 0.403454 0.387892 0.000076 0.385183 0.410344 0.395524 0.000078 962.830000 968.210000 963.698067 327.487937 1098.370000 1083.060000 1090.963000 307.402280 7938.800000 7948.730000 7945.338933 587.599738
215 0.246712 0.319136 0.276255 0.000165 0.469815 0.467573 0.468573 0.000037 0.380573 0.408198 0.391646 0.000036 0.247100 0.319140 0.277300 0.000350 0.246323 0.319131 0.275210 0.000361 0.462673 0.460275 0.461602 0.000072 0.476956 0.474870 0.475545 0.000076 0.376444 0.403821 0.387881 0.000076 0.384703 0.412575 0.395411 0.000078 961.410000 971.190000 963.587167 330.838833 1097.320000 1081.300000 1091.397900 315.608123 7941.270000 7947.510000 7945.014933 601.704829
216 0.246145 0.318931 0.275963 0.000163 0.470434 0.466912 0.468625 0.000037 0.380718 0.407720 0.391560 0.000036 0.248318 0.318774 0.276988 0.000351 0.243972 0.319088 0.274937 0.000354 0.463140 0.460185 0.461664 0.000072 0.477727 0.473640 0.475586 0.000077 0.377211 0.403620 0.387793 0.000076 0.384225 0.411819 0.395326 0.000077 960.490000 968.760000 963.493033 327.160618 1097.620000 1082.010000 1091.651300 315.977588 7941.890000 7949.230000 7944.855667 597.538623
217 0.245756 0.317510 0.275644 0.000163 0.470032 0.467888 0.468627 0.000037 0.380322 0.407737 0.391434 0.000036 0.245923 0.317301 0.276666 0.000350 0.245590 0.317718 0.274622 0.000354 0.463099 0.460892 0.461646 0.000072 0.476965 0.474884 0.475608 0.000075 0.376229 0.403456 0.387654 0.000076 0.384415 0.412018 0.395214 0.000077 960.890000 968.570000 963.428467 331.291540 1096.990000 1083.980000 1092.027100 314.686722 7942.120000 7947.450000 7944.544433 602.846305
218 0.245849 0.315879 0.275403 0.000161 0.470400 0.466720 0.468584 0.000037 0.380580 0.406384 0.391311 0.000036 0.246446 0.317247 0.276520 0.000350 0.245252 0.314512 0.274286 0.000350 0.463448 0.459558 0.461594 0.000073 0.477351 0.473882 0.475574 0.000076 0.376647 0.402634 0.387564 0.000075 0.384511 0.410134 0.395059 0.000076 958.820000 965.890000 963.447200 332.772453 1098.890000 1084.180000 1092.465000 315.512459 7942.290000 7949.930000 7944.087800 597.421351
219 0.245649 0.316279 0.275186 0.000161 0.471515 0.467020 0.468602 0.000037 0.381169 0.406723 0.391236 0.000036 0.245925 0.314773 0.276325 0.000353 0.245373 0.317785 0.274047 0.000354 0.464917 0.461870 0.461610 0.000074 0.478113 0.472170 0.475595 0.000075 0.377320 0.403031 0.387496 0.000077 0.385017 0.410416 0.394976 0.000077 961.950000 966.920000 963.400633 335.202300 1098.780000 1083.350000 1092.719600 314.931316 7939.270000 7949.730000 7943.879767 607.044847
220 0.245199 0.317222 0.275055 0.000161 0.470143 0.467118 0.468673 0.000037 0.380166 0.407160 0.391225 0.000036 0.247892 0.313921 0.276107 0.000350 0.242507 0.320524 0.274003 0.000356 0.463062 0.458724 0.461699 0.000075 0.477224 0.475512 0.475646 0.000076 0.376994 0.400803 0.387462 0.000076 0.383337 0.413517 0.394989 0.000078 960.000000 967.120000 963.229400 335.889523 1098.650000 1086.150000 1092.902667 311.263544 7941.350000 7946.730000 7943.867933 601.451193
221 0.244654 0.317111 0.274812 0.000159 0.470344 0.466877 0.468611 0.000036 0.380068 0.406971 0.391092 0.000036 0.245342 0.317490 0.276031 0.000351 0.243966 0.316733 0.273594 0.000355 0.463764 0.460402 0.461661 0.000074 0.476924 0.473353 0.475561 0.000074 0.376395 0.403237 0.387409 0.000076 0.383741 0.410705 0.394774 0.000077 959.570000 970.290000 963.194500 334.071029 1098.770000 1085.950000 1093.070367 314.391762 7941.660000 7943.760000 7943.735133 602.648924
222 0.244067 0.316719 0.274499 0.000164 0.470603 0.467013 0.468639 0.000036 0.379989 0.406895 0.390983 0.000036 0.245577 0.316238 0.275661 0.000358 0.242557 0.317201 0.273336 0.000365 0.463216 0.460965 0.461706 0.000074 0.477989 0.473060 0.475571 0.000074 0.376161 0.403074 0.387288 0.000076 0.383817 0.410716 0.394677 0.000078 960.000000 967.940000 963.037500 334.232499 1098.700000 1084.210000 1093.481133 314.591692 7941.300000 7947.850000 7943.481367 612.408300
223 0.243910 0.316561 0.274176 0.000165 0.469525 0.466748 0.468717 0.000036 0.379279 0.406673 0.390901 0.000036 0.244271 0.314659 0.275157 0.000361 0.243549 0.318464 0.273195 0.000365 0.462211 0.460376 0.461821 0.000073 0.476839 0.473120 0.475613 0.000075 0.375035 0.402089 0.387156 0.000077 0.383523 0.411258 0.394646 0.000078 961.730000 968.570000 962.858633 335.145817 1101.050000 1085.250000 1093.538433 314.255642 7937.220000 7946.180000 7943.602933 602.549559
224 0.243522 0.316334 0.273850 0.000166 0.470532 0.466265 0.468774 0.000036 0.379728 0.406293 0.390804 0.000036 0.243911 0.316878 0.274873 0.000358 0.243133 0.315790 0.272828 0.000365 0.463704 0.459256 0.461929 0.000073 0.477360 0.473274 0.475619 0.000076 0.375787 0.402305 0.387107 0.000075 0.383669 0.410280 0.394502 0.000078 961.960000 966.060000 962.477000 339.028358 1100.830000 1083.170000 1093.630000 310.519637 7937.210000 7950.770000 7943.893000 595.760539
225 0.243045 0.317122 0.273639 0.000168 0.470397 0.466943 0.468808 0.000037 0.379456 0.407014 0.390740 0.000036 0.244611 0.319752 0.274625 0.000361 0.241479 0.314492 0.272652 0.000363 0.463451 0.460758 0.461956 0.000073 0.477343 0.473127 0.475660 0.000075 0.375915 0.404355 0.387023 0.000077 0.382998 0.409673 0.394457 0.000079 960.240000 967.630000 962.365067 343.758451 1100.550000 1082.680000 1093.792233 307.691196 7939.210000 7949.690000 7943.842700 600.702626
226 0.243021 0.315939 0.273228 0.000169 0.470428 0.467714 0.468832 0.000037 0.379465 0.407004 0.390591 0.000037 0.243507 0.313444 0.274215 0.000361 0.242534 0.318434 0.272241 0.000366 0.464294 0.460721 0.461955 0.000073 0.476561 0.474707 0.475710 0.000077 0.375979 0.401810 0.386859 0.000076 0.382950 0.412198 0.394322 0.000079 958.530000 971.610000 962.498667 347.289163 1101.210000 1087.410000 1094.032400 305.524099 7940.260000 7940.980000 7943.468933 605.488052
227 0.242470 0.315971 0.272784 0.000169 0.470420 0.466787 0.468855 0.000037 0.379240 0.406460 0.390427 0.000036 0.242676 0.313743 0.273628 0.000361 0.242264 0.318198 0.271941 0.000366 0.464973 0.459104 0.462017 0.000072 0.475866 0.474469 0.475693 0.000076 0.376055 0.400960 0.386661 0.000074 0.382425 0.411961 0.394192 0.000079 960.720000 966.720000 962.349133 344.859914 1097.410000 1088.510000 1094.301633 304.936013 7941.870000 7944.770000 7943.349233 598.578498
228 0.242211 0.316043 0.272431 0.000168 0.471280 0.468547 0.468962 0.000037 0.379653 0.407546 0.390349 0.000036 0.242604 0.316739 0.273231 0.000364 0.241819 0.315348 0.271632 0.000361 0.465285 0.461442 0.462128 0.000072 0.477276 0.475652 0.475795 0.000076 0.376212 0.403561 0.386569 0.000075 0.383093 0.411531 0.394130 0.000079 962.090000 965.940000 962.543200 343.833106 1098.010000 1085.280000 1093.986067 305.864001 7939.900000 7948.780000 7943.470733 595.174487
229 0.241584 0.315248 0.272032 0.000168 0.471934 0.466636 0.468990 0.000037 0.379794 0.406080 0.390206 0.000036 0.241452 0.317790 0.272672 0.000368 0.241716 0.312705 0.271391 0.000358 0.464839 0.459971 0.462128 0.000073 0.479030 0.473300 0.475852 0.000077 0.375484 0.403099 0.386345 0.000075 0.384104 0.409062 0.394068 0.000079 961.540000 965.240000 962.648000 339.063229 1099.900000 1085.310000 1094.035900 303.428940 7938.560000 7949.450000 7943.316100 594.861540
230 0.241962 0.314304 0.271738 0.000167 0.470000 0.466881 0.469019 0.000036 0.378785 0.405850 0.390107 0.000036 0.243366 0.316434 0.272284 0.000365 0.240558 0.312173 0.271192 0.000356 0.463158 0.460773 0.462137 0.000071 0.476842 0.472988 0.475901 0.000076 0.375241 0.403038 0.386196 0.000075 0.382329 0.408662 0.394018 0.000078 960.120000 965.360000 962.896367 336.518044 1099.670000 1089.320000 1094.016533 314.225904 7940.210000 7945.320000 7943.087100 609.113671
231 0.241439 0.314047 0.271409 0.000166 0.470043 0.467384 0.469029 0.000037 0.378601 0.406050 0.389981 0.000036 0.241342 0.311183 0.271893 0.000360 0.241536 0.316912 0.270924 0.000359 0.462467 0.461645 0.462191 0.000071 0.477618 0.473124 0.475868 0.000077 0.374017 0.401460 0.386072 0.000074 0.383185 0.410639 0.393891 0.000078 963.190000 965.920000 963.177033 331.065288 1098.960000 1085.080000 1094.058400 319.114279 7937.850000 7949.000000 7942.764567 612.924285
232 0.240998 0.314025 0.271256 0.000166 0.469616 0.466248 0.469038 0.000036 0.378169 0.405359 0.389925 0.000036 0.242247 0.314251 0.271700 0.000356 0.239749 0.313799 0.270811 0.000363 0.463758 0.460666 0.462229 0.000070 0.475475 0.471831 0.475848 0.000077 0.375154 0.402100 0.386017 0.000072 0.381185 0.408618 0.393833 0.000079 960.240000 968.640000 963.365600 330.496399 1100.960000 1085.000000 1094.126067 320.706410 7938.800000 7946.360000 7942.508333 610.651439
233 0.240912 0.314086 0.271033 0.000166 0.471380 0.466638 0.469076 0.000036 0.379192 0.405617 0.389859 0.000035 0.241073 0.314395 0.271432 0.000360 0.240750 0.313777 0.270633 0.000364 0.464194 0.461333 0.462261 0.000069 0.478565 0.471942 0.475890 0.000077 0.374946 0.402558 0.385930 0.000074 0.383439 0.408676 0.393787 0.000080 961.900000 964.120000 963.435333 331.190093 1097.470000 1083.980000 1094.235767 318.434543 7940.630000 7951.900000 7942.328900 596.491288
234 0.240963 0.313812 0.270932 0.000166 0.471079 0.466823 0.469076 0.000037 0.379032 0.405619 0.389818 0.000036 0.241735 0.314649 0.271191 0.000364 0.240191 0.312975 0.270672 0.000360 0.463842 0.459267 0.462302 0.000070 0.478316 0.474379 0.475850 0.000076 0.374999 0.401420 0.385858 0.000074 0.383066 0.409818 0.393779 0.000080 958.680000 966.990000 963.487833 329.329206 1099.170000 1088.710000 1094.264400 316.168656 7942.150000 7944.300000 7942.247767 588.604873
235 0.240120 0.313590 0.270616 0.000165 0.470667 0.466166 0.469109 0.000036 0.378448 0.405136 0.389712 0.000036 0.241563 0.312179 0.270955 0.000362 0.238677 0.315000 0.270276 0.000359 0.463675 0.459227 0.462344 0.000070 0.477660 0.473106 0.475875 0.000076 0.374830 0.400407 0.385788 0.000074 0.382067 0.409864 0.393635 0.000080 957.980000 963.920000 963.407500 328.050863 1100.470000 1087.480000 1094.268667 311.473757 7941.550000 7948.600000 7942.323833 573.126406
236 0.239630 0.313195 0.270363 0.000167 0.470705 0.467243 0.469140 0.000036 0.378275 0.405624 0.389629 0.000036 0.240150 0.312955 0.270506 0.000361 0.239109 0.313435 0.270220 0.000363 0.463974 0.460583 0.462440 0.000069 0.477436 0.473903 0.475840 0.000076 0.374444 0.401532 0.385666 0.000074 0.382105 0.409716 0.393592 0.000081 961.320000 966.690000 963.250867 321.650390 1097.080000 1087.630000 1094.359700 309.412260 7941.600000 7945.680000 7942.389433 555.052787
237 0.239419 0.314045 0.270126 0.000172 0.471128 0.466086 0.469161 0.000036 0.378445 0.405270 0.389547 0.000037 0.239985 0.313695 0.270201 0.000370 0.238854 0.314395 0.270051 0.000370 0.464837 0.458230 0.462444 0.000068 0.477420 0.473943 0.475878 0.000076 0.374896 0.400416 0.385547 0.000075 0.381994 0.410124 0.393547 0.000081 959.220000 966.530000 963.064267 320.496728 1099.730000 1087.420000 1094.512000 307.908517 7941.050000 7946.050000 7942.423733 550.846786
238 0.239073 0.312609 0.269791 0.000170 0.471213 0.466849 0.469175 0.000036 0.378357 0.405153 0.389422 0.000036 0.239028 0.311916 0.269852 0.000368 0.239118 0.313301 0.269729 0.000374 0.465035 0.460139 0.462397 0.000069 0.477391 0.473559 0.475954 0.000076 0.374632 0.400850 0.385379 0.000075 0.382082 0.409456 0.393464 0.000081 960.450000 964.090000 962.868100 319.669866 1101.440000 1085.380000 1094.692733 306.465307 7938.110000 7950.530000 7942.439167 553.980093
239 0.239406 0.313467 0.269434 0.000170 0.471153 0.467159 0.469243 0.000036 0.378455 0.405682 0.389319 0.000036 0.239152 0.316573 0.269495 0.000366 0.239660 0.310361 0.269373 0.000377 0.464325 0.460650 0.462495 0.000069 0.477982 0.473668 0.475991 0.000075 0.374256 0.403019 0.385295 0.000074 0.382653 0.408345 0.393344 0.000080 960.460000 966.580000 962.754367 319.218300 1099.520000 1091.040000 1094.954533 298.215639 7940.020000 7942.380000 7942.291100 544.171451
240 0.238772 0.311656 0.269114 0.000169 0.471098 0.466457 0.469285 0.000036 0.378168 0.404537 0.389217 0.000036 0.239237 0.310515 0.269228 0.000363 0.238306 0.312796 0.269000 0.000378 0.465325 0.459820 0.462504 0.000068 0.476871 0.473094 0.476066 0.000075 0.374890 0.400098 0.385194 0.000074 0.381445 0.408975 0.393240 0.000081 960.270000 970.120000 962.549500 316.269982 1099.870000 1090.170000 1095.219433 295.101300 7939.860000 7939.710000 7942.231067 530.409653
241 0.238436 0.312675 0.268843 0.000171 0.471718 0.466644 0.469328 0.000036 0.378405 0.405057 0.389134 0.000036 0.236953 0.308843 0.269145 0.000363 0.239919 0.316507 0.268541 0.000382 0.465160 0.459842 0.462537 0.000068 0.478276 0.473446 0.476119 0.000075 0.373877 0.399442 0.385180 0.000073 0.382933 0.410671 0.393088 0.000080 960.970000 968.850000 962.273800 315.400184 1098.730000 1088.540000 1095.459633 291.448830 7940.300000 7942.610000 7942.266567 533.924308
242 0.238114 0.310057 0.268375 0.000167 0.471618 0.465914 0.469353 0.000035 0.378217 0.403571 0.388961 0.000035 0.237683 0.309803 0.268650 0.000366 0.238544 0.310310 0.268100 0.000369 0.464745 0.458804 0.462630 0.000067 0.478492 0.473024 0.476075 0.000076 0.373920 0.399203 0.385038 0.000073 0.382513 0.407939 0.392885 0.000080 958.790000 967.160000 962.042967 316.892379 1101.100000 1088.480000 1095.483100 287.829861 7940.110000 7944.360000 7942.473933 519.561320
243 0.237713 0.310187 0.268074 0.000169 0.470985 0.467112 0.469420 0.000035 0.377676 0.404342 0.388881 0.000035 0.238049 0.308098 0.268224 0.000364 0.237376 0.312277 0.267925 0.000369 0.464525 0.459958 0.462786 0.000067 0.477445 0.474266 0.476054 0.000076 0.373935 0.399214 0.384961 0.000074 0.381418 0.409470 0.392802 0.000080 959.500000 965.630000 961.916500 320.136201 1101.640000 1088.810000 1095.556300 293.891500 7938.860000 7945.560000 7942.527200 528.429096
244 0.237311 0.310992 0.267818 0.000171 0.470098 0.467055 0.469450 0.000035 0.376983 0.404630 0.388797 0.000036 0.237464 0.311158 0.268109 0.000365 0.237159 0.310826 0.267528 0.000375 0.463751 0.458473 0.462792 0.000068 0.476444 0.475637 0.476108 0.000074 0.373236 0.399547 0.384919 0.000074 0.380730 0.409712 0.392676 0.000080 957.860000 967.350000 961.954700 322.856643 1100.690000 1085.720000 1095.460900 299.206089 7941.450000 7946.930000 7942.584400 530.715895
245 0.237182 0.310877 0.267464 0.000170 0.471986 0.466959 0.469487 0.000035 0.378064 0.404526 0.388678 0.000036 0.238526 0.312656 0.267776 0.000361 0.235838 0.309097 0.267152 0.000375 0.464436 0.460903 0.462846 0.000067 0.479535 0.473015 0.476127 0.000075 0.374072 0.401605 0.384818 0.000074 0.382057 0.407448 0.392537 0.000080 960.050000 967.060000 961.837967 319.572992 1100.970000 1089.120000 1095.452133 302.207521 7938.980000 7943.820000 7942.709900 536.622201
246 0.236305 0.310389 0.267226 0.000169 0.471512 0.466658 0.469462 0.000035 0.377429 0.404150 0.388568 0.000036 0.236721 0.308519 0.267650 0.000355 0.235888 0.312259 0.266802 0.000372 0.465042 0.460481 0.462825 0.000067 0.477982 0.472835 0.476099 0.000075 0.373714 0.399696 0.384755 0.000073 0.381144 0.408605 0.392380 0.000079 958.730000 964.520000 961.722567 323.538089 1101.430000 1090.800000 1095.528867 304.438435 7939.840000 7944.680000 7942.748567 539.978405
247 0.236362 0.310206 0.266977 0.000170 0.470948 0.466936 0.469515 0.000034 0.377114 0.404244 0.388500 0.000036 0.237134 0.309641 0.267410 0.000359 0.235591 0.310772 0.266545 0.000376 0.463431 0.460230 0.462884 0.000066 0.478464 0.473642 0.476147 0.000074 0.372912 0.399994 0.384694 0.000073 0.381315 0.408494 0.392306 0.000080 959.450000 965.640000 961.623567 321.791269 1102.340000 1092.160000 1095.674400 311.937501 7938.210000 7942.200000 7942.702033 555.828909
248 0.236259 0.309113 0.266676 0.000169 0.471174 0.467932 0.469477 0.000035 0.377208 0.404405 0.388356 0.000036 0.235240 0.309198 0.267255 0.000360 0.237278 0.309028 0.266096 0.000371 0.465064 0.459951 0.462885 0.000067 0.477284 0.475914 0.476068 0.000075 0.373134 0.399650 0.384633 0.000074 0.381281 0.409159 0.392079 0.000080 957.040000 966.760000 961.446833 328.309329 1099.490000 1087.880000 1095.685433 323.062278 7943.470000 7945.360000 7942.867733 572.197383
249 0.235373 0.309755 0.266365 0.000171 0.470755 0.468700 0.469392 0.000035 0.376602 0.405122 0.388181 0.000037 0.235447 0.309111 0.266953 0.000365 0.235299 0.310398 0.265776 0.000375 0.464403 0.462177 0.462775 0.000067 0.477107 0.475222 0.476009 0.000074 0.372821 0.400950 0.384446 0.000075 0.380383 0.409293 0.391916 0.000080 957.530000 967.050000 961.417733 333.350679 1100.720000 1089.560000 1095.824567 329.420637 7941.750000 7943.390000 7942.757700 582.845280
250 0.235473 0.309055 0.266116 0.000170 0.470975 0.467392 0.469389 0.000035 0.376774 0.404057 0.388080 0.000037 0.236965 0.309677 0.266681 0.000365 0.233980 0.308433 0.265552 0.000377 0.464888 0.460473 0.462730 0.000067 0.477061 0.474312 0.476047 0.000074 0.373719 0.400154 0.384310 0.000075 0.379829 0.407960 0.391849 0.000080 959.550000 964.500000 961.287967 332.686410 1101.700000 1087.810000 1095.902833 333.915121 7938.750000 7947.690000 7942.809200 580.611686
251 0.235286 0.310665 0.265903 0.000172 0.470965 0.466691 0.469322 0.000036 0.376694 0.404281 0.387955 0.000037 0.236195 0.311032 0.266395 0.000363 0.234378 0.310299 0.265411 0.000381 0.464387 0.459752 0.462601 0.000067 0.477544 0.473629 0.476043 0.000076 0.373110 0.400264 0.384119 0.000075 0.380277 0.408297 0.391790 0.000081 958.770000 964.760000 961.108567 339.375608 1102.870000 1088.790000 1096.143533 333.642179 7938.360000 7946.450000 7942.747900 585.195298
252 0.235183 0.309781 0.265698 0.000173 0.470785 0.467613 0.469406 0.000036 0.376544 0.404480 0.387923 0.000037 0.237198 0.309764 0.266165 0.000362 0.233168 0.309797 0.265232 0.000384 0.464454 0.461127 0.462740 0.000067 0.477115 0.474098 0.476071 0.000077 0.373552 0.400582 0.384110 0.000076 0.379536 0.408378 0.391735 0.000082 959.230000 966.070000 961.167800 342.004003 1103.990000 1088.740000 1096.298967 342.957512 7936.780000 7945.190000 7942.533233 589.750821
253 0.235142 0.309591 0.265534 0.000171 0.470747 0.467083 0.469276 0.000036 0.376505 0.404087 0.387779 0.000037 0.236920 0.304451 0.265999 0.000360 0.233364 0.314731 0.265069 0.000382 0.463737 0.461076 0.462580 0.000067 0.477757 0.473091 0.475972 0.000076 0.373010 0.398426 0.383947 0.000075 0.380000 0.409747 0.391611 0.000080 956.710000 966.540000 960.957600 333.862577 1102.740000 1090.840000 1096.274233 352.449598 7940.550000 7942.620000 7942.768167 598.729723
254 0.234010 0.307835 0.265216 0.000172 0.470205 0.467950 0.469243 0.000036 0.375727 0.403904 0.387632 0.000037 0.235693 0.305562 0.265785 0.000359 0.232328 0.310108 0.264646 0.000380 0.463636 0.462108 0.462477 0.000067 0.476775 0.473792 0.476009 0.000077 0.372459 0.399490 0.383800 0.000076 0.378996 0.408319 0.391464 0.000080 955.980000 965.770000 961.046833 329.104015 1102.360000 1087.460000 1096.305600 361.419245 7941.660000 7946.770000 7942.647567 596.992420
255 0.234453 0.307731 0.264872 0.000172 0.471766 0.467171 0.469229 0.000036 0.376841 0.403395 0.387486 0.000037 0.237257 0.304108 0.265538 0.000355 0.231649 0.311353 0.264207 0.000383 0.465386 0.459760 0.462496 0.000068 0.478145 0.474582 0.475962 0.000076 0.374135 0.397500 0.383713 0.000075 0.379547 0.409291 0.391260 0.000080 961.850000 965.860000 961.014100 316.610158 1099.710000 1089.480000 1096.504567 365.808140 7938.440000 7944.660000 7942.481333 589.007930
256 0.234667 0.307041 0.264470 0.000168 0.471154 0.466635 0.469292 0.000035 0.376559 0.402797 0.387363 0.000036 0.236047 0.307002 0.265327 0.000355 0.233287 0.307081 0.263613 0.000373 0.464509 0.461457 0.462530 0.000067 0.477799 0.471812 0.476054 0.000075 0.373124 0.399675 0.383649 0.000074 0.379994 0.405920 0.391078 0.000078 959.310000 964.400000 960.655400 315.062661 1099.490000 1091.090000 1096.631233 367.916385 7941.200000 7944.510000 7942.713367 588.597680
257 0.234343 0.307229 0.264316 0.000170 0.471251 0.467290 0.469260 0.000036 0.376488 0.403265 0.387283 0.000036 0.236355 0.307496 0.265224 0.000356 0.232332 0.306962 0.263408 0.000375 0.464815 0.459896 0.462452 0.000069 0.477686 0.474683 0.476069 0.000075 0.373431 0.398936 0.383561 0.000074 0.379544 0.407595 0.391005 0.000080 958.860000 966.330000 960.833367 314.887794 1100.440000 1086.870000 1096.495700 376.812987 7940.700000 7946.800000 7942.670933 594.256125
258 0.233861 0.309259 0.264163 0.000171 0.470932 0.466280 0.469230 0.000036 0.376104 0.403472 0.387204 0.000036 0.234391 0.308077 0.264998 0.000356 0.233332 0.310442 0.263329 0.000374 0.464415 0.458325 0.462458 0.000069 0.477449 0.474236 0.476003 0.000075 0.372405 0.398226 0.383474 0.000075 0.379802 0.408718 0.390933 0.000079 958.700000 970.210000 961.005700 314.688063 1099.480000 1086.900000 1096.646700 385.638065 7941.820000 7942.890000 7942.347600 587.522138
259 0.233424 0.307204 0.264040 0.000170 0.471335 0.468097 0.469212 0.000036 0.376170 0.403740 0.387144 0.000037 0.233532 0.308932 0.264941 0.000356 0.233315 0.305477 0.263140 0.000373 0.465291 0.462195 0.462511 0.000069 0.477379 0.473999 0.475914 0.000074 0.372587 0.400890 0.383483 0.000075 0.379753 0.406590 0.390804 0.000079 958.390000 960.100000 961.095667 317.407387 1099.780000 1089.630000 1096.814267 389.143624 7941.830000 7950.270000 7942.090067 587.681524
260 0.233172 0.307610 0.263895 0.000170 0.470767 0.467097 0.469197 0.000037 0.375729 0.403302 0.387077 0.000037 0.234535 0.306714 0.264780 0.000358 0.231809 0.308507 0.263010 0.000382 0.463756 0.460134 0.462476 0.000070 0.477778 0.474060 0.475919 0.000076 0.372068 0.398766 0.383397 0.000076 0.379390 0.407839 0.390756 0.000081 958.860000 963.740000 961.244767 320.193585 1100.850000 1091.530000 1097.070333 388.862951 7940.290000 7944.730000 7941.684900 586.549022
261 0.233433 0.307203 0.263754 0.000174 0.471524 0.467416 0.469149 0.000036 0.376288 0.403331 0.386991 0.000037 0.234556 0.309140 0.264698 0.000359 0.232310 0.305266 0.262810 0.000389 0.465183 0.461021 0.462431 0.000070 0.477865 0.473810 0.475866 0.000076 0.372932 0.400269 0.383338 0.000077 0.379643 0.406392 0.390644 0.000080 957.080000 963.290000 961.457333 312.004123 1103.590000 1088.260000 1096.980433 376.767477 7939.330000 7948.450000 7941.562233 569.017087
262 0.232934 0.305952 0.263394 0.000173 0.470645 0.467469 0.469137 0.000036 0.375561 0.402862 0.386840 0.000037 0.234427 0.306009 0.264336 0.000362 0.231441 0.305896 0.262453 0.000388 0.463426 0.460450 0.462383 0.000069 0.477865 0.474488 0.475891 0.000076 0.371826 0.398673 0.383164 0.000076 0.379296 0.407051 0.390516 0.000080 956.860000 963.150000 961.343133 314.756041 1105.460000 1089.830000 1097.145300 368.495126 7937.680000 7947.020000 7941.511567 563.820990
263 0.232785 0.307242 0.262991 0.000172 0.470370 0.465860 0.469152 0.000036 0.375336 0.402413 0.386688 0.000036 0.234022 0.305766 0.263969 0.000361 0.231548 0.308718 0.262014 0.000385 0.462450 0.459221 0.462394 0.000071 0.478291 0.472499 0.475911 0.000076 0.371079 0.397839 0.383024 0.000075 0.379594 0.406987 0.390352 0.000079 959.650000 964.080000 961.356933 316.667107 1103.490000 1091.650000 1097.269500 367.070007 7936.860000 7944.270000 7941.373567 576.502640
264 0.232249 0.306200 0.262846 0.000171 0.470438 0.467221 0.469131 0.000036 0.375162 0.402813 0.386617 0.000036 0.231645 0.307862 0.263825 0.000361 0.232852 0.304538 0.261867 0.000380 0.463666 0.460445 0.462364 0.000070 0.477209 0.473998 0.475899 0.000074 0.370858 0.399411 0.382948 0.000076 0.379467 0.406214 0.390286 0.000078 956.980000 964.790000 961.536800 308.771043 1104.500000 1092.120000 1097.309333 355.351541 7938.520000 7943.090000 7941.153867 569.009911
265 0.232347 0.306978 0.262652 0.000170 0.470955 0.467108 0.469237 0.000036 0.375512 0.403056 0.386603 0.000036 0.231543 0.306772 0.263633 0.000364 0.233152 0.307185 0.261670 0.000380 0.463425 0.459883 0.462492 0.000070 0.478485 0.474332 0.475981 0.000076 0.370672 0.398638 0.382949 0.000077 0.380352 0.407473 0.390257 0.000078 954.440000 964.900000 961.628467 317.161874 1100.830000 1090.310000 1097.208467 345.006685 7944.730000 7944.790000 7941.163067 562.687381
266 0.232009 0.306181 0.262467 0.000170 0.471133 0.467555 0.469228 0.000036 0.375483 0.403006 0.386523 0.000036 0.233986 0.308102 0.263386 0.000361 0.230032 0.304261 0.261548 0.000377 0.463371 0.461403 0.462503 0.000068 0.478895 0.473707 0.475952 0.000076 0.371617 0.400083 0.382856 0.000075 0.379350 0.405929 0.390191 0.000078 956.500000 963.930000 961.694200 319.118973 1101.640000 1090.860000 1097.235633 341.876035 7941.860000 7945.210000 7941.070167 569.732915
267 0.231627 0.305732 0.262340 0.000171 0.471844 0.467041 0.469178 0.000036 0.375757 0.402517 0.386443 0.000036 0.233299 0.305721 0.263073 0.000363 0.229956 0.305743 0.261606 0.000380 0.463875 0.459305 0.462417 0.000068 0.479813 0.474776 0.475940 0.000076 0.371645 0.397871 0.382679 0.000076 0.379870 0.407163 0.390206 0.000078 958.870000 965.410000 961.554400 322.656857 1102.000000 1086.850000 1097.267367 342.346495 7939.130000 7947.740000 7941.178233 578.707636
268 0.231205 0.305100 0.262083 0.000174 0.471563 0.465186 0.469278 0.000036 0.375420 0.401152 0.386400 0.000037 0.232146 0.304197 0.262831 0.000369 0.230263 0.306004 0.261334 0.000378 0.464411 0.460148 0.462451 0.000069 0.478716 0.470223 0.476104 0.000075 0.371505 0.397768 0.382603 0.000076 0.379335 0.404536 0.390196 0.000078 961.020000 966.880000 961.362833 321.345352 1102.560000 1089.680000 1097.282600 339.697239 7936.420000 7943.440000 7941.354567 580.225050
269 0.231354 0.303900 0.261879 0.000172 0.471310 0.467260 0.469291 0.000036 0.375327 0.401916 0.386326 0.000036 0.232514 0.304763 0.262552 0.000370 0.230193 0.303037 0.261206 0.000377 0.464086 0.460232 0.462393 0.000068 0.478533 0.474288 0.476189 0.000074 0.371457 0.398045 0.382456 0.000075 0.379197 0.405787 0.390195 0.000079 956.850000 965.230000 961.247133 324.192080 1103.640000 1091.050000 1097.101933 341.366622 7939.510000 7943.720000 7941.650933 599.911779
270 0.231244 0.304090 0.261584 0.000171 0.471037 0.468494 0.469298 0.000036 0.375120 0.402733 0.386212 0.000036 0.232406 0.301873 0.262192 0.000368 0.230082 0.306307 0.260975 0.000375 0.463626 0.462404 0.462377 0.000069 0.478448 0.474585 0.476218 0.000074 0.371138 0.398192 0.382303 0.000075 0.379102 0.407274 0.390121 0.000077 957.700000 966.820000 961.155733 320.809145 1102.860000 1088.160000 1096.981333 341.132707 7939.440000 7945.020000 7941.862933 601.368108
271 0.230859 0.303929 0.261351 0.000173 0.470701 0.466972 0.469335 0.000035 0.374764 0.401755 0.386141 0.000036 0.231617 0.303189 0.261996 0.000377 0.230101 0.304670 0.260705 0.000379 0.463910 0.461306 0.462406 0.000069 0.477491 0.472638 0.476264 0.000072 0.370993 0.398059 0.382242 0.000076 0.378535 0.405451 0.390040 0.000078 956.130000 965.560000 960.979967 322.165393 1102.860000 1091.600000 1096.715533 335.183807 7941.010000 7942.840000 7942.304500 599.764290
272 0.230390 0.305297 0.261103 0.000170 0.471876 0.466596 0.469377 0.000036 0.375282 0.402076 0.386067 0.000036 0.231122 0.304334 0.261542 0.000366 0.229659 0.306261 0.260664 0.000381 0.464429 0.460244 0.462431 0.000070 0.479323 0.472947 0.476324 0.000073 0.371106 0.397880 0.382075 0.000075 0.379458 0.406272 0.390060 0.000078 957.450000 965.170000 960.646367 322.803844 1102.410000 1090.850000 1096.759633 335.812542 7940.140000 7943.980000 7942.594000 605.165451
273 0.230634 0.304971 0.261128 0.000170 0.472168 0.466571 0.469446 0.000035 0.375555 0.401931 0.386119 0.000036 0.233057 0.300748 0.261505 0.000363 0.228211 0.309193 0.260750 0.000385 0.465798 0.460178 0.462517 0.000069 0.478539 0.472965 0.476375 0.000073 0.372702 0.396406 0.382112 0.000074 0.378408 0.407456 0.390125 0.000079 958.190000 964.820000 960.524100 325.742288 1103.870000 1089.290000 1096.711167 330.878719 7937.940000 7945.890000 7942.764733 604.881710
274 0.229413 0.304928 0.260868 0.000169 0.471089 0.466536 0.469454 0.000036 0.374419 0.401893 0.386020 0.000036 0.230104 0.303008 0.261209 0.000367 0.228722 0.306848 0.260527 0.000379 0.463983 0.459098 0.462576 0.000070 0.478196 0.473974 0.476332 0.000072 0.370431 0.396662 0.382029 0.000075 0.378406 0.407124 0.390010 0.000078 958.270000 964.610000 960.565000 325.475796 1102.940000 1088.280000 1096.891500 321.152102 7938.790000 7947.110000 7942.543500 596.629516
275 0.229606 0.304045 0.260648 0.000170 0.472621 0.468113 0.469510 0.000036 0.375415 0.402486 0.385966 0.000036 0.231787 0.302383 0.260978 0.000368 0.227425 0.305707 0.260318 0.000382 0.465762 0.461791 0.462672 0.000069 0.479480 0.474436 0.476349 0.000074 0.372172 0.398028 0.381994 0.000075 0.378658 0.406944 0.389937 0.000079 955.990000 966.100000 960.172933 322.919674 1101.620000 1089.150000 1097.126233 314.090705 7942.390000 7944.750000 7942.700833 586.519079
276 0.229552 0.304264 0.260571 0.000172 0.471213 0.467355 0.469470 0.000036 0.374548 0.402119 0.385910 0.000036 0.231775 0.305091 0.260976 0.000364 0.227329 0.303438 0.260166 0.000388 0.464482 0.460158 0.462677 0.000069 0.477944 0.474552 0.476263 0.000073 0.371399 0.398131 0.381996 0.000074 0.377698 0.406107 0.389824 0.000080 956.960000 963.790000 959.876067 315.061667 1102.810000 1086.890000 1097.080533 310.239263 7940.230000 7949.320000 7943.043400 574.722567
277 0.228976 0.304193 0.260362 0.000173 0.470949 0.467579 0.469450 0.000036 0.374160 0.402225 0.385815 0.000036 0.231329 0.302264 0.260951 0.000367 0.226624 0.306123 0.259774 0.000388 0.464032 0.461436 0.462675 0.000069 0.477865 0.473723 0.476225 0.000075 0.370951 0.397767 0.381986 0.000075 0.377369 0.406683 0.389645 0.000080 956.090000 964.860000 959.842367 307.279902 1103.300000 1088.460000 1097.194033 310.166317 7940.610000 7946.680000 7942.963600 563.225231
278 0.228587 0.303165 0.260012 0.000177 0.471464 0.466987 0.469519 0.000036 0.374313 0.401458 0.385716 0.000037 0.229414 0.300643 0.260569 0.000369 0.227759 0.305686 0.259455 0.000396 0.464594 0.460466 0.462719 0.000069 0.478334 0.473508 0.476319 0.000074 0.370522 0.396537 0.381859 0.000075 0.378104 0.406379 0.389573 0.000081 954.040000 963.770000 959.670933 296.907167 1101.940000 1090.390000 1097.211667 304.266931 7944.020000 7945.840000 7943.117400 544.982756
279 0.228158 0.303296 0.259481 0.000178 0.471497 0.466429 0.469482 0.000036 0.374161 0.401176 0.385482 0.000037 0.229412 0.302747 0.260374 0.000373 0.226904 0.303845 0.258587 0.000392 0.464960 0.459308 0.462691 0.000068 0.478034 0.473550 0.476274 0.000074 0.370741 0.396683 0.381764 0.000076 0.377582 0.405668 0.389199 0.000080 955.400000 966.670000 959.486867 294.637358 1104.090000 1091.020000 1097.185500 299.419374 7940.510000 7942.310000 7943.327633 543.125571
280 0.228868 0.303558 0.259119 0.000177 0.471647 0.468117 0.469567 0.000036 0.374535 0.402293 0.385388 0.000037 0.230856 0.298854 0.259867 0.000368 0.226880 0.308262 0.258370 0.000392 0.464604 0.461611 0.462803 0.000069 0.478690 0.474622 0.476330 0.000075 0.371105 0.396508 0.381629 0.000074 0.377966 0.408078 0.389146 0.000080 955.310000 964.470000 959.305400 293.915551 1102.510000 1089.870000 1097.403800 302.309745 7942.180000 7945.660000 7943.290800 538.695045
281 0.228785 0.301526 0.258778 0.000173 0.471101 0.467086 0.469554 0.000036 0.374174 0.400862 0.385244 0.000036 0.230877 0.298075 0.259616 0.000365 0.226693 0.304977 0.257940 0.000385 0.463817 0.462185 0.462770 0.000069 0.478384 0.471986 0.476338 0.000073 0.370641 0.396541 0.381508 0.000075 0.377707 0.405182 0.388979 0.000078 954.220000 960.990000 959.193467 287.061086 1102.980000 1090.680000 1097.402633 296.339362 7942.800000 7948.330000 7943.403900 532.667660
282 0.228045 0.302289 0.258662 0.000173 0.471701 0.468354 0.469651 0.000035 0.374239 0.401928 0.385255 0.000036 0.231038 0.297307 0.259516 0.000366 0.225052 0.307271 0.257807 0.000382 0.464864 0.461275 0.462769 0.000068 0.478539 0.475433 0.476533 0.000074 0.371333 0.395688 0.381468 0.000075 0.377144 0.408168 0.389043 0.000078 954.220000 967.980000 958.999100 282.355320 1102.430000 1091.550000 1097.229833 293.880300 7943.350000 7940.470000 7943.771067 518.686963
283 0.227876 0.302803 0.258467 0.000172 0.472324 0.468019 0.469620 0.000036 0.374545 0.401933 0.385159 0.000036 0.229985 0.302810 0.259390 0.000370 0.225767 0.302797 0.257544 0.000376 0.465477 0.461251 0.462764 0.000068 0.479171 0.474788 0.476475 0.000074 0.371280 0.397875 0.381414 0.000075 0.377810 0.405991 0.388903 0.000077 953.690000 960.810000 958.805933 278.044294 1103.280000 1090.710000 1097.336833 292.636439 7943.030000 7948.480000 7943.857233 514.635178
284 0.227483 0.302689 0.258347 0.000175 0.472040 0.467151 0.469630 0.000036 0.374217 0.401366 0.385117 0.000036 0.228378 0.301650 0.259172 0.000378 0.226587 0.303728 0.257521 0.000381 0.464791 0.461130 0.462720 0.000069 0.479290 0.473171 0.476541 0.000073 0.370226 0.397338 0.381301 0.000077 0.378209 0.405394 0.388933 0.000077 953.130000 959.560000 958.623767 274.523705 1101.200000 1087.850000 1097.291300 287.688645 7945.670000 7952.590000 7944.084933 513.228206
285 0.227191 0.301810 0.258312 0.000175 0.471480 0.467827 0.469692 0.000035 0.373764 0.401420 0.385140 0.000036 0.229807 0.299663 0.258961 0.000378 0.224576 0.303956 0.257663 0.000389 0.464748 0.460970 0.462768 0.000067 0.478212 0.474684 0.476617 0.000072 0.370771 0.396447 0.381245 0.000076 0.376758 0.406393 0.389036 0.000078 953.340000 962.720000 958.412333 273.535909 1104.300000 1088.770000 1097.301333 285.133003 7942.360000 7948.510000 7944.286333 513.046025
286 0.227590 0.301751 0.258120 0.000173 0.471479 0.467287 0.469674 0.000035 0.373924 0.401073 0.385052 0.000036 0.229779 0.301722 0.258683 0.000378 0.225402 0.301779 0.257558 0.000383 0.464859 0.461370 0.462742 0.000066 0.478100 0.473205 0.476606 0.000072 0.370827 0.397511 0.381118 0.000076 0.377020 0.404635 0.388986 0.000078 952.890000 962.800000 958.194033 270.966345 1104.860000 1087.570000 1097.150367 291.260042 7942.250000 7949.630000 7944.655600 518.512736
287 0.227147 0.301434 0.257944 0.000174 0.470841 0.468305 0.469740 0.000034 0.373364 0.401556 0.385022 0.000036 0.228633 0.302507 0.258413 0.000376 0.225662 0.300360 0.257475 0.000386 0.463255 0.461384 0.462809 0.000066 0.478428 0.475226 0.476670 0.000070 0.369406 0.397833 0.381051 0.000076 0.377321 0.405279 0.388992 0.000079 953.490000 961.740000 957.959733 267.287824 1103.070000 1090.540000 1097.279900 291.901230 7943.440000 7947.720000 7944.760367 519.671431
288 0.226799 0.301425 0.257828 0.000175 0.471417 0.468298 0.469633 0.000034 0.373570 0.401549 0.384911 0.000037 0.226970 0.299005 0.258226 0.000375 0.226628 0.303845 0.257430 0.000394 0.465255 0.461642 0.462764 0.000067 0.477578 0.474954 0.476502 0.000071 0.369941 0.396587 0.380949 0.000076 0.377198 0.406510 0.388873 0.000081 954.160000 965.520000 957.757700 271.569998 1103.980000 1085.290000 1097.339833 293.019619 7941.860000 7949.190000 7944.902467 521.292495
289 0.226316 0.301846 0.257614 0.000175 0.471688 0.467605 0.469669 0.000035 0.373539 0.401302 0.384847 0.000037 0.230754 0.302823 0.258064 0.000364 0.221878 0.300868 0.257163 0.000400 0.464815 0.461217 0.462804 0.000068 0.478561 0.473994 0.476533 0.000072 0.371191 0.397859 0.380908 0.000074 0.375888 0.404744 0.388785 0.000081 954.710000 964.710000 957.601667 275.731681 1104.020000 1090.430000 1097.396900 293.565454 7941.270000 7944.860000 7945.001433 529.947173
290 0.226746 0.301484 0.257427 0.000175 0.470859 0.466646 0.469523 0.000035 0.373213 0.400581 0.384685 0.000036 0.227338 0.298526 0.258132 0.000365 0.226154 0.304442 0.256722 0.000405 0.464223 0.460503 0.462751 0.000068 0.477494 0.472789 0.476296 0.000072 0.369469 0.395712 0.380903 0.000074 0.376958 0.405450 0.388466 0.000081 953.840000 965.870000 957.402833 274.382412 1103.850000 1091.210000 1097.301367 295.234234 7942.310000 7942.920000 7945.295800 528.582348
291 0.226484 0.300026 0.257345 0.000173 0.471634 0.466508 0.469578 0.000035 0.373574 0.399915 0.384685 0.000036 0.227906 0.300642 0.258281 0.000370 0.225063 0.299410 0.256409 0.000394 0.465135 0.460215 0.462781 0.000068 0.478132 0.472800 0.476376 0.000073 0.370244 0.396386 0.380981 0.000075 0.376904 0.403444 0.388389 0.000079 957.450000 964.290000 957.282900 278.584922 1102.630000 1091.240000 1097.459067 301.055115 7939.920000 7944.470000 7945.258033 545.074173
292 0.226048 0.301277 0.257065 0.000174 0.470645 0.467052 0.469618 0.000035 0.372806 0.400742 0.384597 0.000036 0.227341 0.300206 0.258108 0.000374 0.224754 0.302348 0.256023 0.000397 0.464022 0.461534 0.462905 0.000068 0.477269 0.472569 0.476331 0.000072 0.369350 0.397003 0.380986 0.000076 0.376263 0.404481 0.388208 0.000079 956.130000 960.400000 957.265167 285.925380 1104.030000 1090.610000 1097.615433 304.558278 7939.840000 7948.990000 7945.119400 550.850674
293 0.225667 0.299856 0.257063 0.000175 0.470988 0.466266 0.469531 0.000035 0.372860 0.399702 0.384544 0.000036 0.227608 0.302499 0.258119 0.000377 0.223727 0.297213 0.256008 0.000401 0.464533 0.458762 0.462871 0.000068 0.477443 0.473770 0.476191 0.000072 0.369763 0.396257 0.380970 0.000077 0.375957 0.403147 0.388118 0.000080 953.010000 960.350000 957.276500 288.694011 1102.430000 1086.580000 1097.677900 314.230519 7944.560000 7953.070000 7945.045600 566.656388
294 0.225846 0.301191 0.256879 0.000175 0.470942 0.467336 0.469544 0.000035 0.372904 0.400878 0.384478 0.000036 0.227742 0.303423 0.258018 0.000382 0.223949 0.298959 0.255740 0.000401 0.464329 0.459189 0.462885 0.000067 0.477555 0.475482 0.476204 0.000072 0.369694 0.396883 0.380938 0.000077 0.376113 0.404873 0.388018 0.000080 952.730000 962.050000 957.514533 290.730363 1102.160000 1088.090000 1098.021067 322.720967 7945.110000 7949.860000 7944.464400 573.110702
295 0.225666 0.299830 0.256562 0.000176 0.470739 0.467106 0.469647 0.000035 0.372710 0.400196 0.384413 0.000036 0.227222 0.300416 0.257733 0.000383 0.224110 0.299245 0.255391 0.000399 0.464068 0.460726 0.463012 0.000067 0.477410 0.473486 0.476282 0.000071 0.369329 0.396602 0.380900 0.000077 0.376090 0.403789 0.387926 0.000079 952.840000 957.220000 957.478700 291.569382 1105.220000 1089.620000 1098.153067 328.321446 7941.940000 7953.160000 7944.368233 581.902184
296 0.225279 0.299327 0.256155 0.000178 0.471182 0.466783 0.469613 0.000035 0.372821 0.399800 0.384229 0.000036 0.227616 0.300463 0.257388 0.000381 0.222941 0.298190 0.254922 0.000394 0.464483 0.460692 0.463003 0.000067 0.477882 0.472873 0.476223 0.000071 0.369736 0.396600 0.380757 0.000076 0.375905 0.403000 0.387702 0.000078 952.960000 961.440000 957.613667 294.004448 1104.590000 1089.190000 1098.271733 336.683102 7942.450000 7949.370000 7944.114600 593.661167
297 0.225075 0.300589 0.255860 0.000174 0.470875 0.467476 0.469648 0.000035 0.372555 0.400722 0.384133 0.000036 0.225092 0.298974 0.257113 0.000373 0.225057 0.302204 0.254607 0.000392 0.463507 0.461677 0.463101 0.000067 0.478243 0.473275 0.476194 0.000073 0.368141 0.396596 0.380705 0.000075 0.376969 0.404847 0.387560 0.000078 951.380000 962.000000 957.692767 297.905137 1106.170000 1088.070000 1098.159267 336.116244 7942.450000 7949.930000 7944.147967 595.345609
298 0.225046 0.300219 0.255702 0.000175 0.469997 0.467837 0.469698 0.000035 0.372017 0.400790 0.384100 0.000037 0.228313 0.301078 0.256924 0.000371 0.221779 0.299360 0.254481 0.000397 0.462861 0.460746 0.463115 0.000066 0.477133 0.474928 0.476280 0.000073 0.369042 0.396879 0.380639 0.000075 0.374992 0.404701 0.387561 0.000080 951.420000 963.210000 957.446467 301.667520 1105.230000 1093.360000 1098.328533 335.054183 7943.350000 7943.430000 7944.225000 594.578064
299 0.224502 0.298690 0.255477 0.000173 0.470549 0.467591 0.469621 0.000035 0.372130 0.400031 0.383963 0.000037 0.225720 0.299344 0.256708 0.000374 0.223284 0.298035 0.254246 0.000387 0.463290 0.460576 0.463010 0.000068 0.477807 0.474606 0.476232 0.000072 0.368262 0.396084 0.380489 0.000076 0.375998 0.403978 0.387438 0.000078 949.470000 964.580000 957.142400 305.806547 1105.420000 1089.070000 1098.606700 335.298390 7945.110000 7946.350000 7944.250900 596.838275
300 0.224326 0.300051 0.255326 0.000177 0.472092 0.467503 0.469597 0.000035 0.372985 0.400522 0.383889 0.000037 0.226753 0.297343 0.256410 0.000383 0.221898 0.302758 0.254242 0.000392 0.465213 0.460588 0.462961 0.000069 0.478970 0.474419 0.476233 0.000073 0.369829 0.395290 0.380340 0.000078 0.376141 0.405754 0.387437 0.000079 951.000000 962.650000 956.695067 305.495749 1104.250000 1093.840000 1098.859700 329.860918 7944.750000 7943.510000 7944.445233 593.230108
301 0.224232 0.297922 0.255007 0.000173 0.470234 0.467796 0.469597 0.000035 0.371833 0.399846 0.383761 0.000037 0.227287 0.300496 0.256164 0.000383 0.221178 0.295348 0.253850 0.000387 0.462850 0.460107 0.462897 0.000068 0.477618 0.475484 0.476296 0.000071 0.368624 0.396263 0.380204 0.000078 0.375042 0.403430 0.387318 0.000079 950.770000 960.230000 956.235067 301.314662 1104.620000 1088.560000 1099.008767 327.108520 7944.610000 7951.210000 7944.756167 584.604512
302 0.223775 0.297790 0.254774 0.000174 0.470149 0.468452 0.469602 0.000034 0.371599 0.400187 0.383671 0.000036 0.224644 0.301002 0.255865 0.000375 0.222906 0.294577 0.253682 0.000396 0.462340 0.461922 0.462859 0.000068 0.477957 0.474983 0.476346 0.000070 0.367262 0.397554 0.380061 0.000077 0.375937 0.402821 0.387281 0.000079 951.900000 961.920000 955.949967 295.664259 1105.550000 1087.320000 1099.054567 327.850992 7942.550000 7950.760000 7944.995467 573.751003
303 0.223576 0.298525 0.254602 0.000174 0.470865 0.468459 0.469571 0.000034 0.371950 0.400486 0.383583 0.000036 0.226443 0.299666 0.255592 0.000378 0.220709 0.297385 0.253613 0.000386 0.463772 0.462074 0.462711 0.000068 0.477958 0.474844 0.476431 0.000069 0.368841 0.397111 0.379863 0.000077 0.375059 0.403860 0.387304 0.000077 950.000000 960.770000 955.743400 289.854392 1105.490000 1089.300000 1099.276933 328.094430 7944.510000 7949.930000 7944.979667 573.519660
304 0.223515 0.297175 0.254311 0.000173 0.471083 0.465622 0.469545 0.000034 0.372056 0.398243 0.383452 0.000036 0.226180 0.297625 0.255379 0.000375 0.220850 0.296725 0.253243 0.000391 0.463841 0.459686 0.462682 0.000068 0.478325 0.471558 0.476409 0.000070 0.368777 0.394862 0.379760 0.000076 0.375335 0.401625 0.387143 0.000078 950.320000 962.360000 955.475167 293.008951 1104.940000 1094.240000 1099.602200 327.561067 7944.740000 7943.400000 7944.922633 568.673172
305 0.223402 0.297822 0.254087 0.000175 0.470514 0.467444 0.469503 0.000035 0.371669 0.399595 0.383336 0.000037 0.224820 0.297983 0.255143 0.000372 0.221983 0.297660 0.253030 0.000398 0.464280 0.461842 0.462594 0.000069 0.476748 0.473045 0.476413 0.000070 0.368496 0.396299 0.379613 0.000077 0.374842 0.402891 0.387060 0.000081 952.520000 963.430000 955.285133 297.989248 1106.870000 1090.870000 1099.558367 327.612639 7940.610000 7945.700000 7945.156500 566.385210
306 0.222934 0.297850 0.253912 0.000176 0.471609 0.468084 0.469528 0.000035 0.372139 0.399990 0.383281 0.000037 0.225402 0.298037 0.255097 0.000379 0.220465 0.297664 0.252727 0.000397 0.464192 0.460983 0.462692 0.000068 0.479025 0.475185 0.476363 0.000071 0.368676 0.395804 0.379654 0.000078 0.375601 0.404176 0.386909 0.000079 954.720000 958.550000 955.207933 300.581370 1104.890000 1093.990000 1099.548200 331.833513 7940.390000 7947.460000 7945.243867 571.790470
307 0.222434 0.298560 0.253614 0.000176 0.470364 0.467337 0.469456 0.000035 0.371192 0.399826 0.383119 0.000037 0.225333 0.299780 0.254887 0.000378 0.219536 0.297340 0.252341 0.000397 0.463359 0.460990 0.462606 0.000068 0.477368 0.473684 0.476306 0.000071 0.368149 0.396506 0.379518 0.000078 0.374235 0.403146 0.386720 0.000080 954.070000 957.040000 955.177733 303.195224 1104.620000 1088.960000 1099.664200 330.387699 7941.310000 7954.000000 7945.158067 570.686918
308 0.222376 0.297230 0.253468 0.000177 0.471193 0.466576 0.469434 0.000035 0.371666 0.398838 0.383048 0.000037 0.224107 0.295363 0.254773 0.000381 0.220644 0.299098 0.252163 0.000393 0.464346 0.459967 0.462430 0.000069 0.478040 0.473184 0.476439 0.000072 0.368251 0.394125 0.379367 0.000078 0.375082 0.403550 0.386728 0.000081 952.960000 956.090000 955.328967 305.975906 1103.540000 1094.430000 1099.610667 333.378977 7943.500000 7949.480000 7945.060367 574.635346
309 0.222420 0.296060 0.253238 0.000177 0.471102 0.466331 0.469413 0.000035 0.371629 0.398223 0.382943 0.000037 0.225944 0.298604 0.254473 0.000382 0.218896 0.293515 0.252003 0.000395 0.463778 0.459183 0.462323 0.000069 0.478426 0.473480 0.476502 0.000071 0.368644 0.394952 0.379183 0.000078 0.374614 0.401494 0.386702 0.000080 950.680000 955.470000 955.375867 315.797961 1103.360000 1092.530000 1099.852633 329.587116 7945.960000 7952.000000 7944.771500 578.469190
310 0.222876 0.297483 0.253100 0.000176 0.471575 0.466223 0.469442 0.000035 0.372095 0.398727 0.382905 0.000037 0.225595 0.296187 0.254427 0.000384 0.220156 0.298779 0.251772 0.000394 0.464886 0.459113 0.462406 0.000070 0.478264 0.473333 0.476478 0.000071 0.369170 0.393943 0.379214 0.000079 0.375021 0.403512 0.386596 0.000080 952.820000 961.480000 955.461400 319.557884 1105.810000 1092.660000 1099.893800 332.029641 7941.370000 7945.860000 7944.644800 581.200678
311 0.221887 0.296962 0.252960 0.000175 0.471193 0.467572 0.469516 0.000034 0.371470 0.399328 0.382894 0.000036 0.223595 0.296886 0.254293 0.000383 0.220178 0.297038 0.251627 0.000392 0.463615 0.460548 0.462379 0.000069 0.478771 0.474597 0.476654 0.000071 0.367607 0.395083 0.379145 0.000078 0.375334 0.403574 0.386643 0.000081 952.250000 958.750000 955.485867 317.465638 1104.820000 1092.960000 1099.853633 325.778969 7942.930000 7948.290000 7944.660500 565.741558
312 0.221953 0.296736 0.252704 0.000174 0.470916 0.467491 0.469538 0.000034 0.371331 0.399189 0.382804 0.000036 0.223918 0.294471 0.253973 0.000376 0.219988 0.299001 0.251435 0.000397 0.463701 0.460734 0.462383 0.000068 0.478131 0.474247 0.476693 0.000070 0.367788 0.394229 0.379019 0.000079 0.374873 0.404148 0.386590 0.000080 952.850000 959.000000 955.415667 313.960657 1104.980000 1088.130000 1099.532567 320.685526 7942.170000 7952.870000 7945.051767 555.973279
313 0.220906 0.297137 0.252621 0.000179 0.471330 0.467540 0.469574 0.000034 0.371161 0.399379 0.382793 0.000037 0.222493 0.299901 0.253936 0.000385 0.219319 0.294374 0.251307 0.000400 0.464018 0.460760 0.462371 0.000068 0.478643 0.474321 0.476777 0.000070 0.367408 0.396416 0.378997 0.000080 0.374913 0.402342 0.386589 0.000080 950.700000 960.220000 955.255800 310.208113 1104.790000 1091.070000 1099.462233 316.865583 7944.510000 7948.710000 7945.281967 541.368497
314 0.221224 0.296300 0.252271 0.000178 0.470722 0.466531 0.469574 0.000034 0.370923 0.398438 0.382653 0.000036 0.224097 0.295847 0.253617 0.000378 0.218352 0.296752 0.250926 0.000399 0.463380 0.459584 0.462384 0.000069 0.478064 0.473477 0.476764 0.000070 0.367667 0.394089 0.378877 0.000078 0.374179 0.402787 0.386429 0.000080 954.090000 959.530000 955.215900 309.671970 1105.080000 1091.590000 1099.429067 316.193366 7940.830000 7948.880000 7945.355033 532.847196
315 0.221106 0.295981 0.252060 0.000177 0.471176 0.467769 0.469610 0.000034 0.371148 0.399054 0.382590 0.000036 0.223427 0.297437 0.253423 0.000379 0.218785 0.294524 0.250696 0.000401 0.462955 0.460581 0.462367 0.000068 0.479396 0.474957 0.476854 0.000070 0.367144 0.395324 0.378789 0.000078 0.375151 0.402784 0.386391 0.000080 951.810000 959.190000 955.231200 303.954790 1105.790000 1095.940000 1099.476700 308.096086 7942.400000 7944.870000 7945.292100 514.307930
316 0.220773 0.296416 0.251820 0.000173 0.470932 0.466770 0.469563 0.000034 0.370868 0.398628 0.382466 0.000036 0.221320 0.297514 0.253228 0.000373 0.220225 0.295319 0.250412 0.000395 0.462959 0.459438 0.462333 0.000067 0.478906 0.474102 0.476793 0.000071 0.366303 0.394669 0.378691 0.000076 0.375433 0.402588 0.386241 0.000080 952.050000 960.180000 955.302367 306.586735 1106.200000 1089.940000 1099.394267 312.381555 7941.750000 7949.880000 7945.303367 520.502158
317 0.220737 0.295073 0.251744 0.000173 0.471494 0.467993 0.469665 0.000035 0.371191 0.398825 0.382496 0.000036 0.223102 0.291333 0.253087 0.000372 0.218372 0.298813 0.250401 0.000402 0.464419 0.461047 0.462433 0.000068 0.478569 0.474940 0.476896 0.000072 0.367892 0.393161 0.378695 0.000077 0.374490 0.404489 0.386298 0.000082 951.570000 958.290000 955.348067 309.579102 1104.760000 1094.550000 1099.519433 312.816804 7943.670000 7947.160000 7945.132500 516.776094
318 0.220861 0.294544 0.251603 0.000172 0.472073 0.467631 0.469681 0.000034 0.371588 0.398396 0.382450 0.000036 0.223595 0.299120 0.253145 0.000380 0.218126 0.289968 0.250061 0.000397 0.464698 0.460127 0.462400 0.000067 0.479448 0.475135 0.476961 0.000072 0.368257 0.395724 0.378698 0.000078 0.374919 0.401068 0.386201 0.000081 952.500000 959.760000 955.319700 321.130332 1103.940000 1093.770000 1099.539967 314.513652 7943.560000 7946.470000 7945.140333 521.590559
319 0.220678 0.293446 0.251713 0.000173 0.472083 0.467292 0.469681 0.000035 0.371521 0.397754 0.382494 0.000036 0.222933 0.295347 0.253232 0.000377 0.218424 0.291545 0.250194 0.000403 0.465858 0.459813 0.462405 0.000069 0.478307 0.474772 0.476956 0.000071 0.368688 0.394027 0.378736 0.000076 0.374354 0.401481 0.386251 0.000081 953.360000 958.490000 955.313333 327.387595 1103.210000 1095.030000 1099.458767 317.575953 7943.430000 7946.480000 7945.227900 529.208565
320 0.219696 0.295130 0.251571 0.000177 0.471487 0.467307 0.469763 0.000035 0.370771 0.398436 0.382486 0.000036 0.221997 0.295529 0.253185 0.000380 0.217396 0.294731 0.249956 0.000400 0.465082 0.460374 0.462520 0.000068 0.477893 0.474240 0.477005 0.000072 0.367848 0.394436 0.378786 0.000077 0.373694 0.402436 0.386185 0.000080 950.330000 959.930000 955.066833 324.738126 1106.710000 1092.470000 1099.471867 316.677206 7942.960000 7947.600000 7945.461300 531.148488
321 0.220036 0.294626 0.251281 0.000180 0.471250 0.467554 0.469790 0.000035 0.370764 0.398383 0.382387 0.000037 0.223357 0.295607 0.252932 0.000383 0.216715 0.293645 0.249630 0.000405 0.463912 0.460425 0.462589 0.000069 0.478589 0.474682 0.476992 0.000071 0.367690 0.394498 0.378726 0.000078 0.373839 0.402267 0.386047 0.000082 949.690000 959.300000 954.943800 323.257081 1105.850000 1088.180000 1099.693800 317.943117 7944.460000 7952.520000 7945.362400 530.155678
322 0.219894 0.294777 0.250912 0.000180 0.471302 0.467674 0.469754 0.000035 0.370739 0.398515 0.382217 0.000037 0.222059 0.292857 0.252740 0.000384 0.217729 0.296698 0.249085 0.000400 0.463727 0.460925 0.462497 0.000069 0.478876 0.474422 0.477011 0.000071 0.367060 0.393698 0.378594 0.000077 0.374417 0.403332 0.385840 0.000081 950.610000 958.890000 954.604133 320.614476 1105.300000 1092.400000 1099.687400 312.828714 7944.090000 7948.710000 7945.708467 534.092396
323 0.219130 0.293540 0.250583 0.000179 0.472158 0.468173 0.469825 0.000035 0.370947 0.398320 0.382128 0.000037 0.222042 0.293592 0.252487 0.000378 0.216217 0.293487 0.248678 0.000399 0.465511 0.461674 0.462553 0.000070 0.478805 0.474673 0.477097 0.000071 0.368124 0.394441 0.378527 0.000077 0.373770 0.402198 0.385729 0.000081 950.820000 962.250000 954.516000 314.815206 1104.810000 1090.570000 1099.645867 313.441642 7944.370000 7947.180000 7945.838133 530.848172
324 0.218920 0.294285 0.250323 0.000177 0.470951 0.468150 0.469830 0.000035 0.370138 0.398604 0.382027 0.000036 0.222139 0.294667 0.252339 0.000372 0.215700 0.293903 0.248306 0.000395 0.463352 0.461807 0.462577 0.000069 0.478549 0.474494 0.477082 0.000070 0.366867 0.394951 0.378482 0.000076 0.373410 0.402257 0.385572 0.000080 949.330000 958.970000 954.298667 308.082079 1103.800000 1094.320000 1099.768200 308.092485 7946.870000 7946.710000 7945.933133 528.300707
325 0.218427 0.294949 0.250134 0.000180 0.471483 0.468288 0.469852 0.000035 0.370260 0.398952 0.381965 0.000037 0.220026 0.296087 0.252379 0.000373 0.216828 0.293811 0.247890 0.000401 0.465044 0.461232 0.462641 0.000069 0.477922 0.475344 0.477063 0.000070 0.367037 0.395174 0.378536 0.000076 0.373484 0.402730 0.385394 0.000081 950.720000 960.460000 954.039967 303.416437 1103.960000 1089.230000 1099.908733 302.047303 7945.320000 7950.310000 7946.051300 531.927944
326 0.218372 0.294118 0.249768 0.000184 0.471547 0.468596 0.469941 0.000035 0.370277 0.398805 0.381872 0.000037 0.220514 0.294964 0.252075 0.000379 0.216230 0.293272 0.247462 0.000402 0.464421 0.460978 0.462689 0.000069 0.478674 0.476214 0.477192 0.000070 0.366858 0.394572 0.378443 0.000077 0.373696 0.403037 0.385300 0.000081 950.490000 958.610000 954.259400 302.133149 1105.700000 1094.370000 1100.091133 298.166295 7943.810000 7947.020000 7945.649467 524.458914
327 0.218245 0.294111 0.249449 0.000181 0.471701 0.468421 0.470066 0.000034 0.370319 0.398697 0.381819 0.000037 0.220818 0.296073 0.251754 0.000375 0.215672 0.292150 0.247144 0.000399 0.465268 0.461944 0.462956 0.000067 0.478135 0.474898 0.477177 0.000069 0.367488 0.395595 0.378475 0.000076 0.373150 0.401799 0.385164 0.000080 949.530000 958.850000 954.102733 301.002576 1106.280000 1094.660000 1100.029433 297.398633 7944.190000 7946.490000 7945.867833 527.254730
328 0.218193 0.293437 0.249245 0.000177 0.471098 0.467915 0.470098 0.000034 0.369936 0.398124 0.381757 0.000036 0.219008 0.291392 0.251713 0.000373 0.217378 0.295483 0.246776 0.000396 0.463459 0.460587 0.462907 0.000068 0.478738 0.475243 0.477289 0.000067 0.365678 0.392909 0.378429 0.000076 0.374194 0.403339 0.385084 0.000080 949.050000 956.640000 954.132300 294.924107 1105.930000 1094.270000 1100.147900 293.381880 7945.020000 7949.090000 7945.719800 526.569937
329 0.217812 0.293661 0.249195 0.000178 0.472366 0.467632 0.470063 0.000034 0.370545 0.398043 0.381715 0.000037 0.219934 0.295984 0.251869 0.000385 0.215691 0.291338 0.246521 0.000396 0.465284 0.460145 0.462947 0.000068 0.479448 0.475118 0.477179 0.000069 0.367144 0.394481 0.378515 0.000078 0.373945 0.401606 0.384915 0.000079 949.550000 961.000000 954.136967 293.157707 1105.630000 1095.060000 1100.181600 290.102945 7944.820000 7943.940000 7945.681433 522.234516
330 0.218004 0.294391 0.249119 0.000179 0.471637 0.467304 0.470104 0.000034 0.370184 0.398139 0.381710 0.000037 0.222447 0.296930 0.251729 0.000384 0.213560 0.291852 0.246508 0.000396 0.464938 0.460484 0.462993 0.000068 0.478336 0.474124 0.477214 0.000069 0.367942 0.395063 0.378488 0.000078 0.372425 0.401215 0.384932 0.000080 948.840000 960.910000 953.981733 300.099843 1106.340000 1092.250000 1100.096267 288.136968 7944.820000 7946.840000 7945.922000 529.285314
331 0.217498 0.293530 0.248974 0.000178 0.472153 0.466776 0.470056 0.000034 0.370291 0.397477 0.381623 0.000037 0.220693 0.294394 0.251674 0.000384 0.214303 0.292666 0.246273 0.000398 0.465152 0.459164 0.462930 0.000068 0.479154 0.474387 0.477182 0.000068 0.367368 0.393256 0.378428 0.000077 0.373214 0.401699 0.384819 0.000080 949.010000 961.530000 953.692933 297.595291 1105.100000 1093.200000 1100.059400 282.415789 7945.890000 7945.270000 7946.247667 531.839805
332 0.217737 0.293287 0.248844 0.000176 0.471735 0.468673 0.470019 0.000034 0.370136 0.398519 0.381549 0.000037 0.221250 0.296438 0.251615 0.000385 0.214224 0.290135 0.246074 0.000397 0.464006 0.461128 0.462940 0.000068 0.479464 0.476218 0.477099 0.000069 0.366903 0.395252 0.378410 0.000078 0.373368 0.401785 0.384688 0.000080 948.530000 956.710000 953.492567 297.663837 1103.520000 1092.750000 1099.797667 274.346486 7947.950000 7950.540000 7946.709767 536.073896
333 0.218168 0.293135 0.248791 0.000175 0.472184 0.467453 0.469980 0.000034 0.370578 0.397726 0.381505 0.000037 0.222080 0.292434 0.251757 0.000389 0.214257 0.293836 0.245825 0.000403 0.465237 0.461419 0.462952 0.000068 0.479132 0.473486 0.477009 0.000071 0.367974 0.393825 0.378474 0.000078 0.373182 0.401626 0.384535 0.000081 949.750000 957.320000 953.257167 300.182944 1103.490000 1089.650000 1099.685033 273.831023 7946.760000 7953.030000 7947.057800 536.984282
334 0.218097 0.293635 0.248647 0.000178 0.471967 0.467478 0.470003 0.000035 0.370419 0.397941 0.381461 0.000037 0.221134 0.296504 0.251673 0.000388 0.215059 0.290766 0.245622 0.000403 0.465046 0.460525 0.462923 0.000069 0.478888 0.474432 0.477084 0.000072 0.367481 0.394916 0.378423 0.000078 0.373356 0.400965 0.384499 0.000081 946.530000 959.640000 953.216933 309.694278 1101.570000 1095.890000 1099.575200 274.255163 7951.900000 7944.470000 7947.207867 550.803783
335 0.217541 0.292601 0.248632 0.000177 0.471692 0.467828 0.470030 0.000034 0.370031 0.397737 0.381471 0.000037 0.222010 0.292633 0.251833 0.000387 0.213072 0.292569 0.245430 0.000405 0.463907 0.460522 0.462865 0.000068 0.479476 0.475133 0.477196 0.000071 0.367148 0.393366 0.378452 0.000078 0.372915 0.402107 0.384489 0.000081 949.270000 957.750000 953.245300 313.453545 1104.820000 1091.350000 1099.208900 274.376868 7945.910000 7950.900000 7947.545800 554.670883
336 0.217469 0.291383 0.248608 0.000176 0.471306 0.467753 0.470052 0.000035 0.369771 0.397205 0.381474 0.000036 0.219052 0.292640 0.251806 0.000387 0.215885 0.290127 0.245410 0.000407 0.464299 0.461107 0.462913 0.000068 0.478313 0.474399 0.477191 0.000071 0.366200 0.393720 0.378470 0.000078 0.373342 0.400690 0.384479 0.000080 948.920000 956.670000 953.162200 316.790755 1103.560000 1091.540000 1098.651833 272.833116 7947.520000 7951.790000 7948.185967 555.054315
337 0.216767 0.292238 0.248501 0.000178 0.471445 0.468154 0.470063 0.000034 0.369574 0.397788 0.381438 0.000037 0.218839 0.290106 0.251644 0.000390 0.214694 0.294371 0.245358 0.000409 0.464217 0.462078 0.462850 0.000068 0.478673 0.474230 0.477276 0.000070 0.366066 0.393289 0.378368 0.000079 0.373082 0.402286 0.384509 0.000080 951.580000 961.110000 953.166633 322.767859 1103.740000 1093.560000 1098.369267 279.315870 7944.680000 7945.330000 7948.464100 560.409916
338 0.217070 0.292292 0.248434 0.000179 0.471391 0.467587 0.470078 0.000034 0.369663 0.397469 0.381420 0.000037 0.220674 0.295626 0.251642 0.000396 0.213467 0.288959 0.245226 0.000402 0.463274 0.459809 0.462894 0.000068 0.479509 0.475364 0.477261 0.000069 0.366234 0.394136 0.378393 0.000079 0.373092 0.400802 0.384447 0.000079 948.500000 959.140000 952.917433 331.463147 1103.050000 1091.810000 1098.015600 281.811997 7948.450000 7949.050000 7949.066967 568.993956
339 0.217120 0.293769 0.248310 0.000180 0.471280 0.468481 0.470029 0.000034 0.369616 0.398596 0.381341 0.000037 0.220828 0.298983 0.251357 0.000400 0.213412 0.288555 0.245263 0.000399 0.465203 0.460651 0.462841 0.000069 0.477356 0.476311 0.477217 0.000070 0.367453 0.395984 0.378247 0.000080 0.371779 0.401209 0.384435 0.000079 949.770000 959.710000 952.763700 331.547062 1102.590000 1090.240000 1098.153967 286.228485 7947.640000 7950.050000 7949.082333 567.768989
340 0.216937 0.292528 0.248071 0.000179 0.471550 0.467633 0.470025 0.000034 0.369705 0.397591 0.381243 0.000037 0.221277 0.293670 0.251121 0.000390 0.212596 0.291386 0.245021 0.000405 0.463898 0.460858 0.462784 0.000068 0.479202 0.474408 0.477265 0.000069 0.366850 0.393983 0.378119 0.000078 0.372560 0.401199 0.384368 0.000080 949.200000 957.340000 952.565200 328.485005 1104.890000 1089.280000 1098.052567 286.846438 7945.910000 7953.380000 7949.382233 563.598679
341 0.216781 0.292316 0.247922 0.000181 0.471086 0.467018 0.470027 0.000034 0.369364 0.397137 0.381185 0.000037 0.219945 0.290570 0.251023 0.000394 0.213617 0.294061 0.244821 0.000410 0.463365 0.460841 0.462832 0.000068 0.478806 0.473195 0.477222 0.000069 0.365997 0.392733 0.378109 0.000079 0.372731 0.401542 0.384262 0.000080 948.930000 956.330000 952.456833 324.824132 1102.840000 1088.740000 1098.240533 285.517221 7948.230000 7954.930000 7949.302633 560.668324
342 0.216116 0.291849 0.247742 0.000184 0.470782 0.467952 0.469971 0.000034 0.368916 0.397511 0.381079 0.000038 0.220038 0.293942 0.250853 0.000395 0.212194 0.289756 0.244630 0.000413 0.462889 0.461353 0.462725 0.000067 0.478676 0.474550 0.477217 0.000070 0.365748 0.394389 0.377976 0.000080 0.372083 0.400633 0.384182 0.000081 949.870000 953.130000 952.359167 321.240700 1102.290000 1091.440000 1098.110433 279.228513 7947.840000 7955.430000 7949.530400 553.382010
343 0.215694 0.292861 0.247467 0.000182 0.471605 0.467148 0.469942 0.000033 0.369241 0.397433 0.380952 0.000037 0.219404 0.294418 0.250381 0.000390 0.211984 0.291303 0.244553 0.000407 0.464046 0.459947 0.462800 0.000066 0.479164 0.474349 0.477085 0.000068 0.366189 0.393736 0.377832 0.000079 0.372292 0.401130 0.384072 0.000080 948.520000 955.710000 952.209900 319.070943 1101.920000 1091.400000 1098.019867 275.853374 7949.560000 7952.890000 7949.770233 552.255610
344 0.215609 0.292855 0.247169 0.000182 0.470872 0.467690 0.469976 0.000034 0.368767 0.397756 0.380854 0.000038 0.220476 0.292225 0.249979 0.000384 0.210742 0.293485 0.244360 0.000407 0.463277 0.461862 0.462805 0.000067 0.478468 0.473517 0.477147 0.000069 0.366157 0.394008 0.377675 0.000078 0.371378 0.401504 0.384032 0.000081 947.490000 955.030000 952.138933 317.581727 1100.900000 1090.240000 1097.930867 272.152529 7951.610000 7954.730000 7949.930200 554.167659
345 0.215345 0.291455 0.246950 0.000184 0.471296 0.468202 0.469924 0.000034 0.368916 0.397503 0.380734 0.000038 0.219105 0.295143 0.249912 0.000386 0.211584 0.287768 0.243988 0.000408 0.463463 0.460548 0.462825 0.000067 0.479130 0.475855 0.477022 0.000068 0.365720 0.394386 0.377660 0.000079 0.372112 0.400620 0.383808 0.000081 948.120000 957.240000 951.850067 317.925780 1101.230000 1090.610000 1097.814933 264.544894 7950.650000 7952.150000 7950.335000 545.974799
346 0.214986 0.289975 0.246591 0.000180 0.471613 0.467294 0.469887 0.000035 0.368962 0.396366 0.380568 0.000037 0.220156 0.287994 0.249769 0.000382 0.209817 0.291957 0.243412 0.000398 0.464154 0.460131 0.462720 0.000068 0.479072 0.474456 0.477054 0.000069 0.366555 0.391276 0.377540 0.000077 0.371370 0.401456 0.383597 0.000080 948.490000 952.860000 951.558800 308.273129 1102.160000 1090.100000 1097.626633 260.196052 7949.350000 7957.040000 7950.814567 531.626734
347 0.215082 0.291855 0.246477 0.000180 0.472837 0.466739 0.469869 0.000034 0.369735 0.396786 0.380512 0.000037 0.219580 0.294695 0.249653 0.000384 0.210585 0.289015 0.243301 0.000406 0.466195 0.459115 0.462745 0.000068 0.479478 0.474364 0.476993 0.000069 0.367549 0.393347 0.377508 0.000077 0.371921 0.400224 0.383516 0.000081 949.790000 956.100000 951.421500 298.358702 1101.940000 1089.530000 1097.261967 256.166787 7948.270000 7954.370000 7951.316533 518.283896
348 0.214970 0.290633 0.246211 0.000180 0.471786 0.469409 0.469864 0.000034 0.369060 0.397898 0.380402 0.000037 0.218205 0.290793 0.249353 0.000388 0.211735 0.290472 0.243068 0.000399 0.464610 0.462573 0.462782 0.000066 0.478962 0.476244 0.476945 0.000069 0.366048 0.393861 0.377410 0.000078 0.372071 0.401935 0.383394 0.000080 949.050000 961.460000 951.139267 296.487078 1103.090000 1090.400000 1097.057400 255.732798 7947.860000 7948.140000 7951.803333 513.710953
349 0.215204 0.290448 0.246263 0.000182 0.470972 0.467997 0.469819 0.000034 0.368665 0.396977 0.380396 0.000037 0.218308 0.290301 0.249486 0.000386 0.212100 0.290595 0.243040 0.000408 0.463802 0.461275 0.462692 0.000066 0.478141 0.474719 0.476945 0.000069 0.365604 0.392886 0.377410 0.000078 0.371725 0.401069 0.383383 0.000080 946.700000 957.050000 951.109600 296.410351 1103.300000 1088.350000 1096.841367 253.934778 7950.000000 7954.600000 7952.049033 513.522087
350 0.215016 0.291148 0.246105 0.000180 0.471880 0.467776 0.469868 0.000035 0.369134 0.397125 0.380363 0.000037 0.218185 0.295111 0.249260 0.000389 0.211846 0.287184 0.242950 0.000400 0.464478 0.460478 0.462736 0.000067 0.479283 0.475075 0.477000 0.000069 0.365961 0.394331 0.377346 0.000078 0.372308 0.399918 0.383380 0.000080 948.400000 957.570000 950.851767 291.235769 1100.320000 1086.090000 1096.854733 255.086277 7951.280000 7956.340000 7952.293500 507.055371
351 0.214307 0.289954 0.245860 0.000182 0.471839 0.468793 0.469831 0.000034 0.368826 0.397258 0.380243 0.000037 0.216080 0.288476 0.249053 0.000388 0.212534 0.291432 0.242666 0.000406 0.464630 0.462115 0.462725 0.000067 0.479048 0.475472 0.476937 0.000069 0.365210 0.392659 0.377256 0.000078 0.372443 0.401856 0.383229 0.000081 948.090000 957.250000 951.002500 290.359955 1103.130000 1087.250000 1097.016967 259.413689 7948.780000 7955.500000 7951.980533 511.598152
352 0.214127 0.289173 0.245703 0.000182 0.471177 0.467081 0.469752 0.000034 0.368357 0.395918 0.380132 0.000037 0.216814 0.293340 0.249200 0.000397 0.211440 0.285007 0.242206 0.000405 0.463777 0.460477 0.462690 0.000068 0.478577 0.473684 0.476814 0.000069 0.364992 0.393622 0.377294 0.000079 0.371723 0.398213 0.382971 0.000081 949.430000 954.290000 951.137700 287.341304 1102.210000 1091.930000 1096.922667 264.056808 7948.360000 7953.780000 7951.939633 506.454909
353 0.213858 0.290318 0.245383 0.000183 0.471731 0.468482 0.469824 0.000034 0.368582 0.397216 0.380048 0.000037 0.215271 0.291552 0.248964 0.000404 0.212445 0.289083 0.241802 0.000403 0.464889 0.461354 0.462793 0.000067 0.478573 0.475609 0.476855 0.000070 0.365042 0.393433 0.377262 0.000080 0.372122 0.400999 0.382834 0.000081 948.110000 956.490000 951.305567 288.633344 1102.480000 1090.240000 1097.101000 268.184595 7949.410000 7953.270000 7951.593433 510.890761
354 0.213318 0.289220 0.245027 0.000183 0.470858 0.468100 0.469766 0.000034 0.367842 0.396548 0.379870 0.000037 0.216386 0.293615 0.248430 0.000401 0.210251 0.284825 0.241624 0.000397 0.463899 0.461245 0.462742 0.000066 0.477818 0.474955 0.476790 0.000071 0.364894 0.394193 0.377017 0.000078 0.370791 0.398903 0.382724 0.000079 947.550000 953.650000 951.319933 286.088451 1103.110000 1089.010000 1097.272333 272.559131 7949.340000 7957.340000 7951.407733 507.488565
355 0.213556 0.289714 0.244940 0.000181 0.471576 0.467909 0.469849 0.000034 0.368368 0.396631 0.379885 0.000037 0.216298 0.287861 0.248216 0.000401 0.210814 0.291568 0.241663 0.000394 0.464107 0.461355 0.462763 0.000066 0.479046 0.474463 0.476934 0.000071 0.364983 0.391957 0.376944 0.000079 0.371753 0.401305 0.382826 0.000079 946.840000 953.700000 951.242067 285.215002 1102.150000 1089.370000 1097.395767 276.033939 7951.010000 7956.930000 7951.362167 514.959719
356 0.213180 0.288653 0.244717 0.000181 0.470613 0.466853 0.469835 0.000034 0.367640 0.395573 0.379788 0.000037 0.216587 0.290403 0.247742 0.000402 0.209772 0.286904 0.241691 0.000392 0.463911 0.459836 0.462745 0.000067 0.477316 0.473870 0.476925 0.000070 0.364981 0.392062 0.376744 0.000078 0.370298 0.399083 0.382831 0.000078 946.730000 952.550000 951.045467 284.004100 1101.800000 1089.330000 1097.306833 283.503516 7951.470000 7958.120000 7951.647700 527.751275
357 0.212178 0.289326 0.244520 0.000186 0.471918 0.467724 0.469816 0.000034 0.368022 0.396365 0.379697 0.000038 0.213926 0.293610 0.247278 0.000406 0.210430 0.285043 0.241761 0.000394 0.465662 0.460787 0.462752 0.000067 0.478173 0.474661 0.476879 0.000070 0.364968 0.393916 0.376562 0.000079 0.371076 0.398814 0.382832 0.000080 945.870000 953.500000 951.011100 291.688511 1103.410000 1084.960000 1097.524533 287.010979 7950.720000 7961.540000 7951.464367 544.209535
358 0.212112 0.287852 0.244116 0.000184 0.472024 0.468024 0.469866 0.000034 0.368059 0.395955 0.379566 0.000037 0.216110 0.290800 0.246582 0.000399 0.208113 0.284904 0.241649 0.000396 0.464408 0.461438 0.462888 0.000067 0.479639 0.474609 0.476844 0.000070 0.365089 0.393183 0.376366 0.000078 0.371029 0.398727 0.382766 0.000080 944.270000 953.730000 950.694633 291.185686 1101.490000 1090.230000 1097.552600 285.297555 7954.240000 7956.040000 7951.752767 547.602839
359 0.211843 0.289521 0.243800 0.000190 0.471733 0.468167 0.469842 0.000035 0.367777 0.396709 0.379425 0.000038 0.213931 0.294072 0.246191 0.000406 0.209754 0.284970 0.241410 0.000400 0.464961 0.460982 0.462815 0.000068 0.478505 0.475353 0.476868 0.000071 0.364549 0.394218 0.376166 0.000080 0.371005 0.399199 0.382685 0.000080 946.890000 955.490000 950.408000 295.031505 1103.350000 1087.920000 1097.510867 286.157169 7949.760000 7956.590000 7952.081133 559.670858
360 0.211446 0.288513 0.243321 0.000189 0.471709 0.467418 0.469868 0.000035 0.367604 0.395856 0.379249 0.000038 0.214942 0.294366 0.245704 0.000401 0.207950 0.282660 0.240938 0.000401 0.463776 0.460242 0.462864 0.000068 0.479641 0.474594 0.476873 0.000071 0.364243 0.393892 0.376000 0.000080 0.370964 0.397820 0.382499 0.000080 946.040000 954.370000 950.231000 295.655723 1100.210000 1087.830000 1097.317233 287.352094 7953.750000 7957.800000 7952.451767 564.011868
361 0.211012 0.287567 0.242884 0.000187 0.470942 0.468247 0.469853 0.000034 0.366970 0.395975 0.379065 0.000038 0.212276 0.291605 0.245171 0.000393 0.209748 0.283529 0.240597 0.000397 0.463340 0.461076 0.462718 0.000066 0.478546 0.475419 0.476988 0.000070 0.362914 0.393288 0.375699 0.000078 0.371026 0.398663 0.382432 0.000080 946.540000 957.730000 950.122267 298.204548 1103.980000 1087.410000 1097.435633 288.370853 7949.480000 7954.860000 7952.442100 574.058040
362 0.210770 0.287265 0.242565 0.000187 0.470710 0.469309 0.469860 0.000034 0.366734 0.396492 0.378942 0.000038 0.213738 0.288431 0.244749 0.000394 0.207801 0.286100 0.240380 0.000401 0.463087 0.462837 0.462691 0.000068 0.478334 0.475782 0.477029 0.000071 0.363347 0.393075 0.375514 0.000080 0.370121 0.399909 0.382370 0.000081 945.870000 952.240000 950.046767 295.787826 1103.290000 1087.310000 1097.450167 288.705332 7950.840000 7960.450000 7952.503067 576.817455
363 0.210633 0.286226 0.242278 0.000181 0.470756 0.468252 0.469822 0.000034 0.366707 0.395441 0.378804 0.000037 0.213609 0.287864 0.244393 0.000387 0.207657 0.284587 0.240164 0.000394 0.463915 0.461204 0.462675 0.000067 0.477598 0.475300 0.476969 0.000071 0.363793 0.391868 0.375362 0.000078 0.369621 0.399015 0.382247 0.000079 944.980000 952.940000 949.898633 290.936699 1103.110000 1086.260000 1097.464200 287.504395 7951.910000 7960.800000 7952.637167 559.402811
364 0.210762 0.286284 0.242188 0.000181 0.472014 0.467995 0.469844 0.000034 0.367513 0.395310 0.378782 0.000037 0.211092 0.289088 0.244340 0.000391 0.210432 0.283479 0.240036 0.000391 0.465056 0.460403 0.462619 0.000067 0.478972 0.475587 0.477069 0.000072 0.363470 0.391877 0.375307 0.000078 0.371556 0.398744 0.382255 0.000079 947.970000 960.630000 949.873767 292.369537 1105.700000 1086.660000 1097.345633 288.243546 7946.330000 7952.710000 7952.780600 553.026451
365 0.211088 0.287346 0.242217 0.000178 0.471381 0.467703 0.469916 0.000034 0.367264 0.395560 0.378836 0.000037 0.212781 0.289218 0.244257 0.000384 0.209394 0.285474 0.240178 0.000395 0.464064 0.460538 0.462539 0.000067 0.478699 0.474868 0.477293 0.000070 0.363551 0.392010 0.375226 0.000077 0.370977 0.399110 0.382447 0.000079 946.570000 957.250000 949.723367 293.563806 1104.340000 1088.720000 1097.264867 288.598448 7949.090000 7954.030000 7953.011767 550.263501
366 0.211214 0.286691 0.242205 0.000176 0.471323 0.467701 0.469880 0.000034 0.367279 0.395297 0.378810 0.000036 0.213045 0.288470 0.244306 0.000386 0.209383 0.284912 0.240104 0.000391 0.463358 0.459684 0.462465 0.000068 0.479287 0.475718 0.477295 0.000069 0.363233 0.391199 0.375201 0.000078 0.371326 0.399396 0.382419 0.000079 946.220000 956.420000 949.437867 293.879163 1104.740000 1088.290000 1097.400133 295.394616 7949.040000 7955.290000 7953.162000 551.345231
367 0.210535 0.287128 0.242266 0.000181 0.471183 0.468312 0.469886 0.000034 0.366924 0.395838 0.378838 0.000037 0.212162 0.287674 0.244173 0.000394 0.208908 0.286582 0.240359 0.000393 0.464120 0.461309 0.462445 0.000067 0.478246 0.475314 0.477327 0.000070 0.363337 0.391855 0.375136 0.000079 0.370511 0.399821 0.382540 0.000078 946.980000 951.870000 949.414433 295.932622 1103.280000 1089.950000 1097.595800 298.619382 7949.740000 7958.180000 7952.989767 553.576105
368 0.210620 0.286356 0.242249 0.000179 0.472228 0.468300 0.469949 0.000034 0.367585 0.395523 0.378869 0.000037 0.212019 0.288144 0.244031 0.000400 0.209222 0.284568 0.240467 0.000395 0.465001 0.461541 0.462531 0.000067 0.479456 0.475060 0.477368 0.000070 0.363808 0.392182 0.375131 0.000079 0.371362 0.398863 0.382608 0.000079 944.840000 955.330000 949.309933 299.412981 1104.600000 1087.220000 1097.770967 305.309932 7950.560000 7957.450000 7952.919100 558.680043
369 0.211068 0.286420 0.242214 0.000181 0.471578 0.466615 0.469862 0.000034 0.367374 0.394537 0.378803 0.000037 0.212416 0.286388 0.243764 0.000403 0.209719 0.286451 0.240665 0.000400 0.463696 0.460317 0.462468 0.000068 0.479460 0.472914 0.477256 0.000070 0.363184 0.390746 0.374986 0.000080 0.371564 0.398329 0.382620 0.000080 948.180000 953.060000 949.391600 302.746115 1103.070000 1089.850000 1098.091800 310.555959 7948.750000 7957.090000 7952.516600 576.131349
370 0.210131 0.287882 0.242193 0.000184 0.471921 0.468686 0.469843 0.000034 0.367205 0.396364 0.378783 0.000038 0.210487 0.290408 0.243674 0.000408 0.209775 0.285355 0.240712 0.000401 0.463875 0.460889 0.462384 0.000068 0.479967 0.476483 0.477301 0.000069 0.362520 0.392697 0.374900 0.000081 0.371890 0.400031 0.382666 0.000081 946.760000 952.620000 949.446600 309.471506 1104.560000 1088.100000 1098.324500 316.790515 7948.680000 7959.280000 7952.228900 588.941059
371 0.210272 0.287272 0.242028 0.000182 0.472407 0.468497 0.469815 0.000034 0.367553 0.396007 0.378700 0.000037 0.211358 0.286143 0.243261 0.000402 0.209185 0.288400 0.240795 0.000402 0.466080 0.461070 0.462295 0.000069 0.478734 0.475925 0.477335 0.000069 0.364192 0.391099 0.374682 0.000080 0.370915 0.400915 0.382719 0.000082 949.390000 953.360000 949.676167 312.081363 1101.440000 1090.120000 1098.431467 316.097476 7949.170000 7956.520000 7951.892367 600.128249
372 0.210436 0.286839 0.241976 0.000183 0.472246 0.467561 0.469902 0.000034 0.367522 0.395272 0.378732 0.000037 0.210931 0.289986 0.243149 0.000402 0.209941 0.283691 0.240804 0.000408 0.464428 0.458775 0.462366 0.000069 0.480064 0.476347 0.477437 0.000069 0.363029 0.391259 0.374679 0.000080 0.372014 0.399284 0.382784 0.000081 946.470000 955.100000 949.733100 314.675356 1104.250000 1088.170000 1098.624200 315.195714 7949.280000 7956.730000 7951.642700 608.190214
373 0.210032 0.284997 0.241721 0.000183 0.471815 0.466842 0.469922 0.000034 0.367102 0.394104 0.378641 0.000037 0.211391 0.284538 0.242764 0.000400 0.208674 0.285456 0.240677 0.000411 0.464882 0.459705 0.462444 0.000069 0.478747 0.473980 0.477399 0.000068 0.363486 0.389638 0.374572 0.000080 0.370718 0.398570 0.382710 0.000081 947.690000 953.300000 949.967967 315.531892 1103.290000 1088.960000 1098.744867 314.397550 7949.020000 7957.740000 7951.287167 608.717663
374 0.209205 0.287341 0.241623 0.000185 0.472138 0.467552 0.469952 0.000034 0.366965 0.395467 0.378620 0.000037 0.210507 0.286506 0.242828 0.000404 0.207903 0.288176 0.240419 0.000412 0.465392 0.460210 0.462474 0.000070 0.478885 0.474894 0.477429 0.000068 0.363438 0.390728 0.374615 0.000080 0.370492 0.400206 0.382625 0.000080 948.180000 955.470000 950.058600 315.974027 1103.970000 1089.280000 1098.780500 316.091024 7947.850000 7955.250000 7951.160900 618.263848
375 0.209876 0.285701 0.241347 0.000186 0.472037 0.468092 0.470016 0.000033 0.367173 0.395136 0.378549 0.000037 0.210051 0.283495 0.242495 0.000405 0.209701 0.287908 0.240199 0.000411 0.465243 0.461553 0.462539 0.000068 0.478831 0.474632 0.477493 0.000068 0.363166 0.390329 0.374522 0.000079 0.371179 0.399943 0.382575 0.000080 948.120000 956.780000 950.111333 324.717541 1105.060000 1087.350000 1098.952567 311.092110 7946.820000 7955.870000 7950.936100 617.477373
376 0.208866 0.285545 0.241157 0.000187 0.471867 0.466936 0.470063 0.000034 0.366667 0.394380 0.378501 0.000037 0.210802 0.287723 0.242086 0.000402 0.206930 0.283366 0.240229 0.000409 0.465387 0.459757 0.462623 0.000068 0.478348 0.474115 0.477503 0.000067 0.363553 0.390944 0.374408 0.000078 0.369781 0.397816 0.382594 0.000080 947.480000 954.580000 949.998900 331.222591 1105.870000 1089.800000 1099.223367 302.191022 7946.650000 7955.620000 7950.777733 620.510644
377 0.208676 0.286390 0.240880 0.000186 0.473549 0.468640 0.470162 0.000033 0.367600 0.395740 0.378449 0.000037 0.209949 0.284331 0.241731 0.000402 0.207403 0.288448 0.240029 0.000406 0.466979 0.461616 0.462781 0.000067 0.480120 0.475665 0.477543 0.000068 0.364167 0.390702 0.374361 0.000078 0.371033 0.400778 0.382537 0.000080 947.230000 955.150000 950.082067 328.164905 1104.260000 1090.490000 1099.185100 289.693245 7948.510000 7954.360000 7950.732833 596.753429
378 0.208849 0.286087 0.240701 0.000190 0.471059 0.468199 0.470171 0.000033 0.366175 0.395354 0.378383 0.000037 0.210975 0.285825 0.241480 0.000405 0.206724 0.286349 0.239922 0.000407 0.463502 0.461661 0.462818 0.000066 0.478615 0.474738 0.477523 0.000068 0.362492 0.391326 0.374283 0.000078 0.369859 0.399382 0.382482 0.000080 945.030000 959.360000 950.080667 328.445815 1104.730000 1088.730000 1099.254967 278.864551 7950.240000 7951.910000 7950.664367 575.699767
379 0.208884 0.284943 0.240371 0.000186 0.471979 0.466903 0.470229 0.000034 0.366741 0.394119 0.378286 0.000037 0.209296 0.284997 0.241078 0.000393 0.208472 0.284889 0.239664 0.000408 0.465123 0.460522 0.462950 0.000066 0.478835 0.473285 0.477509 0.000069 0.362792 0.390312 0.374201 0.000078 0.370690 0.397926 0.382371 0.000081 947.770000 958.240000 950.016100 336.502530 1105.910000 1092.900000 1099.449000 271.543873 7946.320000 7948.860000 7950.534900 558.834786
380 0.207750 0.286021 0.240182 0.000187 0.472499 0.467903 0.470214 0.000034 0.366600 0.395151 0.378201 0.000038 0.207996 0.287134 0.240857 0.000397 0.207504 0.284909 0.239507 0.000406 0.465159 0.460714 0.462965 0.000066 0.479840 0.475093 0.477463 0.000069 0.362294 0.391282 0.374122 0.000078 0.370905 0.399019 0.382280 0.000081 948.500000 954.500000 949.735167 337.836677 1105.030000 1090.010000 1099.390600 262.477899 7946.470000 7955.490000 7950.874233 544.744520
381 0.208227 0.284933 0.240110 0.000185 0.471772 0.468370 0.470194 0.000034 0.366354 0.394995 0.378160 0.000038 0.209597 0.283530 0.240807 0.000397 0.206858 0.286335 0.239412 0.000410 0.465296 0.462141 0.462973 0.000067 0.478248 0.474599 0.477415 0.000068 0.363016 0.390697 0.374106 0.000079 0.369692 0.399293 0.382214 0.000081 948.140000 952.890000 949.604733 338.693797 1105.390000 1091.410000 1099.456600 262.128439 7946.470000 7955.700000 7950.938667 539.623931
382 0.207946 0.284988 0.239836 0.000184 0.472756 0.467061 0.470171 0.000034 0.366832 0.394232 0.378037 0.000038 0.208288 0.284204 0.240679 0.000404 0.207604 0.285771 0.238992 0.000404 0.465313 0.459733 0.462989 0.000068 0.480198 0.474390 0.477353 0.000070 0.362503 0.389521 0.374065 0.000080 0.371160 0.398942 0.382009 0.000082 949.360000 953.710000 949.494767 338.688590 1105.130000 1091.220000 1099.509400 264.874767 7945.510000 7955.070000 7950.995833 544.253328
383 0.208320 0.284782 0.239974 0.000182 0.471355 0.468906 0.470156 0.000034 0.366141 0.395257 0.378083 0.000038 0.209424 0.285574 0.240765 0.000399 0.207216 0.283990 0.239183 0.000402 0.465522 0.461577 0.463031 0.000067 0.477189 0.476236 0.477282 0.000070 0.363083 0.391175 0.374125 0.000079 0.369200 0.399338 0.382042 0.000081 950.050000 954.550000 949.611467 340.438735 1104.980000 1093.310000 1099.547367 264.226214 7944.970000 7952.140000 7950.841167 551.024442
384 0.208095 0.284885 0.240004 0.000184 0.471359 0.468099 0.470112 0.000034 0.366053 0.394813 0.378069 0.000038 0.208794 0.280771 0.240695 0.000401 0.207396 0.288998 0.239312 0.000405 0.464791 0.461932 0.463002 0.000067 0.477926 0.474266 0.477222 0.000069 0.362392 0.389468 0.374079 0.000080 0.369714 0.400158 0.382058 0.000081 950.180000 952.940000 950.085867 334.996368 1103.750000 1091.010000 1099.543433 262.197974 7946.070000 7956.050000 7950.370700 553.854451
385 0.208469 0.283917 0.239933 0.000182 0.471918 0.468034 0.470099 0.000035 0.366538 0.394387 0.378032 0.000038 0.209537 0.285865 0.240535 0.000405 0.207401 0.281968 0.239332 0.000402 0.465184 0.461684 0.462986 0.000067 0.478653 0.474384 0.477211 0.000070 0.362925 0.391356 0.374005 0.000080 0.370152 0.397418 0.382060 0.000081 945.860000 952.580000 950.132433 327.061122 1104.760000 1093.350000 1099.630567 262.973104 7949.380000 7954.070000 7950.237000 550.977542
386 0.208171 0.285435 0.239879 0.000182 0.472058 0.468458 0.470077 0.000035 0.366503 0.395249 0.377998 0.000038 0.207672 0.284883 0.240374 0.000409 0.208670 0.285988 0.239385 0.000404 0.464580 0.463042 0.462968 0.000068 0.479535 0.473873 0.477186 0.000069 0.361817 0.391778 0.373930 0.000081 0.371189 0.398719 0.382066 0.000080 947.170000 956.120000 950.372767 325.260172 1105.830000 1093.790000 1099.792900 267.933638 7947.000000 7950.090000 7949.834333 547.504108
387 0.208239 0.285283 0.239988 0.000185 0.471935 0.468016 0.470080 0.000034 0.366456 0.394923 0.378043 0.000038 0.208794 0.286965 0.240287 0.000416 0.207684 0.283600 0.239689 0.000410 0.465259 0.461394 0.462964 0.000068 0.478610 0.474638 0.477196 0.000069 0.362673 0.391623 0.373893 0.000082 0.370240 0.398223 0.382193 0.000082 944.940000 956.010000 950.530133 322.033794 1105.830000 1091.020000 1099.724533 268.222711 7949.230000 7952.970000 7949.745333 532.924624
388 0.208400 0.285152 0.239910 0.000189 0.470758 0.468495 0.470039 0.000034 0.365815 0.395158 0.377987 0.000038 0.206535 0.282688 0.240184 0.000412 0.210266 0.287616 0.239636 0.000415 0.463272 0.462537 0.463013 0.000066 0.478244 0.474453 0.477064 0.000069 0.360577 0.390598 0.373882 0.000081 0.371053 0.399718 0.382093 0.000083 947.340000 956.410000 950.682867 313.285771 1103.580000 1094.130000 1099.722567 271.661288 7949.080000 7949.460000 7949.594567 530.170346
389 0.207932 0.284615 0.239763 0.000191 0.472213 0.468430 0.470045 0.000034 0.366501 0.394904 0.377932 0.000038 0.207306 0.284306 0.240034 0.000420 0.208557 0.284923 0.239492 0.000421 0.466511 0.461990 0.463049 0.000066 0.477916 0.474871 0.477042 0.000070 0.362829 0.390917 0.373843 0.000081 0.370172 0.398892 0.382022 0.000084 949.680000 957.240000 950.760600 301.947271 1105.150000 1087.950000 1099.453533 271.629788 7945.170000 7954.810000 7949.785867 521.845681
390 0.207269 0.283621 0.239494 0.000190 0.472824 0.469164 0.470098 0.000033 0.366602 0.394947 0.377856 0.000038 0.207144 0.281052 0.239562 0.000413 0.207395 0.286191 0.239427 0.000423 0.465864 0.462294 0.463168 0.000064 0.479784 0.476033 0.477027 0.000070 0.362376 0.389797 0.373726 0.000080 0.370828 0.400096 0.381987 0.000084 951.910000 955.560000 950.820367 303.212845 1103.160000 1087.930000 1099.578600 270.366460 7944.930000 7956.510000 7949.601033 521.440485
391 0.207227 0.284943 0.239121 0.000188 0.472739 0.466525 0.470140 0.000034 0.366534 0.393892 0.377732 0.000037 0.208396 0.284609 0.239193 0.000409 0.206057 0.285276 0.239049 0.000418 0.465405 0.457715 0.463145 0.000065 0.480073 0.475334 0.477135 0.000070 0.362601 0.388473 0.373564 0.000079 0.370467 0.399311 0.381901 0.000084 944.070000 954.800000 950.910000 299.393283 1104.990000 1088.840000 1099.760867 274.509312 7950.940000 7956.360000 7949.329133 526.149281
392 0.207213 0.284408 0.238851 0.000188 0.473311 0.467313 0.470142 0.000033 0.366871 0.394151 0.377625 0.000038 0.207047 0.285687 0.238896 0.000406 0.207378 0.283128 0.238806 0.000418 0.465644 0.459380 0.463242 0.000063 0.480977 0.475245 0.477042 0.000070 0.362205 0.389903 0.373503 0.000079 0.371538 0.398398 0.381748 0.000083 949.020000 956.320000 950.833500 295.841821 1105.200000 1092.110000 1099.876333 271.486255 7945.780000 7951.570000 7949.290167 522.236210
393 0.207406 0.283960 0.238558 0.000183 0.471598 0.468259 0.470272 0.000034 0.365921 0.394539 0.377587 0.000037 0.208358 0.278589 0.238458 0.000396 0.206454 0.289331 0.238658 0.000412 0.464240 0.462249 0.463340 0.000064 0.478956 0.474269 0.477204 0.000070 0.361887 0.388785 0.373387 0.000078 0.369955 0.400294 0.381786 0.000082 945.250000 955.740000 950.907033 290.126995 1105.400000 1091.460000 1099.862400 269.647269 7949.350000 7952.800000 7949.230567 511.736280
394 0.207327 0.282812 0.238687 0.000181 0.471453 0.468365 0.470203 0.000034 0.365802 0.394144 0.377597 0.000037 0.207269 0.282445 0.238764 0.000401 0.207385 0.283179 0.238610 0.000410 0.463936 0.460897 0.463207 0.000064 0.478970 0.475833 0.477198 0.000069 0.361269 0.389516 0.373430 0.000079 0.370336 0.398771 0.381763 0.000083 947.060000 957.310000 950.988933 295.644598 1102.920000 1090.160000 1099.723333 267.660746 7950.020000 7952.530000 7949.287733 510.720454
395 0.206876 0.283541 0.238807 0.000184 0.472016 0.468856 0.470187 0.000034 0.365960 0.394730 0.377635 0.000037 0.206830 0.281753 0.238851 0.000398 0.206922 0.285329 0.238763 0.000418 0.464952 0.462495 0.463241 0.000064 0.479080 0.475217 0.477132 0.000070 0.361703 0.390198 0.373485 0.000079 0.370217 0.399262 0.381784 0.000083 945.060000 952.300000 950.992433 301.418443 1104.550000 1090.590000 1099.474133 268.146225 7950.390000 7957.110000 7949.533433 508.637769
396 0.206474 0.283262 0.238746 0.000187 0.471432 0.466911 0.470146 0.000034 0.365449 0.393451 0.377586 0.000038 0.206057 0.279731 0.238904 0.000408 0.206892 0.286793 0.238589 0.000420 0.464477 0.460199 0.463108 0.000066 0.478387 0.473623 0.477184 0.000069 0.361109 0.388012 0.373426 0.000081 0.369789 0.398891 0.381746 0.000083 945.840000 959.240000 950.875567 313.181656 1105.820000 1094.540000 1099.318100 270.278283 7948.340000 7946.220000 7949.806333 520.445443
397 0.206350 0.283377 0.238480 0.000183 0.471576 0.468178 0.470193 0.000034 0.365486 0.394258 0.377508 0.000037 0.206968 0.281209 0.238718 0.000400 0.205733 0.285545 0.238243 0.000414 0.464000 0.460972 0.463177 0.000066 0.479151 0.475384 0.477209 0.000069 0.361187 0.389067 0.373393 0.000079 0.369784 0.399448 0.381622 0.000082 944.710000 952.780000 950.725433 314.176154 1105.010000 1091.920000 1099.216400 269.407807 7950.280000 7955.300000 7950.058167 524.157438
398 0.206249 0.282868 0.238441 0.000188 0.472311 0.467320 0.470286 0.000034 0.365886 0.393539 0.377548 0.000038 0.208824 0.282269 0.238878 0.000410 0.203674 0.283467 0.238004 0.000417 0.464848 0.461312 0.463194 0.000066 0.479773 0.473329 0.477379 0.000068 0.362439 0.389695 0.373468 0.000081 0.369334 0.397384 0.381629 0.000082 948.040000 953.610000 950.381033 317.336691 1104.470000 1090.010000 1099.054600 272.962115 7947.490000 7956.380000 7950.564367 536.915013
399 0.206731 0.282803 0.238295 0.000186 0.471619 0.468928 0.470237 0.000033 0.365664 0.394478 0.377460 0.000038 0.207460 0.284879 0.238598 0.000410 0.206001 0.280728 0.237993 0.000417 0.464148 0.461791 0.463150 0.000066 0.479090 0.476065 0.477324 0.000067 0.361473 0.391026 0.373329 0.000080 0.369854 0.397930 0.381591 0.000082 942.780000 952.750000 950.054500 311.564089 1104.970000 1089.930000 1098.891900 275.244921 7952.250000 7957.320000 7951.053600 535.753932
400 0.205937 0.282219 0.238101 0.000186 0.472535 0.466945 0.470237 0.000033 0.365896 0.393055 0.377382 0.000037 0.207045 0.283803 0.238490 0.000404 0.204829 0.280635 0.237712 0.000422 0.465644 0.460376 0.463080 0.000066 0.479426 0.473514 0.477393 0.000066 0.362205 0.389747 0.373244 0.000079 0.369587 0.396363 0.381520 0.000082 946.840000 954.760000 949.847033 308.489728 1106.210000 1094.690000 1098.861233 281.541465 7946.950000 7950.550000 7951.291733 533.799775
401 0.206036 0.283291 0.238027 0.000186 0.472827 0.467562 0.470248 0.000033 0.366111 0.393854 0.377360 0.000038 0.207404 0.285188 0.238518 0.000404 0.204667 0.281394 0.237537 0.000422 0.466162 0.459412 0.463025 0.000065 0.479493 0.475713 0.477471 0.000067 0.362659 0.389723 0.373222 0.000079 0.369563 0.397985 0.381497 0.000082 946.180000 955.100000 949.517800 307.988131 1108.540000 1092.660000 1098.844800 290.192526 7945.280000 7952.240000 7951.637400 535.282008
402 0.206080 0.284389 0.237974 0.000188 0.471879 0.467987 0.470227 0.000032 0.365559 0.394548 0.377326 0.000037 0.209729 0.284268 0.238551 0.000410 0.202430 0.284511 0.237397 0.000427 0.464893 0.460033 0.462996 0.000065 0.478864 0.475942 0.477459 0.000066 0.362827 0.389727 0.373218 0.000079 0.368291 0.399369 0.381434 0.000083 944.520000 958.220000 949.431833 309.156700 1104.560000 1089.710000 1099.039667 292.450289 7950.920000 7952.070000 7951.528500 531.361651
403 0.205931 0.283074 0.237956 0.000187 0.471846 0.468862 0.470213 0.000033 0.365480 0.394547 0.377310 0.000037 0.208063 0.279584 0.238665 0.000407 0.203799 0.286564 0.237247 0.000432 0.464683 0.462020 0.462944 0.000066 0.479008 0.475704 0.477481 0.000066 0.362035 0.389045 0.373232 0.000079 0.368924 0.400048 0.381387 0.000084 947.730000 953.250000 949.309200 302.033408 1104.000000 1093.210000 1099.329300 293.039457 7948.270000 7953.540000 7951.361500 536.578352
404 0.205639 0.281830 0.237896 0.000191 0.472330 0.467895 0.470249 0.000033 0.365654 0.393469 0.377308 0.000038 0.208992 0.280282 0.238878 0.000408 0.202287 0.283378 0.236914 0.000438 0.464039 0.460122 0.463033 0.000065 0.480620 0.475667 0.477466 0.000067 0.362020 0.388186 0.373371 0.000079 0.369287 0.398751 0.381245 0.000086 944.730000 951.830000 949.330867 295.203266 1104.140000 1092.450000 1099.170567 296.169616 7951.130000 7955.720000 7951.498567 541.688976
405 0.205594 0.283145 0.237620 0.000191 0.471831 0.467592 0.470259 0.000033 0.365337 0.393813 0.377203 0.000038 0.207213 0.282092 0.238650 0.000405 0.203976 0.284198 0.236590 0.000443 0.463916 0.459652 0.463039 0.000066 0.479747 0.475532 0.477479 0.000067 0.361235 0.388628 0.373283 0.000078 0.369438 0.398998 0.381123 0.000085 945.730000 953.510000 949.177833 292.060129 1104.140000 1091.220000 1099.113767 296.348854 7950.130000 7955.270000 7951.708400 539.002863
406 0.204953 0.282339 0.237380 0.000191 0.472086 0.467389 0.470377 0.000033 0.365233 0.393369 0.377178 0.000037 0.206164 0.281943 0.238584 0.000410 0.203742 0.282736 0.236176 0.000438 0.464887 0.459234 0.463136 0.000066 0.479284 0.475544 0.477618 0.000068 0.361398 0.388317 0.373315 0.000079 0.369067 0.398421 0.381042 0.000083 946.620000 952.250000 949.149633 287.963573 1105.430000 1092.700000 1099.184600 298.364447 7947.950000 7955.050000 7951.665767 530.397096
407 0.204252 0.282692 0.237097 0.000190 0.471624 0.468289 0.470426 0.000033 0.364675 0.394050 0.377094 0.000038 0.207027 0.280084 0.238422 0.000409 0.201477 0.285299 0.235772 0.000427 0.464563 0.460603 0.463149 0.000066 0.478684 0.475975 0.477702 0.000067 0.361549 0.388396 0.373258 0.000080 0.367801 0.399705 0.380930 0.000082 946.710000 952.880000 949.208133 286.291214 1106.450000 1091.350000 1099.482967 302.997686 7946.840000 7955.770000 7951.308900 532.353973
408 0.203960 0.282842 0.236901 0.000194 0.472424 0.467858 0.470422 0.000033 0.365039 0.393851 0.377013 0.000038 0.206954 0.280382 0.238165 0.000417 0.200966 0.285301 0.235637 0.000436 0.465816 0.461257 0.463124 0.000066 0.479032 0.474458 0.477719 0.000066 0.362272 0.388907 0.373140 0.000081 0.367806 0.398796 0.380887 0.000084 944.390000 955.090000 949.185433 289.582670 1104.540000 1093.390000 1099.511133 304.552228 7951.070000 7951.520000 7951.303433 527.834328
409 0.204386 0.282328 0.236560 0.000193 0.472604 0.469120 0.470456 0.000032 0.365317 0.394403 0.376898 0.000038 0.206120 0.281419 0.237939 0.000419 0.202653 0.283237 0.235180 0.000437 0.465492 0.463284 0.463112 0.000065 0.479717 0.474956 0.477800 0.000065 0.361743 0.390538 0.373043 0.000082 0.368891 0.398268 0.380752 0.000084 945.240000 957.650000 949.119333 287.372587 1105.840000 1093.170000 1099.585300 301.815580 7948.920000 7949.180000 7951.295367 517.197411
410 0.203813 0.282222 0.236316 0.000193 0.472050 0.467332 0.470447 0.000032 0.364755 0.393288 0.376794 0.000038 0.207439 0.282586 0.237564 0.000418 0.200186 0.281859 0.235068 0.000436 0.464474 0.460735 0.463141 0.000065 0.479626 0.473929 0.477753 0.000066 0.361661 0.389475 0.372910 0.000081 0.367850 0.397101 0.380679 0.000085 945.900000 951.260000 949.148067 288.681657 1103.850000 1091.600000 1099.477600 296.508088 7950.250000 7957.140000 7951.374333 521.972533
411 0.203461 0.281057 0.236068 0.000194 0.471437 0.468046 0.470465 0.000032 0.364246 0.393250 0.376706 0.000039 0.206212 0.282462 0.237417 0.000414 0.200709 0.279652 0.234719 0.000439 0.464387 0.459878 0.463150 0.000065 0.478486 0.476214 0.477780 0.000066 0.361117 0.388912 0.372857 0.000080 0.367375 0.397589 0.380556 0.000085 944.110000 952.240000 949.264967 288.385784 1107.650000 1093.500000 1099.582333 293.634386 7948.240000 7954.260000 7951.152700 510.356176
412 0.203047 0.281340 0.235687 0.000192 0.472106 0.469636 0.470392 0.000033 0.364482 0.394318 0.376510 0.000039 0.205028 0.283419 0.237153 0.000410 0.201065 0.279261 0.234222 0.000435 0.464671 0.463274 0.463093 0.000065 0.479541 0.475998 0.477691 0.000066 0.360814 0.391332 0.372717 0.000081 0.368150 0.397303 0.380303 0.000084 945.430000 954.000000 949.301200 283.445511 1104.910000 1089.170000 1099.605033 291.759332 7949.660000 7956.830000 7951.093767 500.214868
413 0.203181 0.281463 0.235534 0.000190 0.472197 0.467824 0.470358 0.000033 0.364591 0.393280 0.376429 0.000039 0.206422 0.279863 0.237128 0.000400 0.199940 0.283064 0.233940 0.000440 0.464978 0.460010 0.463077 0.000065 0.479416 0.475638 0.477640 0.000067 0.361556 0.387951 0.372697 0.000079 0.367625 0.398608 0.380160 0.000085 945.700000 955.690000 949.106500 278.430600 1105.720000 1091.560000 1099.681867 287.752838 7948.580000 7952.750000 7951.211633 487.437091
414 0.202818 0.280195 0.235154 0.000193 0.472505 0.468621 0.470378 0.000033 0.364630 0.393251 0.376288 0.000038 0.205368 0.278422 0.236795 0.000404 0.200267 0.281968 0.233513 0.000432 0.465359 0.461586 0.463143 0.000065 0.479651 0.475657 0.477614 0.000067 0.361363 0.388320 0.372604 0.000080 0.367897 0.398181 0.379973 0.000083 945.330000 954.820000 948.975933 275.726223 1104.740000 1090.480000 1099.678733 282.086729 7949.930000 7954.700000 7951.345333 471.493786
415 0.203038 0.280774 0.235051 0.000194 0.472262 0.467327 0.470361 0.000033 0.364573 0.392706 0.376237 0.000038 0.206010 0.281297 0.236673 0.000407 0.200066 0.280251 0.233428 0.000429 0.464916 0.459330 0.463076 0.000065 0.479609 0.475324 0.477646 0.000065 0.361354 0.388117 0.372515 0.000080 0.367792 0.397295 0.379959 0.000082 944.740000 952.820000 948.864067 270.651897 1106.140000 1093.390000 1099.760833 278.295856 7949.120000 7953.790000 7951.375100 464.501874
416 0.202508 0.279324 0.234735 0.000191 0.472277 0.469213 0.470434 0.000032 0.364369 0.393257 0.376154 0.000038 0.204188 0.280282 0.236363 0.000401 0.200828 0.278366 0.233108 0.000421 0.464367 0.463300 0.463119 0.000064 0.480187 0.475125 0.477748 0.000064 0.360295 0.390093 0.372416 0.000080 0.368443 0.396422 0.379892 0.000080 947.150000 954.050000 949.025067 264.040821 1104.570000 1091.980000 1099.892533 272.781072 7948.280000 7953.970000 7951.082400 451.937580
417 0.202356 0.278994 0.234440 0.000189 0.472375 0.468991 0.470426 0.000032 0.364367 0.392992 0.376032 0.000038 0.204982 0.279232 0.236151 0.000394 0.199729 0.278756 0.232730 0.000415 0.464963 0.462178 0.462951 0.000065 0.479786 0.475805 0.477901 0.000065 0.360971 0.388999 0.372231 0.000078 0.367763 0.396985 0.379833 0.000080 945.890000 951.190000 949.020867 259.106085 1106.540000 1090.870000 1099.804800 268.749740 7947.570000 7957.940000 7951.174333 445.666774
418 0.202464 0.279255 0.234491 0.000190 0.472431 0.468397 0.470406 0.000032 0.364444 0.392740 0.376040 0.000038 0.203893 0.280441 0.236145 0.000402 0.201035 0.278069 0.232837 0.000410 0.464109 0.462071 0.462929 0.000065 0.480753 0.474724 0.477883 0.000065 0.360023 0.389419 0.372216 0.000080 0.368866 0.396062 0.379865 0.000080 944.690000 953.100000 948.862067 256.300395 1107.510000 1094.250000 1099.746767 269.986235 7947.800000 7952.650000 7951.391167 450.607324
419 0.201677 0.280488 0.234315 0.000190 0.472083 0.469134 0.470330 0.000033 0.363920 0.393676 0.375924 0.000038 0.202660 0.281132 0.235826 0.000394 0.200694 0.279843 0.232804 0.000416 0.464931 0.462184 0.462905 0.000066 0.479235 0.476085 0.477755 0.000065 0.360022 0.389763 0.372073 0.000078 0.367819 0.397588 0.379774 0.000082 946.770000 953.920000 948.876100 251.473665 1105.450000 1090.060000 1099.720933 275.449465 7947.780000 7956.020000 7951.402967 449.715850
420 0.202108 0.279320 0.234228 0.000187 0.472275 0.469538 0.470343 0.000032 0.364208 0.393451 0.375897 0.000038 0.204078 0.276275 0.235745 0.000393 0.200137 0.282365 0.232711 0.000420 0.465777 0.462215 0.462934 0.000065 0.478773 0.476862 0.477752 0.000065 0.361098 0.387839 0.372058 0.000078 0.367319 0.399063 0.379736 0.000083 944.810000 953.780000 948.981300 255.947618 1105.930000 1091.270000 1099.710267 276.565402 7949.260000 7954.950000 7951.308433 455.122033
421 0.201846 0.278362 0.234024 0.000189 0.472308 0.467923 0.470379 0.000032 0.364123 0.392098 0.375837 0.000037 0.203309 0.278766 0.235788 0.000400 0.200383 0.277958 0.232259 0.000417 0.465607 0.460643 0.462909 0.000066 0.479008 0.475203 0.477849 0.000065 0.360688 0.387892 0.372061 0.000079 0.367558 0.396305 0.379613 0.000082 945.430000 955.020000 949.051633 261.284314 1106.540000 1090.580000 1099.698900 282.866316 7948.030000 7954.400000 7951.249467 462.959017
422 0.201381 0.278048 0.233840 0.000190 0.471937 0.469450 0.470336 0.000032 0.363714 0.392889 0.375738 0.000038 0.202025 0.279901 0.235695 0.000402 0.200737 0.276195 0.231985 0.000417 0.465430 0.463429 0.462799 0.000066 0.478443 0.475471 0.477873 0.000065 0.360068 0.390017 0.371957 0.000079 0.367361 0.395761 0.379518 0.000082 946.600000 954.740000 949.032100 267.429285 1104.720000 1092.500000 1099.928800 289.225370 7948.680000 7952.760000 7951.039100 483.883679
423 0.201446 0.279129 0.233640 0.000189 0.472280 0.469207 0.470394 0.000032 0.363946 0.393176 0.375692 0.000037 0.201927 0.279001 0.235508 0.000398 0.200965 0.279257 0.231773 0.000413 0.464898 0.461796 0.462911 0.000065 0.479661 0.476618 0.477877 0.000065 0.359710 0.388678 0.371949 0.000078 0.368183 0.397674 0.379435 0.000081 946.320000 955.490000 948.936233 269.615228 1106.230000 1092.690000 1100.091433 291.249249 7947.450000 7951.820000 7950.972333 491.267201
424 0.201669 0.279668 0.233526 0.000191 0.472259 0.467358 0.470373 0.000032 0.364023 0.392282 0.375635 0.000037 0.204993 0.278334 0.235345 0.000410 0.198345 0.281001 0.231708 0.000412 0.464652 0.460627 0.462844 0.000064 0.479867 0.474089 0.477903 0.000065 0.360788 0.387709 0.371844 0.000080 0.367258 0.396854 0.379425 0.000081 947.390000 956.080000 948.795967 272.710699 1107.640000 1090.260000 1100.048567 294.241511 7944.970000 7953.660000 7951.155467 496.369136
425 0.200984 0.278531 0.233209 0.000188 0.472037 0.469007 0.470427 0.000032 0.363616 0.392817 0.375539 0.000037 0.202664 0.278879 0.234954 0.000409 0.199303 0.278184 0.231463 0.000409 0.464890 0.461036 0.462912 0.000065 0.479184 0.476977 0.477941 0.000064 0.360000 0.388173 0.371729 0.000079 0.367232 0.397460 0.379350 0.000081 946.890000 955.220000 948.542133 268.176501 1107.390000 1084.830000 1100.036633 291.635453 7945.720000 7959.950000 7951.421233 495.427006
426 0.201329 0.278983 0.233075 0.000189 0.472357 0.467906 0.470437 0.000032 0.363946 0.392337 0.375492 0.000037 0.202552 0.283213 0.234564 0.000410 0.200106 0.274754 0.231585 0.000405 0.464844 0.459915 0.463009 0.000065 0.479869 0.475897 0.477866 0.000065 0.359927 0.389234 0.371631 0.000079 0.367964 0.395440 0.379353 0.000081 947.420000 953.650000 948.594733 262.876810 1107.740000 1092.740000 1100.092000 291.372666 7944.840000 7953.610000 7951.313267 495.436970
427 0.200715 0.278046 0.232785 0.000187 0.472759 0.468021 0.470468 0.000032 0.363941 0.392031 0.375394 0.000037 0.202367 0.282575 0.234107 0.000408 0.199063 0.273517 0.231462 0.000406 0.465271 0.460155 0.463006 0.000066 0.480247 0.475887 0.477930 0.000065 0.360109 0.389123 0.371446 0.000079 0.367773 0.394939 0.379343 0.000079 945.940000 954.710000 948.601767 256.541218 1106.390000 1091.020000 1100.196300 287.083965 7947.670000 7954.270000 7951.201933 488.722237
428 0.200286 0.278851 0.232861 0.000190 0.472206 0.468490 0.470509 0.000032 0.363438 0.392634 0.375450 0.000038 0.201933 0.281693 0.233887 0.000407 0.198639 0.276010 0.231835 0.000413 0.464597 0.461999 0.463099 0.000065 0.479815 0.474980 0.477918 0.000065 0.359531 0.389877 0.371414 0.000079 0.367345 0.395392 0.379485 0.000080 946.200000 955.640000 948.542767 258.401455 1107.120000 1092.400000 1100.252967 288.350517 7946.680000 7951.960000 7951.204267 493.710873
429 0.200720 0.279689 0.232918 0.000191 0.472150 0.468583 0.470523 0.000032 0.363578 0.393025 0.375481 0.000038 0.199990 0.282402 0.233874 0.000414 0.201451 0.276976 0.231963 0.000413 0.464926 0.461028 0.463086 0.000065 0.479373 0.476137 0.477959 0.000065 0.358952 0.389577 0.371401 0.000081 0.368204 0.396473 0.379560 0.000081 946.160000 954.800000 948.582067 260.507634 1104.730000 1092.280000 1100.415533 288.558385 7949.110000 7952.920000 7951.002400 500.033881
430 0.199932 0.278909 0.232687 0.000191 0.472175 0.468397 0.470595 0.000031 0.363278 0.392601 0.375432 0.000038 0.200673 0.278638 0.233413 0.000413 0.199190 0.279179 0.231961 0.000413 0.464354 0.461039 0.463128 0.000064 0.479996 0.475754 0.478063 0.000063 0.358882 0.388079 0.371242 0.000080 0.367674 0.397124 0.379622 0.000080 946.750000 952.760000 948.733333 265.017900 1104.180000 1092.120000 1100.514067 284.665057 7949.070000 7955.120000 7950.752600 502.229043
431 0.200266 0.278076 0.232489 0.000193 0.471594 0.468423 0.470546 0.000032 0.363063 0.392284 0.375323 0.000039 0.199534 0.279700 0.233176 0.000415 0.200998 0.276453 0.231802 0.000419 0.464302 0.462268 0.463076 0.000065 0.478886 0.474578 0.478016 0.000064 0.358395 0.389241 0.371116 0.000082 0.367731 0.395328 0.379530 0.000082 946.460000 952.250000 948.712067 264.613598 1106.480000 1090.030000 1100.594833 279.168611 7947.060000 7957.720000 7950.693100 495.517045
432 0.199985 0.278648 0.232517 0.000194 0.472557 0.468761 0.470513 0.000032 0.363528 0.392716 0.375314 0.000038 0.199265 0.275570 0.233201 0.000416 0.200705 0.281727 0.231832 0.000425 0.465362 0.461782 0.463035 0.000064 0.479751 0.475739 0.477990 0.000064 0.358923 0.387297 0.371102 0.000081 0.368133 0.398134 0.379527 0.000082 947.900000 952.060000 948.739500 272.263891 1107.290000 1091.880000 1100.544833 277.541488 7944.810000 7956.060000 7950.715667 503.268030
433 0.199953 0.277901 0.232364 0.000193 0.471583 0.468814 0.470452 0.000032 0.362931 0.392449 0.375216 0.000039 0.198379 0.280555 0.232790 0.000423 0.201528 0.275248 0.231937 0.000424 0.464820 0.461023 0.463013 0.000065 0.478346 0.476606 0.477890 0.000064 0.358244 0.388836 0.370924 0.000083 0.367619 0.396063 0.379509 0.000083 946.820000 955.960000 948.959933 275.014027 1106.270000 1093.280000 1100.779333 272.595957 7946.910000 7950.760000 7950.260733 491.880869
434 0.199816 0.277186 0.232326 0.000190 0.472013 0.468570 0.470417 0.000032 0.363134 0.392017 0.375180 0.000038 0.199846 0.279797 0.232687 0.000426 0.199786 0.274574 0.231965 0.000419 0.464342 0.461602 0.462973 0.000065 0.479684 0.475539 0.477860 0.000064 0.358544 0.388880 0.370859 0.000083 0.367725 0.395153 0.379502 0.000083 946.480000 955.330000 948.973300 274.029137 1104.440000 1095.300000 1100.877467 272.894273 7949.080000 7949.370000 7950.149233 486.032520
435 0.199576 0.278328 0.232206 0.000194 0.472256 0.468693 0.470348 0.000032 0.363184 0.392547 0.375091 0.000039 0.198542 0.279742 0.232226 0.000433 0.200610 0.276914 0.232186 0.000425 0.464888 0.460547 0.462955 0.000066 0.479625 0.476839 0.477740 0.000066 0.358350 0.388225 0.370663 0.000085 0.368019 0.396869 0.379519 0.000084 944.240000 953.840000 948.983167 275.697348 1104.950000 1091.040000 1100.676067 274.898272 7950.810000 7955.120000 7950.340767 482.853104
436 0.199733 0.278034 0.231974 0.000195 0.471537 0.468090 0.470280 0.000032 0.362815 0.392068 0.374957 0.000039 0.198940 0.277118 0.231854 0.000429 0.200527 0.278951 0.232094 0.000425 0.464305 0.459843 0.462937 0.000066 0.478768 0.476336 0.477623 0.000064 0.358159 0.386753 0.370504 0.000084 0.367472 0.397382 0.379411 0.000085 943.980000 953.840000 948.918133 273.014430 1106.500000 1092.110000 1100.552367 276.010509 7949.520000 7954.050000 7950.529500 483.708751
437 0.198682 0.277314 0.231634 0.000194 0.472669 0.467561 0.470260 0.000033 0.363074 0.391462 0.374809 0.000038 0.198202 0.276968 0.231357 0.000429 0.199161 0.277660 0.231910 0.000422 0.465619 0.460990 0.462986 0.000065 0.479719 0.474132 0.477534 0.000066 0.358652 0.387381 0.370335 0.000082 0.367496 0.395543 0.379284 0.000083 941.830000 955.330000 948.654267 273.564627 1107.520000 1092.410000 1100.561100 281.035405 7950.650000 7952.260000 7950.784633 483.861844
438 0.199267 0.276342 0.231247 0.000192 0.471556 0.467318 0.470204 0.000033 0.362641 0.390928 0.374621 0.000038 0.198626 0.276016 0.230740 0.000425 0.199909 0.276668 0.231755 0.000414 0.464538 0.459720 0.463003 0.000065 0.478574 0.474915 0.477405 0.000066 0.358173 0.386239 0.370098 0.000082 0.367108 0.395616 0.379145 0.000081 944.360000 955.380000 948.374733 272.250331 1106.590000 1092.610000 1100.431900 285.304551 7949.050000 7952.010000 7951.193367 478.467651
439 0.198854 0.277970 0.231262 0.000195 0.471903 0.468241 0.470242 0.000032 0.362683 0.392132 0.374650 0.000039 0.198944 0.273608 0.230630 0.000428 0.198763 0.282332 0.231893 0.000427 0.464917 0.461355 0.463021 0.000064 0.478889 0.475127 0.477463 0.000067 0.358527 0.386256 0.370065 0.000083 0.366839 0.398009 0.379235 0.000084 942.970000 955.530000 948.271133 272.229211 1106.710000 1090.100000 1100.291800 283.234200 7950.320000 7954.370000 7951.437067 471.958291
440 0.199137 0.276080 0.230906 0.000191 0.472050 0.468384 0.470228 0.000032 0.362885 0.391462 0.374500 0.000038 0.198234 0.275429 0.230273 0.000418 0.200039 0.276730 0.231540 0.000423 0.464575 0.460677 0.463001 0.000064 0.479525 0.476090 0.477456 0.000067 0.358039 0.386578 0.369910 0.000082 0.367731 0.396346 0.379090 0.000083 940.880000 956.850000 948.079967 274.666848 1106.220000 1089.740000 1100.550267 280.099153 7952.900000 7953.410000 7951.369767 472.887395
441 0.198531 0.276975 0.230811 0.000192 0.472880 0.468131 0.470220 0.000033 0.363140 0.391669 0.374456 0.000038 0.199104 0.271836 0.230077 0.000420 0.197957 0.282114 0.231544 0.000425 0.465596 0.461792 0.463014 0.000065 0.480163 0.474470 0.477427 0.000066 0.359000 0.385810 0.369839 0.000082 0.367281 0.397528 0.379074 0.000084 943.920000 951.540000 947.678900 274.590011 1105.590000 1092.310000 1100.726533 285.023258 7950.490000 7956.150000 7951.594567 473.235686
442 0.198851 0.276719 0.230708 0.000190 0.472313 0.468746 0.470217 0.000033 0.362928 0.391935 0.374413 0.000038 0.199269 0.277133 0.230091 0.000418 0.198433 0.276305 0.231326 0.000423 0.464405 0.461956 0.463004 0.000066 0.480222 0.475536 0.477430 0.000066 0.358351 0.388027 0.369839 0.000080 0.367506 0.395844 0.378988 0.000084 942.410000 953.390000 947.484100 276.115767 1105.470000 1093.730000 1100.768267 287.179191 7952.120000 7952.880000 7951.747633 470.925282
443 0.198146 0.275807 0.230763 0.000186 0.472641 0.468476 0.470228 0.000032 0.362843 0.391408 0.374442 0.000037 0.197789 0.274100 0.230218 0.000411 0.198502 0.277514 0.231307 0.000421 0.464940 0.460171 0.463028 0.000065 0.480343 0.476781 0.477428 0.000066 0.358079 0.385742 0.369904 0.000079 0.367607 0.397074 0.378980 0.000083 942.380000 954.000000 947.301833 276.346810 1110.600000 1092.290000 1100.767300 284.041594 7947.020000 7953.710000 7951.930867 476.035254
444 0.198063 0.275639 0.230962 0.000189 0.471652 0.468002 0.470220 0.000033 0.362217 0.391057 0.374517 0.000038 0.197252 0.276021 0.230262 0.000409 0.198874 0.275257 0.231663 0.000430 0.464057 0.460187 0.463127 0.000065 0.479248 0.475817 0.477312 0.000068 0.357335 0.386521 0.369981 0.000080 0.367098 0.395593 0.379053 0.000085 943.060000 953.160000 947.300300 281.650256 1107.330000 1095.010000 1100.808167 288.932910 7949.610000 7951.830000 7951.891533 489.807507
445 0.198391 0.275351 0.231022 0.000189 0.471498 0.467982 0.470275 0.000032 0.362255 0.390930 0.374574 0.000037 0.197845 0.276033 0.230594 0.000410 0.198937 0.274670 0.231451 0.000430 0.465471 0.459830 0.463198 0.000065 0.477526 0.476133 0.477352 0.000066 0.358421 0.386311 0.370156 0.000080 0.366090 0.395548 0.378991 0.000083 941.890000 950.620000 947.174867 283.764719 1108.230000 1090.760000 1100.804567 295.791745 7949.880000 7958.620000 7952.020567 502.216581
446 0.198886 0.275851 0.231070 0.000192 0.471759 0.467658 0.470256 0.000032 0.362610 0.390936 0.374582 0.000037 0.198079 0.277700 0.230830 0.000420 0.199694 0.274003 0.231311 0.000430 0.465608 0.460068 0.463203 0.000064 0.477911 0.475249 0.477310 0.000065 0.358596 0.387121 0.370254 0.000080 0.366624 0.394750 0.378910 0.000083 941.200000 953.240000 947.107867 292.070867 1109.220000 1089.700000 1100.963233 295.068361 7949.580000 7957.060000 7951.928900 517.827001
447 0.198111 0.277350 0.230998 0.000196 0.471533 0.468814 0.470275 0.000032 0.362164 0.392229 0.374564 0.000039 0.196428 0.277679 0.230804 0.000430 0.199795 0.277021 0.231192 0.000430 0.465159 0.460779 0.463261 0.000064 0.477906 0.476850 0.477289 0.000066 0.357667 0.387539 0.370278 0.000083 0.366661 0.396918 0.378850 0.000084 943.340000 949.840000 946.769100 294.271578 1110.310000 1090.960000 1101.223100 304.481383 7946.350000 7959.200000 7952.007800 539.903695
448 0.197986 0.277552 0.230980 0.000199 0.471400 0.467753 0.470185 0.000032 0.362035 0.391672 0.374503 0.000039 0.197852 0.283863 0.230705 0.000427 0.198120 0.271241 0.231255 0.000435 0.464755 0.460357 0.463163 0.000064 0.478046 0.475149 0.477207 0.000067 0.357994 0.389759 0.370180 0.000083 0.366075 0.393586 0.378827 0.000085 938.810000 953.250000 946.712600 299.649088 1108.350000 1096.730000 1101.423300 300.487628 7952.840000 7950.020000 7951.864100 551.070133
449 0.197693 0.276285 0.230706 0.000198 0.472206 0.468651 0.470209 0.000033 0.362401 0.391705 0.374408 0.000039 0.196321 0.275081 0.230379 0.000433 0.199065 0.277489 0.231034 0.000432 0.464875 0.462333 0.463172 0.000066 0.479536 0.474969 0.477246 0.000067 0.357454 0.387433 0.370055 0.000084 0.367348 0.395977 0.378761 0.000085 939.230000 953.930000 946.375733 303.132874 1108.030000 1088.730000 1101.720600 292.727677 7952.740000 7957.340000 7951.903667 548.169879
450 0.198052 0.275504 0.230543 0.000196 0.471555 0.468630 0.470180 0.000032 0.362154 0.391380 0.374325 0.000039 0.196378 0.274040 0.230145 0.000436 0.199726 0.276968 0.230940 0.000431 0.465213 0.460805 0.463157 0.000065 0.477896 0.476456 0.477203 0.000067 0.357679 0.386099 0.369952 0.000084 0.366628 0.396661 0.378698 0.000085 940.790000 951.940000 946.084933 302.030951 1108.170000 1092.710000 1101.608233 286.986109 7951.040000 7955.350000 7952.306833 537.630895
451 0.197632 0.277254 0.230411 0.000196 0.472309 0.467761 0.470167 0.000032 0.362439 0.391558 0.374265 0.000039 0.197011 0.276877 0.229918 0.000434 0.198254 0.277631 0.230904 0.000431 0.465590 0.461437 0.463213 0.000064 0.479029 0.474084 0.477121 0.000068 0.358158 0.387613 0.369895 0.000085 0.366719 0.395503 0.378634 0.000085 942.380000 950.220000 945.722767 304.971365 1105.770000 1090.290000 1101.839733 283.307837 7951.850000 7959.490000 7952.437500 539.501970
452 0.197706 0.276643 0.230130 0.000197 0.471531 0.468626 0.470122 0.000033 0.362001 0.391833 0.374125 0.000039 0.195287 0.276214 0.229449 0.000429 0.200125 0.277072 0.230810 0.000432 0.463578 0.461967 0.463191 0.000064 0.479485 0.475284 0.477054 0.000069 0.356262 0.387666 0.369694 0.000083 0.367741 0.396000 0.378556 0.000085 941.030000 951.910000 945.527100 307.402932 1108.850000 1090.430000 1102.237200 280.357986 7950.120000 7957.660000 7952.235700 533.247003
453 0.197612 0.276356 0.230029 0.000194 0.472085 0.467424 0.470176 0.000033 0.362296 0.390997 0.374118 0.000038 0.196443 0.273826 0.229345 0.000431 0.198781 0.278887 0.230713 0.000434 0.465055 0.459975 0.463257 0.000064 0.479115 0.474873 0.477096 0.000069 0.357611 0.385516 0.369692 0.000083 0.366981 0.396478 0.378543 0.000085 940.070000 952.200000 945.064467 304.839078 1105.760000 1093.620000 1102.311433 276.728545 7954.170000 7954.180000 7952.624100 526.770424
454 0.197480 0.275461 0.229976 0.000195 0.471487 0.469261 0.470169 0.000033 0.361884 0.391741 0.374092 0.000039 0.197247 0.279688 0.229217 0.000439 0.197714 0.271233 0.230736 0.000429 0.464960 0.462645 0.463308 0.000064 0.478013 0.475877 0.477030 0.000069 0.357875 0.389462 0.369671 0.000085 0.365893 0.394019 0.378513 0.000086 939.820000 954.840000 944.743367 304.329257 1107.980000 1092.210000 1102.394100 277.106200 7952.200000 7952.950000 7952.862533 525.327650
455 0.197103 0.276794 0.229960 0.000196 0.472513 0.469813 0.470181 0.000033 0.362349 0.392605 0.374093 0.000039 0.194723 0.279123 0.229135 0.000439 0.199483 0.274466 0.230785 0.000427 0.465852 0.462997 0.463340 0.000065 0.479173 0.476629 0.477022 0.000070 0.357400 0.389447 0.369658 0.000085 0.367297 0.395764 0.378527 0.000086 937.630000 954.220000 944.406133 307.916307 1107.160000 1092.610000 1102.362933 277.155905 7955.210000 7953.170000 7953.230933 534.295111
456 0.197277 0.276197 0.229864 0.000196 0.471607 0.468664 0.470064 0.000033 0.361875 0.391677 0.373984 0.000039 0.195425 0.271748 0.228935 0.000437 0.199128 0.280646 0.230793 0.000434 0.465500 0.462927 0.463314 0.000065 0.477714 0.474400 0.476813 0.000071 0.357470 0.386456 0.369563 0.000084 0.366280 0.396899 0.378405 0.000086 939.910000 953.450000 944.072200 303.577652 1106.750000 1096.950000 1102.094900 278.456755 7953.340000 7949.600000 7953.832900 532.767367
457 0.197034 0.276086 0.229626 0.000196 0.472267 0.469247 0.470129 0.000034 0.362174 0.391982 0.373928 0.000039 0.195442 0.275137 0.228705 0.000439 0.198626 0.277035 0.230548 0.000432 0.465695 0.462331 0.463406 0.000065 0.478839 0.476162 0.476852 0.000071 0.357594 0.387454 0.369526 0.000084 0.366754 0.396511 0.378330 0.000087 938.810000 950.980000 943.902767 303.270623 1105.370000 1094.280000 1102.035333 278.789251 7955.820000 7954.740000 7954.061900 539.138650
458 0.196613 0.275659 0.229642 0.000196 0.471624 0.468915 0.470143 0.000033 0.361620 0.391612 0.373943 0.000039 0.195535 0.276808 0.228510 0.000436 0.197692 0.274511 0.230774 0.000435 0.464264 0.461459 0.463411 0.000063 0.478984 0.476370 0.476874 0.000070 0.356772 0.387599 0.369451 0.000083 0.366467 0.395626 0.378434 0.000087 940.170000 950.880000 943.711200 303.905252 1107.640000 1094.010000 1102.073000 278.590559 7952.190000 7955.110000 7954.215800 544.868548
459 0.196340 0.275460 0.229477 0.000199 0.471802 0.468588 0.470109 0.000033 0.361617 0.391337 0.373856 0.000039 0.196483 0.273283 0.228285 0.000441 0.196197 0.277638 0.230668 0.000438 0.463565 0.461987 0.463374 0.000063 0.480039 0.475188 0.476844 0.000071 0.356733 0.386506 0.369338 0.000084 0.366502 0.396168 0.378374 0.000088 940.040000 946.490000 943.660633 302.245905 1107.180000 1094.050000 1102.159467 276.275683 7952.780000 7959.460000 7954.179900 541.921693
460 0.196263 0.275847 0.229237 0.000199 0.471437 0.467920 0.470062 0.000034 0.361368 0.391091 0.373732 0.000040 0.197073 0.274514 0.227968 0.000442 0.195454 0.277181 0.230505 0.000438 0.464620 0.460540 0.463323 0.000064 0.478255 0.475299 0.476801 0.000072 0.357601 0.386129 0.369181 0.000085 0.365134 0.396052 0.378283 0.000089 941.560000 947.910000 943.639500 304.110199 1106.040000 1092.680000 1102.245200 276.497320 7952.400000 7959.410000 7954.115300 547.594208
461 0.196029 0.275929 0.228994 0.000205 0.472910 0.466375 0.470077 0.000034 0.362158 0.390196 0.373643 0.000040 0.195534 0.273027 0.227805 0.000436 0.196524 0.278830 0.230182 0.000446 0.466544 0.459684 0.463413 0.000063 0.479277 0.473066 0.476741 0.000072 0.358140 0.385021 0.369170 0.000083 0.366176 0.395371 0.378117 0.000088 940.830000 948.020000 943.633000 309.507526 1106.760000 1092.900000 1102.109500 281.846180 7952.410000 7959.080000 7954.257500 552.458142
462 0.195811 0.276036 0.228635 0.000200 0.472872 0.466350 0.470056 0.000034 0.362048 0.390224 0.373487 0.000040 0.194401 0.273691 0.227633 0.000431 0.197221 0.278381 0.229636 0.000433 0.466978 0.459959 0.463357 0.000064 0.478766 0.472740 0.476754 0.000072 0.357948 0.385452 0.369068 0.000083 0.366148 0.394997 0.377907 0.000086 941.020000 949.520000 943.539900 305.894991 1107.060000 1093.870000 1102.202133 280.460205 7951.920000 7956.610000 7954.257967 544.910930
463 0.195870 0.276242 0.228380 0.000200 0.472519 0.466897 0.470050 0.000034 0.361859 0.390635 0.373382 0.000039 0.194735 0.276629 0.227411 0.000431 0.197005 0.275854 0.229350 0.000435 0.466061 0.459225 0.463334 0.000063 0.478977 0.474570 0.476766 0.000072 0.357531 0.386187 0.368965 0.000083 0.366188 0.395084 0.377800 0.000086 942.370000 947.400000 943.572600 300.166665 1106.200000 1095.480000 1102.185467 278.928972 7951.430000 7957.120000 7954.241933 540.398575
464 0.195342 0.275399 0.228026 0.000201 0.471846 0.467780 0.470107 0.000034 0.361245 0.390828 0.373275 0.000040 0.194595 0.277787 0.227036 0.000429 0.196089 0.273011 0.229017 0.000437 0.466178 0.459749 0.463361 0.000061 0.477515 0.475811 0.476853 0.000072 0.357545 0.386964 0.368831 0.000082 0.364945 0.394691 0.377719 0.000086 941.020000 945.840000 943.728733 296.173294 1105.910000 1095.270000 1102.083233 283.135912 7953.070000 7958.890000 7954.188033 546.458578
465 0.194996 0.274528 0.227752 0.000199 0.472639 0.468607 0.470111 0.000034 0.361582 0.390975 0.373167 0.000039 0.194376 0.276807 0.227057 0.000431 0.195615 0.272248 0.228446 0.000433 0.465984 0.462680 0.463424 0.000062 0.479294 0.474534 0.476798 0.000071 0.357341 0.388331 0.368877 0.000081 0.365822 0.393620 0.377457 0.000085 940.540000 946.680000 943.859733 290.172977 1106.580000 1097.610000 1101.584533 282.933988 7952.880000 7955.710000 7954.555733 538.841089
466 0.194796 0.273650 0.227539 0.000200 0.471882 0.466826 0.470149 0.000035 0.361047 0.389556 0.373105 0.000039 0.193388 0.270684 0.226887 0.000431 0.196203 0.276616 0.228190 0.000431 0.464843 0.459692 0.463459 0.000063 0.478921 0.473960 0.476838 0.000072 0.356261 0.384089 0.368830 0.000081 0.365834 0.395023 0.377379 0.000085 941.680000 947.740000 944.089800 292.427503 1108.330000 1096.090000 1101.384400 286.908648 7949.990000 7956.170000 7954.525800 549.421790
467 0.194397 0.274107 0.227310 0.000199 0.471873 0.468220 0.470242 0.000034 0.360882 0.390575 0.373069 0.000039 0.193536 0.271230 0.226689 0.000429 0.195258 0.276984 0.227930 0.000427 0.464647 0.460804 0.463555 0.000063 0.479098 0.475637 0.476930 0.000072 0.356202 0.384974 0.368809 0.000081 0.365562 0.396176 0.377330 0.000084 942.840000 949.580000 944.161700 285.536875 1107.090000 1091.360000 1101.317400 288.546206 7950.070000 7959.060000 7954.520900 547.668890
468 0.194579 0.274651 0.227255 0.000200 0.472493 0.467239 0.470215 0.000034 0.361328 0.390204 0.373031 0.000039 0.194012 0.273123 0.226617 0.000431 0.195147 0.276178 0.227893 0.000426 0.465561 0.460666 0.463511 0.000062 0.479425 0.473812 0.476918 0.000071 0.356941 0.385649 0.368753 0.000082 0.365714 0.394759 0.377308 0.000084 942.460000 948.590000 944.463233 274.455537 1108.380000 1092.640000 1101.060367 289.612137 7949.160000 7958.770000 7954.476400 532.936146
469 0.194769 0.272818 0.227149 0.000200 0.471934 0.467909 0.470225 0.000033 0.361068 0.389873 0.372994 0.000039 0.193804 0.269323 0.226420 0.000429 0.195734 0.276313 0.227878 0.000427 0.464872 0.461139 0.463611 0.000062 0.478996 0.474680 0.476838 0.000070 0.356445 0.384413 0.368735 0.000082 0.365691 0.395333 0.377254 0.000083 944.840000 945.970000 944.831133 263.604177 1106.890000 1091.540000 1101.049633 291.478252 7948.270000 7962.490000 7954.119233 523.106627
470 0.193850 0.272077 0.226868 0.000194 0.471978 0.467465 0.470289 0.000033 0.360726 0.389310 0.372920 0.000039 0.192277 0.271955 0.226066 0.000425 0.195422 0.272199 0.227670 0.000422 0.465810 0.460058 0.463651 0.000061 0.478145 0.474872 0.476927 0.000071 0.356397 0.384817 0.368617 0.000081 0.365056 0.393803 0.377224 0.000084 941.420000 946.610000 944.951733 259.108928 1106.770000 1088.730000 1101.111133 286.550461 7951.810000 7964.660000 7953.937133 510.710356
471 0.194332 0.272550 0.226947 0.000198 0.471168 0.467567 0.470297 0.000034 0.360434 0.389561 0.372957 0.000039 0.193921 0.270668 0.226212 0.000427 0.194743 0.274432 0.227682 0.000433 0.465102 0.461919 0.463612 0.000062 0.477234 0.473216 0.476983 0.000072 0.356630 0.385419 0.368652 0.000082 0.364237 0.393703 0.377263 0.000086 944.570000 945.240000 945.126267 261.486478 1107.900000 1092.020000 1101.047067 287.946638 7947.530000 7962.740000 7953.826667 513.608410
472 0.193960 0.273195 0.226747 0.000196 0.472282 0.467719 0.470299 0.000033 0.360953 0.389910 0.372878 0.000039 0.192860 0.272958 0.226160 0.000428 0.195060 0.273433 0.227334 0.000431 0.465907 0.461150 0.463628 0.000062 0.478657 0.474288 0.476970 0.000072 0.356688 0.385873 0.368641 0.000082 0.365218 0.393946 0.377115 0.000085 942.310000 948.960000 945.194200 259.306200 1107.610000 1093.000000 1101.048667 287.655202 7950.080000 7958.040000 7953.757133 506.199417
473 0.193485 0.273031 0.226594 0.000196 0.472163 0.467916 0.470301 0.000033 0.360692 0.389962 0.372818 0.000039 0.193362 0.269190 0.226053 0.000433 0.193609 0.276873 0.227134 0.000425 0.465050 0.460454 0.463644 0.000060 0.479275 0.475378 0.476958 0.000071 0.356375 0.383948 0.368607 0.000082 0.365008 0.395976 0.377029 0.000084 940.420000 950.610000 945.419167 254.721779 1107.900000 1089.840000 1101.378633 288.216024 7951.680000 7959.550000 7953.202200 494.097049
474 0.193215 0.272977 0.226534 0.000199 0.472774 0.467282 0.470302 0.000033 0.360951 0.389560 0.372794 0.000039 0.192010 0.271117 0.225768 0.000427 0.194420 0.274838 0.227299 0.000432 0.466572 0.461332 0.463672 0.000060 0.478976 0.473233 0.476931 0.000071 0.356747 0.385246 0.368511 0.000081 0.365154 0.393875 0.377078 0.000085 942.300000 950.390000 945.523467 247.032852 1107.140000 1096.030000 1101.505800 283.141776 7950.560000 7953.580000 7952.970733 473.936668
475 0.192997 0.273491 0.226311 0.000199 0.472080 0.468229 0.470336 0.000033 0.360447 0.390334 0.372726 0.000039 0.192532 0.269949 0.225659 0.000423 0.193461 0.277033 0.226962 0.000436 0.465362 0.461778 0.463721 0.000061 0.478799 0.474680 0.476952 0.000072 0.356230 0.385046 0.368496 0.000081 0.364664 0.395621 0.376956 0.000084 943.860000 946.680000 945.696100 245.428534 1107.210000 1095.310000 1101.449600 285.534342 7948.930000 7958.010000 7952.854300 469.560397
476 0.193825 0.273196 0.226214 0.000197 0.472145 0.466982 0.470321 0.000033 0.360817 0.389467 0.372679 0.000038 0.192605 0.272966 0.225664 0.000427 0.195045 0.273425 0.226765 0.000432 0.465637 0.460663 0.463719 0.000060 0.478652 0.473300 0.476924 0.000071 0.356424 0.385585 0.368497 0.000081 0.365210 0.393350 0.376860 0.000083 942.820000 952.040000 945.535700 241.542937 1108.550000 1095.700000 1101.382967 282.214348 7948.630000 7952.260000 7953.081333 464.625965
477 0.193619 0.273514 0.226076 0.000197 0.472262 0.466427 0.470389 0.000033 0.360805 0.389261 0.372664 0.000039 0.193902 0.275092 0.225549 0.000435 0.193336 0.271935 0.226604 0.000427 0.464241 0.459310 0.463769 0.000059 0.480284 0.473543 0.477008 0.000072 0.356105 0.385623 0.368481 0.000082 0.365504 0.392899 0.376847 0.000084 942.620000 948.550000 945.575533 243.658887 1110.270000 1095.210000 1101.375567 278.228410 7947.110000 7956.240000 7953.048900 459.705574
478 0.193754 0.272646 0.226118 0.000194 0.472658 0.467621 0.470342 0.000032 0.361096 0.389631 0.372652 0.000038 0.192710 0.271269 0.225482 0.000429 0.194798 0.274024 0.226754 0.000423 0.466657 0.461556 0.463722 0.000060 0.478659 0.473685 0.476962 0.000070 0.357079 0.385441 0.368426 0.000081 0.365114 0.393820 0.376879 0.000083 942.880000 947.240000 945.694667 245.049542 1109.490000 1093.330000 1101.278400 281.712586 7947.630000 7959.430000 7953.026933 467.500773
479 0.193513 0.272371 0.226230 0.000193 0.472203 0.466682 0.470352 0.000033 0.360727 0.388958 0.372703 0.000038 0.192981 0.269311 0.225343 0.000431 0.194046 0.275431 0.227117 0.000421 0.465117 0.460642 0.463736 0.000060 0.479290 0.472722 0.476967 0.000070 0.356262 0.384110 0.368379 0.000082 0.365192 0.393805 0.377027 0.000083 941.720000 952.090000 945.773267 245.805086 1109.790000 1091.560000 1101.377233 285.389476 7948.490000 7956.350000 7952.849500 468.371301
480 0.193643 0.272049 0.226345 0.000196 0.472028 0.468618 0.470281 0.000033 0.360674 0.389990 0.372706 0.000039 0.191829 0.270333 0.225388 0.000433 0.195457 0.273764 0.227303 0.000432 0.465033 0.462118 0.463650 0.000061 0.479023 0.475118 0.476911 0.000070 0.355752 0.385404 0.368345 0.000082 0.365597 0.394577 0.377068 0.000085 943.960000 952.230000 945.951867 246.425374 1109.100000 1092.680000 1101.649033 285.399285 7946.940000 7955.090000 7952.399100 456.361944
481 0.193314 0.272911 0.226151 0.000196 0.471768 0.469175 0.470369 0.000032 0.360386 0.390670 0.372681 0.000039 0.191645 0.272802 0.225193 0.000429 0.194983 0.273020 0.227109 0.000432 0.465353 0.462604 0.463705 0.000060 0.478183 0.475746 0.477032 0.000070 0.355870 0.386683 0.368300 0.000082 0.364903 0.394656 0.377063 0.000085 944.430000 951.090000 946.009167 249.850563 1109.890000 1091.990000 1102.095833 285.456413 7945.680000 7956.920000 7951.895000 453.193469
482 0.193093 0.272404 0.226014 0.000196 0.472575 0.468559 0.470414 0.000033 0.360782 0.390097 0.372654 0.000039 0.192933 0.268543 0.225041 0.000430 0.193253 0.276265 0.226986 0.000427 0.465261 0.461687 0.463805 0.000062 0.479889 0.475431 0.477023 0.000071 0.356330 0.384430 0.368300 0.000083 0.365235 0.395765 0.377008 0.000085 945.300000 953.370000 946.233267 254.616546 1108.080000 1091.820000 1102.515733 282.270651 7946.620000 7954.810000 7951.251000 454.491033
483 0.193200 0.271527 0.225915 0.000197 0.472351 0.469133 0.470428 0.000033 0.360691 0.390091 0.372623 0.000039 0.192200 0.269322 0.225079 0.000432 0.194201 0.273733 0.226751 0.000426 0.465405 0.462723 0.463796 0.000061 0.479298 0.475544 0.477060 0.000071 0.356123 0.385362 0.368309 0.000083 0.365259 0.394820 0.376936 0.000084 944.420000 952.830000 946.412200 252.141320 1109.850000 1093.590000 1102.742033 281.964794 7945.730000 7953.580000 7950.845767 453.883356
484 0.193101 0.273727 0.225827 0.000200 0.471928 0.468104 0.470389 0.000034 0.360398 0.390353 0.372564 0.000039 0.192933 0.272200 0.224703 0.000433 0.193270 0.275254 0.226951 0.000427 0.464946 0.461411 0.463772 0.000061 0.478911 0.474798 0.477007 0.000072 0.356140 0.385726 0.368144 0.000082 0.364655 0.394980 0.376984 0.000084 942.010000 950.280000 946.474400 252.115995 1111.550000 1095.910000 1102.839167 278.636328 7946.440000 7953.810000 7950.686433 446.153285
485 0.192633 0.272348 0.225726 0.000198 0.473039 0.467843 0.470395 0.000034 0.360877 0.389645 0.372527 0.000039 0.190982 0.272115 0.224488 0.000426 0.194284 0.272580 0.226963 0.000424 0.465908 0.460166 0.463765 0.000062 0.480171 0.475520 0.477024 0.000071 0.355937 0.384946 0.368054 0.000082 0.365816 0.394344 0.377000 0.000083 945.180000 952.280000 946.502967 251.407126 1109.590000 1093.500000 1103.008533 275.276416 7945.230000 7954.220000 7950.488500 446.376328
486 0.193198 0.272156 0.225617 0.000200 0.472962 0.468891 0.470465 0.000033 0.361056 0.390197 0.372526 0.000039 0.191542 0.270200 0.224357 0.000430 0.194853 0.274112 0.226877 0.000426 0.465893 0.463271 0.463815 0.000063 0.480031 0.474511 0.477116 0.000070 0.356153 0.386042 0.368032 0.000082 0.365960 0.394351 0.377020 0.000082 943.470000 950.540000 946.619300 245.455458 1111.960000 1094.320000 1103.306300 273.473540 7944.570000 7955.140000 7950.074400 447.301607
487 0.192498 0.272927 0.225549 0.000198 0.472008 0.467585 0.470458 0.000033 0.360204 0.389722 0.372494 0.000039 0.191954 0.271383 0.224188 0.000431 0.193043 0.274470 0.226910 0.000433 0.465125 0.462139 0.463851 0.000062 0.478890 0.473031 0.477065 0.000069 0.355857 0.385837 0.367985 0.000081 0.364551 0.393607 0.377003 0.000084 944.390000 951.370000 946.799667 244.062867 1109.880000 1093.400000 1103.591933 274.086456 7945.730000 7955.230000 7949.608400 451.937539
488 0.192613 0.272480 0.225535 0.000196 0.473670 0.467858 0.470536 0.000033 0.361247 0.389707 0.372536 0.000038 0.192852 0.271420 0.224305 0.000431 0.192373 0.273540 0.226766 0.000436 0.466365 0.460827 0.463921 0.000062 0.480975 0.474890 0.477152 0.000069 0.356960 0.385064 0.368074 0.000081 0.365534 0.394350 0.376998 0.000083 943.200000 952.030000 946.801533 244.591642 1109.990000 1093.400000 1103.936333 273.885880 7946.810000 7954.570000 7949.262133 460.729726
489 0.192749 0.272221 0.225611 0.000198 0.472879 0.468541 0.470571 0.000033 0.360827 0.390013 0.372587 0.000038 0.192618 0.266875 0.224402 0.000427 0.192881 0.277568 0.226820 0.000452 0.465194 0.463383 0.463920 0.000063 0.480563 0.473700 0.477222 0.000069 0.356164 0.384780 0.368113 0.000081 0.365490 0.395247 0.377061 0.000086 944.510000 950.590000 946.752967 248.614075 1112.140000 1094.520000 1104.141900 274.767772 7943.350000 7954.890000 7949.105133 464.423552
490 0.192088 0.272193 0.225540 0.000201 0.472786 0.468381 0.470631 0.000033 0.360507 0.389906 0.372595 0.000039 0.192677 0.267409 0.224363 0.000433 0.191498 0.276978 0.226717 0.000456 0.465754 0.463367 0.463941 0.000063 0.479819 0.473394 0.477320 0.000069 0.356523 0.384984 0.368110 0.000082 0.364490 0.394828 0.377079 0.000086 944.960000 950.600000 946.911367 259.879986 1112.060000 1094.210000 1104.431833 279.883928 7942.980000 7955.190000 7948.656800 486.301609
491 0.191873 0.272129 0.225248 0.000204 0.472786 0.468389 0.470698 0.000033 0.360421 0.389885 0.372518 0.000039 0.192585 0.267049 0.224075 0.000432 0.191162 0.277209 0.226421 0.000458 0.465469 0.462579 0.464015 0.000062 0.480103 0.474200 0.477381 0.000069 0.356316 0.384367 0.368039 0.000081 0.364527 0.395404 0.376997 0.000087 945.400000 951.790000 946.925467 261.843381 1112.630000 1093.280000 1104.713533 279.628346 7941.970000 7954.930000 7948.361000 494.801445
492 0.191367 0.271680 0.224963 0.000205 0.472860 0.469288 0.470687 0.000032 0.360263 0.390245 0.372397 0.000039 0.192289 0.273225 0.223907 0.000429 0.190444 0.270135 0.226018 0.000455 0.466944 0.462613 0.464022 0.000061 0.478777 0.475963 0.477351 0.000068 0.357082 0.386858 0.367976 0.000081 0.363444 0.393632 0.376818 0.000087 944.470000 950.480000 947.122100 262.075214 1114.410000 1094.520000 1105.193067 286.177017 7941.120000 7955.000000 7947.684833 503.336148
493 0.191171 0.272571 0.224588 0.000202 0.473024 0.467866 0.470750 0.000032 0.360283 0.389748 0.372285 0.000039 0.193004 0.267815 0.223516 0.000425 0.189337 0.277327 0.225660 0.000454 0.466654 0.461225 0.464076 0.000060 0.479395 0.474508 0.477423 0.000068 0.357194 0.383861 0.367852 0.000080 0.363372 0.395635 0.376718 0.000086 945.100000 949.830000 947.377700 261.163801 1113.160000 1097.440000 1105.306567 293.711877 7941.740000 7952.730000 7947.315733 502.173790
494 0.192245 0.271240 0.224356 0.000201 0.471308 0.467385 0.470825 0.000032 0.359683 0.388927 0.372237 0.000039 0.193336 0.267801 0.223486 0.000424 0.191155 0.274679 0.225225 0.000454 0.464354 0.460450 0.464131 0.000060 0.478263 0.474320 0.477519 0.000068 0.355947 0.383391 0.367873 0.000079 0.363419 0.394463 0.376601 0.000087 946.400000 953.600000 947.412267 259.025959 1112.350000 1093.880000 1105.369567 291.894186 7941.250000 7952.520000 7947.218167 498.302784
495 0.191733 0.271125 0.224273 0.000201 0.472686 0.469584 0.470791 0.000032 0.360305 0.390201 0.372184 0.000039 0.192904 0.268629 0.223616 0.000421 0.190562 0.273621 0.224930 0.000449 0.465902 0.462721 0.464111 0.000060 0.479470 0.476447 0.477471 0.000067 0.356703 0.385084 0.367913 0.000080 0.363907 0.395317 0.376455 0.000086 947.010000 952.860000 947.626333 257.096923 1112.150000 1096.930000 1105.487500 292.718595 7940.840000 7950.210000 7946.886167 498.964519
496 0.191749 0.270953 0.224124 0.000197 0.472242 0.468298 0.470852 0.000031 0.360045 0.389360 0.372161 0.000038 0.192100 0.267844 0.223552 0.000418 0.191399 0.274061 0.224695 0.000446 0.465859 0.461946 0.464109 0.000061 0.478626 0.474651 0.477595 0.000067 0.356355 0.384306 0.367886 0.000080 0.363735 0.394415 0.376435 0.000085 943.870000 951.900000 947.884867 260.792802 1112.780000 1097.680000 1105.698367 285.991001 7943.350000 7950.420000 7946.416767 491.883374
497 0.191237 0.270234 0.224097 0.000196 0.472447 0.468279 0.470879 0.000032 0.359963 0.389061 0.372166 0.000038 0.191381 0.269817 0.223694 0.000418 0.191093 0.270651 0.224499 0.000440 0.465188 0.461824 0.464202 0.000061 0.479706 0.474734 0.477556 0.000068 0.355665 0.385021 0.367999 0.000079 0.364261 0.393101 0.376333 0.000084 944.550000 951.280000 948.018767 261.925187 1114.770000 1097.500000 1105.875600 288.457256 7940.680000 7951.220000 7946.105633 494.056250
498 0.191528 0.270418 0.224015 0.000194 0.472611 0.468020 0.470884 0.000032 0.360178 0.388980 0.372136 0.000038 0.191373 0.267878 0.223723 0.000413 0.191684 0.272958 0.224306 0.000441 0.465367 0.460396 0.464155 0.000061 0.479855 0.475644 0.477614 0.000068 0.355769 0.383389 0.367982 0.000080 0.364587 0.394570 0.376291 0.000085 945.690000 954.260000 948.273067 263.047991 1113.780000 1092.700000 1105.990900 289.701095 7940.530000 7953.040000 7945.736033 501.533994
499 0.191385 0.270218 0.224175 0.000199 0.472763 0.468353 0.470774 0.000032 0.360212 0.389099 0.372134 0.000039 0.191892 0.267641 0.223945 0.000422 0.190877 0.272796 0.224404 0.000445 0.465880 0.461461 0.464020 0.000063 0.479645 0.475246 0.477527 0.000067 0.356285 0.383933 0.367990 0.000081 0.364138 0.394266 0.376278 0.000085 944.940000 952.880000 948.473033 263.979198 1110.850000 1096.860000 1106.231967 292.998367 7944.210000 7950.260000 7945.295000 503.192789
500 0.191665 0.272699 0.224187 0.000201 0.472436 0.467760 0.470783 0.000032 0.360127 0.389736 0.372145 0.000039 0.192884 0.269161 0.224118 0.000425 0.190446 0.276237 0.224255 0.000450 0.465506 0.461099 0.463936 0.000063 0.479366 0.474422 0.477630 0.000066 0.356457 0.384324 0.368009 0.000081 0.363798 0.395148 0.376280 0.000085 945.850000 953.970000 948.474067 265.945047 1111.660000 1094.840000 1106.462067 292.416435 7942.490000 7951.190000 7945.063867 502.429544
501 0.191459 0.271354 0.223977 0.000197 0.472856 0.467120 0.470802 0.000032 0.360297 0.388813 0.372072 0.000038 0.191676 0.267768 0.224277 0.000425 0.191241 0.274940 0.223677 0.000438 0.466375 0.461527 0.463949 0.000063 0.479337 0.472713 0.477654 0.000067 0.356495 0.384023 0.368080 0.000081 0.364099 0.393604 0.376063 0.000083 945.260000 952.830000 948.665967 268.484469 1111.790000 1098.550000 1106.590700 289.758750 7942.950000 7948.620000 7944.743333 502.570174
502 0.191306 0.270449 0.223914 0.000197 0.473153 0.468290 0.470814 0.000032 0.360414 0.389154 0.372054 0.000039 0.191898 0.267526 0.224239 0.000424 0.190714 0.273372 0.223590 0.000438 0.467320 0.462500 0.463945 0.000063 0.478985 0.474081 0.477683 0.000067 0.357151 0.384510 0.368062 0.000081 0.363677 0.393797 0.376046 0.000084 945.900000 950.780000 948.643633 271.005287 1112.040000 1097.790000 1106.539967 291.404324 7942.060000 7951.430000 7944.816400 509.455360
503 0.191198 0.270386 0.223720 0.000195 0.473303 0.468806 0.470841 0.000032 0.360461 0.389438 0.371992 0.000038 0.191832 0.269647 0.224036 0.000420 0.190565 0.271125 0.223404 0.000439 0.466094 0.462624 0.463965 0.000062 0.480513 0.474988 0.477716 0.000066 0.356389 0.385433 0.367993 0.000079 0.364534 0.393442 0.375992 0.000084 944.560000 952.710000 948.692700 268.427508 1109.690000 1099.940000 1106.481333 292.516528 7945.750000 7947.350000 7944.825967 507.394139
504 0.190965 0.269952 0.223671 0.000197 0.472846 0.468974 0.470770 0.000032 0.360094 0.389365 0.371930 0.000038 0.192268 0.271536 0.224148 0.000427 0.189662 0.268367 0.223194 0.000436 0.465074 0.462303 0.463911 0.000062 0.480618 0.475645 0.477629 0.000067 0.355952 0.385997 0.368006 0.000080 0.364235 0.392734 0.375855 0.000085 945.940000 954.070000 948.664100 265.900866 1111.870000 1100.670000 1106.348133 290.901144 7942.190000 7945.260000 7944.987767 506.989000
505 0.191022 0.270097 0.223543 0.000200 0.473023 0.468085 0.470813 0.000032 0.360223 0.388890 0.371905 0.000039 0.192277 0.268800 0.224006 0.000427 0.189767 0.271394 0.223079 0.000438 0.465594 0.461966 0.463977 0.000062 0.480452 0.474205 0.477649 0.000067 0.356267 0.384699 0.367988 0.000081 0.364178 0.393081 0.375821 0.000084 945.360000 956.790000 948.736567 269.191043 1112.800000 1100.840000 1106.016967 293.205309 7941.840000 7942.370000 7945.246467 501.833068
506 0.190396 0.268378 0.223318 0.000200 0.471546 0.468153 0.470802 0.000032 0.359086 0.388243 0.371808 0.000039 0.190464 0.272274 0.223792 0.000437 0.190329 0.264481 0.222843 0.000432 0.465377 0.461570 0.464010 0.000062 0.477715 0.474736 0.477593 0.000067 0.355412 0.385852 0.367923 0.000083 0.362760 0.390634 0.375693 0.000083 946.860000 953.220000 948.685267 266.707411 1110.160000 1098.840000 1105.964900 295.662778 7942.980000 7947.940000 7945.349833 499.604371
507 0.190458 0.269787 0.223233 0.000196 0.472322 0.468579 0.470771 0.000032 0.359576 0.389062 0.371756 0.000039 0.190887 0.272455 0.223649 0.000425 0.190028 0.267120 0.222817 0.000425 0.464582 0.461556 0.463929 0.000062 0.480062 0.475601 0.477613 0.000068 0.355104 0.385916 0.367817 0.000081 0.364048 0.392209 0.375695 0.000082 945.640000 957.270000 948.487767 267.650073 1112.300000 1095.060000 1105.614567 296.697696 7942.060000 7947.670000 7945.897667 498.005426
508 0.190696 0.268764 0.223304 0.000192 0.471705 0.467557 0.470723 0.000032 0.359302 0.388040 0.371755 0.000038 0.191983 0.268146 0.223629 0.000421 0.189410 0.269383 0.222979 0.000426 0.464533 0.460336 0.463922 0.000061 0.478877 0.474778 0.477524 0.000067 0.355513 0.383460 0.367805 0.000080 0.363090 0.392620 0.375706 0.000082 947.470000 956.470000 948.395067 269.805337 1112.700000 1098.820000 1105.367067 300.035779 7939.830000 7944.710000 7946.237867 503.695368
509 0.190402 0.268172 0.223348 0.000194 0.472048 0.467293 0.470770 0.000033 0.359390 0.387645 0.371801 0.000038 0.191451 0.268049 0.223824 0.000428 0.189353 0.268294 0.222872 0.000429 0.464619 0.460600 0.463942 0.000062 0.479478 0.473986 0.477598 0.000068 0.355352 0.383580 0.367895 0.000082 0.363428 0.391709 0.375707 0.000082 946.240000 954.190000 948.579933 274.236027 1112.390000 1095.110000 1105.348667 302.537921 7941.370000 7950.700000 7946.071400 509.059880
510 0.190314 0.270398 0.223256 0.000197 0.471334 0.468540 0.470722 0.000033 0.358926 0.389283 0.371736 0.000039 0.190836 0.272425 0.223667 0.000431 0.189792 0.268371 0.222844 0.000431 0.464062 0.461302 0.463876 0.000062 0.478606 0.475777 0.477569 0.000069 0.354772 0.385751 0.367793 0.000083 0.363080 0.392815 0.375679 0.000083 947.030000 951.910000 948.713800 275.530678 1111.250000 1099.620000 1105.323700 301.112608 7941.720000 7948.470000 7945.962500 509.602615
511 0.190028 0.269528 0.223325 0.000200 0.473246 0.468229 0.470676 0.000032 0.359959 0.388749 0.371736 0.000039 0.189662 0.267815 0.223640 0.000430 0.190394 0.271241 0.223010 0.000436 0.466671 0.462067 0.463852 0.000061 0.479821 0.474391 0.477500 0.000069 0.355867 0.384366 0.367767 0.000082 0.364050 0.393131 0.375704 0.000084 946.450000 954.020000 948.761633 277.606164 1110.920000 1099.590000 1105.251367 305.420016 7942.630000 7946.390000 7945.987000 520.295561
512 0.189957 0.270069 0.223018 0.000202 0.472608 0.468472 0.470677 0.000033 0.359548 0.389111 0.371613 0.000039 0.190539 0.269529 0.223342 0.000438 0.189375 0.270609 0.222694 0.000436 0.465293 0.461889 0.463799 0.000061 0.479924 0.475056 0.477555 0.000068 0.355391 0.384945 0.367616 0.000082 0.363704 0.393277 0.375611 0.000084 948.170000 954.820000 948.908300 273.653972 1110.610000 1098.930000 1105.311067 306.808804 7941.220000 7946.250000 7945.780633 522.206587
513 0.190046 0.270025 0.222991 0.000203 0.472786 0.468066 0.470666 0.000032 0.359690 0.388850 0.371596 0.000039 0.190579 0.270842 0.223294 0.000439 0.189514 0.269208 0.222688 0.000439 0.466352 0.459894 0.463780 0.000060 0.479220 0.476237 0.477552 0.000068 0.356043 0.384273 0.367586 0.000082 0.363338 0.393426 0.375607 0.000084 946.560000 955.300000 949.185900 268.269226 1110.900000 1101.030000 1105.418600 302.900966 7942.540000 7943.670000 7945.395500 517.834058
514 0.190716 0.270586 0.222937 0.000201 0.471585 0.468921 0.470626 0.000032 0.359238 0.389587 0.371551 0.000039 0.191999 0.266829 0.223042 0.000437 0.189433 0.274344 0.222832 0.000441 0.464915 0.462147 0.463762 0.000060 0.478255 0.475696 0.477491 0.000069 0.355749 0.384020 0.367474 0.000083 0.362726 0.395155 0.375627 0.000084 946.370000 954.270000 949.253200 267.728541 1113.570000 1097.770000 1105.513200 300.873028 7940.060000 7947.960000 7945.233600 521.622196
515 0.190756 0.269030 0.222735 0.000199 0.470835 0.469172 0.470664 0.000032 0.358803 0.389115 0.371492 0.000039 0.190501 0.266216 0.222620 0.000435 0.191010 0.271843 0.222850 0.000445 0.463336 0.462802 0.463792 0.000061 0.478334 0.475542 0.477535 0.000069 0.354202 0.384168 0.367323 0.000083 0.363405 0.394063 0.375661 0.000084 950.680000 953.720000 949.370067 264.509213 1113.490000 1093.950000 1105.770567 291.167449 7935.830000 7952.330000 7944.859367 512.462364
516 0.190628 0.269030 0.222751 0.000199 0.472837 0.468173 0.470540 0.000032 0.359954 0.388516 0.371425 0.000039 0.191121 0.266419 0.222639 0.000442 0.190136 0.271641 0.222862 0.000441 0.464733 0.461279 0.463584 0.000062 0.480941 0.475067 0.477497 0.000068 0.355288 0.383335 0.367206 0.000085 0.364619 0.393697 0.375643 0.000083 948.680000 954.050000 949.784600 263.323621 1111.810000 1096.980000 1105.974000 287.117386 7939.510000 7948.970000 7944.241400 507.780278
517 0.190270 0.269170 0.222591 0.000192 0.472666 0.467604 0.470683 0.000033 0.359708 0.388231 0.371446 0.000038 0.189516 0.268916 0.222530 0.000431 0.191025 0.269424 0.222652 0.000435 0.466245 0.461307 0.463595 0.000062 0.479087 0.473902 0.477770 0.000068 0.355553 0.384351 0.367169 0.000083 0.363862 0.392111 0.375723 0.000083 948.450000 953.530000 950.126067 259.896913 1112.630000 1098.870000 1106.087667 286.420083 7938.920000 7947.600000 7943.786267 503.930218
518 0.190880 0.269025 0.222855 0.000191 0.471247 0.468649 0.470657 0.000032 0.359100 0.388800 0.371536 0.000038 0.189741 0.270151 0.222756 0.000432 0.192018 0.267900 0.222954 0.000428 0.463984 0.462708 0.463524 0.000062 0.478511 0.474591 0.477791 0.000066 0.354287 0.385685 0.367216 0.000083 0.363914 0.391914 0.375856 0.000082 948.290000 951.980000 950.394833 261.391357 1114.100000 1097.770000 1106.160267 278.876111 7937.610000 7950.250000 7943.444900 501.137163
519 0.189952 0.268307 0.223104 0.000194 0.471694 0.469064 0.470627 0.000033 0.358997 0.388761 0.371618 0.000039 0.189046 0.264275 0.223018 0.000436 0.190858 0.272338 0.223190 0.000433 0.464514 0.462384 0.463534 0.000063 0.478873 0.475744 0.477720 0.000067 0.354327 0.383140 0.367327 0.000083 0.363667 0.394382 0.375908 0.000083 948.100000 956.760000 950.519833 266.835649 1113.470000 1097.280000 1106.074000 286.038095 7938.430000 7945.960000 7943.406167 515.410214
520 0.189939 0.269286 0.222967 0.000199 0.472959 0.468322 0.470669 0.000033 0.359751 0.388707 0.371588 0.000039 0.190565 0.268334 0.222947 0.000437 0.189314 0.270237 0.222987 0.000437 0.466034 0.462545 0.463595 0.000063 0.479885 0.474099 0.477742 0.000067 0.355846 0.384861 0.367336 0.000083 0.363657 0.392554 0.375840 0.000083 946.010000 957.710000 950.727033 271.198392 1114.170000 1097.290000 1106.052833 291.042057 7939.820000 7945.000000 7943.220133 519.090290
521 0.190066 0.268941 0.222842 0.000201 0.473010 0.468455 0.470691 0.000032 0.359833 0.388649 0.371551 0.000040 0.190191 0.267550 0.222795 0.000435 0.189940 0.270331 0.222888 0.000439 0.466731 0.461757 0.463666 0.000062 0.479290 0.475153 0.477716 0.000066 0.356115 0.384074 0.367318 0.000083 0.363550 0.393224 0.375785 0.000086 947.140000 960.850000 950.857500 269.059304 1114.620000 1095.740000 1106.261733 290.827034 7938.240000 7943.410000 7942.880767 526.466452
522 0.189314 0.268883 0.222507 0.000197 0.472549 0.468962 0.470620 0.000033 0.359255 0.388930 0.371375 0.000039 0.189491 0.266160 0.222402 0.000429 0.189136 0.271606 0.222611 0.000436 0.465155 0.461752 0.463671 0.000062 0.479944 0.476172 0.477570 0.000068 0.354889 0.383515 0.367164 0.000082 0.363621 0.394346 0.375586 0.000085 947.970000 956.210000 951.011400 267.574162 1114.830000 1097.260000 1106.277533 287.714562 7937.200000 7946.530000 7942.711067 519.906842
523 0.189706 0.268533 0.222326 0.000198 0.471469 0.468635 0.470626 0.000032 0.358764 0.388594 0.371306 0.000039 0.188846 0.266388 0.222210 0.000433 0.190566 0.270678 0.222441 0.000435 0.464251 0.461902 0.463664 0.000061 0.478687 0.475368 0.477588 0.000067 0.354089 0.383696 0.367082 0.000082 0.363439 0.393492 0.375529 0.000084 944.810000 953.420000 950.972933 265.066427 1115.240000 1099.300000 1106.615333 287.768871 7939.950000 7947.280000 7942.411733 516.139553
524 0.189830 0.268017 0.222162 0.000196 0.471798 0.468637 0.470549 0.000033 0.359010 0.388389 0.371194 0.000039 0.188995 0.265037 0.221845 0.000427 0.190664 0.270998 0.222478 0.000430 0.465996 0.461957 0.463681 0.000061 0.477599 0.475317 0.477418 0.000067 0.355196 0.383189 0.366947 0.000081 0.362825 0.393589 0.375442 0.000083 946.640000 954.910000 950.879600 260.795309 1113.420000 1100.060000 1106.671000 292.775790 7939.940000 7945.030000 7942.449400 516.994213
525 0.189908 0.269765 0.222156 0.000197 0.472040 0.467725 0.470622 0.000033 0.359187 0.388541 0.371235 0.000039 0.188470 0.267672 0.221828 0.000427 0.191346 0.271858 0.222484 0.000439 0.465206 0.461560 0.463786 0.000062 0.478873 0.473889 0.477457 0.000068 0.354511 0.384005 0.367003 0.000081 0.363862 0.393077 0.375468 0.000086 945.680000 957.000000 950.782567 258.470778 1113.220000 1096.950000 1106.929833 293.572837 7941.100000 7946.050000 7942.287600 519.604489
526 0.189153 0.267934 0.222322 0.000196 0.471617 0.468453 0.470554 0.000032 0.358631 0.388246 0.371261 0.000039 0.188243 0.262195 0.221971 0.000430 0.190062 0.273674 0.222672 0.000434 0.465098 0.462149 0.463751 0.000061 0.478136 0.474758 0.477357 0.000068 0.354356 0.382167 0.367039 0.000082 0.362906 0.394324 0.375483 0.000084 947.430000 954.420000 950.709867 262.514222 1115.060000 1097.120000 1107.055633 298.035053 7937.510000 7948.460000 7942.234500 529.527209
527 0.188907 0.268550 0.222227 0.000199 0.472237 0.468093 0.470555 0.000033 0.358905 0.388276 0.371224 0.000039 0.187874 0.262840 0.221769 0.000431 0.189939 0.274260 0.222686 0.000449 0.464744 0.460379 0.463727 0.000062 0.479729 0.475807 0.477384 0.000067 0.353996 0.381363 0.366944 0.000082 0.363813 0.395188 0.375505 0.000086 945.920000 955.590000 950.670100 263.350682 1113.800000 1099.130000 1107.162767 303.098064 7940.280000 7945.280000 7942.167133 540.712283
528 0.189204 0.270185 0.222157 0.000203 0.472462 0.467550 0.470493 0.000033 0.359159 0.388604 0.371158 0.000040 0.187844 0.269437 0.221830 0.000441 0.190564 0.270934 0.222483 0.000449 0.465276 0.461192 0.463693 0.000061 0.479647 0.473908 0.477292 0.000068 0.354303 0.384490 0.366948 0.000084 0.364014 0.392718 0.375368 0.000086 948.970000 953.450000 950.563100 258.652191 1115.310000 1096.760000 1107.542333 303.215145 7935.720000 7949.790000 7941.894567 543.691604
529 0.188689 0.268639 0.221893 0.000202 0.472480 0.468295 0.470494 0.000032 0.358963 0.388433 0.371054 0.000040 0.187910 0.270510 0.221514 0.000437 0.189468 0.266769 0.222273 0.000447 0.465239 0.460797 0.463693 0.000060 0.479720 0.475793 0.477295 0.000068 0.354307 0.384682 0.366821 0.000083 0.363619 0.392184 0.375286 0.000085 945.980000 956.450000 950.438433 258.851586 1113.800000 1096.700000 1107.796400 302.733522 7940.220000 7946.850000 7941.765167 544.223223
530 0.188402 0.269113 0.221838 0.000202 0.472368 0.468449 0.470451 0.000033 0.358781 0.388715 0.371006 0.000039 0.188863 0.269256 0.221481 0.000436 0.187940 0.268971 0.222194 0.000452 0.466143 0.461596 0.463721 0.000060 0.478592 0.475301 0.477182 0.000069 0.355231 0.384660 0.366825 0.000082 0.362331 0.392769 0.375187 0.000086 947.870000 953.960000 950.417467 262.748131 1115.310000 1100.280000 1107.963000 298.161236 7936.820000 7945.760000 7941.619533 541.565071
531 0.188042 0.267298 0.221752 0.000203 0.471567 0.468050 0.470528 0.000033 0.358157 0.387749 0.371017 0.000040 0.187980 0.261685 0.221585 0.000436 0.188103 0.272910 0.221919 0.000455 0.465607 0.461548 0.463822 0.000061 0.477527 0.474551 0.477233 0.000068 0.354556 0.381603 0.366927 0.000084 0.361758 0.393895 0.375107 0.000087 946.660000 953.530000 950.587733 263.686934 1114.410000 1102.670000 1108.213133 290.072910 7938.930000 7943.800000 7941.199133 532.025698
532 0.188125 0.269450 0.221477 0.000203 0.471911 0.468856 0.470496 0.000032 0.358397 0.389094 0.370888 0.000040 0.188625 0.267282 0.221409 0.000439 0.187626 0.271618 0.221544 0.000453 0.464948 0.461365 0.463757 0.000059 0.478875 0.476346 0.477235 0.000068 0.354418 0.383732 0.366818 0.000083 0.362376 0.394455 0.374959 0.000088 947.000000 955.560000 950.713900 265.245011 1115.680000 1099.660000 1108.289800 288.040346 7937.320000 7944.780000 7940.996300 535.116822
533 0.187962 0.266965 0.221349 0.000203 0.472612 0.467851 0.470535 0.000032 0.358752 0.387496 0.370860 0.000040 0.189310 0.266066 0.221345 0.000434 0.186614 0.267864 0.221353 0.000450 0.466197 0.461283 0.463843 0.000061 0.479026 0.474419 0.477227 0.000067 0.355442 0.383196 0.366843 0.000083 0.362062 0.391797 0.374878 0.000087 944.830000 953.920000 950.548467 264.988822 1112.430000 1097.940000 1108.397367 289.909527 7942.740000 7948.140000 7941.054167 533.104523
534 0.188138 0.267505 0.221177 0.000200 0.472415 0.468765 0.470555 0.000032 0.358704 0.388261 0.370804 0.000039 0.191007 0.264957 0.221397 0.000421 0.185269 0.270054 0.220956 0.000448 0.465300 0.462337 0.463866 0.000059 0.479529 0.475193 0.477244 0.000066 0.355583 0.383385 0.366878 0.000081 0.361825 0.393137 0.374729 0.000086 945.300000 955.270000 950.530600 265.037811 1114.360000 1097.770000 1108.553133 289.669147 7940.340000 7946.960000 7940.916267 531.622362
535 0.187779 0.267521 0.221002 0.000202 0.472204 0.468441 0.470554 0.000032 0.358434 0.388073 0.370733 0.000039 0.189766 0.264656 0.221476 0.000422 0.185793 0.270386 0.220529 0.000449 0.465674 0.461368 0.463869 0.000061 0.478735 0.475514 0.477239 0.000067 0.355311 0.382683 0.366912 0.000080 0.361558 0.393462 0.374555 0.000086 947.480000 955.060000 950.381067 261.888319 1114.470000 1099.750000 1108.684400 284.981956 7938.050000 7945.190000 7940.934533 518.635783
536 0.187801 0.268310 0.220888 0.000200 0.472544 0.467475 0.470492 0.000032 0.358647 0.387809 0.370650 0.000039 0.188925 0.272951 0.221608 0.000425 0.186677 0.263668 0.220167 0.000452 0.465824 0.461530 0.463824 0.000060 0.479264 0.473420 0.477160 0.000066 0.355064 0.386099 0.366938 0.000081 0.362229 0.389519 0.374363 0.000087 945.920000 957.610000 950.249567 265.422736 1112.240000 1097.200000 1108.716133 281.703081 7941.840000 7945.190000 7941.034300 514.941518
537 0.187401 0.267753 0.220783 0.000201 0.472639 0.466610 0.470498 0.000032 0.358543 0.387067 0.370612 0.000039 0.186554 0.264786 0.221669 0.000429 0.188247 0.270720 0.219898 0.000452 0.466219 0.459899 0.463814 0.000061 0.479058 0.473321 0.477181 0.000067 0.354353 0.381854 0.366956 0.000081 0.362733 0.392280 0.374268 0.000086 945.960000 955.300000 950.012400 261.492969 1112.540000 1100.420000 1108.696833 284.091428 7941.500000 7944.280000 7941.290767 516.588083
538 0.187843 0.268412 0.220619 0.000203 0.471465 0.467886 0.470509 0.000032 0.358016 0.388097 0.370553 0.000039 0.189196 0.265952 0.221603 0.000439 0.186490 0.270872 0.219636 0.000455 0.463802 0.461949 0.463782 0.000061 0.479127 0.473824 0.477237 0.000067 0.353960 0.383550 0.366910 0.000082 0.362072 0.392643 0.374197 0.000086 948.470000 958.440000 949.987333 256.438307 1112.240000 1100.070000 1108.454467 285.507918 7939.290000 7941.490000 7941.558200 512.255208
539 0.187796 0.268182 0.220416 0.000202 0.472867 0.467638 0.470524 0.000032 0.358839 0.387856 0.370481 0.000039 0.187467 0.266306 0.221493 0.000440 0.188125 0.270058 0.219339 0.000448 0.465989 0.460607 0.463786 0.000061 0.479746 0.474670 0.477261 0.000067 0.354580 0.382886 0.366869 0.000083 0.363098 0.392825 0.374092 0.000085 947.160000 954.230000 949.984500 254.218156 1110.560000 1098.630000 1107.985267 285.920400 7942.280000 7947.140000 7942.030233 509.453474
540 0.187703 0.267082 0.220343 0.000200 0.473072 0.468431 0.470580 0.000032 0.358925 0.387891 0.370485 0.000038 0.189723 0.265198 0.221320 0.000437 0.185684 0.268965 0.219365 0.000452 0.466550 0.461525 0.463773 0.000060 0.479595 0.475337 0.477387 0.000066 0.355819 0.382994 0.366792 0.000082 0.362030 0.392788 0.374178 0.000085 947.190000 954.130000 950.020300 251.353350 1111.010000 1099.960000 1107.756733 284.073418 7941.800000 7945.910000 7942.222967 506.796496
541 0.186781 0.266417 0.220267 0.000198 0.472812 0.467320 0.470628 0.000032 0.358399 0.386959 0.370484 0.000038 0.187701 0.270510 0.221279 0.000448 0.185861 0.262325 0.219255 0.000443 0.465030 0.460656 0.463730 0.000061 0.480594 0.473984 0.477527 0.000066 0.354098 0.384598 0.366749 0.000084 0.362701 0.389320 0.374218 0.000084 944.810000 953.360000 949.845633 247.652474 1111.360000 1099.190000 1107.600100 282.763055 7943.830000 7947.450000 7942.554267 510.477884
542 0.187392 0.266915 0.220209 0.000198 0.472798 0.468593 0.470676 0.000033 0.358635 0.387921 0.370489 0.000038 0.187228 0.267781 0.221036 0.000445 0.187555 0.266049 0.219382 0.000433 0.465779 0.461734 0.463802 0.000063 0.479817 0.475452 0.477550 0.000066 0.354359 0.384152 0.366696 0.000084 0.362912 0.391690 0.374283 0.000083 944.200000 956.450000 949.757000 244.495094 1111.080000 1098.440000 1107.430633 281.551048 7944.720000 7945.110000 7942.812367 512.695091
543 0.187771 0.267300 0.220470 0.000200 0.472982 0.468539 0.470665 0.000033 0.358898 0.388043 0.370587 0.000039 0.189574 0.271423 0.221154 0.000448 0.185968 0.263177 0.219785 0.000440 0.465571 0.462557 0.463758 0.000063 0.480394 0.474521 0.477574 0.000066 0.355172 0.386103 0.366716 0.000084 0.362623 0.389983 0.374458 0.000084 943.940000 954.740000 949.750400 251.290250 1110.870000 1097.500000 1107.026200 282.747921 7945.190000 7947.760000 7943.223400 528.454794
544 0.187489 0.267476 0.220452 0.000200 0.471984 0.467309 0.470678 0.000033 0.358186 0.387376 0.370588 0.000039 0.188260 0.269307 0.221048 0.000450 0.186718 0.265644 0.219857 0.000432 0.464698 0.461019 0.463731 0.000063 0.479270 0.473599 0.477626 0.000065 0.354123 0.384334 0.366658 0.000086 0.362249 0.390417 0.374518 0.000084 944.080000 954.730000 949.565067 254.228908 1110.230000 1097.830000 1106.489267 281.374691 7945.690000 7947.440000 7943.945667 536.639248
545 0.187219 0.267426 0.220336 0.000204 0.473678 0.468623 0.470590 0.000032 0.359094 0.388144 0.370488 0.000040 0.186835 0.272438 0.220566 0.000446 0.187602 0.262414 0.220105 0.000450 0.467660 0.461898 0.463656 0.000062 0.479695 0.475348 0.477524 0.000064 0.355330 0.386114 0.366420 0.000084 0.362858 0.390174 0.374556 0.000087 944.590000 955.370000 949.355333 256.011369 1108.170000 1094.660000 1106.026700 275.133101 7947.240000 7949.970000 7944.617967 538.977720
546 0.186597 0.267256 0.220101 0.000205 0.472847 0.468930 0.470614 0.000033 0.358347 0.388260 0.370409 0.000040 0.185921 0.262792 0.220316 0.000445 0.187273 0.271719 0.219886 0.000452 0.465521 0.462036 0.463677 0.000063 0.480174 0.475824 0.477551 0.000066 0.353681 0.382339 0.366333 0.000084 0.363013 0.394182 0.374485 0.000087 944.440000 954.910000 949.304233 253.491114 1111.740000 1096.200000 1105.637133 271.350245 7943.820000 7948.890000 7945.058633 532.886447
547 0.186571 0.266599 0.219850 0.000206 0.472525 0.468219 0.470632 0.000032 0.358144 0.387571 0.370319 0.000040 0.187064 0.263861 0.220036 0.000445 0.186079 0.269336 0.219664 0.000461 0.465761 0.461723 0.463689 0.000063 0.479288 0.474715 0.477575 0.000064 0.354283 0.382578 0.366228 0.000084 0.362004 0.392564 0.374411 0.000088 944.380000 952.450000 949.276333 253.104573 1109.720000 1096.730000 1105.297200 262.426408 7945.900000 7950.820000 7945.426467 531.228140
548 0.186369 0.267234 0.219613 0.000205 0.472515 0.468540 0.470655 0.000032 0.358057 0.388017 0.370239 0.000040 0.186642 0.266108 0.219705 0.000445 0.186097 0.268361 0.219522 0.000458 0.466056 0.461983 0.463754 0.000064 0.478974 0.475096 0.477557 0.000065 0.354290 0.383633 0.366134 0.000084 0.361823 0.392402 0.374343 0.000088 944.850000 952.020000 949.341767 254.289888 1111.440000 1096.660000 1104.964367 264.216897 7943.710000 7951.320000 7945.693867 527.062144
549 0.186773 0.265596 0.219406 0.000200 0.473025 0.468409 0.470602 0.000033 0.358524 0.387283 0.370123 0.000039 0.188102 0.262135 0.219585 0.000441 0.185444 0.269056 0.219226 0.000447 0.465576 0.461278 0.463680 0.000064 0.480474 0.475539 0.477524 0.000065 0.354586 0.381621 0.366042 0.000082 0.362462 0.392946 0.374205 0.000085 943.940000 952.630000 949.273433 251.072789 1110.900000 1097.960000 1104.694567 268.675604 7945.160000 7949.410000 7946.032000 520.433045
550 0.186224 0.266203 0.219376 0.000200 0.472237 0.468391 0.470651 0.000033 0.357832 0.387516 0.370141 0.000039 0.186928 0.266338 0.219539 0.000441 0.185520 0.266069 0.219214 0.000448 0.464688 0.460390 0.463713 0.000063 0.479786 0.476392 0.477590 0.000066 0.353584 0.382769 0.366043 0.000083 0.362080 0.392263 0.374240 0.000086 945.140000 953.670000 949.175900 253.257851 1110.500000 1093.450000 1104.320667 268.142365 7944.360000 7952.880000 7946.503433 511.201747
551 0.186148 0.266381 0.219281 0.000201 0.473058 0.468044 0.470691 0.000033 0.358294 0.387379 0.370127 0.000039 0.185571 0.265527 0.219451 0.000438 0.186725 0.267236 0.219112 0.000444 0.466078 0.460839 0.463765 0.000063 0.480038 0.475248 0.477617 0.000067 0.353875 0.382714 0.366039 0.000082 0.362713 0.392043 0.374215 0.000085 944.080000 952.060000 949.307933 262.360339 1109.550000 1098.380000 1104.101400 264.828459 7946.370000 7949.560000 7946.590667 513.053588
552 0.186246 0.265473 0.219175 0.000199 0.472983 0.469349 0.470751 0.000033 0.358288 0.387799 0.370121 0.000039 0.186752 0.268786 0.219294 0.000437 0.185741 0.262159 0.219056 0.000443 0.465388 0.462057 0.463758 0.000064 0.480578 0.476641 0.477744 0.000065 0.353933 0.384749 0.365973 0.000083 0.362643 0.390848 0.374269 0.000085 943.100000 955.400000 949.383733 268.915559 1109.850000 1094.420000 1103.805033 268.920021 7947.050000 7950.180000 7946.811233 512.777770
553 0.185486 0.266515 0.219218 0.000200 0.472590 0.469852 0.470714 0.000033 0.357749 0.388517 0.370116 0.000040 0.185607 0.266844 0.219361 0.000441 0.185366 0.266186 0.219075 0.000442 0.465241 0.463545 0.463713 0.000064 0.479940 0.476159 0.477716 0.000067 0.353387 0.384864 0.365972 0.000084 0.362110 0.392170 0.374260 0.000085 947.180000 955.110000 949.275333 270.101421 1110.720000 1093.800000 1103.636400 268.813314 7942.100000 7951.090000 7947.088267 499.992099
554 0.186001 0.264943 0.219110 0.000205 0.472551 0.469826 0.470734 0.000033 0.357931 0.387873 0.370084 0.000040 0.186618 0.265434 0.219312 0.000443 0.185385 0.264451 0.218909 0.000449 0.465220 0.463077 0.463708 0.000064 0.479883 0.476575 0.477759 0.000067 0.353779 0.384020 0.365950 0.000085 0.362084 0.391725 0.374219 0.000085 946.190000 957.060000 949.297500 278.862020 1110.360000 1092.520000 1103.565333 271.110289 7943.450000 7950.420000 7947.137167 498.440151
555 0.185232 0.266021 0.218866 0.000203 0.473218 0.468827 0.470699 0.000033 0.358024 0.387705 0.369965 0.000040 0.183263 0.266531 0.219202 0.000440 0.187202 0.265510 0.218529 0.000445 0.465427 0.462347 0.463674 0.000064 0.481010 0.475307 0.477723 0.000066 0.352561 0.384021 0.365885 0.000084 0.363487 0.391388 0.374046 0.000084 943.800000 956.250000 949.140633 284.942146 1111.950000 1094.530000 1103.707967 272.964806 7944.250000 7949.220000 7947.151400 497.370802
556 0.185503 0.264493 0.218718 0.000202 0.472563 0.467778 0.470738 0.000033 0.357739 0.386464 0.369930 0.000040 0.185261 0.267289 0.219227 0.000437 0.185745 0.261697 0.218208 0.000454 0.465864 0.460178 0.463750 0.000063 0.479262 0.475378 0.477725 0.000067 0.353623 0.383022 0.365941 0.000083 0.361856 0.389906 0.373918 0.000086 946.360000 951.530000 948.959300 291.882333 1111.380000 1096.550000 1103.832233 279.542628 7942.260000 7951.920000 7947.208467 510.171565
557 0.185612 0.266960 0.218605 0.000203 0.472934 0.469345 0.470767 0.000032 0.358005 0.388391 0.369902 0.000040 0.185660 0.268071 0.219135 0.000437 0.185563 0.265849 0.218075 0.000457 0.465610 0.462256 0.463731 0.000062 0.480257 0.476435 0.477803 0.000066 0.353630 0.384582 0.365893 0.000083 0.362380 0.392200 0.373912 0.000087 943.620000 953.170000 948.997300 295.448878 1111.950000 1097.580000 1104.044767 286.929890 7944.430000 7949.250000 7946.957933 520.356385
558 0.184957 0.265129 0.218518 0.000203 0.473619 0.468427 0.470769 0.000033 0.358155 0.387108 0.369869 0.000040 0.183843 0.262229 0.219206 0.000439 0.186071 0.268029 0.217830 0.000457 0.467559 0.462293 0.463748 0.000062 0.479680 0.474562 0.477790 0.000066 0.354073 0.382267 0.365931 0.000083 0.362236 0.391949 0.373806 0.000088 944.920000 954.980000 948.998700 298.916468 1112.260000 1093.850000 1104.293900 294.020850 7942.820000 7951.170000 7946.707400 535.147086
559 0.185472 0.264562 0.218315 0.000200 0.473237 0.468871 0.470825 0.000032 0.358131 0.387147 0.369821 0.000039 0.186268 0.263114 0.219149 0.000439 0.184676 0.266010 0.217482 0.000452 0.465788 0.462229 0.463831 0.000062 0.480687 0.475512 0.477820 0.000066 0.353980 0.382583 0.365958 0.000083 0.362282 0.391712 0.373684 0.000087 944.340000 953.190000 949.073733 300.702800 1112.120000 1096.760000 1104.366500 290.325134 7943.540000 7950.050000 7946.559767 536.120704
560 0.185270 0.264781 0.218312 0.000200 0.472064 0.468256 0.470778 0.000032 0.357346 0.386866 0.369791 0.000039 0.184918 0.259853 0.219048 0.000449 0.185622 0.269708 0.217575 0.000445 0.464814 0.461785 0.463839 0.000062 0.479314 0.474728 0.477716 0.000065 0.352856 0.381012 0.365923 0.000084 0.361837 0.392720 0.373659 0.000087 945.730000 956.170000 949.049200 298.163047 1111.060000 1098.500000 1104.347133 286.555941 7943.210000 7945.330000 7946.603667 533.934653
561 0.184708 0.265171 0.218275 0.000201 0.473468 0.468170 0.470809 0.000032 0.357964 0.386971 0.369795 0.000039 0.184418 0.265714 0.218843 0.000448 0.184998 0.264629 0.217708 0.000447 0.467224 0.461018 0.463946 0.000061 0.479712 0.475323 0.477672 0.000067 0.354102 0.382896 0.365904 0.000083 0.361827 0.391045 0.373686 0.000087 945.770000 955.410000 949.036333 295.120173 1108.550000 1096.340000 1104.306600 282.516326 7945.680000 7948.250000 7946.657067 530.433529
562 0.185001 0.263832 0.218243 0.000203 0.472810 0.467582 0.470781 0.000033 0.357686 0.386082 0.369766 0.000039 0.184186 0.261205 0.218576 0.000451 0.185816 0.266458 0.217909 0.000451 0.466891 0.460148 0.463925 0.000062 0.478728 0.475015 0.477637 0.000068 0.353809 0.380571 0.365786 0.000085 0.361564 0.391592 0.373746 0.000086 945.820000 952.760000 948.783600 295.924097 1110.820000 1095.620000 1104.154867 279.410537 7943.360000 7951.620000 7947.061533 528.317046
563 0.184914 0.264353 0.218197 0.000204 0.472826 0.469145 0.470750 0.000032 0.357661 0.387229 0.369728 0.000039 0.185666 0.263148 0.218366 0.000451 0.184163 0.265559 0.218027 0.000445 0.467114 0.462329 0.463918 0.000061 0.478537 0.475962 0.477582 0.000068 0.354535 0.382656 0.365697 0.000085 0.360787 0.391801 0.373760 0.000085 945.060000 954.210000 948.783633 289.642912 1109.880000 1096.630000 1104.005233 272.090206 7945.060000 7949.160000 7947.211133 514.439404
564 0.184965 0.265222 0.217949 0.000205 0.472131 0.467734 0.470774 0.000032 0.357265 0.386729 0.369644 0.000040 0.185763 0.265071 0.218036 0.000451 0.184167 0.265373 0.217863 0.000443 0.465677 0.459789 0.463921 0.000062 0.478585 0.475679 0.477628 0.000067 0.353711 0.381901 0.365567 0.000085 0.360818 0.391557 0.373722 0.000085 946.970000 953.890000 948.859633 283.202523 1111.670000 1092.870000 1104.034667 267.938063 7941.360000 7953.240000 7947.105700 503.653832
565 0.184839 0.265060 0.217849 0.000200 0.472504 0.469030 0.470795 0.000032 0.357438 0.387442 0.369616 0.000039 0.184356 0.268856 0.217959 0.000446 0.185321 0.261263 0.217740 0.000433 0.465131 0.461955 0.463916 0.000062 0.479876 0.476106 0.477673 0.000068 0.352821 0.384715 0.365533 0.000085 0.362054 0.390169 0.373700 0.000084 946.790000 953.330000 949.004100 276.906080 1111.620000 1097.880000 1104.162467 266.060068 7941.590000 7948.790000 7946.833433 496.300894
566 0.184947 0.265325 0.217903 0.000203 0.473195 0.467058 0.470756 0.000032 0.357896 0.386365 0.369614 0.000039 0.184747 0.268185 0.217917 0.000446 0.185148 0.262466 0.217888 0.000437 0.465972 0.461056 0.463958 0.000061 0.480418 0.473059 0.477553 0.000069 0.353482 0.383908 0.365542 0.000084 0.362310 0.388821 0.373687 0.000085 947.710000 952.210000 949.320500 267.754492 1109.630000 1096.040000 1104.062000 262.189186 7942.660000 7951.750000 7946.617500 490.212416
567 0.184793 0.264123 0.217718 0.000201 0.472952 0.468284 0.470783 0.000032 0.357688 0.386620 0.369557 0.000039 0.185455 0.264918 0.217432 0.000438 0.184132 0.263328 0.218005 0.000435 0.467167 0.461745 0.463949 0.000062 0.478737 0.474823 0.477616 0.000068 0.354482 0.383014 0.365342 0.000083 0.360895 0.390225 0.373772 0.000085 946.770000 952.640000 949.478700 263.122818 1110.340000 1097.320000 1103.940700 266.947207 7942.890000 7950.040000 7946.580600 490.725791
568 0.184940 0.266055 0.217625 0.000201 0.472070 0.467585 0.470820 0.000032 0.357218 0.386973 0.369542 0.000039 0.184398 0.267171 0.217411 0.000444 0.185482 0.264939 0.217839 0.000431 0.465923 0.461013 0.464033 0.000062 0.478216 0.474157 0.477607 0.000069 0.353313 0.383476 0.365384 0.000083 0.361123 0.390470 0.373700 0.000084 945.730000 955.100000 949.788200 260.763973 1111.360000 1097.340000 1103.919167 266.970713 7942.910000 7947.560000 7946.292633 485.169319
569 0.184680 0.264414 0.217553 0.000198 0.471562 0.468608 0.470867 0.000031 0.356809 0.386931 0.369541 0.000038 0.183197 0.266052 0.217251 0.000437 0.186163 0.262777 0.217855 0.000434 0.464761 0.461470 0.464087 0.000061 0.478364 0.475746 0.477647 0.000067 0.352135 0.383303 0.365353 0.000082 0.361483 0.390559 0.373730 0.000084 948.010000 954.390000 949.967233 255.656820 1111.130000 1093.970000 1103.902800 266.157502 7940.860000 7951.640000 7946.129967 475.628722
570 0.185024 0.264486 0.217762 0.000201 0.471874 0.469438 0.470876 0.000031 0.357134 0.387457 0.369630 0.000039 0.184893 0.263752 0.217423 0.000444 0.185155 0.265220 0.218101 0.000441 0.464498 0.463007 0.464110 0.000061 0.479250 0.475869 0.477641 0.000067 0.352656 0.383305 0.365435 0.000084 0.361612 0.391610 0.373825 0.000084 947.340000 957.730000 950.122567 248.503107 1111.040000 1094.700000 1103.966733 266.488312 7941.620000 7947.570000 7945.910700 470.124994
571 0.185229 0.264712 0.217879 0.000198 0.472947 0.468453 0.470900 0.000032 0.357860 0.386957 0.369692 0.000039 0.185661 0.263693 0.217478 0.000438 0.184797 0.265732 0.218281 0.000436 0.465779 0.462284 0.464097 0.000062 0.480116 0.474622 0.477703 0.000067 0.353732 0.382848 0.365449 0.000083 0.361989 0.391066 0.373934 0.000083 947.650000 958.050000 950.248633 245.641437 1108.880000 1096.580000 1103.972933 268.222729 7943.470000 7945.370000 7945.778433 469.215609
572 0.185328 0.264972 0.217887 0.000196 0.472048 0.468722 0.470937 0.000032 0.357360 0.387222 0.369717 0.000039 0.184317 0.262924 0.217436 0.000429 0.186339 0.267021 0.218338 0.000443 0.465528 0.461646 0.464132 0.000062 0.478568 0.475798 0.477743 0.000067 0.353044 0.382157 0.365453 0.000082 0.361677 0.392287 0.373981 0.000085 945.510000 954.220000 950.193300 243.386516 1108.170000 1093.070000 1103.758433 267.139651 7946.320000 7952.710000 7946.048267 467.334276
573 0.185219 0.264575 0.217976 0.000195 0.473188 0.469226 0.470885 0.000032 0.358000 0.387365 0.369721 0.000039 0.182522 0.266063 0.217510 0.000432 0.187916 0.263087 0.218443 0.000438 0.466642 0.461974 0.464054 0.000062 0.479734 0.476477 0.477716 0.000066 0.352994 0.383610 0.365436 0.000083 0.363006 0.391121 0.374006 0.000084 946.960000 955.730000 950.209000 243.865288 1107.390000 1093.840000 1103.426900 268.696878 7945.650000 7950.430000 7946.364100 470.462287
574 0.184654 0.264844 0.218035 0.000200 0.473451 0.468557 0.470905 0.000032 0.357932 0.387072 0.369757 0.000039 0.184792 0.263254 0.217642 0.000443 0.184516 0.266435 0.218427 0.000443 0.466844 0.462033 0.464058 0.000062 0.480058 0.475082 0.477753 0.000066 0.354023 0.382521 0.365492 0.000084 0.361841 0.391623 0.374023 0.000085 945.290000 955.520000 949.962233 244.504627 1108.190000 1092.630000 1103.416800 261.000399 7946.520000 7951.850000 7946.620967 465.536690
575 0.185075 0.265782 0.218115 0.000204 0.474131 0.469163 0.470919 0.000031 0.358508 0.387811 0.369798 0.000039 0.185132 0.264170 0.217904 0.000455 0.185018 0.267393 0.218326 0.000444 0.467105 0.462731 0.464103 0.000061 0.481156 0.475595 0.477735 0.000065 0.354316 0.383307 0.365624 0.000085 0.362701 0.392314 0.373971 0.000085 945.950000 955.560000 949.794267 240.906575 1106.740000 1094.280000 1103.063600 257.901587 7947.310000 7950.160000 7947.142133 462.742730
576 0.185516 0.265562 0.217937 0.000199 0.472193 0.469167 0.470909 0.000031 0.357522 0.387725 0.369720 0.000038 0.185708 0.263368 0.217582 0.000449 0.185325 0.267757 0.218292 0.000440 0.465209 0.462367 0.464122 0.000061 0.479177 0.475967 0.477696 0.000066 0.353408 0.382767 0.365506 0.000083 0.361636 0.392683 0.373934 0.000084 946.370000 956.310000 949.588767 236.837822 1108.000000 1092.540000 1102.859433 259.147606 7945.630000 7951.150000 7947.551800 466.210035
577 0.184213 0.265752 0.217848 0.000201 0.472714 0.468263 0.470960 0.000031 0.357314 0.387258 0.369716 0.000038 0.183692 0.266749 0.217349 0.000453 0.184734 0.264754 0.218347 0.000443 0.465525 0.460830 0.464202 0.000060 0.479903 0.475697 0.477719 0.000066 0.352791 0.383197 0.365461 0.000085 0.361836 0.391320 0.373971 0.000085 947.590000 957.140000 949.487400 234.180281 1106.470000 1093.570000 1102.606800 262.422200 7945.940000 7949.290000 7947.905800 463.925517
578 0.184715 0.264500 0.217651 0.000202 0.472495 0.468995 0.470984 0.000031 0.357383 0.387197 0.369651 0.000039 0.185705 0.266262 0.217089 0.000453 0.183724 0.262738 0.218212 0.000435 0.466354 0.461262 0.464259 0.000059 0.478637 0.476729 0.477710 0.000066 0.354095 0.383262 0.365391 0.000084 0.360672 0.391133 0.373911 0.000083 945.950000 956.510000 949.405333 231.114279 1108.770000 1096.410000 1102.562000 264.349544 7945.280000 7947.080000 7948.032667 463.367313
579 0.184629 0.266642 0.217597 0.000203 0.473576 0.468844 0.471027 0.000031 0.357997 0.387963 0.369655 0.000039 0.184880 0.270008 0.216789 0.000448 0.184378 0.263275 0.218406 0.000446 0.467003 0.462145 0.464401 0.000058 0.480149 0.475543 0.477653 0.000066 0.354153 0.385290 0.365356 0.000084 0.361841 0.390636 0.373954 0.000085 946.110000 957.310000 949.210300 232.972734 1108.890000 1092.360000 1102.444133 265.414896 7945.000000 7950.330000 7948.345567 458.411028
580 0.184232 0.264705 0.217291 0.000199 0.472332 0.467878 0.470991 0.000031 0.357092 0.386609 0.369511 0.000039 0.184796 0.261489 0.216339 0.000431 0.183668 0.267921 0.218242 0.000442 0.466024 0.461618 0.464382 0.000059 0.478639 0.474138 0.477601 0.000066 0.353533 0.381566 0.365165 0.000082 0.360651 0.391651 0.373858 0.000085 946.450000 954.630000 949.127567 233.775320 1107.140000 1093.800000 1102.358300 263.544444 7946.410000 7951.570000 7948.514133 450.971931
581 0.184056 0.264541 0.217158 0.000202 0.471399 0.467604 0.470972 0.000031 0.356462 0.386379 0.369447 0.000039 0.183634 0.264979 0.216533 0.000434 0.184479 0.264103 0.217783 0.000437 0.464432 0.460842 0.464383 0.000058 0.478367 0.474366 0.477562 0.000067 0.352113 0.382497 0.365243 0.000083 0.360811 0.390261 0.373650 0.000084 945.200000 953.170000 948.941933 235.304761 1108.300000 1095.070000 1102.294567 262.049538 7946.500000 7951.760000 7948.763500 455.748152
582 0.183910 0.263822 0.217130 0.000205 0.473803 0.469812 0.470987 0.000031 0.357846 0.387416 0.369444 0.000039 0.183885 0.264816 0.216510 0.000436 0.183935 0.262828 0.217751 0.000445 0.468169 0.463484 0.464370 0.000058 0.479437 0.476141 0.477604 0.000067 0.354456 0.384017 0.365226 0.000082 0.361236 0.390816 0.373663 0.000084 945.010000 953.700000 948.947500 237.567444 1106.530000 1091.340000 1102.009633 263.060239 7948.460000 7954.960000 7949.042867 460.339598
583 0.183971 0.264535 0.217170 0.000202 0.473515 0.468491 0.470929 0.000031 0.357697 0.386909 0.369426 0.000039 0.184058 0.265123 0.216590 0.000433 0.183883 0.263947 0.217751 0.000438 0.467384 0.461196 0.464303 0.000059 0.479647 0.475786 0.477556 0.000066 0.354054 0.382767 0.365217 0.000081 0.361341 0.391051 0.373634 0.000083 944.830000 952.570000 948.969000 232.878672 1107.550000 1094.090000 1101.797400 266.495612 7947.620000 7953.340000 7949.233600 459.525877
584 0.183806 0.263817 0.217004 0.000199 0.472623 0.469098 0.471013 0.000031 0.357096 0.386986 0.369410 0.000039 0.183278 0.263688 0.216433 0.000424 0.184334 0.263946 0.217575 0.000437 0.465480 0.461982 0.464444 0.000060 0.479766 0.476215 0.477583 0.000066 0.352600 0.382664 0.365240 0.000080 0.361593 0.391307 0.373579 0.000084 943.070000 953.610000 948.971733 231.853693 1108.610000 1092.820000 1101.720267 261.267256 7948.320000 7953.570000 7949.308000 458.303963
585 0.183123 0.263387 0.216990 0.000204 0.473123 0.468961 0.471009 0.000031 0.357123 0.386732 0.369402 0.000039 0.184017 0.257931 0.216321 0.000423 0.182230 0.268844 0.217659 0.000447 0.466085 0.462834 0.464454 0.000059 0.480162 0.475088 0.477565 0.000066 0.353257 0.380873 0.365200 0.000081 0.360989 0.392590 0.373603 0.000086 943.720000 952.770000 949.106133 233.273096 1109.910000 1095.230000 1101.722600 254.923887 7946.370000 7952.000000 7949.171267 458.503483
586 0.183580 0.264507 0.216868 0.000205 0.472667 0.468816 0.471029 0.000031 0.357032 0.387093 0.369364 0.000039 0.183253 0.261880 0.216374 0.000433 0.183907 0.267134 0.217361 0.000443 0.466053 0.462091 0.464454 0.000060 0.479282 0.475542 0.477604 0.000067 0.352933 0.382006 0.365222 0.000082 0.361132 0.392179 0.373507 0.000084 942.740000 955.490000 949.266600 234.926133 1108.640000 1093.740000 1101.579000 251.461686 7948.620000 7950.770000 7949.154400 460.208805
587 0.183211 0.264344 0.216530 0.000206 0.472989 0.468428 0.471018 0.000031 0.357078 0.386794 0.369223 0.000040 0.183856 0.261624 0.216150 0.000440 0.182566 0.267063 0.216910 0.000440 0.466618 0.461681 0.464432 0.000060 0.479359 0.475174 0.477604 0.000068 0.353513 0.381658 0.365119 0.000084 0.360642 0.391930 0.373327 0.000084 945.930000 955.320000 949.112900 236.795702 1107.360000 1093.440000 1101.503033 242.700851 7946.710000 7951.240000 7949.384067 446.624426
588 0.182903 0.263087 0.216388 0.000206 0.472364 0.468327 0.470995 0.000032 0.356580 0.386231 0.369152 0.000040 0.182729 0.260521 0.216011 0.000443 0.183076 0.265653 0.216764 0.000442 0.466019 0.461775 0.464419 0.000060 0.478709 0.474879 0.477572 0.000068 0.352703 0.381273 0.365056 0.000085 0.360456 0.391189 0.373249 0.000084 943.990000 954.250000 949.001033 238.832035 1106.440000 1091.740000 1101.334867 241.743037 7949.570000 7954.010000 7949.664100 446.470680
589 0.183391 0.262781 0.216286 0.000204 0.472350 0.468791 0.470954 0.000032 0.356767 0.386387 0.369087 0.000039 0.183948 0.263326 0.215932 0.000450 0.182834 0.262236 0.216640 0.000438 0.465863 0.462239 0.464388 0.000060 0.478838 0.475342 0.477519 0.000067 0.353097 0.382674 0.365006 0.000085 0.360436 0.390100 0.373168 0.000084 943.240000 953.490000 948.792867 238.231146 1106.910000 1093.660000 1101.238400 245.220210 7949.850000 7952.850000 7949.968733 448.804001
590 0.183550 0.264148 0.216272 0.000200 0.471872 0.468264 0.470895 0.000032 0.356543 0.386618 0.369046 0.000039 0.183869 0.265386 0.215852 0.000439 0.183232 0.262910 0.216693 0.000442 0.465575 0.460534 0.464333 0.000060 0.478169 0.475994 0.477457 0.000067 0.352893 0.382475 0.364941 0.000084 0.360194 0.390760 0.373151 0.000085 943.320000 954.700000 948.802800 238.628520 1107.840000 1091.040000 1101.168533 240.675052 7948.840000 7954.260000 7950.028667 447.836506
591 0.183067 0.263615 0.216311 0.000205 0.472947 0.468968 0.470906 0.000032 0.356995 0.386827 0.369068 0.000040 0.183053 0.260759 0.215969 0.000439 0.183081 0.266471 0.216652 0.000454 0.466504 0.462684 0.464437 0.000059 0.479389 0.475252 0.477376 0.000068 0.353124 0.381914 0.365050 0.000084 0.360866 0.391740 0.373086 0.000087 943.580000 952.230000 948.720267 236.031037 1106.440000 1092.550000 1101.186100 240.238366 7949.980000 7955.220000 7950.093633 438.666467
592 0.183309 0.263706 0.216249 0.000202 0.472566 0.468677 0.470792 0.000033 0.356863 0.386688 0.368975 0.000039 0.182395 0.264693 0.216001 0.000440 0.184223 0.262719 0.216497 0.000445 0.465977 0.461748 0.464296 0.000060 0.479155 0.475606 0.477289 0.000070 0.352544 0.382926 0.364978 0.000083 0.361182 0.390451 0.372972 0.000085 940.500000 953.390000 948.594867 239.370740 1106.100000 1093.860000 1101.179533 241.832820 7953.400000 7952.750000 7950.225600 436.043301
593 0.183432 0.263039 0.216305 0.000201 0.472742 0.467486 0.470846 0.000033 0.357018 0.385707 0.369029 0.000039 0.183461 0.262079 0.216099 0.000433 0.183403 0.263999 0.216510 0.000446 0.466163 0.460094 0.464358 0.000061 0.479322 0.474878 0.477334 0.000068 0.353082 0.380888 0.365054 0.000082 0.360954 0.390526 0.373004 0.000085 944.280000 953.320000 948.418233 239.774165 1106.880000 1091.510000 1101.246800 238.943507 7948.840000 7955.170000 7950.334967 433.903005
594 0.183096 0.263016 0.216405 0.000197 0.472917 0.468414 0.470840 0.000032 0.356988 0.386254 0.369066 0.000038 0.182152 0.262961 0.216211 0.000427 0.184040 0.263070 0.216600 0.000441 0.466982 0.463041 0.464407 0.000061 0.478852 0.473786 0.477273 0.000069 0.353050 0.383009 0.365129 0.000081 0.360927 0.389500 0.373003 0.000084 945.680000 954.940000 948.382900 241.694026 1106.190000 1094.380000 1101.373933 242.546035 7948.130000 7950.680000 7950.243167 441.991006
595 0.183298 0.263272 0.216517 0.000198 0.472544 0.469026 0.470881 0.000032 0.356846 0.386724 0.369135 0.000039 0.181666 0.263984 0.216399 0.000437 0.184930 0.262561 0.216635 0.000436 0.465862 0.463559 0.464446 0.000061 0.479227 0.474492 0.477316 0.000067 0.352184 0.383729 0.365227 0.000083 0.361508 0.389720 0.373044 0.000084 945.030000 952.830000 948.500200 242.736999 1106.990000 1092.560000 1101.132167 247.234462 7947.980000 7954.610000 7950.367633 444.946854
596 0.183078 0.263341 0.216617 0.000201 0.472567 0.468698 0.470907 0.000032 0.356771 0.386556 0.369191 0.000039 0.181267 0.261045 0.216306 0.000440 0.184889 0.265637 0.216927 0.000441 0.466277 0.462241 0.464396 0.000060 0.478857 0.475156 0.477419 0.000067 0.352273 0.381762 0.365160 0.000083 0.361270 0.391349 0.373222 0.000084 945.530000 955.270000 948.807200 249.951573 1106.830000 1093.100000 1100.836667 252.830551 7947.640000 7951.630000 7950.356133 462.521927
597 0.183199 0.262500 0.216653 0.000202 0.472958 0.468123 0.470923 0.000032 0.357054 0.385874 0.369215 0.000039 0.181668 0.259631 0.216209 0.000445 0.184729 0.265369 0.217098 0.000452 0.466939 0.461661 0.464431 0.000059 0.478977 0.474585 0.477415 0.000068 0.352831 0.380849 0.365142 0.000084 0.361278 0.390899 0.373289 0.000085 945.310000 952.980000 948.872067 251.163193 1107.530000 1093.940000 1100.637133 256.814969 7947.160000 7953.080000 7950.490800 471.849110
598 0.183059 0.263775 0.216383 0.000203 0.473411 0.468478 0.470972 0.000032 0.357270 0.386597 0.369137 0.000039 0.184568 0.261357 0.215848 0.000451 0.181550 0.266193 0.216918 0.000451 0.466221 0.462261 0.464477 0.000060 0.480600 0.474696 0.477467 0.000067 0.353560 0.381899 0.365026 0.000084 0.360980 0.391295 0.373248 0.000085 945.600000 954.370000 948.815533 255.193445 1105.360000 1093.710000 1100.432967 256.575121 7949.040000 7951.920000 7950.751500 474.382144
599 0.183212 0.264577 0.216246 0.000201 0.472033 0.468781 0.470919 0.000032 0.356505 0.387100 0.369050 0.000039 0.183209 0.264652 0.215611 0.000454 0.183216 0.264502 0.216882 0.000446 0.465208 0.461366 0.464422 0.000059 0.478858 0.476196 0.477415 0.000067 0.352408 0.382681 0.364897 0.000085 0.360601 0.391518 0.373202 0.000085 945.130000 953.520000 949.035033 257.427555 1106.220000 1090.860000 1100.155233 261.245107 7948.650000 7955.620000 7950.809733 474.468963
600 0.183041 0.263986 0.216114 0.000198 0.473508 0.468084 0.470990 0.000032 0.357321 0.386445 0.369040 0.000039 0.182450 0.266576 0.215371 0.000457 0.183632 0.261396 0.216857 0.000441 0.466788 0.462341 0.464528 0.000060 0.480228 0.473827 0.477453 0.000068 0.353053 0.384035 0.364865 0.000086 0.361589 0.388855 0.373215 0.000084 946.630000 954.150000 949.096267 264.240968 1106.530000 1092.150000 1099.975667 264.682442 7946.840000 7953.700000 7950.928067 485.914583
601 0.183567 0.261995 0.216249 0.000200 0.473015 0.468205 0.470991 0.000032 0.357236 0.385721 0.369094 0.000039 0.182732 0.258558 0.215424 0.000457 0.184403 0.265432 0.217075 0.000449 0.466056 0.461311 0.464502 0.000059 0.479973 0.475099 0.477480 0.000068 0.352726 0.380210 0.364870 0.000087 0.361745 0.391232 0.373318 0.000086 946.540000 955.910000 949.306867 266.078887 1106.090000 1090.400000 1099.906267 265.261904 7947.370000 7953.690000 7950.786867 485.356690
602 0.183134 0.262648 0.216312 0.000200 0.472139 0.469404 0.471033 0.000032 0.356537 0.386702 0.369145 0.000039 0.182634 0.262627 0.215581 0.000457 0.183634 0.262669 0.217044 0.000456 0.465895 0.462577 0.464607 0.000059 0.478382 0.476230 0.477458 0.000067 0.352591 0.382597 0.364997 0.000086 0.360483 0.390806 0.373292 0.000087 946.800000 954.310000 949.556933 267.919105 1106.240000 1090.490000 1099.636833 269.065745 7946.960000 7955.200000 7950.806233 484.588311
603 0.183354 0.263778 0.216488 0.000202 0.472580 0.468254 0.471044 0.000031 0.356890 0.386464 0.369221 0.000039 0.183154 0.263430 0.215677 0.000459 0.183555 0.264126 0.217298 0.000461 0.465879 0.461278 0.464499 0.000059 0.479281 0.475231 0.477589 0.000067 0.352789 0.382139 0.364970 0.000086 0.360991 0.390789 0.373472 0.000087 947.870000 953.400000 949.640300 275.212755 1106.570000 1091.100000 1099.564433 268.687585 7945.560000 7955.500000 7950.795267 484.990220
604 0.183041 0.264683 0.216608 0.000204 0.472722 0.467830 0.470995 0.000031 0.356850 0.386571 0.369240 0.000040 0.182432 0.266635 0.215768 0.000455 0.183649 0.262732 0.217447 0.000465 0.465440 0.461247 0.464469 0.000060 0.480004 0.474412 0.477521 0.000067 0.352237 0.383402 0.364989 0.000086 0.361462 0.389740 0.373492 0.000088 947.980000 953.180000 949.563033 280.779786 1107.010000 1092.060000 1099.686633 273.951984 7945.010000 7954.760000 7950.750333 494.435149
605 0.182880 0.264607 0.216587 0.000205 0.472666 0.468801 0.470925 0.000031 0.356751 0.387123 0.369190 0.000040 0.181104 0.264165 0.215717 0.000458 0.184656 0.265050 0.217456 0.000468 0.466085 0.462527 0.464376 0.000060 0.479246 0.475074 0.477474 0.000067 0.352093 0.383182 0.364913 0.000086 0.361410 0.391064 0.373467 0.000088 945.430000 953.230000 949.501400 284.574686 1105.560000 1089.900000 1099.954700 276.714571 7949.010000 7956.870000 7950.543900 499.014516
606 0.183225 0.264539 0.216392 0.000204 0.472561 0.469322 0.470938 0.000031 0.356827 0.387409 0.369120 0.000039 0.182331 0.266064 0.215600 0.000458 0.184119 0.263015 0.217184 0.000467 0.465107 0.462936 0.464349 0.000060 0.480015 0.475708 0.477528 0.000067 0.351997 0.384187 0.364849 0.000086 0.361657 0.390631 0.373390 0.000088 949.170000 958.500000 949.549167 285.890323 1105.110000 1090.080000 1099.850233 274.036893 7945.720000 7951.420000 7950.600600 495.367407
607 0.183466 0.262118 0.216421 0.000201 0.473299 0.469440 0.470958 0.000031 0.357366 0.386511 0.369143 0.000039 0.181917 0.260523 0.215680 0.000460 0.185016 0.263714 0.217161 0.000461 0.467568 0.463816 0.464361 0.000060 0.479029 0.475064 0.477555 0.000067 0.353308 0.382499 0.364889 0.000086 0.361424 0.390524 0.373398 0.000088 948.140000 955.030000 949.620800 291.162198 1104.740000 1090.670000 1099.606333 271.204110 7947.120000 7954.300000 7950.772867 500.167806
608 0.184069 0.263508 0.216485 0.000201 0.473028 0.468503 0.470947 0.000032 0.357444 0.386505 0.369162 0.000039 0.182834 0.260542 0.215720 0.000467 0.185304 0.266474 0.217250 0.000454 0.466371 0.463172 0.464387 0.000061 0.479685 0.473834 0.477506 0.000068 0.352956 0.382120 0.364920 0.000087 0.361932 0.390890 0.373404 0.000086 946.060000 953.810000 949.541400 295.864654 1103.090000 1091.040000 1099.513200 269.082649 7950.850000 7955.150000 7950.945400 509.290698
609 0.184214 0.264996 0.216716 0.000204 0.471756 0.468735 0.470896 0.000031 0.356739 0.387239 0.369224 0.000040 0.180149 0.260302 0.215702 0.000471 0.188279 0.269689 0.217730 0.000458 0.465221 0.463306 0.464373 0.000060 0.478290 0.474164 0.477418 0.000067 0.351192 0.382105 0.364905 0.000087 0.362286 0.392374 0.373543 0.000089 948.500000 957.500000 949.688833 297.648306 1105.760000 1090.880000 1099.317333 273.423928 7945.740000 7951.620000 7950.993833 513.383357
610 0.183638 0.264059 0.216836 0.000201 0.472317 0.467954 0.470861 0.000031 0.356846 0.386396 0.369251 0.000039 0.182772 0.264008 0.215649 0.000466 0.184504 0.264110 0.218023 0.000462 0.465446 0.461250 0.464274 0.000061 0.479189 0.474658 0.477448 0.000066 0.352376 0.382353 0.364824 0.000086 0.361315 0.390439 0.373678 0.000089 947.010000 955.510000 949.818767 292.751207 1104.300000 1091.090000 1099.285867 274.729001 7948.690000 7953.400000 7950.895367 506.758300
611 0.183655 0.264386 0.217018 0.000202 0.472501 0.467468 0.470841 0.000032 0.356963 0.386236 0.369312 0.000040 0.183855 0.263214 0.215754 0.000469 0.183455 0.265558 0.218281 0.000462 0.465481 0.461882 0.464352 0.000061 0.479521 0.473055 0.477331 0.000067 0.352831 0.382415 0.364913 0.000087 0.361095 0.390056 0.373711 0.000088 948.350000 957.960000 949.956800 292.913563 1105.210000 1088.440000 1099.088233 277.460674 7946.440000 7953.600000 7950.954967 508.696805
612 0.183873 0.263870 0.217037 0.000202 0.472306 0.468903 0.470854 0.000032 0.356933 0.386890 0.369328 0.000040 0.183416 0.263505 0.215757 0.000465 0.184330 0.264234 0.218317 0.000454 0.465411 0.461923 0.464307 0.000060 0.479200 0.475883 0.477402 0.000068 0.352613 0.382556 0.364887 0.000087 0.361252 0.391224 0.373768 0.000088 945.430000 955.540000 950.108567 294.402636 1105.180000 1088.290000 1098.901867 279.313803 7949.390000 7956.170000 7950.989567 502.428482
613 0.183404 0.263802 0.217029 0.000206 0.472921 0.468208 0.470735 0.000032 0.357114 0.386445 0.369253 0.000040 0.181707 0.260986 0.215643 0.000465 0.185102 0.266618 0.218416 0.000466 0.466042 0.462458 0.464175 0.000061 0.479800 0.473957 0.477295 0.000067 0.352308 0.381869 0.364762 0.000087 0.361921 0.391021 0.373743 0.000089 947.600000 953.260000 950.335100 292.754736 1103.000000 1089.790000 1098.779033 280.883851 7949.400000 7956.950000 7950.885867 505.715772
614 0.183362 0.264182 0.216964 0.000205 0.472564 0.469986 0.470673 0.000032 0.356883 0.387664 0.369189 0.000041 0.182754 0.262418 0.215473 0.000461 0.183971 0.265945 0.218454 0.000474 0.465627 0.463388 0.464115 0.000060 0.479501 0.476585 0.477231 0.000067 0.352478 0.382999 0.364658 0.000087 0.361289 0.392329 0.373720 0.000091 948.090000 958.380000 950.275167 295.144468 1101.880000 1091.060000 1098.640967 285.694518 7950.030000 7950.560000 7951.083867 513.486559
615 0.183331 0.263855 0.216922 0.000207 0.472163 0.468494 0.470706 0.000032 0.356630 0.386638 0.369192 0.000040 0.182299 0.262751 0.215505 0.000454 0.184363 0.264960 0.218339 0.000471 0.465747 0.462321 0.464236 0.000059 0.478579 0.474667 0.477176 0.000066 0.352368 0.382493 0.364744 0.000086 0.360892 0.390784 0.373641 0.000090 948.850000 957.040000 950.441000 292.123771 1102.630000 1090.890000 1098.364133 286.932697 7948.520000 7952.070000 7951.194867 520.223036
616 0.183482 0.264311 0.216727 0.000207 0.472991 0.468738 0.470634 0.000032 0.357187 0.386967 0.369071 0.000040 0.182786 0.264103 0.215349 0.000451 0.184177 0.264520 0.218105 0.000464 0.466146 0.461934 0.464153 0.000060 0.479837 0.475542 0.477115 0.000067 0.352802 0.382801 0.364631 0.000085 0.361573 0.391133 0.373511 0.000089 949.100000 955.470000 950.591133 287.328031 1101.900000 1092.140000 1098.097733 285.016129 7949.000000 7952.390000 7951.311133 517.866631
617 0.183309 0.262980 0.216660 0.000203 0.472352 0.469153 0.470637 0.000031 0.356735 0.386684 0.369046 0.000039 0.182401 0.259203 0.215385 0.000439 0.184217 0.266757 0.217936 0.000459 0.465693 0.462564 0.464144 0.000059 0.479010 0.475741 0.477131 0.000067 0.352377 0.381220 0.364640 0.000083 0.361093 0.392148 0.373453 0.000087 949.170000 956.850000 950.727767 285.325556 1103.620000 1094.560000 1097.846367 276.361360 7947.210000 7948.590000 7951.425867 507.113464
618 0.183122 0.264139 0.216599 0.000208 0.472284 0.468836 0.470595 0.000031 0.356619 0.386957 0.368997 0.000040 0.182009 0.263156 0.215316 0.000444 0.184235 0.265122 0.217882 0.000474 0.465809 0.461733 0.464066 0.000058 0.478758 0.475940 0.477124 0.000066 0.352289 0.382302 0.364566 0.000083 0.360948 0.391613 0.373427 0.000090 950.190000 958.560000 950.833767 284.124436 1104.190000 1088.600000 1097.445233 278.415368 7945.620000 7952.840000 7951.721000 506.968465
619 0.182698 0.264260 0.216327 0.000209 0.473053 0.468619 0.470687 0.000032 0.356911 0.386876 0.368943 0.000040 0.183099 0.260755 0.215165 0.000442 0.182297 0.267766 0.217490 0.000469 0.466681 0.463130 0.464175 0.000060 0.479426 0.474109 0.477198 0.000067 0.353248 0.382180 0.364571 0.000084 0.360574 0.391572 0.373315 0.000088 949.730000 957.350000 950.973833 283.660764 1102.940000 1089.530000 1097.232333 275.802387 7947.330000 7953.120000 7951.793833 503.306815
620 0.183214 0.264361 0.216184 0.000207 0.472594 0.468252 0.470684 0.000031 0.356842 0.386695 0.368884 0.000040 0.182532 0.261241 0.215293 0.000445 0.183895 0.267480 0.217075 0.000463 0.465600 0.462296 0.464182 0.000060 0.479589 0.474207 0.477185 0.000067 0.352373 0.381874 0.364627 0.000084 0.361311 0.391516 0.373141 0.000088 948.630000 956.440000 951.162400 278.622163 1104.030000 1091.450000 1097.037033 276.010914 7947.340000 7952.110000 7951.800567 497.117715
621 0.182494 0.264750 0.216031 0.000206 0.471712 0.467654 0.470713 0.000031 0.356025 0.386493 0.368840 0.000040 0.181461 0.260628 0.215093 0.000436 0.183527 0.268873 0.216968 0.000463 0.464683 0.461122 0.464113 0.000059 0.478742 0.474186 0.477313 0.000066 0.351394 0.380924 0.364505 0.000083 0.360656 0.392061 0.373175 0.000089 949.200000 955.540000 951.307967 272.099793 1106.860000 1087.710000 1096.980867 272.226439 7943.940000 7956.750000 7951.711167 495.153633
622 0.181956 0.263981 0.215985 0.000208 0.472744 0.468828 0.470742 0.000031 0.356429 0.386889 0.368839 0.000040 0.181572 0.265175 0.215127 0.000442 0.182341 0.262787 0.216843 0.000461 0.465822 0.461227 0.464183 0.000059 0.479667 0.476430 0.477300 0.000066 0.352122 0.382806 0.364561 0.000084 0.360737 0.390973 0.373117 0.000087 949.190000 957.250000 951.487733 267.218568 1104.530000 1088.480000 1096.997133 273.448133 7946.280000 7954.270000 7951.515133 490.378095
623 0.181988 0.262906 0.215777 0.000210 0.471691 0.470354 0.470737 0.000032 0.355810 0.387375 0.368753 0.000041 0.180746 0.260189 0.214956 0.000448 0.183230 0.265623 0.216598 0.000457 0.464441 0.463973 0.464154 0.000061 0.478941 0.476735 0.477320 0.000065 0.350963 0.382459 0.364475 0.000085 0.360657 0.392290 0.373031 0.000087 949.860000 955.560000 951.720600 260.509418 1103.700000 1086.350000 1097.198533 271.410650 7946.440000 7958.090000 7951.080867 490.093159
624 0.182263 0.263794 0.215573 0.000208 0.473015 0.468343 0.470783 0.000032 0.356714 0.386524 0.368699 0.000040 0.181311 0.261514 0.214701 0.000444 0.183214 0.266074 0.216445 0.000446 0.466554 0.462539 0.464148 0.000060 0.479477 0.474147 0.477418 0.000066 0.352456 0.382129 0.364369 0.000084 0.360972 0.390918 0.373028 0.000086 948.240000 955.930000 951.844933 259.747947 1104.130000 1091.380000 1097.525067 271.355598 7947.630000 7952.690000 7950.630000 495.040089
625 0.182288 0.263007 0.215336 0.000204 0.472878 0.469341 0.470794 0.000032 0.356642 0.386808 0.368611 0.000040 0.181513 0.261501 0.214331 0.000439 0.183062 0.264513 0.216342 0.000445 0.466962 0.463892 0.464171 0.000060 0.478794 0.474791 0.477418 0.000066 0.352783 0.382935 0.364235 0.000084 0.360501 0.390680 0.372988 0.000085 948.390000 954.440000 952.074833 260.386558 1105.740000 1086.710000 1097.785167 272.340819 7945.870000 7958.850000 7950.140000 504.704997
626 0.182158 0.262386 0.215373 0.000202 0.472475 0.468299 0.470658 0.000032 0.356348 0.385934 0.368544 0.000040 0.182239 0.260346 0.214276 0.000446 0.182078 0.264426 0.216470 0.000439 0.464936 0.461208 0.464020 0.000060 0.480014 0.475390 0.477296 0.000066 0.351857 0.380863 0.364122 0.000085 0.360840 0.391004 0.372966 0.000084 946.850000 957.990000 951.991533 262.996854 1103.180000 1091.170000 1097.999333 276.533158 7949.970000 7950.840000 7950.009133 509.666837
627 0.181482 0.262009 0.215291 0.000205 0.472798 0.469408 0.470661 0.000032 0.356272 0.386449 0.368513 0.000041 0.180267 0.260280 0.214163 0.000448 0.182696 0.263739 0.216419 0.000444 0.465970 0.463286 0.463960 0.000059 0.479626 0.475531 0.477362 0.000067 0.351689 0.382083 0.364041 0.000085 0.360854 0.390814 0.372984 0.000085 945.190000 956.010000 952.156333 264.144109 1102.740000 1086.930000 1098.229900 281.892372 7952.070000 7957.060000 7949.613767 503.286436
628 0.181805 0.262703 0.215329 0.000208 0.472573 0.468140 0.470612 0.000032 0.356266 0.385965 0.368498 0.000041 0.180532 0.263214 0.213977 0.000461 0.183078 0.262192 0.216680 0.000444 0.466180 0.461894 0.463986 0.000061 0.478965 0.474387 0.477238 0.000068 0.351921 0.382422 0.363982 0.000087 0.360610 0.389509 0.373015 0.000086 948.400000 954.680000 951.975933 271.888378 1103.870000 1089.260000 1098.308300 289.671878 7947.730000 7956.060000 7949.715767 519.975568
629 0.182089 0.262719 0.215267 0.000206 0.473371 0.468316 0.470655 0.000033 0.356858 0.386077 0.368500 0.000041 0.181440 0.263199 0.213691 0.000452 0.182739 0.262240 0.216844 0.000449 0.466583 0.460817 0.464030 0.000062 0.480158 0.475815 0.477280 0.000068 0.352525 0.381769 0.363894 0.000087 0.361191 0.390385 0.373106 0.000086 946.820000 958.310000 951.956433 269.658351 1103.950000 1087.850000 1098.453133 290.927227 7949.230000 7953.840000 7949.590433 513.191711
630 0.181684 0.262814 0.215242 0.000202 0.472457 0.467624 0.470563 0.000033 0.356148 0.385700 0.368435 0.000040 0.180090 0.263159 0.213570 0.000444 0.183278 0.262468 0.216914 0.000450 0.465505 0.462186 0.463957 0.000063 0.479408 0.473063 0.477169 0.000068 0.351339 0.382575 0.363802 0.000086 0.360956 0.388825 0.373067 0.000086 948.560000 956.250000 951.976167 266.372239 1102.810000 1090.340000 1098.515633 289.300161 7948.630000 7953.410000 7949.508200 507.277615
631 0.181854 0.262383 0.215465 0.000203 0.472131 0.468763 0.470423 0.000033 0.356020 0.386211 0.368440 0.000040 0.181925 0.261433 0.213874 0.000443 0.181782 0.263334 0.217056 0.000460 0.465361 0.461617 0.463836 0.000063 0.478900 0.475909 0.477010 0.000067 0.351987 0.381543 0.363851 0.000085 0.360053 0.390879 0.373028 0.000087 947.420000 957.480000 952.009367 264.538098 1101.570000 1086.980000 1098.546867 281.135265 7951.010000 7955.540000 7949.443767 501.106370
632 0.182002 0.262294 0.215328 0.000201 0.472509 0.467509 0.470436 0.000032 0.356306 0.385423 0.368393 0.000040 0.180289 0.259969 0.214036 0.000439 0.183716 0.264620 0.216620 0.000460 0.465729 0.460643 0.463734 0.000064 0.479289 0.474375 0.477139 0.000066 0.351553 0.380374 0.363855 0.000085 0.361059 0.390473 0.372932 0.000086 949.310000 953.840000 951.904867 256.878392 1104.460000 1087.440000 1098.457600 268.842829 7946.230000 7958.720000 7949.637533 484.416922
633 0.181897 0.261271 0.215307 0.000205 0.471937 0.467627 0.470427 0.000032 0.355921 0.385085 0.368379 0.000041 0.181602 0.256194 0.214244 0.000437 0.182193 0.266349 0.216371 0.000464 0.464006 0.461354 0.463749 0.000063 0.479869 0.473900 0.477105 0.000066 0.351044 0.379290 0.363947 0.000084 0.360798 0.390879 0.372812 0.000087 948.160000 957.740000 951.665933 261.191540 1103.790000 1088.620000 1098.114033 265.466909 7948.050000 7953.640000 7950.220033 482.019660
634 0.181300 0.262816 0.215175 0.000207 0.472550 0.468060 0.470425 0.000032 0.356050 0.385962 0.368325 0.000040 0.180243 0.261189 0.214379 0.000436 0.182357 0.264443 0.215970 0.000458 0.464542 0.461281 0.463685 0.000063 0.480558 0.474839 0.477165 0.000066 0.350822 0.381244 0.363963 0.000084 0.361278 0.390681 0.372687 0.000085 947.280000 958.770000 951.376000 263.053084 1105.140000 1087.980000 1097.756467 264.816440 7947.580000 7953.250000 7950.867533 480.906081
635 0.181418 0.262297 0.214978 0.000204 0.472524 0.469331 0.470419 0.000032 0.356081 0.386518 0.368243 0.000040 0.182051 0.259462 0.214440 0.000441 0.180784 0.265132 0.215516 0.000450 0.465880 0.462296 0.463647 0.000062 0.479168 0.476367 0.477191 0.000066 0.352349 0.381162 0.363965 0.000084 0.359814 0.391873 0.372521 0.000084 947.650000 957.420000 951.127233 263.064992 1104.910000 1089.370000 1097.550867 266.638213 7947.440000 7953.210000 7951.321900 483.591674
636 0.181255 0.261253 0.214846 0.000205 0.472451 0.467220 0.470488 0.000032 0.355972 0.384833 0.368231 0.000039 0.181839 0.260493 0.214219 0.000434 0.180671 0.262012 0.215472 0.000457 0.465992 0.460000 0.463700 0.000063 0.478910 0.474440 0.477275 0.000066 0.352331 0.380197 0.363908 0.000083 0.359614 0.389469 0.372554 0.000086 948.200000 957.350000 951.056467 266.291704 1104.950000 1088.780000 1097.305367 266.721292 7946.850000 7953.870000 7951.638167 483.068772
637 0.181473 0.261025 0.214766 0.000205 0.471187 0.468616 0.470539 0.000032 0.355301 0.385579 0.368230 0.000040 0.180679 0.259795 0.214202 0.000439 0.182267 0.262255 0.215330 0.000459 0.465109 0.461717 0.463740 0.000063 0.477265 0.475514 0.477339 0.000067 0.351337 0.380948 0.363925 0.000083 0.359266 0.390211 0.372535 0.000087 948.220000 959.180000 951.062467 270.234581 1104.390000 1085.960000 1097.290800 269.606892 7947.390000 7954.860000 7951.646733 486.489702
638 0.181176 0.262911 0.214717 0.000208 0.473136 0.467974 0.470550 0.000031 0.356352 0.385949 0.368217 0.000040 0.182044 0.263694 0.214341 0.000444 0.180308 0.262127 0.215092 0.000460 0.466594 0.461371 0.463722 0.000063 0.479679 0.474577 0.477377 0.000066 0.352774 0.382301 0.363970 0.000084 0.359930 0.389597 0.372463 0.000087 947.680000 957.720000 951.184100 270.007906 1102.530000 1089.740000 1097.365000 276.603350 7949.790000 7952.540000 7951.450900 486.214144
639 0.181107 0.263293 0.214507 0.000208 0.473491 0.467015 0.470532 0.000032 0.356537 0.385526 0.368122 0.000039 0.181485 0.259772 0.214095 0.000441 0.180729 0.266814 0.214919 0.000465 0.466805 0.461236 0.463757 0.000064 0.480177 0.472793 0.477307 0.000065 0.352677 0.380650 0.363892 0.000083 0.360398 0.390401 0.372352 0.000089 946.420000 955.340000 951.195800 279.360412 1103.860000 1087.820000 1097.365533 277.703385 7949.720000 7956.840000 7951.438667 482.649382
640 0.180885 0.260884 0.214521 0.000205 0.472980 0.468747 0.470551 0.000032 0.356142 0.385602 0.368139 0.000039 0.183566 0.258310 0.214242 0.000437 0.178205 0.263458 0.214800 0.000468 0.465953 0.462187 0.463802 0.000064 0.480007 0.475307 0.477300 0.000065 0.352998 0.380636 0.363978 0.000082 0.359286 0.390567 0.372300 0.000090 949.910000 957.370000 950.985167 278.442134 1102.230000 1089.700000 1097.445367 276.361583 7947.860000 7952.930000 7951.569467 482.589916
641 0.180917 0.260974 0.214240 0.000207 0.472619 0.468003 0.470535 0.000032 0.355938 0.385191 0.368017 0.000040 0.180724 0.256054 0.214098 0.000438 0.181110 0.265895 0.214382 0.000470 0.466047 0.460671 0.463864 0.000062 0.479192 0.475334 0.477205 0.000065 0.351917 0.378824 0.363958 0.000082 0.359959 0.391558 0.372076 0.000090 949.960000 957.870000 950.962267 277.183631 1101.560000 1091.130000 1097.312433 275.424285 7948.480000 7951.000000 7951.725300 481.943130
642 0.181503 0.260930 0.213957 0.000205 0.472064 0.468205 0.470563 0.000032 0.355840 0.385295 0.367921 0.000039 0.181550 0.263844 0.213952 0.000446 0.181456 0.258016 0.213962 0.000455 0.465713 0.461222 0.463932 0.000063 0.478416 0.475187 0.477194 0.000066 0.352047 0.382271 0.363940 0.000082 0.359632 0.388318 0.371901 0.000087 951.850000 958.810000 951.018667 271.987567 1101.900000 1085.220000 1097.371167 272.426401 7946.250000 7955.970000 7951.610167 472.007240
643 0.181218 0.261745 0.213960 0.000204 0.472375 0.468098 0.470645 0.000032 0.355912 0.385557 0.367971 0.000039 0.182699 0.262575 0.214144 0.000448 0.179738 0.260915 0.213776 0.000452 0.464993 0.461934 0.464053 0.000063 0.479756 0.474263 0.477237 0.000067 0.352076 0.382190 0.364090 0.000084 0.359749 0.388924 0.371852 0.000086 946.250000 957.510000 951.073800 269.320172 1104.140000 1086.600000 1097.463400 274.919406 7949.610000 7955.890000 7951.462800 469.754763
644 0.180689 0.261371 0.214146 0.000201 0.471664 0.468200 0.470599 0.000032 0.355274 0.385469 0.368018 0.000039 0.179011 0.256242 0.214225 0.000445 0.182368 0.266500 0.214067 0.000451 0.465595 0.462771 0.464049 0.000063 0.477734 0.473629 0.477149 0.000067 0.350961 0.380160 0.364120 0.000083 0.359588 0.390778 0.371916 0.000086 948.430000 953.240000 951.197733 265.898113 1104.760000 1089.440000 1097.589867 273.375424 7946.810000 7957.320000 7951.212400 459.132854
645 0.180811 0.260949 0.214228 0.000202 0.472476 0.468243 0.470648 0.000033 0.355810 0.385325 0.368080 0.000039 0.182705 0.258289 0.214364 0.000449 0.178918 0.263608 0.214093 0.000459 0.465977 0.461023 0.464142 0.000062 0.478975 0.475462 0.477154 0.000068 0.352668 0.379929 0.364230 0.000084 0.358952 0.390721 0.371929 0.000087 948.830000 952.740000 951.265900 258.261601 1105.340000 1086.800000 1097.605133 277.769064 7945.830000 7960.460000 7951.128967 454.300020
646 0.180544 0.261133 0.214305 0.000205 0.471595 0.467842 0.470589 0.000033 0.355175 0.385159 0.368076 0.000039 0.181838 0.263579 0.214362 0.000454 0.179250 0.258687 0.214248 0.000468 0.465916 0.461748 0.464106 0.000063 0.477275 0.473937 0.477072 0.000069 0.352285 0.382480 0.364209 0.000084 0.358065 0.387837 0.371942 0.000086 946.630000 955.790000 951.214233 254.184913 1103.330000 1089.600000 1097.705567 275.902734 7950.040000 7954.610000 7951.080200 449.948446
647 0.180413 0.262522 0.214143 0.000209 0.472918 0.468460 0.470640 0.000032 0.355916 0.386085 0.368041 0.000040 0.181479 0.259674 0.214206 0.000456 0.179347 0.265371 0.214079 0.000473 0.466276 0.462274 0.464090 0.000063 0.479559 0.474646 0.477189 0.000067 0.352357 0.381234 0.364136 0.000085 0.359474 0.390936 0.371945 0.000088 945.720000 956.310000 951.103067 252.735603 1105.440000 1086.170000 1097.717133 268.103454 7948.840000 7957.520000 7951.179800 449.220387
648 0.180827 0.261992 0.214174 0.000208 0.472593 0.468826 0.470629 0.000032 0.355887 0.386093 0.368047 0.000040 0.181225 0.260278 0.214283 0.000459 0.180430 0.263707 0.214066 0.000470 0.466054 0.461942 0.464079 0.000062 0.479133 0.475709 0.477179 0.000068 0.352122 0.381277 0.364160 0.000085 0.359652 0.390909 0.371934 0.000088 947.030000 955.600000 951.136533 251.784425 1102.410000 1088.660000 1097.786800 264.327006 7950.560000 7955.740000 7951.076667 456.445250
649 0.180366 0.261823 0.213843 0.000208 0.472156 0.467573 0.470668 0.000032 0.355440 0.385273 0.367938 0.000040 0.179089 0.262710 0.214002 0.000453 0.181643 0.260935 0.213683 0.000464 0.465544 0.459416 0.464068 0.000061 0.478767 0.475731 0.477269 0.000066 0.350962 0.380734 0.364042 0.000085 0.359918 0.389812 0.371834 0.000087 945.590000 955.350000 950.782600 250.017800 1104.000000 1090.520000 1098.032200 262.618851 7950.410000 7954.130000 7951.185200 464.908390
650 0.180241 0.262046 0.213830 0.000209 0.473263 0.468405 0.470698 0.000032 0.356054 0.385862 0.367951 0.000040 0.179397 0.257868 0.214075 0.000469 0.181085 0.266224 0.213584 0.000461 0.466878 0.462302 0.464086 0.000061 0.479647 0.474509 0.477311 0.000066 0.351886 0.380528 0.364082 0.000087 0.360222 0.391195 0.371820 0.000086 948.160000 958.440000 950.525633 249.889155 1104.210000 1091.830000 1098.077433 264.870138 7947.630000 7949.730000 7951.396933 462.256323
651 0.179874 0.260691 0.213656 0.000207 0.473333 0.468089 0.470697 0.000032 0.355949 0.385130 0.367881 0.000039 0.180574 0.264972 0.213839 0.000470 0.179174 0.256411 0.213474 0.000457 0.466983 0.460943 0.464044 0.000062 0.479683 0.475235 0.477350 0.000067 0.352419 0.382555 0.363962 0.000088 0.359479 0.387705 0.371799 0.000085 947.230000 956.630000 950.197867 252.124964 1103.090000 1091.610000 1098.004467 263.790713 7949.680000 7951.760000 7951.797667 465.868352
652 0.179777 0.260584 0.213610 0.000210 0.472976 0.468196 0.470723 0.000032 0.355696 0.385151 0.367878 0.000040 0.180671 0.260307 0.213776 0.000465 0.178882 0.260862 0.213444 0.000460 0.466099 0.461351 0.464054 0.000062 0.479852 0.475041 0.477393 0.000066 0.351928 0.380933 0.363943 0.000087 0.359464 0.389369 0.371814 0.000086 948.000000 955.770000 950.132967 252.468175 1101.560000 1090.280000 1097.969967 268.706715 7950.440000 7953.950000 7951.897067 469.151515
653 0.179231 0.261823 0.213508 0.000211 0.473432 0.467830 0.470747 0.000032 0.355752 0.385427 0.367851 0.000040 0.179294 0.261568 0.213587 0.000463 0.179169 0.262078 0.213428 0.000463 0.466375 0.460993 0.463961 0.000062 0.480490 0.474668 0.477534 0.000066 0.351542 0.381223 0.363811 0.000086 0.359961 0.389632 0.371892 0.000086 948.790000 959.180000 949.998667 258.160387 1103.580000 1089.680000 1097.884000 275.711423 7947.630000 7951.140000 7952.117333 477.913675
654 0.180149 0.260643 0.213292 0.000212 0.473984 0.468109 0.470847 0.000032 0.356450 0.385123 0.367825 0.000040 0.181270 0.261811 0.213484 0.000461 0.179028 0.259474 0.213100 0.000467 0.467761 0.462296 0.464108 0.000062 0.480206 0.473923 0.477586 0.000066 0.353165 0.382102 0.363859 0.000086 0.359735 0.388144 0.371792 0.000087 947.280000 956.730000 949.786533 257.836413 1101.940000 1089.060000 1097.815967 281.588458 7950.780000 7954.210000 7952.397500 483.524660
655 0.180499 0.260257 0.213067 0.000205 0.472440 0.469638 0.470847 0.000032 0.355663 0.385885 0.367735 0.000040 0.179643 0.263726 0.213351 0.000448 0.181354 0.256787 0.212784 0.000463 0.465207 0.462957 0.464068 0.000060 0.479673 0.476319 0.477626 0.000066 0.350981 0.383264 0.363781 0.000084 0.360345 0.388506 0.371689 0.000087 947.440000 954.610000 949.837700 250.579876 1102.800000 1088.540000 1097.537067 283.376793 7949.760000 7956.850000 7952.625233 476.054515
656 0.180272 0.261646 0.213229 0.000205 0.473035 0.468626 0.470826 0.000031 0.355930 0.385834 0.367788 0.000039 0.181228 0.260964 0.213816 0.000454 0.179317 0.262328 0.212643 0.000456 0.466450 0.461567 0.464037 0.000060 0.479620 0.475686 0.477616 0.000065 0.352361 0.381326 0.363949 0.000084 0.359499 0.390343 0.371627 0.000086 947.680000 952.700000 950.007467 244.545660 1103.530000 1087.910000 1097.282100 280.163492 7948.790000 7959.390000 7952.710433 462.553431
657 0.179938 0.260462 0.213346 0.000206 0.472721 0.468692 0.470896 0.000031 0.355608 0.385400 0.367876 0.000039 0.178920 0.258942 0.213942 0.000455 0.180956 0.261983 0.212751 0.000456 0.466269 0.461673 0.464103 0.000059 0.479174 0.475712 0.477690 0.000066 0.351330 0.380581 0.364039 0.000085 0.359886 0.390220 0.371714 0.000086 948.390000 954.340000 950.175000 247.155582 1101.740000 1091.700000 1097.098333 278.930394 7949.870000 7953.960000 7952.726667 461.554591
658 0.180185 0.260897 0.213473 0.000206 0.472622 0.469337 0.470880 0.000031 0.355647 0.385961 0.367917 0.000039 0.181370 0.259351 0.214145 0.000459 0.178999 0.262442 0.212800 0.000458 0.466093 0.462320 0.464113 0.000059 0.479150 0.476354 0.477646 0.000065 0.352204 0.381133 0.364126 0.000086 0.359089 0.390789 0.371708 0.000086 948.210000 953.130000 950.257533 246.700486 1103.420000 1087.650000 1096.816567 282.052129 7948.370000 7959.220000 7952.925900 463.606073
659 0.180297 0.259589 0.213382 0.000207 0.472155 0.468206 0.470905 0.000031 0.355412 0.384759 0.367896 0.000039 0.179352 0.257781 0.214096 0.000464 0.181243 0.261397 0.212667 0.000456 0.465356 0.460834 0.464062 0.000060 0.478955 0.475579 0.477749 0.000066 0.350954 0.379613 0.364076 0.000086 0.359870 0.389906 0.371716 0.000086 947.660000 957.530000 950.166933 244.986974 1104.590000 1087.790000 1096.609100 284.470091 7947.750000 7954.680000 7953.223967 472.384530
660 0.179720 0.259652 0.213324 0.000206 0.472692 0.468329 0.470922 0.000031 0.355503 0.384858 0.367883 0.000040 0.179804 0.259915 0.213778 0.000459 0.179635 0.259389 0.212870 0.000456 0.466210 0.461650 0.464175 0.000061 0.479175 0.475007 0.477669 0.000065 0.351647 0.380956 0.364017 0.000085 0.359359 0.388760 0.371749 0.000088 948.130000 956.800000 950.340333 246.121985 1103.270000 1087.410000 1096.459433 287.197835 7948.600000 7955.790000 7953.200233 478.903938
661 0.179718 0.260907 0.213277 0.000206 0.473202 0.469181 0.470899 0.000031 0.355809 0.385871 0.367850 0.000039 0.180732 0.259553 0.213554 0.000453 0.178705 0.262261 0.213000 0.000458 0.466247 0.462340 0.464197 0.000060 0.480157 0.476021 0.477601 0.000066 0.352041 0.381225 0.363940 0.000085 0.359576 0.390517 0.371761 0.000087 948.290000 957.660000 950.380433 249.767950 1103.890000 1088.440000 1096.427033 293.909247 7947.820000 7953.900000 7953.192533 489.981131
662 0.179686 0.260566 0.213258 0.000209 0.472738 0.467475 0.470860 0.000031 0.355517 0.384711 0.367819 0.000040 0.180332 0.262919 0.213601 0.000457 0.179039 0.258213 0.212915 0.000452 0.465356 0.460058 0.464125 0.000060 0.480120 0.474891 0.477595 0.000066 0.351347 0.381203 0.363915 0.000085 0.359688 0.388220 0.371723 0.000087 947.660000 955.620000 950.546167 248.385358 1104.550000 1089.070000 1096.522067 302.278442 7947.790000 7955.310000 7952.931767 493.352847
663 0.179641 0.260434 0.213094 0.000208 0.472371 0.468975 0.470866 0.000031 0.355279 0.385559 0.367757 0.000040 0.179103 0.257152 0.213398 0.000448 0.180178 0.263717 0.212789 0.000464 0.464736 0.462283 0.464199 0.000060 0.480006 0.475668 0.477533 0.000066 0.350483 0.380230 0.363879 0.000084 0.360075 0.390887 0.371636 0.000088 946.000000 952.970000 950.585200 254.419168 1104.870000 1085.450000 1096.598900 318.817838 7949.130000 7961.580000 7952.815900 509.943160
664 0.179345 0.260701 0.212967 0.000206 0.472737 0.467422 0.470865 0.000031 0.355380 0.384734 0.367706 0.000040 0.179713 0.256820 0.213369 0.000441 0.178977 0.264582 0.212565 0.000460 0.466347 0.461327 0.464241 0.000060 0.479127 0.473518 0.477489 0.000065 0.351693 0.379524 0.363892 0.000083 0.359067 0.389944 0.371519 0.000088 946.890000 956.690000 950.531900 256.605021 1103.590000 1088.770000 1096.705733 323.440263 7949.520000 7954.540000 7952.762367 507.224590
665 0.179476 0.260560 0.213181 0.000207 0.472917 0.468590 0.470818 0.000031 0.355541 0.385378 0.367763 0.000040 0.179238 0.260577 0.213585 0.000450 0.179714 0.260543 0.212777 0.000464 0.466230 0.461880 0.464134 0.000060 0.479605 0.475300 0.477502 0.000067 0.351433 0.381359 0.363914 0.000085 0.359648 0.389397 0.371612 0.000088 947.390000 953.540000 950.551333 261.627451 1104.180000 1088.410000 1096.911567 336.614697 7948.430000 7958.050000 7952.537100 516.317358
666 0.179518 0.260664 0.213186 0.000209 0.472697 0.468184 0.470835 0.000031 0.355426 0.385176 0.367775 0.000040 0.180014 0.260852 0.213496 0.000453 0.179022 0.260477 0.212876 0.000468 0.465529 0.460803 0.464109 0.000060 0.479865 0.475565 0.477560 0.000066 0.351323 0.380823 0.363864 0.000085 0.359528 0.389530 0.371687 0.000088 946.660000 956.400000 950.347500 264.651766 1104.870000 1087.350000 1096.852000 347.024755 7948.470000 7956.250000 7952.800500 526.431431
667 0.179218 0.260574 0.213042 0.000210 0.472283 0.467555 0.470851 0.000031 0.355057 0.384763 0.367728 0.000040 0.180919 0.265330 0.213413 0.000452 0.177516 0.255818 0.212672 0.000462 0.465056 0.460959 0.464093 0.000060 0.479510 0.474151 0.477609 0.000066 0.351401 0.382707 0.363821 0.000085 0.358713 0.386818 0.371634 0.000086 946.720000 958.700000 950.415067 262.413729 1105.470000 1088.350000 1096.881900 348.035679 7947.810000 7952.950000 7952.703033 531.876522
668 0.179508 0.261543 0.213021 0.000207 0.473248 0.468287 0.470803 0.000031 0.355752 0.385590 0.367690 0.000040 0.180798 0.259104 0.213365 0.000444 0.178218 0.263982 0.212676 0.000467 0.466251 0.461724 0.464005 0.000060 0.480245 0.474851 0.477601 0.000064 0.352070 0.380676 0.363749 0.000085 0.359434 0.390503 0.371631 0.000087 947.040000 959.850000 950.306367 258.165437 1105.700000 1087.460000 1097.025267 344.463739 7947.260000 7952.690000 7952.668367 524.046038
669 0.179730 0.261054 0.213004 0.000206 0.473331 0.467862 0.470772 0.000031 0.355891 0.385139 0.367665 0.000040 0.180845 0.261247 0.213422 0.000441 0.178615 0.260862 0.212585 0.000467 0.465717 0.460989 0.463926 0.000061 0.480946 0.474735 0.477619 0.000064 0.351768 0.381092 0.363724 0.000084 0.360013 0.389186 0.371606 0.000087 946.060000 954.810000 950.211067 253.065985 1103.910000 1090.970000 1096.963567 340.248459 7950.030000 7954.220000 7952.825367 520.164450
670 0.179762 0.261599 0.212938 0.000205 0.473182 0.468946 0.470738 0.000031 0.355814 0.386007 0.367618 0.000040 0.180799 0.260725 0.213515 0.000437 0.178724 0.262472 0.212360 0.000473 0.466286 0.462768 0.463786 0.000060 0.480079 0.475124 0.477691 0.000065 0.352091 0.381951 0.363678 0.000084 0.359537 0.390063 0.371559 0.000088 946.010000 957.140000 950.264267 251.892108 1104.380000 1085.340000 1097.021133 336.519197 7949.610000 7957.520000 7952.714600 520.104251
671 0.179594 0.259655 0.212969 0.000205 0.472508 0.468429 0.470686 0.000031 0.355342 0.384920 0.367599 0.000040 0.181111 0.258299 0.213845 0.000441 0.178078 0.261011 0.212093 0.000465 0.466310 0.462897 0.463684 0.000060 0.478705 0.473961 0.477687 0.000064 0.352230 0.381058 0.363749 0.000085 0.358454 0.388781 0.371449 0.000087 947.530000 952.350000 950.050800 248.255656 1102.140000 1089.890000 1097.119267 323.096489 7950.330000 7957.760000 7952.829933 514.779209
672 0.180056 0.260319 0.213222 0.000204 0.471802 0.468697 0.470630 0.000031 0.355104 0.385346 0.367667 0.000040 0.181442 0.260463 0.214247 0.000448 0.178669 0.260175 0.212198 0.000464 0.464511 0.462291 0.463584 0.000061 0.479093 0.475103 0.477676 0.000064 0.351284 0.381560 0.363849 0.000086 0.358924 0.389132 0.371485 0.000087 945.120000 954.290000 950.023533 249.510386 1103.790000 1089.850000 1096.915267 314.325197 7951.090000 7955.860000 7953.061200 516.024986
673 0.180562 0.260748 0.213273 0.000205 0.472275 0.467764 0.470545 0.000031 0.355590 0.384958 0.367636 0.000040 0.181673 0.258809 0.214578 0.000460 0.179451 0.262687 0.211967 0.000460 0.464983 0.460582 0.463533 0.000062 0.479568 0.474946 0.477557 0.000064 0.351659 0.379873 0.363951 0.000087 0.359521 0.390042 0.371321 0.000086 945.880000 955.240000 949.926667 254.058043 1104.390000 1091.540000 1096.986567 301.513663 7949.730000 7953.220000 7953.086767 507.845336
674 0.179632 0.261272 0.213292 0.000208 0.472482 0.469272 0.470584 0.000032 0.355342 0.386072 0.367667 0.000040 0.180583 0.261091 0.214434 0.000462 0.178681 0.261453 0.212150 0.000467 0.464622 0.460958 0.463540 0.000062 0.480343 0.477586 0.477627 0.000064 0.351006 0.381011 0.363898 0.000087 0.359678 0.391132 0.371436 0.000087 944.770000 957.900000 949.935967 254.901968 1103.350000 1088.390000 1096.838433 291.864531 7951.880000 7953.710000 7953.225600 505.127743
675 0.179926 0.260601 0.213223 0.000209 0.473096 0.469129 0.470552 0.000032 0.355828 0.385718 0.367621 0.000040 0.182863 0.259652 0.214268 0.000460 0.176990 0.261549 0.212178 0.000470 0.464903 0.461774 0.463482 0.000062 0.481290 0.476485 0.477622 0.000064 0.352087 0.380925 0.363796 0.000087 0.359570 0.390511 0.371445 0.000088 944.940000 953.680000 949.801933 254.801205 1106.080000 1086.780000 1096.806400 283.244437 7948.980000 7959.540000 7953.391667 496.605492
676 0.179558 0.259925 0.213166 0.000206 0.472729 0.468774 0.470552 0.000032 0.355460 0.385234 0.367597 0.000040 0.181179 0.260108 0.214280 0.000456 0.177936 0.259742 0.212052 0.000470 0.465169 0.461985 0.463500 0.000063 0.480289 0.475563 0.477603 0.000064 0.351573 0.381234 0.363812 0.000086 0.359348 0.389235 0.371383 0.000088 943.780000 957.310000 949.821633 260.268231 1101.670000 1085.680000 1096.491733 276.249493 7954.550000 7957.010000 7953.686633 494.734219
677 0.179493 0.261058 0.213080 0.000210 0.472668 0.468336 0.470586 0.000032 0.355398 0.385424 0.367584 0.000041 0.180973 0.262489 0.214254 0.000456 0.178012 0.259627 0.211905 0.000476 0.464822 0.459878 0.463538 0.000063 0.480513 0.476793 0.477635 0.000064 0.351283 0.380923 0.363825 0.000086 0.359513 0.389926 0.371343 0.000090 945.570000 953.940000 949.528533 265.637187 1102.610000 1087.530000 1096.353833 278.904489 7951.820000 7958.530000 7954.117633 492.255083
678 0.179347 0.260678 0.212874 0.000208 0.471291 0.468734 0.470526 0.000031 0.354513 0.385512 0.367465 0.000041 0.180349 0.260279 0.214121 0.000446 0.178344 0.261077 0.211627 0.000477 0.464574 0.460693 0.463547 0.000063 0.478008 0.476776 0.477506 0.000064 0.350884 0.380527 0.363776 0.000086 0.358143 0.390496 0.371154 0.000091 944.480000 955.840000 949.072467 270.763382 1104.600000 1090.710000 1096.316633 275.893131 7950.920000 7953.450000 7954.610900 488.874440
679 0.179400 0.258708 0.212754 0.000207 0.472899 0.469677 0.470571 0.000031 0.355500 0.385289 0.367444 0.000040 0.183314 0.259824 0.214357 0.000448 0.175485 0.257593 0.211150 0.000467 0.465769 0.461850 0.463604 0.000062 0.480030 0.477503 0.477538 0.000065 0.352787 0.381040 0.363906 0.000086 0.358212 0.389539 0.370983 0.000088 941.890000 956.000000 948.646333 275.360619 1103.580000 1085.520000 1096.521467 266.738298 7954.530000 7958.480000 7954.832200 490.036369
680 0.179220 0.259780 0.212824 0.000206 0.471937 0.469004 0.470444 0.000032 0.354851 0.385315 0.367396 0.000040 0.182382 0.261463 0.214534 0.000452 0.176058 0.258098 0.211115 0.000465 0.464322 0.461920 0.463526 0.000063 0.479553 0.476087 0.477363 0.000066 0.351546 0.381737 0.363929 0.000086 0.358155 0.388892 0.370864 0.000089 940.910000 956.810000 947.999067 274.381836 1102.200000 1085.890000 1096.531433 258.523460 7956.890000 7957.300000 7955.469500 490.853106
681 0.179913 0.259273 0.212675 0.000206 0.472399 0.467940 0.470520 0.000032 0.355405 0.384473 0.367382 0.000040 0.182941 0.259843 0.214432 0.000439 0.176886 0.258704 0.210919 0.000470 0.465918 0.461758 0.463577 0.000063 0.478879 0.474122 0.477464 0.000066 0.352727 0.380992 0.363919 0.000085 0.358082 0.387955 0.370846 0.000089 942.410000 954.660000 947.327100 272.515792 1103.560000 1085.610000 1096.450333 260.156018 7954.030000 7959.730000 7956.222567 493.531439
682 0.179957 0.258910 0.212528 0.000204 0.471978 0.468551 0.470468 0.000032 0.355169 0.384695 0.367292 0.000040 0.181298 0.261859 0.214564 0.000444 0.178615 0.255961 0.210493 0.000461 0.465030 0.461284 0.463472 0.000064 0.478925 0.475818 0.477463 0.000067 0.351537 0.381514 0.363909 0.000086 0.358801 0.387875 0.370675 0.000088 944.090000 955.290000 947.100733 266.669627 1104.470000 1086.330000 1096.371633 259.103731 7951.440000 7958.380000 7956.527633 494.294847
683 0.179346 0.260371 0.212488 0.000203 0.472918 0.469155 0.470458 0.000032 0.355489 0.385641 0.367270 0.000040 0.181134 0.261703 0.214494 0.000443 0.177559 0.259039 0.210481 0.000456 0.464482 0.462493 0.463467 0.000064 0.481354 0.475816 0.477450 0.000067 0.351143 0.382177 0.363878 0.000086 0.359836 0.389105 0.370662 0.000086 945.570000 951.830000 946.973733 263.098314 1103.470000 1087.820000 1096.529500 261.181009 7950.960000 7960.350000 7956.496767 489.616370
684 0.179941 0.260769 0.212448 0.000201 0.471326 0.467971 0.470399 0.000032 0.354772 0.385090 0.367219 0.000040 0.182794 0.258947 0.214479 0.000442 0.177088 0.262592 0.210418 0.000453 0.464169 0.460884 0.463385 0.000064 0.478484 0.475059 0.477413 0.000066 0.351619 0.380109 0.363822 0.000085 0.357926 0.390072 0.370615 0.000087 944.980000 951.850000 947.100500 257.669491 1102.070000 1087.410000 1096.613533 262.612271 7952.950000 7960.740000 7956.285967 483.819304
685 0.179701 0.259999 0.212567 0.000204 0.471272 0.467670 0.470352 0.000033 0.354644 0.384602 0.367238 0.000040 0.181578 0.257003 0.214488 0.000455 0.177825 0.262995 0.210647 0.000458 0.464562 0.461353 0.463306 0.000064 0.477981 0.473987 0.477398 0.000068 0.351368 0.379613 0.363779 0.000086 0.357919 0.389590 0.370698 0.000086 941.970000 955.170000 947.481733 258.245403 1104.140000 1089.540000 1096.677400 261.716088 7953.890000 7955.290000 7955.840867 483.350906
686 0.179918 0.259429 0.212748 0.000201 0.471899 0.468215 0.470369 0.000033 0.355107 0.384701 0.367321 0.000040 0.181205 0.259110 0.214477 0.000452 0.178632 0.259748 0.211019 0.000459 0.464389 0.462558 0.463298 0.000065 0.479408 0.473872 0.477441 0.000067 0.351115 0.381179 0.363770 0.000087 0.359098 0.388222 0.370872 0.000087 943.560000 953.260000 947.551500 256.458759 1102.850000 1088.290000 1096.700200 261.958960 7953.590000 7958.450000 7955.748300 479.877562
687 0.179628 0.260618 0.212904 0.000203 0.471893 0.467483 0.470309 0.000033 0.354987 0.384737 0.367347 0.000040 0.181473 0.259474 0.214412 0.000455 0.177783 0.261762 0.211396 0.000463 0.464199 0.461071 0.463180 0.000065 0.479586 0.473894 0.477438 0.000067 0.351108 0.380433 0.363673 0.000087 0.358865 0.389041 0.371022 0.000086 942.960000 953.970000 947.612067 254.752279 1103.100000 1090.190000 1096.781533 265.158989 7953.940000 7955.840000 7955.606400 476.916679
688 0.179925 0.259858 0.212902 0.000204 0.470127 0.468449 0.470297 0.000033 0.354046 0.385013 0.367339 0.000040 0.180336 0.258506 0.214218 0.000455 0.179513 0.261209 0.211586 0.000466 0.462287 0.461880 0.463162 0.000065 0.477967 0.475019 0.477432 0.000067 0.349507 0.380531 0.363585 0.000086 0.358585 0.389495 0.371094 0.000088 945.030000 954.190000 947.890400 252.046314 1102.680000 1086.470000 1096.768667 265.227837 7952.290000 7959.340000 7955.340933 465.807876
689 0.179371 0.261231 0.212913 0.000205 0.471326 0.467897 0.470340 0.000033 0.354544 0.385230 0.367369 0.000040 0.179031 0.258583 0.214237 0.000460 0.179711 0.263879 0.211589 0.000459 0.464786 0.460382 0.463170 0.000066 0.477866 0.475412 0.477509 0.000067 0.350484 0.379662 0.363597 0.000086 0.358604 0.390799 0.371141 0.000088 942.410000 953.510000 948.067167 251.452270 1101.910000 1085.650000 1096.732100 262.411929 7955.680000 7960.840000 7955.200733 461.237466
690 0.179533 0.261091 0.212962 0.000208 0.471182 0.467061 0.470313 0.000033 0.354522 0.384673 0.367372 0.000041 0.180779 0.259597 0.214082 0.000463 0.178287 0.262585 0.211842 0.000462 0.464656 0.460556 0.463201 0.000067 0.477707 0.473565 0.477425 0.000068 0.351105 0.380172 0.363553 0.000088 0.357939 0.389173 0.371192 0.000088 943.450000 951.710000 948.268600 255.784113 1101.220000 1089.210000 1096.638367 262.564601 7955.330000 7959.080000 7955.093033 467.911093
691 0.179426 0.260861 0.212747 0.000207 0.472300 0.466769 0.470246 0.000033 0.355150 0.384406 0.367246 0.000041 0.180539 0.266499 0.213619 0.000455 0.178313 0.255223 0.211875 0.000458 0.464806 0.460485 0.463160 0.000065 0.479794 0.473053 0.477332 0.000068 0.351100 0.382891 0.363344 0.000085 0.359201 0.385921 0.371149 0.000087 943.980000 950.480000 948.329933 259.995607 1100.370000 1088.410000 1096.551600 264.497745 7955.650000 7961.110000 7955.118467 473.811319
692 0.179155 0.259178 0.212579 0.000203 0.471478 0.467696 0.470262 0.000033 0.354549 0.384289 0.367189 0.000040 0.180338 0.261203 0.213295 0.000449 0.177971 0.257152 0.211862 0.000458 0.465360 0.460861 0.463288 0.000066 0.477597 0.474530 0.477235 0.000069 0.351351 0.380998 0.363291 0.000085 0.357746 0.387579 0.371086 0.000087 945.780000 950.010000 948.336267 264.509120 1101.370000 1085.850000 1096.569367 263.289079 7952.850000 7964.140000 7955.094367 478.607509
693 0.179277 0.259136 0.212505 0.000207 0.472289 0.466743 0.470304 0.000033 0.355084 0.383700 0.367184 0.000040 0.180345 0.260861 0.213083 0.000449 0.178208 0.257411 0.211927 0.000468 0.465811 0.457754 0.463382 0.000066 0.478768 0.475732 0.477225 0.000068 0.351624 0.378997 0.363263 0.000084 0.358544 0.388404 0.371106 0.000088 944.510000 951.880000 948.446833 273.363840 1102.890000 1085.900000 1096.232033 266.025972 7952.600000 7962.220000 7955.321133 496.770475
694 0.179866 0.259980 0.212460 0.000204 0.472361 0.467128 0.470260 0.000033 0.355363 0.384269 0.367140 0.000040 0.180421 0.256920 0.213089 0.000446 0.179310 0.263039 0.211831 0.000467 0.465669 0.461407 0.463476 0.000064 0.479052 0.472849 0.477044 0.000069 0.351570 0.379612 0.363321 0.000084 0.359156 0.388925 0.370959 0.000088 943.590000 952.940000 948.294500 273.640683 1099.960000 1087.870000 1096.034633 266.357554 7956.450000 7959.190000 7955.670867 505.741624
695 0.179686 0.259200 0.212462 0.000200 0.471114 0.468202 0.470233 0.000033 0.354543 0.384601 0.367125 0.000040 0.178973 0.258946 0.213074 0.000436 0.180400 0.259453 0.211851 0.000462 0.465072 0.462190 0.463590 0.000064 0.477156 0.474213 0.476875 0.000068 0.350632 0.380893 0.363384 0.000082 0.358453 0.388309 0.370866 0.000088 944.020000 953.230000 948.132700 275.737270 1101.180000 1087.880000 1095.920167 267.941209 7954.800000 7958.890000 7955.947133 516.642260
696 0.179823 0.259376 0.212514 0.000198 0.471604 0.466877 0.470289 0.000033 0.354891 0.383877 0.367179 0.000039 0.180840 0.259939 0.213141 0.000436 0.178805 0.258813 0.211888 0.000449 0.465419 0.460608 0.463657 0.000064 0.477789 0.473146 0.476922 0.000069 0.351587 0.380340 0.363450 0.000083 0.358196 0.387413 0.370908 0.000085 940.980000 954.830000 948.134100 279.852783 1100.040000 1088.590000 1095.851633 270.145438 7958.980000 7956.580000 7956.014267 525.524573
697 0.179453 0.259502 0.212623 0.000201 0.471831 0.468577 0.470282 0.000033 0.354880 0.384947 0.367218 0.000039 0.178054 0.263340 0.213111 0.000442 0.180851 0.255665 0.212136 0.000452 0.466406 0.461133 0.463668 0.000064 0.477256 0.476022 0.476895 0.000069 0.351066 0.382016 0.363445 0.000084 0.358694 0.387879 0.370991 0.000085 943.330000 954.270000 948.067767 279.953902 1100.350000 1088.570000 1095.703500 278.113866 7956.320000 7957.160000 7956.228733 531.558543
698 0.179866 0.258967 0.212680 0.000203 0.473122 0.468283 0.470341 0.000032 0.355820 0.384557 0.367277 0.000040 0.179558 0.257239 0.213074 0.000448 0.180174 0.260696 0.212286 0.000451 0.466506 0.461184 0.463814 0.000064 0.479738 0.475382 0.476868 0.000068 0.351727 0.379606 0.363518 0.000086 0.359913 0.389507 0.371036 0.000086 944.190000 954.510000 948.186833 276.373082 1101.200000 1086.670000 1095.388767 281.755755 7954.610000 7958.820000 7956.424400 536.446379
699 0.179673 0.260168 0.212548 0.000203 0.472233 0.468045 0.470328 0.000033 0.355209 0.384894 0.367216 0.000039 0.179505 0.257856 0.212909 0.000449 0.179841 0.262480 0.212188 0.000451 0.465887 0.460890 0.463755 0.000063 0.478579 0.475199 0.476902 0.000069 0.351334 0.379677 0.363416 0.000086 0.359083 0.390111 0.371016 0.000085 945.910000 955.190000 948.088967 280.747286 1102.920000 1087.490000 1095.235600 284.626743 7951.170000 7957.320000 7956.675433 534.448098
700 0.179711 0.260196 0.212553 0.000201 0.472280 0.468151 0.470328 0.000032 0.355252 0.384969 0.367218 0.000039 0.179763 0.259865 0.212828 0.000453 0.179658 0.260526 0.212278 0.000451 0.464907 0.461320 0.463742 0.000063 0.479652 0.474981 0.476913 0.000068 0.350849 0.380738 0.363376 0.000087 0.359655 0.389199 0.371059 0.000085 945.090000 954.940000 947.951767 278.480573 1101.170000 1087.930000 1095.132000 290.710498 7953.740000 7957.130000 7956.916233 531.890362
701 0.179917 0.260449 0.212529 0.000200 0.472485 0.467464 0.470408 0.000032 0.355458 0.384658 0.367257 0.000039 0.180710 0.260341 0.212684 0.000448 0.179124 0.260557 0.212375 0.000454 0.466572 0.461701 0.463875 0.000063 0.478398 0.473227 0.476941 0.000067 0.352227 0.381157 0.363399 0.000086 0.358688 0.388159 0.371115 0.000086 947.780000 952.660000 947.877433 281.277504 1099.420000 1086.850000 1094.962733 288.424245 7952.800000 7960.490000 7957.159833 526.518253
702 0.179830 0.259916 0.212405 0.000199 0.471555 0.468725 0.470391 0.000032 0.354865 0.385201 0.367197 0.000039 0.180525 0.262652 0.212537 0.000445 0.179135 0.257179 0.212274 0.000448 0.463624 0.461560 0.463826 0.000062 0.479486 0.475890 0.476957 0.000068 0.350384 0.381997 0.363310 0.000086 0.359345 0.388406 0.371083 0.000086 943.940000 954.680000 947.887567 284.398089 1100.570000 1087.960000 1094.806400 294.521277 7955.490000 7957.360000 7957.306033 539.967406
703 0.179924 0.258908 0.212555 0.000195 0.471994 0.469200 0.470436 0.000032 0.355166 0.385084 0.367284 0.000039 0.180978 0.260763 0.212562 0.000439 0.178869 0.257053 0.212547 0.000448 0.465262 0.462228 0.463852 0.000062 0.478726 0.476173 0.477020 0.000067 0.351548 0.381642 0.363336 0.000084 0.358783 0.388525 0.371231 0.000086 944.260000 951.410000 947.937267 289.782644 1100.000000 1085.640000 1094.686000 298.168539 7955.740000 7962.950000 7957.376733 538.909681
704 0.179830 0.260314 0.212702 0.000196 0.472206 0.467601 0.470477 0.000032 0.355256 0.384686 0.367367 0.000038 0.179671 0.260096 0.212621 0.000438 0.179989 0.260532 0.212783 0.000450 0.465420 0.461568 0.463921 0.000061 0.478992 0.473634 0.477033 0.000067 0.351121 0.380979 0.363401 0.000085 0.359391 0.388393 0.371333 0.000086 944.520000 954.470000 947.890533 289.497197 1099.700000 1086.070000 1094.572667 307.111653 7955.780000 7959.460000 7957.536800 543.398782
705 0.179200 0.259903 0.212779 0.000197 0.473331 0.468374 0.470442 0.000032 0.355678 0.384986 0.367376 0.000039 0.180336 0.257965 0.212709 0.000440 0.178064 0.261842 0.212848 0.000449 0.466875 0.461886 0.463824 0.000062 0.479786 0.474862 0.477059 0.000067 0.352260 0.380317 0.363377 0.000085 0.359097 0.389654 0.371375 0.000086 942.700000 952.070000 947.842333 296.526447 1100.430000 1088.130000 1094.444600 314.262668 7956.870000 7959.800000 7957.713067 549.173253
706 0.179840 0.261043 0.212974 0.000201 0.471794 0.468180 0.470470 0.000032 0.355012 0.385325 0.367472 0.000039 0.180617 0.262726 0.212851 0.000444 0.179062 0.259359 0.213097 0.000462 0.465409 0.461864 0.463876 0.000063 0.478179 0.474497 0.477064 0.000068 0.351492 0.382209 0.363466 0.000084 0.358532 0.388442 0.371477 0.000088 944.560000 954.790000 947.900233 298.488102 1100.820000 1086.370000 1094.322833 322.466192 7954.620000 7958.840000 7957.776933 549.937944
707 0.179790 0.261123 0.213108 0.000204 0.471598 0.467821 0.470408 0.000033 0.354874 0.385142 0.367488 0.000040 0.180044 0.260063 0.213173 0.000446 0.179535 0.262182 0.213042 0.000465 0.466064 0.460549 0.463849 0.000062 0.477132 0.475093 0.476966 0.000068 0.351656 0.380355 0.363579 0.000085 0.358093 0.389929 0.371397 0.000089 944.160000 953.180000 947.839900 297.036388 1100.980000 1086.330000 1094.163133 324.872362 7954.860000 7960.490000 7957.996967 556.330641
708 0.179926 0.260623 0.212962 0.000205 0.471545 0.468518 0.470435 0.000033 0.354898 0.385360 0.367446 0.000040 0.179149 0.256234 0.213065 0.000451 0.180703 0.265012 0.212860 0.000462 0.464925 0.461096 0.463794 0.000063 0.478165 0.475940 0.477076 0.000068 0.350615 0.379151 0.363502 0.000086 0.359181 0.391568 0.371390 0.000088 943.410000 953.500000 947.737033 301.401780 1101.380000 1087.050000 1094.028533 327.972001 7955.210000 7959.450000 7958.234433 554.019259
709 0.179455 0.259486 0.212813 0.000205 0.472074 0.468901 0.470428 0.000033 0.355026 0.385135 0.367382 0.000041 0.179670 0.257871 0.212992 0.000444 0.179239 0.261101 0.212634 0.000455 0.464826 0.462430 0.463906 0.000062 0.479323 0.475371 0.476951 0.000069 0.350763 0.380607 0.363540 0.000085 0.359289 0.389663 0.371224 0.000088 946.990000 953.200000 947.745567 295.112684 1102.580000 1087.400000 1094.320367 329.491592 7950.430000 7959.400000 7957.934067 547.890213
710 0.179162 0.259801 0.212630 0.000205 0.471629 0.467525 0.470365 0.000033 0.354643 0.384435 0.367271 0.000041 0.180065 0.257627 0.212861 0.000445 0.178260 0.261975 0.212399 0.000456 0.464073 0.461484 0.463953 0.000063 0.479186 0.473566 0.476778 0.000070 0.350470 0.379941 0.363516 0.000086 0.358815 0.388930 0.371027 0.000089 943.720000 955.010000 947.685167 290.721348 1100.800000 1084.310000 1094.299800 329.516362 7955.480000 7960.680000 7958.015033 541.452211
711 0.179599 0.259963 0.212565 0.000203 0.471712 0.467139 0.470376 0.000033 0.354867 0.384269 0.367252 0.000040 0.180730 0.259298 0.212680 0.000439 0.178467 0.260628 0.212450 0.000455 0.465472 0.461100 0.463935 0.000063 0.477952 0.473179 0.476817 0.000070 0.351576 0.380379 0.363433 0.000084 0.358158 0.388159 0.371070 0.000088 943.230000 953.540000 947.645067 289.292029 1099.700000 1084.370000 1094.354433 316.752931 7957.070000 7962.090000 7958.000500 524.887916
712 0.178977 0.259234 0.212460 0.000199 0.470845 0.467801 0.470302 0.000033 0.354098 0.384374 0.367165 0.000039 0.178773 0.257431 0.212664 0.000437 0.179182 0.261037 0.212256 0.000449 0.464301 0.460370 0.463875 0.000063 0.477389 0.475232 0.476728 0.000069 0.350090 0.379194 0.363391 0.000083 0.358106 0.389554 0.370939 0.000086 943.560000 954.720000 947.749800 289.151703 1100.770000 1085.230000 1094.402500 316.598068 7955.670000 7960.050000 7957.847700 521.841453
713 0.179109 0.258317 0.212492 0.000202 0.472639 0.467578 0.470351 0.000032 0.355227 0.383874 0.367208 0.000040 0.177583 0.258050 0.212815 0.000438 0.180635 0.258585 0.212170 0.000449 0.465751 0.461451 0.463914 0.000062 0.479526 0.473706 0.476789 0.000069 0.350484 0.380090 0.363474 0.000083 0.359970 0.387657 0.370942 0.000087 942.390000 953.800000 947.800700 289.569902 1101.110000 1085.570000 1094.252600 309.635503 7956.500000 7960.630000 7957.946700 510.688322
714 0.179399 0.259216 0.212459 0.000204 0.472330 0.468087 0.470345 0.000033 0.355157 0.384539 0.367191 0.000040 0.179509 0.260462 0.212831 0.000443 0.179289 0.257969 0.212086 0.000450 0.465028 0.461807 0.463916 0.000062 0.479632 0.474368 0.476774 0.000069 0.350820 0.381269 0.363482 0.000084 0.359495 0.387808 0.370899 0.000087 943.180000 952.940000 947.791900 291.750703 1100.150000 1084.390000 1094.114600 301.518121 7956.670000 7962.670000 7958.093500 502.553706
715 0.179461 0.259597 0.212441 0.000204 0.472021 0.466967 0.470309 0.000032 0.354997 0.384019 0.367162 0.000040 0.178677 0.259739 0.212931 0.000441 0.180246 0.259455 0.211951 0.000444 0.464926 0.459909 0.463791 0.000062 0.479116 0.474025 0.476827 0.000069 0.350427 0.379841 0.363447 0.000083 0.359568 0.388197 0.370876 0.000087 944.360000 952.960000 947.791300 290.495951 1101.170000 1087.790000 1093.918200 296.342730 7954.470000 7959.250000 7958.290500 490.311871
716 0.179048 0.258729 0.212416 0.000202 0.472249 0.467775 0.470339 0.000033 0.354969 0.384156 0.367170 0.000040 0.178264 0.257879 0.212785 0.000434 0.179832 0.259579 0.212046 0.000450 0.465330 0.461082 0.463786 0.000062 0.479169 0.474467 0.476893 0.000069 0.350504 0.379801 0.363385 0.000083 0.359434 0.388512 0.370954 0.000086 947.410000 950.950000 947.855567 288.068353 1101.860000 1086.040000 1093.777833 292.260755 7950.730000 7963.010000 7958.366600 482.707153
717 0.179483 0.258637 0.212169 0.000206 0.471465 0.468760 0.470342 0.000033 0.354672 0.384711 0.367073 0.000041 0.180416 0.256371 0.212734 0.000442 0.178549 0.260904 0.211605 0.000451 0.464369 0.462554 0.463760 0.000064 0.478560 0.474966 0.476924 0.000068 0.350788 0.380081 0.363349 0.000084 0.358555 0.389341 0.370796 0.000087 945.950000 951.580000 947.997533 284.247641 1101.910000 1083.980000 1093.803500 293.971332 7952.140000 7964.440000 7958.198967 482.099629
718 0.178973 0.259516 0.211856 0.000203 0.472536 0.468352 0.470359 0.000033 0.355111 0.384817 0.366958 0.000040 0.180594 0.261453 0.212399 0.000439 0.177352 0.257579 0.211312 0.000448 0.465823 0.461217 0.463778 0.000062 0.479249 0.475486 0.476940 0.000069 0.351732 0.381312 0.363227 0.000084 0.358490 0.388323 0.370689 0.000088 946.490000 950.890000 947.949633 282.876862 1100.420000 1085.480000 1093.811767 298.969466 7953.090000 7963.630000 7958.238600 479.983283
719 0.178820 0.258886 0.211783 0.000201 0.472026 0.468882 0.470328 0.000033 0.354744 0.384884 0.366910 0.000040 0.179925 0.258370 0.212311 0.000437 0.177716 0.259401 0.211255 0.000446 0.465681 0.462367 0.463733 0.000066 0.478370 0.475398 0.476923 0.000069 0.351379 0.380768 0.363164 0.000083 0.358108 0.388999 0.370655 0.000086 944.050000 951.920000 947.954333 287.967279 1101.970000 1084.570000 1093.961533 300.660590 7953.980000 7963.510000 7958.084133 486.453199
720 0.178875 0.259316 0.211760 0.000204 0.472254 0.467779 0.470372 0.000033 0.354903 0.384393 0.366927 0.000040 0.180805 0.257128 0.212333 0.000436 0.176946 0.261503 0.211187 0.000454 0.465121 0.460369 0.463822 0.000064 0.479387 0.475188 0.476922 0.000069 0.351395 0.379073 0.363227 0.000082 0.358411 0.389714 0.370628 0.000087 946.140000 955.810000 947.911967 290.063352 1101.510000 1085.410000 1093.906300 300.966624 7952.350000 7958.780000 7958.181733 492.379794
721 0.179444 0.259353 0.211814 0.000203 0.472298 0.467262 0.470474 0.000033 0.355156 0.384098 0.367010 0.000040 0.182155 0.261096 0.212533 0.000441 0.176734 0.257610 0.211094 0.000452 0.465695 0.459895 0.463908 0.000065 0.478900 0.474628 0.477039 0.000069 0.352279 0.380376 0.363358 0.000085 0.358034 0.387821 0.370661 0.000087 946.330000 952.510000 947.911300 288.968455 1102.080000 1083.050000 1094.024467 303.568400 7951.590000 7964.440000 7958.064233 494.351115
722 0.179356 0.258726 0.211735 0.000200 0.473521 0.467613 0.470441 0.000032 0.355855 0.384058 0.366959 0.000039 0.182593 0.258385 0.212424 0.000437 0.176120 0.259067 0.211046 0.000452 0.467240 0.461303 0.463886 0.000064 0.479802 0.473923 0.476996 0.000068 0.353381 0.380136 0.363302 0.000083 0.358329 0.387981 0.370616 0.000086 944.350000 952.780000 948.175467 286.541144 1100.400000 1085.120000 1094.126200 304.913300 7955.250000 7962.100000 7957.698333 498.277801
723 0.178321 0.258750 0.211651 0.000200 0.471966 0.469151 0.470500 0.000033 0.354508 0.384990 0.366961 0.000039 0.180030 0.257908 0.212320 0.000435 0.176612 0.259591 0.210983 0.000457 0.465002 0.462528 0.463937 0.000063 0.478931 0.475774 0.477063 0.000068 0.351013 0.380680 0.363290 0.000083 0.358003 0.389301 0.370631 0.000087 944.750000 954.890000 948.470933 284.426563 1102.810000 1080.690000 1094.502900 300.441386 7952.440000 7964.420000 7957.026167 496.897754
724 0.178729 0.258293 0.211658 0.000202 0.472237 0.468544 0.470520 0.000033 0.354834 0.384443 0.366975 0.000039 0.181023 0.257797 0.212679 0.000439 0.176436 0.258790 0.210636 0.000458 0.465882 0.463022 0.463940 0.000064 0.478593 0.474066 0.477100 0.000068 0.351938 0.380932 0.363436 0.000084 0.357730 0.387955 0.370514 0.000087 945.140000 954.770000 948.705133 280.047669 1101.110000 1087.950000 1094.381833 303.441444 7953.750000 7957.280000 7956.913033 509.349556
725 0.178913 0.259463 0.211785 0.000204 0.472320 0.468681 0.470590 0.000033 0.354957 0.384994 0.367068 0.000040 0.179744 0.259542 0.212819 0.000447 0.178082 0.259383 0.210752 0.000463 0.465022 0.462034 0.463969 0.000063 0.479618 0.475328 0.477211 0.000068 0.350911 0.381037 0.363509 0.000085 0.359004 0.388950 0.370627 0.000088 945.810000 954.140000 948.962867 277.502259 1101.850000 1083.470000 1094.436300 305.529328 7952.340000 7962.390000 7956.600833 513.471278
726 0.179236 0.258218 0.211770 0.000200 0.473179 0.467533 0.470525 0.000033 0.355602 0.383807 0.367023 0.000039 0.179718 0.256102 0.212991 0.000449 0.178754 0.260335 0.210548 0.000462 0.465975 0.460819 0.463887 0.000064 0.480383 0.474247 0.477163 0.000068 0.351472 0.378932 0.363529 0.000085 0.359731 0.388682 0.370517 0.000088 947.410000 955.460000 949.274967 274.956275 1099.800000 1085.240000 1094.371900 299.141847 7952.790000 7959.300000 7956.353133 515.162131
727 0.179057 0.258466 0.211975 0.000198 0.472665 0.468138 0.470607 0.000032 0.355222 0.384269 0.367154 0.000038 0.181511 0.261049 0.213139 0.000450 0.176603 0.255882 0.210810 0.000456 0.465319 0.461039 0.463946 0.000063 0.480011 0.475236 0.477268 0.000067 0.351796 0.381043 0.363623 0.000085 0.358647 0.387495 0.370685 0.000086 948.260000 954.240000 949.293200 271.101290 1101.110000 1085.260000 1094.000800 298.440030 7950.630000 7960.500000 7956.706000 523.902347
728 0.179374 0.260286 0.212205 0.000200 0.472017 0.467942 0.470662 0.000032 0.354960 0.384879 0.367279 0.000039 0.179245 0.259628 0.213353 0.000454 0.179503 0.260944 0.211056 0.000452 0.465302 0.462059 0.463953 0.000063 0.478733 0.473825 0.477370 0.000069 0.350879 0.381086 0.363713 0.000086 0.359041 0.388672 0.370844 0.000087 947.430000 954.450000 949.499300 270.200036 1096.460000 1084.730000 1093.630400 296.799854 7956.110000 7960.820000 7956.870300 524.698920
729 0.178895 0.261500 0.212456 0.000203 0.471622 0.468640 0.470649 0.000033 0.354531 0.385784 0.367372 0.000039 0.178913 0.262956 0.213574 0.000464 0.178877 0.260045 0.211339 0.000449 0.464117 0.461403 0.463854 0.000063 0.479127 0.475876 0.477445 0.000070 0.350035 0.382024 0.363742 0.000087 0.359027 0.389544 0.371003 0.000086 946.230000 956.130000 949.575700 271.055820 1096.040000 1083.550000 1093.175167 294.915649 7957.730000 7960.320000 7957.249133 517.293232
730 0.179506 0.260023 0.212641 0.000205 0.471993 0.467758 0.470616 0.000033 0.354998 0.384664 0.367426 0.000040 0.180891 0.257875 0.213516 0.000456 0.178121 0.262172 0.211766 0.000472 0.465018 0.459950 0.463866 0.000062 0.478967 0.475565 0.477366 0.000070 0.351367 0.379120 0.363726 0.000086 0.358628 0.390208 0.371126 0.000089 946.410000 951.830000 949.607467 269.761247 1097.330000 1087.780000 1093.013167 293.791458 7956.260000 7960.390000 7957.379367 511.262436
731 0.179093 0.259530 0.212451 0.000205 0.472272 0.467550 0.470701 0.000032 0.355000 0.384342 0.367401 0.000040 0.180662 0.262931 0.213417 0.000463 0.177524 0.256129 0.211485 0.000469 0.464596 0.459993 0.463906 0.000062 0.479948 0.475106 0.477496 0.000067 0.351022 0.381168 0.363710 0.000086 0.358979 0.387515 0.371091 0.000088 947.500000 955.360000 949.551067 275.423370 1098.880000 1086.610000 1092.788533 291.585117 7953.620000 7958.030000 7957.660400 506.828090
732 0.179291 0.259558 0.212423 0.000205 0.472824 0.468383 0.470665 0.000032 0.355411 0.384853 0.367368 0.000040 0.178463 0.258277 0.213413 0.000466 0.180118 0.260838 0.211432 0.000468 0.465880 0.462312 0.463771 0.000063 0.479769 0.474453 0.477558 0.000068 0.350913 0.380698 0.363628 0.000088 0.359908 0.389007 0.371108 0.000089 945.040000 954.590000 949.380233 277.319358 1099.530000 1084.480000 1092.691200 289.304030 7955.430000 7960.930000 7957.928567 498.534444
733 0.179037 0.259780 0.212476 0.000206 0.472353 0.468190 0.470692 0.000033 0.355027 0.384826 0.367406 0.000040 0.178450 0.256297 0.213293 0.000465 0.179623 0.263264 0.211659 0.000460 0.465644 0.461411 0.463758 0.000063 0.479062 0.474968 0.477626 0.000067 0.350767 0.379366 0.363572 0.000086 0.359287 0.390286 0.371239 0.000088 945.480000 954.890000 949.317867 278.597229 1099.220000 1084.940000 1092.741967 285.792869 7955.300000 7960.170000 7957.940167 494.757324
734 0.179257 0.258931 0.212373 0.000202 0.472463 0.468683 0.470647 0.000033 0.355180 0.384782 0.367337 0.000039 0.178659 0.258730 0.213186 0.000456 0.179855 0.259131 0.211560 0.000452 0.465614 0.461983 0.463723 0.000064 0.479311 0.475383 0.477570 0.000067 0.350832 0.380682 0.363508 0.000086 0.359529 0.388882 0.371166 0.000086 946.770000 956.330000 949.370067 279.334154 1099.870000 1086.520000 1092.625200 284.849579 7953.360000 7957.150000 7958.004733 486.689806
735 0.178759 0.261260 0.212559 0.000206 0.471502 0.468728 0.470616 0.000032 0.354405 0.385741 0.367393 0.000040 0.179956 0.256819 0.213256 0.000461 0.177562 0.265702 0.211863 0.000458 0.463886 0.461496 0.463706 0.000063 0.479118 0.475960 0.477526 0.000065 0.350314 0.379625 0.363526 0.000087 0.358496 0.391856 0.371261 0.000088 947.740000 955.110000 949.521167 281.447319 1101.980000 1085.260000 1092.457267 288.055957 7950.280000 7959.630000 7958.021567 489.271216
736 0.179171 0.260296 0.212674 0.000204 0.471308 0.468067 0.470553 0.000032 0.354453 0.384958 0.367401 0.000040 0.179916 0.259344 0.213167 0.000453 0.178426 0.261247 0.212180 0.000449 0.464971 0.460522 0.463653 0.000063 0.477646 0.475611 0.477453 0.000067 0.350949 0.380051 0.363459 0.000085 0.357958 0.389865 0.371344 0.000088 944.600000 954.980000 949.449133 277.233189 1100.690000 1082.500000 1092.471033 293.832233 7954.710000 7962.520000 7958.079833 486.725682
737 0.178663 0.260252 0.212659 0.000209 0.471665 0.469582 0.470478 0.000032 0.354464 0.385850 0.367350 0.000041 0.179184 0.260881 0.213083 0.000451 0.178141 0.259622 0.212235 0.000456 0.465002 0.461805 0.463606 0.000064 0.478329 0.477359 0.477349 0.000066 0.350675 0.381435 0.363397 0.000085 0.358254 0.390265 0.371303 0.000090 948.560000 954.000000 949.599367 272.357716 1099.220000 1082.920000 1092.650000 298.556356 7952.220000 7963.080000 7957.750633 483.556516
738 0.178502 0.260575 0.212402 0.000211 0.472080 0.467415 0.470461 0.000032 0.354648 0.384679 0.367238 0.000041 0.179478 0.261435 0.212735 0.000452 0.177525 0.259715 0.212070 0.000451 0.465404 0.459959 0.463594 0.000063 0.478756 0.474871 0.477329 0.000067 0.351033 0.380549 0.363250 0.000085 0.358263 0.388809 0.371225 0.000087 947.230000 953.620000 949.679833 266.454028 1097.120000 1081.180000 1092.642733 301.360583 7955.650000 7965.200000 7957.677433 481.479265
739 0.178552 0.260826 0.212318 0.000213 0.471342 0.468483 0.470400 0.000033 0.354226 0.385421 0.367167 0.000042 0.180584 0.260744 0.212766 0.000454 0.176520 0.260909 0.211869 0.000459 0.464132 0.461977 0.463533 0.000063 0.478552 0.474989 0.477266 0.000067 0.350713 0.381484 0.363227 0.000086 0.357739 0.389357 0.371107 0.000088 948.140000 955.590000 949.873833 264.089484 1099.190000 1085.000000 1092.528767 300.211678 7952.670000 7959.410000 7957.597400 471.356886
740 0.177947 0.260532 0.211836 0.000210 0.472658 0.467547 0.470436 0.000032 0.354774 0.384741 0.366996 0.000041 0.178303 0.261071 0.212348 0.000451 0.177592 0.259992 0.211325 0.000453 0.464997 0.461023 0.463488 0.000062 0.480319 0.474072 0.477384 0.000065 0.350319 0.381042 0.363032 0.000084 0.359228 0.388440 0.370960 0.000086 948.510000 953.980000 949.945300 262.134284 1098.840000 1084.930000 1092.412900 294.947302 7952.650000 7961.090000 7957.641800 456.271902
741 0.177650 0.260174 0.211710 0.000207 0.472304 0.469163 0.470404 0.000032 0.354442 0.385568 0.366926 0.000040 0.177931 0.256705 0.212112 0.000444 0.177368 0.263644 0.211307 0.000453 0.465324 0.463010 0.463462 0.000063 0.479284 0.475316 0.477347 0.000066 0.350367 0.380488 0.362922 0.000083 0.358518 0.390647 0.370931 0.000087 946.100000 957.120000 950.081100 262.230398 1100.930000 1081.630000 1092.277467 296.476045 7952.970000 7961.250000 7957.641433 454.598060
742 0.176799 0.259586 0.211558 0.000209 0.472295 0.466379 0.470360 0.000032 0.354097 0.383662 0.366839 0.000041 0.178133 0.253924 0.212010 0.000447 0.175465 0.265249 0.211107 0.000451 0.465821 0.460091 0.463456 0.000063 0.478769 0.472667 0.477263 0.000067 0.350746 0.377624 0.362878 0.000083 0.357448 0.389700 0.370801 0.000086 949.030000 952.010000 950.119600 263.298672 1099.740000 1088.520000 1092.343667 292.565391 7951.230000 7959.470000 7957.536733 449.602687
743 0.177147 0.260085 0.211367 0.000215 0.472369 0.467020 0.470333 0.000032 0.354280 0.384246 0.366747 0.000042 0.177469 0.258214 0.211668 0.000449 0.176825 0.261956 0.211065 0.000465 0.465292 0.460662 0.463490 0.000063 0.479446 0.473377 0.477176 0.000066 0.350163 0.379683 0.362761 0.000084 0.358397 0.388809 0.370732 0.000088 947.770000 956.140000 950.301433 263.756761 1099.990000 1085.970000 1092.337500 288.224298 7952.240000 7957.890000 7957.361067 444.100447
744 0.177745 0.258616 0.211057 0.000211 0.472618 0.467701 0.470296 0.000032 0.354669 0.384067 0.366600 0.000041 0.179929 0.259849 0.211249 0.000453 0.175562 0.257384 0.210865 0.000465 0.465473 0.460350 0.463470 0.000063 0.479762 0.475053 0.477121 0.000067 0.351256 0.380149 0.362582 0.000084 0.358082 0.387985 0.370619 0.000088 949.680000 955.910000 950.398133 264.755746 1100.200000 1083.470000 1092.480333 277.891471 7950.120000 7960.620000 7957.121533 436.591985
745 0.177527 0.257839 0.210860 0.000208 0.472431 0.466748 0.470315 0.000032 0.354470 0.383185 0.366533 0.000040 0.178012 0.257238 0.211085 0.000444 0.177043 0.258439 0.210634 0.000461 0.465476 0.460345 0.463378 0.000064 0.479387 0.473152 0.477252 0.000067 0.350490 0.379102 0.362461 0.000083 0.358449 0.387267 0.370605 0.000087 947.550000 952.930000 950.466833 262.655084 1100.870000 1085.900000 1092.615400 268.604604 7951.580000 7961.170000 7956.917767 431.674707
746 0.177443 0.258486 0.210786 0.000210 0.471976 0.468892 0.470312 0.000032 0.354163 0.384729 0.366501 0.000040 0.178154 0.256491 0.211085 0.000439 0.176732 0.260481 0.210487 0.000461 0.464492 0.461579 0.463355 0.000064 0.479461 0.476204 0.477269 0.000067 0.349957 0.379544 0.362447 0.000082 0.358369 0.389915 0.370556 0.000087 948.800000 953.840000 950.887500 262.575200 1101.520000 1082.970000 1092.702667 268.973573 7949.680000 7963.190000 7956.409833 430.393117
747 0.178037 0.258261 0.210654 0.000206 0.471289 0.467186 0.470371 0.000032 0.353988 0.383616 0.366484 0.000040 0.177402 0.258175 0.211049 0.000437 0.178672 0.258347 0.210259 0.000457 0.463745 0.458930 0.463405 0.000062 0.478833 0.475442 0.477337 0.000067 0.349208 0.378628 0.362462 0.000083 0.358769 0.388604 0.370506 0.000087 946.690000 954.790000 950.988033 262.265986 1100.100000 1081.850000 1092.886433 262.543233 7953.210000 7963.360000 7956.125533 423.962713
748 0.178106 0.258506 0.210781 0.000203 0.471890 0.468082 0.470297 0.000032 0.354376 0.384252 0.366491 0.000040 0.180334 0.256672 0.211079 0.000436 0.175877 0.260341 0.210483 0.000457 0.464798 0.460810 0.463399 0.000062 0.478981 0.475355 0.477195 0.000067 0.351013 0.379155 0.362471 0.000082 0.357740 0.389349 0.370510 0.000088 945.360000 955.860000 951.281733 264.099132 1103.350000 1084.070000 1093.131600 261.574455 7951.290000 7960.070000 7955.586667 420.453674
749 0.178052 0.257336 0.211040 0.000202 0.471988 0.467956 0.470225 0.000032 0.354414 0.383708 0.366551 0.000039 0.179480 0.256959 0.211371 0.000438 0.176624 0.257712 0.210709 0.000456 0.465068 0.460646 0.463318 0.000063 0.478907 0.475266 0.477132 0.000067 0.350833 0.379171 0.362539 0.000082 0.357994 0.388244 0.370563 0.000088 946.810000 953.780000 951.310133 265.475788 1104.510000 1082.140000 1093.221600 260.968489 7948.680000 7964.080000 7955.468267 423.933978
750 0.177491 0.259323 0.211236 0.000205 0.473043 0.468260 0.470228 0.000033 0.354822 0.384685 0.366631 0.000040 0.181007 0.259807 0.211576 0.000441 0.173974 0.258839 0.210896 0.000466 0.465730 0.461124 0.463284 0.000063 0.480356 0.475397 0.477173 0.000068 0.351841 0.380597 0.362601 0.000084 0.357803 0.388773 0.370662 0.000089 946.610000 953.150000 951.362000 264.709356 1101.410000 1083.510000 1093.545900 260.985170 7951.980000 7963.340000 7955.092100 426.696711
751 0.177939 0.259014 0.211345 0.000205 0.472015 0.467643 0.470245 0.000033 0.354385 0.384191 0.366685 0.000040 0.179173 0.261360 0.211778 0.000443 0.176705 0.256668 0.210911 0.000471 0.464929 0.459997 0.463263 0.000064 0.479101 0.475289 0.477227 0.000068 0.350627 0.380542 0.362669 0.000084 0.358143 0.387840 0.370701 0.000089 944.540000 957.160000 951.224967 262.145134 1101.840000 1082.600000 1093.907767 263.391598 7953.620000 7960.240000 7954.867267 431.496076
752 0.178206 0.258940 0.211386 0.000204 0.471619 0.466758 0.470239 0.000033 0.354254 0.383631 0.366698 0.000039 0.179434 0.255279 0.212035 0.000447 0.176978 0.262601 0.210737 0.000469 0.464518 0.460518 0.463212 0.000064 0.478720 0.472997 0.477265 0.000067 0.350484 0.378422 0.362741 0.000085 0.358023 0.388839 0.370654 0.000088 947.270000 954.060000 951.088867 262.789621 1102.970000 1086.290000 1094.130800 266.107585 7949.760000 7959.650000 7954.780333 442.358802
753 0.178060 0.259568 0.211431 0.000205 0.472231 0.466359 0.470179 0.000033 0.354562 0.383642 0.366679 0.000040 0.178578 0.258426 0.212207 0.000449 0.177542 0.260709 0.210655 0.000465 0.464883 0.458590 0.463091 0.000064 0.479579 0.474128 0.477267 0.000067 0.350361 0.378524 0.362737 0.000084 0.358764 0.388761 0.370622 0.000088 949.690000 954.810000 951.151033 258.964586 1100.940000 1086.300000 1094.465067 267.185211 7949.370000 7958.890000 7954.383900 439.053503
754 0.177857 0.258593 0.211480 0.000203 0.472259 0.468478 0.470248 0.000033 0.354498 0.384524 0.366741 0.000040 0.178362 0.260284 0.212274 0.000442 0.177351 0.256903 0.210686 0.000462 0.465101 0.461418 0.463169 0.000064 0.479417 0.475537 0.477328 0.000067 0.350406 0.380964 0.362811 0.000084 0.358590 0.388083 0.370671 0.000088 947.210000 955.170000 950.976033 258.268361 1101.570000 1082.070000 1094.617667 268.335588 7951.220000 7962.760000 7954.406300 440.162896
755 0.178504 0.258921 0.211565 0.000205 0.472278 0.469734 0.470236 0.000032 0.354768 0.385408 0.366767 0.000040 0.180476 0.258950 0.212535 0.000447 0.176532 0.258891 0.210596 0.000460 0.464661 0.463400 0.463168 0.000064 0.479894 0.476068 0.477304 0.000067 0.350987 0.381620 0.362914 0.000085 0.358549 0.389197 0.370620 0.000088 947.200000 957.340000 950.737033 269.068548 1100.070000 1084.570000 1094.736833 272.808564 7952.730000 7958.090000 7954.526133 453.556238
756 0.178122 0.258162 0.211632 0.000203 0.472244 0.469403 0.470242 0.000032 0.354595 0.384907 0.366798 0.000040 0.180147 0.262449 0.212650 0.000445 0.176098 0.253875 0.210615 0.000460 0.465223 0.463114 0.463224 0.000063 0.479266 0.475693 0.477260 0.000068 0.351192 0.382848 0.362994 0.000086 0.357999 0.386966 0.370602 0.000088 948.800000 958.020000 950.619267 272.584787 1101.830000 1085.380000 1094.577333 276.471503 7949.370000 7956.600000 7954.803400 474.298865
757 0.178369 0.258373 0.211533 0.000205 0.471710 0.467305 0.470311 0.000033 0.354374 0.383732 0.366800 0.000040 0.179727 0.254263 0.212603 0.000441 0.177012 0.262483 0.210462 0.000464 0.465019 0.461182 0.463335 0.000063 0.478400 0.473428 0.477286 0.000068 0.350902 0.378414 0.363042 0.000084 0.357845 0.389050 0.370557 0.000089 949.790000 953.900000 950.424333 271.691568 1101.870000 1086.500000 1094.426200 277.727480 7948.340000 7959.600000 7955.149467 488.489249
758 0.177713 0.257696 0.211558 0.000206 0.472124 0.468571 0.470251 0.000032 0.354360 0.384221 0.366774 0.000040 0.178909 0.258012 0.212551 0.000454 0.176518 0.257381 0.210565 0.000462 0.464899 0.461578 0.463218 0.000064 0.479350 0.475564 0.477284 0.000067 0.350503 0.380152 0.362951 0.000087 0.358217 0.388291 0.370596 0.000088 948.350000 955.670000 950.467733 265.036621 1099.320000 1084.900000 1094.330000 282.152947 7952.330000 7959.430000 7955.202267 489.024568
759 0.178271 0.260052 0.211449 0.000205 0.473054 0.467463 0.470246 0.000032 0.355141 0.384499 0.366727 0.000040 0.180579 0.260837 0.212424 0.000456 0.175962 0.259268 0.210473 0.000462 0.465109 0.461407 0.463237 0.000064 0.480999 0.473519 0.477256 0.000067 0.351297 0.381179 0.362912 0.000086 0.358984 0.387819 0.370543 0.000087 948.030000 956.910000 950.625600 261.401342 1100.240000 1083.690000 1094.102000 279.699427 7951.730000 7959.400000 7955.272400 485.761675
760 0.177276 0.258768 0.211526 0.000204 0.472100 0.467550 0.470259 0.000033 0.354170 0.384037 0.366766 0.000039 0.178909 0.256131 0.212397 0.000453 0.175644 0.261405 0.210656 0.000459 0.465346 0.461111 0.463245 0.000064 0.478854 0.473989 0.477272 0.000067 0.350771 0.379119 0.362906 0.000085 0.357570 0.388955 0.370626 0.000088 947.880000 955.500000 950.959767 258.174143 1102.320000 1088.220000 1093.938767 281.658696 7949.800000 7956.280000 7955.101467 487.865097
761 0.177719 0.258233 0.211737 0.000205 0.471741 0.466499 0.470296 0.000032 0.354132 0.383192 0.366872 0.000039 0.180013 0.259314 0.212715 0.000456 0.175424 0.257152 0.210759 0.000466 0.464604 0.458583 0.463241 0.000063 0.478878 0.474415 0.477351 0.000067 0.350768 0.378875 0.363030 0.000085 0.357497 0.387509 0.370714 0.000089 945.710000 956.750000 951.266733 254.987625 1099.550000 1084.760000 1094.010700 281.008149 7954.740000 7958.490000 7954.722567 482.372146
762 0.177714 0.259359 0.211784 0.000210 0.472447 0.467759 0.470369 0.000032 0.354554 0.384399 0.366935 0.000040 0.178947 0.260071 0.212861 0.000467 0.176482 0.258648 0.210708 0.000471 0.466555 0.460771 0.463326 0.000063 0.478339 0.474746 0.477412 0.000066 0.351512 0.380491 0.363140 0.000087 0.357596 0.388307 0.370730 0.000089 947.680000 957.430000 951.545500 259.685260 1099.220000 1080.550000 1094.205333 279.762244 7953.100000 7962.020000 7954.249167 489.459132
763 0.177602 0.259876 0.211693 0.000208 0.472505 0.466764 0.470407 0.000032 0.354544 0.384009 0.366921 0.000040 0.179147 0.260347 0.212610 0.000464 0.176058 0.259406 0.210776 0.000468 0.464460 0.459551 0.463442 0.000063 0.480550 0.473977 0.477372 0.000067 0.350334 0.379870 0.363109 0.000086 0.358753 0.388148 0.370733 0.000089 945.460000 953.740000 951.800267 257.422190 1100.440000 1089.660000 1094.291367 279.301615 7954.100000 7956.600000 7953.908367 493.469830
764 0.177356 0.259540 0.211629 0.000210 0.472159 0.468338 0.470449 0.000032 0.354238 0.384819 0.366921 0.000040 0.179710 0.262137 0.212509 0.000466 0.175002 0.256943 0.210749 0.000473 0.465846 0.460642 0.463502 0.000063 0.478473 0.476034 0.477396 0.000067 0.351392 0.381240 0.363105 0.000086 0.357084 0.388398 0.370737 0.000091 947.860000 959.420000 951.768167 263.709693 1101.250000 1085.140000 1094.241267 273.421640 7950.890000 7955.440000 7953.990567 498.185446
765 0.177248 0.259247 0.211440 0.000211 0.472420 0.468164 0.470449 0.000032 0.354351 0.384597 0.366845 0.000040 0.179723 0.261147 0.212467 0.000466 0.174773 0.257347 0.210412 0.000471 0.465140 0.460612 0.463560 0.000063 0.479700 0.475715 0.477338 0.000068 0.350973 0.380826 0.363123 0.000087 0.357729 0.388368 0.370568 0.000090 946.970000 956.340000 951.632133 266.852991 1102.190000 1084.360000 1094.400367 268.108471 7950.840000 7959.300000 7953.967500 501.965829
766 0.176953 0.259917 0.211296 0.000214 0.472258 0.468183 0.470558 0.000032 0.354136 0.384877 0.366853 0.000040 0.179772 0.258642 0.212146 0.000463 0.174135 0.261193 0.210446 0.000483 0.465542 0.461823 0.463753 0.000063 0.478974 0.474543 0.477364 0.000068 0.351234 0.380550 0.363110 0.000087 0.357038 0.389203 0.370597 0.000091 948.210000 954.390000 951.646400 264.442636 1097.320000 1090.130000 1094.119133 267.745109 7954.470000 7955.480000 7954.234467 502.019472
767 0.176892 0.260199 0.211169 0.000213 0.472529 0.468017 0.470553 0.000032 0.354274 0.384890 0.366799 0.000040 0.179502 0.259436 0.212133 0.000461 0.174282 0.260961 0.210205 0.000478 0.465594 0.460817 0.463723 0.000062 0.479464 0.475216 0.477382 0.000068 0.351157 0.380265 0.363087 0.000086 0.357391 0.389514 0.370511 0.000091 948.850000 955.840000 951.724200 266.512548 1099.250000 1082.240000 1093.824433 265.773865 7951.900000 7961.920000 7954.451367 505.062240
768 0.176820 0.260915 0.211090 0.000216 0.471907 0.468498 0.470509 0.000032 0.353872 0.385465 0.366741 0.000041 0.179297 0.263243 0.212101 0.000461 0.174343 0.258588 0.210080 0.000479 0.464533 0.461172 0.463708 0.000063 0.479282 0.475824 0.477309 0.000067 0.350438 0.382001 0.363065 0.000087 0.357306 0.388929 0.370417 0.000091 949.900000 955.290000 952.200633 262.751275 1100.830000 1084.010000 1093.679833 264.024109 7949.270000 7960.700000 7954.119533 499.307635
769 0.176196 0.257971 0.210809 0.000212 0.472253 0.467306 0.470580 0.000032 0.353830 0.383572 0.366672 0.000040 0.180503 0.259276 0.211851 0.000445 0.171889 0.256667 0.209768 0.000479 0.465465 0.459731 0.463789 0.000062 0.479041 0.474880 0.477371 0.000069 0.351480 0.379549 0.363014 0.000084 0.356180 0.387595 0.370330 0.000091 949.220000 955.990000 952.426433 258.438939 1100.540000 1087.620000 1093.507500 267.775832 7950.240000 7956.390000 7954.066067 501.600009
770 0.176655 0.257295 0.210601 0.000213 0.472438 0.468514 0.470602 0.000032 0.354125 0.384027 0.366602 0.000041 0.179435 0.260124 0.211909 0.000452 0.173875 0.254466 0.209292 0.000477 0.465151 0.461841 0.463807 0.000063 0.479724 0.475187 0.477398 0.000068 0.350864 0.381154 0.363048 0.000085 0.357385 0.386899 0.370155 0.000090 949.960000 953.430000 952.572300 253.742870 1099.770000 1084.390000 1093.557033 266.543122 7950.270000 7962.180000 7953.870667 495.524347
771 0.176245 0.257434 0.210630 0.000213 0.472431 0.468124 0.470591 0.000032 0.353957 0.383848 0.366607 0.000041 0.179348 0.259344 0.212025 0.000445 0.173142 0.255525 0.209235 0.000481 0.465717 0.461004 0.463818 0.000062 0.479145 0.475244 0.477364 0.000069 0.351169 0.380340 0.363101 0.000084 0.356744 0.387357 0.370112 0.000091 949.880000 956.460000 952.742200 252.746971 1100.080000 1086.440000 1093.400500 258.766272 7950.040000 7957.100000 7953.857300 485.117827
772 0.176195 0.258455 0.210484 0.000212 0.473052 0.467919 0.470527 0.000032 0.354309 0.384134 0.366510 0.000040 0.179641 0.255482 0.212046 0.000442 0.172749 0.261429 0.208922 0.000480 0.466626 0.461280 0.463730 0.000062 0.479478 0.474559 0.477323 0.000068 0.351832 0.378961 0.363056 0.000082 0.356786 0.389307 0.369963 0.000090 948.440000 958.180000 952.816633 252.845918 1097.740000 1087.460000 1093.217833 261.440376 7953.820000 7954.360000 7953.965533 492.381327
773 0.176200 0.258923 0.210389 0.000212 0.472881 0.467905 0.470546 0.000032 0.354209 0.384313 0.366483 0.000040 0.178552 0.257041 0.212189 0.000453 0.173848 0.260806 0.208589 0.000474 0.465805 0.460941 0.463711 0.000062 0.479957 0.474870 0.477381 0.000068 0.350904 0.379381 0.363102 0.000085 0.357513 0.389245 0.369864 0.000089 949.250000 957.410000 952.890900 251.126410 1096.740000 1084.160000 1093.180633 259.919811 7954.010000 7958.430000 7953.928467 487.013048
774 0.176304 0.258928 0.210368 0.000215 0.471833 0.468023 0.470545 0.000032 0.353622 0.384385 0.366474 0.000041 0.180438 0.258316 0.212338 0.000455 0.172171 0.259540 0.208399 0.000480 0.463731 0.461214 0.463607 0.000061 0.479936 0.474833 0.477483 0.000069 0.350414 0.380055 0.363100 0.000085 0.356830 0.388716 0.369849 0.000089 949.680000 958.880000 952.900100 251.390402 1097.860000 1086.440000 1092.878933 256.836587 7952.460000 7954.680000 7954.220967 481.220866
775 0.176255 0.257163 0.210039 0.000210 0.472551 0.468416 0.470605 0.000032 0.354033 0.383914 0.366379 0.000040 0.178890 0.259367 0.212073 0.000451 0.173619 0.254958 0.208005 0.000476 0.465244 0.461327 0.463641 0.000063 0.479859 0.475504 0.477570 0.000067 0.350702 0.380543 0.363014 0.000085 0.357363 0.387286 0.369744 0.000089 948.730000 958.180000 952.893567 251.027636 1096.710000 1083.210000 1092.598633 254.820856 7954.560000 7958.610000 7954.507800 480.796604
776 0.176522 0.256964 0.210098 0.000208 0.471934 0.467835 0.470595 0.000032 0.353769 0.383486 0.366396 0.000040 0.180677 0.257816 0.212272 0.000450 0.172367 0.256111 0.207923 0.000479 0.465259 0.460251 0.463613 0.000061 0.478609 0.475418 0.477578 0.000066 0.351426 0.379277 0.363077 0.000084 0.356112 0.387695 0.369716 0.000089 948.990000 955.690000 952.845900 248.439601 1096.910000 1083.020000 1092.341300 253.093434 7954.100000 7961.290000 7954.812800 465.540971
777 0.176338 0.257036 0.210050 0.000208 0.473246 0.468292 0.470611 0.000032 0.354483 0.383790 0.366387 0.000040 0.180365 0.257319 0.212328 0.000451 0.172311 0.256753 0.207773 0.000476 0.466069 0.461238 0.463570 0.000062 0.480423 0.475346 0.477652 0.000066 0.351787 0.379670 0.363073 0.000085 0.357178 0.387909 0.369701 0.000089 951.040000 957.340000 952.966433 250.387610 1097.450000 1086.190000 1092.179133 255.937208 7951.510000 7956.470000 7954.854433 468.359762
778 0.176547 0.256631 0.209923 0.000205 0.471979 0.468229 0.470626 0.000031 0.353806 0.383590 0.366345 0.000039 0.179020 0.259343 0.212425 0.000448 0.174074 0.253920 0.207421 0.000479 0.465043 0.461074 0.463524 0.000061 0.478914 0.475385 0.477729 0.000066 0.350634 0.380381 0.363085 0.000084 0.356978 0.386799 0.369606 0.000090 949.220000 953.780000 952.745167 254.040273 1098.870000 1088.770000 1092.044600 248.425023 7951.910000 7957.450000 7955.210233 465.731339
779 0.176369 0.258117 0.210130 0.000207 0.472291 0.467412 0.470543 0.000032 0.353922 0.383694 0.366378 0.000040 0.180798 0.261922 0.213008 0.000448 0.171940 0.254313 0.207253 0.000478 0.464748 0.460706 0.463415 0.000063 0.479833 0.474117 0.477672 0.000065 0.351168 0.381192 0.363252 0.000083 0.356676 0.386195 0.369504 0.000089 949.150000 960.070000 952.723000 260.466076 1099.110000 1083.320000 1091.899567 248.994332 7951.740000 7956.610000 7955.377433 475.023690
780 0.176047 0.257441 0.210230 0.000207 0.472590 0.468038 0.470560 0.000032 0.353973 0.383799 0.366428 0.000040 0.180699 0.256950 0.213218 0.000455 0.171394 0.257932 0.207241 0.000468 0.464980 0.461940 0.463444 0.000062 0.480200 0.474136 0.477675 0.000067 0.351268 0.379944 0.363354 0.000085 0.356678 0.387654 0.369502 0.000088 949.140000 956.070000 952.866567 266.426713 1097.580000 1084.660000 1091.751400 251.629813 7953.280000 7959.270000 7955.382033 481.763606
781 0.175990 0.257571 0.210351 0.000209 0.472174 0.469320 0.470548 0.000033 0.353700 0.384620 0.366469 0.000040 0.180690 0.256966 0.213380 0.000458 0.171290 0.258175 0.207322 0.000471 0.465600 0.460921 0.463474 0.000063 0.478747 0.477719 0.477623 0.000067 0.351636 0.379339 0.363436 0.000084 0.355764 0.389902 0.369502 0.000089 950.990000 960.320000 952.843933 272.483886 1097.650000 1081.620000 1091.736600 253.413292 7951.360000 7958.060000 7955.419467 492.596975
782 0.176381 0.259164 0.210363 0.000209 0.471106 0.468622 0.470541 0.000032 0.353216 0.384839 0.366469 0.000040 0.178577 0.262505 0.213153 0.000465 0.174186 0.255824 0.207572 0.000474 0.464573 0.460773 0.463511 0.000061 0.477639 0.476470 0.477571 0.000067 0.350175 0.381466 0.363368 0.000085 0.356258 0.388212 0.369571 0.000088 948.940000 958.420000 952.953667 276.364322 1098.000000 1083.540000 1091.658900 256.114666 7953.060000 7958.040000 7955.387433 494.668936
783 0.176161 0.257886 0.210266 0.000212 0.472045 0.468053 0.470510 0.000032 0.353691 0.383986 0.366412 0.000041 0.177854 0.260276 0.212903 0.000470 0.174469 0.255496 0.207629 0.000481 0.464928 0.461271 0.463456 0.000061 0.479162 0.474836 0.477564 0.000068 0.350098 0.380873 0.363235 0.000086 0.357285 0.387100 0.369590 0.000089 951.360000 959.670000 952.824667 270.696414 1097.600000 1083.800000 1091.546800 255.805696 7951.040000 7956.530000 7955.628533 487.984301
784 0.175882 0.257800 0.210050 0.000210 0.473351 0.468591 0.470463 0.000032 0.354364 0.384274 0.366298 0.000041 0.178094 0.256617 0.212595 0.000471 0.173671 0.258983 0.207505 0.000482 0.466250 0.461032 0.463524 0.000061 0.480453 0.476150 0.477402 0.000068 0.350987 0.379266 0.363153 0.000087 0.357740 0.389283 0.369443 0.000089 950.160000 954.260000 952.865233 266.699965 1097.980000 1082.500000 1091.448800 254.322699 7951.860000 7963.240000 7955.685967 488.959442
785 0.175853 0.257306 0.210061 0.000211 0.471813 0.467824 0.470490 0.000032 0.353429 0.383617 0.366318 0.000041 0.178269 0.258296 0.212557 0.000470 0.173437 0.256316 0.207565 0.000482 0.465541 0.460754 0.463528 0.000061 0.478085 0.474895 0.477452 0.000067 0.350632 0.379771 0.363139 0.000087 0.356225 0.387463 0.369497 0.000089 951.060000 959.710000 952.849233 259.859579 1098.300000 1086.190000 1091.451500 254.968852 7950.640000 7954.100000 7955.699267 481.849673
786 0.176139 0.257479 0.209895 0.000214 0.472351 0.467892 0.470505 0.000032 0.353866 0.383727 0.366261 0.000042 0.178864 0.262077 0.212303 0.000461 0.173414 0.252881 0.207486 0.000481 0.465736 0.460529 0.463556 0.000061 0.478965 0.475255 0.477455 0.000067 0.350987 0.381148 0.363055 0.000085 0.356745 0.386305 0.369468 0.000090 950.070000 954.870000 953.007767 251.515068 1098.180000 1085.440000 1091.268133 258.769322 7951.750000 7959.690000 7955.724100 481.728794
787 0.175691 0.258379 0.209962 0.000217 0.472257 0.467381 0.470442 0.000033 0.353630 0.383780 0.366250 0.000042 0.178391 0.257714 0.212432 0.000470 0.172991 0.259045 0.207492 0.000476 0.465096 0.460719 0.463413 0.000062 0.479417 0.474043 0.477471 0.000067 0.350414 0.379517 0.363020 0.000088 0.356846 0.388044 0.369480 0.000089 950.570000 957.280000 952.928600 253.276783 1098.100000 1082.500000 1091.043600 260.576626 7951.330000 7960.220000 7956.027800 493.248044
788 0.174703 0.257914 0.209548 0.000215 0.472686 0.468091 0.470414 0.000032 0.353492 0.384020 0.366068 0.000041 0.177611 0.260602 0.212078 0.000460 0.171795 0.255226 0.207018 0.000471 0.465224 0.461408 0.463314 0.000062 0.480148 0.474774 0.477515 0.000066 0.350179 0.381086 0.362820 0.000086 0.356807 0.386955 0.369316 0.000087 951.310000 956.240000 952.989800 249.315250 1097.810000 1084.550000 1091.134800 260.642329 7950.880000 7959.210000 7955.875400 491.540435
789 0.174905 0.258616 0.209206 0.000216 0.472251 0.468712 0.470426 0.000032 0.353312 0.384674 0.365938 0.000041 0.178029 0.260383 0.211784 0.000459 0.171780 0.256849 0.206628 0.000471 0.465478 0.460981 0.463269 0.000063 0.479024 0.476444 0.477583 0.000065 0.350498 0.380742 0.362675 0.000085 0.356127 0.388606 0.369201 0.000087 950.960000 955.090000 953.053933 241.942983 1099.300000 1083.300000 1091.337333 252.603235 7949.740000 7961.610000 7955.608733 479.087940
790 0.174999 0.257421 0.208997 0.000216 0.472309 0.466790 0.470412 0.000032 0.353385 0.383042 0.365846 0.000041 0.178453 0.260246 0.211572 0.000457 0.171545 0.254596 0.206422 0.000468 0.465714 0.460016 0.463140 0.000063 0.478903 0.473564 0.477684 0.000064 0.350810 0.380108 0.362513 0.000085 0.355960 0.385976 0.369179 0.000087 953.110000 955.240000 953.314933 233.979361 1099.080000 1085.000000 1091.343233 248.104735 7947.810000 7959.760000 7955.341833 467.391710
791 0.175251 0.256403 0.208898 0.000210 0.472788 0.468045 0.470436 0.000032 0.353773 0.383388 0.365821 0.000040 0.175834 0.262916 0.211548 0.000450 0.174667 0.249890 0.206248 0.000467 0.465301 0.461133 0.463179 0.000063 0.480276 0.474957 0.477693 0.000064 0.349514 0.381846 0.362527 0.000084 0.358032 0.384930 0.369115 0.000087 951.600000 956.880000 953.552467 231.366045 1098.310000 1082.920000 1091.260933 243.733437 7950.090000 7960.200000 7955.186600 451.349652
792 0.175286 0.256391 0.208805 0.000213 0.472923 0.467480 0.470487 0.000032 0.353868 0.383044 0.365814 0.000040 0.178072 0.258401 0.211373 0.000455 0.172501 0.254381 0.206237 0.000469 0.465659 0.460312 0.463232 0.000064 0.480187 0.474647 0.477743 0.000065 0.350624 0.379548 0.362488 0.000084 0.357112 0.386541 0.369140 0.000087 952.060000 957.350000 953.818300 228.824365 1097.610000 1082.830000 1091.166833 246.346933 7950.330000 7959.820000 7955.014867 446.902696
793 0.174995 0.257017 0.208695 0.000210 0.472298 0.468808 0.470463 0.000032 0.353376 0.384092 0.365756 0.000040 0.177627 0.258548 0.211246 0.000447 0.172363 0.255486 0.206143 0.000466 0.465279 0.460990 0.463161 0.000063 0.479316 0.476627 0.477765 0.000064 0.350218 0.380013 0.362395 0.000084 0.356535 0.388170 0.369116 0.000087 951.890000 957.690000 954.167233 227.493684 1097.230000 1082.480000 1091.177400 245.768924 7950.880000 7959.830000 7954.655367 440.317562
794 0.175057 0.256668 0.208868 0.000211 0.472065 0.468133 0.470386 0.000032 0.353262 0.383547 0.365779 0.000041 0.179446 0.254475 0.211595 0.000448 0.170669 0.258861 0.206141 0.000465 0.464281 0.460825 0.463062 0.000065 0.479848 0.475440 0.477710 0.000064 0.350347 0.378285 0.362475 0.000085 0.356177 0.388809 0.369082 0.000087 951.920000 959.170000 954.390933 228.618095 1096.260000 1085.070000 1091.343000 240.824123 7951.820000 7955.760000 7954.266067 431.829779
795 0.175011 0.256520 0.208976 0.000209 0.472414 0.467824 0.470357 0.000032 0.353453 0.383302 0.365805 0.000040 0.178505 0.256811 0.211655 0.000459 0.171517 0.256230 0.206296 0.000458 0.464684 0.460037 0.463120 0.000064 0.480145 0.475610 0.477595 0.000064 0.350212 0.378747 0.362534 0.000086 0.356694 0.387858 0.369075 0.000086 951.180000 959.340000 954.652233 235.176294 1097.900000 1079.770000 1091.146500 244.392282 7950.920000 7960.890000 7954.201267 433.294049
796 0.175233 0.257839 0.209091 0.000209 0.472413 0.468230 0.470399 0.000033 0.353541 0.384074 0.365876 0.000040 0.177684 0.259090 0.211604 0.000459 0.172782 0.256589 0.206578 0.000458 0.464664 0.459336 0.463131 0.000064 0.480162 0.477124 0.477667 0.000065 0.349872 0.379238 0.362520 0.000086 0.357210 0.388910 0.369232 0.000086 952.100000 959.850000 954.738633 240.555057 1097.740000 1079.430000 1091.046933 249.593416 7950.160000 7960.720000 7954.214433 436.209017
797 0.175307 0.257295 0.209086 0.000207 0.472004 0.468271 0.470388 0.000033 0.353325 0.383881 0.365867 0.000041 0.178690 0.260453 0.211507 0.000454 0.171924 0.254137 0.206666 0.000463 0.464397 0.461219 0.463079 0.000063 0.479612 0.475323 0.477696 0.000067 0.350114 0.380913 0.362450 0.000085 0.356537 0.386848 0.369284 0.000088 953.520000 959.440000 954.830667 241.585773 1097.670000 1080.340000 1090.899533 250.843077 7948.810000 7960.220000 7954.269800 435.536251
798 0.175343 0.256606 0.209280 0.000207 0.471866 0.467887 0.470402 0.000034 0.353257 0.383374 0.365954 0.000041 0.178970 0.260257 0.211868 0.000450 0.171714 0.252955 0.206693 0.000468 0.464295 0.459901 0.463066 0.000065 0.479437 0.475873 0.477739 0.000067 0.350165 0.380043 0.362587 0.000086 0.356348 0.386706 0.369320 0.000089 950.830000 962.820000 954.952767 247.330024 1095.500000 1083.640000 1090.887333 253.873756 7953.670000 7953.540000 7954.159900 444.087445
799 0.174968 0.256723 0.209230 0.000210 0.471473 0.468028 0.470324 0.000033 0.352871 0.383506 0.365886 0.000041 0.179721 0.253929 0.211903 0.000449 0.170216 0.259518 0.206557 0.000479 0.463114 0.460882 0.462992 0.000064 0.479832 0.475175 0.477655 0.000067 0.349757 0.378101 0.362556 0.000086 0.355985 0.388912 0.369216 0.000090 951.440000 961.440000 955.092933 254.835689 1098.850000 1080.420000 1090.946233 254.735547 7949.710000 7958.140000 7953.960833 452.575740
800 0.174679 0.256021 0.209027 0.000210 0.471866 0.467240 0.470212 0.000033 0.352991 0.382752 0.365738 0.000041 0.179022 0.251304 0.211808 0.000446 0.170336 0.260738 0.206246 0.000471 0.465265 0.460615 0.462895 0.000065 0.478466 0.473865 0.477528 0.000067 0.350768 0.376891 0.362460 0.000085 0.355214 0.388614 0.369015 0.000090 952.080000 956.190000 955.244100 253.522623 1099.880000 1080.760000 1091.020267 254.027807 7948.040000 7963.050000 7953.735633 453.845694
801 0.175285 0.256629 0.208995 0.000213 0.471911 0.468798 0.470211 0.000033 0.353260 0.383930 0.365724 0.000041 0.177595 0.258767 0.211803 0.000454 0.172975 0.254490 0.206187 0.000477 0.464807 0.461564 0.462790 0.000064 0.479015 0.476032 0.477632 0.000066 0.349922 0.380445 0.362395 0.000086 0.356599 0.387415 0.369054 0.000090 954.130000 962.770000 955.282167 260.408393 1098.510000 1080.710000 1090.821867 252.815914 7947.360000 7956.520000 7953.895967 468.533538
802 0.175229 0.256166 0.208946 0.000210 0.472018 0.467434 0.470230 0.000033 0.353302 0.382927 0.365716 0.000040 0.177364 0.261448 0.211788 0.000459 0.173094 0.250885 0.206103 0.000473 0.464231 0.459504 0.462778 0.000065 0.479805 0.475364 0.477682 0.000067 0.349484 0.380282 0.362382 0.000087 0.357120 0.385572 0.369050 0.000089 953.620000 960.460000 955.352133 259.907704 1099.780000 1081.980000 1090.741900 251.729027 7946.600000 7957.560000 7953.905967 473.205115
803 0.175371 0.257384 0.208947 0.000208 0.472241 0.466230 0.470177 0.000033 0.353493 0.382692 0.365685 0.000040 0.180047 0.261674 0.211668 0.000462 0.170694 0.253094 0.206226 0.000464 0.464914 0.458234 0.462735 0.000067 0.479568 0.474227 0.477620 0.000065 0.350967 0.379610 0.362308 0.000087 0.356018 0.385774 0.369062 0.000087 952.500000 958.450000 955.506567 263.447654 1097.980000 1085.390000 1090.678567 257.467538 7949.520000 7956.160000 7953.814867 482.097523
804 0.174787 0.256461 0.208899 0.000208 0.471474 0.467676 0.470243 0.000033 0.352799 0.383190 0.365705 0.000040 0.178600 0.257546 0.211257 0.000458 0.170975 0.255376 0.206541 0.000475 0.464242 0.460735 0.462810 0.000065 0.478705 0.474616 0.477675 0.000065 0.349985 0.379460 0.362189 0.000086 0.355613 0.386920 0.369222 0.000090 953.070000 957.980000 955.633367 267.857110 1098.040000 1083.590000 1090.653033 254.739490 7948.890000 7958.430000 7953.713600 483.265085
805 0.175154 0.257929 0.209042 0.000210 0.472728 0.467012 0.470224 0.000033 0.353698 0.383379 0.365751 0.000040 0.178191 0.257838 0.211371 0.000470 0.172117 0.258020 0.206713 0.000480 0.464789 0.458855 0.462804 0.000065 0.480666 0.475170 0.477644 0.000066 0.350150 0.378448 0.362231 0.000088 0.357247 0.388310 0.369271 0.000091 953.330000 960.100000 955.713567 277.121892 1099.570000 1081.850000 1090.684833 254.450745 7947.100000 7958.050000 7953.601600 492.883030
806 0.174929 0.257548 0.209035 0.000210 0.472266 0.467374 0.470240 0.000033 0.353331 0.383444 0.365758 0.000040 0.177836 0.256565 0.211362 0.000470 0.172021 0.258532 0.206707 0.000485 0.463246 0.461167 0.462858 0.000065 0.481286 0.473582 0.477621 0.000065 0.349082 0.379326 0.362260 0.000088 0.357580 0.387562 0.369255 0.000090 953.460000 961.180000 955.928167 284.507785 1098.910000 1082.150000 1090.642933 253.940227 7947.630000 7956.670000 7953.428900 499.511763
807 0.174690 0.256324 0.208970 0.000212 0.472357 0.466240 0.470323 0.000032 0.353290 0.382274 0.365781 0.000040 0.177201 0.258157 0.211181 0.000460 0.172179 0.254492 0.206759 0.000493 0.465035 0.459620 0.462922 0.000066 0.479679 0.472861 0.477723 0.000065 0.349901 0.379035 0.362225 0.000087 0.356679 0.385513 0.369338 0.000091 953.840000 960.380000 955.986700 283.827681 1096.780000 1082.670000 1090.632867 250.483040 7949.380000 7956.950000 7953.380433 503.937625
808 0.174748 0.256841 0.208945 0.000214 0.472091 0.467446 0.470382 0.000032 0.353154 0.383204 0.365807 0.000041 0.178890 0.258281 0.211238 0.000455 0.170606 0.255401 0.206653 0.000496 0.464528 0.460065 0.462987 0.000065 0.479653 0.474827 0.477777 0.000065 0.350273 0.379351 0.362287 0.000087 0.356035 0.387057 0.369327 0.000092 953.080000 962.730000 956.230267 281.402363 1098.790000 1082.270000 1090.596800 255.661848 7948.130000 7955.000000 7953.172933 514.843703
809 0.174363 0.256857 0.208709 0.000211 0.473030 0.467514 0.470442 0.000032 0.353563 0.383251 0.365749 0.000040 0.177813 0.258861 0.211282 0.000456 0.170914 0.254853 0.206136 0.000484 0.465087 0.460623 0.463027 0.000066 0.480972 0.474405 0.477858 0.000065 0.350177 0.379918 0.362329 0.000088 0.356949 0.386584 0.369169 0.000090 954.020000 963.130000 956.317133 278.389874 1097.100000 1080.430000 1090.674900 257.394748 7948.880000 7956.440000 7953.007967 512.367259
810 0.175108 0.257522 0.208608 0.000213 0.471823 0.466875 0.470457 0.000033 0.353137 0.383134 0.365717 0.000041 0.178522 0.258674 0.211333 0.000458 0.171693 0.256370 0.205883 0.000482 0.464641 0.459886 0.462947 0.000066 0.479005 0.473864 0.477967 0.000064 0.350194 0.379401 0.362301 0.000087 0.356080 0.386867 0.369133 0.000090 954.280000 961.870000 956.513933 275.359687 1097.240000 1081.610000 1090.764067 260.426969 7948.480000 7956.520000 7952.722000 508.513021
811 0.175619 0.257872 0.208634 0.000209 0.473256 0.468123 0.470476 0.000032 0.354201 0.384022 0.365739 0.000040 0.179221 0.258616 0.211331 0.000455 0.172018 0.257128 0.205937 0.000476 0.465500 0.460088 0.462951 0.000065 0.481012 0.476157 0.478001 0.000063 0.350988 0.379499 0.362303 0.000086 0.357414 0.388545 0.369175 0.000090 954.250000 962.350000 956.593767 272.534530 1096.250000 1080.020000 1090.670800 255.459493 7949.500000 7957.630000 7952.735433 500.398326
812 0.175508 0.256960 0.208862 0.000208 0.471894 0.468320 0.470467 0.000032 0.353340 0.383776 0.365825 0.000040 0.177815 0.258755 0.211531 0.000456 0.173200 0.255165 0.206192 0.000481 0.463786 0.461057 0.462985 0.000065 0.480002 0.475583 0.477950 0.000064 0.349398 0.380136 0.362404 0.000085 0.357282 0.387416 0.369247 0.000090 955.230000 958.500000 956.723333 268.138812 1097.530000 1083.380000 1090.312467 253.645132 7947.240000 7958.120000 7952.964200 494.100923
813 0.174859 0.256612 0.208936 0.000210 0.472461 0.468165 0.470462 0.000032 0.353420 0.383544 0.365852 0.000040 0.178873 0.257012 0.211593 0.000456 0.170845 0.256212 0.206280 0.000484 0.464453 0.461626 0.462985 0.000064 0.480469 0.474705 0.477938 0.000063 0.350221 0.379780 0.362428 0.000086 0.356620 0.387308 0.369275 0.000090 955.080000 963.010000 956.725800 268.023935 1097.950000 1079.890000 1090.136733 255.043205 7946.970000 7957.100000 7953.137467 494.197351
814 0.174566 0.256487 0.208896 0.000208 0.472436 0.468388 0.470522 0.000031 0.353288 0.383627 0.365872 0.000040 0.176476 0.256396 0.211648 0.000454 0.172655 0.256578 0.206145 0.000488 0.464424 0.460705 0.463053 0.000064 0.480449 0.476070 0.477992 0.000063 0.349245 0.378982 0.362491 0.000085 0.357332 0.388273 0.369253 0.000090 953.010000 956.940000 956.758000 263.649610 1097.530000 1081.400000 1090.234600 255.299235 7949.460000 7961.660000 7953.007400 490.783442
815 0.175077 0.257654 0.208865 0.000209 0.472150 0.468358 0.470530 0.000031 0.353321 0.384076 0.365864 0.000040 0.179136 0.261530 0.211788 0.000462 0.171019 0.253777 0.205941 0.000487 0.464648 0.461034 0.463061 0.000064 0.479651 0.475682 0.477999 0.000063 0.350443 0.381233 0.362552 0.000086 0.356198 0.386920 0.369176 0.000091 954.980000 960.500000 956.826200 261.042693 1098.520000 1084.390000 1090.304433 251.835261 7946.500000 7955.110000 7952.869367 481.291965
816 0.174561 0.257241 0.208884 0.000211 0.472142 0.468657 0.470546 0.000032 0.353110 0.384091 0.365881 0.000040 0.181573 0.259073 0.211682 0.000471 0.167548 0.255410 0.206087 0.000490 0.464445 0.460092 0.463062 0.000063 0.479840 0.477222 0.478029 0.000063 0.351296 0.379685 0.362510 0.000088 0.354923 0.388497 0.369252 0.000091 953.120000 963.200000 956.894833 264.042068 1096.380000 1080.650000 1090.471867 252.210237 7950.500000 7956.150000 7952.633300 479.877543
817 0.174817 0.255491 0.208844 0.000211 0.471849 0.467435 0.470554 0.000032 0.353036 0.382657 0.365870 0.000041 0.179385 0.260235 0.211615 0.000467 0.170248 0.250748 0.206074 0.000489 0.464604 0.459860 0.463054 0.000063 0.479094 0.475009 0.478055 0.000063 0.350517 0.380010 0.362478 0.000087 0.355556 0.385305 0.369262 0.000091 952.760000 963.660000 956.792700 270.870617 1095.900000 1081.310000 1090.517833 252.580455 7951.340000 7955.030000 7952.689467 481.957973
818 0.174993 0.255751 0.208685 0.000212 0.472087 0.469469 0.470521 0.000031 0.353249 0.383982 0.365787 0.000041 0.178641 0.255202 0.211437 0.000462 0.171345 0.256299 0.205934 0.000492 0.464646 0.461818 0.463010 0.000062 0.479528 0.477121 0.478031 0.000064 0.350244 0.379171 0.362381 0.000086 0.356254 0.388792 0.369192 0.000092 951.880000 963.600000 956.483833 270.806587 1096.900000 1081.100000 1090.312600 252.383711 7951.220000 7955.300000 7953.203567 485.687846
819 0.174415 0.256057 0.208573 0.000211 0.472261 0.468219 0.470518 0.000031 0.353122 0.383354 0.365740 0.000041 0.177545 0.257448 0.211385 0.000454 0.171286 0.254665 0.205761 0.000482 0.464815 0.461370 0.463051 0.000063 0.479706 0.475067 0.477986 0.000063 0.349907 0.379801 0.362385 0.000085 0.356338 0.386907 0.369096 0.000091 955.070000 963.470000 956.222567 271.081056 1097.070000 1079.030000 1090.467400 253.193411 7947.860000 7957.500000 7953.310033 490.440258
820 0.174665 0.256369 0.208644 0.000211 0.472921 0.467847 0.470513 0.000032 0.353619 0.383256 0.365766 0.000040 0.177937 0.259744 0.211451 0.000453 0.171393 0.252993 0.205837 0.000478 0.465389 0.459502 0.463021 0.000063 0.480453 0.476192 0.478006 0.000062 0.350408 0.379599 0.362393 0.000085 0.356829 0.386913 0.369138 0.000089 956.090000 962.960000 956.352000 264.918043 1096.080000 1079.690000 1090.313533 252.840499 7947.830000 7957.350000 7953.334467 487.859379
821 0.174878 0.256921 0.208706 0.000215 0.472648 0.467901 0.470477 0.000032 0.353540 0.383509 0.365769 0.000041 0.176891 0.259543 0.211521 0.000454 0.172866 0.254299 0.205892 0.000487 0.465354 0.460225 0.463010 0.000063 0.479942 0.475578 0.477944 0.000063 0.349968 0.379952 0.362414 0.000084 0.357112 0.387067 0.369123 0.000091 954.440000 960.060000 956.497500 261.379358 1097.420000 1080.850000 1090.178167 256.113307 7948.140000 7959.090000 7953.324333 486.592529
822 0.174167 0.255406 0.208559 0.000211 0.473180 0.467890 0.470444 0.000032 0.353575 0.382897 0.365690 0.000040 0.176329 0.254387 0.211515 0.000459 0.172005 0.256425 0.205604 0.000487 0.466322 0.459685 0.463002 0.000063 0.480038 0.476096 0.477887 0.000065 0.350325 0.377566 0.362407 0.000084 0.356825 0.388227 0.368974 0.000091 954.390000 962.280000 956.499900 264.572096 1098.470000 1081.590000 1090.413067 256.105550 7947.140000 7956.130000 7953.087033 487.498947
823 0.173445 0.257030 0.208456 0.000213 0.471760 0.468145 0.470436 0.000031 0.352434 0.383699 0.365644 0.000040 0.173469 0.258348 0.211362 0.000464 0.173420 0.255711 0.205550 0.000482 0.464738 0.461263 0.462977 0.000063 0.478781 0.475027 0.477895 0.000063 0.348230 0.380097 0.362331 0.000085 0.356637 0.387301 0.368957 0.000089 953.380000 962.240000 956.592400 268.693907 1097.410000 1081.640000 1090.460900 258.352779 7949.210000 7956.120000 7952.946700 486.839805
824 0.173997 0.255970 0.208301 0.000213 0.472396 0.467712 0.470478 0.000032 0.353036 0.383015 0.365607 0.000040 0.173959 0.255391 0.211042 0.000474 0.174034 0.256549 0.205560 0.000480 0.465718 0.460372 0.463177 0.000062 0.479074 0.475052 0.477778 0.000064 0.349014 0.378380 0.362323 0.000086 0.357058 0.387651 0.368891 0.000090 951.340000 961.970000 956.545800 271.920097 1098.050000 1079.420000 1090.496733 261.874544 7950.610000 7958.610000 7952.957467 495.340166
825 0.173573 0.255642 0.208075 0.000214 0.472290 0.467483 0.470483 0.000031 0.352803 0.382747 0.365520 0.000040 0.174442 0.255845 0.210585 0.000483 0.172704 0.255439 0.205566 0.000474 0.466065 0.460869 0.463154 0.000062 0.478514 0.474097 0.477812 0.000064 0.349415 0.378860 0.362126 0.000087 0.356190 0.386634 0.368914 0.000089 953.890000 960.810000 956.380267 271.657132 1097.560000 1081.640000 1090.490100 261.588418 7948.550000 7957.550000 7953.129633 492.692266
826 0.174018 0.256541 0.207915 0.000216 0.472017 0.466585 0.470567 0.000031 0.352817 0.382568 0.365506 0.000041 0.175550 0.261878 0.210388 0.000486 0.172485 0.251204 0.205441 0.000474 0.465287 0.459151 0.463408 0.000061 0.478748 0.474020 0.477725 0.000065 0.349392 0.380241 0.362200 0.000087 0.356243 0.384894 0.368812 0.000090 952.850000 962.250000 956.511800 270.037288 1097.480000 1083.410000 1090.419900 263.194500 7949.670000 7954.340000 7953.068300 485.487372
827 0.174199 0.254377 0.207799 0.000214 0.471692 0.468559 0.470656 0.000032 0.352694 0.382886 0.365513 0.000041 0.176399 0.253727 0.210007 0.000478 0.171999 0.255028 0.205591 0.000479 0.464919 0.461565 0.463637 0.000062 0.478464 0.475553 0.477674 0.000066 0.349511 0.378430 0.362185 0.000086 0.355878 0.387343 0.368841 0.000091 951.910000 963.030000 956.609667 270.373944 1098.560000 1082.570000 1090.311667 260.649198 7949.530000 7954.400000 7953.078667 480.855741
828 0.173298 0.256340 0.207595 0.000218 0.473203 0.468554 0.470625 0.000032 0.353241 0.383669 0.365413 0.000041 0.175488 0.260114 0.209682 0.000478 0.171108 0.252567 0.205508 0.000480 0.466521 0.462046 0.463667 0.000062 0.479886 0.475062 0.477582 0.000066 0.350108 0.381273 0.362073 0.000086 0.356375 0.386064 0.368753 0.000090 952.530000 963.730000 956.434633 270.379051 1097.240000 1081.440000 1090.373600 263.331177 7950.230000 7954.830000 7953.191767 476.097475
829 0.173551 0.254924 0.207294 0.000214 0.472459 0.468038 0.470710 0.000031 0.352896 0.382792 0.365343 0.000040 0.176063 0.256381 0.209297 0.000471 0.171039 0.253466 0.205292 0.000468 0.465317 0.461308 0.463768 0.000060 0.479601 0.474767 0.477651 0.000065 0.349616 0.379337 0.361980 0.000086 0.356176 0.386247 0.368707 0.000089 951.840000 960.620000 956.311600 268.988147 1097.350000 1080.160000 1090.157367 262.621826 7950.810000 7959.220000 7953.531033 470.534075
830 0.173000 0.254750 0.207312 0.000213 0.472794 0.468808 0.470749 0.000031 0.352877 0.383185 0.365374 0.000040 0.174415 0.257080 0.209162 0.000459 0.171586 0.252419 0.205461 0.000472 0.464699 0.460814 0.463821 0.000060 0.480890 0.476801 0.477677 0.000065 0.348585 0.379321 0.361957 0.000084 0.357168 0.387048 0.368791 0.000088 954.450000 962.620000 956.160500 269.017579 1098.530000 1083.040000 1090.171433 264.080591 7947.020000 7954.340000 7953.668067 470.714610
831 0.173300 0.255613 0.207318 0.000211 0.472781 0.468521 0.470814 0.000031 0.352988 0.383358 0.365416 0.000040 0.175359 0.255353 0.209092 0.000455 0.171240 0.255873 0.205545 0.000471 0.466350 0.462303 0.463942 0.000060 0.479211 0.474739 0.477686 0.000065 0.349954 0.379523 0.362002 0.000084 0.356023 0.387192 0.368830 0.000088 953.950000 961.520000 956.207167 269.527897 1096.190000 1083.740000 1090.143200 267.330828 7949.860000 7954.740000 7953.649633 474.817884
832 0.173832 0.255666 0.207238 0.000210 0.472024 0.468774 0.470775 0.000031 0.352747 0.383530 0.365360 0.000040 0.177610 0.255649 0.208997 0.000457 0.170054 0.255683 0.205478 0.000468 0.464773 0.461725 0.463872 0.000060 0.479276 0.475822 0.477678 0.000066 0.349908 0.379295 0.361922 0.000084 0.355587 0.387766 0.368798 0.000088 952.670000 961.450000 956.368233 271.022384 1096.600000 1083.300000 1090.070833 265.751481 7950.730000 7955.250000 7953.560933 478.914014
833 0.174043 0.256004 0.207366 0.000211 0.473632 0.468934 0.470779 0.000032 0.353796 0.383762 0.365414 0.000041 0.177699 0.259879 0.209086 0.000452 0.170387 0.252128 0.205647 0.000470 0.466447 0.461807 0.463910 0.000061 0.480817 0.476060 0.477649 0.000067 0.350948 0.381036 0.361980 0.000085 0.356645 0.386488 0.368848 0.000088 955.230000 963.630000 956.386767 267.192660 1097.010000 1079.170000 1090.003233 266.098055 7947.760000 7957.200000 7953.610000 473.119421
834 0.173945 0.255936 0.207427 0.000210 0.472325 0.468879 0.470759 0.000032 0.352973 0.383702 0.365426 0.000041 0.177470 0.257544 0.209078 0.000454 0.170420 0.254327 0.205776 0.000475 0.465137 0.461354 0.463845 0.000060 0.479513 0.476405 0.477674 0.000066 0.350070 0.379830 0.361938 0.000085 0.355876 0.387574 0.368914 0.000089 955.370000 963.040000 956.638333 270.893813 1097.080000 1078.450000 1089.955633 271.334571 7947.550000 7958.510000 7953.406033 484.152833
835 0.174216 0.255382 0.207393 0.000208 0.472364 0.468398 0.470750 0.000032 0.353105 0.383192 0.365407 0.000040 0.176328 0.256827 0.209242 0.000459 0.172104 0.253937 0.205543 0.000467 0.465029 0.461959 0.463779 0.000062 0.479698 0.474838 0.477720 0.000066 0.349549 0.379906 0.361965 0.000086 0.356660 0.386477 0.368849 0.000087 952.440000 962.660000 957.037567 266.825141 1097.860000 1081.940000 1089.916200 276.079845 7949.700000 7955.400000 7953.046233 482.767727
836 0.173995 0.254784 0.207528 0.000207 0.473029 0.468189 0.470781 0.000032 0.353415 0.382827 0.365480 0.000040 0.175413 0.253755 0.209372 0.000453 0.172576 0.255814 0.205685 0.000469 0.466097 0.461468 0.463837 0.000061 0.479960 0.474909 0.477724 0.000066 0.349824 0.378383 0.362051 0.000086 0.357007 0.387271 0.368908 0.000088 952.800000 960.080000 957.237033 270.398585 1097.530000 1080.260000 1089.924500 281.717615 7949.670000 7959.660000 7952.838467 486.135718
837 0.174059 0.256420 0.207698 0.000208 0.472866 0.468263 0.470811 0.000032 0.353343 0.383526 0.365566 0.000039 0.178283 0.258193 0.209648 0.000455 0.169835 0.254648 0.205749 0.000469 0.465225 0.461529 0.463842 0.000061 0.480508 0.474996 0.477780 0.000066 0.350448 0.380195 0.362164 0.000086 0.356239 0.386857 0.368968 0.000088 953.230000 965.230000 957.423667 265.162627 1100.750000 1082.260000 1089.793867 281.193236 7946.020000 7952.510000 7952.782467 479.759779
838 0.173564 0.254216 0.207694 0.000210 0.472896 0.468758 0.470912 0.000032 0.353163 0.382941 0.365625 0.000040 0.176000 0.252703 0.209627 0.000456 0.171128 0.255729 0.205762 0.000469 0.465414 0.461901 0.463919 0.000061 0.480378 0.475614 0.477904 0.000066 0.349648 0.378222 0.362202 0.000085 0.356678 0.387660 0.369048 0.000088 952.710000 960.590000 957.644000 267.177027 1096.720000 1081.210000 1089.506900 284.587851 7950.570000 7958.200000 7952.849100 477.874029
839 0.174378 0.256306 0.207609 0.000215 0.472911 0.467678 0.470912 0.000032 0.353498 0.383129 0.365591 0.000041 0.177445 0.257729 0.209446 0.000460 0.171311 0.254884 0.205772 0.000480 0.466867 0.460775 0.463929 0.000061 0.478955 0.474580 0.477894 0.000066 0.351098 0.379557 0.362136 0.000086 0.355897 0.386702 0.369045 0.000090 955.110000 963.410000 957.687833 267.793730 1095.660000 1078.230000 1089.507800 288.973728 7949.230000 7958.360000 7952.804367 479.988144
840 0.174290 0.255606 0.207472 0.000211 0.472079 0.468620 0.470932 0.000031 0.352963 0.383415 0.365548 0.000040 0.176215 0.256019 0.209552 0.000445 0.172364 0.255194 0.205393 0.000483 0.464746 0.462191 0.463828 0.000061 0.479411 0.475049 0.478036 0.000064 0.349334 0.379722 0.362117 0.000084 0.356592 0.387107 0.368979 0.000091 954.480000 959.290000 957.587067 264.958653 1096.680000 1081.840000 1089.809600 283.870119 7948.840000 7958.870000 7952.603333 475.314518
841 0.173845 0.255795 0.207454 0.000213 0.472283 0.467173 0.470950 0.000031 0.352908 0.382622 0.365552 0.000040 0.175807 0.255913 0.209602 0.000453 0.171883 0.255677 0.205306 0.000486 0.465484 0.459376 0.463874 0.000062 0.479082 0.474970 0.478025 0.000064 0.349613 0.377991 0.362166 0.000084 0.356202 0.387253 0.368938 0.000091 954.100000 963.340000 957.657467 268.461281 1097.430000 1078.020000 1089.707000 281.435548 7948.470000 7958.640000 7952.635533 478.797094
842 0.173523 0.256860 0.207427 0.000211 0.471919 0.469392 0.470954 0.000032 0.352561 0.384379 0.365543 0.000041 0.177542 0.258736 0.209890 0.000452 0.169505 0.254983 0.204965 0.000470 0.465035 0.462344 0.463900 0.000062 0.478804 0.476441 0.478008 0.000066 0.350037 0.380901 0.362296 0.000085 0.355084 0.387858 0.368791 0.000090 954.100000 962.540000 957.753700 266.006337 1099.070000 1081.420000 1089.693600 279.446935 7946.830000 7956.040000 7952.552700 481.347954
843 0.173248 0.255998 0.207419 0.000213 0.471655 0.467965 0.470954 0.000032 0.352292 0.383178 0.365540 0.000041 0.175821 0.256317 0.209719 0.000454 0.170675 0.255679 0.205118 0.000472 0.464067 0.460433 0.463921 0.000061 0.479243 0.475498 0.477988 0.000065 0.348769 0.378786 0.362240 0.000085 0.355816 0.387570 0.368840 0.000091 957.340000 963.430000 957.628033 265.939875 1098.010000 1080.790000 1089.740867 280.999982 7944.650000 7955.780000 7952.631100 491.338203
844 0.173639 0.255384 0.207303 0.000211 0.472218 0.470455 0.470878 0.000031 0.352787 0.384426 0.365448 0.000041 0.175323 0.258158 0.209734 0.000457 0.171956 0.252609 0.204871 0.000465 0.465237 0.463279 0.463873 0.000060 0.479200 0.477631 0.477884 0.000065 0.349271 0.381230 0.362217 0.000086 0.356302 0.387622 0.368679 0.000090 953.580000 963.170000 957.763067 265.537215 1098.350000 1079.110000 1089.770933 281.203559 7948.070000 7957.720000 7952.466000 493.759076
845 0.173202 0.254684 0.207115 0.000211 0.473287 0.469474 0.470850 0.000032 0.353253 0.383558 0.365356 0.000041 0.175037 0.256294 0.209490 0.000459 0.171366 0.253074 0.204740 0.000461 0.467644 0.462775 0.463852 0.000062 0.478929 0.476173 0.477848 0.000066 0.350601 0.380182 0.362107 0.000087 0.355904 0.386934 0.368605 0.000089 956.320000 961.700000 957.747933 264.762720 1099.070000 1080.060000 1089.905267 284.216000 7944.610000 7958.240000 7952.346800 498.438263
846 0.172782 0.255316 0.207263 0.000208 0.472318 0.468330 0.470838 0.000032 0.352504 0.383125 0.365408 0.000040 0.174197 0.256050 0.209407 0.000457 0.171368 0.254582 0.205119 0.000461 0.465339 0.460723 0.463806 0.000062 0.479298 0.475938 0.477871 0.000065 0.348882 0.378854 0.362046 0.000086 0.356126 0.387395 0.368770 0.000088 955.440000 963.530000 957.880700 260.772112 1096.220000 1082.240000 1090.089733 275.054137 7948.340000 7954.230000 7952.029567 491.887932
847 0.173344 0.255085 0.207478 0.000211 0.471969 0.467798 0.470744 0.000032 0.352519 0.382712 0.365437 0.000041 0.175057 0.256286 0.209541 0.000459 0.171631 0.253883 0.205415 0.000467 0.464333 0.460051 0.463690 0.000062 0.479604 0.475544 0.477798 0.000064 0.348623 0.378545 0.362030 0.000086 0.356415 0.386879 0.368845 0.000089 955.680000 960.900000 957.935067 264.789032 1096.250000 1082.170000 1090.008967 277.651044 7948.070000 7956.930000 7952.055967 500.209721
848 0.172491 0.255701 0.207411 0.000214 0.472580 0.467633 0.470827 0.000032 0.352544 0.382860 0.365460 0.000041 0.173439 0.256475 0.209457 0.000469 0.171542 0.254927 0.205365 0.000472 0.466491 0.461431 0.463755 0.000062 0.478669 0.473835 0.477899 0.000065 0.349271 0.379449 0.362036 0.000088 0.355818 0.386272 0.368885 0.000089 958.610000 961.860000 958.140200 267.206307 1097.140000 1083.000000 1090.048200 282.267196 7944.250000 7955.140000 7951.811600 511.014048
849 0.172125 0.255930 0.207249 0.000217 0.472159 0.468741 0.470743 0.000032 0.352146 0.383617 0.365345 0.000041 0.172980 0.260004 0.209147 0.000473 0.171270 0.251857 0.205351 0.000467 0.464796 0.461271 0.463572 0.000063 0.479522 0.476212 0.477913 0.000063 0.348070 0.380764 0.361802 0.000088 0.356221 0.386470 0.368888 0.000089 957.060000 962.630000 958.169000 259.726408 1098.120000 1077.890000 1089.926000 284.384418 7944.820000 7959.480000 7951.905000 496.602953
850 0.173068 0.256564 0.207065 0.000215 0.472684 0.468386 0.470777 0.000032 0.352837 0.383657 0.365292 0.000041 0.173782 0.257399 0.208898 0.000469 0.172354 0.255729 0.205232 0.000467 0.465319 0.462149 0.463604 0.000063 0.480048 0.474622 0.477951 0.000064 0.348704 0.380249 0.361722 0.000087 0.356970 0.387065 0.368863 0.000089 956.950000 960.760000 958.585200 254.808226 1098.210000 1078.740000 1089.875767 283.078886 7944.840000 7960.500000 7951.539033 488.514314
851 0.172728 0.256969 0.206896 0.000216 0.472933 0.467758 0.470845 0.000032 0.352851 0.383443 0.365265 0.000041 0.173269 0.256181 0.208632 0.000468 0.172186 0.257758 0.205160 0.000466 0.465817 0.461612 0.463703 0.000062 0.480049 0.473905 0.477986 0.000064 0.348798 0.379439 0.361675 0.000087 0.356904 0.387446 0.368856 0.000088 956.200000 962.160000 958.837233 251.340111 1098.400000 1082.380000 1089.945000 284.455715 7945.400000 7955.460000 7951.217767 489.907759
852 0.173073 0.255663 0.206893 0.000215 0.472755 0.469612 0.470897 0.000031 0.352882 0.384032 0.365295 0.000041 0.174481 0.258502 0.208414 0.000461 0.171664 0.252825 0.205372 0.000467 0.465874 0.461609 0.463747 0.000061 0.479636 0.477615 0.478047 0.000064 0.349317 0.380366 0.361614 0.000086 0.356447 0.387699 0.368977 0.000088 957.650000 962.770000 959.063367 250.979564 1095.940000 1080.500000 1089.885333 283.583229 7946.410000 7956.730000 7951.051300 490.802269
853 0.172649 0.256083 0.206830 0.000213 0.472041 0.468400 0.470896 0.000031 0.352284 0.383473 0.365270 0.000041 0.175378 0.258503 0.208328 0.000462 0.169919 0.253663 0.205333 0.000472 0.464630 0.461211 0.463750 0.000061 0.479453 0.475588 0.478042 0.000065 0.348929 0.380128 0.361581 0.000086 0.355639 0.386818 0.368958 0.000088 956.020000 964.810000 959.131100 248.848542 1099.990000 1083.270000 1090.050367 280.250125 7943.990000 7951.920000 7950.818533 485.501619
854 0.172690 0.254219 0.206739 0.000211 0.472533 0.467118 0.470938 0.000031 0.352595 0.381958 0.365259 0.000040 0.172845 0.256735 0.208170 0.000456 0.172534 0.251703 0.205307 0.000470 0.465489 0.459570 0.463782 0.000061 0.479576 0.474665 0.478095 0.000064 0.348431 0.378436 0.361537 0.000084 0.356760 0.385481 0.368980 0.000087 956.350000 965.290000 959.419633 249.828641 1097.810000 1081.810000 1089.962533 285.893874 7945.840000 7952.900000 7950.617833 487.666451
855 0.172760 0.254668 0.206566 0.000210 0.473006 0.468490 0.470941 0.000031 0.352908 0.382961 0.365191 0.000040 0.176291 0.252683 0.208039 0.000449 0.169230 0.256653 0.205093 0.000463 0.465418 0.461790 0.463755 0.000061 0.480593 0.475190 0.478127 0.000065 0.349767 0.378147 0.361469 0.000084 0.356048 0.387775 0.368913 0.000087 956.920000 966.030000 959.733833 249.906832 1096.830000 1080.740000 1090.264267 283.722530 7946.250000 7953.230000 7950.001900 480.337612
856 0.172355 0.254242 0.206617 0.000210 0.471681 0.468414 0.470892 0.000031 0.351951 0.382746 0.365182 0.000040 0.175212 0.255073 0.208203 0.000451 0.169499 0.253412 0.205032 0.000467 0.464910 0.461639 0.463727 0.000061 0.478452 0.475190 0.478056 0.000065 0.349031 0.379012 0.361517 0.000084 0.354871 0.386479 0.368847 0.000087 957.500000 959.460000 959.942933 248.038457 1099.000000 1083.000000 1090.348167 284.320046 7943.500000 7957.540000 7949.708900 480.272331
857 0.172210 0.253790 0.206409 0.000208 0.472582 0.469300 0.470899 0.000031 0.352433 0.383096 0.365103 0.000040 0.176321 0.258178 0.208021 0.000443 0.168099 0.249402 0.204797 0.000466 0.464888 0.461268 0.463690 0.000061 0.480276 0.477332 0.478109 0.000065 0.349461 0.380032 0.361422 0.000083 0.355405 0.386160 0.368784 0.000087 957.140000 963.980000 960.234967 242.550721 1098.230000 1078.540000 1090.504300 280.253525 7944.630000 7957.480000 7949.260733 476.177442
[truncated: 66,640 more chars]
