# Supplementary material for: A linear reciprocal relationship between robustness and plasticity in homeostatic biological networks
Source: PLoS One. 2023 Jan 26;18(1):e0277181. doi: 10.1371/journal.pone.0277181 (PMC9879506; doi:10.1371/journal.pone.0277181)
Supplement: S2 Data — (ZIP) [file pone.0277181.s002.zip › data/Fig2CD/fitness_15_avg.data]

0 0.388923 0.498491 0.462412 0.000346 0.463058 0.461147 0.462217 0.000058 0.451938 0.466749 0.462247 0.000048 0.394131 0.499848 0.462882 0.000681 0.383716 0.497134 0.461941 0.000712 0.456703 0.455722 0.456006 0.000111 0.469413 0.466573 0.468428 0.000120 0.447317 0.462341 0.457038 0.000093 0.456558 0.471157 0.467455 0.000100 995.810000 998.860000 1000.096533 882.086399 1011.660000 995.780000 1000.158833 888.816860 7992.530000 8005.360000 7999.744633 1562.653871
1 0.373995 0.495905 0.445383 0.000711 0.462835 0.462548 0.462415 0.000056 0.449509 0.467551 0.459860 0.000054 0.377940 0.495664 0.447045 0.001346 0.370050 0.496147 0.443721 0.001600 0.454879 0.455938 0.456301 0.000108 0.470790 0.469158 0.468529 0.000116 0.443338 0.461896 0.454913 0.000103 0.455679 0.473206 0.464808 0.000115 1006.810000 1012.850000 1008.245600 885.465619 1024.540000 1003.140000 1013.779067 910.794731 7968.650000 7984.010000 7977.975333 1605.977699
2 0.363081 0.489867 0.419099 0.000687 0.463739 0.462355 0.462923 0.000050 0.448641 0.466482 0.456349 0.000049 0.368578 0.489248 0.423679 0.001676 0.357584 0.490486 0.414518 0.001833 0.456958 0.455491 0.456849 0.000097 0.470521 0.469219 0.468997 0.000102 0.443701 0.460555 0.451873 0.000100 0.453581 0.472409 0.460825 0.000110 1007.640000 1009.040000 1006.417433 764.359910 1024.200000 1003.480000 1019.106600 887.234540 7968.160000 7987.480000 7974.475967 1538.597658
3 0.356373 0.473426 0.402788 0.000414 0.463057 0.462420 0.463221 0.000044 0.447055 0.464071 0.454156 0.000040 0.363816 0.473818 0.407735 0.001382 0.348930 0.473033 0.397840 0.001468 0.456806 0.456027 0.456986 0.000085 0.469309 0.468814 0.469457 0.000088 0.442857 0.458696 0.449598 0.000087 0.451252 0.469447 0.458714 0.000094 1006.180000 1011.970000 1005.704900 606.625274 1026.440000 1013.060000 1022.036667 766.849822 7967.380000 7974.970000 7972.258433 1345.524366
4 0.349859 0.457047 0.394524 0.000323 0.464149 0.462094 0.463300 0.000040 0.447006 0.461337 0.452984 0.000036 0.354316 0.460137 0.399820 0.001162 0.345402 0.453957 0.389227 0.001233 0.457785 0.455920 0.456868 0.000078 0.470513 0.468269 0.469732 0.000078 0.442265 0.456553 0.448311 0.000078 0.451746 0.466122 0.457657 0.000083 1008.360000 1006.580000 1006.229700 499.203233 1023.990000 1013.210000 1023.537467 656.056899 7967.650000 7980.210000 7970.232833 1148.522471
5 0.344346 0.446223 0.388580 0.000309 0.463525 0.463264 0.463237 0.000038 0.445648 0.460708 0.452039 0.000034 0.352470 0.446883 0.393934 0.001084 0.336222 0.445563 0.383226 0.001128 0.457722 0.458847 0.456669 0.000073 0.469327 0.467682 0.469806 0.000074 0.441935 0.457052 0.447259 0.000074 0.449362 0.464364 0.456819 0.000078 1009.170000 1007.750000 1006.843333 414.477830 1027.510000 1016.440000 1024.494900 570.213764 7963.320000 7975.810000 7968.661767 975.052939
6 0.338806 0.439440 0.382779 0.000306 0.464468 0.462970 0.463253 0.000036 0.445619 0.459440 0.451182 0.000032 0.341249 0.440838 0.388353 0.001033 0.336363 0.438043 0.377204 0.001047 0.458268 0.457637 0.456623 0.000069 0.470670 0.468302 0.469884 0.000071 0.440715 0.455117 0.446382 0.000069 0.450524 0.463763 0.455982 0.000075 1008.960000 1007.280000 1007.304900 355.694437 1027.350000 1021.280000 1025.188867 504.961235 7963.690000 7971.440000 7967.506233 838.489470
7 0.333598 0.433878 0.377425 0.000303 0.464552 0.462900 0.463245 0.000034 0.444909 0.458546 0.450372 0.000030 0.334433 0.438030 0.382780 0.000972 0.332764 0.429726 0.372069 0.000988 0.457790 0.456382 0.456626 0.000065 0.471314 0.469418 0.469863 0.000069 0.439287 0.453629 0.445549 0.000064 0.450531 0.463464 0.455194 0.000072 1006.730000 1008.850000 1007.406833 310.972465 1026.200000 1021.640000 1025.495800 466.511517 7967.070000 7969.510000 7967.097367 751.698050
8 0.329600 0.430002 0.372364 0.000304 0.464397 0.462677 0.463296 0.000034 0.444178 0.457776 0.449656 0.000030 0.333031 0.432283 0.377421 0.000983 0.326169 0.427720 0.367308 0.000955 0.458549 0.456177 0.456725 0.000064 0.470245 0.469178 0.469867 0.000067 0.439721 0.452593 0.444829 0.000063 0.448634 0.462959 0.454483 0.000069 1006.520000 1009.840000 1007.763700 280.753971 1025.390000 1022.720000 1025.885367 431.100393 7968.090000 7967.440000 7966.350933 688.889137
9 0.324667 0.425673 0.367426 0.000307 0.464556 0.463221 0.463464 0.000033 0.443572 0.457589 0.449058 0.000029 0.328468 0.431163 0.371699 0.000957 0.320866 0.420183 0.363152 0.000926 0.458366 0.455854 0.456890 0.000062 0.470746 0.470588 0.470038 0.000065 0.438881 0.452150 0.444111 0.000060 0.448264 0.463028 0.454005 0.000067 1007.240000 1008.950000 1007.962400 269.845002 1024.180000 1023.750000 1026.204433 399.550310 7968.580000 7967.300000 7965.833167 653.645418
10 0.320695 0.420053 0.362440 0.000298 0.464703 0.462994 0.463567 0.000033 0.443102 0.456553 0.448397 0.000029 0.327717 0.421678 0.366560 0.000873 0.313673 0.418428 0.358319 0.000877 0.458249 0.457102 0.457045 0.000063 0.471157 0.468886 0.470088 0.000066 0.438669 0.451788 0.443472 0.000059 0.447534 0.461318 0.453322 0.000066 1010.150000 1008.780000 1007.894867 247.672467 1028.230000 1025.310000 1026.656967 378.729470 7961.620000 7965.910000 7965.448167 620.072509
11 0.316790 0.415467 0.358087 0.000298 0.464097 0.462562 0.463650 0.000032 0.442001 0.455498 0.447815 0.000028 0.322503 0.413913 0.362291 0.000815 0.311077 0.417022 0.353882 0.000846 0.457324 0.455648 0.457221 0.000061 0.470869 0.469476 0.470079 0.000066 0.437101 0.449388 0.442981 0.000056 0.446900 0.461608 0.452649 0.000065 1005.590000 1009.700000 1007.745500 232.962677 1026.470000 1022.880000 1026.892900 362.399381 7967.940000 7967.420000 7965.361600 605.108724
12 0.311903 0.412481 0.353633 0.000295 0.465282 0.462468 0.463785 0.000032 0.442275 0.454970 0.447262 0.000029 0.319188 0.414193 0.358060 0.000773 0.304619 0.410769 0.349206 0.000811 0.458809 0.455955 0.457391 0.000061 0.471754 0.468981 0.470179 0.000065 0.437866 0.449690 0.442491 0.000056 0.446684 0.460249 0.452033 0.000065 1005.950000 1011.530000 1007.493567 227.754045 1029.110000 1026.380000 1027.047100 355.116198 7964.940000 7962.090000 7965.459333 600.990403
13 0.308695 0.411091 0.349522 0.000296 0.464398 0.463860 0.463831 0.000032 0.441042 0.455945 0.446685 0.000028 0.315383 0.413358 0.354179 0.000740 0.302007 0.408823 0.344865 0.000778 0.458533 0.457262 0.457503 0.000061 0.470263 0.470459 0.470159 0.000064 0.437060 0.450676 0.442004 0.000056 0.445024 0.461214 0.451365 0.000063 1005.870000 1009.320000 1007.160667 217.848412 1030.160000 1023.550000 1027.421667 322.390739 7963.970000 7967.130000 7965.417667 548.779891
14 0.304908 0.402670 0.345542 0.000290 0.465226 0.463390 0.463879 0.000031 0.441178 0.454282 0.446128 0.000028 0.310836 0.405508 0.350465 0.000704 0.298981 0.399833 0.340619 0.000761 0.459568 0.456816 0.457627 0.000061 0.470883 0.469963 0.470131 0.000063 0.437258 0.449120 0.441553 0.000056 0.445098 0.459444 0.450704 0.000060 1004.220000 1009.470000 1007.014333 213.621792 1029.090000 1027.210000 1027.967200 296.978749 7966.690000 7963.320000 7965.018467 505.646165
15 0.301512 0.400922 0.341725 0.000293 0.465284 0.463742 0.463918 0.000030 0.440718 0.454319 0.445589 0.000027 0.306209 0.406550 0.347065 0.000692 0.296815 0.395294 0.336385 0.000731 0.459027 0.457528 0.457609 0.000060 0.471540 0.469956 0.470226 0.000062 0.436104 0.449881 0.441028 0.000055 0.445331 0.458757 0.450150 0.000059 1006.020000 1008.100000 1006.799267 216.261319 1031.290000 1025.010000 1028.373867 277.723245 7962.690000 7966.890000 7964.826867 475.616042
16 0.298564 0.395335 0.337827 0.000282 0.463847 0.462816 0.463921 0.000030 0.439055 0.452694 0.445007 0.000026 0.304496 0.398637 0.343631 0.000667 0.292632 0.392034 0.332023 0.000701 0.457716 0.456414 0.457598 0.000059 0.469978 0.469217 0.470245 0.000061 0.434733 0.447748 0.440503 0.000054 0.443376 0.457639 0.449511 0.000057 1005.520000 1006.080000 1006.270000 217.910254 1031.230000 1027.170000 1028.815133 266.039850 7963.250000 7966.750000 7964.914867 456.513081
17 0.294571 0.392546 0.334606 0.000285 0.464697 0.463176 0.463977 0.000029 0.439178 0.452582 0.444571 0.000026 0.300050 0.399961 0.340338 0.000657 0.289093 0.385131 0.328874 0.000690 0.458273 0.456925 0.457664 0.000058 0.471121 0.469427 0.470289 0.000061 0.434540 0.448381 0.440065 0.000053 0.443817 0.456783 0.449077 0.000057 1004.130000 1009.220000 1005.700933 219.791322 1031.990000 1026.410000 1029.236100 262.543245 7963.880000 7964.370000 7965.062967 445.345096
18 0.290945 0.391634 0.331242 0.000293 0.463886 0.463781 0.464075 0.000029 0.437945 0.452959 0.444150 0.000027 0.296580 0.390312 0.337002 0.000659 0.285311 0.392956 0.325482 0.000692 0.457558 0.457446 0.457721 0.000058 0.470213 0.470117 0.470428 0.000061 0.433411 0.447376 0.439614 0.000054 0.442478 0.458543 0.448687 0.000058 1004.400000 1007.750000 1005.177133 226.060113 1031.730000 1028.560000 1029.495567 260.650736 7963.870000 7963.690000 7965.327300 440.562537
19 0.287819 0.386645 0.327757 0.000295 0.465309 0.463192 0.464098 0.000030 0.438685 0.451710 0.443647 0.000026 0.293598 0.390599 0.333555 0.000662 0.282040 0.382692 0.321959 0.000683 0.459287 0.456494 0.457766 0.000059 0.471331 0.469890 0.470431 0.000063 0.434434 0.446610 0.439134 0.000054 0.442937 0.456810 0.448160 0.000057 1003.770000 1008.010000 1004.724433 231.202527 1030.730000 1025.380000 1029.862667 267.544586 7965.500000 7966.610000 7965.412900 451.585820
20 0.284210 0.382836 0.324360 0.000293 0.464913 0.463564 0.464210 0.000029 0.437807 0.451455 0.443233 0.000027 0.288429 0.383004 0.330075 0.000655 0.279990 0.382668 0.318646 0.000682 0.458713 0.457953 0.457886 0.000058 0.471113 0.469175 0.470534 0.000062 0.433170 0.446710 0.438714 0.000053 0.442445 0.456199 0.447751 0.000057 1002.700000 1009.350000 1004.409000 234.184146 1031.340000 1024.990000 1030.248800 271.461604 7965.960000 7965.660000 7965.342200 459.088499
21 0.280453 0.381670 0.320838 0.000299 0.465779 0.462655 0.464255 0.000030 0.437980 0.450507 0.442743 0.000027 0.285030 0.381949 0.326422 0.000678 0.275876 0.381391 0.315254 0.000670 0.459935 0.455045 0.457958 0.000058 0.471623 0.470265 0.470553 0.000062 0.433699 0.444081 0.438228 0.000054 0.442261 0.456934 0.447258 0.000057 1003.430000 1004.420000 1004.238400 238.576438 1031.570000 1025.600000 1030.634733 270.634948 7965.000000 7969.980000 7965.126867 468.431992
22 0.277953 0.378508 0.317340 0.000298 0.464410 0.463314 0.464343 0.000029 0.436441 0.450593 0.442292 0.000026 0.282697 0.387212 0.322648 0.000659 0.273208 0.369803 0.312032 0.000693 0.457574 0.457464 0.458112 0.000059 0.471246 0.469165 0.470573 0.000062 0.431342 0.446926 0.437792 0.000054 0.441540 0.454261 0.446792 0.000057 1003.140000 1003.980000 1003.937567 236.287136 1031.300000 1027.310000 1030.706267 268.211698 7965.560000 7968.710000 7965.356167 464.457211
23 0.273972 0.374456 0.313663 0.000303 0.464710 0.465109 0.464501 0.000030 0.436099 0.451511 0.441875 0.000027 0.278594 0.380588 0.319296 0.000663 0.269351 0.368324 0.308029 0.000675 0.458235 0.457580 0.458165 0.000059 0.471184 0.472637 0.470836 0.000062 0.431289 0.446032 0.437334 0.000055 0.440909 0.456990 0.446415 0.000057 1001.010000 1005.740000 1003.634467 229.510692 1034.060000 1029.340000 1031.252600 267.402153 7964.930000 7964.920000 7965.112933 448.736804
24 0.271369 0.370595 0.310504 0.000288 0.464960 0.464322 0.464512 0.000029 0.435921 0.450263 0.441411 0.000026 0.276601 0.373002 0.316247 0.000650 0.266138 0.368187 0.304760 0.000660 0.458698 0.457781 0.458253 0.000058 0.471222 0.470862 0.470772 0.000061 0.431383 0.445064 0.436952 0.000054 0.440459 0.455461 0.445870 0.000056 1001.820000 1008.840000 1003.329300 230.149988 1033.700000 1030.480000 1031.463633 264.916691 7964.480000 7960.680000 7965.207067 439.882904
25 0.268374 0.367060 0.307420 0.000289 0.465643 0.463634 0.464514 0.000029 0.436053 0.449148 0.440949 0.000026 0.275320 0.370618 0.312882 0.000654 0.261429 0.363501 0.301957 0.000684 0.459571 0.459071 0.458182 0.000059 0.471715 0.468197 0.470845 0.000061 0.431933 0.445803 0.436387 0.000056 0.440172 0.452493 0.445512 0.000057 1000.880000 1001.390000 1003.055867 228.508687 1033.920000 1027.100000 1031.732433 267.121950 7965.200000 7971.510000 7965.211700 436.098711
26 0.266243 0.364668 0.304402 0.000287 0.465285 0.464240 0.464617 0.000030 0.435429 0.449304 0.440585 0.000027 0.273088 0.370092 0.309974 0.000666 0.259397 0.359245 0.298831 0.000682 0.459008 0.458230 0.458197 0.000059 0.471562 0.470251 0.471038 0.000061 0.431120 0.445009 0.435963 0.000055 0.439738 0.453600 0.445207 0.000057 1003.760000 1004.460000 1002.915867 229.211575 1034.680000 1030.370000 1032.017533 265.726488 7961.560000 7965.170000 7965.066600 427.666613
27 0.264276 0.363543 0.301613 0.000288 0.464809 0.463529 0.464647 0.000030 0.434729 0.448531 0.440192 0.000026 0.271252 0.370974 0.306984 0.000660 0.257300 0.356113 0.296241 0.000677 0.458382 0.457440 0.458217 0.000059 0.471236 0.469619 0.471078 0.000061 0.430313 0.444470 0.435532 0.000055 0.439145 0.452593 0.444853 0.000056 1002.610000 1005.390000 1002.640667 229.519726 1033.600000 1030.350000 1032.487700 269.223686 7963.790000 7964.260000 7964.871633 429.684001
28 0.261750 0.358325 0.298798 0.000284 0.465178 0.463514 0.464812 0.000030 0.434664 0.447735 0.439910 0.000026 0.268495 0.369097 0.304227 0.000653 0.255006 0.347554 0.293368 0.000664 0.458202 0.457377 0.458380 0.000058 0.472155 0.469650 0.471245 0.000060 0.429746 0.444135 0.435257 0.000054 0.439583 0.451335 0.444563 0.000055 1002.150000 1005.310000 1002.525567 233.321180 1033.530000 1028.910000 1032.587900 266.363753 7964.320000 7965.780000 7964.886533 427.198074
29 0.259508 0.356809 0.296217 0.000275 0.464982 0.463231 0.464828 0.000030 0.434161 0.447268 0.439536 0.000026 0.267390 0.360223 0.301752 0.000602 0.251625 0.353395 0.290683 0.000676 0.458386 0.457144 0.458385 0.000059 0.471578 0.469318 0.471271 0.000060 0.429737 0.442606 0.434890 0.000054 0.438585 0.451930 0.444183 0.000057 1001.490000 1003.800000 1002.473133 233.705049 1035.760000 1031.870000 1032.790200 262.864435 7962.750000 7964.330000 7964.736667 428.024842
30 0.257339 0.352838 0.293831 0.000267 0.466048 0.463554 0.464939 0.000030 0.434742 0.446947 0.439273 0.000027 0.266359 0.360725 0.299943 0.000593 0.248319 0.344951 0.287719 0.000651 0.459661 0.455878 0.458484 0.000060 0.472435 0.471231 0.471394 0.000060 0.430666 0.441605 0.434703 0.000054 0.438818 0.452289 0.443843 0.000056 1003.160000 1004.770000 1002.457467 236.078929 1035.840000 1028.900000 1033.068567 259.965763 7961.000000 7966.330000 7964.473967 430.092073
31 0.255004 0.351399 0.291738 0.000270 0.465664 0.464605 0.464928 0.000030 0.434065 0.447624 0.438949 0.000027 0.263691 0.351011 0.298319 0.000599 0.246317 0.351787 0.285157 0.000654 0.459151 0.457997 0.458469 0.000060 0.472178 0.471214 0.471387 0.000060 0.429832 0.441949 0.434446 0.000054 0.438299 0.453300 0.443452 0.000056 1000.690000 1005.000000 1002.426467 237.242584 1036.330000 1029.640000 1033.436100 258.650357 7962.980000 7965.360000 7964.137433 429.928086
32 0.252341 0.349484 0.289529 0.000269 0.465646 0.463542 0.464941 0.000030 0.433650 0.446433 0.438629 0.000027 0.259075 0.355762 0.296350 0.000591 0.245607 0.343206 0.282709 0.000641 0.460157 0.457512 0.458524 0.000061 0.471135 0.469572 0.471358 0.000061 0.429995 0.442249 0.434198 0.000055 0.437305 0.450617 0.443061 0.000056 1001.470000 1005.260000 1002.196567 242.060960 1036.970000 1028.360000 1033.910467 259.149497 7961.560000 7966.380000 7963.892967 440.385865
33 0.250044 0.347674 0.287429 0.000269 0.465238 0.463075 0.464955 0.000031 0.432959 0.445765 0.438326 0.000027 0.257387 0.355386 0.294777 0.000598 0.242701 0.339962 0.280081 0.000626 0.458380 0.456255 0.458563 0.000061 0.472096 0.469895 0.471347 0.000061 0.428231 0.441125 0.433995 0.000055 0.437686 0.450405 0.442657 0.000056 1001.890000 1001.350000 1002.256933 248.019119 1039.770000 1029.410000 1034.425267 261.894098 7958.340000 7969.240000 7963.317800 445.827746
34 0.247679 0.345717 0.285187 0.000273 0.465500 0.464265 0.465068 0.000031 0.432827 0.446482 0.438086 0.000027 0.253772 0.351838 0.292576 0.000595 0.241586 0.339597 0.277798 0.000632 0.460155 0.457779 0.458632 0.000061 0.470845 0.470750 0.471503 0.000063 0.429198 0.441888 0.433724 0.000055 0.436456 0.451077 0.442448 0.000057 1001.960000 1006.140000 1001.979567 247.783602 1036.750000 1031.420000 1035.046300 265.690490 7961.290000 7962.440000 7962.974133 451.446142
35 0.245034 0.343874 0.282812 0.000284 0.466079 0.464321 0.465136 0.000031 0.432923 0.446254 0.437788 0.000027 0.251514 0.347298 0.290354 0.000617 0.238554 0.340450 0.275269 0.000641 0.458612 0.457868 0.458706 0.000061 0.473547 0.470774 0.471567 0.000064 0.427547 0.441282 0.433453 0.000055 0.438298 0.451225 0.442122 0.000057 1001.780000 1002.400000 1001.875000 253.602062 1039.220000 1032.420000 1035.704200 268.466354 7959.000000 7965.180000 7962.420800 462.551386
36 0.242555 0.340894 0.280226 0.000284 0.465958 0.464353 0.465195 0.000031 0.432447 0.445834 0.437450 0.000027 0.248200 0.343566 0.287774 0.000628 0.236909 0.338221 0.272679 0.000629 0.459593 0.457979 0.458780 0.000061 0.472322 0.470727 0.471610 0.000063 0.427884 0.440817 0.433129 0.000055 0.437010 0.450851 0.441771 0.000057 1000.490000 1004.010000 1001.480067 256.393865 1039.080000 1035.080000 1036.294867 260.510561 7960.430000 7960.910000 7962.225067 462.767885
37 0.240841 0.336972 0.277706 0.000283 0.465883 0.465255 0.465314 0.000031 0.432127 0.446012 0.437173 0.000027 0.249081 0.343800 0.284868 0.000634 0.232600 0.330143 0.270544 0.000623 0.460105 0.458924 0.458881 0.000059 0.471661 0.471585 0.471748 0.000062 0.428451 0.441656 0.432779 0.000054 0.435802 0.450368 0.441567 0.000056 1002.830000 1004.070000 1001.267367 259.518295 1038.420000 1032.140000 1036.670700 255.353971 7958.750000 7963.790000 7962.061933 460.056103
38 0.239024 0.334209 0.275306 0.000275 0.465638 0.464408 0.465364 0.000030 0.431646 0.444878 0.436855 0.000026 0.245288 0.336112 0.281986 0.000624 0.232759 0.332307 0.268627 0.000608 0.459712 0.459132 0.458877 0.000057 0.471564 0.469684 0.471851 0.000062 0.427548 0.440679 0.432343 0.000053 0.435743 0.449077 0.441367 0.000055 1000.530000 1005.270000 1000.930200 259.176619 1040.050000 1034.030000 1037.048100 245.885476 7959.420000 7960.700000 7962.021700 442.982312
39 0.236738 0.332665 0.272976 0.000276 0.466436 0.462993 0.465473 0.000030 0.431981 0.443444 0.436599 0.000026 0.242204 0.336507 0.279230 0.000618 0.231273 0.328823 0.266722 0.000610 0.459602 0.456759 0.458871 0.000058 0.473270 0.469228 0.472076 0.000060 0.426992 0.438721 0.431925 0.000053 0.436970 0.448167 0.441273 0.000054 998.410000 1001.790000 1000.877500 259.674944 1037.880000 1032.850000 1037.243533 240.463710 7963.710000 7965.360000 7961.878967 430.333919
40 0.234826 0.330139 0.270851 0.000276 0.465848 0.464199 0.465549 0.000030 0.431194 0.444090 0.436344 0.000026 0.242740 0.331913 0.276647 0.000610 0.226913 0.328364 0.265054 0.000618 0.459134 0.458205 0.458957 0.000057 0.472561 0.470192 0.472141 0.000061 0.426675 0.439262 0.431611 0.000053 0.435714 0.448918 0.441078 0.000055 1003.090000 1001.950000 1000.706533 260.325529 1039.790000 1035.690000 1037.748200 240.889527 7957.120000 7962.360000 7961.545267 432.569971
41 0.232359 0.328974 0.268742 0.000272 0.465355 0.464026 0.465638 0.000030 0.430406 0.443768 0.436104 0.000026 0.238828 0.330586 0.274506 0.000601 0.225891 0.327362 0.262978 0.000613 0.458468 0.456851 0.459001 0.000058 0.472242 0.471201 0.472276 0.000061 0.425522 0.437911 0.431327 0.000054 0.435290 0.449625 0.440881 0.000055 998.760000 1000.680000 1000.624667 263.369655 1043.530000 1031.460000 1037.981533 243.655806 7957.710000 7967.860000 7961.393800 433.849494
42 0.229611 0.327140 0.266417 0.000282 0.466153 0.463613 0.465709 0.000030 0.430672 0.443142 0.435815 0.000027 0.236341 0.332330 0.271986 0.000619 0.222881 0.321950 0.260847 0.000632 0.459947 0.457469 0.459156 0.000058 0.472359 0.469756 0.472263 0.000060 0.426406 0.438699 0.431081 0.000055 0.434937 0.447585 0.440550 0.000055 1000.520000 1002.800000 1000.658667 270.947293 1040.840000 1033.530000 1038.288133 248.144524 7958.640000 7963.670000 7961.053200 447.078520
43 0.227914 0.324094 0.264024 0.000277 0.465990 0.464619 0.465676 0.000030 0.430279 0.443540 0.435428 0.000027 0.234739 0.325591 0.269595 0.000602 0.221089 0.322596 0.258453 0.000646 0.460271 0.458110 0.459144 0.000058 0.471709 0.471127 0.472209 0.000061 0.426442 0.438232 0.430712 0.000055 0.434116 0.448847 0.440145 0.000056 999.850000 1005.350000 1000.549233 270.103231 1042.470000 1036.560000 1038.712667 252.674330 7957.680000 7958.090000 7960.738100 452.597578
44 0.226286 0.323027 0.261710 0.000274 0.466038 0.464708 0.465672 0.000030 0.430075 0.443456 0.435078 0.000027 0.233707 0.327850 0.267225 0.000594 0.218865 0.318203 0.256195 0.000648 0.460352 0.456804 0.459254 0.000059 0.471724 0.472612 0.472090 0.000061 0.426355 0.437461 0.430449 0.000055 0.433795 0.449451 0.439706 0.000056 998.320000 1003.240000 1000.351300 270.900015 1043.250000 1035.770000 1039.276100 258.453193 7958.430000 7960.990000 7960.372600 461.462684
45 0.224035 0.320909 0.259689 0.000270 0.466120 0.465333 0.465686 0.000030 0.429807 0.443669 0.434787 0.000027 0.231839 0.324290 0.265490 0.000594 0.216231 0.317529 0.253887 0.000648 0.460674 0.459375 0.459300 0.000059 0.471565 0.471290 0.472073 0.000061 0.426349 0.439113 0.430229 0.000056 0.433265 0.448226 0.439345 0.000057 998.770000 1004.260000 1000.158933 270.561256 1043.140000 1036.220000 1039.616767 268.199682 7958.090000 7959.520000 7960.224300 477.132665
46 0.222666 0.318661 0.257909 0.000266 0.465627 0.465392 0.465691 0.000030 0.429183 0.443382 0.434524 0.000027 0.231553 0.324114 0.263963 0.000588 0.213780 0.313208 0.251855 0.000638 0.459297 0.458428 0.459319 0.000059 0.471957 0.472356 0.472063 0.000061 0.425135 0.438281 0.430016 0.000055 0.433230 0.448484 0.439032 0.000056 996.760000 1003.620000 1000.203633 266.772977 1042.970000 1038.390000 1039.732733 273.056067 7960.270000 7957.990000 7960.063633 476.083088
47 0.220241 0.315348 0.256041 0.000270 0.466661 0.465137 0.465667 0.000031 0.429698 0.442668 0.434223 0.000027 0.227734 0.322166 0.262325 0.000593 0.212748 0.308531 0.249756 0.000638 0.461495 0.459190 0.459313 0.000059 0.471827 0.471083 0.472022 0.000062 0.426431 0.438636 0.429765 0.000054 0.432965 0.446701 0.438682 0.000056 999.550000 1000.920000 1000.116700 266.275681 1044.710000 1036.190000 1040.053933 277.115240 7955.740000 7962.890000 7959.829367 485.954461
48 0.218767 0.315496 0.253945 0.000275 0.465005 0.464010 0.465678 0.000031 0.428069 0.441733 0.433918 0.000028 0.229002 0.317350 0.260258 0.000600 0.208531 0.313642 0.247633 0.000639 0.459390 0.457076 0.459403 0.000059 0.470619 0.470945 0.471952 0.000063 0.424832 0.436117 0.429531 0.000054 0.431306 0.447350 0.438304 0.000057 998.870000 1003.250000 999.956233 260.511189 1046.000000 1039.060000 1040.373467 279.988163 7955.130000 7957.690000 7959.670300 488.645119
49 0.216242 0.312466 0.251992 0.000274 0.466593 0.465381 0.465657 0.000031 0.429040 0.442444 0.433607 0.000027 0.225690 0.321037 0.258503 0.000600 0.206793 0.303896 0.245481 0.000637 0.460866 0.459015 0.459421 0.000058 0.472319 0.471748 0.471893 0.000063 0.425590 0.438318 0.429283 0.000053 0.432490 0.446570 0.437931 0.000057 997.070000 1001.710000 999.561967 258.442560 1046.320000 1038.170000 1040.828233 285.471131 7956.610000 7960.120000 7959.609800 492.778653
50 0.215105 0.310778 0.250002 0.000272 0.466496 0.466072 0.465627 0.000030 0.428787 0.442778 0.433283 0.000027 0.223511 0.314727 0.256755 0.000576 0.206699 0.306828 0.243250 0.000631 0.460440 0.460049 0.459432 0.000059 0.472551 0.472095 0.471821 0.000062 0.424901 0.438250 0.429031 0.000053 0.432674 0.447305 0.437536 0.000057 996.090000 1001.060000 998.970800 254.259387 1045.770000 1037.340000 1041.467733 288.985847 7958.140000 7961.600000 7959.561467 490.784131
51 0.212731 0.308109 0.248031 0.000267 0.467040 0.464178 0.465637 0.000030 0.428894 0.440767 0.432996 0.000027 0.219242 0.314124 0.255035 0.000566 0.206220 0.302094 0.241028 0.000619 0.461563 0.457890 0.459520 0.000058 0.472517 0.470465 0.471753 0.000062 0.425215 0.436325 0.428847 0.000052 0.432573 0.445209 0.437144 0.000057 998.720000 1003.370000 998.455233 259.657964 1046.190000 1038.700000 1042.074500 291.276079 7955.090000 7957.930000 7959.470267 505.878069
52 0.211349 0.308177 0.246504 0.000273 0.466478 0.464035 0.465673 0.000031 0.428209 0.440656 0.432798 0.000027 0.218331 0.316663 0.253906 0.000569 0.204367 0.299691 0.239102 0.000631 0.460142 0.457538 0.459591 0.000060 0.472814 0.470532 0.471754 0.000063 0.423871 0.436407 0.428739 0.000053 0.432547 0.444906 0.436857 0.000057 995.610000 1002.610000 998.004900 263.542567 1045.720000 1038.400000 1042.673167 299.370926 7958.670000 7958.990000 7959.321933 525.256458
53 0.209336 0.305329 0.244601 0.000268 0.466307 0.464227 0.465728 0.000031 0.427761 0.440393 0.432559 0.000027 0.217217 0.308183 0.252126 0.000564 0.201454 0.302475 0.237076 0.000622 0.459430 0.457255 0.459713 0.000058 0.473184 0.471199 0.471742 0.000064 0.423098 0.434894 0.428575 0.000051 0.432425 0.445891 0.436542 0.000058 995.400000 1000.560000 997.526000 265.878005 1048.430000 1036.790000 1043.176433 301.266389 7956.170000 7962.650000 7959.297567 528.910903
54 0.207515 0.301673 0.242735 0.000269 0.465843 0.464621 0.465727 0.000031 0.427094 0.440179 0.432278 0.000028 0.216532 0.306013 0.250606 0.000568 0.198498 0.297332 0.234864 0.000629 0.460381 0.459188 0.459707 0.000059 0.471305 0.470055 0.471747 0.000064 0.423803 0.436212 0.428342 0.000053 0.430384 0.444146 0.436215 0.000058 992.530000 999.320000 997.110367 267.337317 1047.800000 1040.860000 1043.646433 299.367624 7959.670000 7959.820000 7959.243200 530.447380
55 0.205644 0.300387 0.240907 0.000275 0.466229 0.463881 0.465711 0.000031 0.427141 0.439357 0.431991 0.000027 0.216135 0.301377 0.249242 0.000585 0.195153 0.299398 0.232573 0.000622 0.460692 0.457395 0.459634 0.000059 0.471765 0.470367 0.471789 0.000064 0.424008 0.433992 0.428075 0.000053 0.430273 0.444722 0.435906 0.000057 993.750000 999.360000 996.678700 267.773016 1050.020000 1041.710000 1044.203933 300.113184 7956.230000 7958.930000 7959.117367 534.242335
56 0.203573 0.301104 0.238968 0.000271 0.467059 0.463622 0.465740 0.000031 0.427536 0.439245 0.431724 0.000027 0.213946 0.307618 0.247346 0.000569 0.193199 0.294590 0.230589 0.000625 0.461294 0.456887 0.459641 0.000060 0.472823 0.470358 0.471840 0.000063 0.424192 0.434497 0.427797 0.000054 0.430879 0.443993 0.435652 0.000057 994.740000 998.840000 996.520967 271.667135 1047.390000 1041.190000 1044.785500 300.823314 7957.870000 7959.970000 7958.693533 531.643570
57 0.201939 0.298947 0.237056 0.000271 0.467143 0.463540 0.465695 0.000031 0.427362 0.438851 0.431399 0.000027 0.212409 0.295125 0.245720 0.000564 0.191469 0.302769 0.228392 0.000632 0.460356 0.457578 0.459541 0.000061 0.473929 0.469501 0.471849 0.000063 0.423164 0.433210 0.427468 0.000053 0.431560 0.444491 0.435331 0.000057 992.980000 998.340000 996.056367 269.566087 1047.360000 1044.600000 1045.361433 299.491893 7959.660000 7957.060000 7958.582200 523.367074
58 0.200210 0.296880 0.235285 0.000269 0.466380 0.464643 0.465759 0.000031 0.426454 0.439478 0.431188 0.000027 0.211912 0.303543 0.244377 0.000587 0.188509 0.290218 0.226193 0.000621 0.459976 0.458269 0.459559 0.000059 0.472784 0.471017 0.471958 0.000063 0.422766 0.435060 0.427282 0.000054 0.430142 0.443897 0.435094 0.000056 991.620000 997.400000 995.537500 269.867672 1048.060000 1041.680000 1045.659367 298.932261 7960.320000 7960.920000 7958.803133 501.632518
59 0.198445 0.292678 0.233337 0.000267 0.465824 0.465603 0.465876 0.000030 0.425717 0.439664 0.430995 0.000027 0.209073 0.298430 0.242464 0.000567 0.187816 0.286925 0.224211 0.000630 0.459700 0.459183 0.459613 0.000059 0.471948 0.472023 0.472139 0.000062 0.422106 0.435070 0.427040 0.000053 0.429329 0.444258 0.434950 0.000056 992.520000 997.190000 995.103867 267.832163 1047.820000 1042.670000 1046.010367 299.968167 7959.660000 7960.140000 7958.885767 495.466615
60 0.196055 0.292629 0.231612 0.000273 0.466824 0.465123 0.465880 0.000030 0.426209 0.439248 0.430740 0.000027 0.206533 0.299095 0.241019 0.000585 0.185577 0.286162 0.222205 0.000629 0.461696 0.458108 0.459587 0.000058 0.471952 0.472137 0.472173 0.000062 0.423422 0.434256 0.426802 0.000053 0.428996 0.444241 0.434678 0.000056 991.530000 998.220000 994.608200 272.382340 1051.990000 1040.050000 1046.266733 299.019557 7956.480000 7961.730000 7959.125067 485.296132
61 0.194535 0.291147 0.229645 0.000271 0.465926 0.464768 0.465883 0.000031 0.425218 0.438724 0.430447 0.000027 0.204441 0.295272 0.239074 0.000587 0.184629 0.287022 0.220216 0.000623 0.459376 0.457815 0.459645 0.000058 0.472476 0.471720 0.472122 0.000061 0.421136 0.433433 0.426559 0.000052 0.429299 0.444016 0.434336 0.000056 990.450000 996.900000 994.294433 276.143763 1049.980000 1038.680000 1046.652633 305.426847 7959.570000 7964.420000 7959.052933 495.434312
62 0.193791 0.288084 0.228076 0.000271 0.465398 0.464680 0.465911 0.000030 0.424657 0.438190 0.430236 0.000026 0.204504 0.290482 0.237610 0.000599 0.183078 0.285687 0.218542 0.000622 0.458576 0.458057 0.459659 0.000057 0.472220 0.471302 0.472163 0.000062 0.420466 0.432921 0.426352 0.000051 0.428848 0.443459 0.434119 0.000056 989.240000 994.370000 993.692100 279.234849 1051.760000 1043.920000 1047.271067 301.563907 7959.000000 7961.710000 7959.036833 490.199743
63 0.192046 0.287307 0.226146 0.000273 0.466412 0.464590 0.465963 0.000030 0.425257 0.437998 0.429990 0.000026 0.202202 0.294013 0.235610 0.000591 0.181889 0.280601 0.216683 0.000618 0.460831 0.457866 0.459739 0.000058 0.471994 0.471315 0.472187 0.000061 0.422037 0.433288 0.426120 0.000051 0.428478 0.442708 0.433861 0.000056 992.280000 993.210000 993.270433 279.579327 1050.710000 1043.680000 1047.861100 291.987757 7957.010000 7963.110000 7958.868467 483.419060
64 0.190598 0.286523 0.224531 0.000269 0.465594 0.465242 0.465974 0.000030 0.424345 0.438435 0.429757 0.000026 0.199303 0.296689 0.233810 0.000578 0.181892 0.276356 0.215251 0.000615 0.459833 0.458886 0.459804 0.000057 0.471355 0.471598 0.472144 0.000061 0.420753 0.434557 0.425905 0.000051 0.427936 0.442312 0.433610 0.000056 992.350000 997.220000 993.015533 280.955439 1051.720000 1041.660000 1048.162800 289.135161 7955.930000 7961.120000 7958.821667 480.950374
65 0.189665 0.282903 0.222994 0.000267 0.466359 0.465045 0.465935 0.000030 0.424855 0.437723 0.429494 0.000026 0.197898 0.287959 0.232436 0.000577 0.181432 0.277848 0.213553 0.000600 0.460177 0.457999 0.459772 0.000058 0.472542 0.472090 0.472097 0.000061 0.420835 0.432493 0.425671 0.000051 0.428875 0.442954 0.433316 0.000055 990.010000 999.080000 992.637467 275.770950 1048.720000 1044.360000 1048.575667 285.127620 7961.270000 7956.560000 7958.786867 475.341491
66 0.187939 0.282834 0.221645 0.000261 0.466336 0.465091 0.465961 0.000030 0.424576 0.437752 0.429314 0.000026 0.195788 0.289048 0.231028 0.000565 0.180089 0.276620 0.212261 0.000580 0.460642 0.459086 0.459848 0.000058 0.472030 0.471096 0.472075 0.000060 0.420914 0.433580 0.425525 0.000051 0.428239 0.441924 0.433103 0.000053 991.630000 995.020000 992.440367 277.288733 1051.870000 1043.250000 1048.623833 285.211890 7956.500000 7961.730000 7958.935800 465.357475
67 0.187220 0.281422 0.220315 0.000265 0.466413 0.464223 0.465931 0.000030 0.424534 0.436803 0.429089 0.000026 0.196031 0.289678 0.229619 0.000566 0.178410 0.273166 0.211011 0.000585 0.460125 0.457358 0.459882 0.000057 0.472701 0.471088 0.471979 0.000061 0.420511 0.432206 0.425343 0.000051 0.428557 0.441400 0.432834 0.000054 989.100000 999.090000 992.134000 277.263008 1054.400000 1043.030000 1049.093433 289.010941 7956.500000 7957.880000 7958.772567 468.834450
68 0.185140 0.280089 0.218769 0.000266 0.465807 0.465779 0.465987 0.000030 0.423707 0.437926 0.428904 0.000026 0.195111 0.280585 0.228022 0.000566 0.175169 0.279593 0.209515 0.000579 0.459995 0.461030 0.459906 0.000057 0.471618 0.470530 0.472067 0.000060 0.420263 0.433963 0.425124 0.000052 0.427151 0.441889 0.432684 0.000054 990.850000 996.430000 991.700067 272.214793 1052.310000 1045.830000 1049.346467 294.893912 7956.840000 7957.740000 7958.953467 473.913287
69 0.184262 0.279214 0.217477 0.000272 0.466556 0.465120 0.465981 0.000030 0.424212 0.437234 0.428705 0.000027 0.191944 0.284399 0.226583 0.000583 0.176580 0.274028 0.208372 0.000585 0.460065 0.458568 0.459907 0.000057 0.473048 0.471673 0.472054 0.000060 0.419846 0.432443 0.424909 0.000052 0.428578 0.442026 0.432501 0.000055 990.580000 991.370000 991.439367 276.358896 1052.930000 1047.890000 1049.632333 299.083644 7956.490000 7960.740000 7958.928300 491.477483
70 0.182954 0.278673 0.215913 0.000265 0.466631 0.465183 0.465932 0.000030 0.424080 0.437207 0.428429 0.000027 0.192183 0.281912 0.224739 0.000560 0.173725 0.275434 0.207086 0.000568 0.461065 0.458278 0.459830 0.000058 0.472198 0.472088 0.472034 0.000061 0.420733 0.431823 0.424566 0.000052 0.427427 0.442590 0.432292 0.000055 994.230000 991.160000 991.147233 275.953091 1053.860000 1043.630000 1049.725433 306.583576 7951.910000 7965.210000 7959.127333 504.018134
71 0.181651 0.276974 0.214642 0.000259 0.466378 0.465005 0.465883 0.000029 0.423669 0.436800 0.428197 0.000026 0.188395 0.280326 0.223651 0.000547 0.174908 0.273622 0.205632 0.000547 0.459605 0.458674 0.459761 0.000056 0.473150 0.471335 0.472006 0.000061 0.418923 0.431922 0.424345 0.000051 0.428414 0.441678 0.432050 0.000054 990.170000 993.630000 991.075567 283.938065 1052.580000 1045.320000 1049.781800 308.350911 7957.250000 7961.050000 7959.142633 517.346896
72 0.180839 0.277509 0.213584 0.000265 0.467103 0.464661 0.465846 0.000029 0.424163 0.436588 0.428007 0.000026 0.187391 0.284935 0.222679 0.000554 0.174288 0.270082 0.204490 0.000568 0.460531 0.458863 0.459703 0.000057 0.473674 0.470459 0.471989 0.000061 0.419560 0.432774 0.424149 0.000051 0.428766 0.440402 0.431864 0.000055 993.660000 994.540000 991.234167 291.408243 1052.900000 1044.800000 1049.921133 310.487866 7953.440000 7960.660000 7958.844700 527.481534
73 0.179445 0.273160 0.212289 0.000266 0.467575 0.464815 0.465913 0.000029 0.424356 0.436067 0.427870 0.000026 0.187378 0.278266 0.221579 0.000554 0.171513 0.268055 0.202998 0.000575 0.461353 0.458229 0.459773 0.000057 0.473797 0.471401 0.472053 0.000061 0.420257 0.431234 0.424044 0.000051 0.428454 0.440899 0.431695 0.000055 993.740000 993.710000 991.535800 294.238721 1052.650000 1045.320000 1049.944900 316.719694 7953.610000 7960.970000 7958.519300 538.261853
74 0.177577 0.274051 0.210925 0.000267 0.467034 0.465893 0.465998 0.000029 0.423615 0.437117 0.427737 0.000026 0.186372 0.275505 0.220151 0.000566 0.168783 0.272598 0.201699 0.000563 0.460423 0.459239 0.459879 0.000057 0.473644 0.472547 0.472117 0.000061 0.419315 0.431679 0.423920 0.000051 0.427915 0.442554 0.431554 0.000055 992.620000 998.880000 991.700267 294.535600 1053.140000 1043.500000 1050.170633 321.626783 7954.240000 7957.620000 7958.129100 544.936743
75 0.176915 0.271375 0.209657 0.000265 0.466296 0.465019 0.465922 0.000030 0.422889 0.435973 0.427482 0.000026 0.186924 0.280546 0.218758 0.000563 0.166906 0.262204 0.200555 0.000551 0.459666 0.459306 0.459805 0.000058 0.472925 0.470732 0.472040 0.000062 0.418755 0.432492 0.423648 0.000052 0.427023 0.439453 0.431317 0.000055 991.450000 994.750000 991.874300 299.449159 1054.560000 1045.790000 1050.674633 318.669228 7953.990000 7959.460000 7957.451067 540.969713
76 0.175159 0.271006 0.208368 0.000262 0.466625 0.465942 0.466060 0.000029 0.422905 0.436701 0.427406 0.000026 0.183632 0.278125 0.217347 0.000565 0.166687 0.263887 0.199388 0.000551 0.461424 0.460134 0.459845 0.000058 0.471826 0.471749 0.472274 0.000061 0.419755 0.432833 0.423470 0.000052 0.426055 0.440570 0.431341 0.000054 992.080000 992.650000 992.159233 297.970871 1051.670000 1048.770000 1051.057667 320.039008 7956.250000 7958.580000 7956.783100 545.310745
77 0.174024 0.267572 0.207059 0.000262 0.467125 0.464322 0.466083 0.000030 0.423160 0.434810 0.427229 0.000026 0.180323 0.276963 0.215730 0.000563 0.167726 0.258181 0.198387 0.000556 0.459905 0.457280 0.459884 0.000059 0.474344 0.471364 0.472282 0.000062 0.417968 0.430233 0.423261 0.000052 0.428351 0.439386 0.431198 0.000054 991.190000 992.790000 992.466400 301.596604 1057.900000 1047.750000 1051.366933 319.718887 7950.910000 7959.460000 7956.166667 548.523612
78 0.172681 0.267470 0.205840 0.000262 0.466604 0.465256 0.466214 0.000030 0.422515 0.435588 0.427158 0.000026 0.178939 0.276746 0.214501 0.000568 0.166422 0.258193 0.197179 0.000552 0.459688 0.458854 0.460071 0.000058 0.473520 0.471658 0.472357 0.000061 0.417575 0.431538 0.423235 0.000052 0.427455 0.439638 0.431081 0.000054 990.480000 993.500000 992.463833 305.346821 1055.830000 1047.750000 1051.664833 322.203826 7953.690000 7958.750000 7955.871333 569.127911
79 0.171347 0.266954 0.204595 0.000271 0.467314 0.465027 0.466246 0.000030 0.422919 0.435316 0.426999 0.000027 0.177575 0.273585 0.212959 0.000584 0.165118 0.260322 0.196231 0.000571 0.461405 0.458588 0.460066 0.000058 0.473222 0.471466 0.472426 0.000062 0.418831 0.430837 0.423000 0.000053 0.427006 0.439794 0.430997 0.000055 990.800000 994.310000 992.321233 305.053088 1052.580000 1047.930000 1051.919567 315.754840 7956.620000 7957.760000 7955.759200 567.288887
80 0.170156 0.266188 0.203336 0.000270 0.467512 0.465366 0.466265 0.000030 0.422908 0.435489 0.426826 0.000027 0.177404 0.273917 0.211494 0.000586 0.162908 0.258459 0.195177 0.000584 0.460754 0.459752 0.460069 0.000058 0.474270 0.470980 0.472461 0.000062 0.418251 0.431877 0.422783 0.000052 0.427566 0.439102 0.430868 0.000055 991.260000 994.990000 992.454900 300.958714 1054.710000 1050.950000 1052.199900 315.319652 7954.030000 7954.060000 7955.345200 569.559060
81 0.168760 0.264353 0.201967 0.000270 0.466663 0.465821 0.466267 0.000030 0.421978 0.435601 0.426622 0.000026 0.178573 0.269245 0.209882 0.000590 0.158948 0.259461 0.194053 0.000592 0.460055 0.459956 0.460063 0.000059 0.473272 0.471686 0.472470 0.000061 0.417833 0.431349 0.422536 0.000053 0.426123 0.439853 0.430707 0.000054 989.330000 993.400000 992.449367 294.524944 1056.150000 1047.480000 1052.555367 311.172098 7954.520000 7959.120000 7954.995267 563.254835
82 0.167941 0.262295 0.200707 0.000271 0.466868 0.464946 0.466300 0.000030 0.422029 0.434548 0.426461 0.000026 0.177085 0.270231 0.208725 0.000584 0.158797 0.254360 0.192689 0.000594 0.460638 0.459282 0.460108 0.000059 0.473099 0.470610 0.472491 0.000061 0.418105 0.430924 0.422401 0.000054 0.425953 0.438172 0.430521 0.000054 992.100000 994.440000 992.500133 287.785764 1053.900000 1050.550000 1052.859333 308.230729 7954.000000 7955.010000 7954.640533 551.537220
83 0.165770 0.259667 0.199316 0.000260 0.466609 0.464292 0.466316 0.000030 0.421483 0.433598 0.426266 0.000026 0.172306 0.262663 0.207077 0.000569 0.159233 0.256670 0.191555 0.000585 0.461093 0.457974 0.460095 0.000059 0.472126 0.470609 0.472537 0.000062 0.417775 0.428677 0.422142 0.000054 0.425192 0.438518 0.430390 0.000055 989.450000 994.700000 992.379600 281.169046 1055.400000 1047.420000 1053.044633 307.652008 7955.150000 7957.880000 7954.575767 544.614504
84 0.166028 0.260947 0.198270 0.000267 0.466496 0.464805 0.466331 0.000030 0.421426 0.434227 0.426122 0.000026 0.173642 0.266921 0.206033 0.000575 0.158414 0.254974 0.190506 0.000603 0.460239 0.458182 0.460087 0.000060 0.472754 0.471428 0.472577 0.000063 0.417249 0.429493 0.421979 0.000053 0.425603 0.438960 0.430266 0.000056 990.430000 996.020000 992.410300 282.795438 1055.040000 1048.530000 1053.272900 309.529883 7954.530000 7955.450000 7954.316800 544.380344
85 0.163560 0.258346 0.197191 0.000270 0.466731 0.464876 0.466339 0.000030 0.421256 0.433897 0.425967 0.000026 0.171197 0.259381 0.205024 0.000592 0.155923 0.257310 0.189358 0.000611 0.460072 0.459085 0.460088 0.000059 0.473391 0.470667 0.472591 0.000062 0.416741 0.429130 0.421828 0.000054 0.425770 0.438664 0.430106 0.000056 987.930000 994.980000 992.441367 284.674232 1055.320000 1048.240000 1053.259667 312.974364 7956.750000 7956.780000 7954.298967 550.026316
86 0.161764 0.259817 0.195922 0.000273 0.467081 0.465386 0.466378 0.000030 0.421284 0.434550 0.425809 0.000027 0.170804 0.268570 0.203759 0.000589 0.152724 0.251063 0.188086 0.000617 0.460826 0.458558 0.460037 0.000060 0.473337 0.472213 0.472719 0.000062 0.417323 0.430060 0.421595 0.000055 0.425245 0.439041 0.430024 0.000056 989.510000 996.400000 992.416167 289.166433 1055.930000 1045.690000 1053.337300 314.327166 7954.560000 7957.910000 7954.246533 550.119941
87 0.160618 0.257745 0.194631 0.000276 0.467408 0.464423 0.466455 0.000030 0.421390 0.433421 0.425681 0.000026 0.169466 0.263169 0.202479 0.000588 0.151771 0.252320 0.186784 0.000623 0.461540 0.457959 0.460176 0.000061 0.473276 0.470886 0.472733 0.000062 0.417729 0.428741 0.421522 0.000055 0.425050 0.438101 0.429841 0.000056 991.390000 995.220000 992.205433 289.441648 1056.640000 1048.880000 1053.488533 312.620130 7951.970000 7955.900000 7954.306033 542.957506
88 0.159494 0.257816 0.193155 0.000279 0.468056 0.465119 0.466481 0.000030 0.421772 0.434024 0.425482 0.000026 0.168732 0.262601 0.201134 0.000572 0.150256 0.253031 0.185177 0.000622 0.461826 0.459068 0.460223 0.000059 0.474286 0.471170 0.472739 0.000061 0.417862 0.429598 0.421360 0.000053 0.425682 0.438449 0.429604 0.000054 992.830000 994.360000 991.974700 284.317747 1054.590000 1050.320000 1053.536067 306.422638 7952.580000 7955.320000 7954.489233 529.648957
89 0.157878 0.254288 0.191684 0.000279 0.467658 0.465318 0.466618 0.000029 0.421191 0.433663 0.425378 0.000026 0.166114 0.260405 0.199831 0.000571 0.149643 0.248171 0.183538 0.000620 0.461227 0.458326 0.460338 0.000058 0.474090 0.472309 0.472898 0.000059 0.416960 0.428638 0.421262 0.000053 0.425423 0.438689 0.429494 0.000053 988.030000 994.620000 991.822533 280.839227 1054.890000 1049.290000 1053.513167 297.379639 7957.080000 7956.090000 7954.664300 517.791774
90 0.156719 0.253963 0.190138 0.000281 0.467274 0.465431 0.466699 0.000029 0.420691 0.433710 0.425215 0.000026 0.165038 0.258505 0.198518 0.000561 0.148400 0.249422 0.181758 0.000627 0.461388 0.459410 0.460414 0.000059 0.473160 0.471451 0.472984 0.000058 0.416936 0.429275 0.421130 0.000052 0.424446 0.438146 0.429300 0.000053 988.240000 996.450000 991.504367 276.900316 1057.340000 1050.130000 1053.778367 295.197149 7954.420000 7953.420000 7954.717267 517.099040
91 0.155245 0.254374 0.188565 0.000286 0.466736 0.466341 0.466787 0.000029 0.420012 0.434546 0.425054 0.000026 0.162462 0.257282 0.197226 0.000566 0.148029 0.251466 0.179903 0.000620 0.460269 0.459559 0.460517 0.000058 0.473204 0.473123 0.473058 0.000058 0.415598 0.429218 0.421023 0.000051 0.424427 0.439874 0.429084 0.000052 986.820000 992.440000 990.959367 269.521046 1056.140000 1049.080000 1054.054533 287.687083 7957.040000 7958.480000 7954.986100 510.766483
92 0.154179 0.251331 0.187407 0.000278 0.468391 0.464839 0.466790 0.000028 0.421259 0.432813 0.424883 0.000025 0.162079 0.251601 0.196232 0.000561 0.146280 0.251060 0.178583 0.000606 0.462554 0.458677 0.460492 0.000058 0.474228 0.471001 0.473088 0.000056 0.417483 0.427616 0.420853 0.000052 0.425036 0.438010 0.428913 0.000051 990.300000 995.360000 990.972167 267.478324 1059.820000 1047.940000 1054.373967 285.241521 7949.880000 7956.700000 7954.653867 514.201959
93 0.153233 0.249286 0.186154 0.000279 0.468367 0.466000 0.466809 0.000028 0.421097 0.433493 0.424711 0.000025 0.162349 0.253482 0.194770 0.000562 0.144117 0.245091 0.177537 0.000594 0.461131 0.459687 0.460495 0.000058 0.475604 0.472313 0.473123 0.000057 0.416314 0.428756 0.420636 0.000052 0.425881 0.438230 0.428785 0.000051 988.360000 994.870000 990.810533 267.471015 1059.400000 1047.950000 1054.583967 289.816650 7952.240000 7957.180000 7954.605500 518.958841
94 0.152035 0.247691 0.184725 0.000278 0.468670 0.466661 0.466855 0.000029 0.421174 0.433815 0.424536 0.000026 0.161096 0.254505 0.193442 0.000564 0.142973 0.240878 0.176008 0.000578 0.461112 0.461330 0.460493 0.000059 0.476227 0.471991 0.473217 0.000057 0.416110 0.430307 0.420435 0.000053 0.426239 0.437324 0.428636 0.000051 987.060000 995.560000 990.454233 265.294807 1057.040000 1048.990000 1054.978933 293.269155 7955.900000 7955.450000 7954.566833 520.398039
95 0.150403 0.246462 0.183433 0.000277 0.467860 0.466019 0.466878 0.000029 0.420242 0.433086 0.424361 0.000025 0.159161 0.253284 0.191975 0.000554 0.141646 0.239640 0.174890 0.000585 0.460833 0.460447 0.460460 0.000059 0.474888 0.471592 0.473296 0.000056 0.415582 0.429372 0.420187 0.000053 0.424901 0.436799 0.428535 0.000051 987.380000 991.980000 990.175867 264.237035 1055.820000 1049.030000 1054.961067 293.533173 7956.800000 7958.990000 7954.863067 522.178968
96 0.150122 0.246449 0.182170 0.000280 0.467717 0.466257 0.466936 0.000029 0.420078 0.433286 0.424221 0.000025 0.160022 0.246626 0.190618 0.000562 0.140222 0.246272 0.173721 0.000595 0.460726 0.459951 0.460513 0.000059 0.474709 0.472564 0.473360 0.000057 0.415620 0.427952 0.420028 0.000053 0.424536 0.438620 0.428414 0.000050 988.290000 992.120000 989.954400 264.273574 1057.980000 1053.490000 1055.350833 299.596388 7953.730000 7954.390000 7954.694767 522.712610
97 0.148712 0.245549 0.180900 0.000278 0.467581 0.464623 0.466948 0.000028 0.419750 0.431762 0.424041 0.000025 0.158488 0.252222 0.189425 0.000538 0.138936 0.238875 0.172375 0.000600 0.461790 0.459518 0.460490 0.000058 0.473371 0.469728 0.473405 0.000056 0.416295 0.428424 0.419830 0.000051 0.423206 0.435100 0.428251 0.000050 984.300000 993.680000 989.553033 267.221375 1059.860000 1052.770000 1055.532800 307.255668 7955.840000 7953.550000 7954.914167 522.400027
98 0.147490 0.242903 0.179661 0.000272 0.468299 0.465434 0.467027 0.000029 0.420178 0.432054 0.423922 0.000025 0.156720 0.248145 0.188516 0.000535 0.138260 0.237661 0.170805 0.000582 0.460902 0.460094 0.460600 0.000059 0.475697 0.470773 0.473454 0.000057 0.415275 0.428302 0.419788 0.000052 0.425081 0.435806 0.428057 0.000051 985.720000 990.590000 989.097367 266.765638 1058.400000 1051.930000 1055.717367 305.271958 7955.880000 7957.480000 7955.185267 512.955835
99 0.146104 0.241320 0.178697 0.000274 0.468488 0.466272 0.467019 0.000029 0.420131 0.432529 0.423770 0.000026 0.154828 0.243574 0.187831 0.000546 0.137381 0.239067 0.169563 0.000588 0.461738 0.460201 0.460586 0.000059 0.475239 0.472342 0.473451 0.000058 0.415701 0.427707 0.419673 0.000051 0.424560 0.437351 0.427868 0.000051 986.010000 994.130000 988.812333 269.070912 1057.490000 1052.820000 1055.809133 309.856999 7956.500000 7953.050000 7955.378533 516.491762
100 0.145142 0.239999 0.177456 0.000277 0.468919 0.465512 0.467054 0.000029 0.420353 0.431685 0.423614 0.000026 0.155431 0.243692 0.186829 0.000552 0.134853 0.236306 0.168082 0.000592 0.462316 0.459859 0.460585 0.000059 0.475522 0.471165 0.473522 0.000058 0.416284 0.427434 0.419522 0.000051 0.424422 0.435936 0.427706 0.000051 984.640000 995.260000 988.465467 272.604788 1061.190000 1052.480000 1055.959633 313.356874 7954.170000 7952.260000 7955.574900 523.590923
101 0.144963 0.239440 0.176171 0.000273 0.468614 0.465502 0.467067 0.000029 0.420066 0.431593 0.423433 0.000026 0.154797 0.243504 0.185568 0.000539 0.135130 0.235375 0.166773 0.000581 0.462573 0.459813 0.460598 0.000058 0.474655 0.471192 0.473537 0.000057 0.416407 0.427367 0.419343 0.000051 0.423726 0.435819 0.427522 0.000051 986.040000 993.520000 987.934500 273.470907 1056.310000 1052.370000 1056.183067 313.742426 7957.650000 7954.110000 7955.882433 512.764141
102 0.143102 0.238533 0.174990 0.000269 0.467943 0.466017 0.467023 0.000029 0.419217 0.431895 0.423218 0.000026 0.152919 0.239666 0.184419 0.000532 0.133284 0.237399 0.165561 0.000584 0.461521 0.460025 0.460479 0.000059 0.474364 0.472009 0.473566 0.000057 0.415231 0.426971 0.419070 0.000051 0.423202 0.436818 0.427365 0.000052 985.570000 993.650000 987.545100 277.593135 1057.230000 1052.810000 1056.369700 316.706098 7957.200000 7953.540000 7956.085200 517.967612
103 0.142819 0.237128 0.173920 0.000269 0.467574 0.465786 0.466997 0.000029 0.418860 0.431487 0.423036 0.000026 0.152165 0.246088 0.183592 0.000536 0.133473 0.228169 0.164249 0.000583 0.461579 0.458855 0.460466 0.000059 0.473569 0.472716 0.473528 0.000058 0.415167 0.426940 0.418935 0.000051 0.422554 0.436034 0.427136 0.000052 984.580000 991.790000 987.138933 279.593243 1057.910000 1052.880000 1056.416000 322.529197 7957.510000 7955.330000 7956.445067 520.011898
104 0.141294 0.236798 0.173125 0.000266 0.468577 0.466421 0.466992 0.000029 0.419484 0.431977 0.422912 0.000026 0.150290 0.247272 0.182887 0.000529 0.132298 0.226324 0.163362 0.000580 0.462240 0.458666 0.460450 0.000058 0.474913 0.474176 0.473534 0.000058 0.415448 0.426957 0.418816 0.000051 0.423521 0.436998 0.427008 0.000052 985.380000 988.030000 986.657200 282.903135 1058.210000 1051.670000 1056.591733 329.996761 7956.410000 7960.300000 7956.751067 528.916371
105 0.140492 0.236548 0.172393 0.000276 0.467594 0.464932 0.466967 0.000029 0.418529 0.430675 0.422781 0.000025 0.149998 0.245125 0.182263 0.000542 0.130986 0.227972 0.162523 0.000602 0.460432 0.458302 0.460381 0.000057 0.474756 0.471563 0.473552 0.000058 0.413867 0.426325 0.418664 0.000050 0.423191 0.435024 0.426898 0.000052 984.550000 989.250000 986.422067 288.233125 1057.140000 1054.750000 1056.639200 336.579151 7958.310000 7956.000000 7956.938733 540.226629
106 0.139504 0.234816 0.171329 0.000275 0.466763 0.465584 0.467013 0.000029 0.417674 0.430969 0.422660 0.000025 0.148768 0.242703 0.181431 0.000545 0.130240 0.226930 0.161228 0.000597 0.460332 0.458534 0.460417 0.000056 0.473195 0.472634 0.473609 0.000059 0.413597 0.426159 0.418569 0.000050 0.421752 0.435778 0.426752 0.000053 982.640000 988.940000 985.896567 288.781567 1064.200000 1055.030000 1056.893500 337.062054 7953.160000 7956.030000 7957.209933 534.229075
107 0.139130 0.232544 0.170208 0.000269 0.467691 0.465685 0.467004 0.000029 0.418407 0.430714 0.422484 0.000026 0.148420 0.240045 0.180411 0.000549 0.129839 0.225042 0.160004 0.000572 0.460614 0.458850 0.460446 0.000056 0.474768 0.472520 0.473562 0.000059 0.413785 0.426029 0.418441 0.000050 0.423028 0.435398 0.426528 0.000053 983.850000 989.150000 985.349467 288.133325 1062.430000 1052.860000 1057.221333 342.594094 7953.720000 7957.990000 7957.429200 530.940623
108 0.138237 0.231674 0.169443 0.000266 0.467531 0.465015 0.466941 0.000029 0.418137 0.430014 0.422316 0.000026 0.147293 0.238446 0.179442 0.000548 0.129180 0.224902 0.159443 0.000560 0.460483 0.457686 0.460362 0.000056 0.474580 0.472345 0.473520 0.000059 0.413504 0.424800 0.418224 0.000050 0.422770 0.435228 0.426409 0.000053 986.700000 987.430000 985.111633 286.597595 1058.870000 1055.510000 1057.696033 349.022948 7954.430000 7957.060000 7957.192333 536.894166
109 0.137193 0.232033 0.168570 0.000274 0.467046 0.465582 0.466892 0.000029 0.417568 0.430550 0.422144 0.000026 0.146504 0.238574 0.178446 0.000566 0.127882 0.225493 0.158695 0.000562 0.459962 0.458189 0.460306 0.000057 0.474130 0.472975 0.473479 0.000059 0.412944 0.425247 0.418027 0.000051 0.422192 0.435853 0.426261 0.000053 983.130000 987.740000 984.802133 285.163379 1059.360000 1052.510000 1058.067200 351.812051 7957.510000 7959.750000 7957.130667 541.286933
110 0.136561 0.233503 0.167599 0.000266 0.468024 0.466662 0.466880 0.000029 0.418304 0.431688 0.421988 0.000026 0.145894 0.243808 0.177145 0.000548 0.127227 0.223199 0.158052 0.000557 0.460804 0.460589 0.460274 0.000057 0.475243 0.472735 0.473486 0.000059 0.413568 0.428072 0.417804 0.000050 0.423041 0.435305 0.426171 0.000052 983.330000 987.830000 984.870833 287.279514 1063.390000 1051.440000 1058.448733 357.599121 7953.280000 7960.730000 7956.680433 551.857266
111 0.135607 0.230903 0.166766 0.000269 0.467776 0.465790 0.466828 0.000029 0.417951 0.430557 0.421819 0.000026 0.144639 0.237232 0.176082 0.000553 0.126576 0.224574 0.157450 0.000572 0.460596 0.458972 0.460212 0.000057 0.474956 0.472609 0.473444 0.000059 0.413203 0.425711 0.417592 0.000050 0.422699 0.435403 0.426045 0.000052 984.600000 986.370000 984.807333 283.512283 1061.650000 1054.480000 1058.758667 359.076558 7953.750000 7959.150000 7956.434000 559.100170
112 0.134382 0.230232 0.165736 0.000268 0.467901 0.464991 0.466806 0.000029 0.417873 0.429777 0.421646 0.000026 0.143602 0.238976 0.174929 0.000552 0.125163 0.221488 0.156542 0.000570 0.461015 0.458966 0.460241 0.000056 0.474786 0.471017 0.473372 0.000061 0.413403 0.425967 0.417444 0.000051 0.422343 0.433587 0.425847 0.000054 985.480000 988.230000 984.819067 282.265150 1061.740000 1052.370000 1059.172033 361.907539 7952.780000 7959.400000 7956.008900 576.316762
113 0.133396 0.226091 0.164718 0.000266 0.468174 0.465465 0.466797 0.000029 0.417957 0.429559 0.421485 0.000025 0.142205 0.233530 0.174079 0.000536 0.124586 0.218651 0.155357 0.000564 0.461563 0.458087 0.460124 0.000057 0.474785 0.472843 0.473470 0.000060 0.413659 0.424403 0.417217 0.000051 0.422255 0.434714 0.425753 0.000053 984.090000 988.820000 984.810433 284.859517 1064.090000 1053.760000 1059.727000 361.367306 7951.820000 7957.420000 7955.462567 582.212016
114 0.132663 0.226462 0.163791 0.000271 0.468606 0.464866 0.466843 0.000029 0.418215 0.429105 0.421385 0.000025 0.140759 0.236571 0.173112 0.000541 0.124567 0.216354 0.154470 0.000567 0.461427 0.458875 0.460094 0.000057 0.475785 0.470856 0.473592 0.000060 0.413327 0.425529 0.417046 0.000050 0.423102 0.432681 0.425724 0.000053 982.680000 983.160000 984.625067 286.220812 1062.680000 1056.280000 1060.091233 355.086126 7954.640000 7960.560000 7955.283700 582.632495
115 0.132208 0.226000 0.163034 0.000269 0.468743 0.465943 0.466892 0.000029 0.418262 0.429952 0.421313 0.000025 0.140608 0.231355 0.172550 0.000538 0.123809 0.220645 0.153517 0.000566 0.461072 0.459710 0.460161 0.000056 0.476413 0.472176 0.473622 0.000059 0.413002 0.425457 0.417019 0.000050 0.423522 0.434446 0.425607 0.000053 984.680000 984.640000 984.510000 286.495657 1062.150000 1057.800000 1060.313600 352.689330 7953.170000 7957.560000 7955.176400 579.933827
116 0.131211 0.225868 0.162179 0.000269 0.468017 0.465728 0.466982 0.000029 0.417496 0.429749 0.421261 0.000025 0.140506 0.239797 0.171760 0.000546 0.121917 0.211939 0.152598 0.000556 0.461902 0.459358 0.460226 0.000058 0.474131 0.472099 0.473737 0.000058 0.413692 0.426424 0.416956 0.000050 0.421299 0.433075 0.425566 0.000052 984.400000 985.080000 984.474700 291.925950 1061.310000 1058.940000 1060.483933 353.120199 7954.290000 7955.980000 7955.041367 587.502422
117 0.129993 0.224809 0.161303 0.000268 0.468169 0.465749 0.467063 0.000029 0.417442 0.429608 0.421199 0.000025 0.139730 0.233396 0.170787 0.000543 0.120256 0.216221 0.151820 0.000554 0.461115 0.458929 0.460323 0.000056 0.475222 0.472568 0.473803 0.000058 0.412907 0.425099 0.416892 0.000050 0.421977 0.434116 0.425505 0.000052 982.000000 984.250000 984.545367 299.491868 1061.840000 1056.670000 1061.087467 356.110228 7956.160000 7959.080000 7954.367167 600.387219
118 0.129601 0.223889 0.160422 0.000269 0.468170 0.465389 0.467040 0.000029 0.417384 0.429164 0.421047 0.000025 0.139505 0.232055 0.169805 0.000541 0.119697 0.215722 0.151039 0.000553 0.461621 0.458502 0.460346 0.000057 0.474718 0.472276 0.473734 0.000059 0.413304 0.424535 0.416765 0.000050 0.421465 0.433793 0.425329 0.000053 984.950000 986.460000 984.462067 298.519198 1064.640000 1058.860000 1061.504633 351.061193 7950.410000 7954.680000 7954.033300 600.224632
119 0.128656 0.223268 0.159759 0.000274 0.467912 0.465613 0.467030 0.000029 0.417024 0.429261 0.420940 0.000025 0.138694 0.230380 0.169258 0.000547 0.118617 0.216156 0.150259 0.000570 0.460547 0.460005 0.460347 0.000057 0.475278 0.471221 0.473714 0.000058 0.412269 0.425562 0.416684 0.000050 0.421779 0.432961 0.425195 0.000052 981.530000 988.700000 984.497400 298.526818 1065.420000 1054.920000 1061.530967 348.647930 7953.050000 7956.380000 7953.971633 602.247487
120 0.127875 0.223783 0.158776 0.000278 0.467994 0.465512 0.467099 0.000029 0.416977 0.429252 0.420850 0.000026 0.136021 0.232604 0.168108 0.000547 0.119729 0.214963 0.149443 0.000575 0.461488 0.458138 0.460406 0.000057 0.474501 0.472886 0.473791 0.000058 0.412668 0.424308 0.416562 0.000050 0.421285 0.434197 0.425139 0.000052 983.950000 986.800000 984.429167 303.679289 1062.500000 1053.860000 1061.727667 351.675386 7953.550000 7959.340000 7953.843167 613.902859
121 0.126832 0.222156 0.157702 0.000264 0.468278 0.465848 0.467152 0.000029 0.417061 0.429294 0.420735 0.000026 0.136720 0.234809 0.166945 0.000524 0.116944 0.209502 0.148458 0.000551 0.461862 0.459288 0.460469 0.000057 0.474695 0.472408 0.473835 0.000059 0.413090 0.425616 0.416441 0.000050 0.421033 0.432972 0.425029 0.000053 981.860000 984.950000 984.132100 303.279518 1064.500000 1054.970000 1061.731733 347.224193 7953.640000 7960.080000 7954.136167 611.727363
122 0.126375 0.219498 0.156973 0.000263 0.468356 0.466217 0.467143 0.000029 0.417059 0.429209 0.420617 0.000025 0.136209 0.226073 0.166046 0.000526 0.116540 0.212923 0.147901 0.000556 0.462295 0.460571 0.460509 0.000058 0.474417 0.471863 0.473776 0.000060 0.413382 0.425396 0.416340 0.000049 0.420735 0.433022 0.424895 0.000053 981.860000 988.010000 984.048700 309.089514 1063.700000 1057.660000 1061.841000 344.834359 7954.440000 7954.330000 7954.110300 613.120180
123 0.125234 0.219830 0.156419 0.000267 0.467695 0.466084 0.467171 0.000029 0.416326 0.429146 0.420558 0.000025 0.135188 0.232474 0.165766 0.000542 0.115279 0.207187 0.147073 0.000564 0.461094 0.458677 0.460508 0.000057 0.474296 0.473492 0.473833 0.000059 0.412208 0.424746 0.416296 0.000050 0.420444 0.433546 0.424819 0.000052 983.060000 987.310000 983.793833 309.759830 1061.110000 1056.700000 1061.895200 337.162198 7955.830000 7955.990000 7954.310967 610.577136
124 0.124116 0.220061 0.155664 0.000273 0.468546 0.466010 0.467226 0.000029 0.416881 0.429117 0.420492 0.000026 0.133779 0.233253 0.165051 0.000549 0.114454 0.206868 0.146277 0.000583 0.462448 0.459582 0.460584 0.000057 0.474644 0.472437 0.473868 0.000059 0.413147 0.425633 0.416254 0.000050 0.420615 0.432602 0.424729 0.000053 983.180000 986.850000 983.612600 318.528911 1064.240000 1054.210000 1061.815800 340.920731 7952.580000 7958.940000 7954.571600 620.430645
125 0.123293 0.219108 0.154733 0.000270 0.468307 0.465746 0.467253 0.000029 0.416555 0.428751 0.420375 0.000026 0.132443 0.226492 0.164084 0.000546 0.114143 0.211725 0.145382 0.000582 0.462794 0.458779 0.460656 0.000058 0.473821 0.472714 0.473851 0.000059 0.413241 0.423936 0.416170 0.000050 0.419869 0.433566 0.424580 0.000053 981.920000 990.240000 983.419567 327.395567 1060.540000 1057.780000 1061.607833 347.499990 7957.540000 7951.980000 7954.972600 638.077911
126 0.122108 0.217089 0.153962 0.000274 0.467535 0.465889 0.467209 0.000030 0.415721 0.428569 0.420222 0.000026 0.130246 0.220936 0.163317 0.000553 0.113970 0.213243 0.144606 0.000597 0.461134 0.459601 0.460619 0.000058 0.473936 0.472178 0.473799 0.000059 0.411501 0.423801 0.416024 0.000050 0.419941 0.433337 0.424420 0.000053 983.000000 982.760000 983.301900 330.211785 1063.330000 1056.760000 1061.476400 350.526413 7953.670000 7960.480000 7955.221700 645.231789
127 0.121002 0.218691 0.153051 0.000281 0.468660 0.464939 0.467280 0.000029 0.416512 0.428001 0.420145 0.000026 0.128673 0.227238 0.162317 0.000576 0.113331 0.210143 0.143785 0.000606 0.461967 0.458772 0.460733 0.000058 0.475354 0.471106 0.473826 0.000059 0.411973 0.424042 0.415971 0.000051 0.421051 0.431961 0.424320 0.000053 982.630000 986.150000 983.217033 324.769922 1061.270000 1058.490000 1061.429767 348.045496 7956.100000 7955.360000 7955.353200 638.840559
128 0.120270 0.216348 0.152103 0.000285 0.468508 0.466162 0.467296 0.000030 0.416272 0.428690 0.420017 0.000026 0.127260 0.222120 0.161334 0.000597 0.113280 0.210576 0.142871 0.000596 0.462561 0.459466 0.460758 0.000058 0.474455 0.472859 0.473835 0.000059 0.412266 0.423864 0.415845 0.000052 0.420279 0.433517 0.424190 0.000054 982.670000 986.260000 983.316767 316.643394 1061.610000 1055.900000 1061.340633 350.213898 7955.720000 7957.840000 7955.342600 637.601422
129 0.119534 0.215652 0.150827 0.000283 0.468676 0.466309 0.467371 0.000029 0.416305 0.428711 0.419889 0.000026 0.127668 0.221890 0.159841 0.000601 0.111400 0.209414 0.141812 0.000590 0.461741 0.459129 0.460826 0.000058 0.475611 0.473490 0.473916 0.000058 0.411630 0.423543 0.415678 0.000052 0.420980 0.433878 0.424100 0.000053 980.520000 984.670000 983.291433 313.943627 1064.360000 1058.230000 1061.701567 348.050735 7955.120000 7957.100000 7955.007000 632.613759
130 0.118699 0.214704 0.149862 0.000283 0.468985 0.467199 0.467363 0.000029 0.416442 0.429325 0.419738 0.000026 0.127704 0.221134 0.158589 0.000602 0.109695 0.208275 0.141134 0.000606 0.462294 0.460592 0.460863 0.000056 0.475675 0.473807 0.473863 0.000058 0.412106 0.424673 0.415522 0.000051 0.420778 0.433977 0.423953 0.000053 984.540000 985.630000 983.195933 304.846254 1063.370000 1056.000000 1061.803133 350.608850 7952.090000 7958.370000 7955.000933 623.335834
131 0.117578 0.214340 0.148715 0.000278 0.468342 0.466593 0.467368 0.000029 0.415727 0.428755 0.419570 0.000026 0.126788 0.215998 0.157428 0.000601 0.108368 0.212683 0.140001 0.000599 0.462167 0.460208 0.460864 0.000056 0.474517 0.472977 0.473873 0.000059 0.411860 0.423577 0.415349 0.000050 0.419594 0.433933 0.423792 0.000053 980.890000 985.320000 983.245833 299.119673 1063.570000 1055.810000 1061.932633 356.080930 7955.540000 7958.870000 7954.821533 620.233004
132 0.116375 0.211586 0.147793 0.000274 0.467556 0.466445 0.467346 0.000030 0.414879 0.428216 0.419413 0.000026 0.125555 0.221898 0.156444 0.000585 0.107196 0.201273 0.139141 0.000586 0.460826 0.459181 0.460855 0.000058 0.474287 0.473708 0.473837 0.000058 0.410535 0.423589 0.415193 0.000051 0.419223 0.432843 0.423633 0.000053 979.610000 983.590000 983.230800 297.949411 1065.290000 1056.620000 1062.294200 360.863157 7955.100000 7959.790000 7954.475000 619.228024
133 0.116309 0.209889 0.147214 0.000276 0.467945 0.466773 0.467333 0.000030 0.415200 0.428241 0.419315 0.000026 0.126229 0.219760 0.155772 0.000584 0.106389 0.200017 0.138656 0.000586 0.460243 0.461135 0.460918 0.000057 0.475648 0.472411 0.473748 0.000059 0.410140 0.424929 0.415146 0.000052 0.420259 0.431552 0.423484 0.000053 979.460000 982.220000 982.945367 302.716324 1065.700000 1059.210000 1062.529967 357.760646 7954.840000 7958.570000 7954.524667 614.254609
134 0.115180 0.210392 0.146400 0.000280 0.469029 0.465750 0.467325 0.000030 0.415951 0.427446 0.419186 0.000026 0.124307 0.218513 0.155032 0.000577 0.106053 0.202272 0.137767 0.000595 0.463032 0.458053 0.460867 0.000058 0.475026 0.473447 0.473783 0.000059 0.412223 0.422122 0.414992 0.000052 0.419680 0.432771 0.423381 0.000053 980.110000 984.360000 982.586367 299.355662 1066.040000 1061.080000 1062.664067 365.922056 7953.850000 7954.560000 7954.749567 617.270758
135 0.114177 0.211607 0.145543 0.000283 0.467771 0.465262 0.467347 0.000030 0.414732 0.427214 0.419076 0.000026 0.123206 0.223569 0.154336 0.000573 0.105148 0.199644 0.136750 0.000597 0.461142 0.457867 0.460898 0.000057 0.474400 0.472657 0.473796 0.000059 0.410452 0.422723 0.414913 0.000051 0.419012 0.431705 0.423239 0.000053 981.340000 987.040000 982.593400 299.297213 1063.740000 1061.450000 1062.643800 368.080443 7954.920000 7951.510000 7954.762800 620.865572
136 0.113613 0.209021 0.144544 0.000278 0.468140 0.465285 0.467388 0.000030 0.414961 0.426845 0.418961 0.000026 0.122270 0.215816 0.153541 0.000571 0.104955 0.202226 0.135546 0.000589 0.461136 0.459418 0.460944 0.000058 0.475145 0.471152 0.473831 0.000058 0.410306 0.422878 0.414833 0.000053 0.419616 0.430813 0.423089 0.000052 980.730000 985.940000 982.290867 299.977380 1065.440000 1057.740000 1062.785200 370.390561 7953.830000 7956.320000 7954.923933 616.161161
137 0.112520 0.207765 0.143730 0.000276 0.467939 0.466549 0.467404 0.000029 0.414626 0.427731 0.418852 0.000026 0.121863 0.217296 0.152886 0.000570 0.103177 0.198235 0.134573 0.000587 0.461016 0.459785 0.460919 0.000059 0.474861 0.473313 0.473888 0.000058 0.410143 0.423412 0.414714 0.000054 0.419108 0.432051 0.422991 0.000052 979.810000 985.660000 981.942333 305.306440 1064.290000 1056.970000 1062.956367 370.615190 7955.900000 7957.370000 7955.101300 613.715736
138 0.111752 0.206227 0.142869 0.000276 0.467873 0.466802 0.467436 0.000029 0.414455 0.427716 0.418751 0.000026 0.120026 0.221994 0.152254 0.000574 0.103478 0.190461 0.133483 0.000579 0.460595 0.460443 0.460918 0.000058 0.475152 0.473161 0.473954 0.000058 0.409509 0.424676 0.414618 0.000054 0.419401 0.430756 0.422883 0.000052 980.290000 986.000000 981.824167 310.043009 1067.170000 1063.060000 1063.242400 374.724630 7952.540000 7950.940000 7954.933433 618.893251
139 0.111355 0.206509 0.142110 0.000277 0.468046 0.467296 0.467350 0.000029 0.414542 0.428178 0.418564 0.000027 0.119972 0.215606 0.151391 0.000568 0.102738 0.197412 0.132829 0.000590 0.461415 0.461728 0.460756 0.000060 0.474676 0.472864 0.473944 0.000058 0.410199 0.424810 0.414351 0.000054 0.418885 0.431546 0.422777 0.000053 978.520000 984.580000 981.707100 314.287517 1068.760000 1058.660000 1063.598233 374.319045 7952.720000 7956.760000 7954.694667 619.970343
140 0.109968 0.203952 0.140993 0.000271 0.468065 0.467287 0.467295 0.000030 0.414350 0.427786 0.418350 0.000026 0.118471 0.205451 0.150353 0.000564 0.101464 0.202452 0.131632 0.000575 0.461007 0.461372 0.460667 0.000060 0.475123 0.473201 0.473923 0.000059 0.409626 0.422984 0.414120 0.000054 0.419074 0.432589 0.422580 0.000053 979.000000 983.910000 981.569133 315.200504 1064.950000 1057.580000 1063.779200 375.215687 7956.050000 7958.510000 7954.651667 623.244673
141 0.109098 0.204893 0.140440 0.000276 0.468107 0.465523 0.467225 0.000030 0.414256 0.426429 0.418208 0.000026 0.118144 0.209676 0.149630 0.000572 0.100052 0.200110 0.131250 0.000595 0.461073 0.458858 0.460603 0.000059 0.475141 0.472189 0.473848 0.000059 0.409634 0.421481 0.413957 0.000054 0.418878 0.431377 0.422458 0.000053 978.530000 982.770000 981.529767 319.657002 1066.490000 1061.410000 1064.162133 378.093219 7954.980000 7955.820000 7954.308100 620.730014
142 0.108154 0.203170 0.139613 0.000272 0.467904 0.465372 0.467157 0.000030 0.413941 0.426041 0.418025 0.000026 0.115180 0.208766 0.148880 0.000570 0.101127 0.197575 0.130346 0.000586 0.459858 0.458140 0.460487 0.000059 0.475949 0.472603 0.473826 0.000059 0.408156 0.420734 0.413746 0.000054 0.419726 0.431349 0.422304 0.000053 980.530000 986.810000 981.538833 323.421752 1068.260000 1058.970000 1064.532067 375.461670 7951.210000 7954.220000 7953.929100 617.712883
143 0.108169 0.203173 0.138829 0.000281 0.468083 0.467544 0.467125 0.000030 0.414096 0.427889 0.417881 0.000027 0.114426 0.213956 0.147831 0.000573 0.101911 0.192391 0.129828 0.000597 0.461954 0.461277 0.460442 0.000058 0.474212 0.473812 0.473808 0.000060 0.409825 0.424179 0.413551 0.000053 0.418367 0.431598 0.422211 0.000054 976.000000 987.440000 981.243900 323.182697 1067.050000 1057.590000 1065.030233 367.567490 7956.950000 7954.970000 7953.725867 614.042554
144 0.106783 0.199976 0.137890 0.000279 0.466982 0.465821 0.467047 0.000029 0.412952 0.425944 0.417674 0.000026 0.114021 0.208717 0.146965 0.000573 0.099545 0.191235 0.128814 0.000594 0.460613 0.459202 0.460370 0.000058 0.473352 0.472440 0.473725 0.000060 0.408624 0.421629 0.413359 0.000053 0.417281 0.430259 0.421988 0.000053 978.430000 981.840000 980.912133 328.944033 1066.560000 1066.380000 1065.423067 362.899927 7955.010000 7951.780000 7953.664800 630.937347
145 0.106585 0.202007 0.136829 0.000278 0.467487 0.465758 0.467023 0.000029 0.413352 0.426195 0.417494 0.000026 0.114531 0.209895 0.145896 0.000574 0.098639 0.194118 0.127761 0.000580 0.460557 0.459636 0.460287 0.000057 0.474417 0.471880 0.473759 0.000060 0.408653 0.422174 0.413128 0.000053 0.418050 0.430216 0.421859 0.000053 981.480000 984.580000 980.620233 329.185807 1067.250000 1060.900000 1065.628700 359.587023 7951.270000 7954.520000 7953.751067 625.100495
146 0.105509 0.199739 0.135991 0.000275 0.466817 0.465445 0.466994 0.000030 0.412621 0.425589 0.417344 0.000026 0.112852 0.205000 0.144943 0.000573 0.098166 0.194479 0.127039 0.000574 0.461063 0.459231 0.460331 0.000058 0.472570 0.471659 0.473658 0.000059 0.408831 0.421096 0.413023 0.000053 0.416410 0.430082 0.421665 0.000052 977.870000 979.420000 980.262433 324.626817 1070.670000 1065.030000 1065.680733 353.364518 7951.460000 7955.550000 7954.056833 618.389051
147 0.104729 0.198200 0.135205 0.000271 0.467006 0.466197 0.466924 0.000029 0.412665 0.425997 0.417167 0.000026 0.111866 0.199798 0.143997 0.000571 0.097591 0.196602 0.126413 0.000576 0.460262 0.460147 0.460227 0.000057 0.473750 0.472246 0.473622 0.000060 0.408003 0.421095 0.412792 0.000052 0.417327 0.430900 0.421541 0.000053 979.350000 980.970000 980.122000 327.691834 1069.860000 1060.390000 1065.579967 348.820959 7950.790000 7958.640000 7954.298033 617.578698
148 0.104510 0.198140 0.134593 0.000271 0.467074 0.465199 0.466905 0.000030 0.412689 0.425140 0.417058 0.000026 0.112307 0.205791 0.143192 0.000567 0.096714 0.190490 0.125993 0.000572 0.460754 0.458389 0.460214 0.000057 0.473393 0.472009 0.473596 0.000061 0.408487 0.420500 0.412660 0.000052 0.416891 0.429781 0.421456 0.000053 981.890000 984.060000 980.184700 322.737726 1067.800000 1055.520000 1065.558233 348.630767 7950.310000 7960.420000 7954.257067 609.242278
149 0.103755 0.198168 0.133971 0.000270 0.468234 0.465819 0.466907 0.000029 0.413562 0.425671 0.416967 0.000026 0.111250 0.199936 0.142443 0.000557 0.096259 0.196401 0.125499 0.000579 0.460783 0.459472 0.460227 0.000056 0.475684 0.472166 0.473587 0.000061 0.408353 0.420542 0.412559 0.000052 0.418770 0.430801 0.421374 0.000053 979.830000 982.080000 980.277733 320.005670 1068.660000 1066.550000 1065.774300 353.903552 7951.510000 7951.370000 7953.947967 602.684989
150 0.102830 0.196871 0.133430 0.000274 0.466388 0.466988 0.466874 0.000029 0.411854 0.426471 0.416857 0.000026 0.111185 0.206050 0.141854 0.000564 0.094476 0.187691 0.125005 0.000583 0.459711 0.459709 0.460121 0.000057 0.473064 0.474268 0.473628 0.000061 0.407432 0.421660 0.412381 0.000053 0.416276 0.431281 0.421334 0.000054 982.590000 979.430000 980.092033 326.881638 1069.240000 1062.160000 1065.834767 361.056800 7948.170000 7958.410000 7954.073200 617.823885
151 0.102862 0.199862 0.132970 0.000279 0.467993 0.465337 0.466818 0.000030 0.413223 0.425516 0.416741 0.000026 0.111111 0.210257 0.141052 0.000569 0.094613 0.189467 0.124888 0.000609 0.461272 0.458127 0.460091 0.000057 0.474714 0.472548 0.473544 0.000061 0.408748 0.420947 0.412235 0.000052 0.417699 0.430086 0.421246 0.000055 981.380000 983.830000 980.192367 330.233619 1069.620000 1058.550000 1066.088267 364.535995 7949.000000 7957.620000 7953.719367 618.992670
152 0.101521 0.198547 0.132288 0.000283 0.467349 0.465331 0.466896 0.000030 0.412475 0.425314 0.416705 0.000026 0.108939 0.196529 0.140435 0.000571 0.094103 0.200566 0.124141 0.000617 0.460813 0.458075 0.460171 0.000057 0.473884 0.472587 0.473622 0.000061 0.408032 0.418843 0.412211 0.000052 0.416917 0.431784 0.421200 0.000055 977.940000 982.380000 980.379533 332.425249 1069.530000 1060.190000 1066.288533 372.240506 7952.530000 7957.430000 7953.331933 634.071289
153 0.101106 0.198215 0.131586 0.000282 0.467747 0.465705 0.466851 0.000029 0.412751 0.425581 0.416561 0.000026 0.108506 0.206985 0.139848 0.000577 0.093705 0.189445 0.123323 0.000607 0.462233 0.458943 0.460063 0.000058 0.473262 0.472466 0.473639 0.000059 0.409174 0.421150 0.412031 0.000053 0.416328 0.430013 0.421092 0.000053 978.970000 986.550000 980.421467 342.337693 1069.140000 1063.320000 1066.251567 383.767172 7951.890000 7950.130000 7953.326967 658.187196
154 0.100660 0.195501 0.130768 0.000280 0.467810 0.465302 0.466846 0.000029 0.412738 0.424832 0.416435 0.000026 0.107452 0.198280 0.139087 0.000579 0.093868 0.192721 0.122448 0.000596 0.460625 0.458495 0.460014 0.000057 0.474996 0.472108 0.473679 0.000060 0.407649 0.419463 0.411875 0.000052 0.417827 0.430200 0.420994 0.000053 980.350000 980.940000 980.752433 346.492409 1069.500000 1064.380000 1066.141633 387.706230 7950.150000 7954.680000 7953.105933 670.664687
155 0.099733 0.197711 0.129838 0.000287 0.468438 0.464672 0.466843 0.000029 0.413132 0.424628 0.416292 0.000026 0.106638 0.200845 0.138104 0.000578 0.092828 0.194577 0.121573 0.000607 0.462000 0.458856 0.460043 0.000057 0.474876 0.470488 0.473643 0.000060 0.408695 0.420155 0.411752 0.000052 0.417569 0.429101 0.420832 0.000054 978.520000 982.580000 980.879900 344.699061 1067.370000 1061.940000 1066.277867 382.978695 7954.110000 7955.480000 7952.842233 671.592327
156 0.099188 0.193158 0.128909 0.000280 0.467504 0.464975 0.466944 0.000029 0.412257 0.424202 0.416239 0.000026 0.106132 0.196505 0.137160 0.000566 0.092244 0.189810 0.120658 0.000588 0.461600 0.458393 0.460148 0.000058 0.473409 0.471557 0.473740 0.000059 0.408280 0.419110 0.411700 0.000053 0.416234 0.429295 0.420777 0.000053 982.250000 981.830000 981.026733 355.598170 1066.150000 1060.710000 1066.439467 381.934358 7951.600000 7957.460000 7952.533800 686.624577
157 0.098695 0.195230 0.128264 0.000278 0.468684 0.465882 0.466932 0.000030 0.413185 0.425284 0.416132 0.000026 0.106004 0.201701 0.136559 0.000576 0.091386 0.188760 0.119970 0.000570 0.461847 0.459265 0.460133 0.000058 0.475520 0.472500 0.473731 0.000060 0.408470 0.420630 0.411597 0.000052 0.417900 0.429939 0.420667 0.000054 981.270000 983.340000 981.199200 355.615602 1066.980000 1060.980000 1066.391600 385.888807 7951.750000 7955.680000 7952.409200 696.532208
158 0.098079 0.192373 0.127510 0.000270 0.466874 0.465813 0.466929 0.000030 0.411554 0.424797 0.416016 0.000026 0.104836 0.207119 0.135620 0.000564 0.091322 0.177626 0.119401 0.000556 0.459997 0.458504 0.460173 0.000059 0.473750 0.473122 0.473685 0.000060 0.406723 0.420796 0.411490 0.000053 0.416386 0.428797 0.420542 0.000053 978.830000 985.080000 981.139167 365.458212 1069.130000 1063.240000 1066.208767 395.371572 7952.040000 7951.680000 7952.652067 726.687671
159 0.097681 0.192009 0.127032 0.000272 0.468397 0.466281 0.466998 0.000030 0.412790 0.425141 0.416003 0.000026 0.106063 0.207951 0.135060 0.000564 0.089299 0.176068 0.119005 0.000570 0.461658 0.459783 0.460170 0.000058 0.475137 0.472780 0.473826 0.000061 0.408318 0.422008 0.411403 0.000052 0.417262 0.428273 0.420603 0.000054 981.950000 986.180000 981.163967 378.392109 1069.980000 1060.290000 1066.216333 400.645563 7948.070000 7953.530000 7952.619700 760.140037
160 0.097248 0.192512 0.126554 0.000274 0.467163 0.466712 0.467007 0.000030 0.411676 0.425582 0.415939 0.000026 0.104476 0.202918 0.134391 0.000558 0.090019 0.182107 0.118718 0.000564 0.460110 0.459457 0.460206 0.000057 0.474216 0.473968 0.473809 0.000060 0.406765 0.420976 0.411334 0.000051 0.416587 0.430188 0.420545 0.000054 980.450000 986.260000 981.158300 385.418107 1066.130000 1058.710000 1065.947333 405.177687 7953.420000 7955.030000 7952.894367 775.409958
161 0.096193 0.191933 0.126216 0.000274 0.466870 0.466145 0.467047 0.000029 0.411268 0.425013 0.415922 0.000026 0.103883 0.195563 0.133909 0.000560 0.088503 0.188303 0.118523 0.000570 0.459488 0.460053 0.460309 0.000057 0.474252 0.472237 0.473786 0.000060 0.406147 0.420379 0.411349 0.000051 0.416390 0.429647 0.420496 0.000053 980.820000 984.390000 981.208000 397.778237 1070.450000 1060.870000 1065.458667 421.740218 7948.730000 7954.740000 7953.333333 800.933139
162 0.096025 0.189566 0.125852 0.000275 0.467522 0.465353 0.467012 0.000030 0.411797 0.423985 0.415838 0.000026 0.103291 0.196369 0.133251 0.000557 0.088758 0.182762 0.118452 0.000582 0.461575 0.458398 0.460298 0.000058 0.473468 0.472308 0.473727 0.000061 0.407832 0.419094 0.411241 0.000052 0.415762 0.428876 0.420436 0.000054 980.170000 983.000000 981.261800 399.168323 1068.630000 1063.600000 1065.174367 431.354251 7951.200000 7953.400000 7953.563833 807.705034
163 0.095401 0.188890 0.125089 0.000271 0.468411 0.465959 0.467016 0.000030 0.412459 0.424399 0.415727 0.000027 0.103040 0.197434 0.132576 0.000562 0.087762 0.180345 0.117602 0.000562 0.461589 0.459242 0.460324 0.000057 0.475233 0.472676 0.473709 0.000061 0.407806 0.419971 0.411162 0.000052 0.417112 0.428827 0.420293 0.000054 981.840000 978.630000 981.318700 402.026676 1067.960000 1062.780000 1065.209333 436.764668 7950.200000 7958.590000 7953.471967 793.840267
164 0.093764 0.190319 0.124377 0.000278 0.468239 0.464671 0.466945 0.000030 0.412068 0.423518 0.415560 0.000027 0.099954 0.202212 0.132031 0.000571 0.087574 0.178426 0.116722 0.000574 0.461718 0.458023 0.460199 0.000057 0.474761 0.471319 0.473691 0.000061 0.407453 0.419651 0.410974 0.000051 0.416683 0.427385 0.420146 0.000054 981.060000 982.000000 981.183700 396.484418 1065.980000 1061.250000 1065.515867 435.809035 7952.960000 7956.750000 7953.300433 779.415621
165 0.093045 0.188591 0.123559 0.000278 0.468402 0.465881 0.467031 0.000030 0.412098 0.424288 0.415510 0.000027 0.099860 0.198539 0.131108 0.000573 0.086231 0.178643 0.116011 0.000566 0.461291 0.459975 0.460351 0.000057 0.475512 0.471788 0.473710 0.000061 0.407076 0.420759 0.410964 0.000052 0.417120 0.427816 0.420055 0.000053 979.940000 981.320000 981.266833 404.491108 1069.730000 1061.090000 1065.729567 436.931063 7950.330000 7957.590000 7953.003600 782.247520
166 0.092579 0.189418 0.122913 0.000281 0.468076 0.466129 0.467055 0.000031 0.411751 0.424622 0.415434 0.000027 0.099220 0.194068 0.130398 0.000573 0.085938 0.184769 0.115428 0.000580 0.461168 0.460794 0.460352 0.000057 0.474984 0.471463 0.473758 0.000061 0.406876 0.420785 0.410859 0.000052 0.416627 0.428459 0.420008 0.000054 978.820000 983.780000 981.315367 406.638715 1066.640000 1062.960000 1065.981500 426.112942 7954.540000 7953.260000 7952.703133 774.662328
167 0.091151 0.187318 0.122126 0.000280 0.467332 0.465545 0.467132 0.000031 0.410905 0.423811 0.415381 0.000027 0.098412 0.189285 0.129561 0.000568 0.083889 0.185352 0.114690 0.000583 0.460370 0.458934 0.460415 0.000056 0.474295 0.472156 0.473848 0.000062 0.406076 0.418486 0.410787 0.000051 0.415734 0.429135 0.419974 0.000054 980.800000 980.100000 981.154700 404.063495 1070.130000 1064.350000 1066.282433 419.922707 7949.070000 7955.550000 7952.562867 766.305854
168 0.090634 0.187733 0.121277 0.000287 0.469008 0.465501 0.467153 0.000030 0.412252 0.423836 0.415272 0.000026 0.098056 0.190005 0.128590 0.000574 0.083212 0.185461 0.113964 0.000596 0.461491 0.458998 0.460433 0.000056 0.476524 0.472004 0.473874 0.000060 0.406976 0.418649 0.410656 0.000051 0.417528 0.429022 0.419887 0.000054 980.130000 983.570000 981.126400 397.943896 1071.270000 1065.230000 1066.683000 407.332047 7948.600000 7951.200000 7952.190600 731.140188
169 0.089427 0.185313 0.120295 0.000281 0.468132 0.465730 0.467166 0.000030 0.411326 0.423667 0.415135 0.000026 0.095854 0.201224 0.127756 0.000586 0.082999 0.169402 0.112834 0.000573 0.461889 0.458248 0.460503 0.000056 0.474375 0.473211 0.473829 0.000060 0.406983 0.419694 0.410591 0.000050 0.415669 0.427640 0.419680 0.000053 983.120000 983.040000 981.014867 387.523093 1071.460000 1066.720000 1066.803867 398.828618 7945.420000 7950.240000 7952.181267 712.234470
170 0.089068 0.184322 0.119294 0.000284 0.468149 0.465794 0.467188 0.000030 0.411287 0.423573 0.415004 0.000026 0.095410 0.191833 0.126716 0.000573 0.082725 0.176812 0.111872 0.000599 0.462235 0.458658 0.460609 0.000057 0.474064 0.472930 0.473768 0.000061 0.407211 0.418634 0.410525 0.000051 0.415363 0.428512 0.419483 0.000055 983.320000 982.770000 981.088833 379.961768 1069.580000 1063.930000 1066.971567 392.646070 7947.100000 7953.300000 7951.939600 696.895560
171 0.088544 0.186118 0.118464 0.000288 0.468325 0.466437 0.467317 0.000030 0.411358 0.424389 0.414989 0.000026 0.097012 0.197448 0.126049 0.000584 0.080075 0.174788 0.110880 0.000602 0.462573 0.459382 0.460739 0.000056 0.474076 0.473492 0.473896 0.000062 0.407739 0.420092 0.410535 0.000050 0.414976 0.428686 0.419444 0.000055 979.820000 986.260000 981.103733 376.238347 1070.290000 1059.760000 1067.097600 391.116957 7949.890000 7953.980000 7951.798667 687.503009
172 0.087585 0.185724 0.117721 0.000288 0.468061 0.466044 0.467387 0.000029 0.410990 0.423996 0.414937 0.000026 0.095671 0.191976 0.125241 0.000566 0.079498 0.179471 0.110201 0.000612 0.460948 0.458346 0.460792 0.000055 0.475175 0.473742 0.473981 0.000062 0.406156 0.418390 0.410460 0.000050 0.415823 0.429601 0.419414 0.000056 982.400000 982.300000 981.213200 367.667745 1072.290000 1058.120000 1067.465233 391.580242 7945.310000 7959.580000 7951.321567 669.759908
173 0.087093 0.183019 0.116823 0.000284 0.468098 0.466588 0.467453 0.000030 0.410948 0.424052 0.414858 0.000026 0.095223 0.194584 0.124427 0.000568 0.078963 0.171454 0.109219 0.000602 0.461311 0.459191 0.460923 0.000056 0.474886 0.473984 0.473983 0.000062 0.406398 0.419500 0.410448 0.000050 0.415497 0.428605 0.419268 0.000056 981.280000 984.020000 981.141100 359.565070 1072.750000 1062.800000 1067.645967 384.745928 7945.970000 7953.180000 7951.212933 665.549930
174 0.086416 0.182368 0.116110 0.000285 0.468761 0.466981 0.467444 0.000030 0.411410 0.424289 0.414744 0.000026 0.093815 0.188191 0.123693 0.000568 0.079017 0.176546 0.108527 0.000605 0.461866 0.460054 0.460953 0.000055 0.475657 0.473908 0.473936 0.000062 0.406658 0.419275 0.410364 0.000049 0.416161 0.429303 0.419125 0.000056 979.670000 983.940000 981.026800 343.523607 1072.170000 1064.440000 1067.943800 382.642067 7948.160000 7951.620000 7951.029400 654.574373
175 0.085815 0.179635 0.115310 0.000276 0.467862 0.465998 0.467412 0.000030 0.410555 0.423044 0.414597 0.000026 0.093017 0.182582 0.122876 0.000552 0.078614 0.176689 0.107744 0.000589 0.461904 0.458648 0.460942 0.000054 0.473820 0.473348 0.473881 0.000062 0.406571 0.417238 0.410232 0.000049 0.414539 0.428849 0.418961 0.000055 980.610000 982.460000 980.803333 340.632172 1072.040000 1065.080000 1068.149933 376.824764 7947.350000 7952.460000 7951.046733 654.618363
176 0.084971 0.181161 0.114872 0.000277 0.468463 0.466493 0.467432 0.000029 0.410939 0.423693 0.414548 0.000026 0.091929 0.185320 0.122430 0.000550 0.078013 0.177001 0.107314 0.000586 0.462132 0.459924 0.460956 0.000054 0.474794 0.473063 0.473907 0.000061 0.406602 0.418733 0.410177 0.000048 0.415277 0.428654 0.418918 0.000054 983.110000 986.250000 980.914967 337.285881 1069.740000 1065.010000 1068.476567 371.835226 7947.150000 7948.740000 7950.608467 647.719838
177 0.084902 0.178067 0.114352 0.000275 0.467055 0.466292 0.467461 0.000029 0.409732 0.423059 0.414495 0.000026 0.091806 0.185104 0.121973 0.000549 0.077997 0.171030 0.106731 0.000582 0.459993 0.459188 0.460923 0.000054 0.474117 0.473396 0.474000 0.000060 0.404765 0.418076 0.410080 0.000049 0.414699 0.428042 0.418909 0.000053 981.130000 983.150000 980.926300 339.008149 1072.900000 1060.700000 1068.325067 374.358501 7945.970000 7956.150000 7950.748633 657.915870
178 0.084284 0.180344 0.113895 0.000279 0.467732 0.466810 0.467482 0.000029 0.410215 0.423840 0.414444 0.000026 0.091794 0.183548 0.121583 0.000552 0.076774 0.177140 0.106206 0.000584 0.461612 0.460143 0.460891 0.000055 0.473852 0.473477 0.474073 0.000060 0.406139 0.418654 0.409995 0.000049 0.414290 0.429026 0.418893 0.000054 982.500000 983.850000 980.910033 344.502381 1070.040000 1062.110000 1068.102200 384.564744 7947.460000 7954.040000 7950.987767 678.778194
179 0.084126 0.179107 0.113549 0.000279 0.467760 0.465654 0.467519 0.000029 0.410215 0.422672 0.414424 0.000026 0.093120 0.184559 0.121273 0.000554 0.075132 0.173655 0.105825 0.000584 0.461358 0.459386 0.460884 0.000054 0.474161 0.471921 0.474155 0.000060 0.406123 0.418162 0.409942 0.000049 0.414307 0.427181 0.418905 0.000054 977.770000 981.850000 980.858700 346.725348 1066.620000 1059.240000 1068.382967 386.026593 7955.610000 7958.910000 7950.758333 674.455349
180 0.084192 0.178332 0.112990 0.000278 0.468884 0.465727 0.467511 0.000029 0.411181 0.422618 0.414333 0.000026 0.092179 0.182711 0.120541 0.000551 0.076205 0.173952 0.105440 0.000590 0.462789 0.459925 0.460874 0.000055 0.474979 0.471529 0.474148 0.000059 0.407198 0.418343 0.409824 0.000049 0.415163 0.426892 0.418842 0.000053 981.700000 982.630000 981.153700 354.348768 1070.850000 1061.850000 1068.505367 387.979456 7947.450000 7955.520000 7950.340933 684.397384
181 0.083279 0.178263 0.112616 0.000284 0.467905 0.466058 0.467438 0.000028 0.410211 0.422888 0.414215 0.000026 0.092068 0.180547 0.120223 0.000558 0.074491 0.175979 0.105009 0.000596 0.460472 0.459018 0.460800 0.000054 0.475338 0.473097 0.474076 0.000059 0.405212 0.417248 0.409713 0.000049 0.415211 0.428529 0.418716 0.000054 977.430000 986.260000 981.286867 355.658258 1072.380000 1062.680000 1068.372600 385.070753 7950.190000 7951.060000 7950.340533 677.041105
182 0.082812 0.180801 0.112082 0.000291 0.469170 0.465819 0.467478 0.000029 0.411217 0.423066 0.414169 0.000026 0.092378 0.183282 0.119928 0.000565 0.073246 0.178319 0.104235 0.000626 0.462736 0.458883 0.460903 0.000054 0.475605 0.472754 0.474053 0.000061 0.407182 0.417543 0.409757 0.000049 0.415251 0.428589 0.418580 0.000055 980.670000 985.580000 981.194733 357.443234 1068.940000 1066.380000 1068.407533 394.548113 7950.390000 7948.040000 7950.397733 682.045267
183 0.082027 0.178991 0.111255 0.000286 0.468081 0.465097 0.467454 0.000028 0.410173 0.422181 0.414024 0.000025 0.091865 0.189750 0.119449 0.000557 0.072190 0.168232 0.103061 0.000612 0.461309 0.458659 0.460854 0.000054 0.474852 0.471535 0.474054 0.000060 0.405893 0.418323 0.409644 0.000048 0.414453 0.426039 0.418405 0.000054 980.490000 982.660000 981.256367 363.607357 1068.410000 1063.940000 1068.328233 408.289406 7951.100000 7953.400000 7950.415400 691.906942
184 0.082051 0.178829 0.110757 0.000281 0.468833 0.466206 0.467484 0.000028 0.410816 0.423099 0.413975 0.000025 0.090935 0.192283 0.119256 0.000553 0.073166 0.165374 0.102258 0.000603 0.462290 0.459992 0.460884 0.000054 0.475376 0.472420 0.474084 0.000060 0.406587 0.419836 0.409640 0.000049 0.415044 0.426363 0.418310 0.000053 980.990000 981.510000 981.146700 362.177390 1070.440000 1065.320000 1068.528600 405.895460 7948.570000 7953.170000 7950.324700 685.539917
185 0.080845 0.174133 0.110198 0.000280 0.468486 0.465246 0.467497 0.000028 0.410340 0.421579 0.413902 0.000025 0.089570 0.186672 0.119060 0.000555 0.072119 0.161595 0.101336 0.000600 0.461676 0.459659 0.460906 0.000054 0.475296 0.470833 0.474088 0.000060 0.405860 0.418711 0.409629 0.000049 0.414819 0.424447 0.418175 0.000053 979.660000 983.930000 981.288267 366.741709 1067.880000 1065.790000 1068.466800 408.327796 7952.460000 7950.280000 7950.244933 688.674999
186 0.080726 0.175918 0.109760 0.000281 0.467820 0.466533 0.467506 0.000028 0.409756 0.422940 0.413845 0.000025 0.090013 0.193075 0.118710 0.000544 0.071438 0.158760 0.100811 0.000607 0.460404 0.460371 0.460944 0.000054 0.475236 0.472694 0.474069 0.000060 0.404845 0.420277 0.409609 0.000048 0.414666 0.425604 0.418080 0.000054 979.010000 987.500000 981.022467 370.176010 1070.310000 1064.990000 1068.259200 410.455644 7950.680000 7947.510000 7950.718333 695.787976
187 0.080264 0.175513 0.109442 0.000282 0.468723 0.466475 0.467588 0.000028 0.410454 0.422830 0.413866 0.000025 0.089006 0.179289 0.118540 0.000550 0.071522 0.171736 0.100344 0.000601 0.462666 0.460152 0.461068 0.000054 0.474780 0.472797 0.474109 0.000059 0.406617 0.418022 0.409688 0.000048 0.414291 0.427638 0.418044 0.000053 980.870000 981.130000 980.855933 374.335220 1072.150000 1065.910000 1068.229067 414.034530 7946.980000 7952.960000 7950.915000 697.131964
188 0.079877 0.175168 0.108745 0.000281 0.469407 0.466794 0.467567 0.000028 0.410977 0.423050 0.413744 0.000025 0.088889 0.183161 0.118087 0.000549 0.070865 0.167174 0.099402 0.000591 0.462837 0.460508 0.461039 0.000054 0.475976 0.473082 0.474096 0.000058 0.406745 0.418906 0.409596 0.000048 0.415209 0.427195 0.417892 0.000052 978.760000 981.600000 980.715000 370.929586 1073.450000 1065.360000 1068.283867 410.731351 7947.790000 7953.040000 7951.001133 689.854772
189 0.079073 0.172277 0.108257 0.000282 0.468789 0.466571 0.467520 0.000028 0.410332 0.422427 0.413630 0.000025 0.087467 0.183963 0.117620 0.000560 0.070680 0.160591 0.098893 0.000584 0.462297 0.460765 0.461016 0.000054 0.475281 0.472378 0.474024 0.000059 0.406073 0.419245 0.409506 0.000048 0.414591 0.425610 0.417754 0.000052 977.790000 984.310000 980.615400 368.240414 1073.730000 1063.360000 1068.614100 412.118257 7948.480000 7952.330000 7950.770500 690.761363
190 0.078593 0.172440 0.107812 0.000285 0.468265 0.466375 0.467555 0.000028 0.409814 0.422285 0.413594 0.000025 0.087611 0.184396 0.117338 0.000575 0.069575 0.160484 0.098286 0.000584 0.461547 0.459856 0.461024 0.000054 0.474983 0.472894 0.474086 0.000060 0.405456 0.418537 0.409471 0.000049 0.414172 0.426033 0.417716 0.000053 981.350000 980.810000 980.553567 381.086848 1071.660000 1064.000000 1068.646833 406.844118 7946.990000 7955.190000 7950.799600 697.919007
191 0.077474 0.173281 0.107161 0.000288 0.468310 0.466568 0.467551 0.000029 0.409685 0.422575 0.413493 0.000026 0.084789 0.181647 0.116511 0.000584 0.070159 0.164914 0.097811 0.000589 0.462316 0.459721 0.461063 0.000054 0.474304 0.473414 0.474039 0.000061 0.405687 0.418010 0.409381 0.000049 0.413682 0.427139 0.417604 0.000055 981.820000 981.390000 980.368367 389.945810 1071.290000 1062.200000 1068.796233 401.068870 7946.890000 7956.410000 7950.835400 694.220323
192 0.077154 0.172951 0.106643 0.000283 0.468452 0.466153 0.467560 0.000028 0.409757 0.422173 0.413422 0.000025 0.084725 0.180588 0.115905 0.000571 0.069583 0.165314 0.097381 0.000591 0.462066 0.459188 0.461060 0.000054 0.474837 0.473119 0.474060 0.000060 0.405465 0.417398 0.409287 0.000049 0.414049 0.426948 0.417558 0.000054 979.760000 986.530000 980.413033 388.709678 1073.690000 1065.180000 1068.836100 402.131853 7946.550000 7948.290000 7950.750867 686.814956
193 0.076866 0.171535 0.106140 0.000279 0.468780 0.466324 0.467596 0.000029 0.409993 0.422105 0.413378 0.000025 0.085355 0.178689 0.115539 0.000562 0.068378 0.164382 0.096741 0.000594 0.461867 0.460755 0.461096 0.000054 0.475693 0.471892 0.474097 0.000060 0.405390 0.418445 0.409262 0.000049 0.414596 0.425766 0.417494 0.000054 979.600000 981.180000 980.369767 392.903486 1070.140000 1066.350000 1068.892300 403.193121 7950.260000 7952.470000 7950.737933 688.535496
194 0.076088 0.172492 0.105499 0.000282 0.469008 0.465603 0.467542 0.000028 0.410070 0.421636 0.413236 0.000025 0.084038 0.176533 0.114865 0.000553 0.068137 0.168451 0.096133 0.000609 0.461649 0.458728 0.461085 0.000054 0.476366 0.472477 0.473999 0.000060 0.405007 0.416399 0.409152 0.000048 0.415132 0.426873 0.417319 0.000053 979.350000 980.150000 980.047533 397.573644 1071.510000 1061.770000 1069.028967 404.530646 7949.140000 7958.080000 7950.923500 694.906422
195 0.075307 0.169088 0.105003 0.000278 0.469502 0.465868 0.467514 0.000028 0.410372 0.421351 0.413138 0.000025 0.083767 0.169942 0.114633 0.000565 0.066847 0.168234 0.095374 0.000593 0.463085 0.459932 0.461156 0.000054 0.475919 0.471804 0.473872 0.000060 0.406187 0.416433 0.409178 0.000049 0.414558 0.426269 0.417098 0.000054 977.980000 981.610000 979.930600 395.891976 1068.700000 1064.160000 1069.004233 406.362041 7953.320000 7954.230000 7951.065167 712.024380
196 0.075188 0.170439 0.104582 0.000281 0.468128 0.464995 0.467538 0.000028 0.409187 0.420812 0.413094 0.000025 0.082673 0.178097 0.114121 0.000577 0.067703 0.162781 0.095042 0.000589 0.461995 0.459426 0.461200 0.000054 0.474260 0.470565 0.473876 0.000060 0.405097 0.417227 0.409138 0.000048 0.413277 0.424397 0.417051 0.000054 977.650000 985.050000 979.973167 396.304455 1073.530000 1062.050000 1068.534667 411.805889 7948.820000 7952.900000 7951.492167 718.153451
197 0.074563 0.170244 0.103953 0.000282 0.469383 0.466093 0.467611 0.000028 0.410160 0.421716 0.413062 0.000025 0.081911 0.178611 0.113427 0.000589 0.067216 0.161877 0.094480 0.000580 0.463859 0.458925 0.461315 0.000054 0.474906 0.473262 0.473907 0.000060 0.406567 0.416878 0.409132 0.000049 0.413752 0.426554 0.416992 0.000054 982.710000 984.890000 979.827400 399.495803 1073.820000 1062.120000 1068.715300 417.959382 7943.470000 7952.990000 7951.457300 730.877194
198 0.073366 0.171509 0.103699 0.000289 0.468937 0.466301 0.467663 0.000029 0.409601 0.422082 0.413068 0.000026 0.080273 0.189225 0.112809 0.000599 0.066460 0.153793 0.094588 0.000601 0.463139 0.459727 0.461344 0.000054 0.474734 0.472875 0.473983 0.000061 0.405710 0.419152 0.409063 0.000049 0.413493 0.425013 0.417074 0.000055 976.510000 979.800000 980.055567 410.226013 1072.150000 1067.450000 1068.913267 421.876761 7951.340000 7952.750000 7951.031167 743.374948
199 0.072247 0.170854 0.102736 0.000286 0.469470 0.466199 0.467684 0.000029 0.409887 0.421898 0.412941 0.000026 0.080044 0.185946 0.111807 0.000593 0.064451 0.155762 0.093666 0.000591 0.463800 0.460004 0.461360 0.000054 0.475140 0.472395 0.474007 0.000061 0.406237 0.418895 0.408927 0.000048 0.413537 0.424900 0.416956 0.000055 975.400000 981.540000 980.033733 415.201466 1071.820000 1068.050000 1069.231700 425.832683 7952.780000 7950.410000 7950.734567 765.008441
200 0.071847 0.169406 0.102083 0.000291 0.468809 0.465875 0.467693 0.000029 0.409264 0.421404 0.412852 0.000026 0.078182 0.179406 0.111045 0.000613 0.065513 0.159406 0.093121 0.000594 0.462216 0.459957 0.461423 0.000054 0.475401 0.471792 0.473964 0.000061 0.404611 0.417874 0.408866 0.000050 0.413918 0.424934 0.416837 0.000054 976.170000 978.420000 980.082833 426.327352 1072.820000 1064.750000 1069.322500 427.841997 7951.010000 7956.830000 7950.594667 780.006571
201 0.071665 0.170025 0.101262 0.000293 0.468940 0.465774 0.467645 0.000029 0.409349 0.421412 0.412688 0.000026 0.078780 0.175837 0.109736 0.000623 0.064550 0.164213 0.092788 0.000605 0.462935 0.459355 0.461347 0.000054 0.474945 0.472193 0.473943 0.000061 0.405312 0.416828 0.408606 0.000050 0.413386 0.425996 0.416769 0.000054 976.220000 984.160000 980.391400 434.778230 1074.250000 1066.740000 1069.512967 421.255579 7949.530000 7949.100000 7950.095633 788.747362
202 0.070761 0.166358 0.100549 0.000284 0.468256 0.465650 0.467661 0.000029 0.408632 0.420756 0.412594 0.000026 0.076913 0.172877 0.108708 0.000610 0.064608 0.159840 0.092390 0.000588 0.461570 0.460110 0.461383 0.000055 0.474943 0.471189 0.473940 0.000060 0.403871 0.417025 0.408482 0.000050 0.413393 0.424487 0.416707 0.000054 979.750000 980.460000 980.573667 435.892397 1074.750000 1069.200000 1069.810233 420.408606 7945.500000 7950.340000 7949.616100 783.286303
203 0.070350 0.167581 0.100028 0.000289 0.468440 0.467046 0.467655 0.000029 0.408727 0.422126 0.412511 0.000026 0.076737 0.174063 0.107644 0.000624 0.063962 0.161099 0.092411 0.000600 0.462866 0.461379 0.461403 0.000054 0.474014 0.472712 0.473906 0.000061 0.404947 0.418282 0.408339 0.000050 0.412506 0.425970 0.416682 0.000054 977.660000 982.330000 980.474300 430.551326 1076.010000 1067.170000 1070.071267 415.358502 7946.330000 7950.500000 7949.454433 783.422862
204 0.069920 0.165623 0.099515 0.000289 0.468120 0.466408 0.467635 0.000029 0.408390 0.421290 0.412417 0.000026 0.075559 0.165972 0.106679 0.000619 0.064281 0.165274 0.092350 0.000619 0.461517 0.460878 0.461461 0.000054 0.474722 0.471938 0.473809 0.000062 0.403624 0.416642 0.408244 0.000049 0.413156 0.425938 0.416590 0.000055 979.710000 984.570000 980.400633 428.900071 1076.620000 1070.550000 1070.260800 420.831686 7943.670000 7944.880000 7949.338567 777.943502
205 0.068912 0.166750 0.098971 0.000296 0.468748 0.466345 0.467539 0.000029 0.408773 0.421406 0.412254 0.000026 0.074818 0.170123 0.105826 0.000614 0.063007 0.163377 0.092115 0.000631 0.463279 0.460451 0.461436 0.000053 0.474218 0.472240 0.473642 0.000062 0.405010 0.416901 0.408095 0.000049 0.412536 0.425911 0.416413 0.000055 978.020000 981.130000 980.437533 431.428308 1075.170000 1065.910000 1070.564000 428.729419 7946.810000 7952.960000 7948.998467 784.716603
206 0.068564 0.165440 0.098251 0.000293 0.468512 0.465985 0.467485 0.000029 0.408520 0.420903 0.412100 0.000026 0.074565 0.170114 0.104923 0.000607 0.062564 0.160767 0.091580 0.000625 0.462429 0.459570 0.461356 0.000054 0.474596 0.472400 0.473615 0.000062 0.404249 0.416152 0.407891 0.000050 0.412791 0.425655 0.416309 0.000055 975.820000 980.260000 980.505567 434.365691 1077.230000 1066.300000 1070.770533 428.822860 7946.950000 7953.440000 7948.723900 768.665762
207 0.068134 0.166030 0.097635 0.000295 0.467313 0.466133 0.467481 0.000029 0.407436 0.421118 0.412004 0.000026 0.073179 0.170141 0.104140 0.000610 0.063088 0.161920 0.091131 0.000621 0.461325 0.460632 0.461317 0.000054 0.473301 0.471635 0.473645 0.000061 0.403103 0.417058 0.407740 0.000050 0.411769 0.425177 0.416267 0.000054 978.990000 981.830000 980.199167 427.206252 1075.290000 1067.410000 1071.153733 413.986540 7945.720000 7950.760000 7948.647100 741.035633
208 0.067189 0.165605 0.096981 0.000290 0.467850 0.466449 0.467460 0.000029 0.407751 0.421323 0.411888 0.000026 0.072257 0.166373 0.103453 0.000609 0.062121 0.164838 0.090509 0.000610 0.461611 0.461055 0.461284 0.000055 0.474088 0.471843 0.473637 0.000061 0.403208 0.416853 0.407609 0.000050 0.412293 0.425793 0.416168 0.000054 981.330000 983.910000 979.870767 430.345622 1073.220000 1066.180000 1071.455400 410.466308 7945.450000 7949.910000 7948.673833 744.935276
209 0.066768 0.164117 0.096450 0.000290 0.468728 0.465921 0.467505 0.000029 0.408434 0.420650 0.411847 0.000026 0.071393 0.170855 0.102756 0.000610 0.062143 0.157378 0.090144 0.000606 0.462333 0.459952 0.461352 0.000055 0.475124 0.471889 0.473659 0.000060 0.403692 0.416588 0.407562 0.000050 0.413177 0.424713 0.416132 0.000053 981.520000 983.070000 979.855967 436.874389 1075.350000 1068.970000 1071.833700 411.415862 7943.130000 7947.960000 7948.310333 754.382976
210 0.066113 0.164622 0.096015 0.000297 0.468625 0.466390 0.467505 0.000029 0.408249 0.421125 0.411782 0.000026 0.070443 0.169096 0.102289 0.000611 0.061783 0.160149 0.089740 0.000621 0.462322 0.459910 0.461261 0.000055 0.474928 0.472870 0.473750 0.000061 0.403541 0.416288 0.407415 0.000050 0.412957 0.425962 0.416148 0.000053 977.450000 980.940000 979.813033 442.668448 1079.360000 1064.830000 1071.999200 409.297684 7943.190000 7954.230000 7948.187767 752.530139
211 0.065444 0.161917 0.095261 0.000295 0.469267 0.466836 0.467619 0.000029 0.408694 0.421098 0.411765 0.000026 0.069804 0.155899 0.101156 0.000611 0.061083 0.167936 0.089365 0.000619 0.462013 0.460086 0.461364 0.000056 0.476522 0.473587 0.473874 0.000059 0.403181 0.414458 0.407332 0.000051 0.414206 0.427739 0.416198 0.000053 974.260000 981.680000 979.505333 447.586906 1074.760000 1066.880000 1071.872567 404.318586 7950.980000 7951.440000 7948.622100 753.782899
212 0.065348 0.160778 0.094633 0.000297 0.468757 0.466425 0.467696 0.000029 0.408246 0.420578 0.411737 0.000026 0.068715 0.170233 0.100374 0.000622 0.061982 0.151324 0.088892 0.000609 0.461858 0.459457 0.461478 0.000055 0.475657 0.473392 0.473914 0.000060 0.402886 0.416074 0.407312 0.000051 0.413605 0.425082 0.416161 0.000054 973.380000 984.090000 979.187600 446.482182 1076.090000 1066.740000 1072.072967 402.201126 7950.530000 7949.170000 7948.739433 753.389215
213 0.065051 0.162289 0.094009 0.000294 0.468634 0.466235 0.467673 0.000029 0.408096 0.420643 0.411623 0.000026 0.069527 0.168220 0.099652 0.000609 0.060575 0.156357 0.088365 0.000596 0.461849 0.460346 0.461400 0.000055 0.475418 0.472124 0.473946 0.000060 0.403000 0.416527 0.407138 0.000050 0.413192 0.424759 0.416109 0.000053 977.320000 986.800000 979.007933 442.690903 1074.490000 1067.270000 1072.482500 394.126209 7948.190000 7945.930000 7948.509567 747.424595
214 0.064374 0.160945 0.093519 0.000298 0.469114 0.466991 0.467641 0.000029 0.408403 0.421084 0.411523 0.000026 0.069420 0.167874 0.099047 0.000622 0.059327 0.154016 0.087992 0.000596 0.462692 0.461356 0.461329 0.000055 0.475535 0.472627 0.473954 0.000061 0.403701 0.417334 0.406986 0.000050 0.413104 0.424835 0.416060 0.000054 980.570000 985.040000 978.726967 439.901165 1076.930000 1069.130000 1072.790833 389.426138 7942.500000 7945.830000 7948.482200 743.696724
215 0.063491 0.161128 0.093022 0.000300 0.468779 0.465335 0.467723 0.000029 0.407986 0.419704 0.411518 0.000026 0.069000 0.164495 0.098345 0.000611 0.057981 0.157761 0.087699 0.000607 0.461984 0.459290 0.461383 0.000056 0.475575 0.471381 0.474062 0.000061 0.403036 0.415071 0.406928 0.000050 0.412936 0.424338 0.416108 0.000054 974.320000 981.670000 978.995333 436.575910 1076.700000 1069.270000 1073.010367 387.598055 7948.980000 7949.060000 7947.994300 743.313947
216 0.063338 0.161138 0.092266 0.000298 0.468091 0.466557 0.467744 0.000030 0.407378 0.420745 0.411422 0.000027 0.068190 0.162511 0.097303 0.000590 0.058487 0.159765 0.087230 0.000612 0.461931 0.459831 0.461411 0.000056 0.474251 0.473284 0.474076 0.000061 0.402870 0.415233 0.406794 0.000050 0.411886 0.426256 0.416049 0.000054 977.890000 982.600000 979.117133 430.364867 1075.600000 1065.460000 1073.266833 392.436435 7946.510000 7951.940000 7947.616033 754.060842
217 0.063181 0.158342 0.091536 0.000294 0.468125 0.466090 0.467728 0.000029 0.407384 0.419928 0.411299 0.000026 0.068083 0.161885 0.096674 0.000588 0.058279 0.154799 0.086399 0.000606 0.461405 0.459301 0.461315 0.000054 0.474845 0.472879 0.474141 0.000060 0.402407 0.414689 0.406619 0.000049 0.412360 0.425167 0.415980 0.000053 977.510000 985.880000 979.025533 424.588458 1076.530000 1069.150000 1073.290467 397.427675 7945.960000 7944.970000 7947.684000 746.782056
218 0.062147 0.157816 0.090822 0.000289 0.468086 0.466397 0.467723 0.000029 0.407195 0.420110 0.411188 0.000026 0.066300 0.162077 0.095990 0.000580 0.057993 0.153555 0.085654 0.000601 0.461350 0.460466 0.461287 0.000055 0.474821 0.472328 0.474160 0.000061 0.402093 0.415708 0.406492 0.000049 0.412297 0.424512 0.415884 0.000054 977.470000 983.290000 978.926067 421.946034 1079.660000 1070.290000 1073.231300 400.381921 7942.870000 7946.420000 7947.842633 746.660296
219 0.061888 0.159859 0.090425 0.000290 0.468619 0.467716 0.467743 0.000029 0.407609 0.421537 0.411146 0.000026 0.066390 0.163586 0.095707 0.000592 0.057385 0.156133 0.085143 0.000599 0.461425 0.461061 0.461331 0.000056 0.475812 0.474370 0.474156 0.000060 0.402170 0.416440 0.406487 0.000051 0.413048 0.426635 0.415804 0.000053 978.830000 983.750000 978.714400 423.653700 1074.570000 1068.840000 1073.387700 396.293023 7946.600000 7947.410000 7947.897900 756.853472
220 0.062164 0.156254 0.090035 0.000283 0.469001 0.466282 0.467863 0.000029 0.407976 0.419778 0.411188 0.000025 0.066184 0.163682 0.095258 0.000583 0.058144 0.148826 0.084812 0.000595 0.461861 0.459510 0.461451 0.000056 0.476141 0.473054 0.474274 0.000059 0.402509 0.415135 0.406522 0.000050 0.413442 0.424420 0.415855 0.000052 977.810000 985.860000 978.433600 427.749014 1078.050000 1068.800000 1073.332167 403.731954 7944.140000 7945.340000 7948.234233 773.184392
221 0.061909 0.156275 0.089688 0.000285 0.468800 0.465624 0.467776 0.000029 0.407766 0.419221 0.411063 0.000025 0.065602 0.155554 0.094971 0.000585 0.058217 0.156995 0.084404 0.000587 0.462104 0.459597 0.461395 0.000057 0.475495 0.471651 0.474156 0.000060 0.402629 0.413990 0.406431 0.000051 0.412903 0.424453 0.415693 0.000052 975.700000 984.010000 978.397800 427.559033 1071.690000 1070.410000 1073.205967 408.599466 7952.610000 7945.580000 7948.396233 786.549467
222 0.061207 0.156767 0.089489 0.000293 0.469331 0.466397 0.467742 0.000029 0.408113 0.419953 0.411004 0.000026 0.064591 0.167047 0.094844 0.000613 0.057823 0.146487 0.084133 0.000577 0.462316 0.460538 0.461343 0.000056 0.476346 0.472256 0.474140 0.000060 0.402657 0.416514 0.406368 0.000051 0.413568 0.423391 0.415639 0.000053 976.090000 983.060000 978.433167 431.295805 1074.710000 1071.550000 1073.009300 414.122513 7949.200000 7945.390000 7948.557533 800.502371
223 0.060770 0.158003 0.089066 0.000290 0.468869 0.466272 0.467719 0.000029 0.407654 0.420032 0.410921 0.000026 0.064261 0.165202 0.094033 0.000597 0.057279 0.150804 0.084099 0.000570 0.462605 0.459722 0.461296 0.000057 0.475132 0.472822 0.474141 0.000060 0.402854 0.415544 0.406207 0.000052 0.412454 0.424520 0.415635 0.000053 976.720000 980.890000 978.316467 433.230656 1075.510000 1068.460000 1072.959700 414.435960 7947.770000 7950.650000 7948.723833 813.289700
224 0.060211 0.155885 0.088628 0.000290 0.468197 0.465984 0.467749 0.000029 0.406999 0.419470 0.410880 0.000025 0.063190 0.153652 0.093482 0.000602 0.057233 0.158118 0.083773 0.000570 0.460577 0.459636 0.461344 0.000056 0.475816 0.472333 0.474153 0.000060 0.400969 0.413739 0.406165 0.000051 0.413029 0.425201 0.415596 0.000053 973.070000 980.460000 978.221200 436.421958 1073.280000 1068.600000 1072.945100 414.645119 7953.650000 7950.940000 7948.833700 821.585800
225 0.060148 0.158929 0.088272 0.000292 0.470099 0.466530 0.467754 0.000029 0.408606 0.420390 0.410832 0.000025 0.063304 0.167919 0.092765 0.000607 0.056991 0.149939 0.083779 0.000576 0.463496 0.460217 0.461277 0.000057 0.476701 0.472844 0.474232 0.000060 0.403467 0.416372 0.406000 0.000051 0.413745 0.424408 0.415664 0.000053 972.390000 976.910000 978.018167 439.769297 1076.130000 1067.150000 1072.739833 414.936016 7951.480000 7955.940000 7949.242000 826.698669
226 0.059469 0.154221 0.087758 0.000287 0.468391 0.466264 0.467746 0.000029 0.407053 0.419457 0.410747 0.000026 0.062699 0.158116 0.091992 0.000594 0.056238 0.150326 0.083524 0.000567 0.461389 0.459228 0.461150 0.000057 0.475394 0.473299 0.474341 0.000059 0.401585 0.414061 0.405777 0.000052 0.412521 0.424853 0.415718 0.000052 974.310000 979.820000 977.949733 445.597671 1074.030000 1065.690000 1072.453967 413.816394 7951.660000 7954.490000 7949.596300 828.836137
227 0.058818 0.155514 0.087246 0.000291 0.468401 0.466540 0.467737 0.000029 0.406963 0.419886 0.410664 0.000026 0.061268 0.158740 0.091396 0.000605 0.056369 0.152288 0.083096 0.000577 0.462054 0.459779 0.461198 0.000057 0.474747 0.473301 0.474276 0.000058 0.401936 0.414623 0.405728 0.000052 0.411991 0.425149 0.415599 0.000052 973.610000 978.850000 977.812167 442.822852 1075.530000 1067.670000 1072.293667 407.848956 7950.860000 7953.480000 7949.894167 820.920328
228 0.058885 0.153720 0.086753 0.000290 0.469468 0.467428 0.467753 0.000029 0.407880 0.420371 0.410603 0.000026 0.061648 0.159684 0.090689 0.000590 0.056121 0.147756 0.082818 0.000585 0.461876 0.460035 0.461228 0.000057 0.477059 0.474820 0.474278 0.000059 0.401842 0.414983 0.405647 0.000052 0.413919 0.425760 0.415559 0.000053 972.670000 983.790000 977.669767 440.568341 1075.660000 1069.540000 1072.014067 408.139626 7951.670000 7946.670000 7950.316167 815.862239
229 0.058596 0.154397 0.086167 0.000290 0.468040 0.466218 0.467722 0.000029 0.406624 0.419445 0.410489 0.000026 0.061348 0.159030 0.090164 0.000604 0.055844 0.149764 0.082170 0.000577 0.461257 0.458776 0.461159 0.000057 0.474824 0.473660 0.474285 0.000059 0.401270 0.413815 0.405510 0.000052 0.411977 0.425075 0.415468 0.000053 974.390000 982.550000 977.337100 435.879540 1074.250000 1065.890000 1071.760500 400.081053 7951.360000 7951.560000 7950.902400 785.607028
230 0.058342 0.155840 0.085721 0.000289 0.468122 0.466668 0.467675 0.000029 0.406655 0.420043 0.410382 0.000026 0.060964 0.153525 0.089539 0.000603 0.055720 0.158156 0.081903 0.000573 0.461358 0.460222 0.461129 0.000058 0.474886 0.473113 0.474221 0.000059 0.401299 0.414217 0.405390 0.000052 0.412011 0.425870 0.415374 0.000053 979.470000 980.710000 976.944400 414.650916 1074.410000 1066.750000 1071.690867 398.367346 7946.120000 7952.540000 7951.364733 755.292196
231 0.058062 0.152512 0.085341 0.000285 0.468080 0.466704 0.467659 0.000029 0.406577 0.419575 0.410311 0.000026 0.059906 0.155456 0.089051 0.000592 0.056218 0.149568 0.081632 0.000574 0.461849 0.460791 0.461156 0.000057 0.474311 0.472617 0.474162 0.000060 0.401558 0.414991 0.405340 0.000052 0.411597 0.424160 0.415283 0.000052 978.740000 980.430000 976.817633 411.476379 1074.310000 1064.870000 1071.532700 399.890591 7946.950000 7954.700000 7951.649667 753.063143
232 0.057634 0.154915 0.085311 0.000292 0.467206 0.465157 0.467627 0.000029 0.405771 0.418621 0.410279 0.000026 0.060452 0.162313 0.088955 0.000605 0.054817 0.147516 0.081667 0.000567 0.460861 0.458069 0.461134 0.000058 0.473552 0.472246 0.474119 0.000059 0.400799 0.413705 0.405308 0.000052 0.410742 0.423537 0.415251 0.000052 975.300000 980.740000 976.698500 415.934471 1072.310000 1066.030000 1071.375400 398.140171 7952.390000 7953.230000 7951.926100 752.627138
233 0.057421 0.153051 0.084809 0.000287 0.468326 0.467040 0.467682 0.000029 0.406690 0.419942 0.410251 0.000026 0.060195 0.161953 0.088204 0.000586 0.054647 0.144149 0.081415 0.000573 0.461325 0.460204 0.461129 0.000059 0.475326 0.473877 0.474234 0.000059 0.401156 0.415466 0.405190 0.000052 0.412224 0.424418 0.415311 0.000052 973.750000 979.040000 976.607733 421.514017 1076.540000 1065.850000 1071.316233 404.385044 7949.710000 7955.110000 7952.076033 763.751018
234 0.056772 0.152088 0.084649 0.000283 0.469750 0.467052 0.467657 0.000030 0.407803 0.419807 0.410206 0.000026 0.059214 0.165190 0.088207 0.000581 0.054329 0.138987 0.081092 0.000566 0.463194 0.461131 0.461044 0.000059 0.476306 0.472973 0.474271 0.000060 0.402597 0.416739 0.405118 0.000053 0.413009 0.422875 0.415294 0.000052 975.020000 976.570000 976.518100 435.784596 1074.560000 1066.400000 1071.197400 409.038088 7950.420000 7957.030000 7952.284500 783.028735
235 0.056791 0.151542 0.084293 0.000284 0.468442 0.466285 0.467692 0.000029 0.406694 0.419074 0.410182 0.000026 0.059081 0.147216 0.087725 0.000582 0.054501 0.155869 0.080862 0.000569 0.461321 0.459400 0.461094 0.000059 0.475563 0.473170 0.474291 0.000059 0.400985 0.412573 0.405089 0.000052 0.412403 0.425575 0.415276 0.000052 971.920000 978.900000 976.359433 443.905073 1078.480000 1065.570000 1071.240967 402.255504 7949.600000 7955.530000 7952.399600 786.672106
236 0.056266 0.151765 0.083951 0.000286 0.468673 0.466825 0.467716 0.000030 0.406812 0.419566 0.410151 0.000026 0.057423 0.151380 0.087253 0.000581 0.055108 0.152150 0.080649 0.000578 0.462449 0.459848 0.461161 0.000060 0.474898 0.473803 0.474271 0.000058 0.401695 0.413578 0.405075 0.000053 0.411930 0.425555 0.415228 0.000052 974.860000 980.480000 976.335533 450.253740 1075.410000 1066.690000 1071.034000 404.632278 7949.730000 7952.830000 7952.630467 791.310477
237 0.056150 0.150806 0.083527 0.000284 0.468298 0.466865 0.467722 0.000029 0.406476 0.419456 0.410093 0.000026 0.057843 0.155272 0.086882 0.000587 0.054456 0.146341 0.080173 0.000565 0.460852 0.459799 0.461137 0.000059 0.475745 0.473932 0.474307 0.000059 0.400400 0.414120 0.404999 0.000053 0.412552 0.424793 0.415187 0.000052 973.340000 979.930000 976.239300 452.322759 1074.810000 1064.570000 1071.009167 410.503581 7951.850000 7955.500000 7952.751533 792.038299
238 0.055613 0.151273 0.083212 0.000282 0.467637 0.465879 0.467704 0.000029 0.405833 0.418688 0.410030 0.000026 0.056637 0.155237 0.086573 0.000593 0.054589 0.147308 0.079852 0.000556 0.460895 0.459360 0.461107 0.000060 0.474379 0.472399 0.474300 0.000058 0.400256 0.413742 0.404927 0.000053 0.411410 0.423635 0.415133 0.000051 973.630000 977.790000 976.121000 460.986121 1075.910000 1066.720000 1071.173133 409.093069 7950.460000 7955.490000 7952.705867 798.965613
239 0.055141 0.151948 0.082893 0.000285 0.468093 0.465763 0.467691 0.000029 0.406150 0.418690 0.409971 0.000026 0.056128 0.152805 0.086112 0.000589 0.054153 0.151090 0.079674 0.000561 0.462313 0.459012 0.461093 0.000061 0.473873 0.472514 0.474288 0.000058 0.401385 0.413081 0.404846 0.000054 0.410915 0.424300 0.415096 0.000051 975.120000 977.060000 976.211200 466.845031 1073.780000 1067.540000 1071.102667 415.494436 7951.100000 7955.400000 7952.686133 800.906470
240 0.054914 0.148830 0.082542 0.000282 0.468297 0.466088 0.467666 0.000030 0.406289 0.418499 0.409898 0.000026 0.056167 0.151369 0.085608 0.000594 0.053662 0.146292 0.079476 0.000556 0.462134 0.459107 0.461053 0.000061 0.474460 0.473069 0.474280 0.000058 0.401239 0.412946 0.404737 0.000053 0.411340 0.424052 0.415059 0.000051 974.650000 974.320000 976.339333 472.919269 1072.500000 1068.310000 1071.013600 416.654837 7952.850000 7957.370000 7952.647067 800.107188
241 0.054394 0.151172 0.082323 0.000289 0.469374 0.465699 0.467631 0.000029 0.407127 0.418520 0.409835 0.000026 0.056227 0.158003 0.085148 0.000610 0.052562 0.144341 0.079497 0.000572 0.462260 0.458822 0.461025 0.000060 0.476488 0.472575 0.474238 0.000057 0.401355 0.413699 0.404643 0.000054 0.412899 0.423340 0.415027 0.000050 973.640000 978.970000 976.566200 476.665925 1072.250000 1067.680000 1071.191333 420.906240 7954.110000 7953.350000 7952.242467 800.919391
242 0.053764 0.149498 0.081830 0.000284 0.468617 0.467105 0.467664 0.000029 0.406389 0.419464 0.409789 0.000025 0.055540 0.154572 0.084600 0.000608 0.051988 0.144425 0.079060 0.000557 0.463549 0.461253 0.461077 0.000059 0.473686 0.472958 0.474251 0.000057 0.402348 0.415251 0.404605 0.000053 0.410431 0.423678 0.414973 0.000051 975.750000 979.410000 976.725700 477.190904 1075.450000 1067.580000 1071.350567 413.709702 7948.800000 7953.010000 7951.923733 790.569694
243 0.053746 0.149396 0.081480 0.000288 0.468335 0.465400 0.467690 0.000029 0.406147 0.418000 0.409758 0.000026 0.055559 0.151490 0.084032 0.000600 0.051934 0.147301 0.078929 0.000571 0.461528 0.457492 0.461112 0.000060 0.475142 0.473309 0.474268 0.000057 0.400633 0.411592 0.404550 0.000053 0.411661 0.424408 0.414967 0.000051 976.120000 980.130000 976.913033 477.376447 1073.020000 1065.320000 1071.470767 422.099274 7950.860000 7954.550000 7951.616200 791.319158
244 0.052680 0.147453 0.080963 0.000284 0.467502 0.466130 0.467679 0.000029 0.405279 0.418329 0.409672 0.000026 0.054402 0.153306 0.083444 0.000595 0.050959 0.141599 0.078482 0.000561 0.460627 0.459798 0.461081 0.000059 0.474377 0.472463 0.474277 0.000057 0.399693 0.413824 0.404436 0.000052 0.410864 0.422833 0.414908 0.000051 972.270000 977.890000 976.974100 472.824150 1075.950000 1065.620000 1071.622933 419.598535 7951.780000 7956.490000 7951.402967 778.687399
245 0.052850 0.147937 0.080516 0.000286 0.467785 0.466243 0.467673 0.000029 0.405545 0.418497 0.409600 0.000026 0.055040 0.151481 0.082876 0.000584 0.050661 0.144392 0.078157 0.000575 0.460007 0.458929 0.461120 0.000059 0.475562 0.473557 0.474226 0.000058 0.399262 0.412812 0.404384 0.000052 0.411827 0.424182 0.414816 0.000052 974.910000 979.530000 976.795433 457.669757 1075.210000 1067.270000 1071.713133 421.054860 7949.880000 7953.200000 7951.491433 777.751649
246 0.052335 0.146628 0.080192 0.000288 0.468679 0.466814 0.467725 0.000029 0.406227 0.418786 0.409595 0.000026 0.054461 0.154623 0.082690 0.000591 0.050209 0.138632 0.077695 0.000567 0.462440 0.460020 0.461188 0.000059 0.474918 0.473608 0.474262 0.000057 0.401243 0.414210 0.404413 0.000052 0.411212 0.423362 0.414777 0.000051 971.180000 976.600000 976.887733 450.935445 1074.080000 1065.760000 1071.587300 414.582783 7954.740000 7957.640000 7951.524967 766.182880
247 0.052148 0.146928 0.079568 0.000288 0.468920 0.467353 0.467769 0.000029 0.406404 0.419289 0.409539 0.000026 0.054123 0.151253 0.081947 0.000584 0.050172 0.142603 0.077189 0.000573 0.462166 0.460450 0.461238 0.000058 0.475673 0.474255 0.474301 0.000057 0.400959 0.414070 0.404344 0.000051 0.411848 0.424507 0.414734 0.000051 972.260000 980.000000 976.711600 443.147911 1074.650000 1070.540000 1071.631300 419.311669 7953.090000 7949.460000 7951.657100 768.227517
248 0.051586 0.144899 0.079161 0.000282 0.469094 0.466793 0.467782 0.000029 0.406467 0.418509 0.409489 0.000026 0.052885 0.154428 0.081601 0.000580 0.050287 0.135370 0.076722 0.000564 0.462751 0.461019 0.461193 0.000058 0.475436 0.472568 0.474371 0.000058 0.401271 0.415030 0.404254 0.000051 0.411663 0.421988 0.414724 0.000051 970.420000 981.030000 976.389367 425.410241 1073.150000 1067.880000 1071.425433 425.589788 7956.430000 7951.090000 7952.185200 757.673994
249 0.051352 0.145102 0.078721 0.000285 0.468305 0.466493 0.467758 0.000029 0.405762 0.418285 0.409403 0.000026 0.053269 0.146920 0.081101 0.000575 0.049435 0.143285 0.076341 0.000567 0.461319 0.459825 0.461128 0.000058 0.475292 0.473162 0.474389 0.000058 0.400111 0.412889 0.404124 0.000051 0.411414 0.423680 0.414682 0.000052 974.280000 978.510000 976.213900 410.631699 1072.560000 1068.320000 1071.376300 423.731262 7953.160000 7953.170000 7952.409800 753.419548
250 0.051119 0.144917 0.078363 0.000281 0.468454 0.465278 0.467775 0.000028 0.405853 0.417224 0.409363 0.000025 0.053440 0.147216 0.080741 0.000578 0.048797 0.142619 0.075985 0.000567 0.461560 0.458126 0.461179 0.000058 0.475347 0.472430 0.474370 0.000057 0.400342 0.411489 0.404114 0.000051 0.411364 0.422959 0.414613 0.000051 973.850000 980.910000 975.991667 400.031186 1075.980000 1061.400000 1071.531300 411.826631 7950.170000 7957.690000 7952.477033 741.586000
251 0.051217 0.144905 0.078137 0.000286 0.469574 0.465998 0.467750 0.000029 0.406821 0.417834 0.409308 0.000025 0.053351 0.145088 0.080584 0.000578 0.049083 0.144723 0.075690 0.000574 0.463590 0.458656 0.461093 0.000059 0.475559 0.473339 0.474407 0.000058 0.402054 0.411621 0.404017 0.000051 0.411588 0.424047 0.414600 0.000053 971.940000 978.390000 976.010700 389.450764 1074.990000 1068.180000 1071.625667 399.507799 7953.070000 7953.430000 7952.363633 725.746018
252 0.050630 0.143847 0.077705 0.000282 0.469017 0.466441 0.467774 0.000029 0.406259 0.418052 0.409264 0.000026 0.052556 0.146140 0.079956 0.000569 0.048704 0.141554 0.075455 0.000572 0.462298 0.459518 0.461157 0.000057 0.475737 0.473365 0.474391 0.000059 0.400836 0.412511 0.403977 0.000051 0.411682 0.423593 0.414551 0.000052 976.310000 976.460000 976.028967 391.283021 1076.580000 1066.860000 1071.560200 400.789594 7947.110000 7956.680000 7952.410833 732.220180
253 0.050740 0.145648 0.077430 0.000283 0.468266 0.466376 0.467746 0.000029 0.405637 0.418267 0.409199 0.000026 0.052591 0.145570 0.079666 0.000570 0.048890 0.145727 0.075195 0.000567 0.462174 0.459431 0.461149 0.000057 0.474358 0.473322 0.474344 0.000059 0.400736 0.412352 0.403926 0.000051 0.410537 0.424182 0.414472 0.000053 974.250000 975.540000 976.193133 389.825572 1073.650000 1065.560000 1071.616433 395.305627 7952.100000 7958.900000 7952.190433 733.240259
254 0.050255 0.143677 0.077050 0.000280 0.468707 0.466251 0.467710 0.000029 0.405939 0.417865 0.409111 0.000026 0.051871 0.147858 0.079316 0.000570 0.048639 0.139497 0.074785 0.000562 0.462380 0.459630 0.461088 0.000057 0.475034 0.472872 0.474332 0.000060 0.400803 0.412864 0.403822 0.000051 0.411075 0.422866 0.414400 0.000053 976.750000 978.340000 976.166600 379.474550 1070.470000 1068.150000 1071.708667 388.957197 7952.780000 7953.510000 7952.124733 718.369004
255 0.050284 0.143362 0.076762 0.000279 0.469380 0.465660 0.467715 0.000030 0.406515 0.417315 0.409072 0.000026 0.052237 0.148085 0.078882 0.000560 0.048332 0.138638 0.074641 0.000565 0.463266 0.458012 0.461122 0.000057 0.475493 0.473308 0.474309 0.000061 0.401612 0.411523 0.403786 0.000051 0.411419 0.423107 0.414358 0.000053 974.500000 979.980000 976.302467 380.291427 1069.650000 1066.180000 1071.732167 386.530525 7955.850000 7953.840000 7951.965367 714.054295
256 0.049767 0.143273 0.076423 0.000273 0.468761 0.467082 0.467802 0.000029 0.405912 0.418511 0.409095 0.000025 0.051428 0.143821 0.078727 0.000565 0.048106 0.142726 0.074118 0.000554 0.462351 0.460440 0.461228 0.000057 0.475170 0.473725 0.474377 0.000059 0.400713 0.412947 0.403852 0.000050 0.411111 0.424075 0.414338 0.000051 973.540000 979.420000 976.325100 386.837000 1076.690000 1061.890000 1071.696300 394.886401 7949.770000 7958.690000 7951.978600 735.437802
257 0.049792 0.143070 0.076229 0.000276 0.468890 0.466208 0.467805 0.000028 0.406026 0.417737 0.409068 0.000025 0.050890 0.147907 0.078382 0.000571 0.048694 0.138233 0.074077 0.000552 0.463313 0.459441 0.461150 0.000056 0.474468 0.472975 0.474459 0.000059 0.401449 0.412711 0.403735 0.000050 0.410602 0.422764 0.414401 0.000052 973.830000 983.540000 976.416633 386.329478 1077.550000 1062.510000 1071.504767 398.842051 7948.620000 7953.950000 7952.078600 734.098637
258 0.049286 0.145306 0.076089 0.000280 0.469073 0.466777 0.467763 0.000029 0.406105 0.418556 0.409012 0.000025 0.050589 0.146460 0.078226 0.000570 0.047983 0.144152 0.073953 0.000565 0.462365 0.459716 0.461131 0.000055 0.475780 0.473837 0.474394 0.000060 0.400599 0.412728 0.403695 0.000049 0.411610 0.424384 0.414328 0.000053 973.290000 977.430000 976.647933 385.700126 1074.130000 1065.780000 1071.224833 410.275571 7952.580000 7956.790000 7952.127233 744.597655
259 0.048943 0.143251 0.075898 0.000277 0.468325 0.465971 0.467801 0.000029 0.405418 0.417563 0.409015 0.000025 0.050343 0.146689 0.078040 0.000575 0.047543 0.139813 0.073755 0.000560 0.461564 0.460013 0.461185 0.000056 0.475087 0.471929 0.474417 0.000058 0.399880 0.413015 0.403713 0.000050 0.410955 0.422112 0.414317 0.000052 976.100000 978.260000 976.915100 386.279009 1075.570000 1069.550000 1071.175167 411.331772 7948.330000 7952.190000 7951.909733 747.238040
260 0.048869 0.141579 0.075721 0.000277 0.467990 0.466755 0.467751 0.000029 0.405122 0.417979 0.408947 0.000025 0.050377 0.139736 0.077765 0.000565 0.047360 0.143422 0.073677 0.000559 0.461403 0.459758 0.461138 0.000056 0.474577 0.473752 0.474364 0.000059 0.399749 0.411754 0.403632 0.000050 0.410494 0.424203 0.414261 0.000052 977.150000 978.960000 977.013400 394.424977 1073.540000 1065.960000 1071.004200 415.816632 7949.310000 7955.080000 7951.982400 749.577169
261 0.048331 0.143097 0.075560 0.000284 0.468082 0.465452 0.467703 0.000029 0.405119 0.417099 0.408882 0.000025 0.049682 0.149060 0.077496 0.000578 0.046981 0.137133 0.073623 0.000575 0.461232 0.458667 0.461116 0.000056 0.474932 0.472238 0.474290 0.000058 0.399500 0.412226 0.403573 0.000050 0.410739 0.421972 0.414190 0.000051 975.410000 980.850000 976.920400 402.576681 1074.870000 1064.100000 1071.140633 418.166057 7949.720000 7955.050000 7951.938967 755.721269
262 0.047517 0.143158 0.074976 0.000283 0.468776 0.466201 0.467827 0.000029 0.405588 0.417744 0.408899 0.000025 0.049191 0.141387 0.076997 0.000566 0.045843 0.144930 0.072955 0.000574 0.462120 0.459256 0.461211 0.000057 0.475433 0.473145 0.474443 0.000059 0.400181 0.411576 0.403579 0.000050 0.410994 0.423913 0.414220 0.000052 975.680000 980.810000 977.002700 402.217919 1074.670000 1065.360000 1071.019767 421.614845 7949.650000 7953.830000 7951.977533 755.543391
263 0.047673 0.143135 0.074513 0.000281 0.468822 0.465733 0.467822 0.000029 0.405650 0.417344 0.408825 0.000025 0.049920 0.144640 0.076711 0.000575 0.045426 0.141630 0.072315 0.000562 0.462195 0.459146 0.461153 0.000057 0.475450 0.472321 0.474490 0.000059 0.400354 0.411970 0.403486 0.000050 0.410946 0.422718 0.414164 0.000052 973.710000 975.660000 976.976167 406.725555 1070.980000 1068.190000 1070.873000 419.020106 7955.310000 7956.150000 7952.150833 760.555565
264 0.047387 0.143987 0.074130 0.000283 0.468372 0.466892 0.467827 0.000029 0.405224 0.418456 0.408772 0.000026 0.049282 0.153643 0.076268 0.000577 0.045491 0.134331 0.071991 0.000562 0.461362 0.460784 0.461135 0.000057 0.475381 0.472999 0.474518 0.000059 0.399550 0.414713 0.403405 0.000051 0.410897 0.422199 0.414139 0.000052 977.500000 979.650000 976.771933 404.386291 1070.930000 1064.340000 1070.539467 414.266843 7951.570000 7956.010000 7952.688600 762.619751
265 0.047094 0.139031 0.073928 0.000280 0.469314 0.466935 0.467868 0.000029 0.405981 0.417750 0.408777 0.000026 0.048587 0.146287 0.076255 0.000579 0.045602 0.131775 0.071601 0.000564 0.463785 0.460093 0.461184 0.000057 0.474843 0.473778 0.474552 0.000058 0.401505 0.413022 0.403445 0.000051 0.410457 0.422478 0.414110 0.000052 976.410000 978.520000 976.575300 405.971066 1069.570000 1066.760000 1070.135800 407.277363 7954.020000 7954.720000 7953.288900 760.401944
266 0.046581 0.141403 0.073617 0.000284 0.469025 0.466635 0.467827 0.000029 0.405659 0.417850 0.408696 0.000026 0.049109 0.141772 0.075798 0.000587 0.044054 0.141035 0.071435 0.000566 0.462787 0.458771 0.461156 0.000058 0.475263 0.474499 0.474499 0.000059 0.400735 0.411221 0.403352 0.000052 0.410582 0.424479 0.414039 0.000052 974.690000 980.210000 976.040767 402.076919 1067.320000 1062.820000 1069.658833 404.529696 7957.990000 7956.970000 7954.300400 742.927014
267 0.046612 0.141657 0.073311 0.000284 0.468287 0.466510 0.467783 0.000029 0.405035 0.417782 0.408612 0.000026 0.048000 0.146420 0.075485 0.000602 0.045224 0.136895 0.071136 0.000556 0.461539 0.459320 0.461140 0.000058 0.475035 0.473700 0.474427 0.000059 0.399508 0.412385 0.403291 0.000052 0.410563 0.423179 0.413933 0.000052 974.020000 981.400000 975.800067 402.238498 1071.340000 1063.540000 1069.264033 399.194252 7954.640000 7955.060000 7954.935900 741.083577
268 0.046231 0.140760 0.072911 0.000284 0.468598 0.466556 0.467775 0.000029 0.405243 0.417687 0.408546 0.000026 0.048392 0.142575 0.075005 0.000592 0.044071 0.138944 0.070817 0.000558 0.462116 0.458799 0.461112 0.000058 0.475080 0.474313 0.474439 0.000059 0.400057 0.411365 0.403196 0.000052 0.410429 0.424008 0.413896 0.000052 976.130000 978.460000 975.579333 398.581696 1068.870000 1066.940000 1069.023867 398.937492 7955.000000 7954.600000 7955.396800 741.284794
269 0.045965 0.139511 0.072483 0.000280 0.469235 0.466705 0.467867 0.000029 0.405745 0.417626 0.408560 0.000026 0.047423 0.142259 0.074412 0.000587 0.044507 0.136763 0.070555 0.000550 0.463772 0.459258 0.461196 0.000058 0.474698 0.474151 0.474538 0.000059 0.401319 0.411708 0.403178 0.000052 0.410170 0.423543 0.413941 0.000052 975.190000 980.110000 975.475067 397.434951 1069.950000 1064.330000 1068.948833 388.520550 7954.860000 7955.560000 7955.576100 732.676611
270 0.045951 0.139092 0.072194 0.000280 0.468589 0.467996 0.467856 0.000029 0.405193 0.418661 0.408507 0.000026 0.048067 0.141403 0.073908 0.000576 0.043836 0.136781 0.070479 0.000563 0.461916 0.461453 0.461246 0.000058 0.475261 0.474540 0.474466 0.000059 0.399839 0.413445 0.403146 0.000051 0.410547 0.423876 0.413868 0.000052 974.500000 981.340000 975.409700 393.310057 1068.170000 1061.730000 1068.682533 398.585358 7957.330000 7956.930000 7955.907767 737.223440
271 0.045464 0.140231 0.072050 0.000279 0.468472 0.467233 0.467843 0.000029 0.405021 0.418183 0.408474 0.000026 0.047800 0.143738 0.073950 0.000581 0.043129 0.136724 0.070150 0.000555 0.461362 0.460524 0.461289 0.000058 0.475583 0.473942 0.474396 0.000060 0.399328 0.413006 0.403188 0.000051 0.410715 0.423359 0.413760 0.000052 974.270000 981.140000 975.421033 397.175976 1069.510000 1066.810000 1068.311133 400.990243 7956.220000 7952.050000 7956.267833 741.632252
272 0.045639 0.139552 0.071902 0.000278 0.468648 0.465438 0.467848 0.000029 0.405196 0.416555 0.408456 0.000026 0.047743 0.145345 0.073764 0.000574 0.043536 0.133758 0.070041 0.000558 0.461579 0.458787 0.461270 0.000058 0.475716 0.472088 0.474425 0.000060 0.399504 0.411771 0.403144 0.000051 0.410889 0.421339 0.413768 0.000052 976.100000 977.450000 975.362433 402.193882 1070.620000 1066.500000 1068.124467 405.608167 7953.280000 7956.050000 7956.513100 757.250603
273 0.045202 0.140628 0.071856 0.000282 0.468785 0.466953 0.467891 0.000029 0.405248 0.418004 0.408486 0.000026 0.046241 0.143695 0.073834 0.000575 0.044163 0.137562 0.069877 0.000573 0.462024 0.460367 0.461268 0.000058 0.475546 0.473538 0.474515 0.000059 0.399657 0.412866 0.403153 0.000051 0.410839 0.423142 0.413819 0.000052 973.060000 981.290000 975.627367 405.586782 1068.850000 1065.410000 1067.942867 416.694762 7958.090000 7953.300000 7956.429767 768.883410
274 0.044996 0.137555 0.071568 0.000281 0.468223 0.466996 0.467889 0.000029 0.404739 0.417580 0.408441 0.000026 0.046467 0.143527 0.073594 0.000585 0.043526 0.131583 0.069543 0.000568 0.460969 0.460133 0.461282 0.000058 0.475477 0.473859 0.474496 0.000059 0.398793 0.412642 0.403128 0.000051 0.410684 0.422517 0.413753 0.000052 974.470000 980.340000 975.681767 414.178913 1073.910000 1060.720000 1067.908067 422.177690 7951.620000 7958.940000 7956.410167 784.626614
275 0.045041 0.138672 0.071244 0.000283 0.469212 0.466313 0.467900 0.000030 0.405586 0.417167 0.408402 0.000026 0.046458 0.145027 0.073443 0.000593 0.043624 0.132317 0.069044 0.000571 0.461933 0.459793 0.461217 0.000059 0.476491 0.472834 0.474583 0.000059 0.399612 0.412578 0.403051 0.000052 0.411561 0.421756 0.413753 0.000052 976.760000 974.000000 975.715500 414.245710 1070.600000 1066.430000 1067.965800 422.865912 7952.640000 7959.570000 7956.318700 781.376238
276 0.044507 0.138928 0.071082 0.000283 0.469322 0.466185 0.467848 0.000030 0.405599 0.417097 0.408333 0.000026 0.045750 0.142835 0.073286 0.000583 0.043264 0.135021 0.068879 0.000583 0.463068 0.459283 0.461134 0.000059 0.475576 0.473087 0.474563 0.000058 0.400470 0.411816 0.402957 0.000052 0.410729 0.422377 0.413710 0.000051 970.050000 979.750000 975.907667 418.664316 1068.240000 1060.780000 1068.099900 433.667481 7961.710000 7959.470000 7955.992433 799.440895
277 0.044401 0.137519 0.070695 0.000278 0.468465 0.465813 0.467831 0.000030 0.404856 0.416569 0.408260 0.000026 0.045565 0.143700 0.073059 0.000578 0.043237 0.131338 0.068331 0.000560 0.462328 0.458293 0.461135 0.000060 0.474603 0.473334 0.474527 0.000058 0.399813 0.411104 0.402924 0.000053 0.409898 0.422034 0.413597 0.000052 975.000000 979.160000 975.945533 417.280701 1070.730000 1063.150000 1068.097133 436.874021 7954.270000 7957.690000 7955.957333 801.926455
278 0.044139 0.138424 0.070637 0.000280 0.467904 0.466594 0.467835 0.000030 0.404339 0.417369 0.408255 0.000026 0.045505 0.140221 0.072638 0.000582 0.042775 0.136628 0.068636 0.000564 0.461031 0.460212 0.461133 0.000059 0.474777 0.472977 0.474536 0.000059 0.398702 0.412213 0.402859 0.000053 0.409977 0.422524 0.413651 0.000052 975.910000 978.700000 976.009533 418.267351 1067.730000 1062.800000 1068.300233 440.552958 7956.360000 7958.500000 7955.690233 811.729798
279 0.043955 0.135297 0.070211 0.000277 0.468308 0.466651 0.467770 0.000030 0.404655 0.416948 0.408136 0.000027 0.044724 0.138430 0.072238 0.000580 0.043185 0.132164 0.068184 0.000555 0.461190 0.460282 0.461077 0.000061 0.475427 0.473020 0.474464 0.000058 0.398720 0.412004 0.402751 0.000054 0.410590 0.421892 0.413522 0.000052 971.840000 980.040000 975.945667 425.037060 1070.300000 1065.540000 1068.188033 443.894163 7957.860000 7954.420000 7955.866300 823.799038
280 0.043784 0.135939 0.070023 0.000282 0.468317 0.465376 0.467734 0.000030 0.404637 0.415960 0.408078 0.000027 0.044577 0.141346 0.071859 0.000580 0.042991 0.130532 0.068188 0.000561 0.462346 0.459951 0.461038 0.000061 0.474287 0.470800 0.474431 0.000059 0.399681 0.412161 0.402661 0.000054 0.409593 0.419760 0.413494 0.000052 973.120000 975.430000 975.820900 428.657195 1069.460000 1063.390000 1068.238267 446.689235 7957.420000 7961.180000 7955.940833 840.950500
281 0.043654 0.137741 0.069803 0.000283 0.468068 0.466474 0.467702 0.000030 0.404406 0.417164 0.408017 0.000026 0.044412 0.143047 0.071646 0.000593 0.042896 0.132435 0.067960 0.000553 0.460818 0.459081 0.461061 0.000061 0.475317 0.473866 0.474343 0.000058 0.398357 0.411676 0.402649 0.000054 0.410454 0.422652 0.413385 0.000051 971.480000 980.300000 975.739367 426.166286 1071.160000 1065.780000 1068.113000 449.187140 7957.360000 7953.920000 7956.147633 845.684213
282 0.043074 0.137517 0.069425 0.000281 0.468056 0.466964 0.467721 0.000030 0.404309 0.417547 0.407977 0.000027 0.044687 0.139490 0.070963 0.000582 0.041462 0.135545 0.067888 0.000562 0.461306 0.460043 0.461024 0.000060 0.474806 0.473886 0.474418 0.000058 0.398813 0.411960 0.402515 0.000055 0.409804 0.423135 0.413438 0.000052 975.250000 979.390000 976.009667 429.341817 1069.240000 1063.650000 1067.779900 452.456601 7955.510000 7956.960000 7956.210433 854.882094
283 0.042936 0.138236 0.069146 0.000280 0.468786 0.466561 0.467679 0.000030 0.404908 0.417312 0.407899 0.000026 0.044708 0.141561 0.070474 0.000578 0.041164 0.134911 0.067819 0.000568 0.462636 0.459343 0.461031 0.000059 0.474935 0.473778 0.474327 0.000059 0.399947 0.411676 0.402447 0.000054 0.409869 0.422948 0.413351 0.000052 973.480000 977.070000 976.180767 427.241043 1072.340000 1062.240000 1067.585367 453.860634 7954.180000 7960.690000 7956.233867 855.025286
284 0.042711 0.137016 0.068996 0.000283 0.469465 0.466162 0.467601 0.000030 0.405451 0.416790 0.407810 0.000026 0.043495 0.138749 0.070371 0.000578 0.041926 0.135283 0.067620 0.000570 0.463195 0.459114 0.460977 0.000060 0.475734 0.473209 0.474225 0.000059 0.400240 0.411059 0.402386 0.000053 0.410663 0.422520 0.413235 0.000053 971.500000 978.190000 976.258533 425.733723 1068.900000 1060.530000 1067.298400 456.192236 7959.600000 7961.280000 7956.443067 862.724987
285 0.042249 0.136965 0.069067 0.000280 0.467834 0.466909 0.467636 0.000030 0.403996 0.417418 0.407850 0.000026 0.043082 0.139851 0.070462 0.000596 0.041417 0.134080 0.067673 0.000566 0.460936 0.461206 0.461013 0.000060 0.474733 0.472613 0.474259 0.000059 0.398257 0.413002 0.402430 0.000054 0.409735 0.421833 0.413271 0.000053 974.900000 980.550000 976.463500 420.510784 1075.380000 1062.770000 1067.165333 458.180739 7949.720000 7956.680000 7956.371167 859.550978
286 0.042444 0.135316 0.068988 0.000286 0.467668 0.467369 0.467580 0.000029 0.403884 0.417561 0.407791 0.000026 0.043118 0.140892 0.070434 0.000595 0.041769 0.129741 0.067541 0.000574 0.461458 0.460774 0.460913 0.000058 0.473878 0.473963 0.474246 0.000060 0.398707 0.412792 0.402341 0.000052 0.409062 0.422330 0.413241 0.000053 972.920000 978.220000 976.427500 418.289594 1070.000000 1063.360000 1067.380800 455.671948 7957.080000 7958.420000 7956.191700 843.600520
287 0.042083 0.136508 0.068774 0.000285 0.468563 0.466560 0.467581 0.000030 0.404591 0.417052 0.407760 0.000026 0.042853 0.142756 0.070247 0.000587 0.041313 0.130260 0.067301 0.000577 0.461931 0.459214 0.460919 0.000059 0.475196 0.473906 0.474243 0.000061 0.399069 0.411746 0.402318 0.000053 0.410114 0.422359 0.413202 0.000054 973.950000 981.510000 976.468233 430.038654 1070.220000 1064.520000 1067.470100 452.857980 7955.830000 7953.970000 7956.061667 845.511160
288 0.042046 0.135732 0.068654 0.000288 0.467981 0.466362 0.467499 0.000029 0.404091 0.416768 0.407673 0.000026 0.042251 0.134247 0.070272 0.000596 0.041841 0.137217 0.067036 0.000576 0.461709 0.459642 0.460850 0.000058 0.474253 0.473082 0.474149 0.000060 0.398790 0.410833 0.402263 0.000052 0.409391 0.422703 0.413082 0.000054 974.810000 978.960000 976.242067 436.550615 1069.170000 1064.430000 1067.875967 449.697636 7956.020000 7956.610000 7955.881967 849.309793
289 0.041764 0.138710 0.068432 0.000293 0.468667 0.466037 0.467538 0.000030 0.404632 0.416938 0.407672 0.000027 0.042741 0.144005 0.069989 0.000606 0.040787 0.133416 0.066874 0.000577 0.461810 0.459050 0.460860 0.000059 0.475524 0.473024 0.474217 0.000062 0.398950 0.411793 0.402229 0.000053 0.410314 0.422083 0.413115 0.000055 974.490000 974.820000 975.967300 435.750530 1071.230000 1061.990000 1067.868433 447.499618 7954.280000 7963.190000 7956.164267 847.896863
290 0.041467 0.135399 0.068101 0.000284 0.467684 0.464477 0.467468 0.000030 0.403752 0.415116 0.407563 0.000026 0.041414 0.134915 0.069513 0.000585 0.041520 0.135882 0.066689 0.000570 0.461122 0.457718 0.460813 0.000058 0.474246 0.471237 0.474124 0.000061 0.398166 0.409298 0.402118 0.000052 0.409337 0.420933 0.413009 0.000054 974.350000 978.730000 976.021433 427.973930 1069.660000 1059.260000 1067.906067 445.849356 7955.990000 7962.010000 7956.072500 843.701971
291 0.041136 0.136005 0.067827 0.000283 0.468685 0.465573 0.467546 0.000030 0.404552 0.416138 0.407588 0.000027 0.040889 0.142468 0.069222 0.000592 0.041382 0.129542 0.066433 0.000567 0.461348 0.459267 0.460892 0.000059 0.476021 0.471879 0.474200 0.000062 0.398279 0.411747 0.402141 0.000053 0.410825 0.420529 0.413035 0.000053 971.690000 977.570000 975.871067 421.368910 1072.050000 1063.360000 1067.501300 436.989897 7956.260000 7959.070000 7956.627633 824.936180
292 0.041081 0.136185 0.067577 0.000285 0.468342 0.466526 0.467606 0.000030 0.404253 0.416975 0.407601 0.000026 0.040835 0.136945 0.068920 0.000601 0.041326 0.135426 0.066233 0.000569 0.461683 0.459412 0.460982 0.000058 0.475001 0.473639 0.474229 0.000061 0.398556 0.411042 0.402173 0.000053 0.409949 0.422907 0.413030 0.000053 972.940000 977.750000 975.699500 419.207716 1071.940000 1066.880000 1067.545833 428.718731 7955.120000 7955.370000 7956.754667 818.424891
293 0.040671 0.133823 0.067334 0.000284 0.468472 0.465221 0.467558 0.000030 0.404302 0.415511 0.407525 0.000026 0.040092 0.135935 0.068496 0.000607 0.041251 0.131711 0.066172 0.000562 0.461787 0.459149 0.460920 0.000058 0.475157 0.471293 0.474197 0.000061 0.398533 0.410667 0.402056 0.000052 0.410071 0.420355 0.412993 0.000054 972.400000 978.330000 975.369933 413.283040 1074.270000 1062.390000 1067.598667 423.642170 7953.330000 7959.280000 7957.031400 800.174859
294 0.040550 0.134948 0.067011 0.000283 0.468853 0.466795 0.467534 0.000029 0.404608 0.417018 0.407455 0.000026 0.039644 0.140329 0.067989 0.000607 0.041457 0.129566 0.066033 0.000561 0.461744 0.460153 0.460935 0.000057 0.475962 0.473437 0.474132 0.000061 0.398429 0.412179 0.401993 0.000052 0.410786 0.421857 0.412917 0.000054 971.200000 977.570000 975.309867 410.252710 1068.660000 1059.290000 1067.820167 417.209011 7960.140000 7963.140000 7956.869967 785.390990
295 0.040347 0.136544 0.066584 0.000286 0.468378 0.466617 0.467588 0.000030 0.404173 0.417106 0.407438 0.000026 0.040055 0.138390 0.067260 0.000596 0.040638 0.134699 0.065908 0.000573 0.461427 0.459553 0.460986 0.000058 0.475329 0.473680 0.474190 0.000062 0.398221 0.411379 0.401928 0.000052 0.410125 0.422833 0.412948 0.000054 979.220000 977.980000 975.207700 409.861125 1071.060000 1061.830000 1067.829067 404.701904 7949.720000 7960.190000 7956.963233 785.210760
296 0.039974 0.135335 0.066124 0.000285 0.468499 0.465588 0.467521 0.000029 0.404220 0.416050 0.407311 0.000026 0.039367 0.129819 0.066603 0.000585 0.040581 0.140851 0.065646 0.000570 0.462010 0.458639 0.460858 0.000057 0.474989 0.472537 0.474184 0.000060 0.398613 0.409316 0.401719 0.000051 0.409827 0.422784 0.412904 0.000053 971.710000 979.290000 975.107733 415.681624 1071.320000 1061.380000 1068.126867 400.370582 7956.970000 7959.330000 7956.765400 798.608825
297 0.039643 0.132162 0.065680 0.000276 0.468552 0.468012 0.467491 0.000030 0.404216 0.417634 0.407219 0.000026 0.038736 0.128565 0.066061 0.000567 0.040549 0.135758 0.065299 0.000552 0.462343 0.460999 0.460838 0.000057 0.474762 0.475025 0.474143 0.000060 0.398802 0.411134 0.401622 0.000052 0.409630 0.424135 0.412817 0.000053 970.960000 974.490000 975.146133 419.837864 1070.740000 1060.500000 1068.291633 393.196767 7958.300000 7965.010000 7956.562233 809.195013
298 0.039721 0.134575 0.065582 0.000275 0.468458 0.466077 0.467540 0.000029 0.404147 0.416352 0.407246 0.000026 0.038773 0.134412 0.065812 0.000567 0.040668 0.134739 0.065352 0.000554 0.462865 0.460645 0.460860 0.000057 0.474050 0.471510 0.474221 0.000060 0.399251 0.411710 0.401602 0.000051 0.409043 0.420994 0.412890 0.000052 973.330000 981.110000 975.043433 414.304594 1068.190000 1060.820000 1068.371867 385.935223 7958.480000 7958.070000 7956.584700 799.782266
299 0.039185 0.132319 0.065554 0.000278 0.467599 0.466421 0.467495 0.000030 0.403337 0.416306 0.407204 0.000026 0.038184 0.133657 0.065742 0.000587 0.040185 0.130981 0.065365 0.000549 0.461180 0.459613 0.460804 0.000058 0.474018 0.473229 0.474186 0.000060 0.397731 0.410720 0.401545 0.000052 0.408943 0.421892 0.412863 0.000053 969.710000 974.860000 974.773733 417.520939 1070.320000 1061.990000 1068.208267 382.082796 7959.970000 7963.150000 7957.018000 810.431176
300 0.038868 0.135461 0.065520 0.000284 0.467472 0.465585 0.467530 0.000030 0.403181 0.416066 0.407228 0.000026 0.037376 0.136251 0.065210 0.000586 0.040361 0.134670 0.065829 0.000574 0.461717 0.458185 0.460800 0.000058 0.473227 0.472985 0.474260 0.000060 0.398065 0.409895 0.401461 0.000052 0.408297 0.422238 0.412995 0.000053 972.050000 980.060000 974.570933 427.643852 1071.280000 1064.750000 1068.004500 378.853920 7956.670000 7955.190000 7957.424567 814.678509
301 0.038975 0.134502 0.065209 0.000280 0.467975 0.465660 0.467495 0.000029 0.403625 0.415986 0.407152 0.000026 0.036914 0.130142 0.064881 0.000582 0.041037 0.138862 0.065538 0.000569 0.461822 0.459451 0.460784 0.000058 0.474129 0.471869 0.474205 0.000060 0.398086 0.410054 0.401399 0.000052 0.409165 0.421918 0.412905 0.000053 969.760000 981.040000 974.362767 438.534833 1071.880000 1062.170000 1067.739633 374.447969 7958.360000 7956.790000 7957.897600 820.164767
302 0.038939 0.131558 0.065039 0.000279 0.468387 0.464477 0.467492 0.000030 0.403970 0.414539 0.407124 0.000027 0.038052 0.136381 0.064720 0.000593 0.039827 0.126736 0.065359 0.000566 0.461642 0.458536 0.460840 0.000059 0.475131 0.470418 0.474143 0.000061 0.398104 0.410212 0.401422 0.000052 0.409836 0.418866 0.412826 0.000053 971.730000 976.300000 974.172000 438.322972 1069.740000 1060.760000 1067.630933 378.681441 7958.530000 7962.940000 7958.197067 820.888040
303 0.038331 0.133082 0.064731 0.000285 0.468214 0.465899 0.467492 0.000030 0.403732 0.415977 0.407077 0.000027 0.037060 0.137249 0.064110 0.000603 0.039603 0.128915 0.065352 0.000567 0.461616 0.458835 0.460854 0.000059 0.474813 0.472964 0.474129 0.000062 0.397932 0.410597 0.401343 0.000053 0.409531 0.421357 0.412812 0.000054 970.360000 974.990000 973.775867 438.768034 1072.050000 1062.730000 1067.453267 385.653665 7957.590000 7962.280000 7958.770867 832.602301
304 0.038000 0.132351 0.064339 0.000279 0.467864 0.466982 0.467424 0.000030 0.403384 0.416787 0.406962 0.000027 0.036797 0.131565 0.063551 0.000591 0.039204 0.133137 0.065127 0.000562 0.461742 0.460744 0.460778 0.000059 0.473985 0.473220 0.474070 0.000060 0.398000 0.411367 0.401194 0.000053 0.408768 0.422207 0.412729 0.000053 971.910000 981.270000 973.620867 436.925527 1070.980000 1062.380000 1067.356867 390.372801 7957.110000 7956.350000 7959.022267 837.506658
305 0.037838 0.131275 0.064300 0.000287 0.468063 0.466029 0.467376 0.000030 0.403529 0.415816 0.406914 0.000027 0.035637 0.126928 0.063400 0.000594 0.040039 0.135621 0.065201 0.000577 0.461389 0.460161 0.460717 0.000060 0.474737 0.471897 0.474034 0.000061 0.397526 0.410176 0.401120 0.000053 0.409532 0.421456 0.412709 0.000053 971.090000 979.190000 973.429533 438.957441 1072.540000 1063.930000 1067.420267 397.453343 7956.370000 7956.880000 7959.150200 838.991806
306 0.037637 0.131819 0.063807 0.000284 0.468305 0.466185 0.467403 0.000032 0.403705 0.416030 0.406863 0.000028 0.035247 0.131743 0.062807 0.000588 0.040026 0.131894 0.064807 0.000560 0.461927 0.459643 0.460800 0.000062 0.474684 0.472727 0.474006 0.000063 0.397925 0.410458 0.401101 0.000055 0.409485 0.421602 0.412626 0.000054 971.450000 975.480000 973.435667 448.837047 1070.680000 1063.900000 1067.700433 407.414359 7957.870000 7960.620000 7958.863900 844.614202
307 0.037055 0.131078 0.063396 0.000282 0.468624 0.466500 0.467352 0.000031 0.403889 0.416187 0.406758 0.000027 0.034493 0.132358 0.062317 0.000589 0.039617 0.129797 0.064474 0.000552 0.463033 0.460923 0.460760 0.000062 0.474215 0.472077 0.473943 0.000063 0.398752 0.411638 0.400994 0.000055 0.409025 0.420735 0.412523 0.000054 974.270000 973.340000 973.513233 457.287098 1072.310000 1062.070000 1067.807967 420.235522 7953.420000 7964.590000 7958.678800 856.934624
308 0.036980 0.134068 0.063207 0.000284 0.468522 0.465477 0.467357 0.000031 0.403791 0.415766 0.406735 0.000027 0.034557 0.136130 0.061870 0.000587 0.039402 0.132006 0.064544 0.000566 0.461408 0.458788 0.460689 0.000062 0.475637 0.472167 0.474025 0.000062 0.397380 0.410389 0.400866 0.000055 0.410202 0.421143 0.412603 0.000054 970.220000 976.310000 973.624600 459.314150 1069.170000 1062.790000 1067.631600 424.353407 7960.610000 7960.900000 7958.743800 859.447807
309 0.036483 0.129284 0.062796 0.000284 0.467722 0.466465 0.467301 0.000031 0.403036 0.415888 0.406625 0.000028 0.034065 0.128998 0.061197 0.000581 0.038900 0.129569 0.064395 0.000569 0.462093 0.459320 0.460657 0.000062 0.473351 0.473611 0.473945 0.000063 0.397889 0.409772 0.400738 0.000054 0.408184 0.422004 0.412513 0.000056 972.290000 977.400000 973.712533 467.355645 1069.990000 1062.580000 1067.436533 428.203474 7957.720000 7960.020000 7958.850933 873.590248
310 0.036346 0.131021 0.062581 0.000286 0.468719 0.465795 0.467368 0.000031 0.403863 0.415579 0.406650 0.000027 0.034620 0.130782 0.061057 0.000593 0.038072 0.131259 0.064106 0.000570 0.462021 0.459022 0.460861 0.000062 0.475416 0.472567 0.473875 0.000062 0.397911 0.409786 0.400890 0.000055 0.409815 0.421371 0.412410 0.000055 972.560000 978.540000 973.662233 480.291339 1068.410000 1066.170000 1067.266100 442.204500 7959.030000 7955.290000 7959.071667 892.036591
311 0.035650 0.130097 0.062200 0.000279 0.468050 0.466039 0.467381 0.000031 0.403190 0.415648 0.406604 0.000028 0.033718 0.127897 0.060589 0.000587 0.037582 0.132297 0.063811 0.000570 0.461208 0.458032 0.460842 0.000062 0.474893 0.474046 0.473920 0.000063 0.397084 0.408512 0.400804 0.000054 0.409296 0.422784 0.412404 0.000056 972.860000 975.430000 973.530100 484.700388 1072.640000 1061.870000 1067.550600 448.493833 7954.500000 7962.700000 7958.919300 907.900827
312 0.035893 0.131410 0.061944 0.000289 0.467918 0.465667 0.467368 0.000031 0.403114 0.415529 0.406555 0.000028 0.033812 0.131527 0.060175 0.000606 0.037974 0.131292 0.063713 0.000575 0.461494 0.459451 0.460899 0.000062 0.474342 0.471884 0.473837 0.000063 0.397342 0.410262 0.400790 0.000055 0.408887 0.420795 0.412319 0.000056 973.290000 977.690000 973.845833 489.450057 1072.940000 1056.950000 1067.753300 453.604509 7953.770000 7965.360000 7958.400867 922.657170
313 0.035064 0.129661 0.061436 0.000284 0.467825 0.466261 0.467353 0.000031 0.402911 0.415771 0.406466 0.000028 0.032208 0.130823 0.059460 0.000595 0.037920 0.128499 0.063412 0.000565 0.461076 0.459665 0.460984 0.000061 0.474573 0.472857 0.473722 0.000064 0.396746 0.410339 0.400755 0.000054 0.409075 0.421203 0.412176 0.000056 971.950000 977.050000 974.176900 491.843015 1073.140000 1060.150000 1068.037567 454.397614 7954.910000 7962.800000 7957.785533 924.825355
314 0.034758 0.130037 0.061101 0.000279 0.468204 0.465286 0.467333 0.000031 0.403187 0.414999 0.406398 0.000027 0.032446 0.126498 0.058867 0.000572 0.037070 0.133576 0.063334 0.000564 0.462701 0.459107 0.461010 0.000060 0.473707 0.471465 0.473656 0.000064 0.398163 0.409215 0.400688 0.000053 0.408211 0.420782 0.412108 0.000056 968.990000 976.900000 974.620633 483.622044 1074.160000 1067.160000 1068.246000 454.368412 7956.850000 7955.940000 7957.133367 914.195796
315 0.034268 0.128205 0.060777 0.000278 0.468679 0.465607 0.467366 0.000031 0.403518 0.414997 0.406377 0.000027 0.032333 0.134149 0.058500 0.000577 0.036204 0.122260 0.063055 0.000558 0.462621 0.458143 0.461002 0.000060 0.474738 0.473072 0.473729 0.000063 0.398077 0.409544 0.400626 0.000053 0.408958 0.420450 0.412128 0.000056 973.190000 978.590000 974.914167 472.433222 1073.520000 1064.480000 1068.263967 452.967115 7953.290000 7956.930000 7956.821867 910.759833
316 0.034012 0.128390 0.060611 0.000280 0.467253 0.466224 0.467319 0.000031 0.402267 0.415549 0.406313 0.000028 0.031915 0.133420 0.058422 0.000584 0.036110 0.123361 0.062800 0.000558 0.460968 0.459857 0.461004 0.000059 0.473539 0.472592 0.473634 0.000062 0.396610 0.410892 0.400617 0.000053 0.407924 0.420207 0.412009 0.000055 972.300000 972.750000 974.967000 477.769349 1072.600000 1059.320000 1068.438467 451.724075 7955.100000 7967.930000 7956.594533 910.176810
317 0.033692 0.130258 0.060293 0.000286 0.468284 0.466292 0.467299 0.000031 0.403095 0.415887 0.406248 0.000027 0.032106 0.126595 0.058108 0.000588 0.035279 0.133922 0.062479 0.000572 0.461525 0.459167 0.460985 0.000057 0.475043 0.473417 0.473614 0.000063 0.397112 0.409281 0.400553 0.000052 0.409078 0.422492 0.411944 0.000056 975.820000 979.430000 975.205933 482.134875 1070.820000 1062.030000 1068.470900 452.579621 7953.360000 7958.540000 7956.323167 908.337190
318 0.033530 0.128940 0.059907 0.000288 0.467826 0.465185 0.467256 0.000030 0.402682 0.414748 0.406154 0.000027 0.031787 0.128703 0.057732 0.000594 0.035272 0.129178 0.062082 0.000571 0.461555 0.459328 0.460900 0.000057 0.474098 0.471043 0.473611 0.000062 0.397090 0.409734 0.400425 0.000051 0.408274 0.419763 0.411882 0.000054 973.570000 980.990000 975.260833 488.524905 1073.120000 1062.090000 1068.289567 451.364200 7953.310000 7956.920000 7956.449600 908.599645
319 0.033510 0.127713 0.059625 0.000288 0.467702 0.465582 0.467285 0.000030 0.402573 0.414902 0.406136 0.000027 0.031944 0.129210 0.057540 0.000587 0.035075 0.126215 0.061710 0.000582 0.460878 0.459952 0.460948 0.000057 0.474527 0.471212 0.473622 0.000062 0.396538 0.410341 0.400437 0.000051 0.408609 0.419462 0.411835 0.000055 972.920000 975.050000 975.242533 492.339165 1073.490000 1062.900000 1068.398767 450.505638 7953.590000 7962.050000 7956.358700 909.285383
320 0.033336 0.129472 0.059095 0.000288 0.468138 0.465717 0.467264 0.000030 0.402917 0.415280 0.406039 0.000027 0.032367 0.122526 0.056956 0.000574 0.034305 0.136418 0.061235 0.000585 0.462992 0.458811 0.460898 0.000058 0.473283 0.472622 0.473630 0.000063 0.398398 0.408368 0.400307 0.000052 0.407436 0.422191 0.411771 0.000056 972.690000 978.640000 975.504533 487.524775 1067.730000 1062.080000 1068.215100 452.628855 7959.580000 7959.280000 7956.280367 906.554651
321 0.033224 0.126419 0.058706 0.000286 0.467102 0.465705 0.467249 0.000030 0.402021 0.414812 0.405968 0.000027 0.031486 0.133861 0.056745 0.000577 0.034962 0.118976 0.060667 0.000582 0.461216 0.458607 0.460886 0.000058 0.472989 0.472803 0.473612 0.000062 0.396756 0.409895 0.400265 0.000052 0.407285 0.419729 0.411670 0.000055 972.830000 979.030000 975.727667 487.138010 1072.630000 1064.120000 1068.360833 457.866212 7954.540000 7956.850000 7955.911500 897.951400
322 0.032926 0.128249 0.058401 0.000280 0.468903 0.465460 0.467235 0.000030 0.403507 0.414878 0.405910 0.000026 0.031774 0.123430 0.056429 0.000563 0.034078 0.133068 0.060372 0.000572 0.463086 0.459214 0.460904 0.000058 0.474721 0.471706 0.473567 0.000062 0.398389 0.408847 0.400233 0.000051 0.408624 0.420910 0.411588 0.000055 975.150000 974.780000 975.750567 493.740208 1072.510000 1062.730000 1068.375800 453.794047 7952.340000 7962.490000 7955.873633 907.554408
323 0.032883 0.122921 0.058286 0.000279 0.467878 0.466253 0.467262 0.000030 0.402629 0.414753 0.405916 0.000026 0.031198 0.125478 0.056337 0.000564 0.034569 0.120365 0.060234 0.000571 0.461728 0.458901 0.460933 0.000058 0.474027 0.473604 0.473591 0.000061 0.397149 0.408888 0.400244 0.000051 0.408109 0.420618 0.411587 0.000054 975.970000 978.540000 975.691967 496.605183 1069.040000 1063.310000 1068.469667 454.220405 7954.990000 7958.150000 7955.838367 910.082174
324 0.032446 0.126204 0.058134 0.000283 0.467423 0.466008 0.467288 0.000030 0.402176 0.415037 0.405915 0.000026 0.031470 0.125173 0.056285 0.000573 0.033421 0.127234 0.059982 0.000571 0.461355 0.459365 0.460972 0.000058 0.473491 0.472651 0.473605 0.000062 0.396872 0.409236 0.400269 0.000052 0.407480 0.420838 0.411562 0.000055 976.630000 977.690000 976.063833 504.752768 1074.260000 1063.370000 1068.448933 456.814566 7949.110000 7958.940000 7955.487233 919.430353
325 0.032576 0.126915 0.058023 0.000283 0.467819 0.465858 0.467303 0.000030 0.402532 0.415017 0.405911 0.000026 0.031928 0.127815 0.056495 0.000587 0.033223 0.126014 0.059551 0.000555 0.461208 0.459571 0.460938 0.000059 0.474430 0.472146 0.473668 0.000061 0.396816 0.409807 0.400271 0.000052 0.408249 0.420227 0.411551 0.000054 975.900000 975.810000 976.279267 498.971958 1073.090000 1064.580000 1068.594833 451.020629 7951.010000 7959.610000 7955.125900 907.555835
326 0.032388 0.124588 0.057702 0.000281 0.467348 0.465679 0.467331 0.000030 0.402104 0.414516 0.405887 0.000026 0.031835 0.122974 0.056061 0.000584 0.032940 0.126202 0.059342 0.000557 0.461052 0.458774 0.460987 0.000059 0.473644 0.472585 0.473676 0.000061 0.396669 0.408404 0.400248 0.000052 0.407538 0.420628 0.411526 0.000055 970.700000 976.240000 976.393800 499.903290 1073.220000 1060.400000 1068.524733 454.131785 7956.080000 7963.360000 7955.081467 920.947502
327 0.032220 0.125126 0.057702 0.000282 0.467771 0.465447 0.467327 0.000030 0.402439 0.414399 0.405883 0.000027 0.031521 0.124921 0.056101 0.000580 0.032919 0.125330 0.059304 0.000561 0.461854 0.459126 0.461048 0.000058 0.473689 0.471768 0.473607 0.000061 0.397304 0.408995 0.400306 0.000052 0.407573 0.419802 0.411461 0.000054 974.830000 977.820000 976.577533 503.075430 1074.430000 1066.100000 1068.662200 458.082457 7950.740000 7956.080000 7954.760267 925.682354
328 0.032205 0.125708 0.057560 0.000279 0.468178 0.465477 0.467346 0.000030 0.402782 0.414512 0.405878 0.000027 0.030869 0.127246 0.056047 0.000571 0.033540 0.124171 0.059073 0.000563 0.462866 0.458732 0.461020 0.000059 0.473489 0.472222 0.473673 0.000062 0.398066 0.409009 0.400274 0.000052 0.407497 0.420014 0.411483 0.000055 974.630000 972.840000 976.808300 499.618165 1074.730000 1066.630000 1068.663700 462.893811 7950.640000 7960.530000 7954.528000 927.997902
329 0.032081 0.124849 0.057485 0.000283 0.467337 0.465685 0.467329 0.000031 0.402049 0.414560 0.405853 0.000027 0.030631 0.125528 0.055987 0.000568 0.033531 0.124170 0.058984 0.000571 0.460601 0.459101 0.461048 0.000059 0.474074 0.472270 0.473611 0.000063 0.396105 0.409065 0.400288 0.000052 0.407992 0.420055 0.411417 0.000055 975.980000 978.980000 976.981167 491.922546 1073.810000 1063.620000 1068.789600 466.821910 7950.210000 7957.400000 7954.229233 910.271872
330 0.031844 0.125693 0.057322 0.000283 0.467539 0.467148 0.467461 0.000030 0.402185 0.415930 0.405941 0.000026 0.031338 0.121348 0.055811 0.000569 0.032349 0.130038 0.058833 0.000576 0.461897 0.461894 0.461213 0.000058 0.473180 0.472402 0.473710 0.000062 0.397313 0.410812 0.400402 0.000051 0.407056 0.421048 0.411479 0.000055 977.050000 976.250000 977.136900 480.660384 1074.200000 1061.630000 1068.938067 460.594233 7948.750000 7962.120000 7953.925033 879.731330
331 0.031627 0.128112 0.057433 0.000285 0.468166 0.464825 0.467385 0.000031 0.402685 0.414318 0.405892 0.000027 0.031111 0.122975 0.056045 0.000584 0.032143 0.133250 0.058821 0.000579 0.461947 0.458260 0.461163 0.000057 0.474385 0.471391 0.473606 0.000063 0.397321 0.407967 0.400395 0.000051 0.408049 0.420670 0.411389 0.000056 973.750000 978.170000 977.848667 460.690679 1075.180000 1060.450000 1069.116700 457.016510 7951.070000 7961.380000 7953.034633 845.075659
332 0.031719 0.125847 0.057378 0.000287 0.467390 0.466400 0.467376 0.000030 0.402040 0.415317 0.405877 0.000027 0.030843 0.125548 0.056016 0.000596 0.032595 0.126146 0.058741 0.000583 0.460449 0.460543 0.461103 0.000058 0.474331 0.472257 0.473649 0.000063 0.396008 0.410293 0.400340 0.000052 0.408071 0.420341 0.411413 0.000055 977.850000 984.120000 977.992533 452.681101 1069.700000 1067.000000 1069.194100 459.885396 7952.450000 7948.880000 7952.813367 840.148250
333 0.031455 0.127157 0.057152 0.000291 0.467515 0.465923 0.467374 0.000031 0.402106 0.415108 0.405840 0.000027 0.030626 0.117800 0.055960 0.000592 0.032285 0.136515 0.058343 0.000595 0.462406 0.460353 0.461063 0.000059 0.472625 0.471492 0.473684 0.000063 0.397639 0.408970 0.400298 0.000053 0.406574 0.421246 0.411383 0.000056 976.940000 978.510000 978.041000 446.009839 1071.660000 1069.410000 1069.125233 468.112867 7951.400000 7952.080000 7952.833767 844.758596
334 0.031665 0.124748 0.056866 0.000284 0.468780 0.465876 0.467341 0.000030 0.403213 0.414707 0.405770 0.000027 0.030996 0.122645 0.055681 0.000588 0.032335 0.126851 0.058051 0.000579 0.462097 0.458689 0.461010 0.000058 0.475464 0.473063 0.473672 0.000063 0.397432 0.408282 0.400211 0.000052 0.408995 0.421131 0.411329 0.000056 977.390000 982.150000 978.008100 430.938467 1074.350000 1065.480000 1068.892067 467.688948 7948.260000 7952.370000 7953.099833 832.015896
335 0.031354 0.124648 0.056772 0.000291 0.467546 0.466342 0.467375 0.000030 0.402117 0.415088 0.405785 0.000027 0.030452 0.120309 0.055746 0.000597 0.032256 0.128987 0.057799 0.000584 0.460760 0.460226 0.461021 0.000056 0.474332 0.472457 0.473729 0.000063 0.396213 0.409239 0.400230 0.000051 0.408020 0.420936 0.411339 0.000056 976.160000 981.340000 978.078167 430.948907 1072.120000 1064.520000 1068.506633 469.063029 7951.720000 7954.140000 7953.415200 831.622142
336 0.031312 0.124992 0.056498 0.000285 0.467401 0.466497 0.467331 0.000031 0.401988 0.415271 0.405706 0.000027 0.030555 0.126986 0.055488 0.000594 0.032070 0.122999 0.057508 0.000570 0.460435 0.459249 0.461026 0.000057 0.474367 0.473745 0.473636 0.000064 0.395953 0.409410 0.400195 0.000052 0.408023 0.421133 0.411217 0.000056 974.150000 984.090000 977.953100 425.863907 1074.550000 1067.370000 1068.633967 468.906880 7951.300000 7948.540000 7953.412933 830.711912
337 0.031250 0.127278 0.056433 0.000288 0.467462 0.466681 0.467308 0.000030 0.402030 0.415771 0.405677 0.000027 0.030476 0.126230 0.055526 0.000592 0.032023 0.128327 0.057340 0.000579 0.461554 0.460200 0.460894 0.000058 0.473369 0.473162 0.473722 0.000063 0.396893 0.410104 0.400089 0.000052 0.407167 0.421437 0.411265 0.000056 975.070000 978.670000 977.575667 424.832344 1071.500000 1062.830000 1068.591233 468.859157 7953.430000 7958.500000 7953.833100 825.855904
338 0.031057 0.126698 0.056427 0.000289 0.467907 0.465708 0.467259 0.000030 0.402380 0.414857 0.405634 0.000027 0.030237 0.125335 0.055477 0.000586 0.031877 0.128061 0.057377 0.000598 0.461797 0.459646 0.460839 0.000057 0.474018 0.471771 0.473679 0.000064 0.397063 0.409499 0.400035 0.000052 0.407697 0.420214 0.411234 0.000056 977.550000 981.600000 977.334233 412.721718 1075.580000 1067.910000 1068.386833 480.136117 7946.870000 7950.490000 7954.278933 831.514029
339 0.030815 0.124804 0.056368 0.000287 0.468552 0.466368 0.467332 0.000031 0.402892 0.415134 0.405687 0.000027 0.030253 0.128426 0.055813 0.000598 0.031376 0.121182 0.056923 0.000583 0.461983 0.460210 0.460898 0.000057 0.475122 0.472527 0.473765 0.000064 0.397223 0.410442 0.400135 0.000051 0.408560 0.419825 0.411239 0.000056 976.040000 982.410000 977.513500 410.457121 1073.830000 1068.490000 1068.239933 483.422025 7950.130000 7949.100000 7954.246567 831.725197
340 0.030770 0.124893 0.056102 0.000288 0.468186 0.465222 0.467306 0.000031 0.402573 0.414173 0.405626 0.000027 0.029910 0.119876 0.055685 0.000597 0.031631 0.129911 0.056520 0.000577 0.462262 0.459307 0.460867 0.000058 0.474109 0.471137 0.473746 0.000063 0.397409 0.408392 0.400090 0.000052 0.407738 0.419953 0.411162 0.000055 978.550000 978.150000 977.657867 405.461575 1072.930000 1065.820000 1068.336300 479.632353 7948.520000 7956.030000 7954.005833 831.902822
341 0.030522 0.125459 0.055972 0.000290 0.468002 0.465609 0.467344 0.000030 0.402380 0.414586 0.405638 0.000026 0.029802 0.123256 0.055693 0.000602 0.031241 0.127662 0.056252 0.000571 0.462073 0.459341 0.460896 0.000057 0.473931 0.471876 0.473792 0.000062 0.397232 0.408929 0.400116 0.000051 0.407527 0.420244 0.411161 0.000054 975.850000 977.360000 977.881733 402.153104 1069.820000 1058.170000 1068.038500 470.546225 7954.330000 7964.470000 7954.079767 825.161945
342 0.030511 0.125090 0.055842 0.000291 0.468705 0.464959 0.467387 0.000030 0.402976 0.413979 0.405656 0.000026 0.030123 0.122128 0.055362 0.000596 0.030899 0.128052 0.056322 0.000574 0.462709 0.459600 0.460891 0.000057 0.474701 0.470318 0.473883 0.000062 0.397821 0.408979 0.400062 0.000051 0.408130 0.418978 0.411249 0.000055 976.890000 976.920000 977.993233 388.007432 1075.940000 1065.270000 1068.282800 467.151436 7947.170000 7957.810000 7953.723967 797.547838
343 0.030333 0.122929 0.055442 0.000283 0.468860 0.466250 0.467396 0.000030 0.403081 0.414752 0.405603 0.000026 0.029781 0.123240 0.054999 0.000583 0.030886 0.122618 0.055886 0.000565 0.462762 0.460167 0.460951 0.000056 0.474959 0.472332 0.473841 0.000062 0.397815 0.409628 0.400058 0.000051 0.408348 0.419875 0.411148 0.000055 974.880000 979.770000 978.074067 391.216880 1071.810000 1065.770000 1068.336600 472.655108 7953.310000 7954.460000 7953.589333 798.752192
344 0.030323 0.123523 0.055050 0.000285 0.468156 0.465559 0.467470 0.000030 0.402481 0.414254 0.405607 0.000026 0.029888 0.118508 0.054631 0.000583 0.030758 0.128538 0.055469 0.000560 0.461614 0.459435 0.460968 0.000056 0.474699 0.471683 0.473972 0.000062 0.396855 0.408296 0.400017 0.000050 0.408108 0.420211 0.411196 0.000056 975.530000 982.510000 978.028533 380.649653 1069.550000 1062.910000 1068.373067 466.952266 7954.920000 7954.580000 7953.598400 780.327162
345 0.029955 0.125245 0.054876 0.000284 0.468653 0.466631 0.467502 0.000029 0.402848 0.415423 0.405608 0.000026 0.029403 0.123563 0.054463 0.000581 0.030506 0.126927 0.055290 0.000556 0.462545 0.458443 0.461054 0.000055 0.474761 0.474819 0.473951 0.000061 0.397574 0.408211 0.400065 0.000049 0.408122 0.422635 0.411152 0.000054 976.430000 979.700000 978.092067 378.870813 1069.380000 1061.070000 1068.262067 474.398334 7954.190000 7959.230000 7953.645867 773.413193
346 0.029423 0.123614 0.054710 0.000280 0.468958 0.465784 0.467517 0.000030 0.403028 0.414458 0.405596 0.000027 0.028819 0.126759 0.054368 0.000578 0.030026 0.120470 0.055052 0.000554 0.463352 0.459603 0.461064 0.000057 0.474565 0.471964 0.473969 0.000063 0.398172 0.409677 0.400060 0.000051 0.407884 0.419240 0.411132 0.000056 979.460000 983.830000 978.061467 378.657082 1072.260000 1061.980000 1068.081067 467.041561 7948.280000 7954.190000 7953.857467 769.532500
347 0.029555 0.121325 0.054648 0.000283 0.467708 0.465761 0.467492 0.000030 0.401985 0.414095 0.405565 0.000027 0.029177 0.120282 0.054220 0.000585 0.029932 0.122368 0.055076 0.000554 0.461494 0.459197 0.461099 0.000057 0.473923 0.472325 0.473884 0.000062 0.396646 0.408360 0.400067 0.000051 0.407324 0.419831 0.411063 0.000055 977.790000 985.030000 977.927067 380.662162 1069.270000 1067.110000 1068.012567 476.680925 7952.940000 7947.860000 7954.060367 770.251450
348 0.028976 0.123930 0.054574 0.000286 0.467065 0.466413 0.467397 0.000030 0.401352 0.415040 0.405474 0.000027 0.028335 0.124403 0.054243 0.000591 0.029617 0.123457 0.054905 0.000562 0.460523 0.459871 0.461025 0.000058 0.473608 0.472955 0.473770 0.000063 0.395695 0.409550 0.400008 0.000052 0.407009 0.420530 0.410940 0.000056 973.140000 980.080000 977.958700 386.659281 1073.080000 1061.690000 1067.872500 483.507589 7953.780000 7958.230000 7954.168800 774.962451
349 0.028982 0.125138 0.054477 0.000288 0.468007 0.465187 0.467349 0.000031 0.402154 0.414179 0.405418 0.000027 0.028536 0.121336 0.054277 0.000590 0.029428 0.128940 0.054677 0.000565 0.461353 0.458960 0.460982 0.000060 0.474662 0.471414 0.473716 0.000064 0.396430 0.408316 0.399976 0.000053 0.407877 0.420043 0.410860 0.000056 977.530000 979.390000 978.001933 386.500187 1070.030000 1061.490000 1067.718833 490.699037 7952.440000 7959.120000 7954.279233 771.308830
350 0.029185 0.123197 0.054266 0.000285 0.467853 0.467024 0.467358 0.000031 0.402053 0.415450 0.405394 0.000028 0.028452 0.120985 0.054192 0.000602 0.029917 0.125410 0.054340 0.000561 0.462108 0.460152 0.460944 0.000060 0.473599 0.473896 0.473772 0.000063 0.397060 0.409277 0.399931 0.000053 0.407046 0.421623 0.410857 0.000056 975.420000 982.030000 977.823333 392.327399 1070.830000 1061.070000 1067.875267 503.117327 7953.750000 7956.900000 7954.301400 771.768803
351 0.028722 0.121827 0.053886 0.000282 0.468522 0.466847 0.467309 0.000031 0.402552 0.415094 0.405296 0.000027 0.027303 0.120382 0.053501 0.000574 0.030141 0.123273 0.054272 0.000571 0.462737 0.460674 0.460984 0.000060 0.474307 0.473019 0.473634 0.000064 0.397422 0.409630 0.399862 0.000053 0.407682 0.420557 0.410730 0.000055 974.180000 984.140000 977.703600 391.159932 1066.380000 1060.350000 1067.697533 504.028195 7959.440000 7955.510000 7954.598867 764.967276
352 0.028508 0.121485 0.053691 0.000279 0.467675 0.465269 0.467293 0.000031 0.401800 0.413701 0.405253 0.000027 0.027132 0.130579 0.053503 0.000595 0.029884 0.112391 0.053879 0.000546 0.461272 0.457864 0.460983 0.000060 0.474078 0.472674 0.473603 0.000063 0.396151 0.408771 0.399861 0.000053 0.407449 0.418631 0.410645 0.000055 975.930000 985.510000 977.689933 389.810128 1070.280000 1062.790000 1067.663867 510.422099 7953.790000 7951.700000 7954.646200 764.456434
353 0.028239 0.123220 0.053644 0.000282 0.468234 0.465539 0.467333 0.000031 0.402235 0.414191 0.405280 0.000027 0.027176 0.126581 0.053347 0.000590 0.029303 0.119859 0.053941 0.000556 0.461330 0.459601 0.461068 0.000061 0.475138 0.471477 0.473598 0.000064 0.396207 0.409648 0.399910 0.000053 0.408263 0.418734 0.410649 0.000055 976.600000 982.040000 977.747867 389.065261 1072.720000 1061.460000 1067.550067 514.851108 7950.680000 7956.500000 7954.702067 759.316766
354 0.028017 0.121385 0.053279 0.000282 0.468575 0.466615 0.467242 0.000031 0.402491 0.414830 0.405147 0.000027 0.027126 0.114475 0.052740 0.000583 0.028909 0.128294 0.053818 0.000562 0.462421 0.461068 0.461008 0.000060 0.474728 0.472162 0.473475 0.000064 0.397127 0.409079 0.399768 0.000052 0.407855 0.420581 0.410526 0.000057 976.100000 982.850000 977.519267 387.063163 1069.400000 1061.340000 1067.448600 515.070430 7954.500000 7955.810000 7955.032133 753.533577
355 0.027807 0.122478 0.052969 0.000285 0.468662 0.465281 0.467381 0.000031 0.402533 0.413861 0.405219 0.000027 0.026772 0.124108 0.052473 0.000585 0.028841 0.120848 0.053465 0.000557 0.461924 0.458680 0.461115 0.000060 0.475400 0.471882 0.473647 0.000065 0.396651 0.408494 0.399819 0.000053 0.408416 0.419227 0.410619 0.000057 977.630000 980.190000 977.353900 390.936899 1068.670000 1064.410000 1067.261233 514.363568 7953.700000 7955.400000 7955.384867 756.085051
356 0.027549 0.120219 0.052763 0.000285 0.469074 0.465851 0.467345 0.000030 0.402845 0.414006 0.405158 0.000026 0.026885 0.117974 0.052092 0.000594 0.028213 0.122464 0.053434 0.000557 0.463457 0.460695 0.461109 0.000060 0.474690 0.471007 0.473581 0.000064 0.397972 0.409287 0.399757 0.000053 0.407719 0.418726 0.410559 0.000056 974.360000 980.680000 976.989900 396.000119 1069.580000 1055.180000 1067.135733 499.208052 7956.060000 7964.140000 7955.874367 757.092449
357 0.027156 0.120662 0.052510 0.000289 0.468250 0.466116 0.467381 0.000031 0.402086 0.414298 0.405151 0.000028 0.026225 0.118915 0.051591 0.000590 0.028088 0.122409 0.053430 0.000569 0.462859 0.461294 0.461159 0.000061 0.473642 0.470939 0.473603 0.000065 0.397364 0.409937 0.399724 0.000054 0.406809 0.418659 0.410577 0.000057 973.180000 980.760000 976.916667 400.925472 1070.850000 1060.250000 1066.867267 499.659463 7955.970000 7958.990000 7956.216067 771.190081
358 0.027075 0.120816 0.052027 0.000281 0.468631 0.465210 0.467429 0.000031 0.402397 0.413551 0.405118 0.000027 0.026364 0.127748 0.051001 0.000574 0.027786 0.113884 0.053054 0.000561 0.462981 0.458282 0.461249 0.000061 0.474280 0.472138 0.473608 0.000064 0.397489 0.408702 0.399712 0.000053 0.407306 0.418400 0.410525 0.000055 972.500000 982.580000 976.750267 406.510883 1068.810000 1064.580000 1066.964633 499.884747 7958.690000 7952.840000 7956.285100 786.707347
359 0.027009 0.119463 0.052039 0.000281 0.468330 0.465317 0.467444 0.000030 0.402132 0.413439 0.405133 0.000027 0.026286 0.122461 0.050977 0.000565 0.027733 0.116465 0.053102 0.000576 0.462099 0.459433 0.461229 0.000060 0.474561 0.471200 0.473658 0.000064 0.396727 0.408887 0.399692 0.000052 0.407537 0.417990 0.410574 0.000056 976.640000 977.870000 976.622033 409.178506 1070.580000 1060.210000 1066.754633 496.316773 7952.780000 7961.920000 7956.623333 796.178069
360 0.026700 0.118087 0.051874 0.000279 0.467988 0.465218 0.467403 0.000031 0.401795 0.413148 0.405073 0.000026 0.026186 0.114008 0.050989 0.000581 0.027213 0.122166 0.052760 0.000566 0.461586 0.459945 0.461230 0.000060 0.474390 0.470490 0.473575 0.000063 0.396276 0.408055 0.399694 0.000053 0.407314 0.418242 0.410453 0.000055 973.390000 979.160000 976.921500 410.962487 1071.760000 1062.330000 1066.635900 489.784999 7954.850000 7958.510000 7956.442600 796.548035
361 0.026619 0.120954 0.051897 0.000285 0.468105 0.465687 0.467476 0.000030 0.401882 0.413977 0.405140 0.000027 0.025593 0.120250 0.050974 0.000586 0.027644 0.121658 0.052820 0.000571 0.461707 0.459406 0.461199 0.000060 0.474504 0.471969 0.473754 0.000063 0.396290 0.408533 0.399665 0.000053 0.407475 0.419422 0.410614 0.000055 975.210000 982.440000 976.947800 418.490353 1068.150000 1060.160000 1066.608700 482.988146 7956.640000 7957.400000 7956.443500 814.755245
362 0.026346 0.120908 0.051730 0.000290 0.469236 0.466722 0.467479 0.000031 0.402803 0.414850 0.405117 0.000027 0.025048 0.122712 0.050839 0.000583 0.027644 0.119105 0.052621 0.000582 0.462935 0.460744 0.461193 0.000061 0.475537 0.472700 0.473766 0.000064 0.397252 0.410039 0.399640 0.000053 0.408353 0.419661 0.410594 0.000056 975.570000 983.960000 977.130633 419.228048 1070.690000 1061.120000 1066.706567 485.773030 7953.740000 7954.920000 7956.162800 824.118564
363 0.026492 0.121070 0.051346 0.000281 0.468701 0.466344 0.467475 0.000031 0.402369 0.414553 0.405056 0.000027 0.025688 0.119648 0.050500 0.000567 0.027296 0.122493 0.052193 0.000573 0.462846 0.460225 0.461253 0.000061 0.474556 0.472463 0.473697 0.000063 0.397272 0.409138 0.399640 0.000053 0.407467 0.419967 0.410471 0.000056 977.240000 979.530000 977.175133 420.088398 1073.640000 1061.210000 1066.710867 485.545447 7949.120000 7959.260000 7956.114000 825.848764
364 0.026150 0.117664 0.051291 0.000277 0.467985 0.466540 0.467427 0.000031 0.401709 0.414208 0.405006 0.000027 0.024949 0.116436 0.050641 0.000576 0.027350 0.118892 0.051941 0.000565 0.461144 0.459911 0.461188 0.000061 0.474825 0.473169 0.473665 0.000063 0.395715 0.408390 0.399606 0.000054 0.407704 0.420027 0.410407 0.000055 977.570000 977.420000 977.241433 424.127410 1071.570000 1057.910000 1066.614600 490.102386 7950.860000 7964.670000 7956.143967 832.591587
365 0.025944 0.121021 0.051227 0.000284 0.468155 0.464567 0.467423 0.000030 0.401823 0.413035 0.404994 0.000027 0.025042 0.123064 0.050462 0.000588 0.026845 0.118978 0.051992 0.000572 0.462108 0.457676 0.461115 0.000061 0.474201 0.471458 0.473731 0.000062 0.396548 0.407485 0.399517 0.000054 0.407098 0.418586 0.410471 0.000054 975.200000 984.530000 977.035600 427.031580 1069.940000 1058.110000 1066.916700 500.877686 7954.860000 7957.360000 7956.047700 859.786447
366 0.025825 0.118825 0.051126 0.000287 0.467954 0.466648 0.467401 0.000031 0.401634 0.414475 0.404960 0.000027 0.024499 0.112501 0.050342 0.000594 0.027150 0.125149 0.051910 0.000571 0.461799 0.460395 0.461052 0.000061 0.474108 0.472901 0.473751 0.000063 0.396204 0.408211 0.399446 0.000054 0.407064 0.420739 0.410475 0.000055 975.910000 983.530000 977.119967 424.772420 1070.690000 1067.210000 1066.972833 506.883743 7953.400000 7949.260000 7955.907200 861.211842
367 0.025518 0.122258 0.050975 0.000297 0.467844 0.465141 0.467467 0.000030 0.401495 0.413708 0.404993 0.000027 0.024661 0.128444 0.050118 0.000615 0.026375 0.116072 0.051833 0.000582 0.461884 0.458869 0.461091 0.000060 0.473803 0.471412 0.473844 0.000063 0.396301 0.409305 0.399445 0.000054 0.406689 0.418111 0.410542 0.000055 975.910000 979.070000 977.310000 432.604615 1073.750000 1062.710000 1066.912700 502.509690 7950.340000 7958.220000 7955.777300 862.317215
368 0.025415 0.116496 0.050613 0.000287 0.468466 0.466158 0.467497 0.000030 0.402008 0.413709 0.404965 0.000027 0.024419 0.118189 0.049623 0.000587 0.026411 0.114802 0.051602 0.000568 0.462461 0.459785 0.461215 0.000060 0.474470 0.472532 0.473780 0.000062 0.396755 0.408545 0.399477 0.000053 0.407262 0.418872 0.410453 0.000054 977.610000 980.740000 977.514600 434.438831 1069.880000 1060.920000 1066.927700 506.985637 7952.510000 7958.340000 7955.557700 879.519619
369 0.025170 0.120417 0.050315 0.000287 0.468152 0.465864 0.467422 0.000030 0.401705 0.414047 0.404856 0.000027 0.024348 0.120864 0.049347 0.000588 0.025993 0.119969 0.051283 0.000563 0.462304 0.459819 0.461132 0.000060 0.473999 0.471909 0.473712 0.000062 0.396611 0.408976 0.399365 0.000053 0.406798 0.419118 0.410348 0.000054 980.450000 979.960000 977.831533 429.025174 1068.920000 1058.120000 1066.840500 511.569621 7950.630000 7961.920000 7955.327967 878.234307
370 0.025224 0.118682 0.050219 0.000284 0.468305 0.466180 0.467437 0.000030 0.401843 0.414055 0.404855 0.000027 0.024800 0.118544 0.049378 0.000588 0.025649 0.118819 0.051061 0.000556 0.463132 0.459354 0.461110 0.000060 0.473478 0.473006 0.473765 0.000062 0.397382 0.408233 0.399351 0.000053 0.406304 0.419878 0.410359 0.000054 975.520000 984.190000 978.110400 429.993498 1070.620000 1061.890000 1066.836300 508.187406 7953.860000 7953.920000 7955.053300 870.359118
371 0.025046 0.118272 0.050078 0.000285 0.467907 0.466454 0.467435 0.000030 0.401478 0.414226 0.404832 0.000027 0.024911 0.121312 0.049173 0.000583 0.025181 0.115231 0.050984 0.000554 0.460858 0.460145 0.461086 0.000061 0.474957 0.472763 0.473784 0.000062 0.395466 0.409320 0.399299 0.000053 0.407490 0.419133 0.410364 0.000054 978.280000 980.780000 978.370400 429.620405 1069.450000 1062.240000 1066.753200 507.182702 7952.270000 7956.980000 7954.876400 866.444814
372 0.025044 0.117858 0.049884 0.000285 0.468161 0.467015 0.467484 0.000030 0.401694 0.414641 0.404844 0.000026 0.024918 0.116012 0.048995 0.000575 0.025169 0.119704 0.050774 0.000568 0.461689 0.461103 0.461166 0.000061 0.474634 0.472926 0.473802 0.000062 0.396173 0.409340 0.399340 0.000053 0.407214 0.419943 0.410347 0.000054 979.740000 982.380000 978.616300 430.648646 1069.670000 1062.360000 1066.671800 498.970435 7950.590000 7955.260000 7954.711900 863.894478
373 0.025017 0.117523 0.049728 0.000282 0.468506 0.465632 0.467500 0.000030 0.401983 0.413416 0.404834 0.000026 0.024323 0.123299 0.048987 0.000573 0.025710 0.111747 0.050469 0.000559 0.462663 0.459169 0.461243 0.000060 0.474350 0.472095 0.473757 0.000061 0.396912 0.408788 0.399405 0.000052 0.407054 0.418043 0.410263 0.000053 978.790000 975.950000 978.762500 438.022929 1070.260000 1062.710000 1066.522433 488.517153 7950.950000 7961.340000 7954.715067 852.310844
374 0.024727 0.117587 0.049640 0.000284 0.468697 0.466241 0.467567 0.000030 0.402102 0.413943 0.404878 0.000026 0.024221 0.119762 0.049077 0.000581 0.025234 0.115412 0.050203 0.000563 0.462626 0.459081 0.461288 0.000060 0.474769 0.473401 0.473847 0.000060 0.396865 0.408183 0.399456 0.000052 0.407339 0.419703 0.410300 0.000052 979.600000 979.830000 979.087700 439.105960 1063.750000 1060.260000 1066.202667 479.173300 7956.650000 7959.910000 7954.709633 832.348674
375 0.024515 0.119457 0.049728 0.000286 0.469099 0.465939 0.467611 0.000030 0.402411 0.413966 0.404928 0.000026 0.023746 0.118523 0.049425 0.000587 0.025284 0.120390 0.050030 0.000567 0.463418 0.458750 0.461324 0.000059 0.474780 0.473127 0.473897 0.000061 0.397467 0.407716 0.399540 0.000052 0.407355 0.420217 0.410317 0.000053 979.070000 979.770000 979.186200 445.180658 1070.120000 1065.100000 1066.021467 487.210937 7950.810000 7955.130000 7954.792333 867.130268
376 0.024137 0.118544 0.049533 0.000287 0.469006 0.466592 0.467639 0.000030 0.402275 0.414385 0.404923 0.000026 0.023781 0.128530 0.049305 0.000602 0.024493 0.108557 0.049761 0.000563 0.462937 0.460845 0.461360 0.000059 0.475074 0.472339 0.473918 0.000060 0.397064 0.410998 0.399552 0.000052 0.407487 0.417772 0.410294 0.000053 980.730000 982.730000 979.595500 443.206554 1069.020000 1060.130000 1065.823667 488.240252 7950.250000 7957.140000 7954.580833 863.694293
377 0.024302 0.118152 0.049262 0.000287 0.468622 0.466280 0.467684 0.000029 0.401974 0.414061 0.404921 0.000026 0.023826 0.125865 0.049042 0.000593 0.024779 0.110440 0.049483 0.000564 0.462062 0.459694 0.461482 0.000058 0.475182 0.472866 0.473887 0.000061 0.396326 0.409620 0.399616 0.000051 0.407621 0.418503 0.410226 0.000053 982.620000 981.230000 979.767500 436.666813 1068.340000 1064.500000 1065.727700 495.286828 7949.040000 7954.270000 7954.504800 879.617488
378 0.024159 0.121343 0.049146 0.000293 0.468491 0.465683 0.467695 0.000030 0.401841 0.414032 0.404913 0.000027 0.023581 0.119132 0.049000 0.000591 0.024736 0.123553 0.049293 0.000580 0.462368 0.458362 0.461457 0.000058 0.474614 0.473005 0.473934 0.000062 0.396550 0.407477 0.399588 0.000051 0.407132 0.420587 0.410238 0.000054 980.970000 981.740000 979.985033 429.781677 1066.650000 1061.530000 1065.689733 491.087771 7952.380000 7956.730000 7954.325233 864.972269
379 0.023828 0.117021 0.048818 0.000285 0.468163 0.465490 0.467663 0.000030 0.401513 0.413220 0.404836 0.000026 0.022451 0.115293 0.048756 0.000585 0.025205 0.118748 0.048881 0.000565 0.462070 0.459680 0.461477 0.000058 0.474257 0.471300 0.473849 0.000062 0.396127 0.408022 0.399569 0.000051 0.406899 0.418418 0.410104 0.000054 979.830000 983.030000 980.391533 429.257787 1071.500000 1061.940000 1065.632267 504.428784 7948.670000 7955.030000 7953.976200 888.716780
380 0.023773 0.119286 0.048592 0.000284 0.468596 0.467220 0.467664 0.000030 0.401873 0.415030 0.404803 0.000026 0.022628 0.125794 0.048454 0.000579 0.024919 0.112778 0.048730 0.000567 0.462033 0.461012 0.461471 0.000058 0.475160 0.473429 0.473857 0.000061 0.396122 0.410729 0.399518 0.000051 0.407624 0.419332 0.410088 0.000054 979.140000 982.190000 980.562800 437.508077 1066.850000 1060.720000 1065.212233 514.950987 7954.010000 7957.090000 7954.224967 910.250397
381 0.023870 0.115056 0.048696 0.000278 0.468489 0.466755 0.467644 0.000029 0.401796 0.414000 0.404802 0.000026 0.022434 0.116106 0.048631 0.000579 0.025306 0.114006 0.048760 0.000557 0.461516 0.461135 0.461442 0.000058 0.475461 0.472376 0.473846 0.000060 0.395653 0.409381 0.399521 0.000052 0.407938 0.418620 0.410083 0.000053 978.520000 985.720000 980.764467 437.486850 1068.790000 1059.810000 1065.011433 515.931073 7952.690000 7954.470000 7954.224100 900.185643
382 0.023684 0.116545 0.048645 0.000287 0.468780 0.464858 0.467620 0.000030 0.402016 0.412611 0.404774 0.000026 0.022208 0.120091 0.048557 0.000599 0.025160 0.112999 0.048733 0.000561 0.462880 0.458100 0.461435 0.000058 0.474681 0.471616 0.473806 0.000061 0.396779 0.407399 0.399503 0.000052 0.407252 0.417823 0.410045 0.000053 980.040000 981.620000 981.116200 437.692148 1070.520000 1058.960000 1064.922967 507.216077 7949.440000 7959.420000 7953.960833 883.098393
383 0.023389 0.117416 0.048534 0.000288 0.468067 0.466353 0.467653 0.000029 0.401365 0.414012 0.404785 0.000026 0.021831 0.119842 0.048324 0.000616 0.024947 0.114990 0.048744 0.000567 0.461713 0.460455 0.461485 0.000057 0.474420 0.472250 0.473821 0.000062 0.395731 0.409363 0.399511 0.000052 0.406999 0.418661 0.410059 0.000054 979.050000 983.710000 981.595767 433.491784 1070.330000 1060.760000 1064.981900 510.487861 7950.620000 7955.530000 7953.422333 878.844532
384 0.023264 0.120144 0.048346 0.000287 0.469219 0.466656 0.467635 0.000030 0.402325 0.414679 0.404742 0.000026 0.022320 0.123105 0.048027 0.000601 0.024207 0.117183 0.048665 0.000557 0.463181 0.461022 0.461496 0.000057 0.475256 0.472289 0.473775 0.000062 0.397052 0.410334 0.399476 0.000052 0.407599 0.419023 0.410008 0.000055 980.190000 986.470000 981.756100 428.366928 1076.230000 1058.640000 1064.834900 516.482968 7943.580000 7954.890000 7953.409000 868.226350
385 0.023134 0.116193 0.048321 0.000286 0.469093 0.465939 0.467585 0.000030 0.402199 0.413477 0.404695 0.000026 0.021907 0.124637 0.047908 0.000609 0.024361 0.107750 0.048734 0.000577 0.464426 0.459984 0.461458 0.000056 0.473759 0.471895 0.473711 0.000062 0.398048 0.409682 0.399426 0.000051 0.406350 0.417273 0.409964 0.000055 977.550000 986.450000 981.794300 432.988186 1072.230000 1056.940000 1064.992433 519.187488 7950.220000 7956.610000 7953.213267 870.600308
386 0.023085 0.117386 0.048215 0.000289 0.468023 0.466020 0.467587 0.000030 0.401282 0.413725 0.404681 0.000027 0.021753 0.115997 0.047624 0.000605 0.024418 0.118775 0.048805 0.000585 0.462073 0.460810 0.461495 0.000057 0.473973 0.471230 0.473678 0.000063 0.396025 0.409088 0.399414 0.000051 0.406540 0.418361 0.409947 0.000056 975.630000 984.630000 981.716400 436.416693 1072.570000 1059.450000 1065.045800 521.723415 7951.800000 7955.920000 7953.237800 867.932164
387 0.022654 0.118514 0.048093 0.000290 0.469081 0.466943 0.467602 0.000030 0.402117 0.414679 0.404675 0.000027 0.021887 0.114317 0.047599 0.000608 0.023422 0.122712 0.048587 0.000581 0.463616 0.461212 0.461471 0.000057 0.474547 0.472675 0.473733 0.000063 0.397356 0.409177 0.399390 0.000051 0.406878 0.420180 0.409961 0.000057 972.780000 985.330000 981.261867 440.021159 1069.750000 1056.640000 1065.317000 524.808112 7957.470000 7958.030000 7953.421133 860.724728
388 0.022641 0.114778 0.047951 0.000286 0.468043 0.465284 0.467578 0.000030 0.401232 0.412708 0.404634 0.000026 0.022035 0.115591 0.047372 0.000595 0.023247 0.113964 0.048530 0.000577 0.462300 0.459196 0.461582 0.000057 0.473785 0.471372 0.473575 0.000063 0.396260 0.407655 0.399450 0.000050 0.406204 0.417760 0.409818 0.000056 976.990000 984.110000 981.072167 450.665606 1073.400000 1057.320000 1065.548900 517.002840 7949.610000 7958.570000 7953.378933 848.747846
389 0.022847 0.121241 0.047967 0.000301 0.468989 0.466394 0.467536 0.000030 0.402067 0.414621 0.404601 0.000027 0.021865 0.123579 0.047492 0.000626 0.023829 0.118903 0.048441 0.000592 0.462764 0.460384 0.461548 0.000056 0.475213 0.472403 0.473524 0.000063 0.396629 0.409864 0.399440 0.000051 0.407505 0.419378 0.409762 0.000057 978.460000 983.560000 980.926867 454.377594 1070.530000 1061.490000 1065.796433 514.823480 7951.010000 7954.950000 7953.276700 840.074819
390 0.022502 0.117514 0.047661 0.000297 0.468102 0.466111 0.467518 0.000029 0.401262 0.413822 0.404539 0.000026 0.021498 0.120071 0.047000 0.000609 0.023505 0.114957 0.048322 0.000588 0.463410 0.459178 0.461594 0.000056 0.472795 0.473044 0.473441 0.000062 0.397123 0.408312 0.399405 0.000050 0.405402 0.419331 0.409674 0.000056 977.790000 986.970000 980.754867 452.384440 1077.080000 1059.740000 1066.225100 517.715128 7945.130000 7953.290000 7953.020033 830.875285
391 0.022218 0.116330 0.047375 0.000297 0.468373 0.465998 0.467522 0.000030 0.401449 0.413548 0.404500 0.000026 0.021989 0.114990 0.046689 0.000610 0.022447 0.117670 0.048062 0.000591 0.462028 0.459873 0.461619 0.000057 0.474717 0.472123 0.473425 0.000062 0.396022 0.408141 0.399379 0.000051 0.406876 0.418955 0.409621 0.000056 976.880000 984.430000 980.488300 450.880491 1074.220000 1060.820000 1066.530633 525.843525 7948.900000 7954.750000 7952.981067 836.355241
392 0.021865 0.115684 0.046926 0.000290 0.469002 0.466342 0.467440 0.000030 0.401932 0.413743 0.404363 0.000027 0.021988 0.115872 0.046342 0.000593 0.021743 0.115496 0.047511 0.000578 0.462981 0.459831 0.461627 0.000057 0.475024 0.472853 0.473254 0.000063 0.396832 0.408237 0.399334 0.000051 0.407032 0.419250 0.409392 0.000057 979.380000 983.140000 980.203033 451.092445 1072.680000 1062.260000 1066.879633 519.828480 7947.940000 7954.600000 7952.917333 826.038325
393 0.021930 0.116990 0.046839 0.000289 0.468894 0.465143 0.467482 0.000030 0.401850 0.412920 0.404386 0.000026 0.022042 0.119307 0.046334 0.000591 0.021819 0.114674 0.047344 0.000581 0.461397 0.458378 0.461612 0.000057 0.476391 0.471908 0.473353 0.000063 0.395494 0.407518 0.399320 0.000051 0.408205 0.418323 0.409451 0.000056 978.010000 982.380000 979.991067 453.674008 1075.640000 1060.520000 1067.037733 518.284401 7946.350000 7957.100000 7952.971200 820.750948
394 0.021845 0.115874 0.046846 0.000290 0.468435 0.466745 0.467413 0.000030 0.401446 0.414115 0.404328 0.000027 0.022404 0.120310 0.046406 0.000599 0.021286 0.111438 0.047285 0.000577 0.463073 0.459960 0.461526 0.000056 0.473797 0.473531 0.473300 0.000063 0.396972 0.409012 0.399258 0.000051 0.405920 0.419217 0.409398 0.000056 977.120000 984.260000 979.990233 461.288958 1072.700000 1059.240000 1067.292667 520.476827 7950.180000 7956.500000 7952.717100 829.385194
395 0.021687 0.117869 0.046736 0.000298 0.467709 0.466584 0.467428 0.000030 0.400806 0.414277 0.404324 0.000027 0.022057 0.123243 0.046299 0.000602 0.021318 0.112496 0.047174 0.000586 0.462643 0.461300 0.461568 0.000057 0.472776 0.471868 0.473288 0.000063 0.396555 0.410591 0.399277 0.000052 0.405057 0.417963 0.409371 0.000056 975.130000 986.280000 979.815900 463.510992 1074.540000 1061.130000 1067.495867 522.882764 7950.330000 7952.590000 7952.688233 841.084841
396 0.021565 0.117173 0.046463 0.000295 0.469024 0.465180 0.467406 0.000030 0.401905 0.412979 0.404264 0.000026 0.021709 0.121927 0.046052 0.000598 0.021420 0.112418 0.046873 0.000586 0.463228 0.459407 0.461514 0.000056 0.474821 0.470953 0.473297 0.000063 0.397000 0.408785 0.399195 0.000050 0.406811 0.417173 0.409334 0.000056 979.650000 981.710000 979.813500 463.599605 1072.960000 1064.650000 1067.470333 522.947445 7947.390000 7953.640000 7952.716167 830.258606
397 0.021553 0.115501 0.046173 0.000290 0.469332 0.466462 0.467427 0.000030 0.402165 0.413818 0.404239 0.000026 0.021827 0.121869 0.045750 0.000593 0.021278 0.109134 0.046596 0.000579 0.463640 0.460078 0.461561 0.000057 0.475024 0.472847 0.473293 0.000063 0.397368 0.409347 0.399190 0.000051 0.406962 0.418290 0.409289 0.000055 980.320000 980.280000 979.938300 465.965074 1072.600000 1059.450000 1067.560900 517.658311 7947.080000 7960.270000 7952.500800 832.742042
398 0.021358 0.113561 0.046160 0.000296 0.468459 0.465415 0.467464 0.000030 0.401394 0.412637 0.404269 0.000026 0.021573 0.115003 0.045632 0.000593 0.021142 0.112118 0.046688 0.000606 0.463175 0.459503 0.461645 0.000056 0.473743 0.471328 0.473284 0.000064 0.396935 0.407828 0.399243 0.000050 0.405853 0.417446 0.409294 0.000056 977.490000 981.060000 979.861867 473.091020 1072.850000 1063.050000 1067.597400 510.515627 7949.660000 7955.890000 7952.540733 824.977866
399 0.021220 0.116828 0.046024 0.000294 0.468838 0.465754 0.467450 0.000030 0.401696 0.413415 0.404236 0.000026 0.021285 0.120704 0.045442 0.000582 0.021154 0.112951 0.046605 0.000602 0.462984 0.459663 0.461658 0.000056 0.474693 0.471844 0.473241 0.000063 0.396729 0.408819 0.399226 0.000050 0.406662 0.418010 0.409246 0.000055 976.210000 984.110000 979.763733 478.592257 1070.480000 1063.760000 1067.613133 494.158507 7953.310000 7952.130000 7952.623133 819.916549
400 0.021029 0.116124 0.045817 0.000289 0.468439 0.465617 0.467478 0.000029 0.401327 0.413193 0.404229 0.000026 0.021288 0.117400 0.045439 0.000578 0.020770 0.114848 0.046195 0.000588 0.462194 0.460042 0.461681 0.000056 0.474683 0.471192 0.473275 0.000063 0.396058 0.408645 0.399244 0.000050 0.406596 0.417741 0.409213 0.000055 981.650000 979.840000 979.579700 479.788458 1070.560000 1062.600000 1067.743967 479.181889 7947.790000 7957.560000 7952.676333 802.842832
401 0.020828 0.115524 0.045875 0.000290 0.469301 0.466051 0.467481 0.000029 0.402030 0.413472 0.404240 0.000026 0.021184 0.114572 0.045425 0.000577 0.020471 0.116476 0.046325 0.000593 0.463731 0.460398 0.461695 0.000055 0.474870 0.471703 0.473267 0.000063 0.397349 0.408524 0.399255 0.000050 0.406710 0.418419 0.409226 0.000056 977.640000 980.780000 979.469067 490.088650 1072.330000 1059.810000 1067.937967 477.610884 7950.030000 7959.410000 7952.592967 811.037792
402 0.020748 0.115713 0.045757 0.000293 0.468748 0.466312 0.467467 0.000029 0.401548 0.413722 0.404211 0.000026 0.020952 0.109064 0.045636 0.000585 0.020544 0.122361 0.045877 0.000597 0.463494 0.459991 0.461666 0.000056 0.474003 0.472633 0.473269 0.000063 0.397113 0.407352 0.399261 0.000050 0.405984 0.420092 0.409161 0.000056 979.210000 987.740000 979.429633 497.615311 1074.100000 1058.870000 1067.925033 478.234007 7946.690000 7953.390000 7952.645333 810.089357
403 0.020825 0.114611 0.045638 0.000290 0.469106 0.466206 0.467529 0.000030 0.401864 0.413467 0.404245 0.000026 0.021334 0.112228 0.045531 0.000580 0.020317 0.116995 0.045746 0.000596 0.462978 0.461497 0.461754 0.000056 0.475233 0.470915 0.473304 0.000062 0.396731 0.409107 0.399320 0.000051 0.406996 0.417827 0.409170 0.000055 974.750000 983.580000 979.459133 502.654067 1072.070000 1062.470000 1067.921333 475.555597 7953.180000 7953.950000 7952.619533 814.370321
404 0.020639 0.116855 0.045552 0.000292 0.468348 0.465332 0.467522 0.000029 0.401192 0.413061 0.404227 0.000026 0.021001 0.116508 0.045454 0.000587 0.020277 0.117202 0.045650 0.000596 0.462852 0.459824 0.461727 0.000056 0.473844 0.470840 0.473317 0.000062 0.396574 0.408327 0.399286 0.000050 0.405809 0.417794 0.409167 0.000055 980.330000 979.110000 979.448500 498.648668 1072.010000 1066.280000 1068.241133 460.768518 7947.660000 7954.610000 7952.310367 803.244980
405 0.020582 0.115156 0.045428 0.000294 0.468455 0.466386 0.467545 0.000029 0.401274 0.413701 0.404228 0.000026 0.021175 0.111772 0.045268 0.000583 0.019989 0.118541 0.045589 0.000603 0.461926 0.461075 0.461759 0.000055 0.474983 0.471696 0.473331 0.000062 0.395814 0.408680 0.399285 0.000050 0.406734 0.418723 0.409170 0.000055 977.750000 982.040000 979.459800 501.890633 1074.450000 1062.440000 1068.409967 460.943178 7947.800000 7955.520000 7952.130233 807.803410
406 0.020493 0.114591 0.045118 0.000287 0.468774 0.466214 0.467552 0.000029 0.401532 0.413471 0.404186 0.000025 0.021171 0.116378 0.045036 0.000584 0.019815 0.112805 0.045200 0.000584 0.463206 0.459831 0.461728 0.000056 0.474342 0.472597 0.473375 0.000062 0.396900 0.408313 0.399224 0.000050 0.406163 0.418629 0.409149 0.000054 975.690000 987.390000 979.266300 501.169587 1071.120000 1062.770000 1068.502400 452.835969 7953.190000 7949.840000 7952.231300 793.843612
407 0.020468 0.112794 0.045068 0.000287 0.467901 0.466017 0.467567 0.000029 0.400786 0.413033 0.404192 0.000026 0.021187 0.118025 0.044676 0.000569 0.019750 0.107563 0.045461 0.000599 0.461873 0.460897 0.461771 0.000056 0.473929 0.471137 0.473363 0.000062 0.395770 0.409466 0.399207 0.000050 0.405802 0.416601 0.409178 0.000055 975.820000 984.580000 979.315200 502.706067 1071.530000 1064.840000 1068.471767 449.798806 7952.650000 7950.580000 7952.213033 784.712353
408 0.020460 0.113185 0.045102 0.000292 0.468107 0.465643 0.467524 0.000029 0.400960 0.412775 0.404160 0.000026 0.020924 0.109943 0.044921 0.000583 0.019996 0.116428 0.045283 0.000607 0.462503 0.459923 0.461688 0.000057 0.473712 0.471364 0.473359 0.000063 0.396266 0.407426 0.399173 0.000051 0.405654 0.418123 0.409147 0.000055 978.750000 983.810000 978.984333 499.002548 1074.610000 1063.870000 1068.550333 450.408896 7946.640000 7952.320000 7952.465333 783.440541
409 0.020183 0.116129 0.044880 0.000294 0.467951 0.466003 0.467555 0.000029 0.400786 0.413522 0.404154 0.000026 0.020448 0.119949 0.044702 0.000588 0.019918 0.112309 0.045058 0.000610 0.462098 0.459757 0.461710 0.000056 0.473805 0.472249 0.473400 0.000062 0.395851 0.408786 0.399159 0.000051 0.405722 0.418258 0.409148 0.000055 979.270000 982.850000 978.991867 496.833373 1072.790000 1064.810000 1068.607800 438.903700 7947.940000 7952.340000 7952.400333 761.100113
410 0.020114 0.113847 0.044789 0.000289 0.468032 0.465395 0.467505 0.000029 0.400845 0.412663 0.404097 0.000026 0.020703 0.108603 0.044767 0.000581 0.019525 0.119090 0.044811 0.000598 0.461673 0.459370 0.461652 0.000056 0.474392 0.471420 0.473357 0.000062 0.395527 0.406755 0.399119 0.000051 0.406162 0.418570 0.409076 0.000055 977.240000 984.830000 978.979500 495.288689 1072.100000 1061.410000 1068.547233 441.547924 7950.660000 7953.760000 7952.473267 762.632869
411 0.019830 0.116263 0.044536 0.000288 0.468555 0.465289 0.467549 0.000029 0.401246 0.412935 0.404097 0.000026 0.020133 0.115695 0.044748 0.000582 0.019528 0.116830 0.044324 0.000585 0.463057 0.459432 0.461740 0.000057 0.474052 0.471147 0.473358 0.000063 0.396619 0.407871 0.399191 0.000051 0.405873 0.418000 0.409003 0.000055 979.260000 982.960000 978.870633 498.341492 1070.830000 1064.960000 1068.572200 445.939585 7949.910000 7952.080000 7952.557167 762.585652
412 0.020077 0.114214 0.044531 0.000287 0.468774 0.466481 0.467527 0.000030 0.401470 0.413641 0.404078 0.000027 0.020428 0.115181 0.044709 0.000573 0.019726 0.113248 0.044353 0.000596 0.462009 0.460342 0.461695 0.000057 0.475539 0.472619 0.473359 0.000063 0.395772 0.408568 0.399147 0.000051 0.407167 0.418713 0.409008 0.000056 979.390000 982.620000 978.896233 490.713406 1069.940000 1061.370000 1068.481633 456.006776 7950.670000 7956.010000 7952.622133 759.455220
413 0.019904 0.114484 0.044650 0.000291 0.468229 0.466455 0.467514 0.000029 0.400980 0.413659 0.404084 0.000026 0.020188 0.115023 0.045025 0.000587 0.019621 0.113944 0.044276 0.000600 0.462786 0.460758 0.461741 0.000056 0.473671 0.472153 0.473287 0.000062 0.396396 0.408898 0.399233 0.000051 0.405564 0.418421 0.408936 0.000055 979.530000 980.070000 978.926733 499.085099 1073.030000 1060.830000 1068.508533 458.772109 7947.440000 7959.100000 7952.564733 759.127865
414 0.019795 0.113329 0.044499 0.000287 0.467007 0.466696 0.467550 0.000030 0.399926 0.413691 0.404092 0.000026 0.020047 0.119511 0.045063 0.000586 0.019543 0.107148 0.043934 0.000576 0.461784 0.460484 0.461747 0.000057 0.472231 0.472908 0.473352 0.000063 0.395523 0.409338 0.399245 0.000051 0.404328 0.418044 0.408940 0.000055 979.930000 983.890000 978.954400 511.012156 1072.690000 1063.230000 1068.434000 470.091279 7947.380000 7952.880000 7952.611600 778.187680
415 0.019781 0.112946 0.044599 0.000291 0.468315 0.466598 0.467515 0.000030 0.401035 0.413550 0.404078 0.000026 0.020093 0.108764 0.044929 0.000578 0.019470 0.117128 0.044269 0.000600 0.462112 0.460228 0.461698 0.000056 0.474517 0.472967 0.473333 0.000063 0.395809 0.407509 0.399183 0.000051 0.406260 0.419591 0.408973 0.000056 976.390000 981.760000 979.092767 514.294277 1072.190000 1060.070000 1068.351167 470.183308 7951.420000 7958.170000 7952.556067 779.277003
416 0.019698 0.111389 0.044254 0.000284 0.468854 0.466029 0.467544 0.000030 0.401481 0.412833 0.404051 0.000027 0.020121 0.113424 0.044494 0.000566 0.019275 0.109353 0.044015 0.000583 0.462650 0.459397 0.461782 0.000055 0.475058 0.472660 0.473305 0.000063 0.396271 0.407501 0.399189 0.000050 0.406691 0.418164 0.408912 0.000056 979.250000 980.730000 979.054200 501.334025 1073.380000 1069.100000 1068.514200 457.665733 7947.370000 7950.170000 7952.431600 754.629146
417 0.019511 0.112507 0.044086 0.000285 0.468551 0.466545 0.467566 0.000030 0.401195 0.413439 0.404044 0.000027 0.020288 0.120649 0.044537 0.000594 0.018734 0.104365 0.043634 0.000571 0.462908 0.459274 0.461757 0.000055 0.474194 0.473816 0.473374 0.000064 0.396515 0.408480 0.399174 0.000050 0.405875 0.418398 0.408913 0.000056 976.670000 980.630000 979.116900 500.395609 1073.630000 1062.000000 1068.028600 463.325180 7949.700000 7957.370000 7952.854500 751.419927
418 0.019199 0.113695 0.043875 0.000286 0.468515 0.466758 0.467557 0.000030 0.401117 0.413798 0.404005 0.000027 0.019725 0.122804 0.043999 0.000568 0.018673 0.104586 0.043752 0.000585 0.463618 0.459683 0.461760 0.000056 0.473411 0.473832 0.473354 0.000065 0.397034 0.409151 0.399096 0.000051 0.405200 0.418445 0.408913 0.000057 978.440000 980.040000 979.250900 504.417230 1072.020000 1065.840000 1067.894667 457.738608 7949.540000 7954.120000 7952.854433 741.879138
419 0.019110 0.112552 0.043827 0.000287 0.468117 0.466582 0.467458 0.000030 0.400766 0.413477 0.403914 0.000027 0.019768 0.109305 0.043872 0.000560 0.018453 0.115798 0.043783 0.000598 0.463354 0.460913 0.461660 0.000056 0.472880 0.472250 0.473257 0.000065 0.396816 0.408172 0.398992 0.000051 0.404716 0.418783 0.408836 0.000057 977.730000 978.370000 979.489467 501.283933 1071.100000 1062.930000 1067.939267 461.929342 7951.170000 7958.700000 7952.571267 736.433562
420 0.018921 0.112112 0.043638 0.000285 0.468419 0.466704 0.467459 0.000030 0.400994 0.413515 0.403886 0.000026 0.019236 0.108785 0.043901 0.000565 0.018606 0.115438 0.043374 0.000578 0.463175 0.461146 0.461638 0.000055 0.473664 0.472263 0.473281 0.000064 0.396584 0.408292 0.398977 0.000050 0.405405 0.418739 0.408795 0.000056 977.150000 978.510000 979.743433 506.856962 1072.000000 1062.560000 1067.808500 469.352956 7950.850000 7958.930000 7952.448067 741.698632
421 0.018879 0.114003 0.043542 0.000287 0.468650 0.464988 0.467507 0.000030 0.401184 0.412340 0.403912 0.000027 0.019908 0.116054 0.043706 0.000567 0.017851 0.111952 0.043377 0.000591 0.463462 0.459468 0.461706 0.000057 0.473839 0.470508 0.473309 0.000063 0.396929 0.407956 0.399006 0.000051 0.405440 0.416725 0.408819 0.000056 976.920000 984.590000 979.880267 503.966868 1076.020000 1065.260000 1067.716133 464.674837 7947.060000 7950.150000 7952.403600 742.174542
422 0.018855 0.113765 0.043362 0.000285 0.467384 0.465900 0.467478 0.000030 0.400104 0.413080 0.403861 0.000027 0.019814 0.113962 0.043868 0.000574 0.017895 0.113568 0.042856 0.000566 0.462369 0.459958 0.461659 0.000056 0.472399 0.471842 0.473298 0.000064 0.395986 0.408059 0.398990 0.000051 0.404223 0.418101 0.408732 0.000056 980.630000 983.670000 979.835800 503.659052 1070.490000 1065.710000 1068.056600 467.437355 7948.880000 7950.620000 7952.107600 756.943443
423 0.018582 0.113348 0.043253 0.000289 0.467649 0.465460 0.467458 0.000030 0.400289 0.412644 0.403827 0.000027 0.019308 0.116428 0.043590 0.000577 0.017857 0.110269 0.042917 0.000585 0.460906 0.460024 0.461642 0.000057 0.474392 0.470896 0.473274 0.000063 0.394666 0.408485 0.398935 0.000051 0.405912 0.416802 0.408720 0.000057 979.820000 985.130000 979.939700 496.801979 1068.430000 1063.050000 1068.173200 459.056632 7951.750000 7951.820000 7951.887100 756.951620
424 0.018390 0.111032 0.043030 0.000284 0.469208 0.466174 0.467394 0.000030 0.401586 0.412903 0.403740 0.000027 0.019128 0.108915 0.043337 0.000570 0.017651 0.113150 0.042724 0.000575 0.463645 0.460710 0.461569 0.000057 0.474771 0.471639 0.473220 0.000065 0.396968 0.407940 0.398834 0.000051 0.406203 0.417866 0.408645 0.000057 979.970000 979.180000 979.852900 508.366041 1070.530000 1058.510000 1068.298167 459.387833 7949.500000 7962.310000 7951.848933 755.775015
425 0.018524 0.111376 0.042907 0.000284 0.468404 0.466792 0.467407 0.000030 0.400922 0.413480 0.403732 0.000027 0.019869 0.111879 0.043101 0.000564 0.017178 0.110874 0.042713 0.000583 0.462173 0.460753 0.461555 0.000057 0.474634 0.472832 0.473259 0.000062 0.395828 0.408422 0.398787 0.000051 0.406016 0.418538 0.408677 0.000055 977.570000 979.860000 979.645667 503.447991 1073.080000 1066.500000 1068.128033 458.542158 7949.350000 7953.640000 7952.226300 751.820561
426 0.018143 0.112010 0.042831 0.000288 0.468450 0.465939 0.467413 0.000030 0.400904 0.412849 0.403726 0.000027 0.019263 0.109030 0.043303 0.000571 0.017023 0.114989 0.042360 0.000592 0.462755 0.460080 0.461621 0.000058 0.474145 0.471798 0.473205 0.000063 0.396232 0.407422 0.398873 0.000052 0.405576 0.418277 0.408578 0.000056 978.920000 981.460000 979.849467 515.597224 1072.300000 1065.120000 1068.040433 465.693257 7948.780000 7953.420000 7952.110100 765.792109
427 0.018016 0.110309 0.042576 0.000287 0.468234 0.464569 0.467391 0.000030 0.400702 0.411430 0.403669 0.000027 0.019384 0.107072 0.043060 0.000569 0.016649 0.113545 0.042093 0.000583 0.463263 0.459822 0.461575 0.000058 0.473205 0.469316 0.473208 0.000063 0.396681 0.406910 0.398798 0.000053 0.404722 0.415950 0.408540 0.000055 976.660000 978.310000 980.178700 514.435125 1069.560000 1066.820000 1067.890633 452.159313 7953.780000 7954.870000 7951.930667 754.368368
428 0.017958 0.112842 0.042590 0.000290 0.468449 0.466076 0.467424 0.000030 0.400875 0.413091 0.403698 0.000027 0.019401 0.106747 0.043177 0.000574 0.016514 0.118937 0.042002 0.000596 0.462680 0.460132 0.461604 0.000058 0.474217 0.472020 0.473243 0.000061 0.396188 0.407125 0.398840 0.000052 0.405562 0.419058 0.408557 0.000055 980.680000 982.820000 980.318067 519.564752 1070.620000 1057.880000 1067.655333 441.101552 7948.700000 7959.300000 7952.026600 748.226135
429 0.017903 0.111803 0.042568 0.000292 0.468764 0.466285 0.467429 0.000029 0.401135 0.413113 0.403700 0.000026 0.019281 0.114679 0.043306 0.000592 0.016526 0.108927 0.041830 0.000587 0.462984 0.460262 0.461597 0.000057 0.474545 0.472309 0.473262 0.000061 0.396428 0.408424 0.398853 0.000052 0.405842 0.417802 0.408547 0.000054 978.990000 982.300000 980.428667 524.216198 1072.050000 1058.670000 1067.532100 447.913264 7948.960000 7959.030000 7952.039233 756.933751
430 0.017839 0.109717 0.042402 0.000285 0.467685 0.465989 0.467434 0.000030 0.400208 0.412548 0.403679 0.000026 0.019058 0.115807 0.043124 0.000568 0.016619 0.103628 0.041680 0.000599 0.461588 0.461662 0.461577 0.000058 0.473781 0.470315 0.473290 0.000061 0.395208 0.409784 0.398809 0.000051 0.405207 0.415312 0.408549 0.000054 978.480000 981.250000 980.372567 530.779263 1074.620000 1061.550000 1067.429833 446.207391 7946.900000 7957.200000 7952.197600 762.974820
431 0.017816 0.111585 0.042313 0.000289 0.468678 0.466668 0.467463 0.000030 0.401048 0.413406 0.403690 0.000027 0.019380 0.112808 0.043210 0.000579 0.016251 0.110362 0.041416 0.000600 0.462320 0.459979 0.461631 0.000058 0.475035 0.473357 0.473295 0.000062 0.395879 0.407903 0.398868 0.000052 0.406218 0.418908 0.408513 0.000055 979.040000 984.560000 980.270833 540.119700 1076.840000 1062.940000 1067.299900 442.010883 7944.120000 7952.500000 7952.429267 770.825536
432 0.017886 0.110628 0.042242 0.000287 0.467599 0.465453 0.467486 0.000030 0.400142 0.412229 0.403700 0.000026 0.018910 0.118092 0.043142 0.000571 0.016861 0.103163 0.041343 0.000591 0.461543 0.460371 0.461627 0.000058 0.473655 0.470536 0.473345 0.000061 0.395148 0.409029 0.398855 0.000052 0.405136 0.415430 0.408545 0.000054 978.660000 989.020000 980.365200 535.939362 1072.250000 1059.130000 1067.342467 451.439121 7949.090000 7951.850000 7952.292333 787.737193
433 0.017597 0.113819 0.042292 0.000293 0.467704 0.465145 0.467482 0.000030 0.400188 0.412446 0.403704 0.000026 0.018492 0.113296 0.043282 0.000590 0.016702 0.114342 0.041301 0.000602 0.462443 0.458454 0.461633 0.000059 0.472965 0.471837 0.473331 0.000061 0.395851 0.406680 0.398881 0.000053 0.404525 0.418212 0.408527 0.000054 977.540000 983.490000 980.193367 543.133450 1074.970000 1060.080000 1067.539600 463.620408 7947.490000 7956.430000 7952.267033 807.004465
434 0.017680 0.112831 0.042077 0.000291 0.468176 0.466307 0.467507 0.000030 0.400602 0.413286 0.403692 0.000026 0.018759 0.108400 0.043201 0.000581 0.016601 0.117262 0.040953 0.000593 0.462417 0.460936 0.461629 0.000059 0.473935 0.471678 0.473384 0.000060 0.395868 0.408056 0.398865 0.000052 0.405335 0.418516 0.408520 0.000053 976.810000 982.480000 980.211567 546.190567 1073.620000 1060.420000 1067.572967 478.293188 7949.570000 7957.100000 7952.215467 825.293426
435 0.017620 0.110911 0.042102 0.000292 0.468502 0.466750 0.467492 0.000030 0.400870 0.413374 0.403683 0.000027 0.018574 0.113765 0.043187 0.000585 0.016666 0.108057 0.041018 0.000605 0.463267 0.461023 0.461600 0.000060 0.473736 0.472477 0.473383 0.000062 0.396563 0.408935 0.398838 0.000054 0.405176 0.417814 0.408528 0.000054 977.190000 987.320000 980.008067 546.252200 1073.280000 1059.550000 1067.764100 494.197954 7949.530000 7953.130000 7952.227833 836.624013
436 0.017375 0.114273 0.041979 0.000294 0.468334 0.465283 0.467446 0.000030 0.400690 0.412632 0.403626 0.000027 0.018173 0.112563 0.043101 0.000590 0.016578 0.115982 0.040858 0.000594 0.461868 0.460532 0.461476 0.000061 0.474799 0.470035 0.473416 0.000060 0.395314 0.408337 0.398719 0.000054 0.406066 0.416927 0.408532 0.000053 979.610000 982.940000 980.012000 549.595745 1071.320000 1061.710000 1067.884033 502.148393 7949.070000 7955.350000 7952.103967 845.992628
437 0.017414 0.110772 0.041770 0.000287 0.468469 0.466210 0.467461 0.000030 0.400811 0.412895 0.403607 0.000026 0.018336 0.115966 0.043101 0.000591 0.016491 0.105578 0.040439 0.000571 0.462360 0.459972 0.461535 0.000059 0.474579 0.472448 0.473386 0.000060 0.395756 0.408371 0.398770 0.000052 0.405865 0.417418 0.408444 0.000053 977.900000 985.900000 980.024033 551.165942 1073.750000 1060.390000 1067.909100 519.288339 7948.350000 7953.710000 7952.066867 852.033434
438 0.017467 0.112179 0.041686 0.000289 0.468662 0.465735 0.467392 0.000030 0.400983 0.412702 0.403536 0.000027 0.018619 0.115939 0.042818 0.000584 0.016315 0.108418 0.040555 0.000587 0.462408 0.459404 0.461511 0.000060 0.474917 0.472066 0.473272 0.000061 0.395839 0.407884 0.398707 0.000053 0.406127 0.417519 0.408365 0.000054 979.260000 986.390000 979.755467 544.257930 1073.910000 1065.840000 1067.819767 523.747930 7946.830000 7947.770000 7952.424767 862.226640
439 0.017506 0.113495 0.041783 0.000298 0.467871 0.466224 0.467433 0.000030 0.400317 0.413315 0.403586 0.000027 0.018690 0.112955 0.042937 0.000600 0.016322 0.114034 0.040629 0.000597 0.462025 0.459765 0.461576 0.000059 0.473718 0.472683 0.473291 0.000061 0.395525 0.407744 0.398780 0.000052 0.405109 0.418885 0.408392 0.000054 975.780000 983.100000 979.656600 522.056660 1075.430000 1062.630000 1067.769300 529.146210 7948.790000 7954.270000 7952.574100 853.123032
440 0.017423 0.112055 0.041326 0.000288 0.467685 0.466326 0.467399 0.000029 0.400146 0.413185 0.403488 0.000026 0.017678 0.115176 0.042330 0.000582 0.017168 0.108933 0.040323 0.000584 0.461946 0.459923 0.461586 0.000058 0.473424 0.472728 0.473212 0.000061 0.395306 0.408211 0.398698 0.000052 0.404985 0.418159 0.408278 0.000054 978.700000 986.660000 979.962133 524.572757 1070.700000 1059.670000 1067.756933 533.742663 7950.600000 7953.670000 7952.280933 863.504516
441 0.017218 0.111423 0.041220 0.000287 0.468236 0.466336 0.467415 0.000030 0.400583 0.413099 0.403485 0.000027 0.018211 0.104338 0.042123 0.000572 0.016226 0.118507 0.040318 0.000586 0.463570 0.460685 0.461651 0.000059 0.472902 0.471987 0.473178 0.000062 0.396766 0.407233 0.398722 0.000052 0.404401 0.418965 0.408249 0.000055 978.320000 985.020000 979.794133 511.229115 1072.640000 1060.590000 1067.624733 527.974154 7949.040000 7954.390000 7952.581133 865.786036
442 0.017217 0.109921 0.041179 0.000286 0.467172 0.465401 0.467420 0.000029 0.399679 0.412079 0.403484 0.000026 0.018414 0.114892 0.042042 0.000573 0.016021 0.104951 0.040317 0.000577 0.461189 0.459781 0.461668 0.000057 0.473154 0.471021 0.473172 0.000061 0.394773 0.408048 0.398724 0.000051 0.404584 0.416110 0.408244 0.000054 977.840000 979.340000 979.750133 503.741515 1072.320000 1061.930000 1067.672800 516.089018 7949.840000 7958.730000 7952.577067 870.481602
443 0.017188 0.109811 0.041224 0.000285 0.468214 0.465308 0.467477 0.000029 0.400560 0.411984 0.403539 0.000026 0.017794 0.112388 0.042086 0.000569 0.016583 0.107235 0.040361 0.000582 0.462715 0.459395 0.461694 0.000057 0.473713 0.471221 0.473259 0.000061 0.395977 0.407344 0.398753 0.000050 0.405144 0.416623 0.408325 0.000054 980.590000 980.020000 979.736267 501.648971 1074.070000 1061.630000 1067.930533 514.204823 7945.340000 7958.350000 7952.333200 874.218132
444 0.017159 0.111241 0.041528 0.000290 0.469247 0.466127 0.467433 0.000029 0.401434 0.412894 0.403547 0.000026 0.017446 0.109685 0.042363 0.000576 0.016871 0.112798 0.040693 0.000606 0.463645 0.460526 0.461687 0.000056 0.474849 0.471728 0.473179 0.000060 0.396715 0.407900 0.398788 0.000050 0.406152 0.417888 0.408306 0.000053 983.450000 982.610000 979.702367 504.011062 1073.190000 1059.310000 1067.990467 518.111429 7943.360000 7958.080000 7952.307167 892.255975
445 0.016937 0.108809 0.041362 0.000288 0.468619 0.466161 0.467430 0.000029 0.400866 0.412558 0.403520 0.000025 0.017857 0.113145 0.042472 0.000592 0.016017 0.104472 0.040252 0.000586 0.462429 0.460930 0.461728 0.000056 0.474808 0.471391 0.473133 0.000059 0.395744 0.408762 0.398839 0.000050 0.405989 0.416353 0.408201 0.000052 979.560000 980.930000 979.805567 500.319786 1074.770000 1063.270000 1068.262967 511.894835 7945.670000 7955.800000 7951.931467 888.005549
446 0.016839 0.110205 0.041388 0.000292 0.468821 0.466975 0.467411 0.000029 0.401024 0.413459 0.403508 0.000026 0.018961 0.106670 0.042102 0.000577 0.014717 0.113739 0.040673 0.000623 0.462240 0.461275 0.461701 0.000055 0.475401 0.472674 0.473121 0.000060 0.395748 0.408084 0.398761 0.000050 0.406299 0.418834 0.408254 0.000053 980.250000 979.750000 979.880633 499.500996 1073.780000 1061.270000 1068.392567 506.791970 7945.970000 7958.980000 7951.726800 891.493562
447 0.016697 0.112375 0.041352 0.000298 0.467982 0.466940 0.467425 0.000029 0.400289 0.413755 0.403514 0.000026 0.018075 0.111654 0.042052 0.000597 0.015319 0.113097 0.040651 0.000628 0.462308 0.461203 0.461720 0.000056 0.473656 0.472678 0.473130 0.000060 0.395673 0.408770 0.398770 0.000050 0.404905 0.418741 0.408258 0.000054 980.690000 981.850000 979.747600 496.181826 1072.120000 1059.360000 1068.478833 505.356845 7947.190000 7958.790000 7951.773567 897.908494
448 0.016476 0.111684 0.041140 0.000290 0.469071 0.465532 0.467423 0.000029 0.401182 0.412455 0.403481 0.000025 0.018534 0.114529 0.042085 0.000591 0.014418 0.108839 0.040196 0.000614 0.463035 0.460353 0.461726 0.000056 0.475108 0.470711 0.473121 0.000059 0.396360 0.408480 0.398780 0.000050 0.406004 0.416430 0.408182 0.000053 979.470000 981.650000 980.199633 481.121970 1073.240000 1062.820000 1068.540633 502.934788 7947.290000 7955.530000 7951.259733 882.081971
449 0.016326 0.111641 0.041194 0.000299 0.468092 0.465390 0.467483 0.000028 0.400327 0.412328 0.403539 0.000025 0.017997 0.121999 0.042132 0.000608 0.014654 0.101284 0.040256 0.000617 0.461580 0.459248 0.461744 0.000055 0.474604 0.471532 0.473222 0.000059 0.395042 0.408660 0.398802 0.000050 0.405612 0.415995 0.408277 0.000053 980.010000 979.420000 980.366033 478.490261 1073.980000 1061.790000 1068.473033 493.088493 7946.010000 7958.790000 7951.160933 868.916929
450 0.016265 0.108144 0.040984 0.000293 0.468489 0.466531 0.467527 0.000029 0.400655 0.412773 0.403545 0.000025 0.018006 0.102967 0.042062 0.000599 0.014524 0.113322 0.039906 0.000607 0.463136 0.460851 0.461760 0.000056 0.473842 0.472210 0.473293 0.000058 0.396366 0.407169 0.398806 0.000051 0.404944 0.418377 0.408285 0.000052 979.000000 986.900000 980.406033 475.946928 1071.460000 1063.560000 1068.366433 493.411709 7949.540000 7949.540000 7951.227533 873.573469
451 0.016340 0.109685 0.040752 0.000293 0.469082 0.465891 0.467569 0.000029 0.401171 0.412460 0.403546 0.000026 0.018172 0.107688 0.041952 0.000587 0.014509 0.111682 0.039552 0.000611 0.462733 0.460997 0.461809 0.000056 0.475430 0.470784 0.473329 0.000060 0.396049 0.408001 0.398830 0.000051 0.406292 0.416918 0.408263 0.000053 979.620000 979.650000 980.779967 470.806032 1072.470000 1060.370000 1068.278400 492.155396 7947.910000 7959.980000 7950.941633 868.509101
452 0.016003 0.109749 0.040537 0.000291 0.469069 0.466308 0.467521 0.000029 0.401109 0.412824 0.403474 0.000026 0.017546 0.113927 0.041713 0.000575 0.014461 0.105571 0.039361 0.000605 0.464244 0.459945 0.461760 0.000055 0.473893 0.472670 0.473283 0.000060 0.397239 0.408043 0.398753 0.000050 0.404978 0.417605 0.408195 0.000053 978.690000 982.880000 980.881033 462.922817 1070.560000 1063.830000 1068.325333 489.350538 7950.750000 7953.290000 7950.793633 860.262660
453 0.016148 0.106985 0.040364 0.000285 0.468569 0.465719 0.467571 0.000029 0.400706 0.411909 0.403490 0.000026 0.017740 0.104939 0.041635 0.000577 0.014556 0.109031 0.039093 0.000601 0.462874 0.459875 0.461802 0.000057 0.474263 0.471564 0.473341 0.000059 0.396104 0.406634 0.398777 0.000051 0.405307 0.417184 0.408203 0.000053 978.750000 984.730000 980.953300 464.942983 1070.770000 1067.090000 1068.394033 475.886724 7950.480000 7948.180000 7950.652667 844.692021
454 0.015979 0.111661 0.040237 0.000289 0.468073 0.466393 0.467573 0.000029 0.400259 0.413183 0.403473 0.000026 0.017889 0.112229 0.041426 0.000580 0.014068 0.111094 0.039048 0.000605 0.461698 0.460544 0.461805 0.000057 0.474448 0.472242 0.473342 0.000059 0.395126 0.408296 0.398748 0.000051 0.405391 0.418069 0.408198 0.000053 981.760000 983.550000 981.234300 458.077261 1071.380000 1066.250000 1068.325767 476.771550 7946.860000 7950.200000 7950.439933 845.164745
455 0.015990 0.107683 0.040112 0.000283 0.468316 0.465630 0.467619 0.000029 0.400467 0.411938 0.403493 0.000025 0.017232 0.104886 0.041348 0.000573 0.014747 0.110481 0.038875 0.000596 0.461155 0.460471 0.461906 0.000056 0.475477 0.470788 0.473332 0.000060 0.394566 0.407133 0.398822 0.000050 0.406367 0.416742 0.408163 0.000053 980.740000 982.320000 981.490233 454.192075 1071.880000 1064.590000 1068.180867 468.726273 7947.380000 7953.090000 7950.328900 836.564451
456 0.015764 0.108543 0.040198 0.000292 0.468315 0.466615 0.467578 0.000029 0.400432 0.412904 0.403471 0.000026 0.017060 0.106213 0.041559 0.000580 0.014468 0.110874 0.038838 0.000610 0.461990 0.462101 0.461847 0.000056 0.474640 0.471128 0.473308 0.000059 0.395251 0.408718 0.398804 0.000051 0.405614 0.417090 0.408138 0.000053 980.050000 984.970000 981.670567 447.422409 1074.020000 1062.670000 1068.045967 461.729105 7945.930000 7952.360000 7950.283467 828.343958
457 0.015425 0.110995 0.039937 0.000290 0.468558 0.465565 0.467540 0.000029 0.400588 0.412379 0.403399 0.000026 0.016755 0.103361 0.041311 0.000579 0.014094 0.118630 0.038563 0.000602 0.462721 0.460346 0.461780 0.000057 0.474395 0.470784 0.473300 0.000061 0.395826 0.406798 0.398709 0.000051 0.405350 0.417960 0.408090 0.000054 980.290000 981.950000 981.698200 452.041230 1072.020000 1064.550000 1067.883967 454.249857 7947.690000 7953.500000 7950.417833 822.015506
458 0.015513 0.111931 0.040004 0.000295 0.467752 0.465698 0.467564 0.000028 0.399916 0.412633 0.403430 0.000026 0.016607 0.114402 0.041300 0.000596 0.014420 0.109459 0.038708 0.000597 0.462727 0.459238 0.461729 0.000056 0.472777 0.472158 0.473399 0.000061 0.395809 0.407513 0.398664 0.000051 0.404024 0.417753 0.408195 0.000054 978.470000 985.080000 981.334367 451.955442 1070.870000 1067.690000 1067.904300 452.041290 7950.660000 7947.230000 7950.761333 814.969855
459 0.015540 0.108841 0.039776 0.000292 0.468319 0.466279 0.467552 0.000029 0.400402 0.412664 0.403385 0.000026 0.016801 0.115699 0.041218 0.000598 0.014279 0.101984 0.038334 0.000592 0.462974 0.460314 0.461692 0.000057 0.473664 0.472245 0.473412 0.000061 0.396048 0.408621 0.398621 0.000051 0.404756 0.416706 0.408150 0.000054 981.620000 979.740000 981.270233 452.484593 1073.330000 1060.500000 1067.819367 449.987107 7945.050000 7959.760000 7950.910400 816.247859
460 0.015517 0.110232 0.039704 0.000295 0.469361 0.465890 0.467548 0.000029 0.401285 0.412541 0.403372 0.000026 0.016995 0.115128 0.040931 0.000587 0.014040 0.105336 0.038476 0.000612 0.463387 0.459242 0.461701 0.000057 0.475335 0.472537 0.473395 0.000062 0.396428 0.407625 0.398586 0.000051 0.406141 0.417457 0.408158 0.000055 979.550000 986.940000 981.553133 445.442522 1071.240000 1062.020000 1067.600767 449.231720 7949.210000 7951.040000 7950.846100 806.190187
461 0.015512 0.110451 0.039629 0.000293 0.467950 0.465847 0.467558 0.000029 0.400084 0.412537 0.403369 0.000026 0.016782 0.112219 0.040956 0.000587 0.014242 0.108683 0.038302 0.000600 0.462507 0.459513 0.461770 0.000056 0.473393 0.472180 0.473346 0.000062 0.395648 0.407419 0.398648 0.000049 0.404520 0.417655 0.408089 0.000055 978.460000 984.590000 981.552900 441.786644 1072.340000 1058.360000 1067.508300 450.180776 7949.200000 7957.050000 7950.938800 807.066048
462 0.015208 0.109036 0.039389 0.000286 0.467868 0.465562 0.467610 0.000029 0.399969 0.412083 0.403377 0.000026 0.016642 0.110378 0.040914 0.000567 0.013774 0.107694 0.037864 0.000588 0.463264 0.459627 0.461841 0.000055 0.472473 0.471497 0.473379 0.000061 0.396271 0.407239 0.398702 0.000049 0.403668 0.416926 0.408052 0.000055 980.550000 981.000000 981.510533 444.193840 1070.640000 1061.400000 1067.411400 439.825153 7948.810000 7957.600000 7951.078067 803.197963
463 0.015267 0.108922 0.039235 0.000285 0.468043 0.466042 0.467612 0.000029 0.400127 0.412474 0.403355 0.000026 0.016733 0.108476 0.040995 0.000580 0.013802 0.109367 0.037475 0.000576 0.462765 0.459873 0.461833 0.000055 0.473321 0.472212 0.473391 0.000062 0.395860 0.407163 0.398707 0.000049 0.404393 0.417785 0.408003 0.000054 980.260000 983.210000 981.459967 448.258738 1071.900000 1060.650000 1067.304667 442.963966 7947.840000 7956.140000 7951.235367 818.057576
464 0.015244 0.110069 0.039263 0.000289 0.468449 0.465527 0.467603 0.000029 0.400468 0.412209 0.403352 0.000026 0.016871 0.108509 0.040871 0.000575 0.013618 0.111628 0.037655 0.000595 0.462782 0.460365 0.461851 0.000055 0.474115 0.470690 0.473356 0.000062 0.395895 0.407587 0.398704 0.000049 0.405040 0.416830 0.408001 0.000055 980.890000 981.890000 981.649367 455.483858 1070.330000 1064.720000 1067.308433 446.272327 7948.780000 7953.390000 7951.042200 834.039098
465 0.015197 0.108015 0.039427 0.000293 0.468547 0.466278 0.467617 0.000029 0.400544 0.412539 0.403388 0.000026 0.016709 0.108550 0.041214 0.000590 0.013684 0.107481 0.037640 0.000592 0.463589 0.460058 0.461940 0.000055 0.473505 0.472498 0.473294 0.000062 0.396557 0.407332 0.398831 0.000050 0.404532 0.417746 0.407946 0.000055 982.360000 985.840000 981.912800 455.310315 1072.040000 1061.460000 1067.042000 442.532877 7945.600000 7952.700000 7951.045200 837.237114
466 0.015104 0.110441 0.039287 0.000292 0.468053 0.465391 0.467606 0.000029 0.400110 0.412148 0.403358 0.000026 0.016938 0.114504 0.041007 0.000597 0.013270 0.106378 0.037566 0.000593 0.462901 0.459175 0.461938 0.000056 0.473204 0.471607 0.473274 0.000062 0.396007 0.407474 0.398798 0.000050 0.404214 0.416822 0.407918 0.000055 984.180000 984.580000 982.177700 462.361031 1073.080000 1064.490000 1066.580767 449.174316 7942.740000 7950.930000 7951.241533 857.282354
467 0.015059 0.109887 0.039211 0.000291 0.468845 0.466038 0.467630 0.000030 0.400777 0.412615 0.403367 0.000026 0.016465 0.113230 0.040736 0.000588 0.013652 0.106543 0.037687 0.000597 0.463075 0.461576 0.462016 0.000055 0.474614 0.470499 0.473243 0.000064 0.396083 0.409325 0.398824 0.000050 0.405470 0.415905 0.407910 0.000056 980.590000 985.670000 982.362067 468.338009 1067.540000 1062.630000 1066.377867 457.116644 7951.870000 7951.700000 7951.260067 876.140515
468 0.015226 0.110576 0.039284 0.000293 0.468173 0.465488 0.467620 0.000030 0.400231 0.412251 0.403370 0.000027 0.016782 0.113579 0.040895 0.000595 0.013669 0.107574 0.037673 0.000597 0.462788 0.459621 0.462052 0.000054 0.473559 0.471354 0.473189 0.000064 0.395887 0.407715 0.398878 0.000050 0.404576 0.416787 0.407862 0.000055 980.010000 983.020000 982.420633 466.633324 1069.530000 1061.800000 1065.956233 462.382420 7950.460000 7955.180000 7951.623133 878.403122
469 0.014971 0.108624 0.039184 0.000290 0.468741 0.465475 0.467587 0.000030 0.400676 0.411948 0.403327 0.000027 0.016494 0.112530 0.040818 0.000581 0.013447 0.104718 0.037550 0.000591 0.462780 0.459744 0.461979 0.000055 0.474702 0.471207 0.473196 0.000065 0.395837 0.407662 0.398805 0.000049 0.405514 0.416234 0.407849 0.000056 981.040000 983.950000 982.718967 456.496395 1071.130000 1059.020000 1065.841800 471.071239 7947.830000 7957.030000 7951.439233 862.770802
470 0.015049 0.108188 0.039029 0.000287 0.468030 0.465950 0.467576 0.000030 0.400083 0.412286 0.403294 0.000027 0.016542 0.111395 0.040839 0.000590 0.013556 0.104982 0.037218 0.000573 0.462437 0.460794 0.461963 0.000056 0.473623 0.471107 0.473189 0.000065 0.395553 0.408384 0.398795 0.000051 0.404613 0.416188 0.407793 0.000057 978.750000 988.140000 982.877067 457.104805 1074.510000 1062.630000 1065.622367 478.594909 7946.740000 7949.230000 7951.500567 865.922788
471 0.014730 0.110002 0.038988 0.000293 0.468939 0.466173 0.467614 0.000030 0.400808 0.412747 0.403320 0.000027 0.016322 0.108021 0.040829 0.000601 0.013137 0.111984 0.037148 0.000581 0.463187 0.459794 0.461941 0.000056 0.474691 0.472551 0.473287 0.000065 0.396157 0.407028 0.398774 0.000051 0.405458 0.418466 0.407866 0.000057 978.290000 983.410000 982.801000 452.924592 1074.140000 1062.490000 1065.490167 473.462246 7947.570000 7954.100000 7951.708833 863.028330
472 0.014657 0.112278 0.038836 0.000293 0.469326 0.465273 0.467558 0.000030 0.401125 0.412324 0.403250 0.000027 0.016447 0.114840 0.040726 0.000595 0.012868 0.109717 0.036946 0.000592 0.463843 0.459500 0.461862 0.000057 0.474808 0.471047 0.473254 0.000065 0.396734 0.407801 0.398691 0.000051 0.405517 0.416848 0.407808 0.000056 977.220000 987.780000 982.773100 450.249923 1069.730000 1060.750000 1065.697867 474.190828 7953.050000 7951.470000 7951.529033 855.870929
473 0.014058 0.108452 0.038660 0.000292 0.468895 0.466140 0.467517 0.000031 0.400669 0.412487 0.403189 0.000027 0.016045 0.112948 0.040540 0.000587 0.012072 0.103956 0.036781 0.000589 0.463705 0.460503 0.461813 0.000056 0.474084 0.471776 0.473221 0.000065 0.396556 0.408370 0.398622 0.000050 0.404782 0.416603 0.407755 0.000057 977.870000 983.220000 982.542567 438.720949 1069.560000 1061.620000 1065.822667 474.273176 7952.570000 7955.160000 7951.634767 831.119628
474 0.013798 0.108118 0.038504 0.000291 0.468228 0.466139 0.467465 0.000030 0.400064 0.412436 0.403121 0.000027 0.016044 0.110162 0.040246 0.000585 0.011551 0.106074 0.036761 0.000592 0.461960 0.459892 0.461802 0.000057 0.474496 0.472386 0.473127 0.000065 0.395073 0.407432 0.398569 0.000050 0.405055 0.417439 0.407672 0.000056 977.310000 985.190000 982.518267 443.108249 1071.680000 1062.170000 1065.983800 488.963228 7951.010000 7952.640000 7951.497933 833.188182
475 0.013828 0.107583 0.038254 0.000288 0.468552 0.465232 0.467489 0.000031 0.400343 0.411584 0.403104 0.000027 0.015657 0.103594 0.040073 0.000576 0.011998 0.111573 0.036434 0.000590 0.463059 0.459312 0.461753 0.000058 0.474044 0.471151 0.473225 0.000065 0.395949 0.405955 0.398501 0.000051 0.404737 0.417214 0.407707 0.000056 979.500000 983.160000 982.502533 447.858835 1071.490000 1060.600000 1066.181167 482.020301 7949.010000 7956.240000 7951.316300 816.945411
476 0.013697 0.105636 0.038269 0.000285 0.467760 0.465710 0.467515 0.000031 0.399650 0.411699 0.403128 0.000027 0.016232 0.105943 0.040223 0.000577 0.011162 0.105329 0.036315 0.000577 0.461886 0.460659 0.461772 0.000057 0.473634 0.470762 0.473257 0.000065 0.395038 0.407451 0.398540 0.000050 0.404263 0.415947 0.407716 0.000056 976.840000 982.370000 982.287300 447.652366 1071.710000 1066.280000 1066.376867 480.909740 7951.450000 7951.350000 7951.335833 803.557362
477 0.013440 0.108500 0.038140 0.000286 0.467936 0.465066 0.467595 0.000031 0.399762 0.411581 0.403177 0.000027 0.015896 0.107862 0.040293 0.000581 0.010983 0.109138 0.035987 0.000583 0.461963 0.460123 0.461842 0.000057 0.473910 0.470009 0.473347 0.000065 0.395053 0.407284 0.398610 0.000050 0.404471 0.415878 0.407743 0.000056 976.660000 984.040000 982.154367 453.781330 1076.380000 1059.320000 1066.564700 485.536780 7946.960000 7956.640000 7951.280933 815.345908
478 0.013377 0.108074 0.038195 0.000291 0.468335 0.466157 0.467594 0.000031 0.400091 0.412444 0.403184 0.000027 0.015789 0.109252 0.040282 0.000584 0.010965 0.106895 0.036108 0.000603 0.462453 0.460687 0.461855 0.000057 0.474217 0.471627 0.473334 0.000065 0.395453 0.407972 0.398619 0.000050 0.404729 0.416917 0.407750 0.000057 975.720000 981.540000 981.648633 448.602968 1075.000000 1060.020000 1066.778800 486.283802 7949.280000 7958.440000 7951.572567 809.185056
479 0.013084 0.108061 0.038164 0.000290 0.467759 0.467063 0.467665 0.000031 0.399557 0.413213 0.403240 0.000027 0.015390 0.104262 0.040372 0.000573 0.010777 0.111859 0.035956 0.000606 0.460516 0.462261 0.461877 0.000056 0.475001 0.471864 0.473453 0.000065 0.393748 0.408561 0.398651 0.000051 0.405367 0.417864 0.407829 0.000057 977.870000 990.770000 981.406533 454.828848 1075.400000 1062.730000 1067.121633 474.154296 7946.730000 7946.500000 7951.471833 814.094192
480 0.013218 0.108316 0.038109 0.000291 0.469027 0.466243 0.467602 0.000032 0.400655 0.412554 0.403178 0.000028 0.015761 0.105980 0.040595 0.000590 0.010675 0.110651 0.035623 0.000590 0.462976 0.460625 0.461822 0.000058 0.475077 0.471861 0.473382 0.000066 0.395894 0.407428 0.398638 0.000051 0.405417 0.417679 0.407718 0.000057 976.700000 984.290000 981.027400 446.463716 1073.730000 1058.320000 1067.475100 477.753032 7949.570000 7957.390000 7951.497500 811.775247
481 0.013035 0.108531 0.038062 0.000300 0.469153 0.466404 0.467669 0.000031 0.400736 0.412723 0.403228 0.000028 0.015815 0.109823 0.040705 0.000607 0.010254 0.107239 0.035420 0.000605 0.462541 0.460709 0.461854 0.000057 0.475766 0.472099 0.473485 0.000066 0.395532 0.408076 0.398681 0.000052 0.405939 0.417370 0.407775 0.000057 976.700000 986.910000 980.565133 449.422815 1073.450000 1064.040000 1067.652667 473.690135 7949.850000 7949.050000 7951.782200 812.867305
482 0.013027 0.107433 0.037755 0.000300 0.468623 0.466125 0.467654 0.000031 0.400283 0.412321 0.403169 0.000027 0.015391 0.113847 0.040339 0.000602 0.010663 0.101020 0.035171 0.000612 0.462044 0.461441 0.461831 0.000057 0.475202 0.470809 0.473477 0.000065 0.395046 0.409302 0.398607 0.000052 0.405521 0.415341 0.407731 0.000057 975.620000 985.340000 980.420300 438.723332 1072.300000 1063.610000 1067.931400 475.005859 7952.080000 7951.050000 7951.648300 803.926978
483 0.012730 0.105713 0.037311 0.000293 0.468538 0.467219 0.467690 0.000030 0.400167 0.412993 0.403133 0.000027 0.015424 0.107092 0.039787 0.000576 0.010037 0.104333 0.034835 0.000612 0.462450 0.462400 0.461809 0.000056 0.474627 0.472038 0.473571 0.000065 0.395396 0.409104 0.398505 0.000050 0.404938 0.416882 0.407760 0.000057 976.940000 983.800000 980.126233 434.545535 1071.810000 1061.920000 1067.808567 476.381351 7951.250000 7954.280000 7952.065200 810.548763
484 0.012804 0.106179 0.037303 0.000295 0.468469 0.466696 0.467712 0.000030 0.400119 0.412618 0.403150 0.000027 0.015351 0.110895 0.039991 0.000584 0.010256 0.101464 0.034615 0.000610 0.462561 0.461788 0.461787 0.000056 0.474378 0.471604 0.473636 0.000065 0.395479 0.409154 0.398517 0.000050 0.404759 0.416083 0.407783 0.000056 978.440000 983.050000 980.082067 437.746100 1073.640000 1061.410000 1067.644033 476.070055 7947.920000 7955.540000 7952.273900 801.787752
485 0.013087 0.106391 0.037302 0.000299 0.469374 0.465806 0.467698 0.000031 0.400931 0.411894 0.403139 0.000027 0.015554 0.110686 0.040298 0.000603 0.010621 0.102095 0.034306 0.000608 0.463196 0.461115 0.461782 0.000056 0.475551 0.470497 0.473614 0.000065 0.396050 0.408550 0.398559 0.000051 0.405811 0.415237 0.407718 0.000057 977.370000 988.250000 979.848167 432.857868 1073.420000 1063.080000 1067.438533 479.366350 7949.210000 7948.670000 7952.713300 799.522754
486 0.012757 0.106107 0.037057 0.000294 0.468877 0.465367 0.467719 0.000030 0.400459 0.411478 0.403119 0.000027 0.015298 0.112586 0.039977 0.000593 0.010217 0.099629 0.034136 0.000611 0.462473 0.459925 0.461730 0.000056 0.475281 0.470809 0.473707 0.000065 0.395397 0.407824 0.398467 0.000050 0.405521 0.415132 0.407772 0.000057 978.810000 983.620000 979.726400 421.609840 1070.300000 1062.890000 1067.359433 476.898325 7950.890000 7953.490000 7952.914167 787.010729
487 0.012522 0.107168 0.036983 0.000295 0.469241 0.465905 0.467654 0.000030 0.400733 0.412095 0.403053 0.000026 0.014690 0.114219 0.040062 0.000597 0.010353 0.100118 0.033905 0.000604 0.463530 0.461076 0.461713 0.000055 0.474951 0.470735 0.473594 0.000064 0.396204 0.409048 0.398465 0.000050 0.405262 0.415142 0.407641 0.000056 976.550000 981.290000 979.800100 422.987286 1073.230000 1059.720000 1067.380067 474.835971 7950.220000 7958.990000 7952.819833 780.088193
488 0.012721 0.106714 0.036792 0.000295 0.469126 0.466201 0.467734 0.000030 0.400665 0.412278 0.403093 0.000027 0.015167 0.106992 0.039982 0.000588 0.010275 0.106436 0.033601 0.000599 0.462406 0.461546 0.461782 0.000055 0.475846 0.470856 0.473687 0.000064 0.395320 0.408363 0.398512 0.000050 0.406010 0.416193 0.407674 0.000055 978.320000 985.990000 979.871500 413.769318 1073.810000 1054.820000 1067.521500 471.379970 7947.870000 7959.190000 7952.607000 771.298719
489 0.012635 0.107777 0.036756 0.000297 0.468590 0.467116 0.467789 0.000030 0.400197 0.413215 0.403134 0.000026 0.014823 0.116338 0.040166 0.000609 0.010447 0.099215 0.033345 0.000589 0.462616 0.461056 0.461814 0.000055 0.474565 0.473176 0.473764 0.000064 0.395447 0.409348 0.398567 0.000050 0.404947 0.417082 0.407701 0.000055 979.520000 984.300000 980.017433 416.617525 1074.760000 1059.280000 1067.644500 464.395900 7945.720000 7956.420000 7952.338067 771.406781
490 0.012479 0.108156 0.036538 0.000295 0.468188 0.466022 0.467893 0.000031 0.399832 0.412342 0.403189 0.000027 0.014152 0.121041 0.040029 0.000608 0.010806 0.095270 0.033046 0.000571 0.462703 0.459821 0.461840 0.000055 0.473673 0.472223 0.473946 0.000064 0.395421 0.409004 0.398568 0.000050 0.404243 0.415680 0.407811 0.000055 977.340000 982.840000 979.920467 419.590231 1074.540000 1068.600000 1067.680467 454.185678 7948.120000 7948.560000 7952.399067 745.647719
491 0.012307 0.106180 0.036311 0.000288 0.469127 0.465288 0.467899 0.000030 0.400604 0.411422 0.403160 0.000026 0.014376 0.110750 0.039595 0.000584 0.010238 0.101609 0.033027 0.000570 0.462850 0.459690 0.461873 0.000053 0.475405 0.470887 0.473924 0.000064 0.395579 0.407349 0.398532 0.000048 0.405630 0.415495 0.407789 0.000056 978.780000 983.050000 979.941133 427.219414 1072.450000 1067.100000 1067.957333 450.416919 7948.770000 7949.850000 7952.101533 746.248764
492 0.012346 0.105170 0.036472 0.000289 0.468261 0.465838 0.467864 0.000030 0.399874 0.411738 0.403156 0.000026 0.014668 0.115217 0.039933 0.000611 0.010024 0.095122 0.033012 0.000567 0.462446 0.460516 0.461733 0.000054 0.474076 0.471160 0.473995 0.000063 0.395279 0.408721 0.398463 0.000050 0.404468 0.414754 0.407848 0.000055 977.680000 981.180000 980.099533 427.886187 1074.240000 1062.800000 1068.115033 453.587960 7948.080000 7956.020000 7951.785433 749.081238
493 0.012401 0.106957 0.036516 0.000300 0.468456 0.466834 0.467897 0.000030 0.400047 0.412853 0.403190 0.000027 0.014696 0.114224 0.039816 0.000625 0.010105 0.099690 0.033217 0.000581 0.462777 0.460855 0.461783 0.000054 0.474135 0.472814 0.474010 0.000063 0.395564 0.408860 0.398488 0.000050 0.404530 0.416845 0.407891 0.000055 978.860000 983.510000 980.166333 433.417228 1069.780000 1061.220000 1068.329467 449.033068 7951.360000 7955.270000 7951.504200 754.346475
494 0.012438 0.108434 0.036170 0.000291 0.468592 0.465975 0.467939 0.000030 0.400169 0.412344 0.403174 0.000026 0.014823 0.115102 0.039182 0.000585 0.010052 0.101766 0.033159 0.000579 0.462921 0.460724 0.461815 0.000054 0.474262 0.471227 0.474063 0.000064 0.395706 0.408880 0.398420 0.000050 0.404631 0.415808 0.407928 0.000055 978.100000 983.710000 979.903700 432.864609 1071.210000 1062.300000 1068.459067 447.940135 7950.690000 7953.990000 7951.637233 750.417602
495 0.012399 0.104898 0.036258 0.000288 0.468375 0.466859 0.467891 0.000030 0.399979 0.412565 0.403146 0.000026 0.014720 0.109538 0.039189 0.000583 0.010078 0.100259 0.033326 0.000580 0.462263 0.461191 0.461819 0.000054 0.474488 0.472527 0.473962 0.000063 0.395132 0.408443 0.398425 0.000050 0.404826 0.416687 0.407867 0.000055 979.860000 982.740000 979.933133 430.709815 1073.910000 1062.680000 1068.689900 439.005144 7946.230000 7954.580000 7951.376967 739.659022
496 0.012096 0.104295 0.036231 0.000288 0.469394 0.466861 0.467882 0.000030 0.400799 0.412476 0.403134 0.000026 0.014246 0.107618 0.039049 0.000586 0.009945 0.100972 0.033413 0.000585 0.463759 0.462193 0.461793 0.000055 0.475029 0.471529 0.473971 0.000064 0.396332 0.409007 0.398381 0.000050 0.405266 0.415945 0.407888 0.000056 977.670000 983.280000 979.553600 424.191772 1075.840000 1063.140000 1068.684400 428.738382 7946.490000 7953.580000 7951.762000 731.805154
497 0.012230 0.105911 0.036080 0.000288 0.469106 0.466543 0.467919 0.000029 0.400575 0.412448 0.403143 0.000026 0.014790 0.107895 0.039059 0.000592 0.009672 0.103927 0.033100 0.000583 0.463853 0.461597 0.461813 0.000054 0.474359 0.471489 0.474025 0.000064 0.396494 0.408542 0.398400 0.000049 0.404656 0.416355 0.407886 0.000055 980.520000 982.370000 979.396200 429.393116 1075.060000 1061.560000 1069.024067 423.969156 7944.420000 7956.070000 7951.579733 721.405289
498 0.012133 0.104624 0.035996 0.000284 0.469622 0.466398 0.467901 0.000030 0.400998 0.412132 0.403115 0.000027 0.014704 0.106421 0.039095 0.000597 0.009562 0.102827 0.032898 0.000574 0.464172 0.460156 0.461781 0.000055 0.475072 0.472640 0.474021 0.000066 0.396752 0.407096 0.398378 0.000049 0.405245 0.417168 0.407853 0.000057 979.640000 983.700000 979.282500 430.611836 1073.230000 1067.540000 1069.391267 417.642892 7947.130000 7948.760000 7951.326233 714.954793
499 0.012032 0.105849 0.036192 0.000289 0.469061 0.466850 0.467816 0.000030 0.400506 0.412700 0.403072 0.000026 0.014396 0.116724 0.039226 0.000608 0.009668 0.094975 0.033157 0.000581 0.463159 0.460618 0.461753 0.000054 0.474962 0.473082 0.473878 0.000064 0.395845 0.409034 0.398374 0.000050 0.405168 0.416366 0.407770 0.000056 974.570000 982.600000 979.180700 433.012898 1074.390000 1061.820000 1069.517733 413.784374 7951.040000 7955.580000 7951.301567 721.492419
500 0.012140 0.107195 0.036134 0.000294 0.468629 0.466942 0.467792 0.000029 0.400156 0.412980 0.403044 0.000026 0.014704 0.106414 0.039209 0.000602 0.009575 0.107975 0.033059 0.000591 0.463429 0.460856 0.461737 0.000054 0.473830 0.473029 0.473847 0.000064 0.396120 0.407689 0.398358 0.000049 0.404191 0.418271 0.407729 0.000056 975.130000 980.500000 979.110333 426.646777 1075.280000 1062.840000 1069.712800 408.605634 7949.590000 7956.660000 7951.176867 729.756001
501 0.012119 0.105274 0.035882 0.000288 0.468579 0.466335 0.467787 0.000029 0.400110 0.412176 0.403001 0.000026 0.014577 0.110691 0.039276 0.000599 0.009662 0.099857 0.032487 0.000572 0.463809 0.459365 0.461812 0.000054 0.473348 0.473306 0.473762 0.000063 0.396424 0.407064 0.398431 0.000049 0.403795 0.417288 0.407571 0.000056 973.880000 984.950000 979.276533 432.211634 1076.550000 1059.760000 1069.624167 412.059754 7949.570000 7955.290000 7951.099300 726.523601
502 0.011903 0.106861 0.035914 0.000291 0.469504 0.466264 0.467778 0.000029 0.400864 0.412354 0.402998 0.000026 0.013670 0.107813 0.039228 0.000605 0.010137 0.105909 0.032601 0.000573 0.463918 0.460892 0.461834 0.000054 0.475090 0.471637 0.473722 0.000064 0.396380 0.407930 0.398443 0.000049 0.405347 0.416778 0.407554 0.000056 976.460000 981.330000 979.173133 433.098117 1079.050000 1064.670000 1069.764933 409.414925 7944.490000 7954.000000 7951.061933 721.913427
503 0.011722 0.106314 0.035685 0.000292 0.468447 0.465565 0.467771 0.000029 0.399938 0.411677 0.402958 0.000026 0.013852 0.111427 0.038905 0.000603 0.009591 0.101202 0.032464 0.000576 0.463416 0.459290 0.461876 0.000054 0.473477 0.471840 0.473667 0.000062 0.395982 0.407110 0.398430 0.000048 0.403895 0.416244 0.407486 0.000055 977.290000 983.100000 979.153533 425.695826 1074.900000 1062.750000 1070.014100 408.409553 7947.810000 7954.150000 7950.832367 708.460301
504 0.011788 0.106738 0.035596 0.000289 0.468808 0.465147 0.467727 0.000029 0.400255 0.411386 0.402907 0.000026 0.014235 0.109579 0.038963 0.000613 0.009342 0.103897 0.032230 0.000568 0.462864 0.458305 0.461823 0.000054 0.474752 0.471990 0.473631 0.000062 0.395569 0.405996 0.398394 0.000049 0.404941 0.416776 0.407421 0.000055 977.930000 981.170000 979.081667 421.925765 1076.720000 1058.960000 1070.030533 407.377613 7945.350000 7959.870000 7950.887800 697.563688
505 0.011670 0.104809 0.035470 0.000288 0.468770 0.466542 0.467740 0.000029 0.400205 0.412282 0.402899 0.000026 0.013904 0.113425 0.038635 0.000599 0.009436 0.096192 0.032304 0.000568 0.462910 0.460453 0.461861 0.000054 0.474630 0.472630 0.473619 0.000062 0.395559 0.408399 0.398377 0.000049 0.404851 0.416164 0.407422 0.000055 978.350000 982.250000 979.146900 419.903095 1074.510000 1064.500000 1070.054600 407.885572 7947.140000 7953.250000 7950.798500 701.381396
506 0.011665 0.103612 0.035421 0.000287 0.468474 0.466792 0.467699 0.000029 0.399952 0.412315 0.402858 0.000026 0.013690 0.106667 0.038403 0.000594 0.009640 0.100556 0.032438 0.000570 0.462645 0.461575 0.461829 0.000053 0.474303 0.472009 0.473570 0.000062 0.395302 0.408339 0.398315 0.000049 0.404603 0.416291 0.407400 0.000054 976.070000 984.430000 979.264133 421.036216 1074.530000 1065.960000 1069.971633 405.131976 7949.400000 7949.610000 7950.764233 716.285173
507 0.011448 0.103858 0.035407 0.000283 0.468318 0.465390 0.467715 0.000029 0.399787 0.411161 0.402869 0.000026 0.013691 0.112315 0.038383 0.000586 0.009206 0.095401 0.032431 0.000568 0.462690 0.459003 0.461806 0.000054 0.473945 0.471777 0.473625 0.000063 0.395340 0.407000 0.398292 0.000048 0.404234 0.415321 0.407446 0.000054 976.620000 983.070000 979.192233 421.046827 1076.020000 1066.660000 1069.950467 402.198839 7947.360000 7950.270000 7950.857300 708.566718
508 0.011338 0.105252 0.035472 0.000288 0.468694 0.465823 0.467671 0.000029 0.400090 0.411737 0.402841 0.000026 0.013615 0.105786 0.038471 0.000597 0.009060 0.104717 0.032474 0.000573 0.463136 0.459438 0.461791 0.000053 0.474252 0.472208 0.473551 0.000063 0.395708 0.406390 0.398293 0.000048 0.404473 0.417085 0.407389 0.000054 974.960000 984.980000 979.150133 421.618178 1078.350000 1063.430000 1069.975133 407.571824 7946.690000 7951.590000 7950.874733 712.468306
509 0.011199 0.107010 0.035392 0.000299 0.468378 0.466087 0.467745 0.000029 0.399801 0.412226 0.402892 0.000026 0.013811 0.112272 0.038399 0.000617 0.008586 0.101748 0.032385 0.000587 0.462856 0.458837 0.461804 0.000054 0.473900 0.473337 0.473686 0.000062 0.395499 0.406852 0.398293 0.000049 0.404103 0.417599 0.407491 0.000055 976.390000 981.440000 978.991433 417.949782 1074.260000 1064.010000 1070.161400 409.158837 7949.350000 7954.550000 7950.847167 708.421808
510 0.011300 0.103685 0.035060 0.000292 0.468460 0.466056 0.467682 0.000030 0.399886 0.411700 0.402789 0.000027 0.013978 0.111770 0.037816 0.000595 0.008622 0.095600 0.032304 0.000581 0.463117 0.461252 0.461772 0.000055 0.473803 0.470859 0.473592 0.000064 0.395746 0.408830 0.398178 0.000050 0.404026 0.414570 0.407399 0.000055 975.720000 982.380000 978.938633 420.389221 1076.870000 1062.780000 1070.145900 419.940388 7947.410000 7954.840000 7950.915467 714.361284
511 0.010982 0.104320 0.035045 0.000291 0.468944 0.465743 0.467629 0.000030 0.400250 0.411529 0.402741 0.000027 0.013059 0.109418 0.037880 0.000595 0.008904 0.099222 0.032210 0.000582 0.462890 0.460399 0.461705 0.000054 0.474999 0.471086 0.473552 0.000063 0.395416 0.407752 0.398131 0.000049 0.405085 0.415306 0.407351 0.000056 976.670000 983.420000 978.958567 423.873154 1075.310000 1062.640000 1070.093900 421.165087 7948.020000 7953.940000 7950.947533 725.875771
512 0.010942 0.105074 0.035005 0.000292 0.468663 0.467071 0.467644 0.000030 0.400005 0.412772 0.402748 0.000027 0.013047 0.115152 0.037847 0.000595 0.008837 0.094997 0.032162 0.000586 0.464013 0.461515 0.461720 0.000055 0.473312 0.472628 0.473569 0.000062 0.396368 0.409560 0.398139 0.000050 0.403641 0.415983 0.407358 0.000055 976.610000 985.040000 978.838533 423.339399 1074.340000 1060.020000 1070.135033 426.082303 7949.050000 7954.940000 7951.026433 741.281344
513 0.010806 0.105707 0.034954 0.000295 0.467746 0.466368 0.467596 0.000030 0.399205 0.412269 0.402700 0.000027 0.012832 0.107724 0.037728 0.000598 0.008779 0.103689 0.032181 0.000590 0.462409 0.459093 0.461709 0.000055 0.473083 0.473644 0.473483 0.000062 0.394973 0.406387 0.398112 0.000049 0.403437 0.418151 0.407287 0.000055 978.060000 981.630000 978.830867 427.292215 1075.030000 1069.010000 1070.046733 437.097104 7946.910000 7949.360000 7951.122400 764.185578
514 0.010943 0.106112 0.034899 0.000294 0.468637 0.467163 0.467567 0.000029 0.399983 0.413005 0.402667 0.000027 0.013076 0.110889 0.037781 0.000599 0.008810 0.101336 0.032016 0.000593 0.463798 0.460402 0.461722 0.000054 0.473475 0.473923 0.473412 0.000062 0.396190 0.407975 0.398131 0.000049 0.403775 0.418035 0.407202 0.000055 980.850000 982.720000 978.975333 435.523765 1071.920000 1065.920000 1069.877567 440.650984 7947.230000 7951.360000 7951.147100 779.064848
515 0.010602 0.103728 0.034777 0.000294 0.467990 0.465713 0.467530 0.000030 0.399382 0.411415 0.402617 0.000027 0.012695 0.107890 0.037726 0.000603 0.008509 0.099566 0.031829 0.000590 0.461991 0.459896 0.461777 0.000055 0.473989 0.471531 0.473283 0.000062 0.394597 0.407095 0.398169 0.000050 0.404167 0.415736 0.407064 0.000055 976.350000 979.730000 979.319833 428.508712 1072.280000 1061.830000 1069.579733 449.768807 7951.370000 7958.440000 7951.100433 783.758596
516 0.010757 0.106043 0.034706 0.000298 0.468293 0.466550 0.467429 0.000030 0.399663 0.412474 0.402521 0.000027 0.012762 0.110101 0.037664 0.000603 0.008753 0.101986 0.031748 0.000591 0.462532 0.460904 0.461676 0.000056 0.474055 0.472197 0.473183 0.000062 0.395066 0.408283 0.398075 0.000051 0.404260 0.416665 0.406967 0.000055 975.500000 981.580000 979.305633 425.404988 1075.570000 1064.590000 1069.378933 457.051239 7948.930000 7953.830000 7951.315433 797.139010
517 0.010537 0.103833 0.034420 0.000285 0.468881 0.466797 0.467511 0.000030 0.400130 0.412352 0.402547 0.000027 0.012811 0.108255 0.037244 0.000594 0.008264 0.099411 0.031597 0.000578 0.463841 0.460524 0.461720 0.000056 0.473921 0.473070 0.473302 0.000062 0.396187 0.407683 0.398048 0.000051 0.404072 0.417021 0.407046 0.000055 978.700000 982.690000 979.447200 424.363621 1072.200000 1064.830000 1069.394100 460.617912 7949.100000 7952.480000 7951.158700 807.933540
518 0.010662 0.103081 0.034529 0.000287 0.468904 0.465668 0.467448 0.000030 0.400168 0.411280 0.402510 0.000027 0.012869 0.103692 0.037251 0.000581 0.008455 0.102470 0.031807 0.000587 0.463366 0.460367 0.461605 0.000057 0.474441 0.470969 0.473291 0.000062 0.395792 0.406865 0.397952 0.000052 0.404543 0.415694 0.407069 0.000055 981.530000 984.050000 979.740233 429.126230 1074.280000 1062.870000 1069.182633 469.257735 7944.190000 7953.080000 7951.077133 821.418322
519 0.010484 0.103888 0.034610 0.000292 0.469773 0.466219 0.467413 0.000031 0.400880 0.411870 0.402492 0.000027 0.012717 0.105779 0.037235 0.000589 0.008251 0.101997 0.031985 0.000589 0.464317 0.459869 0.461589 0.000056 0.475229 0.472570 0.473237 0.000063 0.396577 0.406755 0.397936 0.000051 0.405182 0.416984 0.407049 0.000056 980.390000 983.870000 980.041133 431.538778 1072.020000 1066.080000 1068.895433 481.665003 7947.590000 7950.050000 7951.063433 841.767304
520 0.010437 0.104102 0.034727 0.000300 0.468495 0.466394 0.467456 0.000030 0.399787 0.412051 0.402547 0.000027 0.012353 0.117107 0.037379 0.000606 0.008522 0.091097 0.032075 0.000601 0.463119 0.460498 0.461591 0.000056 0.473872 0.472290 0.473321 0.000063 0.395504 0.408990 0.397960 0.000051 0.404070 0.415111 0.407134 0.000055 979.640000 985.200000 980.047300 426.228839 1074.490000 1066.320000 1068.958733 489.269270 7945.870000 7948.480000 7950.993967 849.915031
521 0.010361 0.104633 0.034426 0.000301 0.469139 0.467011 0.467503 0.000030 0.400323 0.412654 0.402542 0.000027 0.012135 0.107527 0.037114 0.000599 0.008587 0.101740 0.031739 0.000605 0.463942 0.461025 0.461653 0.000056 0.474336 0.472996 0.473354 0.000063 0.396171 0.408001 0.397972 0.000051 0.404474 0.417307 0.407112 0.000055 976.560000 977.310000 980.268233 423.751371 1071.200000 1062.780000 1069.001933 486.736792 7952.240000 7959.910000 7950.729833 853.280511
522 0.010530 0.103943 0.034046 0.000286 0.469333 0.465179 0.467447 0.000030 0.400513 0.410993 0.402437 0.000026 0.012210 0.105382 0.036795 0.000587 0.008851 0.102503 0.031297 0.000576 0.463156 0.458970 0.461517 0.000056 0.475510 0.471387 0.473377 0.000062 0.395514 0.405932 0.397808 0.000051 0.405511 0.416054 0.407065 0.000054 978.790000 983.670000 980.534633 422.816986 1075.800000 1063.770000 1069.396367 491.962617 7945.410000 7952.560000 7950.069000 859.771401
523 0.010387 0.102671 0.034161 0.000289 0.469647 0.466141 0.467492 0.000030 0.400758 0.411620 0.402492 0.000026 0.012567 0.108304 0.036816 0.000582 0.008208 0.097038 0.031507 0.000582 0.463463 0.459905 0.461539 0.000057 0.475830 0.472376 0.473444 0.000061 0.395829 0.407165 0.397830 0.000051 0.405687 0.416076 0.407154 0.000054 976.460000 983.960000 980.616600 430.163143 1073.820000 1065.750000 1069.461267 487.979271 7949.720000 7950.290000 7949.922133 860.627135
524 0.010272 0.103383 0.034140 0.000292 0.469486 0.466895 0.467432 0.000030 0.400604 0.412368 0.402438 0.000027 0.011944 0.107709 0.036572 0.000587 0.008601 0.099057 0.031707 0.000588 0.463716 0.460908 0.461535 0.000056 0.475256 0.472881 0.473329 0.000062 0.395950 0.407929 0.397791 0.000051 0.405257 0.416808 0.407086 0.000055 977.750000 981.420000 980.833867 434.227238 1075.820000 1066.360000 1069.430867 486.156738 7946.430000 7952.220000 7949.735267 859.146316
525 0.010349 0.104290 0.034060 0.000294 0.469126 0.465977 0.467502 0.000030 0.400310 0.411724 0.402485 0.000026 0.012393 0.110908 0.036403 0.000585 0.008306 0.097671 0.031717 0.000594 0.462523 0.460594 0.461536 0.000057 0.475729 0.471360 0.473467 0.000061 0.395004 0.408141 0.397766 0.000050 0.405616 0.415307 0.407205 0.000054 980.930000 985.810000 981.142467 442.524385 1074.310000 1064.510000 1069.170367 485.854608 7944.760000 7949.680000 7949.687167 871.830960
526 0.010264 0.104713 0.033997 0.000293 0.468676 0.466025 0.467548 0.000029 0.399914 0.411829 0.402516 0.000026 0.011819 0.114801 0.036596 0.000594 0.008708 0.094625 0.031399 0.000587 0.462761 0.460525 0.461617 0.000057 0.474591 0.471526 0.473479 0.000060 0.395119 0.408666 0.397864 0.000051 0.404709 0.414991 0.407167 0.000053 978.620000 983.220000 981.233400 448.255371 1077.180000 1059.530000 1069.090200 490.793273 7944.200000 7957.250000 7949.676400 880.982206
527 0.010349 0.104771 0.033765 0.000293 0.469217 0.465507 0.467528 0.000030 0.400387 0.411396 0.402463 0.000026 0.011860 0.104861 0.036328 0.000581 0.008838 0.104680 0.031202 0.000589 0.463017 0.460212 0.461510 0.000057 0.475416 0.470802 0.473546 0.000062 0.395344 0.406909 0.397732 0.000051 0.405430 0.415883 0.407194 0.000054 979.680000 983.470000 981.394400 452.172028 1074.410000 1063.170000 1069.398600 488.662866 7945.910000 7953.360000 7949.207000 871.106379
528 0.010239 0.103522 0.033578 0.000290 0.467530 0.467095 0.467594 0.000030 0.398936 0.412559 0.402492 0.000026 0.011861 0.102691 0.036250 0.000586 0.008618 0.104352 0.030907 0.000575 0.461713 0.461354 0.461568 0.000057 0.473346 0.472836 0.473621 0.000061 0.394235 0.407555 0.397771 0.000050 0.403637 0.417564 0.407214 0.000053 979.280000 982.870000 981.636433 456.576115 1075.820000 1062.690000 1069.533600 495.121285 7944.900000 7954.440000 7948.829967 887.401415
529 0.010085 0.101514 0.033482 0.000289 0.469266 0.465292 0.467642 0.000029 0.400389 0.410725 0.402518 0.000025 0.011417 0.103254 0.035874 0.000572 0.008752 0.099775 0.031089 0.000583 0.463137 0.460052 0.461665 0.000055 0.475394 0.470532 0.473619 0.000061 0.395379 0.406532 0.397796 0.000049 0.405398 0.414919 0.407239 0.000053 978.640000 986.310000 981.478867 449.843438 1075.300000 1068.460000 1069.440833 490.101309 7946.060000 7945.230000 7949.080300 877.922820
530 0.010078 0.108348 0.033583 0.000294 0.468433 0.465145 0.467634 0.000029 0.399680 0.411626 0.402527 0.000026 0.011623 0.106449 0.035917 0.000575 0.008534 0.110247 0.031248 0.000596 0.463082 0.459277 0.461671 0.000055 0.473784 0.471013 0.473597 0.000061 0.395363 0.406353 0.397808 0.000049 0.403996 0.416898 0.407245 0.000053 978.180000 983.450000 981.356700 445.172990 1074.470000 1067.290000 1069.456933 492.580243 7947.350000 7949.260000 7949.186367 873.223853
531 0.010147 0.102989 0.033693 0.000292 0.467995 0.466711 0.467665 0.000029 0.399318 0.412152 0.402570 0.000026 0.011728 0.102078 0.036096 0.000580 0.008566 0.103899 0.031289 0.000597 0.462426 0.459612 0.461685 0.000054 0.473564 0.473809 0.473646 0.000062 0.394821 0.405982 0.397847 0.000049 0.403814 0.418323 0.407292 0.000054 976.100000 983.530000 981.262833 445.532339 1072.800000 1061.970000 1069.385067 492.270111 7951.100000 7954.500000 7949.352100 873.189542
532 0.009903 0.104667 0.033728 0.000292 0.468863 0.465679 0.467646 0.000029 0.400019 0.411527 0.402558 0.000026 0.011122 0.113730 0.036305 0.000596 0.008684 0.095604 0.031152 0.000575 0.462549 0.459429 0.461610 0.000054 0.475177 0.471929 0.473681 0.000062 0.394835 0.407574 0.397814 0.000049 0.405203 0.415480 0.407302 0.000056 977.430000 983.130000 981.172067 443.123156 1072.490000 1066.850000 1069.613700 502.890936 7950.080000 7950.020000 7949.214233 875.349000
533 0.009997 0.102353 0.033739 0.000292 0.468202 0.465705 0.467656 0.000029 0.399471 0.411202 0.402568 0.000026 0.011420 0.101272 0.036189 0.000585 0.008573 0.103435 0.031290 0.000581 0.462579 0.459338 0.461644 0.000054 0.473825 0.472072 0.473667 0.000062 0.394905 0.405628 0.397826 0.000048 0.404037 0.416776 0.407311 0.000055 978.180000 986.030000 980.986267 443.898015 1072.880000 1065.390000 1069.540300 515.091484 7948.940000 7948.580000 7949.473433 882.175273
534 0.009826 0.101581 0.033536 0.000285 0.468952 0.465943 0.467665 0.000029 0.400083 0.411289 0.402545 0.000026 0.011444 0.100658 0.036023 0.000578 0.008207 0.102504 0.031050 0.000573 0.463624 0.459725 0.461653 0.000054 0.474280 0.472161 0.473676 0.000062 0.395797 0.405865 0.397809 0.000048 0.404369 0.416713 0.407282 0.000054 975.020000 985.940000 980.840733 444.015370 1072.780000 1062.380000 1069.798600 510.132914 7952.200000 7951.680000 7949.360667 868.301682
535 0.009717 0.101845 0.033501 0.000287 0.468337 0.465593 0.467630 0.000029 0.399544 0.411030 0.402511 0.000026 0.010716 0.100782 0.035878 0.000582 0.008717 0.102907 0.031124 0.000579 0.462243 0.459342 0.461620 0.000054 0.474431 0.471843 0.473640 0.000062 0.394514 0.405558 0.397759 0.000049 0.404574 0.416503 0.407263 0.000054 973.560000 986.400000 980.543400 443.309685 1075.880000 1066.080000 1069.830633 518.054321 7950.560000 7947.520000 7949.625967 868.715987
536 0.009862 0.101969 0.033348 0.000290 0.468415 0.466117 0.467645 0.000029 0.399632 0.411495 0.402500 0.000026 0.011222 0.107613 0.035727 0.000590 0.008501 0.096325 0.030970 0.000573 0.463085 0.459105 0.461606 0.000054 0.473745 0.473129 0.473683 0.000061 0.395306 0.406382 0.397724 0.000049 0.403959 0.416608 0.407276 0.000054 977.680000 983.190000 980.341067 435.089575 1073.370000 1065.030000 1069.698633 516.814871 7948.950000 7951.780000 7949.960300 854.300389
537 0.009840 0.102376 0.033250 0.000291 0.468281 0.466012 0.467646 0.000029 0.399515 0.411467 0.402486 0.000026 0.011127 0.101274 0.035420 0.000596 0.008553 0.103478 0.031079 0.000581 0.462257 0.459965 0.461615 0.000055 0.474306 0.472060 0.473676 0.000063 0.394587 0.406161 0.397686 0.000050 0.404443 0.416773 0.407287 0.000055 976.990000 982.560000 980.410767 428.974850 1075.870000 1067.260000 1069.477600 513.610866 7947.140000 7950.180000 7950.111633 832.192762
538 0.009609 0.102917 0.033076 0.000288 0.468789 0.466352 0.467606 0.000029 0.399912 0.411837 0.402426 0.000026 0.011019 0.099547 0.035230 0.000587 0.008199 0.106286 0.030923 0.000571 0.461955 0.461146 0.461603 0.000054 0.475622 0.471558 0.473608 0.000062 0.394315 0.406906 0.397647 0.000049 0.405509 0.416767 0.407205 0.000054 978.220000 982.180000 980.431233 423.402595 1076.600000 1063.570000 1069.402067 514.539100 7945.180000 7954.250000 7950.166700 833.919505
539 0.009700 0.103582 0.032827 0.000280 0.467936 0.466043 0.467619 0.000029 0.399200 0.411674 0.402400 0.000026 0.011033 0.101958 0.034914 0.000569 0.008368 0.105205 0.030740 0.000558 0.461560 0.459507 0.461629 0.000056 0.474311 0.472578 0.473610 0.000062 0.393981 0.405875 0.397622 0.000049 0.404420 0.417472 0.407179 0.000054 977.860000 987.120000 980.468300 411.081622 1074.300000 1066.210000 1069.395733 508.599108 7947.840000 7946.670000 7950.135967 810.333347
540 0.009810 0.104558 0.033068 0.000296 0.468261 0.466602 0.467646 0.000029 0.399493 0.412295 0.402459 0.000026 0.011434 0.108987 0.035125 0.000585 0.008185 0.100130 0.031011 0.000594 0.461653 0.460952 0.461658 0.000055 0.474868 0.472252 0.473633 0.000062 0.394120 0.408157 0.397678 0.000049 0.404866 0.416434 0.407240 0.000055 979.710000 984.220000 980.399733 408.525506 1072.830000 1063.850000 1069.123367 508.985300 7947.460000 7951.930000 7950.476900 814.148308
541 0.009713 0.102480 0.032813 0.000287 0.467801 0.466595 0.467651 0.000030 0.399088 0.411977 0.402425 0.000026 0.011239 0.109874 0.034932 0.000590 0.008188 0.095085 0.030694 0.000570 0.462199 0.460463 0.461636 0.000055 0.473403 0.472727 0.473666 0.000063 0.394555 0.407874 0.397630 0.000050 0.403621 0.416080 0.407220 0.000055 976.370000 984.490000 980.230133 409.440222 1071.110000 1059.470000 1068.752433 495.888404 7952.520000 7956.040000 7951.017433 797.708742
542 0.009636 0.102221 0.032732 0.000285 0.469543 0.465634 0.467621 0.000030 0.400557 0.411122 0.402387 0.000026 0.011162 0.106601 0.035011 0.000593 0.008111 0.097841 0.030454 0.000564 0.462759 0.458878 0.461612 0.000055 0.476327 0.472389 0.473629 0.000063 0.395019 0.406037 0.397622 0.000049 0.406094 0.416207 0.407152 0.000054 982.030000 983.640000 980.329200 412.141113 1070.300000 1065.730000 1068.422600 492.989761 7947.670000 7950.630000 7951.248200 801.626714
543 0.009664 0.103353 0.032887 0.000288 0.469047 0.465822 0.467640 0.000030 0.400140 0.411452 0.402427 0.000027 0.010956 0.106677 0.035153 0.000591 0.008373 0.100030 0.030621 0.000566 0.463230 0.460517 0.461624 0.000055 0.474863 0.471127 0.473655 0.000062 0.395389 0.407441 0.397654 0.000050 0.404890 0.415463 0.407200 0.000054 980.250000 984.100000 980.233767 407.172542 1073.600000 1060.930000 1068.139900 484.212999 7946.150000 7954.970000 7951.626333 780.044789
544 0.009616 0.099639 0.032899 0.000286 0.468890 0.467767 0.467643 0.000030 0.399999 0.412547 0.402431 0.000026 0.010929 0.110539 0.035220 0.000593 0.008303 0.088740 0.030578 0.000557 0.461881 0.462203 0.461601 0.000055 0.475899 0.473331 0.473684 0.000062 0.394238 0.409453 0.397644 0.000050 0.405759 0.415642 0.407218 0.000054 980.270000 981.390000 979.976600 408.766395 1072.890000 1062.690000 1068.294967 474.431803 7946.840000 7955.920000 7951.728433 782.189263
545 0.009624 0.103332 0.033028 0.000289 0.467989 0.465906 0.467582 0.000030 0.399234 0.411520 0.402399 0.000026 0.010996 0.108504 0.035115 0.000594 0.008253 0.098160 0.030941 0.000576 0.461935 0.459838 0.461615 0.000055 0.474042 0.471974 0.473549 0.000062 0.394294 0.407138 0.397640 0.000050 0.404174 0.415902 0.407158 0.000054 981.870000 985.940000 980.149300 407.307597 1072.260000 1060.840000 1068.099800 464.824410 7945.870000 7953.220000 7951.750900 768.173694
546 0.009504 0.102047 0.032942 0.000288 0.469207 0.466422 0.467631 0.000029 0.400251 0.411766 0.402427 0.000026 0.011096 0.101320 0.035016 0.000593 0.007913 0.102775 0.030868 0.000570 0.462430 0.460920 0.461682 0.000055 0.475984 0.471924 0.473580 0.000063 0.394730 0.406980 0.397682 0.000050 0.405773 0.416552 0.407173 0.000055 981.850000 983.620000 980.299200 405.402178 1071.200000 1062.620000 1068.052067 447.589430 7946.950000 7953.760000 7951.648733 750.083643
547 0.009419 0.102236 0.032844 0.000285 0.468569 0.465724 0.467588 0.000030 0.399696 0.411200 0.402377 0.000026 0.011011 0.109575 0.035030 0.000596 0.007827 0.094897 0.030658 0.000558 0.462761 0.459852 0.461653 0.000054 0.474377 0.471595 0.473523 0.000063 0.394998 0.407310 0.397660 0.000050 0.404394 0.415090 0.407093 0.000055 977.620000 982.700000 980.446000 410.339680 1073.170000 1062.820000 1067.691900 452.790678 7949.210000 7954.480000 7951.862100 746.412213
548 0.009387 0.103281 0.032897 0.000290 0.467986 0.466283 0.467543 0.000030 0.399196 0.411832 0.402346 0.000026 0.010850 0.094597 0.034806 0.000588 0.007925 0.111966 0.030988 0.000593 0.461863 0.460196 0.461666 0.000055 0.474109 0.472369 0.473419 0.000062 0.394211 0.405356 0.397637 0.000050 0.404182 0.418309 0.407055 0.000055 978.320000 980.750000 980.418000 416.794873 1069.900000 1061.810000 1067.860267 443.779871 7951.780000 7957.440000 7951.721733 753.193091
549 0.009372 0.103153 0.032771 0.000287 0.468163 0.466721 0.467507 0.000029 0.399344 0.412186 0.402297 0.000026 0.010784 0.099955 0.034842 0.000595 0.007960 0.106351 0.030700 0.000575 0.462217 0.461118 0.461650 0.000055 0.474108 0.472324 0.473365 0.000061 0.394502 0.406943 0.397629 0.000050 0.404186 0.417428 0.406965 0.000054 981.410000 984.990000 980.848933 408.058739 1071.030000 1061.940000 1067.578433 446.491621 7947.560000 7953.070000 7951.572633 735.141819
550 0.009408 0.101791 0.032679 0.000290 0.469442 0.466740 0.467498 0.000030 0.400437 0.411998 0.402275 0.000026 0.010703 0.104315 0.034518 0.000594 0.008114 0.099267 0.030841 0.000574 0.463544 0.461260 0.461623 0.000056 0.475341 0.472220 0.473373 0.000062 0.395618 0.407718 0.397557 0.000051 0.405257 0.416277 0.406993 0.000055 979.010000 985.280000 981.032133 411.257723 1071.570000 1061.420000 1067.334933 454.613399 7949.420000 7953.300000 7951.632933 737.912320
551 0.009319 0.100228 0.032529 0.000285 0.470052 0.465675 0.467552 0.000030 0.400942 0.410858 0.402298 0.000026 0.010647 0.104141 0.034452 0.000592 0.007991 0.096316 0.030605 0.000557 0.463993 0.459569 0.461602 0.000056 0.476111 0.471780 0.473502 0.000062 0.395991 0.406255 0.397529 0.000051 0.405893 0.415461 0.407068 0.000054 978.860000 984.200000 981.220400 415.104662 1072.520000 1061.940000 1067.355067 457.725040 7948.620000 7953.860000 7951.424533 745.125348
552 0.009232 0.101382 0.032549 0.000282 0.469640 0.465816 0.467584 0.000030 0.400579 0.411151 0.402329 0.000026 0.010616 0.107681 0.034225 0.000576 0.007848 0.095084 0.030873 0.000566 0.463570 0.460285 0.461588 0.000056 0.475711 0.471347 0.473581 0.000061 0.395627 0.407395 0.397484 0.000050 0.405531 0.414907 0.407175 0.000055 980.370000 984.160000 981.414333 414.150206 1071.170000 1064.210000 1067.246767 454.690718 7948.460000 7951.630000 7951.338900 751.986956
553 0.009212 0.102426 0.032708 0.000287 0.468185 0.465843 0.467552 0.000030 0.399339 0.411331 0.402325 0.000027 0.010341 0.105409 0.034377 0.000589 0.008084 0.099444 0.031038 0.000572 0.462207 0.460566 0.461590 0.000056 0.474163 0.471121 0.473514 0.000063 0.394427 0.407292 0.397508 0.000051 0.404251 0.415369 0.407142 0.000055 979.790000 984.200000 981.549400 415.879171 1072.480000 1059.340000 1067.195500 464.039699 7947.730000 7956.460000 7951.255100 770.461945
554 0.009327 0.102266 0.032713 0.000289 0.468750 0.466645 0.467574 0.000030 0.399836 0.411988 0.402345 0.000026 0.010665 0.104631 0.034384 0.000580 0.007989 0.099900 0.031042 0.000576 0.462295 0.460414 0.461614 0.000057 0.475204 0.472876 0.473534 0.000062 0.394551 0.407046 0.397529 0.000051 0.405122 0.416930 0.407161 0.000055 978.610000 982.480000 981.681533 419.491398 1072.030000 1059.490000 1067.094300 461.281531 7949.360000 7958.030000 7951.224167 786.546881
555 0.009197 0.103820 0.032595 0.000290 0.468785 0.465619 0.467601 0.000030 0.399847 0.411349 0.402350 0.000026 0.010623 0.103430 0.034118 0.000563 0.007771 0.104210 0.031071 0.000586 0.462685 0.459233 0.461623 0.000058 0.474886 0.472005 0.473579 0.000062 0.394875 0.405863 0.397497 0.000050 0.404818 0.416836 0.407203 0.000055 979.410000 986.210000 981.591467 417.050418 1068.890000 1057.380000 1067.115233 471.736706 7951.700000 7956.410000 7951.293300 804.405174
556 0.009189 0.102430 0.032577 0.000292 0.469523 0.466251 0.467676 0.000030 0.400473 0.411678 0.402411 0.000027 0.010569 0.105032 0.034309 0.000598 0.007808 0.099828 0.030846 0.000573 0.463616 0.459818 0.461765 0.000057 0.475429 0.472683 0.473588 0.000062 0.395659 0.406600 0.397646 0.000051 0.405286 0.416755 0.407176 0.000054 982.360000 986.750000 981.278733 418.553001 1071.120000 1058.730000 1066.999833 472.978916 7946.520000 7954.520000 7951.721433 807.708202
557 0.008997 0.102077 0.032349 0.000288 0.468457 0.465996 0.467707 0.000030 0.399538 0.411408 0.402404 0.000026 0.010262 0.101123 0.034063 0.000583 0.007731 0.103032 0.030636 0.000575 0.462673 0.460414 0.461712 0.000058 0.474241 0.471577 0.473703 0.000060 0.394812 0.406520 0.397565 0.000052 0.404265 0.416295 0.407243 0.000053 978.630000 984.590000 981.347933 414.143684 1073.830000 1060.180000 1066.842233 485.586600 7947.540000 7955.230000 7951.809833 813.311426
558 0.008973 0.103219 0.032306 0.000287 0.468728 0.466359 0.467718 0.000030 0.399765 0.411888 0.402406 0.000026 0.010430 0.111363 0.034013 0.000587 0.007517 0.095074 0.030599 0.000573 0.462296 0.460472 0.461712 0.000057 0.475161 0.472247 0.473725 0.000061 0.394516 0.408106 0.397557 0.000051 0.405014 0.415671 0.407256 0.000053 980.500000 983.160000 981.201233 422.227598 1070.990000 1064.880000 1066.845200 491.944436 7948.510000 7951.960000 7951.953567 831.664700
559 0.008956 0.099527 0.032091 0.000284 0.468663 0.467417 0.467749 0.000030 0.399707 0.412233 0.402400 0.000027 0.010423 0.103396 0.033774 0.000575 0.007489 0.095657 0.030408 0.000569 0.462364 0.460235 0.461706 0.000058 0.474963 0.474598 0.473792 0.000062 0.394573 0.406709 0.397517 0.000052 0.404842 0.417757 0.407284 0.000054 979.120000 985.780000 981.213467 422.095355 1069.030000 1061.130000 1066.805567 494.245650 7951.850000 7953.090000 7951.980967 847.423161
560 0.008835 0.102659 0.032241 0.000291 0.468461 0.466361 0.467774 0.000030 0.399517 0.411805 0.402444 0.000027 0.010213 0.106905 0.034084 0.000591 0.007457 0.098413 0.030399 0.000578 0.462136 0.460620 0.461705 0.000058 0.474785 0.472102 0.473843 0.000061 0.394348 0.407562 0.397561 0.000052 0.404686 0.416048 0.407326 0.000054 978.770000 986.970000 981.313767 416.644885 1073.220000 1064.780000 1066.695833 493.014290 7948.010000 7948.250000 7951.990400 847.955236
561 0.008874 0.101664 0.032139 0.000286 0.468134 0.466409 0.467831 0.000030 0.399245 0.411697 0.402477 0.000026 0.010259 0.101695 0.033998 0.000581 0.007489 0.101634 0.030280 0.000574 0.461773 0.460568 0.461710 0.000058 0.474495 0.472250 0.473952 0.000060 0.394046 0.406737 0.397553 0.000052 0.404444 0.416658 0.407401 0.000053 977.690000 985.240000 981.275733 421.275480 1073.260000 1065.850000 1066.438067 492.385434 7949.050000 7948.910000 7952.286200 851.309297
562 0.008836 0.103724 0.032237 0.000292 0.468746 0.465224 0.467809 0.000030 0.399759 0.410999 0.402473 0.000027 0.010604 0.108782 0.034092 0.000583 0.007067 0.098666 0.030383 0.000583 0.462443 0.459955 0.461657 0.000058 0.475048 0.470492 0.473960 0.000060 0.394667 0.407279 0.397523 0.000052 0.404851 0.414718 0.407423 0.000054 978.740000 984.110000 981.446933 430.666111 1071.020000 1061.550000 1066.360300 489.410565 7950.240000 7954.340000 7952.192767 853.834978
563 0.008667 0.101643 0.032040 0.000286 0.468688 0.466909 0.467810 0.000030 0.399685 0.412119 0.402444 0.000026 0.009980 0.104663 0.034076 0.000587 0.007354 0.098622 0.030005 0.000564 0.462930 0.460707 0.461685 0.000058 0.474445 0.473110 0.473935 0.000061 0.394988 0.407301 0.397544 0.000051 0.404382 0.416937 0.407345 0.000053 975.630000 978.520000 981.318100 437.455828 1073.810000 1060.210000 1066.178900 489.791987 7950.560000 7961.270000 7952.503000 854.193820
564 0.008690 0.102724 0.032051 0.000290 0.468557 0.466101 0.467788 0.000030 0.399577 0.411595 0.402428 0.000026 0.010549 0.102692 0.033768 0.000582 0.006831 0.102757 0.030333 0.000580 0.462522 0.459272 0.461634 0.000058 0.474592 0.472931 0.473943 0.000061 0.394726 0.405785 0.397454 0.000052 0.404428 0.417405 0.407401 0.000054 977.990000 986.940000 981.431633 442.618887 1069.260000 1064.160000 1066.095500 494.471124 7952.750000 7948.900000 7952.472867 861.675779
565 0.008384 0.103403 0.031942 0.000291 0.469577 0.466496 0.467824 0.000030 0.400398 0.412032 0.402442 0.000026 0.009857 0.102756 0.033724 0.000586 0.006911 0.104050 0.030160 0.000576 0.463256 0.459953 0.461632 0.000058 0.475897 0.473039 0.474017 0.000061 0.395247 0.406373 0.397446 0.000051 0.405549 0.417690 0.407438 0.000054 977.590000 981.390000 981.653433 443.798424 1067.700000 1064.480000 1065.908400 497.499846 7954.710000 7954.130000 7952.438167 861.053246
566 0.008260 0.102631 0.031672 0.000288 0.468980 0.466897 0.467817 0.000031 0.399872 0.412257 0.402395 0.000027 0.009804 0.111098 0.033203 0.000576 0.006715 0.094163 0.030141 0.000570 0.463184 0.460161 0.461646 0.000057 0.474776 0.473633 0.473987 0.000062 0.395177 0.407801 0.397379 0.000051 0.404567 0.416713 0.407410 0.000055 973.800000 985.310000 981.649300 450.015885 1065.870000 1064.890000 1065.689433 494.765110 7960.330000 7949.800000 7952.661267 861.706927
567 0.008314 0.100542 0.031585 0.000284 0.469345 0.466563 0.467874 0.000030 0.400190 0.411660 0.402430 0.000027 0.009789 0.103328 0.033085 0.000563 0.006840 0.097756 0.030085 0.000575 0.463367 0.460950 0.461649 0.000056 0.475323 0.472176 0.474099 0.000063 0.395330 0.407307 0.397364 0.000050 0.405050 0.416013 0.407497 0.000055 976.950000 985.130000 981.143067 453.491659 1069.720000 1059.820000 1065.470300 492.156714 7953.330000 7955.050000 7953.386633 866.367436
568 0.008254 0.099729 0.031530 0.000284 0.468930 0.465432 0.467906 0.000031 0.399829 0.410577 0.402449 0.000027 0.009579 0.102511 0.033281 0.000577 0.006928 0.096947 0.029780 0.000567 0.463349 0.459479 0.461712 0.000057 0.474511 0.471385 0.474099 0.000063 0.395283 0.405934 0.397448 0.000050 0.404374 0.415219 0.407451 0.000055 975.790000 981.720000 980.921500 456.062730 1067.700000 1058.180000 1065.070400 484.867610 7956.510000 7960.100000 7954.008100 863.332201
569 0.008284 0.100652 0.031343 0.000284 0.468902 0.467397 0.467887 0.000030 0.399809 0.412385 0.402405 0.000027 0.009771 0.104220 0.033047 0.000578 0.006798 0.097085 0.029638 0.000561 0.462124 0.460814 0.461674 0.000056 0.475679 0.473979 0.474099 0.000062 0.394271 0.407325 0.397380 0.000051 0.405347 0.417445 0.407430 0.000054 974.810000 984.230000 980.560667 453.655350 1067.440000 1058.550000 1064.573367 474.151570 7957.750000 7957.220000 7954.865967 852.393277
570 0.008355 0.101626 0.031378 0.000285 0.468340 0.466062 0.467882 0.000031 0.399342 0.411397 0.402406 0.000027 0.009982 0.097421 0.032903 0.000574 0.006727 0.105830 0.029853 0.000580 0.461733 0.461051 0.461637 0.000057 0.474948 0.471073 0.474127 0.000062 0.393970 0.406507 0.397327 0.000051 0.404715 0.416287 0.407486 0.000055 976.540000 982.630000 980.234667 452.282208 1072.710000 1059.800000 1064.530500 476.711024 7950.750000 7957.570000 7955.234833 859.673301
571 0.008295 0.101379 0.031491 0.000285 0.469280 0.466110 0.467873 0.000031 0.400133 0.411401 0.402416 0.000027 0.009895 0.107563 0.033167 0.000578 0.006696 0.095196 0.029814 0.000587 0.463629 0.458704 0.461639 0.000057 0.474932 0.473516 0.474108 0.000063 0.395569 0.406033 0.397368 0.000051 0.404696 0.416768 0.407464 0.000055 976.820000 987.250000 979.862333 457.805381 1068.880000 1060.480000 1064.226767 482.632738 7954.300000 7952.270000 7955.910900 870.404579
572 0.008299 0.101623 0.031348 0.000281 0.470313 0.466619 0.467896 0.000030 0.401011 0.411870 0.402414 0.000026 0.009820 0.103407 0.033176 0.000573 0.006778 0.099840 0.029519 0.000573 0.464376 0.461199 0.461672 0.000057 0.476249 0.472039 0.474120 0.000062 0.396193 0.407530 0.397397 0.000051 0.405828 0.416209 0.407430 0.000054 977.990000 985.890000 979.569933 462.832077 1069.230000 1056.640000 1063.992000 487.212247 7952.780000 7957.470000 7956.438067 889.077940
573 0.008323 0.100931 0.031365 0.000280 0.468342 0.466075 0.467857 0.000031 0.399339 0.411303 0.402384 0.000027 0.009642 0.109915 0.033375 0.000572 0.007004 0.091948 0.029354 0.000561 0.461869 0.460749 0.461667 0.000057 0.474815 0.471400 0.474048 0.000063 0.394035 0.408124 0.397423 0.000052 0.404643 0.414483 0.407344 0.000055 978.650000 982.760000 979.515033 457.894302 1069.500000 1056.290000 1063.918267 493.630646 7951.850000 7960.950000 7956.566700 897.220526
574 0.008372 0.100561 0.031528 0.000284 0.469568 0.465659 0.467855 0.000031 0.400389 0.410894 0.402406 0.000027 0.009864 0.113140 0.033560 0.000582 0.006881 0.087982 0.029497 0.000574 0.464012 0.460134 0.461580 0.000058 0.475124 0.471183 0.474130 0.000062 0.395890 0.408085 0.397377 0.000052 0.404887 0.413703 0.407435 0.000054 977.120000 986.130000 979.303267 457.589042 1069.540000 1061.530000 1063.653767 491.680339 7953.340000 7952.340000 7957.042967 899.960299
575 0.008327 0.102598 0.031600 0.000293 0.469316 0.466317 0.467919 0.000030 0.400168 0.411759 0.402471 0.000026 0.009713 0.101316 0.033780 0.000592 0.006941 0.103881 0.029420 0.000587 0.463456 0.460572 0.461686 0.000057 0.475176 0.472062 0.474151 0.000060 0.395395 0.406684 0.397500 0.000051 0.404941 0.416835 0.407442 0.000054 978.660000 975.150000 979.364567 461.139168 1065.290000 1056.970000 1063.722767 489.864024 7956.050000 7967.880000 7956.912667 906.120175
576 0.008258 0.101059 0.031465 0.000290 0.469277 0.465793 0.467902 0.000030 0.400124 0.411083 0.402436 0.000026 0.009667 0.102814 0.033783 0.000586 0.006849 0.099304 0.029148 0.000571 0.463671 0.457931 0.461668 0.000058 0.474882 0.473655 0.474136 0.000061 0.395571 0.404663 0.397485 0.000052 0.404677 0.417502 0.407388 0.000054 976.630000 982.660000 979.521933 458.179137 1068.190000 1061.730000 1063.695833 493.303675 7955.180000 7955.610000 7956.782233 909.750821
577 0.008176 0.101322 0.031334 0.000292 0.468602 0.467184 0.467952 0.000030 0.399538 0.412305 0.402460 0.000026 0.009627 0.107897 0.033827 0.000599 0.006725 0.094747 0.028841 0.000565 0.463312 0.460686 0.461721 0.000057 0.473892 0.473682 0.474183 0.000060 0.395259 0.407768 0.397537 0.000052 0.403817 0.416842 0.407382 0.000053 978.080000 979.360000 979.557767 454.695631 1068.020000 1055.100000 1063.605867 497.680553 7953.900000 7965.540000 7956.836367 905.585816
578 0.008122 0.100209 0.031100 0.000289 0.468663 0.466382 0.467993 0.000029 0.399582 0.411456 0.402459 0.000026 0.009384 0.100740 0.033602 0.000596 0.006861 0.099679 0.028599 0.000561 0.463372 0.460954 0.461740 0.000057 0.473954 0.471809 0.474245 0.000060 0.395274 0.406922 0.397519 0.000051 0.403890 0.415990 0.407398 0.000052 979.210000 981.310000 979.651500 453.460244 1070.730000 1056.460000 1063.564533 507.183452 7950.060000 7962.230000 7956.783967 917.515913
579 0.008153 0.103350 0.030992 0.000289 0.469310 0.466775 0.467959 0.000030 0.400136 0.412262 0.402414 0.000026 0.009568 0.106872 0.033408 0.000598 0.006738 0.099828 0.028575 0.000564 0.463221 0.461063 0.461748 0.000057 0.475399 0.472488 0.474171 0.000060 0.395173 0.407934 0.397497 0.000051 0.405100 0.416589 0.407332 0.000053 977.260000 982.700000 979.779600 445.673227 1071.440000 1054.880000 1063.490333 504.484430 7951.300000 7962.420000 7956.730067 905.264377
580 0.008150 0.103683 0.030867 0.000287 0.469583 0.465781 0.468014 0.000030 0.400368 0.411466 0.402442 0.000026 0.009470 0.101318 0.033330 0.000589 0.006831 0.106049 0.028405 0.000563 0.463375 0.459476 0.461752 0.000058 0.475790 0.472086 0.474276 0.000061 0.395290 0.405753 0.397489 0.000051 0.405446 0.417180 0.407395 0.000053 979.200000 984.610000 979.761200 434.489247 1069.440000 1057.480000 1063.504967 503.446647 7951.360000 7957.910000 7956.733833 900.654092
581 0.008002 0.100186 0.030753 0.000282 0.468596 0.466215 0.468016 0.000030 0.399507 0.411311 0.402426 0.000026 0.009442 0.102665 0.033257 0.000591 0.006562 0.097707 0.028248 0.000546 0.462735 0.459907 0.461840 0.000057 0.474458 0.472524 0.474191 0.000061 0.394741 0.406320 0.397553 0.000051 0.404273 0.416301 0.407300 0.000052 977.050000 980.000000 979.649133 426.222115 1069.150000 1057.940000 1063.060767 506.052928 7953.800000 7962.060000 7957.290100 896.650527
582 0.008146 0.101212 0.030888 0.000292 0.469207 0.465910 0.468091 0.000029 0.400048 0.411205 0.402511 0.000026 0.009405 0.108611 0.033288 0.000598 0.006887 0.093814 0.028489 0.000567 0.463610 0.460373 0.461907 0.000056 0.474804 0.471445 0.474275 0.000060 0.395479 0.407609 0.397614 0.000051 0.404617 0.414801 0.407407 0.000052 982.340000 982.070000 979.814933 419.585418 1069.210000 1054.110000 1062.688867 499.481439 7948.450000 7963.820000 7957.496200 883.924351
583 0.008051 0.099355 0.030841 0.000285 0.469147 0.467316 0.468049 0.000029 0.399982 0.412122 0.402467 0.000026 0.009337 0.103466 0.033328 0.000587 0.006766 0.095245 0.028354 0.000550 0.461888 0.460662 0.461859 0.000057 0.476405 0.473970 0.474238 0.000061 0.394005 0.407082 0.397580 0.000051 0.405959 0.417161 0.407355 0.000052 979.780000 983.160000 979.922133 414.889056 1066.640000 1058.590000 1062.923733 509.194072 7953.580000 7958.250000 7957.154133 896.133993
584 0.007965 0.099332 0.030754 0.000281 0.468639 0.467317 0.468056 0.000030 0.399538 0.412119 0.402461 0.000026 0.009300 0.105852 0.033306 0.000590 0.006630 0.092812 0.028201 0.000538 0.463074 0.460807 0.461920 0.000056 0.474204 0.473826 0.474193 0.000061 0.395008 0.407564 0.397628 0.000051 0.404068 0.416674 0.407294 0.000053 975.350000 984.770000 979.968633 414.394566 1069.250000 1053.850000 1062.700600 501.011848 7955.400000 7961.380000 7957.330767 892.578358
585 0.007960 0.099303 0.030659 0.000285 0.469016 0.466267 0.468043 0.000030 0.399858 0.411222 0.402435 0.000026 0.009320 0.105855 0.032928 0.000596 0.006601 0.092751 0.028390 0.000550 0.463275 0.459448 0.461877 0.000057 0.474757 0.473086 0.474208 0.000061 0.395181 0.406409 0.397535 0.000052 0.404534 0.416035 0.407335 0.000053 978.990000 986.030000 979.886667 413.261833 1065.930000 1055.830000 1062.399800 487.262312 7955.080000 7958.140000 7957.713533 884.158209
586 0.007875 0.102847 0.030750 0.000286 0.469642 0.465986 0.468053 0.000030 0.400377 0.411515 0.402457 0.000026 0.009098 0.105428 0.032919 0.000595 0.006651 0.100265 0.028581 0.000563 0.463140 0.459878 0.461866 0.000057 0.476143 0.472093 0.474240 0.000061 0.395034 0.406711 0.397524 0.000052 0.405720 0.416319 0.407391 0.000053 979.150000 982.760000 980.194700 418.514143 1064.720000 1054.900000 1062.307600 477.469877 7956.130000 7962.340000 7957.497700 893.984392
587 0.007960 0.100146 0.030688 0.000281 0.468944 0.467382 0.468053 0.000030 0.399796 0.412296 0.402448 0.000027 0.009184 0.105657 0.032837 0.000585 0.006735 0.094635 0.028540 0.000555 0.463292 0.460766 0.461872 0.000057 0.474595 0.473998 0.474234 0.000062 0.395176 0.407500 0.397516 0.000051 0.404416 0.417093 0.407380 0.000055 981.060000 983.540000 980.348733 426.933587 1062.970000 1055.550000 1061.920367 479.012888 7955.970000 7960.910000 7957.730900 898.960568
588 0.008005 0.100049 0.030904 0.000283 0.469754 0.466259 0.468061 0.000030 0.400492 0.411328 0.402487 0.000026 0.009004 0.110777 0.032995 0.000593 0.007006 0.089321 0.028814 0.000549 0.463583 0.460011 0.461919 0.000056 0.475925 0.472507 0.474203 0.000061 0.395396 0.407626 0.397580 0.000051 0.405587 0.415029 0.407394 0.000053 980.740000 980.800000 980.531267 433.714502 1063.990000 1054.260000 1061.675767 477.620219 7955.270000 7964.940000 7957.792967 907.443270
589 0.008124 0.100427 0.030935 0.000284 0.468671 0.466296 0.468065 0.000030 0.399589 0.411416 0.402496 0.000026 0.009317 0.098625 0.032711 0.000581 0.006930 0.102229 0.029160 0.000577 0.461813 0.460284 0.461886 0.000056 0.475529 0.472308 0.474244 0.000062 0.393939 0.406035 0.397510 0.000051 0.405239 0.416796 0.407482 0.000054 979.320000 980.730000 980.874567 431.529031 1066.450000 1055.590000 1061.632233 476.291156 7954.230000 7963.680000 7957.493200 900.710626
590 0.008109 0.098687 0.030915 0.000279 0.468323 0.466784 0.468063 0.000030 0.399291 0.411570 0.402491 0.000026 0.009250 0.096332 0.032551 0.000575 0.006967 0.101042 0.029279 0.000570 0.461426 0.460699 0.461789 0.000057 0.475221 0.472869 0.474337 0.000060 0.393600 0.406044 0.397403 0.000051 0.404983 0.417095 0.407578 0.000053 980.100000 984.170000 981.077133 434.911359 1063.110000 1056.820000 1061.471967 471.704293 7956.790000 7959.010000 7957.450900 888.604176
591 0.008096 0.099922 0.031213 0.000285 0.469141 0.466189 0.468068 0.000030 0.399984 0.411249 0.402540 0.000026 0.009197 0.097868 0.032863 0.000582 0.006994 0.101976 0.029563 0.000583 0.462355 0.459503 0.461790 0.000056 0.475927 0.472876 0.474345 0.000061 0.394381 0.405258 0.397451 0.000051 0.405587 0.417241 0.407628 0.000053 979.270000 980.390000 981.164900 440.600726 1064.370000 1060.510000 1061.261800 466.947264 7956.360000 7959.100000 7957.573300 877.173587
592 0.008042 0.101723 0.031344 0.000291 0.469427 0.465944 0.468026 0.000030 0.400219 0.411311 0.402523 0.000026 0.009136 0.104825 0.032959 0.000599 0.006947 0.098621 0.029730 0.000587 0.462659 0.460117 0.461645 0.000057 0.476195 0.471770 0.474406 0.000061 0.394631 0.406823 0.397342 0.000051 0.405808 0.415798 0.407704 0.000053 977.940000 981.960000 981.310333 443.018094 1065.440000 1055.790000 1060.911100 460.911284 7956.620000 7962.250000 7957.778567 872.779775
593 0.008086 0.101302 0.031229 0.000291 0.469540 0.466840 0.468058 0.000030 0.400322 0.412009 0.402533 0.000027 0.009283 0.105508 0.032766 0.000588 0.006889 0.097097 0.029693 0.000588 0.463370 0.460505 0.461742 0.000056 0.475709 0.473175 0.474373 0.000061 0.395257 0.407255 0.397396 0.000050 0.405386 0.416764 0.407671 0.000054 979.960000 989.760000 981.305233 446.587640 1066.580000 1054.090000 1061.252100 467.412100 7953.460000 7956.150000 7957.442667 872.674154
594 0.008170 0.102548 0.031173 0.000293 0.468534 0.465939 0.468092 0.000030 0.399479 0.411430 0.402554 0.000026 0.009256 0.100832 0.032717 0.000589 0.007084 0.104265 0.029629 0.000584 0.461641 0.459400 0.461779 0.000056 0.475427 0.472477 0.474405 0.000061 0.393784 0.405615 0.397420 0.000050 0.405175 0.417245 0.407688 0.000054 980.390000 983.450000 981.510967 444.800590 1065.520000 1053.560000 1061.159433 471.097575 7954.090000 7962.990000 7957.329600 859.714098
595 0.008181 0.101005 0.031001 0.000284 0.469027 0.465960 0.468046 0.000029 0.399900 0.411216 0.402489 0.000026 0.009516 0.104119 0.032452 0.000574 0.006847 0.097891 0.029551 0.000577 0.462261 0.460574 0.461749 0.000056 0.475792 0.471346 0.474343 0.000062 0.394349 0.407105 0.397354 0.000050 0.405451 0.415327 0.407624 0.000054 979.440000 979.800000 981.688533 437.601805 1064.650000 1053.000000 1061.473000 478.119902 7955.910000 7967.200000 7956.838467 845.211877
596 0.008015 0.100451 0.031196 0.000285 0.469490 0.467037 0.468098 0.000030 0.400269 0.412049 0.402562 0.000026 0.009113 0.105079 0.032878 0.000590 0.006918 0.095822 0.029514 0.000574 0.463626 0.459775 0.461777 0.000057 0.475355 0.474298 0.474418 0.000062 0.395449 0.406570 0.397442 0.000051 0.405089 0.417527 0.407683 0.000054 980.390000 984.700000 981.904900 439.405246 1067.130000 1054.120000 1061.591733 482.482142 7952.480000 7961.180000 7956.503367 846.202845
597 0.008070 0.098900 0.031134 0.000284 0.469347 0.466141 0.468096 0.000030 0.400156 0.411055 0.402551 0.000026 0.009227 0.102606 0.032814 0.000586 0.006912 0.095194 0.029454 0.000575 0.464275 0.458838 0.461785 0.000056 0.474419 0.473443 0.474407 0.000063 0.396018 0.405403 0.397439 0.000050 0.404293 0.416706 0.407664 0.000054 977.960000 990.890000 982.102033 437.351121 1065.890000 1054.920000 1061.580567 487.472357 7956.150000 7954.190000 7956.317400 842.275294
598 0.008036 0.101807 0.031134 0.000281 0.469563 0.467477 0.468159 0.000030 0.400334 0.412626 0.402606 0.000026 0.009045 0.104091 0.032733 0.000582 0.007028 0.099524 0.029536 0.000565 0.463412 0.461089 0.461875 0.000057 0.475713 0.473864 0.474444 0.000063 0.395257 0.407540 0.397504 0.000051 0.405410 0.417713 0.407708 0.000054 981.250000 990.490000 982.181967 429.432943 1069.860000 1056.930000 1061.491833 493.972482 7948.890000 7952.580000 7956.326200 844.128598
599 0.008155 0.100886 0.031296 0.000288 0.468769 0.466043 0.468119 0.000029 0.399677 0.411270 0.402596 0.000026 0.009436 0.106040 0.032829 0.000588 0.006875 0.095732 0.029763 0.000574 0.463119 0.459706 0.461834 0.000057 0.474419 0.472380 0.474405 0.000062 0.395067 0.406656 0.397483 0.000051 0.404288 0.415883 0.407709 0.000054 981.330000 986.040000 982.192900 433.700640 1066.790000 1056.310000 1061.683300 502.649150 7951.880000 7957.650000 7956.123800 851.987462
600 0.008130 0.099988 0.031141 0.000284 0.470830 0.466490 0.468105 0.000029 0.401425 0.411515 0.402561 0.000026 0.009441 0.106961 0.032733 0.000594 0.006819 0.093015 0.029549 0.000563 0.464846 0.458967 0.461835 0.000057 0.476814 0.474013 0.474376 0.000061 0.396535 0.406166 0.397470 0.000051 0.406314 0.416863 0.407652 0.000053 980.340000 984.400000 982.255100 438.557227 1065.670000 1053.730000 1061.546833 518.849718 7953.990000 7961.870000 7956.198067 868.507281
601 0.008118 0.099803 0.031298 0.000289 0.469688 0.467018 0.468123 0.000029 0.400453 0.411936 0.402599 0.000026 0.009390 0.097140 0.032855 0.000592 0.006847 0.102465 0.029742 0.000586 0.463194 0.461295 0.461834 0.000057 0.476182 0.472742 0.474413 0.000062 0.395123 0.406672 0.397487 0.000051 0.405782 0.417200 0.407712 0.000054 976.790000 984.110000 982.195500 445.582712 1068.830000 1059.980000 1061.649867 526.564067 7954.380000 7955.910000 7956.154633 893.333095
602 0.008033 0.098878 0.031210 0.000287 0.468966 0.466583 0.468136 0.000029 0.399826 0.411427 0.402597 0.000026 0.009332 0.089733 0.032777 0.000579 0.006735 0.108023 0.029643 0.000581 0.463017 0.459947 0.461900 0.000057 0.474915 0.473219 0.474372 0.000061 0.394964 0.404415 0.397531 0.000050 0.404688 0.418439 0.407663 0.000054 980.660000 984.430000 982.468333 457.349568 1068.720000 1062.290000 1061.893667 536.570674 7950.620000 7953.280000 7955.638000 923.420007
603 0.008052 0.101830 0.031367 0.000289 0.468751 0.467670 0.468146 0.000030 0.399646 0.412794 0.402630 0.000026 0.009172 0.098960 0.032718 0.000578 0.006931 0.104701 0.030016 0.000588 0.462627 0.460253 0.461857 0.000057 0.474874 0.475088 0.474436 0.000062 0.394609 0.406059 0.397486 0.000050 0.404683 0.419530 0.407773 0.000054 979.400000 981.740000 982.700833 460.719745 1071.870000 1057.020000 1062.270800 535.622064 7948.730000 7961.240000 7955.028367 928.820131
604 0.007969 0.101544 0.031507 0.000295 0.469293 0.465938 0.468075 0.000030 0.400094 0.411279 0.402590 0.000026 0.009170 0.102225 0.033078 0.000592 0.006767 0.100862 0.029936 0.000592 0.462930 0.459337 0.461822 0.000056 0.475655 0.472540 0.474329 0.000063 0.394866 0.405770 0.397510 0.000050 0.405322 0.416788 0.407670 0.000055 980.210000 985.790000 983.038100 465.796404 1070.430000 1055.480000 1062.511667 537.431204 7949.360000 7958.730000 7954.450233 945.336163
605 0.007832 0.102609 0.031416 0.000293 0.469187 0.466383 0.468046 0.000030 0.399983 0.411817 0.402551 0.000026 0.008687 0.101345 0.032798 0.000590 0.006977 0.103872 0.030034 0.000600 0.463036 0.460230 0.461853 0.000057 0.475337 0.472535 0.474238 0.000062 0.394884 0.406398 0.397495 0.000050 0.405083 0.417236 0.407608 0.000054 980.100000 987.130000 983.011433 474.428144 1068.270000 1060.820000 1062.675700 537.089653 7951.630000 7952.050000 7954.312867 945.431816
606 0.007858 0.102816 0.031187 0.000291 0.469826 0.466181 0.468090 0.000030 0.400531 0.411676 0.402555 0.000026 0.008914 0.103374 0.032597 0.000586 0.006803 0.102259 0.029777 0.000588 0.463814 0.459569 0.461904 0.000056 0.475839 0.472793 0.474277 0.000064 0.395579 0.406140 0.397508 0.000050 0.405483 0.417213 0.407602 0.000055 980.220000 985.160000 982.950833 487.364294 1068.480000 1058.580000 1062.528200 546.263514 7951.300000 7956.260000 7954.520967 955.867593
607 0.007942 0.101803 0.031082 0.000289 0.468941 0.466596 0.468171 0.000030 0.399791 0.411877 0.402607 0.000026 0.008760 0.106583 0.032524 0.000589 0.007125 0.097024 0.029640 0.000579 0.462918 0.460690 0.462003 0.000055 0.474964 0.472503 0.474338 0.000063 0.394794 0.407574 0.397581 0.000050 0.404788 0.416181 0.407634 0.000055 978.970000 988.330000 983.065600 495.318805 1067.220000 1056.190000 1062.541567 548.949146 7953.810000 7955.480000 7954.392833 961.663921
608 0.007817 0.100624 0.031079 0.000287 0.469718 0.466736 0.468135 0.000030 0.400433 0.411820 0.402576 0.000026 0.008935 0.105664 0.032496 0.000588 0.006699 0.095583 0.029661 0.000574 0.463229 0.459454 0.462023 0.000055 0.476206 0.474019 0.474247 0.000063 0.395085 0.406385 0.397594 0.000049 0.405780 0.417254 0.407559 0.000054 979.520000 986.270000 983.246267 495.127441 1065.010000 1058.660000 1062.576467 557.551199 7955.470000 7955.070000 7954.177267 955.957304
609 0.007852 0.103971 0.031271 0.000295 0.469503 0.466356 0.468142 0.000030 0.400255 0.411998 0.402611 0.000026 0.008519 0.105748 0.032525 0.000594 0.007185 0.102194 0.030018 0.000597 0.464139 0.459559 0.462078 0.000055 0.474866 0.473152 0.474205 0.000062 0.395796 0.406487 0.397645 0.000049 0.404714 0.417509 0.407577 0.000054 981.760000 984.630000 983.158033 501.689163 1066.270000 1059.130000 1062.515233 557.018520 7951.970000 7956.240000 7954.326733 975.584938
610 0.007658 0.100989 0.031189 0.000291 0.469262 0.466267 0.468153 0.000030 0.400022 0.411475 0.402608 0.000026 0.008465 0.096665 0.032459 0.000584 0.006851 0.105313 0.029918 0.000591 0.463475 0.460002 0.462087 0.000054 0.475049 0.472531 0.474219 0.000062 0.395223 0.405502 0.397643 0.000048 0.404819 0.417448 0.407574 0.000054 982.120000 985.840000 983.163200 510.787449 1066.370000 1057.200000 1062.503500 559.195532 7951.510000 7956.960000 7954.333300 983.511498
611 0.007794 0.102419 0.031188 0.000293 0.469038 0.467208 0.468105 0.000030 0.399852 0.412490 0.402568 0.000027 0.008501 0.102913 0.032337 0.000597 0.007085 0.101924 0.030040 0.000582 0.463039 0.460420 0.462097 0.000055 0.475038 0.473997 0.474113 0.000062 0.394858 0.406794 0.397633 0.000050 0.404845 0.418186 0.407502 0.000053 982.660000 987.560000 983.057100 504.772864 1066.540000 1057.450000 1062.270100 559.129764 7950.800000 7954.990000 7954.672800 976.046390
612 0.007805 0.100769 0.031132 0.000297 0.468791 0.467338 0.468126 0.000030 0.399643 0.412353 0.402577 0.000027 0.008785 0.104116 0.032371 0.000609 0.006825 0.097422 0.029894 0.000577 0.462454 0.460662 0.462029 0.000056 0.475128 0.474014 0.474223 0.000062 0.394404 0.407180 0.397580 0.000051 0.404883 0.417525 0.407573 0.000054 983.000000 991.520000 982.985433 500.193491 1067.330000 1053.950000 1062.132300 551.459672 7949.670000 7954.530000 7954.882267 966.583743
613 0.007721 0.099724 0.030946 0.000294 0.468833 0.466924 0.468028 0.000030 0.399666 0.411844 0.402465 0.000027 0.008538 0.101102 0.031937 0.000598 0.006904 0.098346 0.029955 0.000577 0.462125 0.460973 0.461977 0.000056 0.475540 0.472876 0.474079 0.000062 0.394087 0.406992 0.397471 0.000050 0.405245 0.416696 0.407460 0.000054 980.250000 987.070000 982.734267 491.891442 1064.940000 1053.080000 1061.797067 551.597067 7954.810000 7959.850000 7955.468667 949.145070
614 0.007783 0.102126 0.030868 0.000299 0.468488 0.466968 0.468004 0.000030 0.399383 0.412242 0.402433 0.000027 0.008727 0.106310 0.031721 0.000593 0.006838 0.097942 0.030015 0.000595 0.461443 0.460290 0.461966 0.000055 0.475534 0.473645 0.474041 0.000061 0.393536 0.407193 0.397429 0.000050 0.405230 0.417290 0.407437 0.000054 978.280000 989.670000 982.679800 491.541381 1067.880000 1058.540000 1061.435033 548.046178 7953.840000 7951.790000 7955.885167 927.641464
615 0.007647 0.101562 0.030480 0.000293 0.468529 0.467210 0.468088 0.000030 0.399397 0.412363 0.402447 0.000026 0.008583 0.105230 0.031172 0.000580 0.006711 0.097893 0.029789 0.000581 0.462335 0.460635 0.462040 0.000055 0.474723 0.473786 0.474136 0.000063 0.394272 0.407325 0.397410 0.000050 0.404522 0.417402 0.407484 0.000054 979.340000 984.370000 982.589633 486.918743 1064.380000 1058.350000 1061.190667 537.438684 7956.280000 7957.280000 7956.219700 908.996112
616 0.007735 0.099593 0.030304 0.000287 0.469227 0.466085 0.468060 0.000030 0.400003 0.411111 0.402397 0.000026 0.008763 0.099717 0.030823 0.000554 0.006707 0.099470 0.029786 0.000583 0.463108 0.459919 0.461955 0.000056 0.475347 0.472251 0.474165 0.000061 0.394956 0.405889 0.397285 0.000050 0.405051 0.416334 0.407509 0.000054 978.890000 988.660000 982.578867 484.006877 1069.550000 1055.890000 1061.244667 521.948405 7951.560000 7955.450000 7956.176467 894.011168
617 0.007593 0.098431 0.030219 0.000281 0.469095 0.468154 0.468051 0.000029 0.399870 0.412695 0.402376 0.000026 0.008452 0.097182 0.030911 0.000555 0.006735 0.099680 0.029526 0.000575 0.462485 0.461943 0.461903 0.000055 0.475704 0.474364 0.474200 0.000061 0.394380 0.407229 0.397254 0.000050 0.405359 0.418161 0.407499 0.000054 980.140000 985.280000 982.750667 484.594441 1067.950000 1054.140000 1061.286200 514.170030 7951.910000 7960.580000 7955.963133 885.436396
618 0.007719 0.098860 0.030341 0.000289 0.468515 0.465508 0.467968 0.000029 0.399395 0.410511 0.402324 0.000026 0.008659 0.103549 0.031183 0.000568 0.006779 0.094172 0.029498 0.000586 0.462822 0.458488 0.461816 0.000055 0.474207 0.472527 0.474120 0.000061 0.394697 0.405247 0.397221 0.000050 0.404093 0.415774 0.407427 0.000054 983.710000 985.970000 982.917367 473.098267 1063.870000 1058.590000 1061.315767 508.967811 7952.420000 7955.440000 7955.766867 869.614544
619 0.007735 0.098868 0.030220 0.000280 0.468782 0.466255 0.467970 0.000029 0.399625 0.411147 0.402308 0.000026 0.008594 0.095561 0.031255 0.000561 0.006877 0.102175 0.029185 0.000573 0.462085 0.460108 0.461783 0.000055 0.475479 0.472402 0.474157 0.000062 0.394062 0.405426 0.397204 0.000049 0.405189 0.416868 0.407411 0.000054 980.140000 985.920000 983.173433 464.685577 1066.190000 1052.290000 1061.484600 503.390138 7953.670000 7961.790000 7955.341967 856.471966
620 0.007740 0.100810 0.030286 0.000282 0.469590 0.466987 0.467928 0.000029 0.400312 0.412060 0.402282 0.000026 0.008621 0.091403 0.031291 0.000560 0.006859 0.110216 0.029281 0.000580 0.462764 0.461504 0.461697 0.000056 0.476415 0.472469 0.474159 0.000061 0.394643 0.405989 0.397136 0.000050 0.405982 0.418131 0.407427 0.000053 985.720000 984.060000 983.123767 454.349937 1065.910000 1057.030000 1061.715033 490.867726 7948.370000 7958.910000 7955.161200 835.762722
621 0.007676 0.099944 0.030226 0.000280 0.468812 0.466949 0.467910 0.000030 0.399641 0.411898 0.402258 0.000026 0.008567 0.097538 0.031464 0.000574 0.006785 0.102350 0.028988 0.000553 0.462635 0.461741 0.461640 0.000055 0.474989 0.472156 0.474181 0.000061 0.394525 0.407110 0.397113 0.000050 0.404758 0.416685 0.407402 0.000053 983.660000 984.220000 983.422333 448.469670 1066.550000 1053.860000 1061.509633 476.460734 7949.790000 7961.920000 7955.068033 816.000425
622 0.007711 0.101766 0.030393 0.000287 0.469068 0.466326 0.467934 0.000029 0.399864 0.411642 0.402303 0.000026 0.008482 0.106397 0.031610 0.000587 0.006939 0.097134 0.029176 0.000562 0.462970 0.460394 0.461668 0.000056 0.475165 0.472258 0.474199 0.000061 0.394797 0.407294 0.397160 0.000051 0.404931 0.415989 0.407446 0.000053 984.040000 988.720000 983.598633 450.407930 1063.820000 1061.010000 1061.434433 468.083848 7952.140000 7950.270000 7954.966933 806.951902
623 0.007747 0.100248 0.030259 0.000283 0.469301 0.467226 0.467934 0.000029 0.400068 0.412179 0.402283 0.000026 0.008470 0.098821 0.031520 0.000577 0.007023 0.101675 0.028997 0.000563 0.462576 0.461253 0.461611 0.000055 0.476027 0.473199 0.474257 0.000061 0.394460 0.406888 0.397097 0.000051 0.405676 0.417471 0.407468 0.000054 985.220000 986.730000 984.020900 444.063311 1065.310000 1056.360000 1061.148867 460.909217 7949.470000 7956.910000 7954.830233 801.983765
624 0.007833 0.098430 0.030346 0.000282 0.469203 0.465873 0.467916 0.000029 0.399997 0.410756 0.402280 0.000026 0.008717 0.101068 0.031520 0.000571 0.006948 0.095791 0.029172 0.000560 0.463217 0.459955 0.461559 0.000056 0.475189 0.471790 0.474272 0.000061 0.395042 0.406122 0.397054 0.000051 0.404953 0.415390 0.407507 0.000053 986.530000 985.510000 984.179633 435.358706 1064.590000 1055.660000 1061.037933 450.935438 7948.880000 7958.830000 7954.782433 801.119827
625 0.007738 0.099553 0.030374 0.000280 0.470107 0.466415 0.467932 0.000030 0.400752 0.411385 0.402298 0.000026 0.008625 0.103206 0.031652 0.000575 0.006852 0.095899 0.029095 0.000556 0.462700 0.460785 0.461604 0.000056 0.477514 0.472044 0.474260 0.000061 0.394589 0.407148 0.397111 0.000050 0.406915 0.415623 0.407486 0.000053 988.010000 984.080000 984.425233 435.271743 1065.530000 1056.250000 1060.824167 458.077185 7946.460000 7959.670000 7954.750600 812.526995
626 0.007738 0.100288 0.030454 0.000279 0.469654 0.465772 0.467947 0.000029 0.400367 0.410949 0.402323 0.000026 0.008444 0.103933 0.031525 0.000575 0.007033 0.096643 0.029382 0.000562 0.463224 0.460424 0.461606 0.000056 0.476085 0.471119 0.474287 0.000060 0.395007 0.406951 0.397094 0.000050 0.405727 0.414948 0.407552 0.000053 985.620000 989.940000 984.746800 441.811489 1063.900000 1058.680000 1060.559767 458.432230 7950.480000 7951.380000 7954.693433 815.317326
627 0.007749 0.098562 0.030524 0.000282 0.469545 0.467087 0.467950 0.000029 0.400275 0.411809 0.402336 0.000026 0.008476 0.095572 0.031598 0.000582 0.007022 0.101552 0.029450 0.000565 0.463364 0.461049 0.461530 0.000057 0.475725 0.473125 0.474369 0.000060 0.395131 0.406228 0.397041 0.000051 0.405420 0.417389 0.407631 0.000052 985.950000 986.770000 985.153533 443.148667 1064.800000 1056.380000 1060.273100 451.779299 7949.250000 7956.850000 7954.573367 816.667602
628 0.007619 0.099523 0.030468 0.000283 0.469406 0.465764 0.467980 0.000029 0.400138 0.410828 0.402353 0.000026 0.008560 0.105974 0.031399 0.000574 0.006678 0.093072 0.029536 0.000563 0.462055 0.459799 0.461544 0.000057 0.476756 0.471729 0.474416 0.000060 0.394031 0.406726 0.397022 0.000052 0.406244 0.414930 0.407684 0.000052 985.420000 987.350000 985.598633 438.335617 1067.080000 1054.800000 1059.786800 445.089665 7947.500000 7957.850000 7954.614567 814.296084
629 0.007727 0.100225 0.030582 0.000283 0.468872 0.466303 0.468013 0.000029 0.399700 0.411391 0.402399 0.000026 0.008525 0.107285 0.031490 0.000574 0.006929 0.093166 0.029675 0.000567 0.462426 0.460362 0.461561 0.000057 0.475319 0.472243 0.474466 0.000059 0.394341 0.407401 0.397050 0.000052 0.405060 0.415381 0.407747 0.000052 986.920000 983.220000 985.746233 441.950395 1062.220000 1057.530000 1059.696800 446.087094 7950.860000 7959.250000 7954.556967 807.661610
630 0.007767 0.101546 0.030711 0.000279 0.468847 0.465693 0.468040 0.000029 0.399685 0.411071 0.402441 0.000026 0.008378 0.095517 0.031666 0.000561 0.007157 0.107575 0.029757 0.000569 0.461644 0.459896 0.461577 0.000057 0.476049 0.471491 0.474504 0.000060 0.393654 0.405239 0.397090 0.000051 0.405715 0.416904 0.407792 0.000053 986.350000 987.330000 985.640233 442.092564 1062.220000 1054.780000 1059.932667 447.884531 7951.430000 7957.890000 7954.427100 808.420137
631 0.007788 0.097025 0.030831 0.000280 0.469564 0.467421 0.467968 0.000029 0.400297 0.411862 0.402397 0.000026 0.008378 0.097774 0.031973 0.000579 0.007198 0.096277 0.029689 0.000561 0.462238 0.460945 0.461530 0.000057 0.476889 0.473898 0.474405 0.000059 0.394159 0.406469 0.397096 0.000052 0.406436 0.417255 0.407698 0.000052 983.810000 987.110000 985.683067 447.283007 1061.450000 1054.250000 1059.918600 453.283590 7954.740000 7958.640000 7954.398333 819.655406
632 0.007520 0.099800 0.030898 0.000281 0.468574 0.467254 0.467923 0.000029 0.399416 0.412136 0.402369 0.000026 0.008202 0.105347 0.031944 0.000578 0.006838 0.094253 0.029851 0.000565 0.461597 0.460749 0.461385 0.000057 0.475551 0.473758 0.474461 0.000060 0.393588 0.407439 0.396969 0.000052 0.405244 0.416832 0.407770 0.000053 985.210000 989.050000 985.562300 442.364626 1065.420000 1055.540000 1060.166000 445.230864 7949.370000 7955.410000 7954.271700 794.096130
633 0.007657 0.100640 0.030985 0.000285 0.469010 0.466727 0.467903 0.000029 0.399807 0.411814 0.402365 0.000026 0.008178 0.099286 0.031987 0.000587 0.007136 0.101993 0.029983 0.000576 0.463124 0.460588 0.461368 0.000058 0.474897 0.472866 0.474438 0.000060 0.394882 0.406393 0.396961 0.000052 0.404733 0.417235 0.407769 0.000053 985.430000 989.780000 985.410167 442.360340 1062.400000 1051.720000 1060.011300 452.560125 7952.170000 7958.500000 7954.578533 803.249810
634 0.007672 0.100362 0.031041 0.000282 0.468953 0.467351 0.467872 0.000029 0.399761 0.412303 0.402347 0.000026 0.008273 0.099718 0.032166 0.000587 0.007071 0.101007 0.029916 0.000571 0.462649 0.461148 0.461313 0.000058 0.475257 0.473555 0.474430 0.000059 0.394493 0.406933 0.396941 0.000052 0.405029 0.417673 0.407752 0.000052 983.450000 986.340000 985.229233 445.760510 1064.630000 1055.900000 1059.998567 464.801893 7951.920000 7957.760000 7954.772200 831.599435
635 0.007647 0.100078 0.031081 0.000287 0.468658 0.465925 0.467839 0.000029 0.399506 0.411048 0.402325 0.000026 0.008287 0.097766 0.032190 0.000590 0.007007 0.102391 0.029971 0.000586 0.462543 0.459331 0.461288 0.000058 0.474773 0.472519 0.474390 0.000059 0.394404 0.405096 0.396923 0.000052 0.404608 0.416999 0.407727 0.000052 982.570000 984.690000 985.569233 441.581982 1063.620000 1050.540000 1059.827233 470.738791 7953.810000 7964.770000 7954.603533 848.492081
636 0.007531 0.099662 0.031068 0.000287 0.468551 0.466514 0.467907 0.000029 0.399398 0.411486 0.402381 0.000026 0.008226 0.107928 0.032215 0.000595 0.006835 0.091397 0.029921 0.000574 0.462686 0.460157 0.461325 0.000057 0.474417 0.472870 0.474490 0.000060 0.394517 0.407323 0.396959 0.000052 0.404280 0.415649 0.407804 0.000053 981.370000 985.510000 985.528233 445.621927 1062.940000 1058.830000 1059.811633 483.917897 7955.690000 7955.660000 7954.660133 871.061685
637 0.007485 0.100936 0.030966 0.000288 0.469607 0.467126 0.467936 0.000030 0.400289 0.412198 0.402391 0.000027 0.007900 0.097513 0.032049 0.000594 0.007070 0.104360 0.029882 0.000575 0.462399 0.461331 0.461337 0.000058 0.476816 0.472922 0.474536 0.000061 0.394224 0.406758 0.396943 0.000052 0.406354 0.417637 0.407838 0.000053 981.110000 993.520000 985.540700 456.383823 1063.250000 1055.230000 1059.716200 485.045509 7955.640000 7951.250000 7954.743100 881.426097
638 0.007502 0.101405 0.031020 0.000291 0.470099 0.467241 0.467888 0.000030 0.400710 0.412365 0.402358 0.000026 0.007955 0.107802 0.031941 0.000600 0.007049 0.095007 0.030098 0.000582 0.463551 0.460212 0.461259 0.000058 0.476648 0.474269 0.474518 0.000060 0.395211 0.407351 0.396861 0.000051 0.406208 0.417380 0.407855 0.000053 984.440000 992.540000 985.597000 461.797340 1064.390000 1055.050000 1059.767000 494.552102 7951.170000 7952.410000 7954.636000 896.597163
639 0.007519 0.102249 0.031099 0.000293 0.469316 0.466301 0.467845 0.000029 0.400047 0.411693 0.402333 0.000026 0.008038 0.100107 0.031772 0.000593 0.007000 0.104392 0.030426 0.000594 0.463386 0.459908 0.461268 0.000057 0.475246 0.472695 0.474421 0.000059 0.395084 0.405937 0.396844 0.000051 0.405009 0.417449 0.407822 0.000053 984.020000 990.470000 985.533867 464.044539 1065.560000 1051.080000 1059.773167 495.990656 7950.420000 7958.450000 7954.692967 901.982185
640 0.007541 0.099621 0.031024 0.000290 0.469794 0.466050 0.467922 0.000029 0.400456 0.411085 0.402387 0.000026 0.007876 0.101074 0.031895 0.000597 0.007207 0.098167 0.030152 0.000590 0.463450 0.459396 0.461278 0.000057 0.476138 0.472704 0.474565 0.000058 0.395114 0.405648 0.396871 0.000051 0.405798 0.416523 0.407903 0.000052 986.070000 990.060000 985.502667 473.967033 1062.800000 1057.860000 1059.752833 496.581387 7951.130000 7952.080000 7954.744500 918.148186
641 0.007488 0.099433 0.030913 0.000288 0.469120 0.465437 0.467867 0.000029 0.399875 0.410536 0.402324 0.000026 0.007668 0.106160 0.031717 0.000591 0.007308 0.092706 0.030110 0.000578 0.462588 0.458926 0.461251 0.000057 0.475651 0.471948 0.474483 0.000058 0.394350 0.406011 0.396821 0.000051 0.405400 0.415062 0.407827 0.000052 982.750000 985.750000 985.323833 473.530973 1063.560000 1054.330000 1059.496800 504.357389 7953.690000 7959.920000 7955.179367 930.277528
642 0.007552 0.098771 0.030920 0.000287 0.468610 0.466780 0.467941 0.000029 0.399451 0.411579 0.402388 0.000026 0.007743 0.102233 0.031747 0.000589 0.007360 0.095309 0.030094 0.000583 0.461948 0.459260 0.461303 0.000057 0.475272 0.474300 0.474578 0.000058 0.393817 0.405706 0.396869 0.000051 0.405085 0.417451 0.407905 0.000053 982.900000 989.410000 985.534467 478.314496 1063.960000 1050.840000 1059.260700 510.506829 7953.140000 7959.750000 7955.204833 932.309520
643 0.007555 0.100862 0.030813 0.000285 0.469513 0.466189 0.467963 0.000029 0.400219 0.411390 0.402390 0.000026 0.007646 0.103838 0.031569 0.000589 0.007465 0.097886 0.030057 0.000577 0.462778 0.459789 0.461414 0.000057 0.476248 0.472589 0.474512 0.000059 0.394508 0.406397 0.396937 0.000051 0.405931 0.416383 0.407844 0.000052 982.410000 987.220000 985.655700 478.596194 1063.290000 1051.740000 1059.058133 516.581597 7954.300000 7961.040000 7955.286167 928.713179
644 0.007412 0.100071 0.030957 0.000285 0.468898 0.467260 0.467972 0.000029 0.399675 0.412182 0.402420 0.000026 0.007572 0.104659 0.031636 0.000592 0.007251 0.095484 0.030278 0.000579 0.461630 0.459985 0.461386 0.000056 0.476166 0.474535 0.474557 0.000059 0.393521 0.406686 0.396924 0.000050 0.405829 0.417677 0.407916 0.000052 981.130000 985.490000 985.894700 484.970046 1061.680000 1050.170000 1058.845333 523.770764 7957.190000 7964.340000 7955.259967 916.274415
645 0.007331 0.099494 0.031047 0.000290 0.468252 0.466724 0.467969 0.000029 0.399113 0.411640 0.402430 0.000026 0.007597 0.100657 0.031413 0.000582 0.007064 0.098331 0.030680 0.000593 0.461852 0.460233 0.461430 0.000056 0.474651 0.473215 0.474507 0.000059 0.393714 0.406297 0.396928 0.000050 0.404513 0.416983 0.407933 0.000052 983.980000 987.580000 986.181367 484.450834 1066.470000 1054.150000 1058.630767 521.866463 7949.550000 7958.270000 7955.187867 913.916125
646 0.007367 0.102109 0.030855 0.000291 0.469187 0.465636 0.467883 0.000030 0.399914 0.411107 0.402329 0.000026 0.007843 0.099357 0.031222 0.000585 0.006892 0.104860 0.030488 0.000593 0.462821 0.459613 0.461363 0.000057 0.475554 0.471659 0.474403 0.000060 0.394574 0.405574 0.396842 0.000051 0.405254 0.416639 0.407816 0.000053 984.630000 985.360000 986.236033 493.284903 1059.680000 1054.170000 1058.509533 522.331940 7955.690000 7960.470000 7955.254433 947.871911
647 0.007306 0.101254 0.030763 0.000289 0.468612 0.465355 0.467892 0.000030 0.399416 0.410739 0.402323 0.000026 0.007765 0.106748 0.031193 0.000584 0.006848 0.095760 0.030332 0.000587 0.461579 0.458280 0.461380 0.000058 0.475645 0.472429 0.474405 0.000059 0.393507 0.405550 0.396852 0.000051 0.405325 0.415929 0.407794 0.000052 987.660000 987.380000 986.503633 502.791597 1059.880000 1058.620000 1058.375767 519.444579 7952.460000 7954.000000 7955.120600 959.889517
648 0.007268 0.101248 0.030953 0.000289 0.469168 0.466772 0.467876 0.000030 0.399883 0.411944 0.402338 0.000026 0.007713 0.089169 0.031217 0.000576 0.006824 0.113326 0.030688 0.000606 0.461621 0.460210 0.461351 0.000056 0.476715 0.473335 0.474402 0.000059 0.393534 0.404554 0.396831 0.000050 0.406231 0.419333 0.407845 0.000052 982.850000 992.570000 986.563200 512.676951 1061.000000 1054.710000 1058.217933 526.556722 7956.150000 7952.720000 7955.218867 973.597135
649 0.007079 0.100557 0.030859 0.000291 0.467508 0.466682 0.467890 0.000030 0.398443 0.411763 0.402336 0.000026 0.007539 0.104049 0.031166 0.000576 0.006618 0.097064 0.030551 0.000600 0.460609 0.460529 0.461372 0.000057 0.474407 0.472835 0.474409 0.000060 0.392648 0.407057 0.396841 0.000050 0.404238 0.416469 0.407830 0.000053 983.960000 991.030000 986.508400 533.174973 1062.390000 1051.130000 1058.096433 543.139553 7953.650000 7957.840000 7955.395167 1003.463659
650 0.007055 0.102717 0.030796 0.000299 0.468327 0.467608 0.467967 0.000030 0.399136 0.412874 0.402391 0.000027 0.007720 0.108509 0.031222 0.000600 0.006391 0.096925 0.030371 0.000603 0.461509 0.461631 0.461471 0.000056 0.475144 0.473585 0.474463 0.000059 0.393441 0.408662 0.396934 0.000051 0.404831 0.417086 0.407849 0.000053 983.250000 990.660000 986.512833 536.130973 1063.330000 1056.220000 1058.124267 547.828636 7953.420000 7953.120000 7955.362900 1005.551421
651 0.006880 0.098265 0.030548 0.000290 0.468370 0.466248 0.467956 0.000030 0.399146 0.411051 0.402345 0.000027 0.007499 0.093008 0.031079 0.000583 0.006261 0.103522 0.030017 0.000588 0.461160 0.460066 0.461399 0.000057 0.475580 0.472429 0.474513 0.000060 0.393111 0.405008 0.396851 0.000051 0.405182 0.417093 0.407839 0.000053 984.470000 987.370000 986.206900 538.011512 1059.850000 1053.040000 1057.784033 556.636790 7955.680000 7959.590000 7956.009067 1015.957270
652 0.006776 0.100119 0.030592 0.000294 0.467905 0.466094 0.467992 0.000031 0.398736 0.411198 0.402382 0.000027 0.007608 0.094403 0.031136 0.000590 0.005944 0.105834 0.030048 0.000596 0.461996 0.459669 0.461474 0.000058 0.473814 0.472520 0.474509 0.000061 0.393838 0.404879 0.396923 0.000052 0.403634 0.417517 0.407840 0.000053 977.340000 988.250000 986.107133 537.355073 1062.420000 1055.970000 1057.426167 564.996407 7960.240000 7955.780000 7956.466700 1013.214954
653 0.006757 0.098611 0.030518 0.000292 0.468199 0.466610 0.467967 0.000031 0.398983 0.411410 0.402350 0.000027 0.007699 0.096384 0.031198 0.000593 0.005816 0.100839 0.029838 0.000587 0.461686 0.460233 0.461455 0.000058 0.474712 0.472987 0.474480 0.000061 0.393587 0.405656 0.396916 0.000052 0.404378 0.417165 0.407784 0.000054 979.790000 987.930000 985.810133 545.235983 1060.570000 1047.790000 1057.108200 570.880014 7959.640000 7964.280000 7957.081667 1013.557339
654 0.006716 0.099020 0.030295 0.000292 0.468935 0.466709 0.467998 0.000031 0.399602 0.411556 0.402343 0.000027 0.007625 0.098148 0.030982 0.000586 0.005807 0.099892 0.029607 0.000584 0.463529 0.460704 0.461582 0.000059 0.474341 0.472714 0.474415 0.000060 0.395144 0.406320 0.396992 0.000052 0.404061 0.416791 0.407694 0.000053 979.920000 987.970000 985.574633 553.224495 1060.710000 1053.100000 1057.067733 569.438760 7959.370000 7958.930000 7957.357633 1022.798038
655 0.006705 0.100181 0.030217 0.000292 0.468762 0.466972 0.467927 0.000031 0.399453 0.411953 0.402270 0.000027 0.007579 0.102961 0.030924 0.000585 0.005831 0.097402 0.029511 0.000596 0.462070 0.460939 0.461542 0.000058 0.475453 0.473005 0.474311 0.000061 0.393896 0.407242 0.396949 0.000051 0.405010 0.416665 0.407591 0.000054 976.740000 991.880000 985.203433 562.272914 1062.630000 1047.220000 1056.882033 564.625130 7960.630000 7960.900000 7957.914533 1025.974608
656 0.006667 0.103077 0.030333 0.000296 0.468141 0.466283 0.467877 0.000031 0.398920 0.411802 0.402246 0.000027 0.007550 0.094888 0.031119 0.000580 0.005785 0.111265 0.029547 0.000612 0.462099 0.459219 0.461524 0.000058 0.474182 0.473347 0.474231 0.000061 0.393917 0.404569 0.396963 0.000051 0.403922 0.419034 0.407528 0.000055 977.790000 987.820000 984.965167 563.567812 1061.750000 1053.220000 1056.756367 561.611346 7960.460000 7958.960000 7958.278467 1040.188226
657 0.006761 0.100807 0.030232 0.000295 0.468851 0.466494 0.467854 0.000031 0.399537 0.411641 0.402211 0.000027 0.007575 0.104545 0.031191 0.000591 0.005946 0.097069 0.029273 0.000609 0.462041 0.458857 0.461548 0.000059 0.475661 0.474130 0.474160 0.000061 0.393871 0.405710 0.396994 0.000052 0.405203 0.417571 0.407427 0.000055 978.300000 986.490000 984.842900 566.491282 1060.010000 1053.200000 1056.447867 548.548220 7961.690000 7960.310000 7958.709233 1047.951505
658 0.006554 0.101778 0.030275 0.000299 0.468016 0.465512 0.467823 0.000031 0.398796 0.410952 0.402191 0.000028 0.007683 0.103874 0.031195 0.000599 0.005426 0.099681 0.029355 0.000605 0.461854 0.458560 0.461634 0.000059 0.474177 0.472465 0.474013 0.000061 0.393729 0.405357 0.397068 0.000052 0.403864 0.416548 0.407314 0.000055 979.840000 985.690000 984.499500 572.391554 1060.850000 1054.620000 1056.456567 552.468050 7959.310000 7959.690000 7959.043933 1078.624643
659 0.006449 0.097980 0.030071 0.000288 0.468625 0.466636 0.467803 0.000030 0.399299 0.411338 0.402143 0.000027 0.007376 0.101873 0.030902 0.000575 0.005522 0.094086 0.029241 0.000598 0.462805 0.459712 0.461577 0.000058 0.474446 0.473560 0.474030 0.000061 0.394491 0.406036 0.396975 0.000052 0.404107 0.416639 0.407311 0.000055 978.820000 985.140000 984.396967 566.137244 1058.300000 1053.490000 1056.199633 548.553892 7962.880000 7961.370000 7959.403400 1081.506196
660 0.006566 0.097738 0.029993 0.000285 0.469356 0.467227 0.467760 0.000030 0.399938 0.411804 0.402095 0.000027 0.007583 0.096671 0.030960 0.000580 0.005548 0.098805 0.029027 0.000589 0.463243 0.461253 0.461615 0.000058 0.475470 0.473201 0.473905 0.000061 0.394894 0.406566 0.397017 0.000052 0.404982 0.417041 0.407173 0.000055 982.040000 989.270000 984.427000 569.941465 1059.340000 1051.070000 1056.224667 557.693673 7958.620000 7959.660000 7959.348333 1098.203079
661 0.006578 0.098309 0.030083 0.000290 0.468094 0.467109 0.467664 0.000030 0.398867 0.411789 0.402027 0.000027 0.007579 0.093284 0.031156 0.000589 0.005577 0.103334 0.029009 0.000590 0.461475 0.460383 0.461504 0.000058 0.474714 0.473836 0.473825 0.000060 0.393390 0.405318 0.396952 0.000052 0.404343 0.418261 0.407102 0.000054 983.230000 982.680000 984.303567 561.963656 1057.280000 1052.280000 1056.344833 552.941633 7959.490000 7965.040000 7959.351600 1106.141126
662 0.006589 0.100286 0.030167 0.000294 0.467967 0.465927 0.467668 0.000030 0.398761 0.411081 0.402042 0.000027 0.007764 0.097632 0.031375 0.000593 0.005414 0.102940 0.028958 0.000593 0.461889 0.458724 0.461431 0.000058 0.474046 0.473130 0.473904 0.000060 0.393770 0.404560 0.396923 0.000052 0.403751 0.417602 0.407162 0.000054 981.170000 986.390000 984.178767 560.862376 1059.310000 1049.380000 1056.215133 548.245639 7959.520000 7964.230000 7959.606100 1098.580762
663 0.006605 0.101389 0.029940 0.000290 0.468996 0.465555 0.467669 0.000029 0.399637 0.410930 0.402010 0.000026 0.007757 0.102100 0.031003 0.000587 0.005454 0.100678 0.028877 0.000591 0.463140 0.458807 0.461455 0.000057 0.474851 0.472303 0.473884 0.000060 0.394832 0.405301 0.396887 0.000052 0.404442 0.416560 0.407133 0.000053 982.200000 990.250000 984.241300 548.312148 1058.990000 1053.410000 1056.166867 549.600117 7958.810000 7956.340000 7959.591833 1094.134796
664 0.006518 0.100700 0.030064 0.000293 0.467634 0.467002 0.467669 0.000029 0.398466 0.412057 0.402029 0.000026 0.007636 0.102600 0.031222 0.000597 0.005399 0.098800 0.028907 0.000600 0.461578 0.461105 0.461416 0.000058 0.473689 0.472899 0.473922 0.000059 0.393487 0.407330 0.396887 0.000052 0.403445 0.416784 0.407170 0.000053 982.150000 984.280000 984.169967 542.412953 1057.080000 1052.200000 1055.750400 557.859992 7960.770000 7963.520000 7960.079633 1089.925504
665 0.006516 0.099723 0.030141 0.000293 0.468949 0.466468 0.467666 0.000030 0.399584 0.411456 0.402038 0.000026 0.007584 0.096517 0.031224 0.000598 0.005448 0.102929 0.029058 0.000607 0.463966 0.461495 0.461347 0.000058 0.473933 0.471441 0.473985 0.000059 0.395508 0.406748 0.396829 0.000052 0.403660 0.416164 0.407246 0.000053 981.290000 988.710000 983.876700 538.231115 1061.500000 1050.130000 1055.593067 576.112521 7957.210000 7961.160000 7960.530233 1101.751321
666 0.006476 0.103062 0.030127 0.000302 0.468495 0.464678 0.467709 0.000029 0.399192 0.410436 0.402072 0.000026 0.007560 0.101765 0.031203 0.000607 0.005391 0.104359 0.029051 0.000606 0.462468 0.459063 0.461388 0.000058 0.474521 0.470294 0.474031 0.000059 0.394231 0.405468 0.396860 0.000052 0.404152 0.415404 0.407284 0.000052 985.240000 990.810000 983.712667 531.679765 1061.470000 1052.630000 1055.617767 584.411057 7953.290000 7956.560000 7960.669567 1094.071868
667 0.006408 0.100116 0.029890 0.000292 0.469066 0.466138 0.467781 0.000029 0.399668 0.411235 0.402097 0.000026 0.007459 0.095497 0.031021 0.000596 0.005358 0.104735 0.028758 0.000591 0.463049 0.459232 0.461475 0.000057 0.475084 0.473044 0.474087 0.000060 0.394710 0.404672 0.396907 0.000052 0.404625 0.417798 0.407288 0.000052 984.100000 987.460000 983.603200 532.873445 1058.810000 1049.620000 1055.564933 591.816697 7957.090000 7962.920000 7960.831867 1108.261024
668 0.006265 0.098138 0.029955 0.000295 0.468767 0.467373 0.467769 0.000029 0.399391 0.411988 0.402097 0.000026 0.007352 0.099451 0.031077 0.000595 0.005177 0.096825 0.028834 0.000604 0.461669 0.461405 0.461390 0.000057 0.475864 0.473342 0.474148 0.000059 0.393522 0.407111 0.396843 0.000052 0.405261 0.416864 0.407351 0.000052 984.700000 992.160000 983.808933 528.072997 1058.060000 1051.820000 1055.458133 582.319747 7957.240000 7956.020000 7960.732933 1080.705499
669 0.006351 0.098185 0.029698 0.000293 0.468593 0.466538 0.467819 0.000029 0.399257 0.411285 0.402100 0.000026 0.007242 0.101128 0.030923 0.000585 0.005460 0.095241 0.028473 0.000594 0.461755 0.459952 0.461441 0.000057 0.475432 0.473124 0.474196 0.000059 0.393578 0.406129 0.396863 0.000051 0.404936 0.416441 0.407338 0.000052 984.660000 984.880000 984.096300 528.281442 1062.220000 1050.570000 1055.448933 582.567422 7953.120000 7964.550000 7960.454767 1086.984831
670 0.006499 0.099169 0.029616 0.000289 0.468219 0.466411 0.467834 0.000029 0.398961 0.411325 0.402102 0.000026 0.007644 0.102244 0.030861 0.000579 0.005354 0.096094 0.028372 0.000590 0.462513 0.459998 0.461422 0.000056 0.473924 0.472823 0.474246 0.000059 0.394283 0.406335 0.396838 0.000051 0.403639 0.416314 0.407365 0.000053 984.800000 985.350000 984.187167 513.005392 1057.270000 1051.450000 1055.298600 581.070805 7957.930000 7963.200000 7960.514233 1063.337306
671 0.006382 0.099996 0.029680 0.000292 0.468324 0.465793 0.467798 0.000029 0.399033 0.410923 0.402080 0.000026 0.007523 0.098401 0.031165 0.000590 0.005242 0.101590 0.028196 0.000580 0.461366 0.459180 0.461343 0.000056 0.475283 0.472405 0.474252 0.000059 0.393290 0.405063 0.396817 0.000051 0.404777 0.416783 0.407343 0.000052 984.200000 989.110000 984.449400 508.893046 1057.310000 1045.320000 1055.081500 582.399135 7958.490000 7965.570000 7960.469100 1051.432408
672 0.006569 0.100182 0.029853 0.000294 0.468673 0.466739 0.467763 0.000029 0.399358 0.411755 0.402077 0.000026 0.007584 0.094391 0.031232 0.000593 0.005554 0.105973 0.028474 0.000583 0.461084 0.460854 0.461265 0.000057 0.476263 0.472624 0.474262 0.000059 0.393059 0.405884 0.396760 0.000051 0.405656 0.417627 0.407394 0.000053 984.400000 987.000000 984.639767 503.161801 1059.110000 1044.410000 1054.867133 594.835914 7956.490000 7968.590000 7960.493100 1050.794901
673 0.006412 0.100284 0.029911 0.000298 0.468825 0.465288 0.467726 0.000028 0.399463 0.410537 0.402054 0.000026 0.007574 0.100839 0.031363 0.000605 0.005249 0.099728 0.028459 0.000591 0.462704 0.458953 0.461349 0.000056 0.474946 0.471623 0.474104 0.000058 0.394435 0.405236 0.396851 0.000051 0.404491 0.415839 0.407257 0.000052 983.970000 988.320000 984.782267 502.666250 1061.580000 1047.510000 1054.738967 593.996687 7954.450000 7964.170000 7960.478767 1044.393930
674 0.006369 0.100311 0.029888 0.000298 0.468557 0.466133 0.467736 0.000028 0.399229 0.411260 0.402059 0.000026 0.007494 0.110192 0.031217 0.000610 0.005245 0.090430 0.028559 0.000590 0.462100 0.460380 0.461337 0.000056 0.475014 0.471887 0.474136 0.000058 0.393909 0.407852 0.396819 0.000051 0.404548 0.414668 0.407300 0.000052 981.630000 987.350000 984.954033 508.871995 1060.410000 1049.730000 1054.991967 585.019856 7957.960000 7962.920000 7960.054000 1041.339416
675 0.006366 0.099966 0.029652 0.000289 0.468758 0.466900 0.467690 0.000028 0.399399 0.411860 0.401985 0.000026 0.007404 0.101114 0.030935 0.000584 0.005329 0.098818 0.028370 0.000581 0.462391 0.460547 0.461250 0.000056 0.475124 0.473254 0.474131 0.000058 0.394143 0.406632 0.396703 0.000050 0.404655 0.417089 0.407267 0.000052 983.350000 985.660000 985.019700 512.105511 1058.060000 1049.500000 1054.809067 584.957189 7958.590000 7964.840000 7960.171233 1041.474874
676 0.006421 0.099978 0.029779 0.000291 0.468607 0.466126 0.467625 0.000029 0.399279 0.411204 0.401948 0.000026 0.007528 0.104974 0.031167 0.000603 0.005314 0.094983 0.028390 0.000579 0.461243 0.459832 0.461200 0.000057 0.475971 0.472420 0.474050 0.000059 0.393186 0.406603 0.396695 0.000051 0.405372 0.415805 0.407201 0.000052 981.010000 987.480000 985.133700 523.187310 1061.250000 1049.990000 1054.733967 586.852483 7957.740000 7962.530000 7960.132333 1045.524809
677 0.006387 0.099272 0.029854 0.000296 0.468213 0.467251 0.467617 0.000029 0.398940 0.412054 0.401953 0.000026 0.007565 0.106445 0.031197 0.000601 0.005210 0.092099 0.028510 0.000587 0.462659 0.460224 0.461215 0.000057 0.473768 0.474279 0.474019 0.000059 0.394395 0.407157 0.396712 0.000052 0.403484 0.416952 0.407193 0.000053 983.430000 988.220000 984.867033 526.576839 1059.680000 1046.650000 1054.596433 582.624216 7956.890000 7965.130000 7960.536533 1043.781786
678 0.006365 0.100060 0.029613 0.000293 0.468486 0.465714 0.467566 0.000029 0.399168 0.410866 0.401873 0.000026 0.007487 0.108227 0.030861 0.000598 0.005242 0.091893 0.028366 0.000583 0.461782 0.459945 0.461210 0.000056 0.475189 0.471484 0.473921 0.000061 0.393638 0.407187 0.396658 0.000051 0.404697 0.414545 0.407088 0.000053 987.250000 989.610000 984.694400 536.949860 1057.880000 1052.490000 1054.740033 582.537195 7954.870000 7957.900000 7960.565567 1054.201960
679 0.006378 0.100466 0.029498 0.000291 0.468837 0.465894 0.467594 0.000029 0.399468 0.411080 0.401880 0.000026 0.007460 0.102386 0.030788 0.000590 0.005295 0.098547 0.028209 0.000582 0.463151 0.459237 0.461254 0.000057 0.474523 0.472552 0.473934 0.000061 0.394797 0.405709 0.396684 0.000051 0.404139 0.416451 0.407075 0.000054 986.410000 987.620000 984.481100 559.084544 1060.060000 1051.620000 1054.599900 581.757500 7953.530000 7960.760000 7960.919000 1072.396895
680 0.006259 0.100408 0.029646 0.000297 0.468064 0.465939 0.467491 0.000029 0.398793 0.411110 0.401814 0.000026 0.007332 0.102999 0.030806 0.000586 0.005186 0.097817 0.028487 0.000596 0.461774 0.459842 0.461276 0.000057 0.474353 0.472036 0.473706 0.000062 0.393608 0.406316 0.396706 0.000051 0.403978 0.415904 0.406923 0.000055 985.630000 992.550000 984.380733 557.918891 1056.940000 1048.000000 1054.333900 572.321062 7957.430000 7959.450000 7961.285367 1060.720385
681 0.006359 0.099547 0.029609 0.000290 0.468577 0.466892 0.467571 0.000029 0.399244 0.411790 0.401877 0.000026 0.007341 0.105909 0.030871 0.000588 0.005377 0.093184 0.028346 0.000577 0.462386 0.459936 0.461356 0.000057 0.474767 0.473849 0.473787 0.000063 0.394129 0.406832 0.396783 0.000050 0.404359 0.416749 0.406970 0.000056 987.510000 982.290000 984.482500 561.447682 1059.670000 1047.480000 1054.360267 547.897461 7952.820000 7970.230000 7961.157233 1048.981370
682 0.006345 0.099689 0.029574 0.000289 0.468815 0.466541 0.467546 0.000029 0.399445 0.411514 0.401851 0.000026 0.007355 0.094170 0.030651 0.000577 0.005335 0.105207 0.028497 0.000591 0.463422 0.460122 0.461307 0.000057 0.474209 0.472961 0.473786 0.000062 0.395012 0.405229 0.396709 0.000050 0.403878 0.417798 0.406992 0.000055 985.570000 990.440000 984.756800 561.382939 1059.130000 1049.140000 1054.151400 542.931624 7955.300000 7960.420000 7961.091800 1047.239286
683 0.006286 0.099970 0.029588 0.000289 0.468857 0.466682 0.467503 0.000030 0.399471 0.411675 0.401816 0.000026 0.007321 0.104273 0.030809 0.000590 0.005251 0.095666 0.028367 0.000580 0.463001 0.459929 0.461246 0.000057 0.474712 0.473434 0.473760 0.000063 0.394649 0.406581 0.396681 0.000050 0.404293 0.416769 0.406951 0.000056 984.470000 985.410000 984.933633 559.153687 1060.160000 1045.190000 1053.956167 547.741939 7955.370000 7969.400000 7961.110200 1057.340567
684 0.006403 0.098199 0.029503 0.000287 0.468638 0.465888 0.467524 0.000030 0.399303 0.410734 0.401821 0.000027 0.007431 0.101755 0.030596 0.000576 0.005374 0.094642 0.028409 0.000583 0.463040 0.458894 0.461325 0.000057 0.474237 0.472882 0.473724 0.000063 0.394698 0.405323 0.396715 0.000051 0.403908 0.416146 0.406926 0.000056 985.070000 989.010000 985.309033 567.359107 1058.950000 1047.680000 1054.066467 541.549606 7955.980000 7963.310000 7960.624500 1059.219559
685 0.006421 0.100933 0.029771 0.000295 0.468612 0.465690 0.467467 0.000029 0.399283 0.410977 0.401813 0.000026 0.007410 0.098035 0.030818 0.000580 0.005431 0.103830 0.028724 0.000612 0.463422 0.459931 0.461348 0.000056 0.473803 0.471450 0.473586 0.000064 0.395020 0.405647 0.396768 0.000049 0.403547 0.416307 0.406857 0.000057 987.740000 986.550000 985.565900 570.715089 1057.240000 1049.380000 1053.995633 530.976637 7955.020000 7964.070000 7960.438467 1059.481688
686 0.006211 0.097225 0.029630 0.000290 0.467898 0.467065 0.467537 0.000029 0.398645 0.411589 0.401851 0.000026 0.007288 0.100108 0.031013 0.000602 0.005133 0.094342 0.028247 0.000578 0.461695 0.460257 0.461451 0.000056 0.474100 0.473872 0.473623 0.000063 0.393534 0.406235 0.396885 0.000050 0.403755 0.416942 0.406817 0.000055 983.920000 991.380000 985.844433 577.361082 1061.460000 1049.140000 1053.755933 530.927515 7954.620000 7959.480000 7960.399633 1059.221457
687 0.006325 0.100271 0.029731 0.000296 0.469385 0.465311 0.467570 0.000030 0.399926 0.410555 0.401895 0.000026 0.007407 0.101957 0.031108 0.000610 0.005243 0.098585 0.028354 0.000585 0.463885 0.459099 0.461458 0.000056 0.474885 0.471523 0.473683 0.000062 0.395413 0.405527 0.396906 0.000050 0.404439 0.415582 0.406883 0.000055 983.700000 991.660000 986.128400 572.402948 1060.290000 1048.370000 1053.600033 524.364109 7956.010000 7959.970000 7960.271567 1045.805895
688 0.006305 0.099659 0.029758 0.000298 0.468233 0.466424 0.467515 0.000030 0.398944 0.411409 0.401852 0.000026 0.007298 0.098888 0.031088 0.000608 0.005312 0.100429 0.028427 0.000602 0.462320 0.460791 0.461387 0.000056 0.474147 0.472057 0.473644 0.000063 0.394066 0.406506 0.396842 0.000050 0.403822 0.416313 0.406861 0.000055 986.350000 991.480000 986.327900 571.017181 1059.390000 1049.020000 1053.785167 510.177190 7954.260000 7959.500000 7959.886933 1029.235150
689 0.006324 0.099187 0.029573 0.000295 0.469286 0.465372 0.467587 0.000029 0.399842 0.410444 0.401885 0.000026 0.007190 0.103927 0.030856 0.000601 0.005458 0.094448 0.028290 0.000587 0.463283 0.459120 0.461533 0.000056 0.475290 0.471623 0.473640 0.000062 0.394869 0.405841 0.396932 0.000050 0.404815 0.415047 0.406838 0.000054 984.520000 989.310000 986.531300 560.617292 1056.070000 1041.700000 1053.750433 501.852634 7959.410000 7968.990000 7959.718267 1013.936910
690 0.006300 0.100844 0.029588 0.000296 0.467839 0.465390 0.467683 0.000029 0.398608 0.410708 0.401968 0.000026 0.007344 0.103213 0.030888 0.000599 0.005256 0.098475 0.028289 0.000599 0.462286 0.458358 0.461614 0.000056 0.473391 0.472423 0.473752 0.000062 0.394045 0.405086 0.397005 0.000050 0.403171 0.416331 0.406932 0.000054 978.450000 989.360000 986.309667 563.218658 1060.760000 1050.660000 1053.654633 495.530641 7960.790000 7959.980000 7960.035700 1020.880530
691 0.006244 0.102557 0.029443 0.000288 0.469282 0.465798 0.467725 0.000029 0.399826 0.411311 0.401983 0.000026 0.007402 0.102007 0.030507 0.000576 0.005086 0.103107 0.028380 0.000589 0.463043 0.460118 0.461627 0.000055 0.475521 0.471477 0.473824 0.000061 0.394697 0.406401 0.396959 0.000049 0.404955 0.416222 0.407007 0.000054 981.780000 988.210000 986.427167 570.088666 1060.200000 1049.080000 1053.631400 499.345382 7958.020000 7962.710000 7959.941433 1040.312043
692 0.006327 0.098167 0.029199 0.000284 0.469138 0.466880 0.467760 0.000029 0.399717 0.411573 0.401976 0.000026 0.007413 0.103552 0.030139 0.000568 0.005241 0.092782 0.028259 0.000585 0.463770 0.460412 0.461719 0.000055 0.474507 0.473349 0.473802 0.000062 0.395316 0.406883 0.396982 0.000049 0.404117 0.416264 0.406971 0.000055 981.860000 985.440000 986.633833 554.606375 1060.920000 1049.010000 1053.738033 498.668679 7957.220000 7965.550000 7959.628133 1021.764947
693 0.006195 0.098818 0.029182 0.000287 0.469484 0.467166 0.467795 0.000029 0.399991 0.411913 0.402004 0.000026 0.007329 0.096220 0.030286 0.000573 0.005060 0.101417 0.028078 0.000591 0.463586 0.461855 0.461758 0.000054 0.475383 0.472476 0.473832 0.000062 0.395147 0.407010 0.397037 0.000048 0.404834 0.416817 0.406969 0.000055 984.900000 986.620000 986.537333 542.653835 1061.620000 1048.530000 1053.579867 498.512375 7953.480000 7964.850000 7959.882800 1001.635718
694 0.006266 0.100182 0.029155 0.000291 0.467866 0.465956 0.467813 0.000029 0.398626 0.411090 0.402015 0.000026 0.007275 0.100303 0.030366 0.000586 0.005257 0.100061 0.027944 0.000593 0.461889 0.460450 0.461768 0.000055 0.473843 0.471461 0.473858 0.000061 0.393697 0.406428 0.397058 0.000049 0.403556 0.415751 0.406971 0.000054 981.950000 988.850000 986.539633 532.447985 1058.780000 1047.620000 1053.693500 483.154581 7959.270000 7963.530000 7959.766867 967.037437
695 0.006217 0.097380 0.029014 0.000281 0.468781 0.467293 0.467819 0.000029 0.399397 0.411806 0.401998 0.000026 0.007170 0.090051 0.030122 0.000562 0.005264 0.104708 0.027907 0.000583 0.462968 0.463027 0.461823 0.000056 0.474595 0.471558 0.473814 0.000061 0.394598 0.407081 0.397068 0.000049 0.404196 0.416531 0.406928 0.000054 981.120000 987.040000 986.501533 514.010686 1058.920000 1047.100000 1053.687100 472.807801 7959.960000 7965.860000 7959.811367 929.757591
696 0.006315 0.098912 0.029092 0.000288 0.468900 0.466272 0.467862 0.000029 0.399512 0.411168 0.402047 0.000026 0.007434 0.096959 0.030426 0.000587 0.005197 0.100865 0.027757 0.000584 0.462185 0.460802 0.461847 0.000055 0.475615 0.471742 0.473878 0.000061 0.393973 0.406226 0.397134 0.000050 0.405052 0.416111 0.406960 0.000054 981.160000 991.100000 986.167500 512.322268 1058.170000 1044.740000 1053.447700 476.483806 7960.670000 7964.160000 7960.384800 926.705097
697 0.006281 0.100361 0.029045 0.000291 0.468581 0.465773 0.467850 0.000030 0.399236 0.410961 0.402029 0.000026 0.007492 0.091101 0.030239 0.000577 0.005070 0.109620 0.027850 0.000603 0.462249 0.459771 0.461786 0.000057 0.474912 0.471775 0.473914 0.000062 0.394036 0.404471 0.397054 0.000051 0.404436 0.417452 0.407005 0.000055 981.670000 991.070000 985.717267 500.019038 1059.580000 1045.200000 1053.448700 468.334947 7958.750000 7963.730000 7960.834033 894.139779
698 0.006218 0.098174 0.028953 0.000288 0.469704 0.465930 0.467850 0.000029 0.400181 0.410766 0.402016 0.000026 0.007314 0.099090 0.030202 0.000566 0.005121 0.097259 0.027704 0.000588 0.463105 0.460013 0.461847 0.000057 0.476303 0.471846 0.473853 0.000061 0.394736 0.405875 0.397100 0.000051 0.405625 0.415658 0.406931 0.000054 983.320000 986.470000 985.500467 496.586818 1058.570000 1048.180000 1053.400633 457.465702 7958.110000 7965.350000 7961.098900 859.900696
699 0.006292 0.099097 0.029095 0.000288 0.469351 0.465852 0.467822 0.000030 0.399892 0.410839 0.402013 0.000026 0.007570 0.096819 0.030643 0.000591 0.005013 0.101376 0.027548 0.000574 0.462284 0.460027 0.461788 0.000057 0.476418 0.471676 0.473857 0.000062 0.394077 0.405546 0.397116 0.000051 0.405707 0.416131 0.406910 0.000054 982.840000 990.540000 985.451200 496.314203 1056.150000 1047.070000 1053.182733 456.793985 7961.010000 7962.390000 7961.366067 855.429733
700 0.006221 0.098286 0.029016 0.000284 0.468868 0.466160 0.467860 0.000029 0.399471 0.410979 0.402034 0.000026 0.007422 0.100051 0.030349 0.000572 0.005020 0.096521 0.027682 0.000579 0.462163 0.460862 0.461903 0.000056 0.475573 0.471458 0.473818 0.000062 0.393952 0.406740 0.397170 0.000050 0.404991 0.415217 0.406898 0.000054 981.370000 990.770000 985.173900 498.812376 1059.850000 1049.720000 1053.179200 449.728842 7958.780000 7959.510000 7961.646900 849.002523
701 0.006289 0.099381 0.029082 0.000293 0.468541 0.466307 0.467831 0.000029 0.399203 0.411268 0.402019 0.000026 0.007436 0.093634 0.030432 0.000584 0.005142 0.105129 0.027732 0.000596 0.462157 0.460597 0.461894 0.000056 0.474925 0.472017 0.473768 0.000062 0.393949 0.405552 0.397175 0.000050 0.404457 0.416984 0.406863 0.000054 982.600000 988.760000 985.114800 497.122941 1058.180000 1046.450000 1053.377633 452.343291 7959.220000 7964.790000 7961.507567 832.770432
702 0.006326 0.096638 0.028749 0.000286 0.469467 0.465743 0.467833 0.000029 0.399995 0.410377 0.401971 0.000026 0.007423 0.095918 0.030229 0.000576 0.005228 0.097358 0.027269 0.000575 0.463029 0.459965 0.461795 0.000057 0.475904 0.471521 0.473872 0.000061 0.394688 0.405358 0.397060 0.000051 0.405303 0.415397 0.406882 0.000053 981.760000 990.950000 984.987233 497.837742 1056.960000 1045.650000 1053.455667 462.375783 7961.280000 7963.400000 7961.557100 839.435942
703 0.006203 0.100576 0.028819 0.000286 0.469331 0.465344 0.467910 0.000029 0.399862 0.410628 0.402046 0.000026 0.007254 0.105507 0.030221 0.000581 0.005152 0.095645 0.027417 0.000578 0.462938 0.461060 0.461919 0.000055 0.475724 0.469627 0.473901 0.000062 0.394585 0.407727 0.397165 0.000050 0.405138 0.413530 0.406928 0.000053 985.570000 982.690000 985.093733 489.708589 1055.800000 1049.900000 1053.195233 470.582933 7958.630000 7967.410000 7961.711033 848.381399
704 0.006255 0.098658 0.028874 0.000283 0.468656 0.465964 0.467908 0.000029 0.399296 0.410868 0.402053 0.000026 0.007288 0.099787 0.030426 0.000580 0.005222 0.097529 0.027321 0.000569 0.461439 0.460055 0.461900 0.000055 0.475873 0.471873 0.473917 0.000062 0.393316 0.406015 0.397179 0.000050 0.405276 0.415722 0.406928 0.000054 985.520000 987.500000 985.066500 484.183612 1055.350000 1045.250000 1053.143967 471.226620 7959.130000 7967.250000 7961.789533 844.593836
705 0.006229 0.099419 0.028994 0.000281 0.469235 0.467138 0.467893 0.000030 0.399784 0.411980 0.402058 0.000027 0.007209 0.101636 0.030560 0.000580 0.005249 0.097203 0.027428 0.000570 0.461974 0.461846 0.461841 0.000056 0.476496 0.472430 0.473945 0.000063 0.393759 0.407814 0.397149 0.000051 0.405809 0.416146 0.406967 0.000055 982.010000 992.190000 984.884167 474.595385 1057.460000 1048.080000 1052.851767 473.298813 7960.530000 7959.730000 7962.264067 816.778767
706 0.006300 0.100535 0.029211 0.000290 0.468839 0.466070 0.467872 0.000030 0.399458 0.411240 0.402073 0.000027 0.007371 0.099135 0.030785 0.000586 0.005229 0.101936 0.027637 0.000577 0.462503 0.460340 0.461780 0.000057 0.475175 0.471800 0.473965 0.000063 0.394234 0.406159 0.397131 0.000051 0.404683 0.416321 0.407015 0.000055 983.210000 990.620000 985.037167 469.194276 1052.530000 1052.570000 1052.636400 471.842267 7964.260000 7956.810000 7962.326433 794.872003
707 0.006268 0.098851 0.029140 0.000285 0.469068 0.466088 0.467846 0.000030 0.399648 0.411002 0.402040 0.000026 0.007428 0.101754 0.030636 0.000575 0.005109 0.095948 0.027645 0.000580 0.462759 0.460477 0.461758 0.000056 0.475376 0.471698 0.473934 0.000064 0.394460 0.406669 0.397090 0.000051 0.404836 0.415336 0.406991 0.000055 981.350000 992.390000 985.091433 473.246581 1054.180000 1046.730000 1052.439700 479.816330 7964.470000 7960.880000 7962.468867 808.499826
708 0.006356 0.098650 0.029258 0.000290 0.468788 0.465896 0.467876 0.000030 0.399423 0.410809 0.402083 0.000027 0.007516 0.103385 0.030805 0.000593 0.005197 0.093914 0.027711 0.000579 0.462486 0.459760 0.461709 0.000056 0.475089 0.472031 0.474043 0.000064 0.394240 0.406304 0.397073 0.000050 0.404605 0.415313 0.407093 0.000056 981.150000 991.290000 985.230133 477.952755 1052.560000 1046.250000 1052.181600 492.944865 7966.290000 7962.460000 7962.588267 830.361356
709 0.006307 0.100315 0.029175 0.000290 0.469444 0.466519 0.467837 0.000030 0.399973 0.411589 0.402038 0.000027 0.007353 0.104062 0.030771 0.000597 0.005260 0.096568 0.027579 0.000583 0.463394 0.461015 0.461666 0.000058 0.475493 0.472023 0.474008 0.000063 0.394988 0.407472 0.397032 0.000051 0.404958 0.415705 0.407043 0.000055 982.090000 987.470000 985.459000 475.616248 1053.710000 1050.820000 1051.822533 497.472618 7964.200000 7961.710000 7962.718467 830.254668
710 0.006366 0.100695 0.029180 0.000292 0.469379 0.466222 0.467845 0.000030 0.399927 0.411393 0.402045 0.000026 0.007304 0.102548 0.030870 0.000602 0.005428 0.098842 0.027490 0.000576 0.462775 0.460769 0.461723 0.000056 0.475984 0.471675 0.473966 0.000064 0.394454 0.407036 0.397095 0.000051 0.405400 0.415750 0.406995 0.000056 982.410000 985.850000 985.406400 472.482984 1055.760000 1042.830000 1051.424200 490.075196 7961.830000 7971.320000 7963.169400 824.304381
711 0.006324 0.101433 0.029202 0.000294 0.468820 0.466883 0.467907 0.000030 0.399446 0.412065 0.402101 0.000027 0.007354 0.110000 0.030653 0.000605 0.005295 0.092866 0.027752 0.000584 0.463082 0.460165 0.461801 0.000056 0.474559 0.473601 0.474014 0.000064 0.394723 0.407640 0.397128 0.000051 0.404169 0.416490 0.407074 0.000056 983.130000 988.230000 985.536900 480.802200 1056.170000 1043.190000 1051.110833 490.405056 7960.700000 7968.580000 7963.352267 836.948193
712 0.006223 0.098824 0.029011 0.000289 0.469343 0.465981 0.467889 0.000030 0.399875 0.410908 0.402057 0.000026 0.007300 0.094140 0.030123 0.000575 0.005146 0.103507 0.027898 0.000596 0.463216 0.459122 0.461788 0.000056 0.475470 0.472840 0.473989 0.000064 0.394828 0.404375 0.397038 0.000050 0.404922 0.417440 0.407076 0.000056 983.790000 984.830000 985.714867 476.627251 1053.120000 1047.980000 1051.007200 495.031247 7963.090000 7967.190000 7963.277933 847.191670
713 0.006098 0.096137 0.028959 0.000291 0.468756 0.466268 0.467981 0.000031 0.399357 0.410748 0.402128 0.000027 0.006961 0.098236 0.029876 0.000571 0.005235 0.094037 0.028042 0.000596 0.462514 0.460635 0.461924 0.000057 0.474998 0.471901 0.474038 0.000065 0.394181 0.406275 0.397117 0.000050 0.404533 0.415221 0.407139 0.000057 983.170000 993.460000 985.621500 476.488618 1052.700000 1046.570000 1050.567700 495.182976 7964.130000 7959.970000 7963.810800 863.886088
714 0.005969 0.097782 0.028866 0.000289 0.469103 0.465887 0.467993 0.000030 0.399633 0.410671 0.402124 0.000026 0.006844 0.092915 0.029880 0.000573 0.005094 0.102649 0.027851 0.000598 0.463675 0.460283 0.461975 0.000057 0.474531 0.471490 0.474012 0.000064 0.395150 0.405178 0.397161 0.000051 0.404116 0.416164 0.407088 0.000055 982.930000 987.880000 985.706900 470.687796 1052.230000 1050.540000 1050.266400 490.834709 7964.840000 7961.580000 7964.026700 858.040802
715 0.005956 0.100363 0.028744 0.000289 0.468237 0.466868 0.468001 0.000030 0.398894 0.411892 0.402113 0.000026 0.006759 0.099400 0.029842 0.000567 0.005152 0.101326 0.027646 0.000596 0.461979 0.460070 0.461981 0.000057 0.474494 0.473666 0.474021 0.000064 0.393696 0.405970 0.397161 0.000050 0.404093 0.417815 0.407065 0.000056 983.370000 984.010000 985.978700 460.213064 1051.530000 1049.560000 1050.140533 487.503675 7965.100000 7966.430000 7963.880767 850.489041
716 0.006012 0.099108 0.028762 0.000287 0.468773 0.466549 0.468106 0.000030 0.399359 0.411433 0.402204 0.000026 0.006885 0.096069 0.029858 0.000572 0.005138 0.102147 0.027667 0.000586 0.462982 0.460553 0.462099 0.000056 0.474565 0.472546 0.474113 0.000063 0.394568 0.405880 0.397263 0.000049 0.404151 0.416986 0.407146 0.000055 981.770000 988.910000 985.881000 459.140096 1052.550000 1045.750000 1049.940000 482.443593 7965.680000 7965.340000 7964.179000 856.141755
717 0.006007 0.098774 0.028719 0.000287 0.468685 0.466518 0.468124 0.000029 0.399283 0.411356 0.402213 0.000026 0.006771 0.093425 0.029670 0.000569 0.005243 0.104123 0.027768 0.000598 0.462647 0.459593 0.462087 0.000055 0.474723 0.473442 0.474161 0.000063 0.394265 0.404668 0.397225 0.000049 0.404301 0.418044 0.407202 0.000055 983.170000 985.820000 985.753267 460.439543 1055.450000 1045.750000 1049.472767 485.809309 7961.380000 7968.430000 7964.773967 860.256103
718 0.005922 0.097393 0.028576 0.000286 0.469111 0.467849 0.468192 0.000029 0.399633 0.412281 0.402249 0.000026 0.006717 0.095318 0.029595 0.000575 0.005128 0.099468 0.027557 0.000584 0.462466 0.462650 0.462175 0.000055 0.475756 0.473048 0.474208 0.000063 0.394104 0.407551 0.397288 0.000049 0.405162 0.417011 0.407210 0.000054 981.640000 988.950000 986.111400 465.489935 1051.630000 1043.010000 1048.914433 487.636961 7966.730000 7968.040000 7964.974167 861.571216
719 0.005996 0.098964 0.028605 0.000288 0.469457 0.466966 0.468173 0.000030 0.399938 0.411766 0.402238 0.000026 0.006906 0.100082 0.029594 0.000572 0.005086 0.097847 0.027616 0.000595 0.462586 0.460489 0.462094 0.000055 0.476328 0.473443 0.474252 0.000062 0.394234 0.406428 0.397219 0.000049 0.405642 0.417103 0.407257 0.000054 981.240000 992.480000 986.286700 460.716609 1051.460000 1045.600000 1048.596933 488.072678 7967.300000 7961.920000 7965.116367 862.759604
720 0.005943 0.098523 0.028444 0.000285 0.468565 0.466807 0.468194 0.000029 0.399171 0.411564 0.402231 0.000026 0.006707 0.101832 0.029405 0.000567 0.005179 0.095214 0.027482 0.000584 0.462818 0.461557 0.462111 0.000056 0.474311 0.472056 0.474277 0.000062 0.394401 0.407598 0.397205 0.000050 0.403941 0.415530 0.407258 0.000054 984.950000 989.430000 986.200033 448.087854 1054.040000 1046.210000 1048.283300 474.887868 7961.010000 7964.360000 7965.516667 837.513234
721 0.005913 0.097615 0.028532 0.000284 0.469346 0.466795 0.468248 0.000030 0.399831 0.411418 0.402291 0.000026 0.006592 0.091312 0.029461 0.000568 0.005234 0.103918 0.027603 0.000585 0.462709 0.460430 0.462151 0.000056 0.475983 0.473159 0.474346 0.000063 0.394292 0.405062 0.397247 0.000051 0.405371 0.417773 0.407334 0.000056 985.130000 990.390000 986.103733 449.440169 1054.520000 1042.630000 1048.004100 465.793276 7960.350000 7966.980000 7965.892167 826.569735
722 0.005946 0.095710 0.028469 0.000282 0.469487 0.466623 0.468118 0.000030 0.399956 0.410986 0.402170 0.000026 0.006823 0.091360 0.029271 0.000559 0.005069 0.100059 0.027667 0.000579 0.463377 0.460862 0.462062 0.000056 0.475598 0.472384 0.474173 0.000064 0.394894 0.405437 0.397144 0.000050 0.405018 0.416535 0.407197 0.000056 982.190000 987.370000 986.063867 449.460201 1053.530000 1040.650000 1048.084667 459.163216 7964.280000 7971.980000 7965.851467 819.062076
723 0.005933 0.098090 0.028538 0.000287 0.469443 0.466833 0.468145 0.000030 0.399916 0.411521 0.402204 0.000027 0.006722 0.100942 0.029558 0.000574 0.005145 0.095238 0.027517 0.000583 0.463123 0.460237 0.462055 0.000057 0.475763 0.473429 0.474235 0.000062 0.394662 0.406342 0.397180 0.000050 0.405170 0.416700 0.407228 0.000054 983.360000 991.290000 986.150700 441.049710 1051.900000 1042.220000 1047.845267 461.377533 7964.740000 7966.490000 7966.004033 810.391967
724 0.005921 0.098237 0.028586 0.000290 0.468848 0.466434 0.468121 0.000030 0.399409 0.411205 0.402190 0.000026 0.006654 0.097970 0.029280 0.000568 0.005188 0.098504 0.027892 0.000599 0.463578 0.461487 0.462048 0.000056 0.474117 0.471381 0.474193 0.000063 0.395040 0.406960 0.397133 0.000050 0.403777 0.415450 0.407248 0.000055 983.030000 987.630000 986.010367 432.626455 1051.910000 1041.780000 1047.695567 460.547923 7965.060000 7970.590000 7966.294067 799.318508
725 0.005883 0.100723 0.028401 0.000288 0.469218 0.466133 0.468194 0.000030 0.399718 0.411321 0.402225 0.000026 0.006661 0.090621 0.029301 0.000571 0.005106 0.110825 0.027501 0.000593 0.463392 0.461233 0.462135 0.000056 0.475043 0.471032 0.474253 0.000062 0.394882 0.405641 0.397210 0.000050 0.404553 0.417001 0.407240 0.000055 980.340000 989.700000 986.043267 432.987634 1051.720000 1039.340000 1047.469367 451.966006 7967.940000 7970.960000 7966.487367 782.721592
726 0.005914 0.097682 0.028296 0.000285 0.468229 0.466238 0.468074 0.000030 0.398882 0.410955 0.402107 0.000026 0.006728 0.099112 0.029463 0.000578 0.005100 0.096252 0.027128 0.000569 0.462152 0.460815 0.462026 0.000057 0.474306 0.471661 0.474122 0.000063 0.393839 0.406560 0.397142 0.000051 0.403926 0.415350 0.407073 0.000055 983.170000 986.170000 985.869667 438.634330 1051.660000 1042.090000 1047.261200 448.129964 7965.170000 7971.740000 7966.869133 782.156682
727 0.005888 0.099604 0.028352 0.000287 0.469088 0.467353 0.468088 0.000029 0.399608 0.412191 0.402127 0.000026 0.006726 0.103303 0.029448 0.000566 0.005050 0.095906 0.027255 0.000577 0.462758 0.460857 0.462091 0.000057 0.475419 0.473849 0.474084 0.000063 0.394353 0.407224 0.397195 0.000051 0.404864 0.417157 0.407060 0.000055 982.590000 990.350000 985.945133 444.994794 1051.050000 1042.070000 1047.118533 450.490192 7966.360000 7967.580000 7966.936333 792.015577
728 0.005904 0.099660 0.028463 0.000287 0.469372 0.466221 0.468071 0.000030 0.399852 0.411237 0.402130 0.000026 0.006905 0.098524 0.029678 0.000576 0.004904 0.100796 0.027248 0.000573 0.463577 0.459489 0.462056 0.000057 0.475167 0.472952 0.474087 0.000064 0.395076 0.405344 0.397199 0.000051 0.404628 0.417129 0.407061 0.000055 982.460000 988.060000 986.064833 441.618926 1052.260000 1045.070000 1046.926600 446.859125 7965.280000 7966.870000 7967.008567 781.717182
729 0.005988 0.097621 0.028446 0.000283 0.468873 0.465902 0.468079 0.000030 0.399440 0.410659 0.402134 0.000026 0.006804 0.094180 0.029644 0.000567 0.005171 0.101061 0.027247 0.000565 0.462650 0.458984 0.462097 0.000057 0.475096 0.472820 0.474061 0.000063 0.394273 0.404263 0.397229 0.000050 0.404607 0.417056 0.407039 0.000055 982.580000 992.760000 986.018067 443.965343 1050.460000 1040.760000 1046.596267 450.590148 7966.960000 7966.480000 7967.385667 789.982811
730 0.005970 0.099711 0.028550 0.000285 0.468395 0.467147 0.468042 0.000030 0.399031 0.412032 0.402118 0.000026 0.006796 0.099213 0.029705 0.000570 0.005144 0.100209 0.027394 0.000584 0.461954 0.462239 0.462080 0.000056 0.474836 0.472055 0.474005 0.000065 0.393680 0.407785 0.397223 0.000050 0.404382 0.416278 0.407013 0.000056 981.970000 991.160000 985.879633 450.716990 1051.240000 1043.550000 1046.554233 450.184287 7966.790000 7965.290000 7967.566133 793.288851
731 0.005912 0.096963 0.028587 0.000280 0.469486 0.467120 0.468103 0.000030 0.399950 0.411596 0.402176 0.000026 0.006862 0.100280 0.029804 0.000583 0.004963 0.093645 0.027371 0.000561 0.463697 0.460591 0.462200 0.000056 0.475276 0.473648 0.474005 0.000064 0.395172 0.406545 0.397341 0.000051 0.404729 0.416648 0.407010 0.000056 978.670000 989.830000 985.806200 455.208763 1052.280000 1043.900000 1046.330833 456.824162 7969.050000 7966.270000 7967.862967 807.948900
732 0.005909 0.101239 0.028744 0.000290 0.468922 0.466551 0.467999 0.000029 0.399470 0.411754 0.402111 0.000026 0.006659 0.101748 0.029810 0.000588 0.005158 0.100730 0.027678 0.000587 0.463355 0.460563 0.462053 0.000055 0.474488 0.472540 0.473945 0.000064 0.394851 0.406741 0.397217 0.000050 0.404088 0.416768 0.407005 0.000056 981.860000 991.760000 985.599167 458.366725 1050.850000 1044.420000 1046.198500 466.644384 7967.290000 7963.820000 7968.202333 821.543675
733 0.005940 0.097441 0.028739 0.000287 0.469477 0.466954 0.468023 0.000030 0.399946 0.411527 0.402131 0.000026 0.006700 0.094104 0.029707 0.000573 0.005179 0.100779 0.027772 0.000583 0.463488 0.461139 0.462065 0.000057 0.475466 0.472769 0.473982 0.000063 0.394970 0.406083 0.397211 0.000051 0.404923 0.416970 0.407050 0.000055 985.010000 990.550000 985.266167 463.123681 1050.180000 1038.010000 1046.088600 482.978606 7964.810000 7971.440000 7968.645233 841.143397
734 0.005948 0.098278 0.028820 0.000286 0.469246 0.466561 0.468016 0.000029 0.399751 0.411318 0.402137 0.000026 0.006654 0.087053 0.029560 0.000554 0.005242 0.109503 0.028080 0.000593 0.463226 0.460491 0.462028 0.000056 0.475265 0.472631 0.474004 0.000063 0.394741 0.404475 0.397158 0.000051 0.404762 0.418161 0.407115 0.000055 978.980000 986.570000 984.814400 453.355841 1049.940000 1040.680000 1045.885967 485.238027 7971.080000 7972.750000 7969.299633 840.073268
735 0.005964 0.100203 0.028788 0.000290 0.468979 0.467492 0.467980 0.000029 0.399527 0.412399 0.402101 0.000026 0.006807 0.104853 0.029791 0.000582 0.005121 0.095553 0.027784 0.000587 0.462959 0.462027 0.461965 0.000056 0.474999 0.472958 0.473994 0.000063 0.394536 0.408451 0.397139 0.000050 0.404518 0.416348 0.407063 0.000054 982.080000 991.230000 984.425100 443.438791 1050.340000 1042.550000 1045.800967 482.002341 7967.580000 7966.220000 7969.773933 829.745143
736 0.006040 0.099965 0.028775 0.000290 0.468365 0.467241 0.468002 0.000029 0.399016 0.412150 0.402118 0.000026 0.006931 0.095202 0.029702 0.000574 0.005149 0.104728 0.027848 0.000586 0.462535 0.461038 0.461938 0.000056 0.474194 0.473444 0.474066 0.000062 0.394194 0.406163 0.397102 0.000050 0.403838 0.418137 0.407134 0.000054 980.030000 988.180000 984.378867 436.978238 1050.590000 1039.390000 1045.764767 483.240449 7969.380000 7972.430000 7969.856367 827.339981
737 0.005969 0.099932 0.028787 0.000287 0.468601 0.466047 0.468047 0.000029 0.399206 0.411130 0.402158 0.000026 0.006820 0.097607 0.029756 0.000575 0.005119 0.102257 0.027817 0.000579 0.462713 0.459729 0.461930 0.000056 0.474489 0.472365 0.474163 0.000062 0.394329 0.405411 0.397104 0.000049 0.404084 0.416849 0.407212 0.000054 983.510000 988.950000 984.050600 423.398861 1053.670000 1043.030000 1045.603467 483.820547 7962.820000 7968.020000 7970.345933 805.468659
738 0.005981 0.099056 0.028757 0.000285 0.468298 0.467181 0.468095 0.000030 0.398950 0.411962 0.402194 0.000026 0.006794 0.102712 0.029692 0.000572 0.005167 0.095400 0.027823 0.000584 0.462844 0.461331 0.461961 0.000057 0.473752 0.473030 0.474230 0.000062 0.394436 0.407538 0.397120 0.000051 0.403464 0.416386 0.407269 0.000054 984.090000 989.150000 983.907633 419.999725 1052.600000 1036.220000 1045.345633 497.573825 7963.310000 7974.630000 7970.746733 813.402352
739 0.005976 0.099878 0.028767 0.000289 0.468993 0.466568 0.468070 0.000029 0.399540 0.411565 0.402175 0.000026 0.006941 0.100034 0.029702 0.000583 0.005011 0.099722 0.027831 0.000582 0.463230 0.461180 0.461980 0.000056 0.474756 0.471956 0.474160 0.000061 0.394787 0.407008 0.397139 0.000050 0.404294 0.416121 0.407210 0.000053 983.250000 986.790000 983.708433 420.807941 1046.840000 1041.600000 1045.323100 502.997489 7969.910000 7971.610000 7970.968467 812.329905
740 0.006063 0.098651 0.028619 0.000289 0.469034 0.466961 0.468023 0.000030 0.399588 0.411715 0.402112 0.000026 0.006886 0.095187 0.029514 0.000578 0.005240 0.102116 0.027725 0.000579 0.463806 0.460556 0.461918 0.000056 0.474262 0.473367 0.474127 0.000062 0.395268 0.405750 0.397058 0.000050 0.403909 0.417679 0.407167 0.000054 984.900000 989.930000 983.481300 418.517910 1048.480000 1039.820000 1045.090100 513.104561 7966.620000 7970.250000 7971.428600 824.482465
741 0.005981 0.098274 0.028644 0.000288 0.468060 0.466696 0.468066 0.000029 0.398748 0.411432 0.402152 0.000026 0.006824 0.097297 0.029568 0.000569 0.005137 0.099252 0.027721 0.000584 0.462244 0.461202 0.461990 0.000056 0.473876 0.472189 0.474141 0.000062 0.393931 0.406616 0.397127 0.000050 0.403565 0.416249 0.407178 0.000054 981.540000 984.840000 983.479600 423.045961 1048.290000 1037.120000 1044.930533 518.234056 7970.170000 7978.040000 7971.589867 827.743229
742 0.005985 0.099916 0.028624 0.000292 0.469654 0.466097 0.467997 0.000029 0.400104 0.411170 0.402091 0.000026 0.006904 0.105464 0.029763 0.000590 0.005067 0.094368 0.027485 0.000576 0.463169 0.460583 0.461915 0.000056 0.476139 0.471611 0.474079 0.000063 0.394730 0.407315 0.397093 0.000050 0.405478 0.415025 0.407090 0.000055 982.120000 988.950000 983.702233 431.046110 1048.860000 1042.010000 1045.088367 515.513936 7969.020000 7969.040000 7971.209400 836.535525
743 0.005951 0.099161 0.028662 0.000292 0.468763 0.466309 0.468002 0.000030 0.399342 0.411237 0.402101 0.000026 0.006838 0.101037 0.029743 0.000589 0.005064 0.097284 0.027581 0.000576 0.462696 0.460981 0.461940 0.000056 0.474830 0.471638 0.474064 0.000062 0.394318 0.406989 0.397110 0.000050 0.404366 0.415485 0.407092 0.000055 982.130000 987.790000 983.557567 429.117062 1052.980000 1037.360000 1045.172133 509.741087 7964.890000 7974.850000 7971.270300 825.728621
744 0.005965 0.100601 0.028576 0.000292 0.469164 0.466802 0.467984 0.000030 0.399684 0.411872 0.402073 0.000026 0.006993 0.099573 0.029682 0.000589 0.004937 0.101630 0.027470 0.000583 0.463485 0.461226 0.461882 0.000056 0.474843 0.472378 0.474087 0.000063 0.395011 0.406978 0.397052 0.000051 0.404357 0.416765 0.407095 0.000055 982.830000 988.240000 983.500800 441.256775 1048.960000 1041.240000 1045.176267 515.884047 7968.210000 7970.520000 7971.322933 837.517692
745 0.005936 0.098112 0.028475 0.000290 0.469649 0.466536 0.468035 0.000030 0.400092 0.411272 0.402101 0.000026 0.006928 0.094480 0.029681 0.000588 0.004943 0.101744 0.027269 0.000572 0.463787 0.460438 0.461976 0.000055 0.475512 0.472634 0.474094 0.000064 0.395258 0.405544 0.397132 0.000050 0.404927 0.417001 0.407070 0.000055 978.100000 985.330000 983.379033 442.811025 1051.590000 1041.410000 1045.542867 519.490679 7970.310000 7973.260000 7971.078100 851.263940
746 0.005962 0.098017 0.028564 0.000290 0.470812 0.465892 0.468102 0.000029 0.401084 0.410711 0.402171 0.000026 0.006734 0.103429 0.029703 0.000601 0.005189 0.092605 0.027426 0.000569 0.464407 0.459841 0.462056 0.000055 0.477216 0.471943 0.474148 0.000062 0.395756 0.406379 0.397203 0.000050 0.406412 0.415043 0.407140 0.000054 983.120000 984.070000 983.544033 447.906756 1049.900000 1041.930000 1045.616400 520.072869 7966.980000 7974.000000 7970.839567 860.595587
747 0.005926 0.099090 0.028490 0.000289 0.470398 0.467668 0.468180 0.000030 0.400727 0.412381 0.402227 0.000026 0.006843 0.100297 0.029687 0.000584 0.005009 0.097883 0.027292 0.000576 0.463608 0.461531 0.462092 0.000055 0.477188 0.473805 0.474269 0.000063 0.395093 0.407346 0.397231 0.000051 0.406362 0.417416 0.407222 0.000054 985.830000 986.600000 983.779733 447.886205 1049.010000 1037.310000 1045.943933 516.612296 7965.160000 7976.090000 7970.276333 865.627611
748 0.005812 0.099205 0.028600 0.000293 0.469989 0.466829 0.468154 0.000029 0.400363 0.411685 0.402221 0.000026 0.007020 0.096356 0.029733 0.000587 0.004604 0.102054 0.027468 0.000592 0.463842 0.460669 0.462064 0.000055 0.476137 0.472989 0.474244 0.000061 0.395318 0.406022 0.397214 0.000051 0.405407 0.417349 0.407228 0.000054 984.780000 986.430000 984.277767 443.766111 1051.440000 1041.050000 1045.913033 512.944898 7963.780000 7972.520000 7969.809200 865.820135
749 0.005922 0.098718 0.028574 0.000289 0.470121 0.467018 0.468128 0.000030 0.400491 0.411773 0.402195 0.000026 0.006740 0.101823 0.029729 0.000595 0.005103 0.095613 0.027419 0.000576 0.463852 0.461039 0.462003 0.000056 0.476390 0.472998 0.474252 0.000061 0.395285 0.407156 0.397162 0.000051 0.405697 0.416390 0.407227 0.000054 982.530000 990.040000 984.412700 444.860118 1052.210000 1039.160000 1045.949733 509.569739 7965.260000 7970.800000 7969.637567 865.684638
750 0.005830 0.098751 0.028571 0.000286 0.469349 0.467221 0.468201 0.000029 0.399822 0.411950 0.402257 0.000026 0.007052 0.098791 0.029752 0.000588 0.004608 0.098712 0.027390 0.000572 0.462541 0.460678 0.462078 0.000057 0.476158 0.473763 0.474325 0.000060 0.394217 0.406395 0.397229 0.000051 0.405426 0.417505 0.407285 0.000053 981.990000 989.710000 984.609400 450.378354 1048.620000 1040.750000 1045.983867 513.989135 7969.390000 7969.540000 7969.406733 882.363140
751 0.005942 0.095958 0.028510 0.000286 0.469204 0.467047 0.468207 0.000029 0.399715 0.411383 0.402253 0.000026 0.006916 0.088439 0.029450 0.000567 0.004967 0.103477 0.027571 0.000591 0.463126 0.461697 0.462063 0.000056 0.475282 0.472396 0.474352 0.000059 0.394695 0.405709 0.397171 0.000050 0.404735 0.417058 0.407335 0.000052 981.090000 987.260000 984.796033 449.585022 1052.310000 1039.450000 1045.843667 509.853650 7966.600000 7973.290000 7969.360300 871.776372
752 0.005965 0.096599 0.028377 0.000284 0.469493 0.466762 0.468222 0.000029 0.399964 0.411238 0.402246 0.000026 0.006877 0.098290 0.029460 0.000569 0.005053 0.094907 0.027295 0.000573 0.464024 0.459592 0.462144 0.000055 0.474962 0.473933 0.474301 0.000060 0.395452 0.405397 0.397241 0.000050 0.404475 0.417079 0.407250 0.000053 980.180000 989.570000 984.826700 449.253388 1050.670000 1039.740000 1045.718567 502.538223 7969.150000 7970.690000 7969.454733 868.599073
753 0.006021 0.098478 0.028264 0.000284 0.469903 0.467511 0.468205 0.000029 0.400320 0.412156 0.402214 0.000025 0.006773 0.107243 0.029381 0.000564 0.005269 0.089713 0.027147 0.000568 0.464084 0.461028 0.462102 0.000055 0.475721 0.473994 0.474308 0.000060 0.395488 0.407960 0.397194 0.000049 0.405153 0.416352 0.407234 0.000052 978.390000 988.850000 984.781400 452.404930 1049.730000 1039.590000 1045.696500 498.295098 7971.880000 7971.560000 7969.522100 870.205746
754 0.005893 0.097756 0.028365 0.000281 0.470410 0.466196 0.468299 0.000029 0.400732 0.410930 0.402309 0.000025 0.006718 0.098786 0.029412 0.000557 0.005068 0.096725 0.027317 0.000569 0.464417 0.459510 0.462178 0.000055 0.476402 0.472881 0.474419 0.000059 0.395763 0.405401 0.397263 0.000049 0.405702 0.416458 0.407354 0.000052 981.830000 982.400000 984.779800 458.321042 1049.150000 1039.440000 1045.669733 496.296781 7969.020000 7978.160000 7969.550467 872.369759
755 0.005998 0.098169 0.028447 0.000282 0.469312 0.467076 0.468273 0.000028 0.399815 0.411740 0.402299 0.000025 0.006942 0.099010 0.029607 0.000569 0.005054 0.097329 0.027286 0.000558 0.463023 0.461492 0.462137 0.000055 0.475602 0.472661 0.474410 0.000060 0.394611 0.407119 0.397258 0.000049 0.405019 0.416361 0.407341 0.000052 981.220000 988.460000 984.826600 462.842272 1049.820000 1039.580000 1045.630467 491.658493 7968.960000 7971.960000 7969.542933 861.908006
756 0.005702 0.096719 0.028539 0.000279 0.469288 0.466907 0.468278 0.000028 0.399751 0.411379 0.402317 0.000025 0.006856 0.094364 0.029461 0.000560 0.004549 0.099074 0.027618 0.000567 0.462468 0.460297 0.462135 0.000055 0.476109 0.473517 0.474421 0.000060 0.394126 0.405407 0.397234 0.000049 0.405375 0.417350 0.407400 0.000052 984.540000 991.460000 984.995533 469.851625 1047.230000 1041.340000 1045.489333 488.214619 7968.230000 7967.200000 7969.515133 859.586073
757 0.005828 0.099381 0.028681 0.000287 0.469315 0.466242 0.468326 0.000028 0.399792 0.411213 0.402379 0.000025 0.007039 0.091289 0.029659 0.000574 0.004616 0.107472 0.027703 0.000581 0.463003 0.460920 0.462145 0.000054 0.475627 0.471564 0.474507 0.000059 0.394608 0.405475 0.397272 0.000049 0.404975 0.416950 0.407487 0.000052 983.960000 987.420000 984.854467 466.278711 1046.510000 1039.920000 1045.438900 489.439100 7969.530000 7972.660000 7969.706633 834.145285
758 0.005877 0.098051 0.028680 0.000290 0.470050 0.466799 0.468310 0.000028 0.400424 0.411487 0.402366 0.000025 0.006900 0.101296 0.029687 0.000592 0.004853 0.094807 0.027673 0.000563 0.465114 0.460669 0.462089 0.000055 0.474986 0.472930 0.474532 0.000058 0.396382 0.406763 0.397229 0.000050 0.404466 0.416212 0.407503 0.000051 980.020000 985.660000 984.771267 463.316530 1050.320000 1041.950000 1045.572333 488.551537 7969.660000 7972.390000 7969.656400 833.136276
759 0.005785 0.100342 0.028606 0.000292 0.469324 0.466462 0.468318 0.000029 0.399793 0.411544 0.402362 0.000025 0.006908 0.103997 0.029561 0.000588 0.004662 0.096687 0.027651 0.000579 0.462611 0.460590 0.462032 0.000056 0.476037 0.472335 0.474605 0.000059 0.394255 0.407101 0.397162 0.000050 0.405331 0.415988 0.407562 0.000052 981.960000 986.780000 984.806167 461.248989 1046.810000 1042.770000 1045.537967 467.198712 7971.230000 7970.450000 7969.655867 825.163604
760 0.005741 0.098271 0.028508 0.000284 0.469412 0.466770 0.468350 0.000029 0.399861 0.411495 0.402373 0.000025 0.006865 0.094294 0.029279 0.000566 0.004617 0.102249 0.027736 0.000575 0.463199 0.461307 0.462109 0.000057 0.475624 0.472233 0.474590 0.000059 0.394749 0.406255 0.397185 0.000050 0.404973 0.416735 0.407562 0.000052 982.440000 992.010000 984.804767 460.617039 1050.960000 1038.550000 1045.627900 470.302000 7966.600000 7969.440000 7969.567333 824.009608
761 0.005711 0.100769 0.028787 0.000288 0.470354 0.466831 0.468326 0.000029 0.400657 0.411921 0.402395 0.000025 0.006765 0.102139 0.029574 0.000584 0.004657 0.099398 0.027999 0.000583 0.464199 0.460674 0.462120 0.000056 0.476508 0.472987 0.474532 0.000059 0.395584 0.406894 0.397238 0.000050 0.405730 0.416949 0.407552 0.000052 979.910000 988.650000 984.925267 461.861307 1047.620000 1044.060000 1045.712967 473.619349 7972.470000 7967.290000 7969.361767 831.509344
762 0.005800 0.100230 0.028759 0.000289 0.470046 0.466412 0.468447 0.000028 0.400409 0.411484 0.402494 0.000025 0.006854 0.101969 0.029415 0.000568 0.004745 0.098490 0.028102 0.000602 0.463762 0.461228 0.462280 0.000055 0.476331 0.471595 0.474615 0.000058 0.395226 0.407339 0.397350 0.000049 0.405593 0.415629 0.407638 0.000051 984.290000 989.020000 984.936967 470.696541 1050.690000 1041.640000 1045.660867 480.305239 7965.020000 7969.340000 7969.402167 850.209047
763 0.005747 0.099176 0.028730 0.000290 0.470661 0.466340 0.468470 0.000028 0.400924 0.411265 0.402509 0.000025 0.006857 0.090283 0.029752 0.000570 0.004636 0.108069 0.027709 0.000599 0.464162 0.459561 0.462327 0.000055 0.477160 0.473118 0.474614 0.000058 0.395567 0.404170 0.397440 0.000049 0.406282 0.418360 0.407578 0.000052 981.140000 989.610000 985.087200 469.018183 1050.950000 1040.890000 1045.342167 476.257549 7967.910000 7969.500000 7969.570633 847.922745
764 0.005704 0.099968 0.028678 0.000288 0.469501 0.466029 0.468439 0.000028 0.399931 0.411120 0.402475 0.000025 0.006786 0.099288 0.029783 0.000576 0.004621 0.100647 0.027573 0.000590 0.463600 0.459706 0.462248 0.000055 0.475402 0.472352 0.474630 0.000059 0.395078 0.405643 0.397378 0.000049 0.404785 0.416596 0.407571 0.000052 983.860000 994.870000 984.901800 462.107720 1048.580000 1037.310000 1045.175167 478.031249 7967.560000 7967.820000 7969.923033 854.971414
765 0.005738 0.097167 0.028725 0.000288 0.469414 0.467457 0.468427 0.000028 0.399862 0.411914 0.402471 0.000025 0.006758 0.096133 0.029794 0.000578 0.004718 0.098200 0.027655 0.000602 0.463036 0.462336 0.462248 0.000054 0.475792 0.472579 0.474605 0.000059 0.394594 0.407405 0.397380 0.000049 0.405130 0.416422 0.407563 0.000052 982.300000 991.400000 984.812133 469.023135 1052.010000 1038.700000 1045.397133 488.478426 7965.690000 7969.900000 7969.790733 880.265423
766 0.005707 0.097240 0.028581 0.000288 0.469997 0.467271 0.468481 0.000028 0.400354 0.411767 0.402496 0.000025 0.006873 0.098888 0.029820 0.000586 0.004541 0.095592 0.027341 0.000579 0.463759 0.461249 0.462274 0.000055 0.476236 0.473294 0.474687 0.000059 0.395226 0.406895 0.397406 0.000049 0.405482 0.416638 0.407585 0.000051 983.000000 985.390000 984.716300 478.206402 1045.920000 1038.370000 1045.255300 490.650960 7971.080000 7976.240000 7970.028400 898.453661
767 0.005628 0.098879 0.028631 0.000289 0.469571 0.467209 0.468456 0.000028 0.399980 0.411960 0.402482 0.000025 0.006744 0.107541 0.029807 0.000581 0.004511 0.090217 0.027454 0.000583 0.463634 0.460989 0.462251 0.000055 0.475509 0.473429 0.474660 0.000059 0.395101 0.407972 0.397385 0.000050 0.404859 0.415947 0.407579 0.000052 984.320000 988.090000 984.692433 489.941322 1048.520000 1039.440000 1045.163067 490.281066 7967.160000 7972.470000 7970.144500 913.734341
768 0.005664 0.097417 0.028667 0.000293 0.470237 0.466438 0.468422 0.000028 0.400551 0.411085 0.402459 0.000025 0.006825 0.099723 0.029966 0.000581 0.004502 0.095111 0.027368 0.000587 0.464900 0.460325 0.462209 0.000054 0.475575 0.472551 0.474636 0.000058 0.396189 0.406234 0.397372 0.000049 0.404914 0.415935 0.407546 0.000051 983.720000 987.370000 984.564833 501.944205 1049.290000 1040.570000 1044.940133 492.927420 7966.990000 7972.060000 7970.495033 924.509251
769 0.005532 0.096082 0.028399 0.000284 0.469910 0.468065 0.468472 0.000028 0.400254 0.412267 0.402461 0.000025 0.006823 0.096624 0.029751 0.000570 0.004241 0.095539 0.027047 0.000571 0.464094 0.462393 0.462249 0.000054 0.475726 0.473737 0.474696 0.000059 0.395504 0.407528 0.397374 0.000048 0.405004 0.417007 0.407548 0.000051 982.970000 990.480000 984.407333 508.661435 1047.810000 1037.850000 1044.650467 494.767834 7969.220000 7971.670000 7970.942200 926.093981
770 0.005598 0.099030 0.028341 0.000292 0.469555 0.467429 0.468540 0.000027 0.399962 0.412169 0.402510 0.000024 0.006718 0.103778 0.029636 0.000583 0.004478 0.094282 0.027046 0.000580 0.463394 0.461069 0.462358 0.000054 0.475716 0.473790 0.474721 0.000058 0.394892 0.407475 0.397450 0.000048 0.405031 0.416864 0.407570 0.000051 981.200000 987.540000 984.373200 518.611179 1050.000000 1039.210000 1044.619800 494.626600 7968.800000 7973.250000 7971.007000 949.218581
771 0.005653 0.098861 0.028289 0.000290 0.469752 0.467489 0.468574 0.000027 0.400137 0.412195 0.402531 0.000024 0.006633 0.105134 0.029514 0.000578 0.004673 0.092587 0.027065 0.000580 0.463562 0.461455 0.462495 0.000053 0.475942 0.473523 0.474652 0.000058 0.395022 0.408007 0.397548 0.000048 0.405252 0.416382 0.407514 0.000051 981.970000 990.220000 984.095000 527.906333 1046.630000 1038.340000 1044.416967 502.177087 7971.400000 7971.440000 7971.488033 963.276924
772 0.005641 0.098886 0.028203 0.000289 0.469275 0.466474 0.468513 0.000027 0.399730 0.411336 0.402467 0.000024 0.006702 0.098339 0.029263 0.000555 0.004580 0.099434 0.027143 0.000586 0.463375 0.460508 0.462415 0.000053 0.475176 0.472440 0.474612 0.000059 0.394874 0.406183 0.397442 0.000047 0.404586 0.416489 0.407492 0.000052 980.910000 985.230000 984.046467 529.479067 1047.150000 1040.490000 1044.334100 494.585568 7971.940000 7974.280000 7971.619433 961.386194
773 0.005533 0.100467 0.028241 0.000288 0.470535 0.466930 0.468520 0.000028 0.400785 0.411960 0.402478 0.000025 0.006650 0.102671 0.029439 0.000569 0.004417 0.098263 0.027043 0.000582 0.464248 0.460961 0.462452 0.000054 0.476823 0.472898 0.474587 0.000060 0.395608 0.407218 0.397500 0.000048 0.405962 0.416703 0.407455 0.000053 982.040000 988.830000 984.270067 536.531094 1044.830000 1040.950000 1044.195700 497.248183 7973.130000 7970.220000 7971.534233 965.594014
774 0.005703 0.099376 0.028160 0.000288 0.469855 0.467188 0.468541 0.000028 0.400232 0.412016 0.402484 0.000024 0.006857 0.100320 0.029328 0.000576 0.004549 0.098432 0.026991 0.000579 0.464474 0.460853 0.462454 0.000053 0.475236 0.473522 0.474627 0.000059 0.395831 0.406773 0.397485 0.000047 0.404633 0.417258 0.407482 0.000052 982.810000 985.170000 984.301400 541.051530 1047.610000 1038.510000 1044.188133 502.574203 7969.580000 7976.320000 7971.510467 952.397175
775 0.005638 0.097494 0.028064 0.000281 0.469360 0.467853 0.468552 0.000028 0.399801 0.412299 0.402479 0.000025 0.006788 0.093382 0.029115 0.000561 0.004488 0.101606 0.027013 0.000568 0.463524 0.461796 0.462476 0.000054 0.475196 0.473910 0.474628 0.000060 0.395013 0.406534 0.397472 0.000049 0.404589 0.418064 0.407486 0.000053 981.740000 987.770000 984.381567 547.957115 1048.650000 1038.670000 1044.150533 497.819009 7969.610000 7973.560000 7971.467900 947.722555
776 0.005675 0.098063 0.028212 0.000286 0.470424 0.467347 0.468501 0.000028 0.400712 0.411955 0.402457 0.000025 0.006696 0.102590 0.029317 0.000573 0.004655 0.093536 0.027108 0.000579 0.464735 0.461698 0.462495 0.000053 0.476114 0.472996 0.474506 0.000060 0.396029 0.407832 0.397518 0.000048 0.405395 0.416077 0.407397 0.000053 981.950000 984.630000 984.399833 556.915969 1048.140000 1039.260000 1044.225867 489.888332 7969.910000 7976.110000 7971.374300 968.512942
777 0.005614 0.100505 0.028195 0.000289 0.470563 0.466628 0.468514 0.000028 0.400821 0.411710 0.402466 0.000025 0.006688 0.101044 0.029292 0.000590 0.004540 0.099965 0.027098 0.000577 0.464754 0.460443 0.462492 0.000052 0.476371 0.472813 0.474536 0.000060 0.396044 0.406533 0.397512 0.000047 0.405597 0.416886 0.407420 0.000053 984.550000 985.370000 984.442500 567.418443 1046.870000 1045.090000 1043.975300 478.736529 7968.580000 7969.540000 7971.582200 971.283785
778 0.005629 0.097909 0.027977 0.000280 0.470095 0.467042 0.468523 0.000028 0.400425 0.411672 0.402441 0.000025 0.006659 0.096505 0.028795 0.000549 0.004599 0.099313 0.027159 0.000574 0.464183 0.459691 0.462566 0.000052 0.476006 0.474393 0.474480 0.000060 0.395555 0.405213 0.397500 0.000046 0.405295 0.418131 0.407382 0.000053 983.840000 987.600000 984.502900 573.427429 1046.420000 1038.890000 1043.856833 471.418869 7969.740000 7973.510000 7971.640267 988.016545
779 0.005579 0.098533 0.028206 0.000283 0.469348 0.467164 0.468484 0.000028 0.399783 0.411869 0.402443 0.000025 0.006580 0.101193 0.028853 0.000559 0.004579 0.095872 0.027558 0.000581 0.463845 0.460833 0.462601 0.000052 0.474852 0.473495 0.474367 0.000060 0.395255 0.406887 0.397539 0.000047 0.404311 0.416852 0.407346 0.000054 984.340000 987.860000 984.688133 580.163901 1046.290000 1036.990000 1043.684533 473.963336 7969.370000 7975.150000 7971.627333 1003.922135
780 0.005668 0.099766 0.028250 0.000286 0.468826 0.466963 0.468436 0.000028 0.399353 0.411884 0.402408 0.000025 0.006664 0.085778 0.028769 0.000562 0.004672 0.113755 0.027731 0.000605 0.462829 0.462404 0.462598 0.000052 0.474823 0.471522 0.474275 0.000061 0.394404 0.405910 0.397524 0.000047 0.404301 0.417857 0.407293 0.000054 988.670000 988.560000 984.948867 584.259197 1046.460000 1039.040000 1043.375633 473.412300 7964.870000 7972.400000 7971.675500 1005.135197
781 0.005653 0.097117 0.028477 0.000289 0.469019 0.467168 0.468417 0.000028 0.399514 0.411661 0.402426 0.000026 0.006594 0.101018 0.029336 0.000578 0.004712 0.093216 0.027619 0.000604 0.463318 0.460580 0.462566 0.000052 0.474720 0.473756 0.474269 0.000062 0.394810 0.406646 0.397581 0.000047 0.404219 0.416675 0.407271 0.000055 984.970000 986.670000 985.272367 593.041854 1047.580000 1038.090000 1043.179767 478.244121 7967.450000 7975.240000 7971.547867 1021.870868
782 0.005746 0.099294 0.028402 0.000293 0.469003 0.467702 0.468398 0.000029 0.399514 0.412441 0.402399 0.000026 0.006812 0.096708 0.029297 0.000579 0.004681 0.101881 0.027506 0.000597 0.463260 0.461596 0.462512 0.000053 0.474746 0.473808 0.474285 0.000062 0.394793 0.406863 0.397530 0.000049 0.404236 0.418019 0.407268 0.000055 986.760000 986.780000 985.557200 587.836799 1049.520000 1037.130000 1043.086133 488.895316 7963.720000 7976.090000 7971.356667 1024.162165
783 0.005661 0.097866 0.028100 0.000282 0.470530 0.466793 0.468332 0.000028 0.400800 0.411454 0.402297 0.000025 0.006644 0.093027 0.028984 0.000550 0.004678 0.102705 0.027215 0.000582 0.463906 0.460793 0.462497 0.000052 0.477154 0.472794 0.474167 0.000063 0.395317 0.405628 0.397470 0.000047 0.406282 0.417280 0.407124 0.000055 988.140000 988.070000 985.475933 586.632921 1044.110000 1039.080000 1042.871667 497.449635 7967.750000 7972.850000 7971.652400 1026.616933
784 0.005614 0.098006 0.028220 0.000285 0.470051 0.466973 0.468350 0.000028 0.400386 0.411627 0.402331 0.000025 0.006768 0.090272 0.029132 0.000560 0.004459 0.105740 0.027307 0.000583 0.463986 0.460898 0.462529 0.000052 0.476117 0.473047 0.474172 0.000062 0.395403 0.405304 0.397519 0.000047 0.405368 0.417951 0.407142 0.000054 985.720000 983.140000 985.880667 588.730215 1043.730000 1043.120000 1042.558567 500.596681 7970.550000 7973.740000 7971.560767 1041.269022
785 0.005712 0.097321 0.028258 0.000284 0.469857 0.466953 0.468403 0.000028 0.400235 0.411508 0.402381 0.000025 0.006654 0.100424 0.029327 0.000568 0.004770 0.094217 0.027188 0.000574 0.463837 0.460855 0.462458 0.000052 0.475876 0.473051 0.474348 0.000062 0.395260 0.406790 0.397488 0.000048 0.405210 0.416226 0.407274 0.000053 984.530000 993.680000 986.331167 585.600182 1045.130000 1036.290000 1042.378033 506.720678 7970.340000 7970.030000 7971.290800 1044.769909
786 0.005723 0.097798 0.028336 0.000288 0.469077 0.467030 0.468430 0.000028 0.399574 0.411645 0.402416 0.000025 0.006939 0.098168 0.029238 0.000570 0.004507 0.097429 0.027434 0.000593 0.462962 0.460737 0.462480 0.000053 0.475192 0.473324 0.474380 0.000061 0.394559 0.406352 0.397494 0.000048 0.404589 0.416939 0.407338 0.000054 984.970000 993.000000 986.706100 578.664104 1045.370000 1036.940000 1042.154700 506.835984 7969.660000 7970.060000 7971.139200 1051.649509
787 0.005744 0.098583 0.028573 0.000290 0.469329 0.468075 0.468349 0.000028 0.399791 0.412651 0.402383 0.000025 0.006908 0.101865 0.029514 0.000577 0.004580 0.095301 0.027631 0.000606 0.462784 0.461524 0.462435 0.000054 0.475874 0.474625 0.474263 0.000061 0.394402 0.407575 0.397497 0.000048 0.405180 0.417727 0.407268 0.000054 987.210000 990.450000 986.965100 568.518426 1044.080000 1038.010000 1041.671967 511.575570 7968.710000 7971.540000 7971.362933 1049.402302
788 0.005626 0.098144 0.028287 0.000283 0.468906 0.467926 0.468400 0.000029 0.399414 0.412459 0.402383 0.000025 0.006753 0.093743 0.029221 0.000571 0.004500 0.102546 0.027353 0.000584 0.462532 0.461212 0.462462 0.000053 0.475280 0.474640 0.474338 0.000061 0.394165 0.406092 0.397476 0.000048 0.404663 0.418826 0.407290 0.000053 984.410000 988.720000 987.337733 566.760695 1047.630000 1037.680000 1041.042333 519.082189 7967.960000 7973.600000 7971.619933 1069.615578
789 0.005616 0.100055 0.028463 0.000290 0.469915 0.467184 0.468390 0.000029 0.400270 0.412114 0.402401 0.000025 0.006706 0.093722 0.029372 0.000568 0.004525 0.106387 0.027553 0.000594 0.463267 0.461900 0.462451 0.000053 0.476563 0.472467 0.474328 0.000061 0.394783 0.406673 0.397489 0.000048 0.405757 0.417555 0.407312 0.000053 986.140000 989.220000 987.277367 565.061839 1046.130000 1037.120000 1040.942700 516.584651 7967.730000 7973.660000 7971.779933 1076.367961
790 0.005617 0.098600 0.028329 0.000286 0.469865 0.467034 0.468410 0.000029 0.400228 0.411769 0.402398 0.000025 0.006737 0.099858 0.029205 0.000566 0.004498 0.097343 0.027452 0.000582 0.464097 0.461097 0.462410 0.000054 0.475633 0.472972 0.474409 0.000062 0.395493 0.406912 0.397430 0.000048 0.404963 0.416627 0.407366 0.000054 987.180000 990.480000 987.657300 567.604363 1042.780000 1036.490000 1041.002500 513.442873 7970.040000 7973.030000 7971.340200 1077.225769
791 0.005602 0.097639 0.028400 0.000286 0.469798 0.466894 0.468423 0.000029 0.400168 0.411506 0.402419 0.000025 0.006653 0.095128 0.029184 0.000565 0.004551 0.100150 0.027616 0.000581 0.463559 0.461467 0.462456 0.000054 0.476036 0.472321 0.474390 0.000062 0.395023 0.406516 0.397465 0.000048 0.405313 0.416496 0.407374 0.000054 985.730000 987.920000 987.911100 563.379214 1046.180000 1035.520000 1040.729733 509.485290 7968.090000 7976.560000 7971.359167 1086.271453
792 0.005685 0.096533 0.028505 0.000287 0.469974 0.466120 0.468403 0.000029 0.400331 0.410682 0.402418 0.000026 0.006699 0.097337 0.029383 0.000575 0.004671 0.095730 0.027628 0.000572 0.463557 0.460795 0.462428 0.000054 0.476392 0.471444 0.474377 0.000062 0.395028 0.406277 0.397472 0.000049 0.405634 0.415087 0.407365 0.000055 984.700000 984.930000 988.120067 562.390294 1048.640000 1037.350000 1040.969633 513.259296 7966.660000 7977.720000 7970.910300 1081.740775
793 0.005640 0.098691 0.028415 0.000289 0.470722 0.466943 0.468442 0.000029 0.400960 0.411705 0.402438 0.000026 0.006641 0.098836 0.029401 0.000582 0.004639 0.098545 0.027428 0.000586 0.464549 0.461868 0.462354 0.000054 0.476895 0.472018 0.474531 0.000062 0.395863 0.407413 0.397411 0.000049 0.406057 0.415997 0.407465 0.000054 985.490000 990.350000 987.894967 569.196848 1047.830000 1033.480000 1040.990933 520.222803 7966.680000 7976.170000 7971.114100 1090.225138
794 0.005725 0.097761 0.028546 0.000288 0.470133 0.466102 0.468440 0.000029 0.400471 0.410851 0.402456 0.000026 0.006703 0.098248 0.029497 0.000580 0.004747 0.097275 0.027594 0.000584 0.463925 0.460609 0.462277 0.000055 0.476340 0.471595 0.474603 0.000060 0.395342 0.406255 0.397360 0.000049 0.405601 0.415447 0.407552 0.000053 985.060000 988.320000 988.007000 577.394694 1046.170000 1036.580000 1040.820933 515.051426 7968.770000 7975.100000 7971.172067 1089.394521
795 0.005735 0.098319 0.028675 0.000295 0.470068 0.467133 0.468432 0.000029 0.400418 0.411811 0.402469 0.000026 0.006884 0.100390 0.029613 0.000591 0.004586 0.096249 0.027738 0.000590 0.463744 0.461293 0.462278 0.000055 0.476392 0.472973 0.474586 0.000060 0.395215 0.407158 0.397379 0.000050 0.405622 0.416464 0.407559 0.000053 985.110000 988.140000 988.133533 579.965297 1045.530000 1032.390000 1040.883633 518.620728 7969.360000 7979.470000 7970.982833 1096.969477
796 0.005707 0.098425 0.028573 0.000290 0.469204 0.466759 0.468482 0.000029 0.399680 0.411509 0.402496 0.000026 0.006833 0.099080 0.029504 0.000589 0.004581 0.097769 0.027643 0.000586 0.463320 0.460629 0.462296 0.000055 0.475088 0.472888 0.474669 0.000060 0.394847 0.406397 0.397377 0.000050 0.404512 0.416620 0.407615 0.000053 987.270000 993.370000 988.188067 579.373430 1047.900000 1035.980000 1040.812233 513.139614 7964.830000 7970.650000 7970.999700 1092.066201
797 0.005647 0.098128 0.028484 0.000288 0.470274 0.467115 0.468416 0.000029 0.400580 0.411767 0.402426 0.000026 0.006624 0.101816 0.029384 0.000585 0.004669 0.094440 0.027584 0.000583 0.463544 0.460972 0.462181 0.000055 0.477005 0.473257 0.474651 0.000062 0.395006 0.407099 0.397261 0.000050 0.406154 0.416434 0.407591 0.000054 986.730000 992.430000 988.366367 573.075697 1044.930000 1039.790000 1040.656100 510.133820 7968.340000 7967.780000 7970.977533 1078.875705
798 0.005660 0.097569 0.028549 0.000288 0.468780 0.465730 0.468479 0.000029 0.399312 0.410506 0.402489 0.000026 0.006627 0.104758 0.029466 0.000582 0.004694 0.090381 0.027632 0.000586 0.462312 0.459281 0.462271 0.000054 0.475247 0.472180 0.474686 0.000061 0.393959 0.406102 0.397351 0.000049 0.404664 0.414910 0.407628 0.000053 983.120000 990.690000 988.594667 576.005956 1045.450000 1033.500000 1040.943833 505.414397 7971.430000 7975.810000 7970.461500 1076.544632
799 0.005713 0.099145 0.028561 0.000291 0.469761 0.467170 0.468465 0.000029 0.400154 0.411966 0.402480 0.000025 0.006922 0.094726 0.029622 0.000584 0.004503 0.103565 0.027501 0.000593 0.463436 0.461862 0.462243 0.000055 0.476087 0.472478 0.474688 0.000060 0.394959 0.406792 0.397350 0.000049 0.405350 0.417141 0.407610 0.000053 984.690000 990.410000 988.923400 567.058391 1043.830000 1035.220000 1040.990233 505.466776 7971.480000 7974.370000 7970.086367 1067.983924
800 0.005637 0.098515 0.028264 0.000286 0.470118 0.465639 0.468383 0.000029 0.400446 0.410571 0.402365 0.000026 0.006491 0.099672 0.029273 0.000574 0.004784 0.097357 0.027255 0.000580 0.464408 0.460282 0.462195 0.000054 0.475828 0.470996 0.474571 0.000060 0.395721 0.406191 0.397257 0.000049 0.405171 0.414951 0.407473 0.000053 985.720000 992.630000 989.093233 552.038284 1043.580000 1035.570000 1040.752933 509.139136 7970.700000 7971.800000 7970.153833 1044.120822
801 0.005748 0.098043 0.028282 0.000287 0.470216 0.466936 0.468362 0.000029 0.400546 0.411602 0.402350 0.000026 0.007014 0.103598 0.029426 0.000579 0.004482 0.092488 0.027137 0.000576 0.463515 0.461083 0.462145 0.000055 0.476917 0.472789 0.474579 0.000060 0.395040 0.407460 0.397237 0.000049 0.406052 0.415744 0.407463 0.000053 986.270000 993.980000 989.311067 545.050855 1044.370000 1034.400000 1040.639967 527.024862 7969.360000 7971.620000 7970.048967 1038.653998
802 0.005723 0.096064 0.028255 0.000283 0.470257 0.468135 0.468369 0.000029 0.400577 0.412324 0.402352 0.000026 0.006852 0.100315 0.029141 0.000566 0.004594 0.091812 0.027369 0.000588 0.463548 0.462081 0.462209 0.000054 0.476967 0.474189 0.474529 0.000060 0.395043 0.407816 0.397249 0.000049 0.406111 0.416833 0.407455 0.000053 988.950000 992.230000 989.309667 543.077304 1043.890000 1037.690000 1040.614200 529.844494 7967.160000 7970.080000 7970.076133 1030.462925
803 0.005672 0.098844 0.028266 0.000282 0.469184 0.467613 0.468337 0.000029 0.399657 0.412298 0.402326 0.000026 0.006716 0.104426 0.029436 0.000578 0.004628 0.093263 0.027095 0.000572 0.462917 0.460740 0.462187 0.000054 0.475450 0.474487 0.474487 0.000060 0.394487 0.407293 0.397274 0.000049 0.404827 0.417303 0.407379 0.000053 986.920000 991.760000 989.340500 537.349350 1043.550000 1036.380000 1040.485533 515.109464 7969.530000 7971.860000 7970.173967 1001.960313
804 0.005758 0.096876 0.028366 0.000285 0.470106 0.466724 0.468274 0.000029 0.400454 0.411247 0.402287 0.000026 0.007059 0.099266 0.029468 0.000578 0.004458 0.094486 0.027263 0.000581 0.463767 0.459850 0.462163 0.000055 0.476445 0.473599 0.474384 0.000061 0.395261 0.405763 0.397259 0.000049 0.405647 0.416732 0.407316 0.000054 985.770000 997.120000 989.478000 533.229527 1040.910000 1035.480000 1040.191667 512.166484 7973.320000 7967.400000 7970.330333 997.938177
805 0.005685 0.097268 0.028521 0.000289 0.469825 0.467661 0.468248 0.000029 0.400204 0.412102 0.402289 0.000026 0.006700 0.101396 0.029540 0.000578 0.004669 0.093141 0.027502 0.000592 0.463795 0.460926 0.462120 0.000055 0.475855 0.474396 0.474376 0.000061 0.395231 0.406997 0.397233 0.000050 0.405177 0.417208 0.407344 0.000054 988.400000 995.310000 989.567133 543.279823 1037.740000 1033.470000 1039.666000 510.730205 7973.860000 7971.220000 7970.766867 1000.381530
806 0.005773 0.098554 0.028489 0.000294 0.469723 0.467109 0.468197 0.000030 0.400131 0.411826 0.402241 0.000026 0.006832 0.106973 0.029497 0.000585 0.004714 0.090134 0.027482 0.000589 0.463914 0.460905 0.462013 0.000056 0.475532 0.473314 0.474380 0.000061 0.395352 0.407815 0.397136 0.000050 0.404909 0.415837 0.407345 0.000054 987.940000 989.410000 989.444033 538.417351 1041.620000 1037.350000 1039.290800 501.128967 7970.440000 7973.240000 7971.265167 975.422417
807 0.005638 0.098008 0.028467 0.000291 0.469618 0.466111 0.468226 0.000029 0.400021 0.410896 0.402262 0.000026 0.006658 0.097548 0.029514 0.000579 0.004618 0.098467 0.027419 0.000585 0.463160 0.460530 0.461981 0.000055 0.476076 0.471692 0.474471 0.000061 0.394685 0.406083 0.397111 0.000050 0.405357 0.415709 0.407413 0.000054 985.620000 992.700000 989.634333 542.641698 1036.900000 1036.490000 1039.005333 497.764177 7977.480000 7970.810000 7971.360333 986.286132
808 0.005708 0.098548 0.028408 0.000286 0.468789 0.465891 0.468163 0.000029 0.399327 0.410790 0.402200 0.000025 0.006711 0.099850 0.029372 0.000568 0.004704 0.097246 0.027445 0.000591 0.463207 0.458853 0.461961 0.000055 0.474372 0.472930 0.474364 0.000061 0.394732 0.405002 0.397073 0.000049 0.403922 0.416578 0.407327 0.000053 989.220000 992.560000 989.710233 550.906964 1040.250000 1030.370000 1038.555867 489.634198 7970.530000 7977.070000 7971.733900 995.790766
809 0.005705 0.097489 0.028317 0.000286 0.470684 0.467185 0.468190 0.000029 0.400938 0.411731 0.402209 0.000026 0.006818 0.097500 0.029448 0.000573 0.004592 0.097479 0.027186 0.000579 0.463840 0.460702 0.462014 0.000055 0.477528 0.473668 0.474366 0.000059 0.395287 0.406221 0.397129 0.000049 0.406588 0.417240 0.407289 0.000053 986.810000 993.340000 989.795767 551.776868 1037.680000 1035.200000 1038.166100 496.535399 7975.510000 7971.460000 7972.038133 1006.567208
810 0.005718 0.099555 0.028274 0.000287 0.469672 0.466525 0.468117 0.000029 0.400079 0.411480 0.402141 0.000026 0.006784 0.097301 0.029575 0.000581 0.004652 0.101809 0.026973 0.000571 0.463461 0.460244 0.461902 0.000056 0.475883 0.472807 0.474333 0.000060 0.394960 0.405802 0.397053 0.000050 0.405198 0.417157 0.407229 0.000053 987.650000 992.820000 989.755200 543.698768 1040.240000 1034.530000 1037.798000 494.597815 7972.110000 7972.650000 7972.446800 1006.720955
811 0.005784 0.098935 0.028344 0.000285 0.470668 0.466949 0.468186 0.000029 0.400936 0.411747 0.402210 0.000025 0.006804 0.100642 0.029582 0.000576 0.004763 0.097229 0.027106 0.000564 0.464515 0.460087 0.461987 0.000055 0.476822 0.473810 0.474385 0.000059 0.395858 0.406170 0.397127 0.000049 0.406013 0.417323 0.407293 0.000052 983.990000 993.840000 989.624733 548.024723 1040.040000 1034.070000 1037.242533 508.573633 7975.970000 7972.090000 7973.132733 1027.698998
812 0.005785 0.097287 0.028329 0.000284 0.469844 0.466088 0.468204 0.000028 0.400235 0.410768 0.402223 0.000025 0.006906 0.102225 0.029433 0.000571 0.004664 0.092349 0.027226 0.000564 0.463242 0.459793 0.461980 0.000056 0.476445 0.472383 0.474429 0.000058 0.394792 0.406158 0.397098 0.000050 0.405678 0.415378 0.407349 0.000051 986.530000 990.330000 989.654233 554.592710 1041.040000 1033.750000 1037.048200 511.873517 7972.430000 7975.920000 7973.297567 1050.856348
813 0.005695 0.096657 0.028450 0.000285 0.470209 0.466332 0.468197 0.000029 0.400531 0.410880 0.402235 0.000025 0.006765 0.090823 0.029399 0.000572 0.004626 0.102491 0.027500 0.000582 0.464017 0.460779 0.461935 0.000056 0.476400 0.471884 0.474458 0.000058 0.395429 0.405285 0.397055 0.000050 0.405634 0.416475 0.407415 0.000052 986.690000 992.860000 989.456400 553.308557 1040.050000 1032.690000 1036.925933 522.506163 7973.260000 7974.450000 7973.617667 1073.509915
814 0.005767 0.097083 0.028249 0.000280 0.468993 0.466112 0.468210 0.000029 0.399509 0.410758 0.402216 0.000026 0.006729 0.096455 0.028998 0.000559 0.004806 0.097711 0.027501 0.000578 0.462512 0.460119 0.461977 0.000056 0.475474 0.472106 0.474442 0.000058 0.394144 0.405569 0.397030 0.000050 0.404874 0.415947 0.407401 0.000052 986.880000 997.110000 989.297333 557.928250 1041.510000 1030.830000 1036.568300 534.049086 7971.610000 7972.060000 7974.134367 1078.293660
815 0.005837 0.096589 0.028391 0.000285 0.469749 0.467161 0.468203 0.000029 0.400163 0.411575 0.402231 0.000025 0.007039 0.096748 0.029242 0.000558 0.004636 0.096430 0.027539 0.000589 0.463774 0.459894 0.461975 0.000056 0.475725 0.474427 0.474431 0.000058 0.395263 0.405422 0.397065 0.000049 0.405062 0.417728 0.407397 0.000052 986.610000 991.470000 989.228700 562.845024 1039.810000 1034.190000 1036.605967 539.960435 7973.580000 7974.340000 7974.165333 1083.278412
816 0.005797 0.100361 0.028483 0.000294 0.470403 0.466616 0.468249 0.000029 0.400712 0.411678 0.402284 0.000026 0.006806 0.101871 0.029560 0.000586 0.004788 0.098851 0.027407 0.000590 0.465263 0.460564 0.462083 0.000056 0.475543 0.472668 0.474415 0.000059 0.396495 0.406760 0.397204 0.000050 0.404930 0.416596 0.407364 0.000052 985.220000 991.240000 989.199233 565.746306 1038.830000 1036.780000 1036.323700 539.292420 7975.950000 7971.980000 7974.477067 1083.202350
817 0.005797 0.098029 0.028351 0.000284 0.468909 0.466830 0.468288 0.000029 0.399442 0.411510 0.402297 0.000025 0.006865 0.102058 0.029408 0.000575 0.004729 0.093999 0.027295 0.000573 0.462876 0.460791 0.462114 0.000055 0.474941 0.472868 0.474462 0.000059 0.394475 0.406981 0.397208 0.000049 0.404409 0.416038 0.407387 0.000052 986.630000 992.830000 988.825367 565.895855 1039.370000 1034.810000 1036.068467 533.933883 7974.000000 7972.360000 7975.106167 1088.042887
818 0.005849 0.096954 0.028375 0.000283 0.470163 0.466354 0.468284 0.000029 0.400516 0.410944 0.402298 0.000026 0.006994 0.099558 0.029595 0.000577 0.004704 0.094351 0.027155 0.000564 0.463650 0.460325 0.462107 0.000056 0.476677 0.472382 0.474461 0.000060 0.395151 0.406210 0.397230 0.000050 0.405881 0.415678 0.407365 0.000052 984.960000 991.480000 988.968667 561.157035 1042.330000 1025.700000 1036.108567 532.253971 7972.710000 7982.820000 7974.922767 1067.338374
819 0.005734 0.096553 0.028449 0.000285 0.470449 0.467042 0.468367 0.000029 0.400742 0.411469 0.402380 0.000026 0.006903 0.103373 0.029652 0.000578 0.004565 0.089732 0.027247 0.000575 0.463830 0.460640 0.462177 0.000057 0.477069 0.473445 0.474558 0.000059 0.395291 0.407050 0.397298 0.000051 0.406194 0.415888 0.407461 0.000053 985.570000 991.750000 989.022600 553.378369 1042.310000 1030.820000 1035.888000 532.417386 7972.120000 7977.430000 7975.089400 1056.299893
820 0.005768 0.097086 0.028496 0.000285 0.470566 0.466759 0.468313 0.000029 0.400846 0.411308 0.402340 0.000026 0.006868 0.099796 0.029859 0.000589 0.004669 0.094377 0.027132 0.000572 0.464908 0.460274 0.462138 0.000057 0.476223 0.473245 0.474487 0.000059 0.396202 0.406202 0.397296 0.000051 0.405490 0.416415 0.407384 0.000052 984.130000 995.700000 989.027300 545.817049 1038.350000 1033.720000 1035.905467 537.162375 7977.520000 7970.580000 7975.067233 1034.406095
821 0.005801 0.098265 0.028644 0.000289 0.470110 0.466506 0.468328 0.000030 0.400463 0.411270 0.402375 0.000026 0.006811 0.099372 0.029980 0.000591 0.004792 0.097158 0.027308 0.000583 0.463712 0.460557 0.462172 0.000058 0.476508 0.472454 0.474483 0.000060 0.395176 0.406380 0.397343 0.000051 0.405750 0.416160 0.407407 0.000052 985.870000 994.230000 989.031433 544.597346 1041.380000 1036.700000 1036.161333 533.713420 7972.750000 7969.070000 7974.807233 1033.981498
822 0.005700 0.099332 0.028643 0.000286 0.470511 0.465991 0.468384 0.000029 0.400789 0.410992 0.402423 0.000025 0.006907 0.100528 0.030062 0.000596 0.004493 0.098137 0.027224 0.000564 0.463914 0.460292 0.462269 0.000057 0.477108 0.471690 0.474499 0.000060 0.395363 0.406327 0.397438 0.000051 0.406216 0.415657 0.407407 0.000052 985.440000 989.280000 989.137033 547.962021 1040.440000 1030.330000 1036.147567 521.473370 7974.120000 7980.390000 7974.715400 1017.017857
823 0.005757 0.097797 0.028594 0.000287 0.469802 0.466725 0.468439 0.000030 0.400195 0.411386 0.402462 0.000026 0.006705 0.099610 0.029938 0.000587 0.004810 0.095983 0.027249 0.000578 0.462891 0.461101 0.462273 0.000057 0.476713 0.472349 0.474606 0.000060 0.394463 0.406878 0.397422 0.000050 0.405927 0.415894 0.407503 0.000052 985.150000 988.730000 989.178700 551.457500 1043.250000 1032.750000 1036.116900 514.263546 7971.600000 7978.520000 7974.704400 1000.975904
824 0.005824 0.096698 0.028419 0.000283 0.469580 0.466405 0.468521 0.000029 0.400017 0.410949 0.402505 0.000025 0.006937 0.103653 0.029689 0.000573 0.004710 0.089743 0.027149 0.000568 0.463702 0.460486 0.462364 0.000056 0.475458 0.472324 0.474677 0.000058 0.395188 0.406962 0.397463 0.000050 0.404846 0.414937 0.407548 0.000051 986.290000 992.630000 989.154800 554.818003 1037.570000 1029.510000 1036.253167 506.688209 7976.140000 7977.860000 7974.592033 983.866866
825 0.005794 0.099894 0.028360 0.000284 0.469407 0.466691 0.468528 0.000029 0.399865 0.411671 0.402503 0.000025 0.007066 0.092001 0.029498 0.000569 0.004521 0.107788 0.027221 0.000576 0.463535 0.460408 0.462273 0.000056 0.475279 0.472974 0.474783 0.000059 0.395065 0.405147 0.397357 0.000050 0.404666 0.418196 0.407649 0.000052 987.400000 994.030000 989.111567 560.065861 1041.940000 1030.920000 1035.974000 508.020939 7970.660000 7975.050000 7974.914433 964.680394
826 0.005803 0.096527 0.028270 0.000277 0.469445 0.467650 0.468594 0.000029 0.399899 0.411982 0.402545 0.000025 0.006979 0.092109 0.029321 0.000557 0.004628 0.100945 0.027219 0.000576 0.462964 0.461807 0.462373 0.000056 0.475926 0.473493 0.474815 0.000058 0.394566 0.406353 0.397415 0.000050 0.405231 0.417611 0.407675 0.000051 988.600000 989.370000 989.100000 563.725410 1039.200000 1032.390000 1036.089067 495.498208 7972.200000 7978.240000 7974.810933 944.859175
827 0.005819 0.097255 0.028487 0.000283 0.469194 0.467881 0.468676 0.000029 0.399688 0.412287 0.402648 0.000025 0.006967 0.095088 0.029498 0.000557 0.004672 0.099421 0.027476 0.000583 0.462945 0.462484 0.462490 0.000057 0.475443 0.473278 0.474862 0.000058 0.394549 0.407375 0.397541 0.000050 0.404827 0.417200 0.407754 0.000051 988.560000 994.380000 989.131967 566.822898 1038.690000 1028.680000 1036.060700 496.371851 7972.750000 7976.940000 7974.807333 937.253291
828 0.005762 0.097724 0.028527 0.000288 0.469070 0.466761 0.468634 0.000028 0.399574 0.411405 0.402618 0.000025 0.006827 0.099167 0.029715 0.000576 0.004698 0.096281 0.027339 0.000581 0.463678 0.460633 0.462470 0.000056 0.474462 0.472888 0.474799 0.000058 0.395150 0.406413 0.397557 0.000050 0.403998 0.416397 0.407679 0.000051 986.440000 994.200000 989.082433 566.802598 1039.910000 1029.840000 1035.840700 486.729041 7973.650000 7975.960000 7975.076867 914.526744
829 0.005823 0.098313 0.028360 0.000285 0.468862 0.466750 0.468610 0.000029 0.399406 0.411484 0.402573 0.000026 0.006728 0.103424 0.029486 0.000572 0.004918 0.093202 0.027233 0.000577 0.463365 0.460083 0.462391 0.000055 0.474360 0.473416 0.474830 0.000059 0.394869 0.406584 0.397455 0.000050 0.403943 0.416384 0.407691 0.000052 986.140000 992.290000 989.237967 546.693249 1043.290000 1032.950000 1035.926500 485.232621 7970.570000 7974.760000 7974.835533 886.543816
830 0.005786 0.097359 0.028420 0.000283 0.469005 0.467766 0.468603 0.000029 0.399522 0.412205 0.402576 0.000026 0.006879 0.096726 0.029667 0.000563 0.004694 0.097992 0.027173 0.000575 0.463198 0.460829 0.462357 0.000055 0.474812 0.474703 0.474850 0.000060 0.394750 0.406214 0.397453 0.000049 0.404294 0.418196 0.407698 0.000053 986.700000 995.810000 989.356900 543.644798 1042.220000 1025.940000 1035.888867 481.032096 7971.080000 7978.250000 7974.754233 882.714768
831 0.005653 0.097020 0.028334 0.000284 0.469112 0.467464 0.468645 0.000029 0.399593 0.411897 0.402598 0.000026 0.006866 0.094786 0.029694 0.000572 0.004439 0.099254 0.026974 0.000571 0.462715 0.461261 0.462446 0.000054 0.475509 0.473666 0.474844 0.000059 0.394338 0.406290 0.397533 0.000049 0.404849 0.417504 0.407663 0.000052 989.340000 994.350000 989.308533 537.690758 1040.820000 1030.660000 1035.981900 478.863328 7969.840000 7974.990000 7974.709567 878.215859
832 0.005744 0.098174 0.028287 0.000283 0.469758 0.466917 0.468569 0.000029 0.400156 0.411605 0.402527 0.000026 0.006867 0.098703 0.029662 0.000577 0.004621 0.097646 0.026912 0.000566 0.463153 0.460329 0.462318 0.000054 0.476363 0.473504 0.474820 0.000060 0.394710 0.406085 0.397420 0.000049 0.405602 0.417125 0.407634 0.000053 987.450000 993.800000 989.309867 525.649985 1039.700000 1032.060000 1035.814867 483.775374 7972.850000 7974.140000 7974.875267 875.091806
833 0.005757 0.099924 0.028477 0.000283 0.469385 0.468078 0.468557 0.000029 0.399840 0.412855 0.402545 0.000026 0.006760 0.108578 0.029927 0.000581 0.004754 0.091270 0.027028 0.000569 0.463488 0.461375 0.462330 0.000055 0.475281 0.474780 0.474784 0.000060 0.394979 0.408456 0.397470 0.000049 0.404702 0.417254 0.407621 0.000053 988.160000 991.980000 989.576700 515.112170 1040.870000 1030.520000 1035.544867 489.951853 7970.970000 7977.500000 7974.878433 874.566268
834 0.005698 0.095905 0.028760 0.000287 0.469568 0.466417 0.468545 0.000029 0.399988 0.410841 0.402577 0.000026 0.006722 0.100072 0.030072 0.000587 0.004673 0.091739 0.027448 0.000573 0.463936 0.460392 0.462292 0.000054 0.475201 0.472443 0.474797 0.000060 0.395354 0.406344 0.397459 0.000049 0.404622 0.415337 0.407695 0.000052 987.610000 990.200000 989.582833 512.004304 1040.090000 1032.780000 1035.530533 490.114504 7972.300000 7977.020000 7974.886633 880.087961
835 0.005810 0.099305 0.028498 0.000286 0.469342 0.466956 0.468553 0.000029 0.399813 0.411808 0.402544 0.000026 0.006933 0.100209 0.029707 0.000575 0.004688 0.098402 0.027289 0.000574 0.463084 0.461002 0.462304 0.000054 0.475601 0.472909 0.474802 0.000061 0.394661 0.406883 0.397414 0.000049 0.404964 0.416733 0.407675 0.000052 989.170000 989.600000 989.570800 505.692067 1042.350000 1030.810000 1035.606767 491.564095 7968.480000 7979.590000 7974.822433 872.041527
836 0.005667 0.097039 0.028595 0.000282 0.469875 0.467038 0.468554 0.000029 0.400244 0.411538 0.402560 0.000026 0.006574 0.097496 0.029861 0.000575 0.004760 0.096581 0.027330 0.000572 0.463671 0.460230 0.462320 0.000054 0.476078 0.473846 0.474788 0.000061 0.395107 0.405820 0.397451 0.000049 0.405381 0.417256 0.407669 0.000053 987.780000 995.240000 989.485100 510.063702 1038.200000 1029.870000 1035.726600 481.759645 7974.020000 7974.890000 7974.788300 858.938882
837 0.005546 0.097309 0.028543 0.000284 0.470059 0.466635 0.468533 0.000029 0.400382 0.411236 0.402535 0.000026 0.006343 0.098342 0.029647 0.000572 0.004748 0.096276 0.027438 0.000581 0.463529 0.460180 0.462266 0.000054 0.476590 0.473090 0.474801 0.000062 0.394951 0.405904 0.397373 0.000049 0.405813 0.416568 0.407696 0.000054 985.850000 991.040000 989.468567 509.033878 1039.080000 1033.010000 1035.712500 474.831587 7975.070000 7975.950000 7974.818933 858.005117
838 0.005595 0.097905 0.028581 0.000284 0.469634 0.467651 0.468494 0.000029 0.400028 0.412190 0.402507 0.000026 0.006479 0.101416 0.029697 0.000571 0.004711 0.094394 0.027465 0.000575 0.463082 0.461755 0.462227 0.000052 0.476187 0.473548 0.474762 0.000062 0.394591 0.407705 0.397347 0.000048 0.405465 0.416674 0.407668 0.000054 987.770000 991.780000 989.349600 509.083742 1039.920000 1029.720000 1035.670867 469.364721 7972.310000 7978.500000 7974.979533 854.460591
839 0.005564 0.097536 0.028632 0.000288 0.469423 0.466945 0.468463 0.000029 0.399844 0.411534 0.402488 0.000025 0.006242 0.100961 0.029732 0.000593 0.004886 0.094111 0.027532 0.000564 0.462895 0.462186 0.462155 0.000053 0.475952 0.471704 0.474771 0.000061 0.394397 0.408002 0.397291 0.000049 0.405292 0.415065 0.407685 0.000053 987.680000 990.980000 989.138400 501.531537 1040.190000 1029.290000 1035.505600 464.615006 7972.130000 7979.730000 7975.356000 858.177550
840 0.005481 0.099589 0.028651 0.000291 0.470956 0.467592 0.468441 0.000028 0.401135 0.412392 0.402473 0.000026 0.006215 0.107728 0.029611 0.000583 0.004747 0.091450 0.027691 0.000584 0.464700 0.461031 0.462100 0.000053 0.477213 0.474152 0.474782 0.000061 0.395927 0.408036 0.397227 0.000048 0.406343 0.416747 0.407718 0.000054 988.140000 992.990000 989.156400 489.839219 1039.190000 1029.670000 1035.542200 462.168866 7972.670000 7977.340000 7975.301400 845.327799
841 0.005585 0.099562 0.028498 0.000293 0.469373 0.466170 0.468434 0.000029 0.399805 0.411179 0.402443 0.000026 0.006412 0.097579 0.029378 0.000585 0.004759 0.101544 0.027617 0.000589 0.462747 0.458510 0.462172 0.000053 0.476000 0.473830 0.474696 0.000062 0.394297 0.404370 0.397253 0.000048 0.405313 0.417987 0.407634 0.000054 988.740000 986.690000 989.024733 480.639607 1040.230000 1031.620000 1035.503200 463.335736 7971.030000 7981.690000 7975.472067 834.974584
842 0.005519 0.100725 0.028410 0.000297 0.469298 0.466870 0.468361 0.000029 0.399731 0.411948 0.402368 0.000027 0.006298 0.096860 0.029488 0.000598 0.004739 0.104591 0.027331 0.000589 0.463319 0.460407 0.462104 0.000054 0.475277 0.473334 0.474618 0.000062 0.394766 0.405875 0.397211 0.000049 0.404696 0.418022 0.407525 0.000055 987.670000 990.020000 989.080867 473.155315 1040.220000 1036.620000 1035.457367 462.731698 7972.110000 7973.360000 7975.461767 823.231511
843 0.005377 0.096129 0.028136 0.000290 0.469576 0.467106 0.468416 0.000030 0.399946 0.411459 0.402374 0.000026 0.006187 0.099369 0.028893 0.000569 0.004568 0.092889 0.027379 0.000592 0.463626 0.460016 0.462137 0.000054 0.475525 0.474196 0.474694 0.000062 0.395010 0.405918 0.397151 0.000049 0.404882 0.417000 0.407597 0.000054 989.030000 994.240000 989.433933 469.033448 1041.140000 1032.190000 1035.509800 452.655451 7969.830000 7973.570000 7975.056267 806.059498
844 0.005448 0.098868 0.028017 0.000287 0.469982 0.466728 0.468377 0.000029 0.400302 0.411549 0.402323 0.000026 0.006316 0.096223 0.028914 0.000572 0.004580 0.101512 0.027119 0.000578 0.463965 0.460851 0.462103 0.000054 0.475999 0.472606 0.474651 0.000062 0.395318 0.406157 0.397124 0.000048 0.405286 0.416942 0.407522 0.000054 991.850000 991.110000 989.964500 467.456142 1038.930000 1025.930000 1035.415733 446.758901 7969.220000 7982.960000 7974.619767 805.459863
845 0.005413 0.096962 0.027781 0.000281 0.469636 0.466485 0.468347 0.000029 0.400003 0.411057 0.402262 0.000026 0.006213 0.102273 0.028671 0.000565 0.004613 0.091650 0.026891 0.000569 0.463965 0.460205 0.462059 0.000055 0.475308 0.472765 0.474635 0.000061 0.395302 0.406515 0.397051 0.000048 0.404703 0.415598 0.407473 0.000054 987.280000 992.720000 990.302333 461.825021 1039.750000 1033.870000 1035.351100 427.709225 7972.970000 7973.410000 7974.346567 788.684092
846 0.005380 0.096630 0.027855 0.000282 0.470333 0.466685 0.468293 0.000029 0.400590 0.411177 0.402228 0.000025 0.006225 0.102163 0.028864 0.000568 0.004534 0.091097 0.026845 0.000574 0.464535 0.460009 0.462050 0.000055 0.476130 0.473362 0.474537 0.000061 0.395788 0.406332 0.397072 0.000048 0.405391 0.416022 0.407383 0.000053 991.110000 995.670000 990.515767 459.277334 1040.090000 1032.100000 1035.357467 426.237343 7968.800000 7972.230000 7974.126767 801.374806
847 0.005417 0.098929 0.027879 0.000287 0.470562 0.467138 0.468299 0.000029 0.400790 0.411907 0.402236 0.000026 0.006143 0.099956 0.028974 0.000586 0.004691 0.097902 0.026783 0.000570 0.464233 0.461108 0.462073 0.000055 0.476892 0.473169 0.474525 0.000061 0.395519 0.406935 0.397108 0.000048 0.406061 0.416879 0.407364 0.000053 987.080000 991.600000 990.769333 455.765513 1039.860000 1031.020000 1035.174100 427.786460 7973.060000 7977.380000 7974.056567 804.705501
848 0.005309 0.092395 0.027831 0.000276 0.470197 0.467381 0.468333 0.000029 0.400463 0.411133 0.402257 0.000025 0.006141 0.093425 0.028829 0.000564 0.004476 0.091365 0.026833 0.000546 0.465103 0.460945 0.462190 0.000055 0.475291 0.473816 0.474475 0.000062 0.396258 0.405817 0.397186 0.000048 0.404668 0.416449 0.407329 0.000053 990.230000 990.090000 990.751767 447.772511 1035.680000 1034.130000 1034.911967 432.386297 7974.090000 7975.780000 7974.336267 810.166953
849 0.005483 0.096906 0.027703 0.000282 0.469720 0.465788 0.468314 0.000029 0.400085 0.410456 0.402222 0.000025 0.006486 0.098227 0.028533 0.000565 0.004480 0.095584 0.026873 0.000564 0.463192 0.459529 0.462237 0.000055 0.476248 0.472047 0.474390 0.000060 0.394686 0.405334 0.397181 0.000049 0.405483 0.415577 0.407263 0.000052 988.720000 995.730000 991.030133 446.281285 1035.270000 1030.150000 1034.929933 438.540430 7976.010000 7974.120000 7974.039933 804.843092
850 0.005408 0.097806 0.027984 0.000286 0.470276 0.467348 0.468332 0.000029 0.400546 0.411917 0.402280 0.000026 0.006242 0.096701 0.028915 0.000576 0.004574 0.098911 0.027053 0.000569 0.464362 0.460963 0.462239 0.000056 0.476190 0.473733 0.474424 0.000061 0.395644 0.406324 0.397240 0.000050 0.405448 0.417509 0.407319 0.000054 990.300000 994.430000 991.395767 441.278624 1039.220000 1028.930000 1034.956333 438.656046 7970.480000 7976.640000 7973.647900 792.622690
851 0.005382 0.098109 0.027850 0.000285 0.471156 0.466724 0.468356 0.000029 0.401290 0.411432 0.402280 0.000026 0.006199 0.096207 0.028733 0.000570 0.004565 0.100012 0.026968 0.000568 0.465274 0.460695 0.462277 0.000054 0.477038 0.472753 0.474436 0.000061 0.396413 0.406022 0.397245 0.000048 0.406167 0.416841 0.407316 0.000054 992.140000 997.950000 991.649700 435.251330 1034.880000 1028.520000 1034.931633 446.149765 7972.980000 7973.530000 7973.418667 792.942493
852 0.005357 0.095457 0.027955 0.000283 0.470170 0.467236 0.468400 0.000029 0.400448 0.411469 0.402333 0.000026 0.006172 0.101177 0.028794 0.000579 0.004542 0.089737 0.027116 0.000565 0.465148 0.461100 0.462372 0.000054 0.475192 0.473372 0.474429 0.000061 0.396302 0.407111 0.397335 0.000049 0.404594 0.415827 0.407332 0.000054 989.260000 994.580000 991.748333 433.792560 1037.060000 1027.290000 1034.826100 453.830425 7973.680000 7978.130000 7973.425567 804.436335
853 0.005401 0.097474 0.028178 0.000289 0.469634 0.466893 0.468379 0.000029 0.399999 0.411480 0.402349 0.000026 0.006221 0.098565 0.028874 0.000582 0.004581 0.096383 0.027483 0.000582 0.463228 0.460414 0.462310 0.000055 0.476039 0.473371 0.474449 0.000060 0.394677 0.406137 0.397294 0.000049 0.405321 0.416823 0.407404 0.000054 990.300000 998.140000 991.838367 428.399208 1036.090000 1026.070000 1034.576567 453.939157 7973.610000 7975.790000 7973.585067 799.092939
854 0.005271 0.096599 0.028026 0.000288 0.470068 0.466876 0.468420 0.000029 0.400349 0.411335 0.402361 0.000026 0.006106 0.097370 0.028790 0.000579 0.004435 0.095828 0.027263 0.000580 0.463377 0.461719 0.462351 0.000056 0.476760 0.472033 0.474489 0.000060 0.394786 0.407067 0.397317 0.000049 0.405911 0.415602 0.407405 0.000052 989.980000 990.620000 991.765567 427.083481 1030.100000 1030.960000 1034.664933 455.901632 7979.920000 7978.420000 7973.569500 805.052849
855 0.005274 0.099187 0.027899 0.000288 0.469535 0.466934 0.468407 0.000029 0.399896 0.411772 0.402331 0.000026 0.005978 0.100897 0.028561 0.000581 0.004570 0.097477 0.027238 0.000589 0.463800 0.461734 0.462273 0.000055 0.475271 0.472135 0.474541 0.000059 0.395127 0.407608 0.397216 0.000050 0.404666 0.415936 0.407445 0.000052 989.810000 996.040000 991.898300 428.377158 1034.520000 1026.380000 1034.277533 454.686684 7975.670000 7977.580000 7973.824167 822.796346
856 0.005245 0.096156 0.027783 0.000284 0.470305 0.466130 0.468381 0.000029 0.400546 0.410634 0.402291 0.000026 0.005908 0.098772 0.028428 0.000572 0.004582 0.093539 0.027138 0.000583 0.464266 0.459562 0.462329 0.000056 0.476345 0.472698 0.474432 0.000060 0.395512 0.405444 0.397244 0.000049 0.405581 0.415824 0.407338 0.000053 989.700000 994.710000 991.990033 424.864982 1034.450000 1031.260000 1034.120000 456.541131 7975.850000 7974.030000 7973.889967 822.985543
857 0.005245 0.097451 0.027639 0.000280 0.470770 0.467940 0.468422 0.000029 0.400941 0.412367 0.402304 0.000025 0.006100 0.099049 0.028302 0.000562 0.004390 0.095854 0.026977 0.000578 0.465147 0.461877 0.462355 0.000055 0.476394 0.474003 0.474488 0.000061 0.396290 0.407453 0.397247 0.000049 0.405593 0.417281 0.407361 0.000054 990.510000 991.170000 992.318600 426.217163 1035.590000 1031.550000 1033.854167 455.986880 7973.900000 7977.280000 7973.827233 830.976960
[truncated: 66,784 more chars]
