# Supplementary material for: A linear reciprocal relationship between robustness and plasticity in homeostatic biological networks
Source: PLoS One. 2023 Jan 26;18(1):e0277181. doi: 10.1371/journal.pone.0277181 (PMC9879506; doi:10.1371/journal.pone.0277181)
Supplement: S2 Data — (ZIP) [file pone.0277181.s002.zip › data/Fig2CD/fitness_5_avg.data]

0 0.304465 0.518950 0.462487 0.001066 0.462899 0.461249 0.462234 0.000051 0.454978 0.464134 0.462247 0.000048 0.325362 0.553216 0.490844 0.002163 0.283567 0.484685 0.434129 0.002079 0.456141 0.454493 0.455258 0.000098 0.469658 0.468005 0.469210 0.000106 0.449602 0.459429 0.457038 0.000093 0.460353 0.468839 0.467455 0.000100 996.410000 996.540000 1000.096533 882.086399 1004.050000 994.490000 1000.158833 888.816860 7999.540000 8008.970000 7999.744633 1562.653871
1 0.265282 0.504761 0.362002 0.002897 0.463241 0.461001 0.462791 0.000041 0.453343 0.463189 0.457752 0.000043 0.283606 0.537057 0.384830 0.008437 0.246959 0.472465 0.339173 0.007588 0.455673 0.455416 0.456113 0.000081 0.470809 0.466587 0.469470 0.000089 0.447070 0.459498 0.452549 0.000092 0.459616 0.466881 0.462955 0.000102 1006.900000 1009.990000 1007.611033 720.297692 1018.930000 1009.100000 1015.067667 717.521290 7974.170000 7980.910000 7977.321300 1323.104166
2 0.249535 0.436238 0.316684 0.000973 0.463908 0.462251 0.462977 0.000028 0.453190 0.460950 0.455663 0.000028 0.269150 0.464539 0.337407 0.004323 0.229921 0.407937 0.295961 0.004221 0.456965 0.455537 0.456378 0.000055 0.470852 0.468966 0.469577 0.000060 0.447574 0.455987 0.450430 0.000059 0.458805 0.465914 0.460896 0.000065 1005.440000 1004.850000 1005.837867 361.825498 1018.380000 1016.980000 1016.009667 375.248288 7976.180000 7978.170000 7978.152467 693.515288
3 0.236420 0.413999 0.301335 0.000853 0.463807 0.461469 0.463066 0.000026 0.452438 0.459095 0.454979 0.000025 0.252174 0.437750 0.322599 0.003483 0.220665 0.390249 0.280071 0.003385 0.457049 0.454457 0.456388 0.000049 0.470565 0.468480 0.469744 0.000052 0.446805 0.453622 0.449698 0.000053 0.458070 0.464568 0.460260 0.000056 1005.400000 1007.230000 1005.636267 234.698426 1016.800000 1013.600000 1016.449600 263.834847 7977.800000 7979.170000 7977.914133 455.817268
4 0.222943 0.400477 0.288298 0.000853 0.464086 0.462998 0.463019 0.000025 0.452028 0.459872 0.454283 0.000024 0.235416 0.426795 0.308584 0.003280 0.210469 0.374159 0.268013 0.002895 0.457919 0.455924 0.456269 0.000048 0.470252 0.470073 0.469769 0.000050 0.446794 0.454467 0.448885 0.000050 0.457263 0.465277 0.459681 0.000052 1004.970000 1005.570000 1005.444667 211.519259 1017.990000 1013.680000 1017.309967 229.727724 7977.040000 7980.750000 7977.245367 391.301972
5 0.213696 0.386688 0.274884 0.000869 0.462883 0.462121 0.463144 0.000025 0.450424 0.458350 0.453731 0.000024 0.235270 0.410270 0.293576 0.002934 0.192121 0.363106 0.256192 0.002766 0.456228 0.454910 0.456444 0.000050 0.469539 0.469332 0.469844 0.000048 0.445180 0.452678 0.448301 0.000051 0.455668 0.464021 0.459162 0.000049 1005.550000 1003.750000 1004.867633 207.543324 1019.410000 1017.330000 1017.901133 218.197306 7975.040000 7978.920000 7977.231233 381.171028
6 0.205976 0.376000 0.262061 0.000816 0.463585 0.462915 0.463346 0.000025 0.450704 0.458569 0.453281 0.000024 0.223293 0.405959 0.281589 0.002497 0.188659 0.346042 0.242534 0.002365 0.457058 0.456492 0.456709 0.000050 0.470112 0.469338 0.469983 0.000047 0.445369 0.453965 0.447953 0.000050 0.456039 0.463173 0.458610 0.000048 1004.380000 1005.960000 1004.705833 195.804733 1019.580000 1014.570000 1017.829133 192.601166 7976.040000 7979.470000 7977.465033 352.713534
7 0.197060 0.362997 0.252602 0.000742 0.463141 0.462574 0.463342 0.000025 0.449837 0.457595 0.452805 0.000024 0.216049 0.382723 0.271692 0.002177 0.178071 0.343271 0.233513 0.002000 0.456276 0.455662 0.456721 0.000048 0.470005 0.469486 0.469964 0.000048 0.444265 0.452015 0.447469 0.000048 0.455408 0.463175 0.458141 0.000048 1004.440000 1003.490000 1004.777400 187.991250 1019.190000 1017.080000 1018.225833 185.433680 7976.370000 7979.430000 7976.996767 337.895756
8 0.190620 0.351905 0.244237 0.000716 0.463459 0.462331 0.463316 0.000025 0.449817 0.456810 0.452362 0.000024 0.207657 0.373244 0.263628 0.001947 0.173584 0.330567 0.224846 0.001908 0.456520 0.456270 0.456656 0.000048 0.470398 0.468392 0.469977 0.000049 0.444076 0.452119 0.447004 0.000048 0.455557 0.461501 0.457720 0.000048 1004.970000 1003.720000 1004.660267 181.015697 1020.540000 1017.310000 1018.768000 186.251447 7974.490000 7978.970000 7976.571733 324.701738
9 0.183470 0.346515 0.235976 0.000720 0.464846 0.463116 0.463348 0.000024 0.450777 0.457286 0.451979 0.000023 0.200485 0.372112 0.255261 0.001942 0.166455 0.320919 0.216691 0.001750 0.457716 0.457148 0.456612 0.000047 0.471976 0.469085 0.470083 0.000049 0.444854 0.452896 0.446545 0.000047 0.456700 0.461676 0.457413 0.000048 1003.130000 1006.450000 1004.460600 161.436884 1021.460000 1016.920000 1019.094800 192.234198 7975.410000 7976.630000 7976.444600 328.506472
10 0.177510 0.334869 0.228034 0.000678 0.463755 0.463262 0.463289 0.000025 0.449442 0.456842 0.451526 0.000024 0.190046 0.368064 0.246875 0.001743 0.164974 0.301674 0.209194 0.001694 0.457507 0.456633 0.456608 0.000048 0.470002 0.469891 0.469970 0.000051 0.444134 0.452205 0.446121 0.000047 0.454751 0.461480 0.456931 0.000051 1002.350000 1007.440000 1004.413133 153.729168 1021.590000 1015.260000 1019.527333 203.726388 7976.060000 7977.300000 7976.059533 342.122702
11 0.173293 0.329564 0.221041 0.000677 0.464373 0.462671 0.463271 0.000025 0.449819 0.456015 0.451159 0.000024 0.186711 0.355633 0.240123 0.001717 0.159876 0.303496 0.201959 0.001556 0.458603 0.456248 0.456623 0.000048 0.470142 0.469094 0.469918 0.000051 0.445009 0.451217 0.445798 0.000047 0.454629 0.460814 0.456520 0.000051 1005.500000 1004.990000 1004.258400 159.561523 1021.700000 1016.380000 1020.114433 204.133586 7972.800000 7978.630000 7975.627167 357.861368
12 0.169377 0.324817 0.214547 0.000628 0.463141 0.462229 0.463278 0.000025 0.448453 0.455359 0.450842 0.000024 0.179894 0.347007 0.232386 0.001635 0.158860 0.302627 0.196707 0.001449 0.456340 0.455557 0.456582 0.000049 0.469942 0.468901 0.469974 0.000052 0.442517 0.450130 0.445372 0.000048 0.454388 0.460587 0.456311 0.000051 1005.790000 1004.000000 1004.494833 170.121122 1023.780000 1017.390000 1020.841700 209.789679 7970.430000 7978.610000 7974.663467 377.978061
13 0.164407 0.320054 0.210186 0.000581 0.463693 0.462406 0.463300 0.000026 0.448729 0.455288 0.450645 0.000024 0.178134 0.344568 0.227747 0.001500 0.150679 0.295541 0.192626 0.001424 0.456660 0.455780 0.456504 0.000050 0.470727 0.469031 0.470097 0.000053 0.442734 0.450219 0.445066 0.000049 0.454725 0.460357 0.456223 0.000052 1003.250000 1005.860000 1004.651233 183.157912 1020.560000 1019.520000 1021.087867 218.747046 7976.190000 7974.620000 7974.260900 398.229214
14 0.161143 0.314798 0.206251 0.000587 0.462619 0.463336 0.463308 0.000027 0.447545 0.455909 0.450455 0.000025 0.174168 0.330067 0.223055 0.001656 0.148119 0.299530 0.189447 0.001407 0.455989 0.456117 0.456421 0.000052 0.469249 0.470554 0.470196 0.000054 0.441898 0.449814 0.444752 0.000051 0.453192 0.462003 0.456158 0.000052 1005.000000 1005.810000 1004.685000 192.012458 1021.510000 1017.780000 1021.389467 220.215978 7973.490000 7976.410000 7973.925533 394.341245
15 0.156234 0.308842 0.201612 0.000580 0.463468 0.462385 0.463271 0.000027 0.448106 0.454708 0.450188 0.000026 0.169961 0.334239 0.216835 0.001559 0.142507 0.283444 0.186389 0.001282 0.456902 0.455851 0.456292 0.000052 0.470033 0.468919 0.470250 0.000055 0.442555 0.449770 0.444319 0.000051 0.453657 0.459645 0.456057 0.000053 1006.350000 1006.340000 1004.776667 200.139815 1023.300000 1020.920000 1021.391867 220.123087 7970.350000 7972.740000 7973.831467 391.197630
16 0.150961 0.303300 0.196583 0.000599 0.463284 0.463116 0.463172 0.000027 0.447668 0.455125 0.449842 0.000026 0.164765 0.327963 0.211396 0.001504 0.137156 0.278636 0.181770 0.001327 0.456445 0.455438 0.456298 0.000052 0.470123 0.470795 0.470046 0.000055 0.441861 0.449064 0.444053 0.000050 0.453475 0.461187 0.455632 0.000054 1000.700000 1004.040000 1004.930233 203.946871 1025.620000 1019.770000 1021.686333 224.321442 7973.680000 7976.190000 7973.383433 401.006472
17 0.144573 0.297798 0.190578 0.000569 0.463950 0.462589 0.463146 0.000027 0.447981 0.454349 0.449518 0.000025 0.160255 0.323288 0.205301 0.001409 0.128891 0.272308 0.175856 0.001317 0.456513 0.455955 0.456308 0.000052 0.471386 0.469222 0.469984 0.000056 0.441700 0.449322 0.443758 0.000050 0.454261 0.459377 0.455278 0.000054 1002.390000 1006.780000 1004.893100 211.196095 1024.290000 1017.790000 1022.076400 227.890112 7973.320000 7975.430000 7973.030500 409.150409
18 0.139243 0.295080 0.185794 0.000598 0.463370 0.462168 0.463148 0.000028 0.447164 0.453814 0.449280 0.000026 0.152641 0.307218 0.200507 0.001411 0.125846 0.282942 0.171081 0.001380 0.456629 0.454513 0.456261 0.000054 0.470111 0.469823 0.470034 0.000056 0.441429 0.447148 0.443474 0.000051 0.452898 0.460479 0.455086 0.000054 1002.690000 1004.870000 1004.714600 225.124002 1025.480000 1020.640000 1022.679567 241.319727 7971.830000 7974.490000 7972.605833 438.753457
19 0.134159 0.287561 0.179404 0.000605 0.463423 0.463494 0.463228 0.000028 0.446959 0.454698 0.449037 0.000026 0.148165 0.299853 0.195354 0.001393 0.120153 0.275268 0.163454 0.001388 0.456577 0.455985 0.456259 0.000054 0.470269 0.471004 0.470197 0.000055 0.441156 0.448178 0.443213 0.000052 0.452763 0.461217 0.454860 0.000053 1000.470000 1008.000000 1003.945367 225.756733 1025.860000 1020.430000 1023.417100 249.287530 7973.670000 7971.570000 7972.637533 449.159454
20 0.128892 0.281690 0.173638 0.000594 0.464748 0.463195 0.463360 0.000027 0.447956 0.454120 0.448874 0.000026 0.145242 0.297676 0.189849 0.001312 0.112542 0.265705 0.157427 0.001345 0.457877 0.455847 0.456399 0.000054 0.471620 0.470543 0.470322 0.000055 0.442245 0.447938 0.443072 0.000051 0.453666 0.460301 0.454677 0.000053 1002.640000 1004.730000 1003.479067 213.520422 1029.440000 1019.570000 1024.382433 248.758119 7967.920000 7975.700000 7972.138500 427.221200
21 0.125564 0.277783 0.168221 0.000595 0.463208 0.462314 0.463401 0.000028 0.446326 0.453087 0.448642 0.000026 0.140712 0.290177 0.185222 0.001267 0.110416 0.265389 0.151220 0.001435 0.455940 0.455222 0.456475 0.000055 0.470476 0.469405 0.470327 0.000055 0.440179 0.446969 0.442912 0.000051 0.452473 0.459205 0.454372 0.000053 999.380000 1002.930000 1003.164900 213.814658 1025.110000 1020.380000 1024.899233 254.403142 7975.510000 7976.690000 7971.935867 421.656099
22 0.122692 0.275886 0.163149 0.000595 0.462846 0.463016 0.463525 0.000027 0.445838 0.453660 0.448506 0.000026 0.139148 0.298953 0.181132 0.001256 0.106236 0.252820 0.145166 0.001342 0.456484 0.455422 0.456645 0.000054 0.469207 0.470610 0.470404 0.000055 0.440617 0.447598 0.442870 0.000051 0.451058 0.459721 0.454142 0.000052 1000.430000 1004.200000 1002.761167 213.905985 1027.830000 1022.530000 1025.455733 254.233913 7971.740000 7973.270000 7971.783100 421.329207
23 0.120266 0.269649 0.158767 0.000546 0.463676 0.462483 0.463545 0.000027 0.446506 0.452842 0.448306 0.000025 0.133399 0.284878 0.177329 0.001137 0.107132 0.254421 0.140204 0.001217 0.457464 0.455328 0.456686 0.000053 0.469889 0.469639 0.470404 0.000054 0.441261 0.446805 0.442718 0.000051 0.451751 0.458878 0.453894 0.000051 999.360000 1002.110000 1002.301333 214.184849 1026.410000 1023.750000 1025.996633 254.126256 7974.230000 7974.140000 7971.702033 418.104986
24 0.116515 0.263298 0.156026 0.000532 0.462779 0.463607 0.463532 0.000027 0.445465 0.453592 0.448156 0.000026 0.131339 0.272383 0.174029 0.001136 0.101690 0.254213 0.138023 0.001122 0.457128 0.456919 0.456757 0.000054 0.468429 0.470295 0.470306 0.000056 0.440839 0.447692 0.442621 0.000050 0.450092 0.459491 0.453692 0.000052 999.620000 1001.930000 1002.054700 218.876766 1027.030000 1023.430000 1026.159167 260.643288 7973.350000 7974.640000 7971.786133 431.101140
25 0.114785 0.262223 0.152853 0.000529 0.463359 0.462079 0.463561 0.000028 0.445930 0.452086 0.448026 0.000026 0.126622 0.275231 0.169844 0.001191 0.102948 0.249214 0.135862 0.001071 0.456703 0.455773 0.456834 0.000055 0.470016 0.468385 0.470289 0.000057 0.440199 0.446746 0.442484 0.000051 0.451662 0.457427 0.453567 0.000054 1001.770000 1003.560000 1001.811600 226.077223 1028.720000 1025.580000 1026.586433 269.506529 7969.510000 7970.860000 7971.601967 449.223007
26 0.110920 0.258175 0.149591 0.000516 0.464722 0.462961 0.463643 0.000029 0.447032 0.452722 0.447940 0.000027 0.123562 0.271813 0.165852 0.001121 0.098278 0.244536 0.133330 0.001073 0.457880 0.456116 0.456847 0.000055 0.471564 0.469807 0.470438 0.000058 0.441164 0.446901 0.442298 0.000052 0.452900 0.458543 0.453582 0.000054 1003.430000 1000.550000 1001.453967 231.243798 1029.670000 1027.090000 1026.943300 283.352174 7966.900000 7972.360000 7971.602733 460.479083
27 0.109066 0.252011 0.146797 0.000515 0.463984 0.462727 0.463654 0.000028 0.446238 0.452192 0.447811 0.000026 0.119702 0.260291 0.162562 0.001103 0.098430 0.243730 0.131032 0.001069 0.457710 0.456278 0.456878 0.000055 0.470258 0.469177 0.470429 0.000059 0.440810 0.446479 0.442163 0.000051 0.451667 0.457905 0.453459 0.000055 1000.040000 1003.290000 1001.481800 243.613249 1029.560000 1023.260000 1027.109600 284.059917 7970.400000 7973.450000 7971.408600 477.825622
28 0.105476 0.251719 0.143498 0.000521 0.463870 0.463227 0.463701 0.000029 0.445951 0.452651 0.447690 0.000027 0.115104 0.279715 0.158416 0.001194 0.095847 0.223724 0.128580 0.001031 0.456660 0.456096 0.456906 0.000055 0.471081 0.470357 0.470496 0.000059 0.439582 0.447277 0.441981 0.000053 0.452319 0.458026 0.453400 0.000056 1000.470000 1004.840000 1001.761733 253.551035 1027.670000 1026.130000 1027.429200 275.503558 7971.860000 7969.030000 7970.809067 474.317627
29 0.102571 0.250183 0.140207 0.000521 0.463107 0.463788 0.463647 0.000029 0.445080 0.453107 0.447475 0.000027 0.110811 0.262415 0.154374 0.001209 0.094331 0.237950 0.126040 0.001075 0.455780 0.457021 0.456838 0.000056 0.470433 0.470554 0.470456 0.000059 0.438532 0.447291 0.441715 0.000055 0.451628 0.458924 0.453235 0.000056 1002.610000 1004.160000 1002.049700 261.025265 1028.220000 1026.470000 1027.433333 279.079608 7969.170000 7969.370000 7970.516967 474.468659
30 0.100895 0.242661 0.136522 0.000522 0.463505 0.461762 0.463674 0.000029 0.445374 0.450807 0.447316 0.000027 0.111841 0.259969 0.149358 0.001243 0.089950 0.225353 0.123685 0.001034 0.457482 0.454461 0.456898 0.000057 0.469527 0.469063 0.470449 0.000058 0.440200 0.444737 0.441521 0.000055 0.450548 0.456877 0.453111 0.000055 1001.870000 1005.190000 1002.284267 267.114223 1030.050000 1027.560000 1026.923000 279.525316 7968.080000 7967.250000 7970.792733 479.844349
31 0.099218 0.240924 0.133106 0.000485 0.464157 0.462603 0.463700 0.000028 0.445910 0.451519 0.447171 0.000026 0.108362 0.256681 0.145682 0.001138 0.090073 0.225167 0.120530 0.000987 0.458637 0.454602 0.456979 0.000056 0.469677 0.470605 0.470422 0.000059 0.441123 0.444706 0.441414 0.000054 0.450696 0.458333 0.452928 0.000056 1002.740000 1006.040000 1002.205567 266.262784 1027.610000 1022.620000 1026.662433 276.654734 7969.650000 7971.340000 7971.132000 487.592043
32 0.097668 0.238229 0.130947 0.000474 0.464575 0.463099 0.463741 0.000029 0.446230 0.451855 0.447102 0.000027 0.106936 0.250284 0.142843 0.001047 0.088399 0.226173 0.119051 0.000975 0.457271 0.456158 0.457105 0.000057 0.471879 0.470039 0.470378 0.000060 0.439754 0.445864 0.441392 0.000054 0.452705 0.457846 0.452812 0.000057 1001.650000 1004.790000 1001.829267 274.101112 1027.470000 1027.330000 1026.541633 289.505870 7970.880000 7967.880000 7971.629100 503.788032
33 0.096647 0.231843 0.129062 0.000461 0.464469 0.463127 0.463729 0.000029 0.446078 0.451563 0.446996 0.000027 0.104081 0.233867 0.140742 0.001009 0.089213 0.229819 0.117383 0.000899 0.458623 0.456664 0.457065 0.000056 0.470314 0.469590 0.470393 0.000061 0.440896 0.445524 0.441249 0.000053 0.451259 0.457602 0.452743 0.000057 1000.030000 1005.590000 1001.921300 282.119076 1027.170000 1020.230000 1026.570600 300.466558 7972.800000 7974.180000 7971.508100 514.870219
34 0.095275 0.230821 0.127291 0.000435 0.464015 0.463201 0.463726 0.000029 0.445578 0.451582 0.446904 0.000027 0.103882 0.252051 0.138648 0.000984 0.086669 0.209591 0.115935 0.000796 0.457055 0.457678 0.456957 0.000056 0.470975 0.468723 0.470495 0.000061 0.439396 0.447397 0.441041 0.000052 0.451760 0.455767 0.452767 0.000057 1001.450000 1000.780000 1001.728133 289.818006 1029.340000 1025.060000 1026.801700 311.177243 7969.210000 7974.160000 7971.470167 536.036265
35 0.092301 0.230172 0.126254 0.000446 0.464388 0.462707 0.463757 0.000030 0.445784 0.451081 0.446882 0.000028 0.101041 0.239506 0.136926 0.000973 0.083562 0.220839 0.115581 0.000872 0.456981 0.456747 0.456933 0.000057 0.471796 0.468668 0.470581 0.000062 0.439184 0.445885 0.440932 0.000053 0.452384 0.456276 0.452831 0.000058 1002.380000 1001.080000 1001.605400 296.380054 1027.050000 1023.280000 1026.927200 322.052739 7970.570000 7975.640000 7971.467400 561.194578
36 0.091153 0.229522 0.124212 0.000462 0.464936 0.462398 0.463774 0.000030 0.446247 0.450755 0.446796 0.000028 0.098580 0.239920 0.135297 0.000999 0.083726 0.219123 0.113127 0.000930 0.458150 0.455188 0.456965 0.000058 0.471723 0.469608 0.470584 0.000063 0.440171 0.444425 0.440881 0.000054 0.452323 0.457084 0.452711 0.000058 1000.880000 1003.380000 1001.448900 302.806703 1025.840000 1023.420000 1027.051333 332.019324 7973.280000 7973.200000 7971.499767 584.456358
37 0.090560 0.225444 0.121727 0.000453 0.464105 0.464586 0.463843 0.000030 0.445428 0.452629 0.446737 0.000028 0.097633 0.241277 0.132300 0.001019 0.083487 0.209612 0.111154 0.000843 0.458171 0.457003 0.457013 0.000058 0.470040 0.472170 0.470674 0.000063 0.440144 0.446216 0.440777 0.000055 0.450712 0.459042 0.452698 0.000058 997.440000 1002.600000 1001.297367 307.549148 1029.720000 1022.200000 1026.735467 340.032497 7972.840000 7975.200000 7971.967167 592.596748
38 0.089959 0.221904 0.120030 0.000414 0.464836 0.462886 0.463824 0.000031 0.446092 0.450837 0.446635 0.000029 0.097653 0.238076 0.129820 0.000935 0.082265 0.205733 0.110241 0.000774 0.457724 0.456406 0.456958 0.000060 0.471947 0.469367 0.470691 0.000063 0.439721 0.445489 0.440601 0.000056 0.452463 0.456185 0.452669 0.000058 998.580000 998.930000 1001.080233 315.434493 1027.100000 1024.460000 1026.705833 350.626763 7974.320000 7976.610000 7972.213933 608.582559
39 0.088306 0.222157 0.118852 0.000395 0.463986 0.463741 0.463863 0.000032 0.445202 0.451662 0.446612 0.000029 0.094481 0.234696 0.128179 0.000865 0.082131 0.209618 0.109524 0.000755 0.457850 0.456605 0.456883 0.000062 0.470123 0.470878 0.470843 0.000064 0.439681 0.445510 0.440448 0.000057 0.450723 0.457815 0.452777 0.000059 1002.970000 1003.920000 1000.791567 330.526867 1029.760000 1027.750000 1026.836400 365.455863 7967.270000 7968.330000 7972.372033 627.697486
40 0.086948 0.217115 0.117561 0.000404 0.464280 0.464665 0.463857 0.000032 0.445414 0.452287 0.446542 0.000030 0.091484 0.231345 0.126710 0.000889 0.082412 0.202885 0.108413 0.000780 0.457604 0.458339 0.456901 0.000062 0.470957 0.470991 0.470813 0.000065 0.439298 0.446989 0.440391 0.000058 0.451530 0.457585 0.452693 0.000060 999.270000 1001.880000 1000.372300 344.576754 1032.280000 1021.490000 1027.163733 376.845296 7968.450000 7976.630000 7972.463967 634.004400
41 0.086647 0.221837 0.115872 0.000413 0.464482 0.462954 0.463934 0.000032 0.445591 0.450898 0.446531 0.000029 0.093063 0.223349 0.124335 0.000959 0.080231 0.220325 0.107410 0.000726 0.457602 0.456179 0.456920 0.000063 0.471362 0.469728 0.470948 0.000064 0.439375 0.444538 0.440291 0.000058 0.451806 0.457258 0.452771 0.000059 999.140000 1000.130000 1000.361033 350.677897 1028.150000 1025.690000 1027.385167 377.438642 7972.710000 7974.180000 7972.253800 643.427254
42 0.085588 0.220680 0.114723 0.000374 0.464103 0.462993 0.463946 0.000032 0.445177 0.450877 0.446485 0.000030 0.091092 0.224900 0.122692 0.000857 0.080085 0.216460 0.106753 0.000681 0.456892 0.456513 0.456932 0.000064 0.471314 0.469473 0.470960 0.000065 0.438602 0.444932 0.440220 0.000059 0.451752 0.456823 0.452750 0.000060 1001.620000 1003.110000 1000.512033 367.679896 1031.760000 1021.830000 1027.436200 385.895332 7966.620000 7975.060000 7972.051767 658.263080
43 0.084328 0.214394 0.114129 0.000383 0.464851 0.463816 0.463932 0.000033 0.445824 0.451345 0.446442 0.000030 0.089941 0.215435 0.122051 0.000829 0.078714 0.213353 0.106207 0.000746 0.457951 0.456840 0.456889 0.000064 0.471750 0.470792 0.470974 0.000066 0.439550 0.444770 0.440147 0.000059 0.452098 0.457920 0.452736 0.000061 1000.300000 1004.190000 1000.470067 380.030451 1025.620000 1022.830000 1027.635167 399.321440 7974.080000 7972.980000 7971.894767 671.720027
44 0.083639 0.214855 0.112932 0.000409 0.464286 0.463388 0.464003 0.000033 0.445253 0.450961 0.446450 0.000030 0.090684 0.242021 0.121234 0.000903 0.076594 0.187689 0.104631 0.000776 0.457784 0.456229 0.456937 0.000064 0.470787 0.470546 0.471070 0.000065 0.439429 0.445518 0.440152 0.000059 0.451078 0.456403 0.452748 0.000060 1000.840000 1001.140000 1000.619767 387.620487 1030.580000 1029.560000 1027.841367 411.515178 7968.580000 7969.300000 7971.538867 684.473573
45 0.081384 0.212763 0.111437 0.000400 0.464580 0.464183 0.464064 0.000032 0.445420 0.451612 0.446433 0.000030 0.087149 0.223678 0.119511 0.000858 0.075619 0.201847 0.103364 0.000779 0.456940 0.456769 0.457009 0.000065 0.472220 0.471598 0.471120 0.000065 0.438451 0.445115 0.440134 0.000060 0.452390 0.458110 0.452732 0.000061 1002.430000 1002.560000 1000.618967 398.425513 1028.150000 1025.220000 1028.044133 422.771129 7969.420000 7972.220000 7971.336900 708.378874
46 0.080084 0.211389 0.109660 0.000403 0.463775 0.464040 0.464072 0.000033 0.444590 0.451408 0.446352 0.000030 0.086212 0.231836 0.117877 0.000890 0.073956 0.190943 0.101443 0.000761 0.456225 0.456226 0.456977 0.000065 0.471324 0.471855 0.471168 0.000065 0.437725 0.445006 0.440022 0.000060 0.451455 0.457809 0.452682 0.000060 1001.240000 1001.830000 1000.784733 403.288724 1026.700000 1022.030000 1028.171700 431.883011 7972.060000 7976.140000 7971.043567 734.306276
47 0.077914 0.209728 0.107879 0.000394 0.464173 0.463785 0.463986 0.000033 0.444860 0.451082 0.446180 0.000030 0.083479 0.217598 0.115614 0.000859 0.072350 0.201857 0.100144 0.000735 0.457622 0.456999 0.456918 0.000065 0.470725 0.470570 0.471053 0.000065 0.438915 0.445029 0.439853 0.000060 0.450806 0.457134 0.452508 0.000060 1002.010000 1003.580000 1000.694133 409.217765 1032.010000 1023.620000 1028.667833 433.844482 7965.980000 7972.800000 7970.638033 746.774347
48 0.076508 0.210092 0.106829 0.000404 0.463714 0.463509 0.463915 0.000034 0.444353 0.450838 0.446061 0.000031 0.082115 0.228090 0.114445 0.000889 0.070901 0.192095 0.099213 0.000732 0.456908 0.456212 0.456790 0.000067 0.470520 0.470806 0.471040 0.000068 0.438168 0.444806 0.439673 0.000062 0.450539 0.456871 0.452449 0.000062 1000.050000 1000.640000 1000.682500 420.629095 1029.320000 1024.830000 1028.597533 442.360245 7970.630000 7974.530000 7970.719967 758.166144
49 0.074529 0.207394 0.104504 0.000409 0.464516 0.463096 0.463977 0.000033 0.445016 0.450311 0.446003 0.000031 0.080951 0.218411 0.111584 0.000860 0.068108 0.196377 0.097424 0.000772 0.456904 0.456389 0.456773 0.000066 0.472127 0.469803 0.471180 0.000067 0.438107 0.444490 0.439514 0.000061 0.451926 0.456132 0.452492 0.000062 999.360000 999.180000 1000.393900 431.157312 1028.480000 1027.040000 1028.602167 448.532109 7972.160000 7973.780000 7971.003933 766.063274
50 0.072610 0.203603 0.102234 0.000430 0.463717 0.462791 0.464037 0.000033 0.444162 0.449832 0.445946 0.000030 0.080004 0.205797 0.109653 0.000879 0.065217 0.201408 0.094815 0.000858 0.456751 0.455392 0.456762 0.000065 0.470683 0.470191 0.471311 0.000066 0.437914 0.442912 0.439407 0.000060 0.450410 0.456752 0.452486 0.000061 996.990000 1004.210000 999.652567 435.631003 1030.030000 1023.790000 1029.009367 454.681106 7972.980000 7972.000000 7971.338067 777.227948
51 0.071695 0.201862 0.099506 0.000423 0.465166 0.464057 0.464111 0.000033 0.445493 0.450948 0.445881 0.000030 0.078897 0.222481 0.107733 0.000860 0.064493 0.181243 0.091278 0.000842 0.457964 0.457396 0.456853 0.000066 0.472368 0.470719 0.471368 0.000065 0.439011 0.445651 0.439397 0.000061 0.451975 0.456245 0.452364 0.000060 1004.440000 1003.700000 999.489833 428.104765 1027.970000 1027.560000 1029.088700 441.383352 7967.590000 7968.740000 7971.421467 768.514953
52 0.070761 0.204153 0.097758 0.000400 0.464980 0.463099 0.464156 0.000033 0.445269 0.450152 0.445836 0.000030 0.078903 0.208260 0.107012 0.000831 0.062618 0.200046 0.088504 0.000777 0.458267 0.456245 0.456834 0.000065 0.471694 0.469954 0.471478 0.000066 0.439299 0.443846 0.439343 0.000060 0.451240 0.456459 0.452329 0.000061 1001.610000 998.450000 999.507900 439.165640 1026.520000 1028.500000 1029.146767 435.227479 7971.870000 7973.050000 7971.345333 767.204986
53 0.069824 0.199770 0.096624 0.000376 0.464443 0.463543 0.464150 0.000033 0.444712 0.450355 0.445774 0.000031 0.076893 0.226550 0.106416 0.000820 0.062756 0.172989 0.086832 0.000697 0.457554 0.456953 0.456846 0.000065 0.471331 0.470134 0.471455 0.000067 0.438521 0.445432 0.439324 0.000061 0.450902 0.455277 0.452224 0.000062 995.640000 1002.630000 999.654033 454.747366 1031.510000 1025.120000 1028.992667 444.646510 7972.850000 7972.250000 7971.353300 781.959268
54 0.069025 0.193449 0.095455 0.000371 0.464308 0.463275 0.464114 0.000033 0.444544 0.449784 0.445681 0.000031 0.075907 0.210941 0.105266 0.000801 0.062142 0.175957 0.085644 0.000696 0.456941 0.456021 0.456865 0.000064 0.471675 0.470530 0.471363 0.000068 0.437889 0.443767 0.439285 0.000059 0.451198 0.455801 0.452077 0.000063 997.630000 999.570000 999.695733 461.460314 1030.240000 1027.270000 1029.309433 444.962686 7972.130000 7973.160000 7970.994833 783.497526
55 0.067851 0.193868 0.093778 0.000374 0.464441 0.463714 0.464151 0.000034 0.444611 0.450221 0.445632 0.000031 0.073603 0.224285 0.103021 0.000838 0.062099 0.163452 0.084536 0.000664 0.456062 0.456351 0.456949 0.000066 0.472819 0.471077 0.471352 0.000068 0.436939 0.444747 0.439253 0.000061 0.452283 0.455695 0.452011 0.000063 999.870000 1000.280000 999.698933 466.407145 1030.780000 1028.050000 1029.180100 447.163478 7969.350000 7971.670000 7971.120967 797.197222
56 0.066712 0.195006 0.092979 0.000355 0.463380 0.464234 0.464174 0.000034 0.443547 0.450773 0.445614 0.000031 0.071135 0.210637 0.101776 0.000763 0.062289 0.179374 0.084182 0.000658 0.457153 0.457139 0.457005 0.000066 0.469608 0.471330 0.471343 0.000069 0.437852 0.444814 0.439244 0.000061 0.449242 0.456732 0.451985 0.000063 999.740000 999.500000 999.898067 465.924327 1032.820000 1025.030000 1029.035067 447.981142 7967.440000 7975.470000 7971.066867 807.193301
57 0.066539 0.191891 0.092227 0.000359 0.464804 0.464613 0.464166 0.000034 0.444890 0.450977 0.445569 0.000031 0.071250 0.212853 0.100761 0.000836 0.061828 0.170930 0.083692 0.000624 0.458070 0.457167 0.457058 0.000067 0.471537 0.472060 0.471273 0.000069 0.438729 0.444951 0.439243 0.000062 0.451052 0.457003 0.451894 0.000063 1000.680000 1004.630000 999.903933 472.818087 1029.290000 1020.910000 1028.892367 450.065772 7970.030000 7974.460000 7971.203700 814.633670
58 0.065922 0.191999 0.091097 0.000356 0.464919 0.464100 0.464180 0.000034 0.444969 0.450495 0.445526 0.000032 0.071019 0.199676 0.098399 0.000821 0.060825 0.184321 0.083795 0.000640 0.456661 0.456226 0.457048 0.000067 0.473177 0.471974 0.471312 0.000070 0.437379 0.443398 0.439116 0.000062 0.452560 0.457591 0.451936 0.000064 996.660000 1001.900000 999.630900 484.540872 1031.430000 1025.250000 1029.054867 450.589960 7971.910000 7972.850000 7971.314233 827.466090
59 0.065161 0.190834 0.090171 0.000354 0.464268 0.464082 0.464214 0.000034 0.444313 0.450420 0.445512 0.000031 0.069414 0.205643 0.096817 0.000817 0.060909 0.176026 0.083525 0.000630 0.455353 0.458266 0.457046 0.000066 0.473183 0.469899 0.471382 0.000070 0.436056 0.445634 0.439035 0.000062 0.452569 0.455205 0.451989 0.000064 999.250000 1001.220000 999.613800 486.575113 1031.570000 1026.570000 1029.072033 453.841542 7969.180000 7972.210000 7971.314167 833.773745
60 0.064225 0.191490 0.089078 0.000352 0.464571 0.463926 0.464135 0.000034 0.444554 0.450305 0.445382 0.000031 0.068218 0.202962 0.094791 0.000783 0.060231 0.180019 0.083364 0.000617 0.457844 0.456849 0.456957 0.000067 0.471298 0.471004 0.471313 0.000069 0.438363 0.444155 0.438849 0.000062 0.450745 0.456455 0.451915 0.000064 1002.040000 1005.020000 999.590367 491.478470 1030.710000 1030.380000 1029.130500 471.010994 7967.250000 7964.600000 7971.279133 859.903949
61 0.062564 0.192305 0.087960 0.000351 0.464641 0.463724 0.464196 0.000034 0.444537 0.450153 0.445385 0.000031 0.064646 0.190296 0.093046 0.000767 0.060481 0.194315 0.082874 0.000641 0.457016 0.456464 0.457008 0.000067 0.472265 0.470984 0.471385 0.000070 0.437398 0.443156 0.438810 0.000062 0.451676 0.457150 0.451960 0.000064 999.070000 1004.170000 999.331767 495.900961 1031.140000 1027.870000 1028.955400 485.708172 7969.790000 7967.960000 7971.712833 859.365936
62 0.062102 0.191744 0.087274 0.000371 0.464836 0.463389 0.464203 0.000034 0.444700 0.449807 0.445357 0.000031 0.065164 0.205345 0.092294 0.000794 0.059041 0.178142 0.082253 0.000675 0.458014 0.455943 0.456960 0.000068 0.471658 0.470835 0.471446 0.000069 0.438372 0.443413 0.438727 0.000063 0.451027 0.456200 0.451987 0.000064 1000.910000 1001.040000 999.414267 502.632053 1027.720000 1031.100000 1029.162700 495.332326 7971.370000 7967.860000 7971.423033 856.829279
63 0.061551 0.186031 0.085551 0.000357 0.464672 0.464598 0.464153 0.000033 0.444516 0.450670 0.445223 0.000031 0.064578 0.191855 0.089736 0.000791 0.058523 0.180207 0.081366 0.000646 0.457314 0.457079 0.456960 0.000067 0.472030 0.472117 0.471346 0.000069 0.437678 0.443818 0.438599 0.000062 0.451355 0.457521 0.451847 0.000063 999.280000 1002.880000 999.176933 506.676855 1030.040000 1025.300000 1028.995133 498.784210 7970.680000 7971.820000 7971.827933 862.649286
64 0.060896 0.185452 0.084504 0.000331 0.464970 0.463569 0.464143 0.000034 0.444766 0.449663 0.445161 0.000031 0.064227 0.194780 0.088637 0.000691 0.057565 0.176124 0.080372 0.000626 0.457754 0.456049 0.456986 0.000068 0.472185 0.471089 0.471300 0.000070 0.438078 0.442985 0.438569 0.000062 0.451454 0.456341 0.451753 0.000064 999.480000 1000.480000 999.221767 511.832492 1028.690000 1028.220000 1028.741233 502.923595 7971.830000 7971.300000 7972.037000 885.256077
65 0.059096 0.184933 0.084308 0.000336 0.464246 0.464060 0.464133 0.000034 0.443988 0.450103 0.445141 0.000032 0.061664 0.204367 0.088686 0.000727 0.056528 0.165498 0.079931 0.000616 0.456753 0.455816 0.456974 0.000069 0.471739 0.472303 0.471292 0.000071 0.436998 0.443244 0.438559 0.000063 0.450978 0.456963 0.451723 0.000065 1005.520000 1005.550000 999.191767 516.451416 1025.930000 1023.460000 1028.555933 505.269704 7968.550000 7970.990000 7972.252300 894.346559
66 0.057392 0.184848 0.083680 0.000355 0.464276 0.464366 0.464131 0.000034 0.443932 0.450390 0.445109 0.000032 0.060201 0.189104 0.087841 0.000753 0.054583 0.180592 0.079520 0.000662 0.457186 0.456896 0.457016 0.000069 0.471366 0.471836 0.471247 0.000071 0.437336 0.443507 0.438557 0.000063 0.450527 0.457274 0.451661 0.000065 996.770000 1002.730000 999.113667 516.867684 1029.310000 1025.180000 1028.625300 522.026484 7973.920000 7972.090000 7972.261033 910.513056
67 0.056687 0.184343 0.081874 0.000375 0.464301 0.463559 0.464161 0.000034 0.443920 0.449598 0.445046 0.000031 0.059454 0.192799 0.085500 0.000816 0.053919 0.175887 0.078248 0.000690 0.456651 0.455638 0.457147 0.000068 0.471951 0.471480 0.471175 0.000070 0.436791 0.442496 0.438564 0.000062 0.451050 0.456701 0.451528 0.000065 994.870000 1001.660000 998.858333 511.498065 1028.900000 1025.320000 1029.102867 527.476924 7976.230000 7973.020000 7972.038800 916.645649
68 0.056649 0.182716 0.080231 0.000369 0.464216 0.463068 0.464159 0.000034 0.443837 0.449051 0.444963 0.000032 0.059857 0.194130 0.083829 0.000765 0.053441 0.171302 0.076633 0.000712 0.457438 0.455664 0.457203 0.000067 0.470994 0.470473 0.471115 0.000072 0.437559 0.442588 0.438535 0.000062 0.450116 0.455514 0.451391 0.000066 1000.380000 994.770000 998.988733 511.801786 1030.220000 1030.400000 1029.239967 529.336769 7969.400000 7974.830000 7971.771300 923.513222
69 0.055900 0.184434 0.079053 0.000359 0.464040 0.462979 0.464159 0.000034 0.443633 0.449052 0.444903 0.000032 0.059600 0.203869 0.083208 0.000754 0.052199 0.164999 0.074898 0.000689 0.457490 0.456514 0.457168 0.000067 0.470590 0.469443 0.471149 0.000071 0.437596 0.443882 0.438470 0.000062 0.449670 0.454221 0.451337 0.000066 999.600000 1003.250000 999.103200 519.475916 1026.880000 1024.520000 1029.201867 544.846980 7973.520000 7972.230000 7971.694933 952.259340
70 0.056049 0.180456 0.078359 0.000345 0.463697 0.463211 0.464206 0.000035 0.443315 0.449073 0.444914 0.000032 0.059750 0.182376 0.082831 0.000698 0.052347 0.178537 0.073887 0.000674 0.456970 0.457035 0.457169 0.000067 0.470425 0.469386 0.471243 0.000073 0.437109 0.443302 0.438452 0.000062 0.449521 0.454843 0.451376 0.000067 1000.560000 1001.860000 999.661767 528.632638 1028.820000 1027.150000 1029.119167 543.310852 7970.620000 7970.990000 7971.219067 953.290664
71 0.054607 0.177750 0.077933 0.000343 0.464714 0.462967 0.464206 0.000035 0.444209 0.448707 0.444893 0.000032 0.059050 0.181197 0.082842 0.000711 0.050165 0.174302 0.073024 0.000668 0.457079 0.455513 0.457175 0.000067 0.472350 0.470422 0.471237 0.000073 0.437178 0.441797 0.438459 0.000061 0.451240 0.455616 0.451327 0.000067 1000.970000 1001.110000 999.764400 527.000680 1029.570000 1024.900000 1029.080633 536.552401 7969.460000 7973.990000 7971.154967 961.945374
72 0.054641 0.181259 0.077424 0.000350 0.464323 0.464818 0.464281 0.000036 0.443839 0.450640 0.444938 0.000033 0.058864 0.194640 0.082699 0.000720 0.050418 0.167878 0.072148 0.000680 0.457975 0.457696 0.457198 0.000068 0.470671 0.471939 0.471364 0.000074 0.438020 0.444543 0.438473 0.000063 0.449659 0.456736 0.451403 0.000068 995.800000 1001.780000 999.845600 532.174412 1031.300000 1027.380000 1029.170667 540.637513 7972.900000 7970.840000 7970.983733 979.290128
73 0.053813 0.177500 0.076711 0.000346 0.464636 0.464059 0.464306 0.000035 0.444095 0.449731 0.444926 0.000032 0.057732 0.189483 0.082368 0.000707 0.049894 0.165517 0.071053 0.000675 0.456604 0.458216 0.457219 0.000068 0.472668 0.469903 0.471393 0.000073 0.436661 0.444779 0.438477 0.000062 0.451530 0.454683 0.451376 0.000067 999.530000 999.120000 999.819833 541.645974 1033.770000 1021.650000 1029.050367 550.358886 7966.700000 7979.230000 7971.129800 994.514243
74 0.053081 0.173239 0.075843 0.000332 0.463705 0.463717 0.464308 0.000036 0.443174 0.449193 0.444885 0.000033 0.057720 0.170317 0.081478 0.000722 0.048442 0.176160 0.070207 0.000612 0.456645 0.455980 0.457155 0.000070 0.470765 0.471454 0.471461 0.000073 0.436699 0.441697 0.438371 0.000064 0.449649 0.456690 0.451398 0.000067 993.910000 1003.160000 999.685767 563.752414 1029.090000 1025.900000 1029.162433 564.141874 7977.000000 7970.940000 7971.151800 1040.961562
75 0.052894 0.175486 0.075557 0.000350 0.465009 0.464888 0.464168 0.000036 0.444403 0.450417 0.444738 0.000033 0.057279 0.180538 0.081132 0.000763 0.048508 0.170434 0.069982 0.000665 0.458531 0.456872 0.457045 0.000071 0.471487 0.472903 0.471292 0.000073 0.438469 0.443055 0.438249 0.000066 0.450338 0.457780 0.451227 0.000067 996.440000 1003.360000 999.967700 570.856144 1029.750000 1027.350000 1029.322100 573.732988 7973.810000 7969.290000 7970.710200 1052.228291
76 0.052044 0.177790 0.074561 0.000354 0.463852 0.463346 0.464174 0.000036 0.443262 0.449068 0.444693 0.000033 0.057045 0.190842 0.080269 0.000743 0.047042 0.164738 0.068854 0.000689 0.455907 0.456595 0.457110 0.000070 0.471797 0.470096 0.471238 0.000072 0.435964 0.443308 0.438268 0.000065 0.450559 0.454828 0.451118 0.000067 1001.570000 1000.410000 999.911467 579.932125 1033.300000 1020.080000 1029.531300 572.839068 7965.130000 7979.510000 7970.557233 1052.542490
77 0.051791 0.173801 0.073730 0.000347 0.464537 0.464562 0.464163 0.000036 0.443900 0.450024 0.444641 0.000033 0.056580 0.198336 0.079839 0.000746 0.047001 0.149265 0.067620 0.000660 0.457508 0.457380 0.457096 0.000071 0.471566 0.471743 0.471230 0.000074 0.437461 0.444428 0.438233 0.000065 0.450338 0.455619 0.451050 0.000067 1001.260000 1001.950000 999.521667 575.296585 1028.630000 1031.570000 1029.806700 571.709068 7970.110000 7966.480000 7970.671633 1052.340430
78 0.051213 0.178800 0.072904 0.000342 0.465404 0.463845 0.464217 0.000036 0.444695 0.449592 0.444652 0.000033 0.055416 0.185416 0.078973 0.000715 0.047009 0.172184 0.066835 0.000684 0.459151 0.456872 0.457202 0.000071 0.471657 0.470818 0.471233 0.000073 0.438965 0.443299 0.438291 0.000065 0.450425 0.455886 0.451013 0.000067 1000.840000 996.940000 999.454733 586.258373 1030.170000 1026.230000 1029.942700 574.186510 7968.990000 7976.830000 7970.602567 1058.177312
79 0.050574 0.178892 0.072475 0.000341 0.463568 0.463350 0.464177 0.000036 0.442919 0.449127 0.444592 0.000034 0.055233 0.190199 0.078520 0.000746 0.045915 0.167585 0.066431 0.000653 0.456688 0.455174 0.457188 0.000071 0.470449 0.471525 0.471167 0.000073 0.436615 0.441925 0.438254 0.000066 0.449222 0.456328 0.450930 0.000067 998.060000 1004.280000 999.618167 582.843893 1031.160000 1023.090000 1030.336667 593.162144 7970.780000 7972.630000 7970.045167 1081.252998
80 0.049741 0.176009 0.071703 0.000332 0.464768 0.464087 0.464135 0.000036 0.444017 0.449683 0.444514 0.000033 0.054411 0.183109 0.077491 0.000749 0.045071 0.168908 0.065914 0.000646 0.458003 0.457458 0.457179 0.000071 0.471533 0.470716 0.471091 0.000072 0.437824 0.443741 0.438195 0.000065 0.450210 0.455625 0.450833 0.000067 998.110000 1001.760000 999.707667 589.848208 1033.990000 1028.690000 1030.414767 606.116792 7967.900000 7969.550000 7969.877567 1079.462316
81 0.049132 0.172063 0.071094 0.000313 0.465279 0.462213 0.464146 0.000036 0.444472 0.447706 0.444494 0.000033 0.054145 0.190310 0.076731 0.000687 0.044118 0.153817 0.065456 0.000630 0.457736 0.456006 0.457239 0.000072 0.472822 0.468421 0.471053 0.000071 0.437557 0.442721 0.438214 0.000066 0.451386 0.452691 0.450773 0.000065 1001.750000 1001.630000 999.824933 592.403819 1031.520000 1031.270000 1030.539333 618.694928 7966.730000 7967.100000 7969.635733 1095.826934
82 0.048563 0.172950 0.070937 0.000340 0.464883 0.463043 0.464157 0.000036 0.444067 0.448538 0.444496 0.000033 0.053029 0.182907 0.076932 0.000756 0.044098 0.162992 0.064942 0.000706 0.458231 0.456146 0.457227 0.000073 0.471536 0.469939 0.471087 0.000071 0.437971 0.442484 0.438212 0.000067 0.450164 0.454592 0.450779 0.000066 997.170000 997.270000 999.825633 594.694496 1034.020000 1031.240000 1030.833433 635.606358 7968.810000 7971.490000 7969.340933 1110.270932
83 0.047509 0.171527 0.069764 0.000343 0.464455 0.463532 0.464195 0.000036 0.443607 0.448932 0.444474 0.000033 0.054438 0.180151 0.076118 0.000773 0.040579 0.162903 0.063410 0.000687 0.457803 0.456212 0.457226 0.000072 0.471106 0.470853 0.471165 0.000072 0.437635 0.442409 0.438170 0.000067 0.449580 0.455455 0.450778 0.000066 1000.790000 1000.540000 1000.037367 604.577959 1029.770000 1027.720000 1030.976967 635.943712 7969.440000 7971.740000 7968.985667 1138.118557
84 0.048171 0.172181 0.068949 0.000337 0.464029 0.463952 0.464142 0.000036 0.443236 0.449363 0.444383 0.000033 0.053068 0.185132 0.075190 0.000752 0.043274 0.159230 0.062707 0.000701 0.458183 0.456660 0.457245 0.000072 0.469876 0.471243 0.471040 0.000073 0.437927 0.443084 0.438142 0.000066 0.448546 0.455643 0.450623 0.000067 997.770000 1003.080000 999.856200 599.104998 1038.420000 1027.390000 1031.170700 636.635352 7963.810000 7969.530000 7968.973100 1135.232918
85 0.047432 0.165361 0.068237 0.000322 0.464686 0.463420 0.464065 0.000036 0.443823 0.448517 0.444274 0.000033 0.052904 0.178667 0.074749 0.000714 0.041961 0.152054 0.061725 0.000692 0.458429 0.456536 0.457188 0.000073 0.470942 0.470303 0.470942 0.000074 0.438153 0.442642 0.438066 0.000067 0.449493 0.454391 0.450481 0.000067 995.410000 995.940000 1000.095767 605.173922 1033.710000 1031.340000 1031.474633 637.546305 7970.880000 7972.720000 7968.429600 1143.787569
86 0.047073 0.170605 0.067513 0.000321 0.464488 0.462624 0.464123 0.000037 0.443617 0.448023 0.444293 0.000034 0.052638 0.183306 0.074579 0.000737 0.041508 0.157904 0.060447 0.000661 0.457304 0.456080 0.457254 0.000074 0.471673 0.469168 0.470992 0.000075 0.437070 0.442441 0.438120 0.000068 0.450164 0.453605 0.450465 0.000069 999.230000 1003.000000 1000.395267 614.441846 1034.820000 1027.960000 1031.557767 650.327003 7965.950000 7969.040000 7968.046967 1157.759155
87 0.046787 0.167464 0.067272 0.000317 0.464274 0.463386 0.464131 0.000037 0.443399 0.448590 0.444288 0.000034 0.051543 0.179211 0.074275 0.000715 0.042032 0.155717 0.060269 0.000659 0.457998 0.456366 0.457192 0.000074 0.470550 0.470406 0.471071 0.000075 0.437675 0.442508 0.438047 0.000068 0.449124 0.454671 0.450530 0.000069 999.710000 1000.600000 1000.417567 634.741509 1032.530000 1029.730000 1031.385667 667.382294 7967.760000 7969.670000 7968.196767 1185.911763
88 0.046367 0.167316 0.067021 0.000314 0.465050 0.463770 0.464094 0.000037 0.444116 0.448948 0.444240 0.000034 0.051311 0.176006 0.074040 0.000727 0.041423 0.158625 0.060001 0.000641 0.458206 0.457431 0.457208 0.000073 0.471894 0.470110 0.470979 0.000076 0.437861 0.443360 0.438050 0.000067 0.450370 0.454535 0.450430 0.000069 1001.280000 1001.870000 1000.555700 645.462439 1030.860000 1025.820000 1031.041867 667.961111 7967.860000 7972.310000 7968.402433 1191.673966
89 0.046409 0.167965 0.066681 0.000325 0.464458 0.464455 0.464069 0.000037 0.443555 0.449631 0.444200 0.000034 0.051192 0.189999 0.073358 0.000753 0.041625 0.145931 0.060004 0.000647 0.458716 0.457190 0.457166 0.000074 0.470200 0.471721 0.470972 0.000075 0.438340 0.443830 0.437975 0.000068 0.448771 0.455431 0.450424 0.000069 993.430000 1003.280000 1000.557867 646.952322 1035.960000 1026.540000 1030.775667 676.144765 7970.610000 7970.180000 7968.666467 1199.650665
90 0.045746 0.167952 0.066297 0.000320 0.464309 0.462665 0.464048 0.000037 0.443381 0.447929 0.444161 0.000034 0.051186 0.180853 0.072674 0.000714 0.040307 0.155051 0.059921 0.000650 0.457723 0.456230 0.457165 0.000075 0.470895 0.469099 0.470931 0.000075 0.437396 0.442461 0.437940 0.000069 0.449366 0.453397 0.450381 0.000069 997.580000 1003.800000 1000.398067 658.494669 1032.970000 1030.220000 1031.165867 693.515489 7969.450000 7965.980000 7968.436067 1217.285996
91 0.045122 0.165951 0.065721 0.000321 0.464234 0.463079 0.463988 0.000037 0.443279 0.448222 0.444075 0.000034 0.049823 0.164706 0.072231 0.000680 0.040421 0.167196 0.059210 0.000679 0.456891 0.455797 0.457152 0.000075 0.471578 0.470360 0.470824 0.000075 0.436537 0.441243 0.437906 0.000068 0.450020 0.455201 0.450243 0.000069 1003.550000 1006.200000 1000.096667 656.982813 1033.780000 1024.690000 1031.570433 701.713894 7962.670000 7969.110000 7968.332900 1212.394374
92 0.045192 0.160593 0.065209 0.000317 0.464214 0.463337 0.463993 0.000037 0.443263 0.448200 0.444054 0.000034 0.049622 0.170473 0.071772 0.000682 0.040763 0.150713 0.058645 0.000650 0.458147 0.456255 0.457159 0.000074 0.470281 0.470419 0.470828 0.000075 0.437721 0.441966 0.437889 0.000068 0.448806 0.454433 0.450219 0.000069 995.640000 1005.150000 1000.053933 658.189652 1034.790000 1029.560000 1031.709900 703.834773 7969.570000 7965.290000 7968.236167 1198.148551
93 0.044379 0.165871 0.064798 0.000328 0.465259 0.464142 0.464024 0.000037 0.444215 0.449228 0.444062 0.000034 0.048525 0.175734 0.071268 0.000738 0.040234 0.156007 0.058327 0.000633 0.459022 0.457078 0.457194 0.000074 0.471495 0.471206 0.470853 0.000076 0.438497 0.443011 0.437898 0.000068 0.449932 0.455446 0.450226 0.000070 999.290000 995.000000 999.784867 663.315933 1029.550000 1025.970000 1031.688900 709.144007 7971.160000 7979.030000 7968.526233 1200.855412
94 0.043993 0.167188 0.064297 0.000325 0.464477 0.462839 0.464109 0.000038 0.443453 0.448056 0.444118 0.000034 0.047733 0.185978 0.070386 0.000733 0.040253 0.148397 0.058208 0.000628 0.457489 0.455092 0.457300 0.000074 0.471465 0.470585 0.470918 0.000076 0.437002 0.441637 0.437954 0.000068 0.449904 0.454476 0.450282 0.000069 997.480000 999.750000 999.555167 668.257544 1029.670000 1028.030000 1031.716300 728.706513 7972.850000 7972.220000 7968.728533 1228.796595
95 0.043993 0.165577 0.063909 0.000330 0.464049 0.463347 0.464137 0.000038 0.443046 0.448458 0.444126 0.000035 0.047633 0.172595 0.069433 0.000725 0.040354 0.158558 0.058385 0.000657 0.457793 0.456051 0.457353 0.000074 0.470305 0.470643 0.470922 0.000076 0.437285 0.441878 0.437957 0.000068 0.448808 0.455039 0.450295 0.000070 995.390000 1003.590000 999.708033 666.980978 1030.160000 1025.860000 1031.679167 739.246546 7974.450000 7970.550000 7968.612800 1246.454704
96 0.043507 0.162680 0.063301 0.000309 0.464334 0.462193 0.464096 0.000037 0.443293 0.447218 0.444057 0.000034 0.047123 0.168731 0.068845 0.000705 0.039890 0.156630 0.057756 0.000586 0.457688 0.455074 0.457351 0.000075 0.470979 0.469314 0.470842 0.000075 0.437160 0.440756 0.437926 0.000069 0.449425 0.453679 0.450187 0.000068 993.470000 1002.910000 999.500067 672.174239 1035.630000 1032.740000 1031.435433 745.663606 7970.900000 7964.350000 7969.064500 1270.090025
97 0.043695 0.162423 0.063237 0.000304 0.463608 0.463119 0.464067 0.000038 0.442612 0.448084 0.444026 0.000035 0.047887 0.167197 0.068592 0.000675 0.039502 0.157647 0.057882 0.000585 0.456331 0.456356 0.457314 0.000076 0.470884 0.469882 0.470821 0.000076 0.435909 0.441898 0.437878 0.000069 0.449315 0.454270 0.450174 0.000069 999.630000 1000.480000 999.259667 670.813560 1031.530000 1025.930000 1031.328600 748.069908 7968.840000 7973.590000 7969.411733 1267.840745
98 0.042849 0.163340 0.063124 0.000312 0.464476 0.462535 0.464101 0.000038 0.443395 0.447575 0.444052 0.000035 0.047452 0.162549 0.068438 0.000675 0.038247 0.164130 0.057810 0.000605 0.457603 0.455949 0.457309 0.000076 0.471349 0.469121 0.470893 0.000076 0.437096 0.441279 0.437866 0.000070 0.449694 0.453872 0.450239 0.000070 1001.840000 1005.810000 999.371733 678.947784 1029.590000 1032.250000 1031.224233 750.787334 7968.570000 7961.940000 7969.404033 1274.311037
99 0.042869 0.159631 0.062828 0.000311 0.464786 0.463105 0.464090 0.000038 0.443690 0.447931 0.444027 0.000034 0.047577 0.173754 0.068191 0.000675 0.038161 0.145508 0.057465 0.000621 0.457720 0.454999 0.457240 0.000076 0.471851 0.471211 0.470940 0.000076 0.437213 0.440937 0.437787 0.000069 0.450166 0.454926 0.450266 0.000069 997.650000 1000.730000 999.424433 687.171404 1033.030000 1028.510000 1031.020600 745.152121 7969.320000 7970.760000 7969.554967 1291.640015
100 0.042032 0.158876 0.062036 0.000312 0.463398 0.463470 0.464066 0.000037 0.442330 0.448240 0.443964 0.000034 0.047054 0.175281 0.067851 0.000661 0.037010 0.142471 0.056221 0.000643 0.456213 0.456550 0.457187 0.000076 0.470583 0.470390 0.470945 0.000076 0.435756 0.442486 0.437720 0.000070 0.448905 0.453994 0.450209 0.000070 998.380000 1002.430000 999.131267 683.452204 1033.000000 1022.460000 1031.040867 740.474574 7968.620000 7975.110000 7969.827867 1281.669827
101 0.041439 0.158725 0.061339 0.000306 0.463328 0.463198 0.464105 0.000036 0.442234 0.447974 0.443967 0.000034 0.047066 0.164824 0.067345 0.000630 0.035813 0.152627 0.055333 0.000637 0.456965 0.455699 0.457159 0.000074 0.469692 0.470697 0.471051 0.000075 0.436470 0.441155 0.437669 0.000068 0.447998 0.454793 0.450266 0.000069 999.090000 997.740000 999.217167 689.874494 1036.090000 1030.370000 1030.859400 730.587069 7964.820000 7971.890000 7969.923433 1279.668556
102 0.041479 0.163566 0.060959 0.000310 0.464443 0.463959 0.463960 0.000037 0.443295 0.448939 0.443810 0.000034 0.047212 0.173288 0.067250 0.000638 0.035747 0.153845 0.054667 0.000628 0.456733 0.456664 0.456958 0.000074 0.472154 0.471253 0.470963 0.000076 0.436257 0.442496 0.437472 0.000068 0.450333 0.455382 0.450148 0.000070 993.920000 1003.410000 999.013067 703.791322 1026.480000 1025.680000 1030.904467 732.338457 7979.600000 7970.910000 7970.082467 1293.317527
103 0.040929 0.161392 0.060518 0.000315 0.464404 0.463999 0.463946 0.000036 0.443231 0.448868 0.443774 0.000034 0.046993 0.171522 0.067081 0.000636 0.034866 0.151262 0.053955 0.000629 0.457176 0.457047 0.456913 0.000073 0.471633 0.470950 0.470979 0.000076 0.436667 0.442771 0.437421 0.000067 0.449794 0.454966 0.450128 0.000070 994.250000 1006.890000 998.594400 717.545913 1033.210000 1021.960000 1030.921767 729.314447 7972.540000 7971.150000 7970.483833 1297.587276
104 0.041057 0.159475 0.060004 0.000310 0.463897 0.462898 0.463990 0.000036 0.442755 0.447727 0.443790 0.000033 0.047030 0.177719 0.067264 0.000661 0.035085 0.141230 0.052745 0.000610 0.456607 0.456816 0.457038 0.000070 0.471187 0.468981 0.470942 0.000076 0.436128 0.442861 0.437549 0.000065 0.449382 0.452593 0.450032 0.000069 998.700000 1002.390000 998.332000 729.899686 1030.800000 1028.390000 1030.938033 726.127905 7970.500000 7969.220000 7970.729967 1307.182270
105 0.040522 0.161873 0.059711 0.000306 0.463818 0.464929 0.463992 0.000037 0.442653 0.449776 0.443778 0.000034 0.045832 0.173331 0.066827 0.000627 0.035212 0.150414 0.052595 0.000628 0.457097 0.458101 0.456929 0.000072 0.470538 0.471758 0.471056 0.000076 0.436534 0.443862 0.437424 0.000066 0.448772 0.455690 0.450133 0.000070 1001.110000 999.660000 998.099100 741.880870 1034.970000 1021.460000 1031.013733 738.839321 7963.920000 7978.880000 7970.887167 1326.105149
106 0.039763 0.159692 0.059587 0.000307 0.464166 0.462401 0.464026 0.000037 0.442946 0.447265 0.443804 0.000034 0.045858 0.173805 0.066881 0.000645 0.033669 0.145580 0.052292 0.000611 0.456408 0.454346 0.456949 0.000072 0.471924 0.470455 0.471102 0.000077 0.435880 0.440319 0.437446 0.000066 0.450012 0.454211 0.450162 0.000070 994.520000 1003.190000 998.309867 751.723494 1029.420000 1025.110000 1030.950167 746.564907 7976.060000 7971.700000 7970.739967 1329.238989
107 0.039083 0.161273 0.059379 0.000307 0.463805 0.462931 0.463927 0.000037 0.442569 0.447848 0.443700 0.000034 0.045462 0.156170 0.066555 0.000606 0.032705 0.166375 0.052203 0.000643 0.456906 0.456824 0.456879 0.000074 0.470705 0.469038 0.470975 0.000076 0.436333 0.441792 0.437363 0.000068 0.448805 0.453905 0.450036 0.000070 999.220000 998.250000 998.335633 763.496802 1032.820000 1031.170000 1031.227133 755.830338 7967.960000 7970.580000 7970.437233 1348.473779
108 0.038717 0.159646 0.058856 0.000333 0.462888 0.463004 0.463882 0.000037 0.441680 0.447836 0.443631 0.000035 0.045380 0.170420 0.066492 0.000694 0.032054 0.148871 0.051221 0.000648 0.456100 0.455532 0.456857 0.000074 0.469676 0.470476 0.470906 0.000077 0.435564 0.441277 0.437339 0.000069 0.447795 0.454396 0.449922 0.000071 995.530000 1003.120000 998.731833 780.179986 1032.510000 1023.070000 1031.560400 767.991450 7971.960000 7973.810000 7969.707767 1375.477138
109 0.038583 0.158674 0.057959 0.000319 0.463615 0.463391 0.463759 0.000037 0.442364 0.448155 0.443469 0.000034 0.045297 0.177482 0.065580 0.000674 0.031869 0.139865 0.050338 0.000612 0.456375 0.457351 0.456689 0.000073 0.470855 0.469430 0.470829 0.000075 0.435822 0.443358 0.437133 0.000067 0.448906 0.452952 0.449804 0.000069 999.140000 999.520000 998.474133 774.004291 1032.080000 1033.910000 1032.037833 763.342700 7968.780000 7966.570000 7969.488033 1368.529394
110 0.037935 0.159655 0.057638 0.000315 0.463504 0.462903 0.463730 0.000037 0.442225 0.447741 0.443425 0.000034 0.044871 0.177299 0.065210 0.000661 0.030999 0.142010 0.050067 0.000615 0.456620 0.455849 0.456656 0.000072 0.470388 0.469957 0.470803 0.000075 0.436032 0.441922 0.437084 0.000066 0.448419 0.453559 0.449766 0.000069 998.670000 1001.790000 998.473833 764.197335 1036.790000 1030.050000 1032.093633 764.480874 7964.540000 7968.160000 7969.432533 1342.611810
111 0.037174 0.158407 0.057270 0.000307 0.463806 0.464016 0.463741 0.000037 0.442474 0.448735 0.443418 0.000034 0.045100 0.166062 0.064980 0.000634 0.029248 0.150752 0.049559 0.000597 0.457270 0.457285 0.456769 0.000073 0.470341 0.470746 0.470713 0.000077 0.436662 0.442724 0.437180 0.000067 0.448287 0.454746 0.449655 0.000070 995.440000 1000.940000 998.371367 782.514014 1033.230000 1029.320000 1032.141733 764.031168 7971.330000 7969.740000 7969.486900 1361.738670
112 0.035955 0.157405 0.056781 0.000322 0.464304 0.462693 0.463789 0.000037 0.442887 0.447429 0.443439 0.000034 0.044443 0.172467 0.064839 0.000640 0.027467 0.142342 0.048722 0.000658 0.457054 0.456556 0.456835 0.000072 0.471555 0.468829 0.470743 0.000077 0.436423 0.442352 0.437235 0.000066 0.449350 0.452505 0.449642 0.000071 1004.960000 998.060000 998.463267 798.973713 1028.140000 1026.590000 1032.095067 760.802316 7966.900000 7975.350000 7969.441667 1375.688574
113 0.036135 0.156789 0.055775 0.000329 0.463963 0.462662 0.463798 0.000037 0.442572 0.447369 0.443397 0.000034 0.043911 0.162883 0.064639 0.000624 0.028359 0.150695 0.046911 0.000707 0.458106 0.455879 0.456902 0.000070 0.469821 0.469446 0.470693 0.000076 0.437396 0.441229 0.437289 0.000065 0.447747 0.453509 0.449504 0.000070 1003.110000 1004.450000 998.701700 796.306288 1030.600000 1029.570000 1032.120467 768.307199 7966.290000 7965.980000 7969.177833 1374.949172
114 0.035728 0.153528 0.055136 0.000315 0.464269 0.463867 0.463734 0.000037 0.442842 0.448350 0.443304 0.000034 0.045084 0.173936 0.064704 0.000639 0.026372 0.133121 0.045568 0.000635 0.457385 0.457671 0.456841 0.000070 0.471154 0.470064 0.470627 0.000077 0.436770 0.443484 0.437234 0.000064 0.448915 0.453217 0.449374 0.000070 998.410000 1002.360000 999.082933 789.271728 1032.290000 1031.760000 1031.946333 773.828710 7969.300000 7965.880000 7968.970733 1384.605491
115 0.034700 0.154140 0.054695 0.000317 0.464582 0.463196 0.463743 0.000037 0.443088 0.447743 0.443290 0.000034 0.043083 0.163187 0.064408 0.000631 0.026316 0.145093 0.044982 0.000648 0.457494 0.456867 0.456855 0.000070 0.471670 0.469525 0.470630 0.000077 0.436773 0.442183 0.437233 0.000064 0.449402 0.453303 0.449348 0.000070 997.310000 1001.380000 999.169633 782.724333 1031.890000 1025.160000 1031.583533 772.950404 7970.800000 7973.460000 7969.246833 1389.355478
116 0.034306 0.156421 0.054085 0.000335 0.464087 0.463006 0.463868 0.000037 0.442598 0.447677 0.443379 0.000034 0.042571 0.169007 0.064245 0.000699 0.026041 0.143834 0.043925 0.000667 0.456406 0.454934 0.457000 0.000070 0.471768 0.471078 0.470735 0.000077 0.435714 0.440637 0.437362 0.000064 0.449482 0.454716 0.449395 0.000071 1001.510000 1002.790000 999.279400 795.959681 1038.260000 1029.890000 1031.563767 769.786948 7960.230000 7967.320000 7969.156833 1413.207733
117 0.034391 0.153396 0.053259 0.000324 0.463934 0.462932 0.463933 0.000036 0.442457 0.447455 0.443399 0.000033 0.042641 0.162939 0.063515 0.000676 0.026142 0.143853 0.043002 0.000627 0.457072 0.455547 0.457076 0.000069 0.470797 0.470316 0.470790 0.000076 0.436351 0.440916 0.437398 0.000063 0.448564 0.453993 0.449401 0.000070 999.230000 999.720000 999.307600 778.031983 1032.170000 1028.970000 1031.242033 774.821636 7968.600000 7971.310000 7969.450367 1388.303098
118 0.034078 0.154335 0.052921 0.000324 0.464047 0.463480 0.463944 0.000036 0.442549 0.448023 0.443393 0.000033 0.043047 0.169686 0.063138 0.000658 0.025109 0.138984 0.042704 0.000635 0.457374 0.456892 0.457116 0.000069 0.470720 0.470068 0.470771 0.000077 0.436658 0.442532 0.437417 0.000063 0.448440 0.453514 0.449368 0.000071 998.660000 1003.420000 999.224033 785.565844 1035.250000 1024.280000 1031.445333 789.955322 7966.090000 7972.300000 7969.330633 1396.640653
119 0.034444 0.155113 0.052529 0.000322 0.463905 0.463255 0.463894 0.000036 0.442432 0.447848 0.443326 0.000033 0.042729 0.165960 0.063016 0.000677 0.026159 0.144267 0.042041 0.000618 0.457295 0.455974 0.457010 0.000068 0.470514 0.470536 0.470778 0.000077 0.436567 0.441473 0.437310 0.000063 0.448297 0.454222 0.449341 0.000071 997.470000 994.800000 999.316500 787.690916 1031.710000 1033.870000 1031.425467 795.657818 7970.820000 7971.330000 7969.258033 1394.118962
120 0.034361 0.151182 0.052206 0.000300 0.464639 0.463599 0.463934 0.000037 0.443125 0.447978 0.443348 0.000034 0.042781 0.165813 0.062620 0.000642 0.025940 0.136550 0.041792 0.000569 0.457634 0.457125 0.457022 0.000070 0.471644 0.470072 0.470847 0.000077 0.436891 0.442560 0.437302 0.000065 0.449358 0.453396 0.449394 0.000070 999.350000 1010.540000 999.121733 785.679371 1034.910000 1025.230000 1031.377133 784.320417 7965.740000 7964.230000 7969.501133 1393.231273
121 0.034500 0.153005 0.051916 0.000296 0.464121 0.463052 0.463914 0.000037 0.442640 0.447549 0.443314 0.000034 0.042757 0.162242 0.062138 0.000614 0.026243 0.143768 0.041695 0.000577 0.457361 0.455324 0.457023 0.000071 0.470881 0.470779 0.470806 0.000077 0.436631 0.440670 0.437278 0.000065 0.448649 0.454429 0.449350 0.000071 996.160000 1001.230000 999.121800 779.374744 1035.620000 1025.850000 1031.417967 774.554905 7968.220000 7972.920000 7969.460233 1395.027907
122 0.034353 0.150216 0.051585 0.000283 0.464576 0.462953 0.463860 0.000037 0.443065 0.447316 0.443246 0.000034 0.043210 0.166171 0.062029 0.000611 0.025496 0.134261 0.041142 0.000534 0.457458 0.457082 0.456949 0.000072 0.471694 0.468824 0.470771 0.000077 0.436746 0.442537 0.437203 0.000066 0.449384 0.452096 0.449290 0.000071 1001.780000 1000.600000 999.024900 784.215900 1034.010000 1031.830000 1031.431067 773.943015 7964.210000 7967.570000 7969.544033 1411.451909
123 0.033547 0.149038 0.051708 0.000292 0.464368 0.463124 0.463845 0.000037 0.442827 0.447419 0.443238 0.000034 0.042483 0.169791 0.062174 0.000617 0.024611 0.128286 0.041242 0.000552 0.457720 0.455615 0.456864 0.000072 0.471016 0.470632 0.470827 0.000077 0.436958 0.441324 0.437129 0.000066 0.448696 0.453515 0.449347 0.000071 1003.710000 997.680000 998.957833 802.726975 1034.320000 1033.280000 1031.025767 773.811398 7961.970000 7969.040000 7970.016400 1413.357470
124 0.033550 0.152211 0.051793 0.000303 0.464107 0.463487 0.463882 0.000037 0.442579 0.447923 0.443278 0.000034 0.042519 0.186852 0.062346 0.000651 0.024581 0.117569 0.041241 0.000567 0.456965 0.456596 0.456901 0.000072 0.471248 0.470378 0.470864 0.000078 0.436243 0.443108 0.437174 0.000066 0.448915 0.452737 0.449382 0.000071 996.070000 1001.230000 999.152967 814.100810 1036.320000 1022.230000 1030.738733 791.123158 7967.610000 7976.540000 7970.108300 1459.621437
125 0.033026 0.148162 0.051402 0.000293 0.463715 0.463344 0.463942 0.000037 0.442180 0.447585 0.443315 0.000034 0.042481 0.159958 0.061849 0.000592 0.023572 0.136366 0.040955 0.000585 0.456185 0.457171 0.456917 0.000072 0.471244 0.469517 0.470967 0.000078 0.435500 0.442311 0.437164 0.000066 0.448861 0.452860 0.449466 0.000071 1000.950000 996.060000 999.026633 805.550160 1035.110000 1033.090000 1030.675067 785.875993 7963.940000 7970.850000 7970.298300 1452.756890
126 0.032979 0.148906 0.051143 0.000301 0.463903 0.462261 0.463882 0.000037 0.442357 0.446594 0.443245 0.000034 0.041920 0.158993 0.061984 0.000608 0.024038 0.138819 0.040301 0.000611 0.456534 0.455659 0.456829 0.000071 0.471273 0.468864 0.470935 0.000078 0.435803 0.440825 0.437087 0.000065 0.448911 0.452362 0.449403 0.000072 1001.020000 1001.510000 999.057067 802.849306 1027.400000 1029.260000 1030.610200 789.528199 7971.580000 7969.230000 7970.332733 1456.324871
127 0.032328 0.149242 0.050885 0.000313 0.463969 0.463186 0.463932 0.000037 0.442387 0.447489 0.443279 0.000034 0.040821 0.166088 0.061864 0.000619 0.023834 0.132397 0.039905 0.000640 0.456997 0.456409 0.456868 0.000071 0.470941 0.469963 0.470995 0.000079 0.436188 0.441893 0.437118 0.000065 0.448586 0.453084 0.449441 0.000073 996.950000 1003.310000 999.365867 812.141893 1029.570000 1025.600000 1030.821900 781.172527 7973.480000 7971.090000 7969.812233 1471.522621
128 0.031486 0.149937 0.050364 0.000295 0.464663 0.462411 0.463911 0.000037 0.443004 0.446787 0.443234 0.000034 0.039095 0.177364 0.061405 0.000605 0.023878 0.122509 0.039323 0.000577 0.458403 0.454827 0.456889 0.000072 0.470923 0.469995 0.470933 0.000078 0.437438 0.440953 0.437115 0.000066 0.448570 0.452620 0.449353 0.000072 996.610000 1000.900000 999.388800 824.436444 1034.010000 1027.900000 1030.835400 785.252619 7969.380000 7971.200000 7969.775800 1485.811410
129 0.030541 0.145857 0.050121 0.000298 0.464984 0.463188 0.463938 0.000037 0.443262 0.447322 0.443247 0.000034 0.037361 0.154906 0.060966 0.000628 0.023720 0.136808 0.039276 0.000588 0.458539 0.456115 0.456945 0.000071 0.471429 0.470262 0.470931 0.000079 0.437480 0.441054 0.437146 0.000065 0.449043 0.453589 0.449349 0.000072 998.950000 1004.350000 999.338100 836.651710 1031.940000 1031.400000 1030.995900 807.027022 7969.110000 7964.250000 7969.666000 1501.130801
130 0.029854 0.148443 0.049315 0.000329 0.464205 0.462651 0.463970 0.000036 0.442488 0.446941 0.443237 0.000034 0.036792 0.160690 0.059712 0.000755 0.022916 0.136195 0.038918 0.000579 0.458105 0.456153 0.457065 0.000069 0.470306 0.469150 0.470876 0.000079 0.437039 0.441380 0.437197 0.000064 0.447936 0.452502 0.449278 0.000072 1001.840000 1000.340000 999.271433 847.000491 1033.490000 1028.290000 1031.056767 808.299297 7964.670000 7971.370000 7969.671800 1511.544894
131 0.029392 0.147525 0.048055 0.000326 0.464196 0.462542 0.463892 0.000036 0.442456 0.446791 0.443100 0.000033 0.035732 0.168950 0.057358 0.000759 0.023053 0.126101 0.038752 0.000557 0.457638 0.456957 0.457073 0.000070 0.470754 0.468127 0.470711 0.000078 0.436543 0.442556 0.437087 0.000065 0.448369 0.451026 0.449113 0.000072 1000.270000 1001.410000 999.345867 843.827531 1030.910000 1027.390000 1031.267633 801.571910 7968.820000 7971.200000 7969.386500 1516.831908
132 0.029319 0.144655 0.047395 0.000311 0.463532 0.462631 0.463950 0.000037 0.441821 0.446732 0.443123 0.000034 0.035761 0.156371 0.055893 0.000672 0.022878 0.132938 0.038898 0.000605 0.456811 0.456754 0.457128 0.000071 0.470252 0.468508 0.470772 0.000078 0.435759 0.441735 0.437067 0.000065 0.447883 0.451729 0.449178 0.000071 1003.970000 1005.590000 999.397400 829.408063 1032.340000 1031.100000 1031.345467 808.480124 7963.690000 7963.310000 7969.257133 1499.466547
133 0.028717 0.143698 0.047249 0.000310 0.464740 0.463930 0.463965 0.000037 0.442939 0.447918 0.443129 0.000034 0.036038 0.158775 0.055886 0.000690 0.021395 0.128622 0.038613 0.000576 0.458358 0.457746 0.457180 0.000071 0.471123 0.470114 0.470751 0.000079 0.437242 0.442797 0.437115 0.000066 0.448637 0.453040 0.449144 0.000072 997.270000 1000.470000 999.544700 826.944285 1032.020000 1032.110000 1031.244400 829.649256 7970.710000 7967.420000 7969.210900 1521.915912
134 0.027701 0.145438 0.046791 0.000306 0.463422 0.463010 0.463991 0.000037 0.441636 0.447131 0.443131 0.000033 0.035144 0.162789 0.055350 0.000679 0.020258 0.128086 0.038232 0.000563 0.455773 0.457039 0.457100 0.000071 0.471070 0.468981 0.470882 0.000078 0.434742 0.442326 0.437013 0.000065 0.448529 0.451936 0.449250 0.000071 1000.300000 999.760000 999.502300 819.817917 1030.160000 1026.370000 1031.058467 851.789277 7969.540000 7973.870000 7969.439233 1547.750678
135 0.026817 0.144930 0.046337 0.000311 0.464046 0.464105 0.463962 0.000037 0.442184 0.448147 0.443080 0.000034 0.034239 0.171246 0.054914 0.000666 0.019396 0.118613 0.037759 0.000588 0.457467 0.457163 0.457064 0.000071 0.470625 0.471047 0.470859 0.000079 0.436305 0.442867 0.436956 0.000066 0.448063 0.453426 0.449204 0.000072 1002.630000 998.500000 999.414567 816.033096 1032.670000 1030.850000 1030.772467 849.252163 7964.700000 7970.650000 7969.812967 1562.414553
136 0.026487 0.144394 0.045490 0.000335 0.464471 0.463279 0.463974 0.000037 0.442572 0.447335 0.443050 0.000034 0.033149 0.155507 0.054695 0.000675 0.019825 0.133281 0.036285 0.000665 0.457123 0.457234 0.456948 0.000072 0.471819 0.469323 0.470999 0.000079 0.435924 0.442148 0.436836 0.000066 0.449219 0.452521 0.449264 0.000072 1001.630000 1001.660000 999.407233 828.420166 1030.490000 1025.800000 1030.120767 852.971446 7967.880000 7972.540000 7970.472000 1584.854401
137 0.026146 0.147150 0.044435 0.000335 0.463706 0.462393 0.463815 0.000037 0.441828 0.446631 0.442846 0.000034 0.032757 0.163344 0.053843 0.000723 0.019535 0.130956 0.035026 0.000616 0.457190 0.455453 0.456674 0.000073 0.470222 0.469332 0.470957 0.000077 0.435969 0.440848 0.436533 0.000067 0.447688 0.452414 0.449160 0.000070 1004.230000 1000.640000 999.383833 815.475279 1036.210000 1033.070000 1029.850633 845.121899 7959.560000 7966.290000 7970.765533 1550.727773
138 0.026179 0.144149 0.044078 0.000336 0.463167 0.463647 0.463751 0.000038 0.441317 0.447672 0.442767 0.000035 0.033043 0.158380 0.053474 0.000734 0.019314 0.129917 0.034683 0.000620 0.455181 0.457132 0.456613 0.000073 0.471152 0.470161 0.470889 0.000080 0.434074 0.442195 0.436456 0.000067 0.448560 0.453149 0.449079 0.000073 996.980000 995.620000 999.602267 819.247382 1028.160000 1023.970000 1029.744267 847.287876 7974.860000 7980.410000 7970.653467 1549.921368
139 0.026112 0.149142 0.043566 0.000336 0.464274 0.463536 0.463694 0.000037 0.442366 0.447816 0.442688 0.000034 0.032981 0.163621 0.052484 0.000705 0.019243 0.134662 0.034648 0.000638 0.456707 0.455204 0.456527 0.000073 0.471840 0.471868 0.470861 0.000079 0.435521 0.440625 0.436325 0.000068 0.449210 0.455008 0.449051 0.000072 1005.500000 1004.810000 999.747233 802.146672 1030.860000 1028.890000 1029.443167 851.957972 7963.640000 7966.300000 7970.809600 1524.486809
140 0.025599 0.141147 0.043071 0.000314 0.463724 0.462343 0.463634 0.000038 0.441818 0.446284 0.442606 0.000034 0.032389 0.155157 0.051877 0.000675 0.018809 0.127136 0.034265 0.000593 0.455461 0.455988 0.456389 0.000074 0.471987 0.468699 0.470880 0.000078 0.434308 0.440947 0.436163 0.000068 0.449328 0.451621 0.449049 0.000072 1002.680000 1001.170000 1000.246033 815.432433 1030.980000 1021.560000 1029.219867 858.424804 7966.340000 7977.270000 7970.534100 1560.529646
141 0.025792 0.144510 0.042706 0.000314 0.463642 0.463434 0.463718 0.000038 0.441750 0.447488 0.442667 0.000035 0.031939 0.161364 0.051440 0.000684 0.019644 0.127655 0.033973 0.000572 0.456800 0.455516 0.456454 0.000075 0.470485 0.471353 0.470981 0.000078 0.435557 0.440808 0.436204 0.000069 0.447943 0.454168 0.449131 0.000072 999.910000 1002.620000 999.976233 808.018118 1027.240000 1029.830000 1029.200800 869.568921 7972.850000 7967.550000 7970.822967 1553.893487
142 0.025361 0.142287 0.042477 0.000317 0.464132 0.463149 0.463734 0.000038 0.442194 0.447105 0.442671 0.000035 0.032138 0.155722 0.051250 0.000688 0.018584 0.128851 0.033704 0.000561 0.456413 0.456332 0.456437 0.000075 0.471851 0.469965 0.471031 0.000079 0.435200 0.441301 0.436177 0.000069 0.449188 0.452910 0.449165 0.000072 1000.990000 1001.870000 1000.044067 800.919972 1029.810000 1026.630000 1029.125600 891.301679 7969.200000 7971.500000 7970.830333 1570.583046
143 0.025401 0.141312 0.042232 0.000304 0.463582 0.462712 0.463781 0.000038 0.441673 0.446642 0.442704 0.000035 0.031333 0.154480 0.050753 0.000639 0.019470 0.128145 0.033712 0.000580 0.456460 0.455234 0.456436 0.000075 0.470704 0.470191 0.471127 0.000079 0.435204 0.440196 0.436152 0.000069 0.448143 0.453088 0.449256 0.000072 1001.330000 997.220000 1000.447400 806.758849 1031.610000 1030.810000 1029.072233 908.613691 7967.060000 7971.970000 7970.480367 1603.373719
144 0.025115 0.142263 0.042075 0.000305 0.464843 0.464631 0.463820 0.000038 0.442857 0.448513 0.442733 0.000035 0.032180 0.149343 0.050657 0.000632 0.018050 0.135183 0.033493 0.000579 0.456963 0.457411 0.456539 0.000075 0.472723 0.471851 0.471101 0.000078 0.435724 0.442008 0.436245 0.000069 0.449990 0.455018 0.449221 0.000072 1002.610000 1002.780000 1000.734400 809.107897 1023.680000 1025.180000 1029.086467 900.017163 7973.710000 7972.040000 7970.179133 1608.069444
145 0.025317 0.143544 0.041915 0.000310 0.463274 0.464186 0.463824 0.000038 0.441376 0.448154 0.442729 0.000035 0.031614 0.164694 0.050488 0.000659 0.019020 0.122394 0.033342 0.000570 0.455917 0.456509 0.456456 0.000074 0.470630 0.471864 0.471193 0.000079 0.434702 0.441918 0.436158 0.000068 0.448050 0.454391 0.449300 0.000073 1000.640000 1000.920000 1000.484100 813.544784 1030.490000 1024.520000 1029.150133 898.477570 7968.870000 7974.560000 7970.365767 1606.465443
146 0.024353 0.142585 0.041712 0.000311 0.464176 0.463181 0.463902 0.000038 0.442185 0.447151 0.442793 0.000035 0.029750 0.159058 0.050487 0.000697 0.018956 0.126111 0.032937 0.000533 0.458327 0.456098 0.456639 0.000075 0.470026 0.470264 0.471165 0.000079 0.436898 0.441246 0.436332 0.000069 0.447473 0.453056 0.449253 0.000072 1000.110000 1003.840000 1000.363067 824.733999 1035.560000 1028.080000 1029.383567 895.884358 7964.330000 7968.080000 7970.253367 1605.657935
147 0.024053 0.143556 0.041441 0.000315 0.463924 0.463892 0.463876 0.000038 0.441930 0.447875 0.442754 0.000035 0.029495 0.153484 0.049768 0.000677 0.018611 0.133628 0.033115 0.000571 0.456934 0.455905 0.456560 0.000076 0.470913 0.471878 0.471192 0.000079 0.435562 0.440784 0.436221 0.000070 0.448298 0.454965 0.449288 0.000072 1004.600000 999.480000 1000.446100 817.099196 1031.630000 1025.370000 1029.283867 899.623039 7963.770000 7975.150000 7970.270033 1616.454014
148 0.024159 0.141091 0.040705 0.000307 0.463409 0.463505 0.463832 0.000038 0.441446 0.447384 0.442676 0.000035 0.029836 0.151416 0.048730 0.000664 0.018483 0.130765 0.032679 0.000554 0.456675 0.455603 0.456397 0.000076 0.470142 0.471407 0.471268 0.000077 0.435333 0.440394 0.436014 0.000070 0.447559 0.454375 0.449338 0.000071 1003.060000 1002.850000 1000.314333 822.757443 1029.780000 1028.140000 1028.990200 906.018978 7967.160000 7969.010000 7970.695467 1611.191547
149 0.024177 0.138945 0.040414 0.000301 0.463523 0.463510 0.463860 0.000037 0.441555 0.447282 0.442687 0.000034 0.029825 0.147993 0.048308 0.000653 0.018529 0.129896 0.032521 0.000534 0.456102 0.456233 0.456427 0.000075 0.470944 0.470788 0.471293 0.000077 0.434788 0.440821 0.436021 0.000068 0.448323 0.453743 0.449354 0.000070 999.860000 1006.130000 1000.734833 810.349057 1028.720000 1026.970000 1028.811967 928.773730 7971.420000 7966.900000 7970.453200 1639.438307
150 0.024218 0.139558 0.040422 0.000301 0.462278 0.462682 0.463881 0.000038 0.440375 0.446525 0.442708 0.000035 0.029806 0.165211 0.048365 0.000655 0.018630 0.113906 0.032479 0.000544 0.455681 0.455433 0.456490 0.000075 0.468875 0.469930 0.471272 0.000076 0.434387 0.440922 0.436084 0.000069 0.446363 0.452129 0.449332 0.000069 1002.400000 1004.680000 1001.037733 803.524947 1034.510000 1023.210000 1028.339967 927.623531 7963.090000 7972.110000 7970.622300 1635.466733
151 0.024082 0.140763 0.040316 0.000304 0.463906 0.462942 0.463913 0.000037 0.441914 0.446833 0.442733 0.000034 0.030106 0.151299 0.048172 0.000639 0.018058 0.130227 0.032459 0.000563 0.456843 0.455856 0.456514 0.000074 0.470968 0.470028 0.471312 0.000077 0.435506 0.440628 0.436097 0.000068 0.448323 0.453038 0.449369 0.000070 999.830000 1004.610000 1000.969167 810.848261 1036.600000 1024.150000 1028.148167 940.796748 7963.570000 7971.240000 7970.882667 1663.644487
152 0.024027 0.139197 0.040266 0.000299 0.463641 0.463036 0.463996 0.000038 0.441661 0.446844 0.442809 0.000035 0.029775 0.145155 0.048167 0.000621 0.018279 0.133238 0.032364 0.000567 0.456314 0.456045 0.456623 0.000077 0.470969 0.470027 0.471369 0.000077 0.434987 0.440501 0.436200 0.000070 0.448335 0.453188 0.449419 0.000070 1001.890000 1004.800000 1000.938300 805.084612 1027.080000 1021.920000 1028.175600 936.056761 7971.030000 7973.280000 7970.886100 1658.752143
153 0.023863 0.143911 0.040093 0.000309 0.464353 0.463213 0.463962 0.000038 0.442328 0.447248 0.442768 0.000035 0.029588 0.175722 0.047954 0.000658 0.018139 0.112100 0.032232 0.000560 0.456354 0.455868 0.456613 0.000073 0.472352 0.470558 0.471310 0.000077 0.435015 0.441860 0.436180 0.000068 0.449641 0.452635 0.449356 0.000070 1002.660000 1004.600000 1000.945900 806.242787 1025.890000 1028.410000 1028.643433 925.775065 7971.450000 7966.990000 7970.410667 1662.752047
154 0.023325 0.139805 0.039808 0.000301 0.463273 0.463307 0.463954 0.000038 0.441276 0.447132 0.442747 0.000035 0.028767 0.130833 0.047639 0.000628 0.017884 0.148778 0.031976 0.000563 0.456415 0.456125 0.456513 0.000074 0.470131 0.470489 0.471396 0.000076 0.435033 0.439860 0.436069 0.000068 0.447519 0.454403 0.449425 0.000070 1003.170000 1003.550000 1000.877833 810.530277 1029.530000 1023.890000 1028.846533 927.100204 7967.300000 7972.560000 7970.275633 1653.861623
155 0.022875 0.136532 0.039739 0.000296 0.464715 0.463415 0.463942 0.000037 0.442623 0.447071 0.442732 0.000034 0.028376 0.142535 0.047426 0.000616 0.017374 0.130529 0.032051 0.000563 0.457201 0.456527 0.456499 0.000075 0.472230 0.470303 0.471386 0.000075 0.435760 0.440828 0.436045 0.000069 0.449487 0.453314 0.449419 0.000069 1003.010000 998.300000 1001.087400 800.503183 1026.620000 1024.090000 1028.649600 931.426276 7970.370000 7977.610000 7970.263000 1648.526067
156 0.022943 0.138926 0.039616 0.000301 0.464206 0.462703 0.464003 0.000037 0.442143 0.446514 0.442784 0.000034 0.029223 0.151656 0.047223 0.000611 0.016664 0.126196 0.032009 0.000580 0.456352 0.454709 0.456518 0.000075 0.472060 0.470696 0.471488 0.000075 0.434995 0.439556 0.436053 0.000069 0.449291 0.453471 0.449514 0.000069 1004.520000 998.800000 1000.934300 800.381788 1032.610000 1032.850000 1028.484967 937.287554 7962.870000 7968.350000 7970.580733 1639.778577
157 0.022771 0.141003 0.039344 0.000311 0.463091 0.463469 0.464000 0.000038 0.441075 0.447346 0.442768 0.000035 0.028652 0.145765 0.047327 0.000637 0.016890 0.136240 0.031361 0.000597 0.454976 0.456709 0.456578 0.000074 0.471206 0.470229 0.471423 0.000077 0.433659 0.441162 0.436115 0.000068 0.448490 0.453530 0.449420 0.000071 994.760000 1002.890000 1000.916200 815.347538 1031.640000 1027.330000 1028.089800 962.528453 7973.600000 7969.780000 7970.994000 1660.797090
158 0.022496 0.140560 0.038868 0.000303 0.463147 0.463700 0.463904 0.000038 0.441114 0.447543 0.442652 0.000035 0.028557 0.162100 0.046930 0.000629 0.016436 0.119020 0.030806 0.000572 0.455376 0.456150 0.456560 0.000074 0.470917 0.471251 0.471249 0.000076 0.434035 0.441447 0.436078 0.000068 0.448193 0.453639 0.449226 0.000069 1001.640000 1004.650000 1000.898067 812.453162 1027.320000 1021.560000 1027.814200 965.585473 7971.040000 7973.790000 7971.287733 1638.613691
159 0.022347 0.138398 0.038380 0.000290 0.464173 0.464175 0.463916 0.000037 0.442082 0.447886 0.442639 0.000034 0.028515 0.148777 0.046578 0.000588 0.016179 0.128020 0.030181 0.000560 0.456058 0.456348 0.456448 0.000074 0.472289 0.472002 0.471384 0.000076 0.434680 0.440970 0.435954 0.000068 0.449483 0.454803 0.449324 0.000070 1004.690000 1000.690000 1000.856767 821.871494 1023.660000 1023.610000 1027.788233 955.839272 7971.650000 7975.700000 7971.355000 1623.141625
160 0.021658 0.140234 0.038304 0.000301 0.464481 0.463078 0.463911 0.000037 0.442340 0.446936 0.442631 0.000034 0.027220 0.152759 0.046616 0.000626 0.016096 0.127708 0.029992 0.000566 0.457902 0.454720 0.456449 0.000073 0.471060 0.471437 0.471373 0.000076 0.436368 0.439622 0.435958 0.000067 0.448311 0.454251 0.449304 0.000070 1003.580000 1005.340000 1000.926933 820.340491 1030.360000 1022.090000 1027.823733 955.212561 7966.060000 7972.570000 7971.249333 1606.548396
161 0.021638 0.134394 0.038086 0.000297 0.464192 0.464027 0.463907 0.000037 0.442064 0.447545 0.442616 0.000034 0.027383 0.145608 0.046204 0.000608 0.015893 0.123180 0.029968 0.000579 0.456515 0.456213 0.456464 0.000074 0.471869 0.471840 0.471350 0.000075 0.435058 0.440683 0.435951 0.000068 0.449070 0.454407 0.449281 0.000069 1002.540000 1005.660000 1001.032333 822.456102 1023.980000 1016.550000 1027.895033 952.168815 7973.480000 7977.790000 7971.072633 1604.600683
162 0.021558 0.136420 0.037771 0.000306 0.463755 0.463337 0.463831 0.000038 0.441645 0.446991 0.442527 0.000035 0.026867 0.151469 0.045833 0.000642 0.016249 0.121370 0.029709 0.000565 0.454619 0.456404 0.456359 0.000074 0.472891 0.470270 0.471302 0.000075 0.433231 0.441158 0.435833 0.000068 0.450059 0.452825 0.449222 0.000069 998.010000 1002.030000 1000.933400 830.728323 1031.440000 1021.070000 1027.926033 954.194676 7970.550000 7976.900000 7971.140567 1620.334415
163 0.020940 0.139459 0.037234 0.000301 0.463469 0.462954 0.463890 0.000038 0.441343 0.446779 0.442558 0.000035 0.025866 0.152230 0.044835 0.000615 0.016014 0.126688 0.029632 0.000571 0.455520 0.455118 0.456467 0.000073 0.471418 0.470789 0.471314 0.000077 0.434038 0.439974 0.435885 0.000067 0.448648 0.453584 0.449230 0.000070 999.350000 998.680000 1000.749933 846.166635 1031.990000 1031.490000 1027.909300 961.902861 7968.660000 7969.830000 7971.340767 1632.442316
164 0.021297 0.138242 0.037167 0.000315 0.465194 0.463301 0.463839 0.000038 0.442999 0.447048 0.442505 0.000035 0.026495 0.153290 0.044759 0.000642 0.016098 0.123195 0.029575 0.000574 0.457378 0.455503 0.456306 0.000073 0.473009 0.471100 0.471372 0.000076 0.435834 0.440392 0.435728 0.000067 0.450163 0.453704 0.449282 0.000069 1002.710000 1001.690000 1001.052367 846.943647 1027.970000 1027.250000 1027.879667 994.156024 7969.320000 7971.060000 7971.067967 1676.663818
165 0.021432 0.139600 0.036970 0.000308 0.464017 0.462963 0.463886 0.000037 0.441888 0.446795 0.442540 0.000034 0.026409 0.152151 0.044563 0.000654 0.016455 0.127050 0.029376 0.000558 0.456377 0.455821 0.456406 0.000072 0.471657 0.470105 0.471367 0.000076 0.434879 0.440638 0.435814 0.000067 0.448897 0.452952 0.449267 0.000069 998.770000 1003.820000 1001.007800 858.070561 1026.260000 1025.680000 1027.749633 1001.133519 7974.970000 7970.500000 7971.242567 1703.340282
166 0.021290 0.136874 0.036781 0.000301 0.464549 0.464456 0.463901 0.000038 0.442386 0.448077 0.442545 0.000035 0.026504 0.139413 0.044346 0.000631 0.016076 0.134334 0.029217 0.000559 0.456977 0.456885 0.456375 0.000073 0.472120 0.472027 0.471427 0.000076 0.435454 0.441011 0.435774 0.000068 0.449318 0.455142 0.449316 0.000069 1001.270000 997.720000 1000.819000 863.907640 1033.050000 1026.410000 1027.060200 984.225095 7965.680000 7975.870000 7972.120800 1677.857756
167 0.021052 0.135522 0.036599 0.000297 0.464173 0.463638 0.463945 0.000037 0.442017 0.447233 0.442577 0.000034 0.026275 0.141777 0.044093 0.000624 0.015829 0.129268 0.029105 0.000557 0.456056 0.455911 0.456444 0.000073 0.472290 0.471366 0.471446 0.000075 0.434567 0.440204 0.435826 0.000067 0.449467 0.454261 0.449328 0.000069 1003.610000 1002.430000 1001.016733 866.667680 1029.640000 1018.420000 1027.234033 985.698106 7966.750000 7979.150000 7971.749233 1684.277708
168 0.021061 0.134826 0.036457 0.000296 0.464737 0.463460 0.463918 0.000037 0.442553 0.447028 0.442545 0.000034 0.026006 0.139426 0.043790 0.000597 0.016116 0.130227 0.029124 0.000569 0.457230 0.457348 0.456333 0.000073 0.472245 0.469572 0.471502 0.000076 0.435669 0.441451 0.435706 0.000067 0.449438 0.452605 0.449383 0.000070 1003.690000 1000.970000 1001.159000 873.220013 1024.190000 1024.260000 1026.873000 981.889275 7972.120000 7974.770000 7971.968000 1673.690096
169 0.021361 0.137425 0.036324 0.000289 0.464300 0.462756 0.463997 0.000038 0.442153 0.446489 0.442614 0.000034 0.026435 0.157470 0.043905 0.000614 0.016287 0.117380 0.028744 0.000518 0.455576 0.454126 0.456438 0.000073 0.473024 0.471385 0.471556 0.000077 0.434119 0.439294 0.435812 0.000067 0.450187 0.453684 0.449415 0.000070 1000.610000 1000.370000 1001.331767 879.627168 1028.390000 1025.500000 1026.726133 983.410990 7971.000000 7974.130000 7971.942100 1665.521849
170 0.021123 0.135432 0.036164 0.000288 0.464474 0.462365 0.464003 0.000038 0.442306 0.446018 0.442611 0.000034 0.025877 0.130798 0.043521 0.000586 0.016369 0.140067 0.028808 0.000545 0.457245 0.454715 0.456475 0.000074 0.471703 0.470014 0.471530 0.000078 0.435676 0.438519 0.435827 0.000068 0.448936 0.453517 0.449394 0.000071 998.030000 1005.870000 1001.365100 898.257863 1026.790000 1027.850000 1026.661500 985.477324 7975.180000 7966.280000 7971.973400 1680.286290
171 0.020804 0.133637 0.036074 0.000288 0.464637 0.464284 0.464052 0.000037 0.442445 0.447752 0.442653 0.000034 0.025343 0.145152 0.043415 0.000588 0.016266 0.122121 0.028732 0.000539 0.457095 0.456921 0.456541 0.000074 0.472179 0.471648 0.471563 0.000077 0.435507 0.441333 0.435884 0.000068 0.449383 0.454171 0.449422 0.000070 1001.050000 1004.870000 1001.354467 911.561228 1027.270000 1017.680000 1026.768233 995.913887 7971.680000 7977.450000 7971.877300 1707.979920
172 0.020885 0.133691 0.036127 0.000287 0.465306 0.465337 0.464096 0.000038 0.443085 0.448755 0.442698 0.000035 0.025582 0.136263 0.043336 0.000581 0.016188 0.131119 0.028918 0.000544 0.458595 0.457584 0.456567 0.000076 0.472017 0.473091 0.471625 0.000078 0.436945 0.441518 0.435905 0.000069 0.449225 0.455992 0.449490 0.000071 1002.000000 1006.530000 1001.550400 916.806292 1025.160000 1020.220000 1026.858433 1005.833668 7972.840000 7973.250000 7971.591167 1712.340735
173 0.020783 0.135424 0.036055 0.000285 0.464361 0.463456 0.464081 0.000038 0.442182 0.447054 0.442679 0.000035 0.025820 0.141214 0.043373 0.000593 0.015745 0.129635 0.028737 0.000537 0.456220 0.456341 0.456513 0.000076 0.472502 0.470571 0.471648 0.000078 0.434700 0.440585 0.435856 0.000070 0.449664 0.453524 0.449503 0.000071 995.710000 1008.050000 1001.679967 918.758634 1029.380000 1026.070000 1026.454767 1003.818793 7974.910000 7965.880000 7971.865267 1704.671024
174 0.020703 0.137835 0.036048 0.000293 0.465003 0.463518 0.464122 0.000038 0.442788 0.447234 0.442718 0.000035 0.025839 0.136277 0.043280 0.000603 0.015566 0.139394 0.028816 0.000554 0.457377 0.455407 0.456570 0.000075 0.472629 0.471629 0.471673 0.000079 0.435800 0.439450 0.435905 0.000069 0.449776 0.455017 0.449530 0.000073 1004.450000 1007.560000 1001.730467 927.671558 1031.870000 1026.490000 1025.959000 1006.123500 7963.680000 7965.950000 7972.310533 1710.724408
175 0.020449 0.134752 0.035767 0.000290 0.463463 0.463584 0.464088 0.000038 0.441312 0.447142 0.442672 0.000035 0.025725 0.142194 0.043014 0.000603 0.015172 0.127310 0.028521 0.000543 0.454968 0.456635 0.456541 0.000075 0.471958 0.470532 0.471634 0.000079 0.433506 0.440913 0.435865 0.000069 0.449119 0.453371 0.449478 0.000072 1001.030000 1003.520000 1001.968833 927.700448 1032.240000 1023.820000 1025.592733 1004.725941 7966.730000 7972.660000 7972.438433 1705.724342
176 0.019945 0.135189 0.035808 0.000294 0.464947 0.462720 0.464085 0.000038 0.442697 0.446343 0.442671 0.000035 0.025409 0.159257 0.043203 0.000637 0.014481 0.111121 0.028412 0.000525 0.457363 0.455529 0.456525 0.000074 0.472531 0.469910 0.471644 0.000081 0.435765 0.440716 0.435859 0.000068 0.449628 0.451971 0.449482 0.000074 999.980000 1000.340000 1001.529467 933.529692 1024.910000 1019.460000 1025.872000 1011.285938 7975.110000 7980.200000 7972.598533 1719.832076
177 0.019112 0.131981 0.035477 0.000288 0.464663 0.462380 0.464143 0.000038 0.442386 0.445860 0.442710 0.000034 0.023323 0.154112 0.042617 0.000575 0.014902 0.109850 0.028336 0.000566 0.455925 0.454653 0.456567 0.000075 0.473402 0.470107 0.471719 0.000080 0.434294 0.439626 0.435869 0.000068 0.450477 0.452094 0.449550 0.000072 1001.080000 1006.140000 1001.315067 925.218211 1028.200000 1023.570000 1025.957067 994.630853 7970.720000 7970.290000 7972.727867 1697.313725
178 0.019161 0.135009 0.034960 0.000298 0.464227 0.463848 0.464132 0.000038 0.441974 0.447406 0.442673 0.000035 0.023558 0.143876 0.042370 0.000613 0.014764 0.126142 0.027549 0.000554 0.455986 0.455286 0.456586 0.000075 0.472468 0.472410 0.471677 0.000079 0.434364 0.439715 0.435875 0.000068 0.449583 0.455097 0.449471 0.000072 994.550000 1002.580000 1001.181067 921.134168 1029.170000 1021.370000 1025.664367 985.859598 7976.280000 7976.050000 7973.154567 1659.098388
179 0.019105 0.131438 0.034021 0.000284 0.465042 0.463146 0.464183 0.000038 0.442746 0.446561 0.442675 0.000034 0.024206 0.140259 0.041028 0.000610 0.014003 0.122617 0.027014 0.000510 0.458167 0.456086 0.456666 0.000075 0.471918 0.470207 0.471700 0.000079 0.436469 0.440295 0.435884 0.000068 0.449022 0.452827 0.449466 0.000072 999.630000 1002.520000 1001.387133 905.573511 1027.680000 1024.600000 1025.639533 962.897107 7972.690000 7972.880000 7972.973333 1588.039846
180 0.018546 0.133363 0.034305 0.000304 0.463128 0.463626 0.464190 0.000037 0.440899 0.447113 0.442696 0.000034 0.022893 0.149250 0.041181 0.000632 0.014200 0.117476 0.027429 0.000584 0.455715 0.455405 0.456654 0.000072 0.470542 0.471848 0.471725 0.000079 0.434074 0.440097 0.435881 0.000066 0.447724 0.454129 0.449511 0.000072 996.450000 1006.330000 1001.637867 899.452027 1022.780000 1025.190000 1025.436967 974.095724 7980.770000 7968.480000 7972.925167 1573.715068
181 0.017936 0.132512 0.034164 0.000299 0.464359 0.463083 0.464262 0.000037 0.442038 0.446555 0.442757 0.000034 0.021747 0.140095 0.041091 0.000624 0.014124 0.124929 0.027238 0.000558 0.456333 0.455583 0.456706 0.000072 0.472385 0.470583 0.471818 0.000078 0.434604 0.439809 0.435925 0.000067 0.449472 0.453301 0.449589 0.000072 999.510000 1007.700000 1001.744933 904.863646 1024.950000 1022.680000 1025.114100 1000.702656 7975.540000 7969.620000 7973.140967 1590.524372
182 0.017726 0.138178 0.034114 0.000316 0.464933 0.464370 0.464331 0.000037 0.442572 0.448060 0.442820 0.000034 0.020774 0.154712 0.041140 0.000696 0.014678 0.121643 0.027088 0.000564 0.457297 0.455612 0.456796 0.000072 0.472568 0.473128 0.471866 0.000079 0.435471 0.440567 0.436013 0.000066 0.449674 0.455554 0.449627 0.000072 1001.710000 1001.040000 1001.556867 930.785744 1026.060000 1023.630000 1025.073433 1025.480090 7972.230000 7975.330000 7973.369700 1622.025195
183 0.017716 0.134835 0.033239 0.000313 0.463861 0.463673 0.464290 0.000038 0.441554 0.447231 0.442737 0.000035 0.020960 0.144357 0.039643 0.000672 0.014471 0.125312 0.026835 0.000565 0.456135 0.456123 0.456720 0.000072 0.471587 0.471223 0.471859 0.000079 0.434376 0.440535 0.435866 0.000066 0.448731 0.453927 0.449608 0.000073 1004.340000 1008.640000 1001.659500 914.225232 1025.240000 1019.530000 1024.892433 1030.288168 7970.420000 7971.830000 7973.448067 1630.820225
184 0.017558 0.132008 0.032845 0.000293 0.464989 0.464834 0.464344 0.000038 0.442618 0.448193 0.442769 0.000035 0.020755 0.128902 0.038887 0.000625 0.014362 0.135113 0.026803 0.000556 0.458467 0.457334 0.456744 0.000072 0.471511 0.472335 0.471945 0.000079 0.436582 0.440912 0.435851 0.000066 0.448654 0.455474 0.449688 0.000072 1000.580000 1005.730000 1001.495133 922.047634 1025.350000 1015.290000 1024.995700 1017.083298 7974.070000 7978.980000 7973.509167 1657.354212
185 0.017058 0.134560 0.032661 0.000312 0.464058 0.463548 0.464381 0.000037 0.441708 0.447098 0.442795 0.000034 0.020028 0.139836 0.038529 0.000694 0.014087 0.129284 0.026793 0.000545 0.456822 0.455415 0.456828 0.000071 0.471294 0.471681 0.471934 0.000079 0.434982 0.439636 0.435913 0.000065 0.448434 0.454561 0.449677 0.000072 998.490000 1004.000000 1001.269333 929.245092 1022.020000 1023.380000 1024.538200 1018.663099 7979.490000 7972.620000 7974.192467 1655.036578
186 0.016992 0.132073 0.032220 0.000302 0.464259 0.464030 0.464413 0.000037 0.441896 0.447432 0.442803 0.000034 0.020004 0.147241 0.037623 0.000645 0.013980 0.116905 0.026816 0.000549 0.456052 0.457026 0.456942 0.000070 0.472467 0.471033 0.471884 0.000079 0.434250 0.441537 0.435976 0.000064 0.449543 0.453327 0.449631 0.000072 999.320000 1006.620000 1001.263267 942.047856 1022.080000 1020.960000 1024.148667 1011.930961 7978.600000 7972.420000 7974.588067 1662.041574
187 0.017137 0.134735 0.032284 0.000313 0.465203 0.463936 0.464423 0.000037 0.442799 0.447476 0.442816 0.000034 0.020161 0.142502 0.037403 0.000648 0.014113 0.126969 0.027165 0.000600 0.456968 0.456851 0.457015 0.000071 0.473437 0.471021 0.471831 0.000079 0.435128 0.441134 0.436035 0.000065 0.450471 0.453819 0.449598 0.000072 1002.110000 1006.500000 1001.184100 930.209622 1019.310000 1016.240000 1023.946000 1017.641157 7978.580000 7977.260000 7974.869900 1644.455998
188 0.016980 0.131086 0.031772 0.000295 0.464316 0.463706 0.464406 0.000037 0.441949 0.447075 0.442774 0.000034 0.020007 0.137778 0.036883 0.000632 0.013953 0.124395 0.026661 0.000547 0.456810 0.456635 0.456904 0.000071 0.471821 0.470777 0.471908 0.000080 0.434970 0.440692 0.435903 0.000065 0.448928 0.453458 0.449646 0.000073 999.700000 1004.820000 1000.556500 934.634025 1024.900000 1019.090000 1024.096867 1023.793442 7975.400000 7976.090000 7975.346633 1693.971587
189 0.016786 0.130370 0.031442 0.000291 0.465528 0.462943 0.464423 0.000037 0.443091 0.446315 0.442774 0.000033 0.019533 0.138613 0.036473 0.000626 0.014039 0.122126 0.026410 0.000546 0.458121 0.455276 0.456916 0.000070 0.472935 0.470611 0.471931 0.000078 0.436192 0.439443 0.435894 0.000064 0.449990 0.453186 0.449655 0.000072 1001.160000 1007.960000 1000.557233 947.286983 1024.090000 1023.180000 1024.325100 1014.126049 7974.750000 7968.860000 7975.117667 1695.801939
190 0.016834 0.129336 0.031535 0.000293 0.464112 0.463850 0.464533 0.000037 0.441748 0.447124 0.442883 0.000034 0.019242 0.119421 0.036219 0.000595 0.014426 0.139250 0.026851 0.000580 0.457389 0.456248 0.457039 0.000070 0.470835 0.471452 0.472026 0.000080 0.435482 0.439407 0.435998 0.000064 0.448014 0.454842 0.449768 0.000073 998.950000 1004.820000 1000.641833 958.008474 1023.650000 1022.350000 1024.085767 1041.467143 7977.400000 7972.830000 7975.272400 1709.498205
191 0.016362 0.133049 0.031431 0.000302 0.464906 0.464534 0.464561 0.000037 0.442479 0.447960 0.442904 0.000034 0.018753 0.128984 0.036253 0.000655 0.013971 0.137113 0.026609 0.000551 0.457821 0.456712 0.457165 0.000070 0.471991 0.472356 0.471957 0.000081 0.435868 0.440325 0.436119 0.000065 0.449090 0.455594 0.449690 0.000074 1002.310000 1003.760000 1000.551267 959.533986 1027.110000 1029.010000 1023.682767 1032.810046 7970.580000 7967.230000 7975.765967 1686.082483
192 0.016861 0.131947 0.031463 0.000304 0.464628 0.463317 0.464534 0.000037 0.442239 0.446748 0.442880 0.000034 0.019665 0.148069 0.036122 0.000637 0.014057 0.115825 0.026804 0.000570 0.456577 0.456502 0.457130 0.000071 0.472678 0.470132 0.471938 0.000080 0.434732 0.441080 0.436079 0.000065 0.449747 0.452416 0.449681 0.000073 1000.290000 1003.280000 1000.472333 961.712504 1025.590000 1023.920000 1023.570900 1038.414446 7974.120000 7972.800000 7975.956767 1682.484524
193 0.016203 0.133407 0.031393 0.000299 0.464545 0.464363 0.464565 0.000038 0.442128 0.447816 0.442906 0.000034 0.019381 0.138631 0.036094 0.000641 0.013025 0.128184 0.026692 0.000563 0.458585 0.455948 0.457205 0.000070 0.470504 0.472779 0.471925 0.000080 0.436625 0.440082 0.436149 0.000065 0.447630 0.455549 0.449663 0.000073 1004.540000 995.980000 1000.729200 964.065067 1023.590000 1023.100000 1023.527133 1039.608907 7971.870000 7980.920000 7975.743667 1679.832715
194 0.016275 0.130204 0.031357 0.000302 0.464858 0.463421 0.464491 0.000038 0.442429 0.446760 0.442834 0.000035 0.019223 0.130646 0.036051 0.000642 0.013326 0.129761 0.026664 0.000568 0.457917 0.456713 0.457135 0.000072 0.471799 0.470129 0.471846 0.000081 0.435983 0.440409 0.436081 0.000066 0.448875 0.453111 0.449587 0.000074 995.270000 1000.790000 1000.866000 958.938394 1028.570000 1012.880000 1023.719300 1050.281990 7976.160000 7986.330000 7975.414700 1676.511289
195 0.016213 0.132610 0.031227 0.000302 0.463455 0.463583 0.464534 0.000037 0.441093 0.447034 0.442869 0.000034 0.019457 0.137246 0.035858 0.000637 0.012970 0.127974 0.026595 0.000574 0.456452 0.456211 0.457248 0.000071 0.470457 0.470955 0.471820 0.000080 0.434603 0.440263 0.436178 0.000065 0.447583 0.453806 0.449559 0.000073 1001.020000 1003.570000 1001.085133 955.027826 1028.330000 1018.430000 1024.148133 1047.072642 7970.650000 7978.000000 7974.766733 1664.188560
196 0.016229 0.132844 0.031145 0.000294 0.464388 0.464410 0.464512 0.000038 0.441980 0.447832 0.442844 0.000034 0.018868 0.153958 0.035696 0.000632 0.013589 0.111729 0.026595 0.000546 0.456852 0.457961 0.457201 0.000072 0.471924 0.470859 0.471823 0.000080 0.434953 0.442761 0.436126 0.000066 0.449007 0.452903 0.449562 0.000073 998.630000 1000.890000 1001.091500 956.535457 1027.270000 1023.670000 1024.110000 1052.914199 7974.100000 7975.440000 7974.798500 1662.505668
197 0.015932 0.128925 0.031164 0.000298 0.463564 0.463931 0.464514 0.000038 0.441183 0.447181 0.442847 0.000035 0.018566 0.136422 0.035724 0.000616 0.013298 0.121428 0.026603 0.000577 0.456379 0.454882 0.457242 0.000073 0.470750 0.472981 0.471786 0.000079 0.434488 0.438959 0.436167 0.000067 0.447878 0.455404 0.449527 0.000073 998.310000 999.020000 1000.963433 952.139965 1025.390000 1015.950000 1024.280067 1059.334713 7976.300000 7985.030000 7974.756500 1653.285609
198 0.015981 0.132697 0.031239 0.000314 0.464718 0.464082 0.464519 0.000038 0.442281 0.447513 0.442855 0.000035 0.018496 0.138340 0.036003 0.000668 0.013466 0.127055 0.026475 0.000590 0.457733 0.456743 0.457280 0.000074 0.471702 0.471421 0.471759 0.000081 0.435771 0.440823 0.436216 0.000068 0.448790 0.454203 0.449495 0.000074 1000.950000 1004.000000 1001.110567 951.444464 1027.280000 1023.800000 1024.234067 1059.950669 7971.770000 7972.200000 7974.655367 1641.106375
199 0.015712 0.129142 0.030711 0.000291 0.463484 0.464495 0.464498 0.000038 0.441096 0.447728 0.442808 0.000035 0.018582 0.130452 0.035216 0.000600 0.012841 0.127832 0.026207 0.000565 0.456430 0.456833 0.457292 0.000073 0.470539 0.472158 0.471703 0.000080 0.434537 0.440513 0.436189 0.000067 0.447654 0.454942 0.449428 0.000073 1003.990000 1001.280000 1001.360933 947.105934 1024.410000 1024.490000 1024.488267 1063.082025 7971.600000 7974.230000 7974.150800 1630.452744
200 0.015740 0.129409 0.030689 0.000295 0.464228 0.464997 0.464498 0.000038 0.441804 0.448217 0.442807 0.000035 0.018394 0.144832 0.035419 0.000636 0.013087 0.113986 0.025959 0.000542 0.458079 0.457977 0.457381 0.000073 0.470377 0.472016 0.471615 0.000079 0.436095 0.442320 0.436283 0.000067 0.447512 0.454115 0.449332 0.000072 994.640000 1005.280000 1001.586567 931.001278 1025.460000 1023.200000 1024.376833 1071.774352 7979.900000 7971.520000 7974.036600 1628.799810
201 0.015727 0.133413 0.030432 0.000293 0.464843 0.463870 0.464483 0.000038 0.442387 0.447347 0.442780 0.000035 0.018600 0.129766 0.034901 0.000604 0.012853 0.137060 0.025964 0.000558 0.457747 0.457164 0.457357 0.000072 0.471938 0.470575 0.471608 0.000080 0.435790 0.440794 0.436235 0.000066 0.448984 0.453900 0.449326 0.000073 1001.470000 1006.460000 1001.470067 937.205976 1029.880000 1027.170000 1024.605033 1070.880432 7968.650000 7966.370000 7973.924900 1634.527810
202 0.015586 0.129104 0.030591 0.000301 0.464060 0.462784 0.464506 0.000038 0.441636 0.446100 0.442810 0.000034 0.018020 0.140699 0.035305 0.000644 0.013151 0.117509 0.025878 0.000563 0.456700 0.455991 0.457335 0.000072 0.471420 0.469578 0.471676 0.000079 0.434766 0.440226 0.436233 0.000066 0.448507 0.451974 0.449386 0.000072 1001.880000 1001.690000 1001.751967 942.737445 1028.570000 1024.620000 1024.553400 1094.156179 7969.550000 7973.690000 7973.694633 1663.545563
203 0.015445 0.134837 0.030590 0.000312 0.464737 0.464074 0.464473 0.000038 0.442272 0.447613 0.442779 0.000035 0.018490 0.155413 0.035289 0.000655 0.012399 0.114260 0.025890 0.000586 0.457968 0.456162 0.457300 0.000072 0.471506 0.471987 0.471646 0.000079 0.435994 0.441125 0.436200 0.000066 0.448551 0.454100 0.449359 0.000072 1002.290000 1000.500000 1001.824067 947.378121 1023.070000 1026.100000 1024.312233 1103.073969 7974.640000 7973.400000 7973.863700 1651.071835
204 0.015458 0.131146 0.030430 0.000304 0.463367 0.464353 0.464497 0.000037 0.440972 0.447693 0.442794 0.000034 0.018183 0.143302 0.035328 0.000651 0.012734 0.118990 0.025532 0.000549 0.456666 0.457741 0.457371 0.000071 0.470068 0.470965 0.471624 0.000078 0.434742 0.442019 0.436269 0.000066 0.447202 0.453366 0.449319 0.000071 999.260000 1007.000000 1001.859400 947.748296 1023.990000 1018.860000 1024.044333 1106.301181 7976.750000 7974.140000 7974.096267 1661.361180
205 0.015221 0.128682 0.030092 0.000291 0.464414 0.463970 0.464456 0.000037 0.441955 0.447205 0.442738 0.000034 0.018264 0.125259 0.034773 0.000619 0.012179 0.132105 0.025410 0.000543 0.456377 0.457472 0.457416 0.000070 0.472452 0.470467 0.471495 0.000078 0.434471 0.440861 0.436284 0.000064 0.449438 0.453549 0.449191 0.000072 1000.820000 1007.380000 1001.893433 961.690200 1023.590000 1026.270000 1024.000700 1106.033227 7975.590000 7966.350000 7974.105867 1684.545327
206 0.015315 0.131415 0.029965 0.000297 0.465178 0.463998 0.464416 0.000037 0.442685 0.447369 0.442693 0.000034 0.018231 0.150849 0.034595 0.000629 0.012400 0.111981 0.025334 0.000536 0.458124 0.456501 0.457357 0.000071 0.472232 0.471494 0.471475 0.000076 0.436130 0.441218 0.436219 0.000065 0.449241 0.453519 0.449168 0.000070 994.250000 1004.640000 1001.884833 949.157773 1029.260000 1021.450000 1024.095600 1100.416066 7976.490000 7973.910000 7974.019567 1682.356606
207 0.015302 0.133904 0.030101 0.000311 0.464589 0.462773 0.464423 0.000037 0.442124 0.446329 0.442707 0.000034 0.017911 0.144326 0.034795 0.000664 0.012692 0.123483 0.025408 0.000567 0.458327 0.455885 0.457321 0.000071 0.470851 0.469660 0.471525 0.000077 0.436306 0.440307 0.436194 0.000065 0.447943 0.452351 0.449219 0.000070 1005.450000 1007.650000 1001.648733 950.320874 1020.820000 1025.430000 1024.257967 1094.646472 7973.730000 7966.920000 7974.093300 1687.946755
208 0.015351 0.129598 0.029732 0.000296 0.463932 0.463815 0.464427 0.000036 0.441503 0.447104 0.442692 0.000033 0.018150 0.145941 0.034287 0.000622 0.012553 0.113256 0.025176 0.000549 0.456659 0.456894 0.457367 0.000069 0.471205 0.470736 0.471487 0.000076 0.434734 0.441347 0.436213 0.000063 0.448272 0.452862 0.449172 0.000070 1001.180000 1003.060000 1001.476567 938.187320 1024.910000 1020.240000 1024.304333 1092.281761 7973.910000 7976.700000 7974.219100 1699.067938
209 0.014809 0.131550 0.029749 0.000299 0.464980 0.463223 0.464401 0.000037 0.442471 0.446640 0.442669 0.000034 0.017464 0.144818 0.034395 0.000642 0.012154 0.118282 0.025104 0.000536 0.460057 0.455001 0.457374 0.000069 0.469903 0.471446 0.471429 0.000077 0.437927 0.439492 0.436225 0.000064 0.447015 0.453788 0.449113 0.000071 995.150000 997.570000 1001.482600 931.765554 1032.870000 1020.710000 1024.432600 1107.141072 7971.980000 7981.720000 7974.084800 1714.445800
210 0.014898 0.129080 0.029849 0.000307 0.464889 0.464115 0.464319 0.000036 0.442390 0.447363 0.442595 0.000033 0.017548 0.138197 0.034389 0.000641 0.012249 0.119962 0.025310 0.000573 0.457739 0.456648 0.457290 0.000069 0.472040 0.471582 0.471347 0.000078 0.435729 0.440725 0.436145 0.000064 0.449050 0.454001 0.449045 0.000071 1001.970000 1005.560000 1001.342500 946.149249 1023.790000 1020.140000 1024.420500 1115.451836 7974.240000 7974.300000 7974.237000 1723.457579
211 0.014746 0.127333 0.029567 0.000302 0.465437 0.462974 0.464352 0.000037 0.442902 0.446192 0.442613 0.000034 0.017105 0.137291 0.034156 0.000631 0.012388 0.117374 0.024977 0.000553 0.458950 0.456287 0.457336 0.000070 0.471923 0.469661 0.471368 0.000079 0.436858 0.440338 0.436177 0.000064 0.448947 0.452047 0.449049 0.000072 1003.800000 998.990000 1001.005900 949.542168 1025.590000 1024.070000 1024.792133 1120.128462 7970.610000 7976.940000 7974.201967 1722.352997
212 0.014638 0.127685 0.029453 0.000294 0.464973 0.463868 0.464372 0.000037 0.442456 0.447059 0.442626 0.000034 0.016990 0.143490 0.034114 0.000647 0.012285 0.111880 0.024792 0.000511 0.458388 0.456392 0.457375 0.000070 0.471558 0.471344 0.471370 0.000078 0.436318 0.440747 0.436212 0.000064 0.448594 0.453370 0.449041 0.000072 998.330000 1006.710000 1001.144100 957.687390 1032.130000 1023.630000 1024.973033 1109.856123 7969.540000 7969.660000 7973.882867 1729.507468
213 0.014762 0.127424 0.029300 0.000288 0.464160 0.462994 0.464378 0.000037 0.441690 0.446215 0.442624 0.000034 0.017362 0.121952 0.033589 0.000580 0.012162 0.132896 0.025012 0.000551 0.458678 0.455009 0.457423 0.000070 0.469641 0.470978 0.471333 0.000078 0.436612 0.438357 0.436232 0.000064 0.446767 0.454074 0.449017 0.000071 999.010000 1001.240000 1001.130067 952.551748 1033.250000 1020.020000 1024.938433 1118.348924 7967.740000 7978.740000 7973.931500 1718.368350
214 0.014510 0.135999 0.029561 0.000318 0.464085 0.463979 0.464346 0.000036 0.441606 0.447580 0.442606 0.000033 0.016617 0.146367 0.033826 0.000653 0.012404 0.125631 0.025297 0.000597 0.457192 0.456848 0.457428 0.000068 0.470977 0.471111 0.471263 0.000078 0.435164 0.441324 0.436248 0.000063 0.448049 0.453837 0.448965 0.000072 998.910000 1001.660000 1000.897700 962.302341 1026.190000 1020.960000 1024.858467 1141.543454 7974.900000 7977.380000 7974.243833 1735.187275
215 0.014177 0.132161 0.029303 0.000308 0.462809 0.463615 0.464326 0.000037 0.440377 0.447042 0.442575 0.000034 0.016417 0.141098 0.033677 0.000650 0.011937 0.123224 0.024929 0.000556 0.455750 0.456269 0.457435 0.000069 0.469867 0.470960 0.471217 0.000078 0.433783 0.440511 0.436247 0.000064 0.446971 0.453574 0.448903 0.000071 998.780000 1000.550000 1000.926567 955.720277 1027.840000 1020.220000 1024.575200 1141.609853 7973.380000 7979.230000 7974.498233 1724.047847
216 0.014472 0.128979 0.029268 0.000303 0.465052 0.462948 0.464391 0.000037 0.442523 0.446250 0.442635 0.000034 0.016440 0.141026 0.033521 0.000653 0.012504 0.116933 0.025015 0.000553 0.456699 0.455936 0.457531 0.000069 0.473405 0.469960 0.471251 0.000077 0.434686 0.440191 0.436331 0.000064 0.450360 0.452308 0.448939 0.000071 997.830000 1002.500000 1000.856000 956.761634 1021.590000 1025.580000 1024.562433 1141.152764 7980.580000 7971.920000 7974.581567 1739.530496
217 0.013789 0.129628 0.028954 0.000294 0.464914 0.463665 0.464337 0.000037 0.442358 0.446963 0.442568 0.000034 0.015246 0.127617 0.032970 0.000610 0.012333 0.131639 0.024938 0.000549 0.458560 0.456212 0.457484 0.000070 0.471269 0.471118 0.471190 0.000078 0.436394 0.439782 0.436258 0.000064 0.448322 0.454144 0.448878 0.000071 996.130000 1001.950000 1000.784333 942.937836 1031.920000 1016.760000 1024.580567 1136.423024 7971.950000 7981.290000 7974.635100 1728.990938
218 0.013566 0.132227 0.028835 0.000303 0.464687 0.464372 0.464320 0.000037 0.442131 0.447765 0.442546 0.000034 0.014786 0.143162 0.032900 0.000657 0.012347 0.121291 0.024769 0.000550 0.458110 0.456583 0.457472 0.000069 0.471264 0.472162 0.471168 0.000078 0.435944 0.440912 0.436243 0.000064 0.448318 0.454618 0.448848 0.000072 1003.780000 996.000000 1000.812767 941.894034 1026.040000 1025.320000 1024.678933 1113.032482 7970.180000 7978.680000 7974.508300 1726.631331
219 0.013510 0.128662 0.028336 0.000308 0.464846 0.464460 0.464365 0.000037 0.442280 0.447670 0.442564 0.000034 0.014712 0.133834 0.031761 0.000654 0.012308 0.123490 0.024912 0.000565 0.457729 0.458610 0.457460 0.000069 0.471963 0.470309 0.471271 0.000077 0.435579 0.442371 0.436175 0.000064 0.448981 0.452968 0.448953 0.000071 1000.170000 1001.200000 1000.641867 939.362017 1023.620000 1021.540000 1024.145067 1108.180143 7976.210000 7977.260000 7975.213067 1718.169283
220 0.013375 0.128179 0.028102 0.000301 0.464979 0.463406 0.464449 0.000037 0.442398 0.446645 0.442632 0.000034 0.015071 0.131716 0.031281 0.000625 0.011678 0.124642 0.024924 0.000567 0.458082 0.456337 0.457544 0.000070 0.471875 0.470475 0.471355 0.000077 0.435932 0.440106 0.436230 0.000064 0.448865 0.453183 0.449034 0.000071 1000.830000 1008.250000 1000.550533 940.397134 1022.510000 1021.550000 1024.074400 1113.223231 7976.660000 7970.200000 7975.375067 1709.511158
221 0.013112 0.130112 0.028053 0.000306 0.464849 0.464242 0.464454 0.000037 0.442262 0.447535 0.442634 0.000034 0.013991 0.147427 0.031453 0.000670 0.012232 0.112797 0.024653 0.000539 0.457786 0.457076 0.457617 0.000068 0.471912 0.471407 0.471290 0.000077 0.435596 0.441594 0.436309 0.000063 0.448928 0.453477 0.448958 0.000070 1000.330000 1003.080000 1000.512300 937.011185 1027.000000 1018.280000 1024.108667 1107.320271 7972.670000 7978.640000 7975.379033 1693.131245
222 0.012575 0.124240 0.027779 0.000295 0.464668 0.463523 0.464416 0.000037 0.442063 0.446559 0.442584 0.000034 0.013244 0.123966 0.030892 0.000623 0.011906 0.124513 0.024665 0.000553 0.458892 0.456756 0.457590 0.000069 0.470443 0.470290 0.471242 0.000077 0.436610 0.440116 0.436255 0.000063 0.447516 0.453001 0.448913 0.000071 999.280000 997.440000 1000.554000 941.355157 1032.500000 1019.090000 1024.089700 1108.525178 7968.220000 7983.470000 7975.356300 1696.416457
223 0.012679 0.125831 0.027385 0.000306 0.464611 0.463293 0.464377 0.000037 0.442014 0.446420 0.442527 0.000034 0.013341 0.145916 0.030097 0.000689 0.012016 0.105747 0.024674 0.000540 0.457454 0.455132 0.457580 0.000069 0.471767 0.471455 0.471174 0.000078 0.435249 0.439671 0.436205 0.000063 0.448780 0.453170 0.448849 0.000071 997.740000 1002.900000 1000.776733 955.445797 1027.810000 1024.740000 1024.301800 1134.857173 7974.450000 7972.360000 7974.921467 1721.169729
224 0.012602 0.127638 0.027101 0.000313 0.464647 0.463512 0.464470 0.000036 0.442045 0.446718 0.442601 0.000033 0.013390 0.122625 0.029418 0.000676 0.011813 0.132650 0.024783 0.000571 0.458478 0.457218 0.457757 0.000068 0.470817 0.469805 0.471183 0.000078 0.436224 0.440488 0.436340 0.000063 0.447867 0.452947 0.448863 0.000072 1001.380000 1003.170000 1000.909500 943.644467 1030.380000 1021.350000 1024.380600 1146.026815 7968.240000 7975.480000 7974.709900 1725.204395
225 0.012616 0.126825 0.026904 0.000302 0.465318 0.464190 0.464464 0.000037 0.442682 0.447322 0.442586 0.000034 0.013127 0.145109 0.029031 0.000645 0.012104 0.108542 0.024777 0.000560 0.458979 0.455968 0.457698 0.000069 0.471656 0.472413 0.471231 0.000079 0.436687 0.440425 0.436265 0.000064 0.448678 0.454220 0.448908 0.000072 994.580000 995.960000 1000.969767 932.163608 1023.920000 1025.650000 1024.254867 1115.916152 7981.500000 7978.390000 7974.775367 1695.264679
226 0.012266 0.126614 0.026812 0.000307 0.463744 0.463943 0.464460 0.000037 0.441170 0.447076 0.442578 0.000034 0.012520 0.133187 0.028820 0.000636 0.012013 0.120040 0.024803 0.000579 0.456529 0.456214 0.457736 0.000069 0.470960 0.471672 0.471183 0.000079 0.434328 0.440062 0.436291 0.000063 0.448012 0.454090 0.448864 0.000073 999.320000 999.610000 1000.650633 934.611501 1029.730000 1029.160000 1024.561467 1111.849018 7970.950000 7971.230000 7974.787900 1708.670118
227 0.011737 0.128460 0.026751 0.000315 0.464614 0.463960 0.464480 0.000037 0.441971 0.447185 0.442594 0.000034 0.011943 0.140654 0.028799 0.000660 0.011531 0.116267 0.024703 0.000573 0.457980 0.457205 0.457824 0.000069 0.471248 0.470715 0.471136 0.000078 0.435679 0.441377 0.436373 0.000064 0.448263 0.452993 0.448814 0.000071 1001.340000 1008.140000 1000.670967 912.397540 1025.350000 1024.110000 1024.243967 1110.820006 7973.310000 7967.750000 7975.085067 1716.004747
228 0.011701 0.131845 0.026506 0.000319 0.463967 0.463395 0.464492 0.000038 0.441354 0.446818 0.442593 0.000035 0.011615 0.136717 0.028340 0.000684 0.011786 0.126972 0.024673 0.000564 0.457772 0.456000 0.457798 0.000070 0.470162 0.470791 0.471187 0.000079 0.435465 0.440036 0.436325 0.000065 0.447243 0.453600 0.448861 0.000072 996.450000 1007.320000 1000.717100 908.607153 1024.510000 1019.390000 1024.052100 1116.290447 7979.040000 7973.290000 7975.230800 1737.488168
229 0.011430 0.129057 0.025967 0.000304 0.463591 0.463052 0.464508 0.000038 0.440983 0.446352 0.442581 0.000035 0.011175 0.139216 0.027412 0.000660 0.011684 0.118899 0.024523 0.000543 0.456745 0.455602 0.457822 0.000070 0.470437 0.470502 0.471194 0.000079 0.434466 0.439782 0.436301 0.000064 0.447499 0.452921 0.448861 0.000072 997.120000 1003.970000 1000.873800 890.353820 1023.620000 1021.920000 1024.412233 1073.075275 7979.260000 7974.110000 7974.713967 1702.577777
230 0.011445 0.129703 0.025656 0.000305 0.464930 0.462885 0.464466 0.000038 0.442256 0.446226 0.442526 0.000035 0.011230 0.148334 0.027156 0.000666 0.011659 0.111071 0.024155 0.000525 0.458615 0.457328 0.457814 0.000070 0.471245 0.468442 0.471118 0.000079 0.436246 0.441878 0.436281 0.000065 0.448265 0.450573 0.448770 0.000072 1004.510000 999.990000 1001.252367 879.933998 1030.370000 1028.060000 1024.670600 1061.300761 7965.120000 7971.950000 7974.077033 1689.952814
231 0.011241 0.127365 0.025607 0.000307 0.463821 0.464228 0.464485 0.000038 0.441192 0.447385 0.442541 0.000035 0.011135 0.134986 0.027066 0.000670 0.011347 0.119743 0.024147 0.000524 0.456796 0.456675 0.457777 0.000070 0.470847 0.471781 0.471193 0.000079 0.434512 0.440591 0.436242 0.000065 0.447872 0.454179 0.448840 0.000072 1002.500000 1006.980000 1001.384267 875.453169 1022.440000 1022.820000 1024.489633 1084.502644 7975.060000 7970.200000 7974.126100 1714.720031
232 0.011237 0.126197 0.025553 0.000316 0.464345 0.463358 0.464516 0.000037 0.441689 0.446500 0.442568 0.000034 0.010770 0.136063 0.026871 0.000692 0.011705 0.116330 0.024235 0.000537 0.457191 0.456363 0.457815 0.000069 0.471499 0.470352 0.471217 0.000078 0.434870 0.440348 0.436268 0.000063 0.448509 0.452651 0.448867 0.000071 1004.450000 1008.720000 1001.479233 870.773266 1021.490000 1019.730000 1024.616267 1075.087165 7974.060000 7971.550000 7973.904500 1716.872125
233 0.011099 0.125802 0.025414 0.000310 0.465436 0.463704 0.464594 0.000037 0.442719 0.446809 0.442635 0.000034 0.010969 0.127553 0.026384 0.000667 0.011229 0.124050 0.024444 0.000555 0.458527 0.456664 0.457836 0.000069 0.472346 0.470743 0.471353 0.000077 0.436149 0.440209 0.436263 0.000063 0.449290 0.453408 0.449008 0.000071 1007.970000 999.050000 1001.675900 865.748749 1019.850000 1019.230000 1024.403400 1075.338866 7972.180000 7981.720000 7973.920700 1716.190632
234 0.010966 0.130845 0.025238 0.000309 0.465507 0.463674 0.464521 0.000038 0.442780 0.447032 0.442557 0.000034 0.010553 0.136397 0.026048 0.000633 0.011378 0.125293 0.024428 0.000576 0.458761 0.456354 0.457710 0.000070 0.472254 0.470993 0.471333 0.000078 0.436350 0.440356 0.436127 0.000064 0.449210 0.453708 0.448988 0.000072 1004.110000 1005.200000 1002.026267 872.561977 1019.510000 1023.710000 1024.335867 1071.171875 7976.380000 7971.090000 7973.637867 1729.030457
235 0.010758 0.128141 0.024936 0.000300 0.464764 0.463671 0.464558 0.000037 0.442064 0.446895 0.442577 0.000034 0.010649 0.133114 0.025820 0.000636 0.010868 0.123168 0.024052 0.000543 0.458249 0.456612 0.457794 0.000069 0.471279 0.470730 0.471323 0.000079 0.435869 0.440437 0.436195 0.000063 0.448259 0.453352 0.448960 0.000072 1003.350000 1005.260000 1002.195467 873.535151 1026.080000 1019.250000 1024.536500 1049.303703 7970.570000 7975.490000 7973.268033 1743.869049
236 0.010832 0.131471 0.025102 0.000324 0.465157 0.463588 0.464563 0.000038 0.442441 0.446982 0.442590 0.000035 0.010676 0.146164 0.025866 0.000676 0.010989 0.116778 0.024339 0.000582 0.458590 0.456479 0.457757 0.000069 0.471724 0.470696 0.471369 0.000079 0.436194 0.440963 0.436162 0.000064 0.448687 0.453001 0.449017 0.000073 1001.750000 1004.510000 1002.280567 879.031678 1029.510000 1022.150000 1024.724867 1041.408432 7968.740000 7973.340000 7972.994567 1763.934467
237 0.011027 0.126948 0.024854 0.000306 0.463959 0.463983 0.464589 0.000038 0.441313 0.447131 0.442602 0.000034 0.010799 0.143778 0.025686 0.000667 0.011254 0.110118 0.024023 0.000532 0.457506 0.458438 0.457761 0.000069 0.470412 0.469527 0.471416 0.000080 0.435171 0.442705 0.436158 0.000063 0.447454 0.451557 0.449047 0.000073 1000.950000 1003.840000 1002.322500 887.016060 1025.880000 1023.670000 1024.543133 1067.649258 7973.170000 7972.490000 7973.134367 1819.136251
238 0.010842 0.129414 0.024685 0.000309 0.464810 0.463852 0.464570 0.000037 0.442111 0.447130 0.442576 0.000034 0.010747 0.131786 0.025359 0.000633 0.010936 0.127043 0.024011 0.000557 0.457264 0.457617 0.457713 0.000069 0.472356 0.470086 0.471428 0.000079 0.434938 0.441326 0.436095 0.000064 0.449285 0.452934 0.449057 0.000072 1002.820000 1003.210000 1002.671200 895.391019 1022.060000 1020.350000 1024.212800 1063.186814 7975.120000 7976.440000 7973.116000 1844.889785
239 0.010782 0.127850 0.024658 0.000305 0.464054 0.463709 0.464565 0.000038 0.441391 0.446916 0.442569 0.000035 0.010148 0.128571 0.025287 0.000628 0.011415 0.127129 0.024028 0.000556 0.456864 0.456913 0.457735 0.000069 0.471245 0.470505 0.471394 0.000079 0.434528 0.440496 0.436112 0.000064 0.448253 0.453336 0.449026 0.000072 999.980000 1003.930000 1002.864133 905.742289 1029.110000 1023.800000 1024.041667 1043.020111 7970.910000 7972.270000 7973.094200 1846.826500
240 0.010868 0.125842 0.024554 0.000307 0.464754 0.464427 0.464565 0.000038 0.442059 0.447498 0.442565 0.000035 0.010495 0.140291 0.025152 0.000641 0.011242 0.111393 0.023956 0.000548 0.458615 0.457652 0.457815 0.000070 0.470892 0.471203 0.471316 0.000079 0.436209 0.441784 0.436181 0.000065 0.447909 0.453212 0.448948 0.000073 1003.000000 1009.610000 1002.947200 892.637342 1023.590000 1022.960000 1024.036000 1033.415964 7973.410000 7967.430000 7973.016800 1838.433395
241 0.010682 0.127396 0.024367 0.000307 0.465379 0.464342 0.464524 0.000038 0.442644 0.447495 0.442517 0.000035 0.010167 0.138401 0.024941 0.000645 0.011197 0.116391 0.023793 0.000544 0.457658 0.457618 0.457735 0.000070 0.473100 0.471067 0.471314 0.000080 0.435284 0.441657 0.436095 0.000065 0.450005 0.453333 0.448938 0.000073 1004.390000 1005.330000 1002.872933 889.916804 1022.090000 1022.980000 1023.867067 1021.655565 7973.520000 7971.690000 7973.260000 1851.734860
242 0.010890 0.128516 0.024208 0.000298 0.464407 0.463926 0.464519 0.000038 0.441731 0.447155 0.442503 0.000035 0.010620 0.128174 0.024733 0.000626 0.011160 0.128858 0.023683 0.000533 0.458269 0.457933 0.457708 0.000069 0.470545 0.469919 0.471329 0.000080 0.435887 0.441445 0.436059 0.000063 0.447575 0.452865 0.448947 0.000074 1005.030000 1004.070000 1003.061633 901.230561 1024.740000 1020.840000 1023.764233 1026.361314 7970.230000 7975.090000 7973.174133 1897.920388
243 0.010645 0.125254 0.024323 0.000310 0.464047 0.463700 0.464531 0.000039 0.441377 0.446778 0.442520 0.000036 0.010263 0.144207 0.024772 0.000643 0.011027 0.106300 0.023874 0.000563 0.458064 0.457507 0.457757 0.000071 0.470030 0.469893 0.471305 0.000082 0.435674 0.441842 0.436107 0.000065 0.447080 0.451713 0.448933 0.000075 1002.900000 1006.620000 1002.866100 912.426692 1027.630000 1027.760000 1023.396967 1028.901786 7969.470000 7965.620000 7973.736933 1914.904285
244 0.010710 0.124205 0.024321 0.000310 0.464669 0.462175 0.464513 0.000038 0.441971 0.445276 0.442503 0.000035 0.010030 0.142276 0.024628 0.000640 0.011389 0.106133 0.024014 0.000564 0.458357 0.454929 0.457760 0.000070 0.470981 0.469420 0.471265 0.000080 0.435940 0.439296 0.436103 0.000064 0.448001 0.451256 0.448903 0.000073 998.930000 1001.920000 1002.649600 906.016331 1023.670000 1020.750000 1023.356667 1027.090651 7977.400000 7977.330000 7973.993733 1927.548123
245 0.010510 0.123698 0.024025 0.000295 0.464478 0.464264 0.464520 0.000038 0.441779 0.447236 0.442495 0.000035 0.009631 0.127182 0.024233 0.000604 0.011389 0.120215 0.023816 0.000543 0.456813 0.457514 0.457747 0.000070 0.472143 0.471013 0.471294 0.000080 0.434454 0.440998 0.436071 0.000065 0.449105 0.453474 0.448920 0.000073 1001.710000 1001.610000 1002.631767 903.793953 1018.920000 1016.780000 1023.204900 1027.628860 7979.370000 7981.610000 7974.163333 1936.152688
246 0.010701 0.127054 0.024137 0.000309 0.464322 0.464030 0.464448 0.000038 0.441641 0.447181 0.442433 0.000035 0.010248 0.129650 0.024370 0.000619 0.011155 0.124459 0.023904 0.000581 0.458090 0.456515 0.457670 0.000072 0.470555 0.471546 0.471227 0.000078 0.435698 0.440172 0.436005 0.000066 0.447585 0.454191 0.448861 0.000072 1003.640000 1003.440000 1002.727567 898.416493 1019.690000 1019.040000 1023.548967 1023.525468 7976.670000 7977.520000 7973.723467 1909.141825
247 0.010489 0.124401 0.023874 0.000296 0.465086 0.463917 0.464496 0.000038 0.442356 0.446942 0.442465 0.000035 0.010026 0.132863 0.024120 0.000603 0.010951 0.115940 0.023629 0.000552 0.457388 0.457158 0.457716 0.000071 0.472782 0.470677 0.471276 0.000079 0.435020 0.440943 0.436036 0.000066 0.449691 0.452940 0.448894 0.000072 1004.430000 1006.220000 1002.919767 908.909463 1022.650000 1018.980000 1023.841300 1021.458297 7972.920000 7974.800000 7973.238933 1897.413134
248 0.010234 0.125801 0.023863 0.000293 0.464791 0.463700 0.464473 0.000038 0.442063 0.446805 0.442443 0.000035 0.009925 0.138111 0.024243 0.000603 0.010544 0.113491 0.023482 0.000533 0.457546 0.457029 0.457684 0.000070 0.472035 0.470371 0.471263 0.000080 0.435165 0.441083 0.436012 0.000064 0.448960 0.452527 0.448874 0.000072 1002.460000 1004.240000 1003.084233 928.452989 1020.810000 1016.250000 1023.652867 1035.097035 7976.730000 7979.510000 7973.262900 1916.154936
249 0.010502 0.125162 0.023896 0.000300 0.464511 0.464293 0.464463 0.000038 0.441811 0.447337 0.442435 0.000035 0.010179 0.134787 0.024110 0.000607 0.010826 0.115536 0.023683 0.000565 0.457762 0.456668 0.457683 0.000069 0.471260 0.471918 0.471244 0.000080 0.435383 0.440574 0.436005 0.000064 0.448238 0.454099 0.448866 0.000073 1006.390000 1004.950000 1003.220900 939.570341 1023.250000 1026.730000 1023.656500 1043.424688 7970.360000 7968.320000 7973.122600 1936.543963
250 0.010416 0.125270 0.024055 0.000313 0.464196 0.463520 0.464427 0.000038 0.441507 0.446608 0.442409 0.000035 0.009844 0.131967 0.024302 0.000635 0.010987 0.118573 0.023809 0.000584 0.457417 0.456353 0.457693 0.000070 0.470975 0.470687 0.471162 0.000081 0.435039 0.440134 0.436023 0.000064 0.447976 0.453082 0.448794 0.000074 1003.550000 1008.600000 1003.590967 936.506404 1023.300000 1021.170000 1023.317300 1045.371021 7973.150000 7970.230000 7973.091733 1947.119332
251 0.010335 0.124966 0.023751 0.000302 0.463544 0.464153 0.464405 0.000038 0.440883 0.447194 0.442372 0.000034 0.009856 0.106035 0.023927 0.000591 0.010813 0.143897 0.023574 0.000581 0.455592 0.457890 0.457608 0.000070 0.471496 0.470416 0.471202 0.000080 0.433305 0.440298 0.435924 0.000064 0.448462 0.454090 0.448820 0.000073 1000.520000 1010.020000 1003.743933 948.682109 1024.710000 1023.030000 1023.390833 1047.793177 7974.770000 7966.950000 7972.865233 1968.927279
252 0.010200 0.123831 0.023579 0.000295 0.463944 0.462843 0.464512 0.000038 0.441256 0.445893 0.442465 0.000035 0.010012 0.126779 0.023899 0.000618 0.010389 0.120882 0.023259 0.000529 0.457739 0.456472 0.457639 0.000070 0.470148 0.469215 0.471384 0.000080 0.435353 0.439988 0.435952 0.000065 0.447160 0.451798 0.448978 0.000073 1004.000000 1011.190000 1004.046600 955.136129 1021.990000 1021.070000 1023.258900 1041.709265 7974.010000 7967.740000 7972.694500 1963.455537
253 0.009994 0.126062 0.023585 0.000300 0.464075 0.463393 0.464438 0.000038 0.441371 0.446527 0.442396 0.000035 0.009702 0.137350 0.023854 0.000627 0.010285 0.114775 0.023316 0.000532 0.456307 0.455940 0.457530 0.000071 0.471842 0.470846 0.471346 0.000080 0.433977 0.440011 0.435847 0.000065 0.448764 0.453043 0.448944 0.000073 1000.370000 1003.880000 1004.162967 959.479989 1016.570000 1024.150000 1023.112400 1051.684890 7983.060000 7971.970000 7972.724633 1972.947081
254 0.010020 0.123292 0.023567 0.000303 0.463855 0.463477 0.464442 0.000038 0.441163 0.446468 0.442398 0.000035 0.009264 0.132876 0.023832 0.000629 0.010776 0.113708 0.023302 0.000545 0.456020 0.457702 0.457444 0.000072 0.471690 0.469252 0.471440 0.000080 0.433683 0.441461 0.435763 0.000066 0.448644 0.451475 0.449034 0.000073 1007.360000 1009.850000 1004.131233 967.513700 1020.480000 1018.300000 1022.753267 1054.976099 7972.160000 7971.850000 7973.115500 1979.104314
255 0.009902 0.122144 0.023288 0.000291 0.464648 0.463817 0.464456 0.000039 0.441911 0.446734 0.442397 0.000035 0.009654 0.130152 0.023395 0.000589 0.010149 0.114136 0.023181 0.000538 0.458073 0.455845 0.457545 0.000073 0.471223 0.471789 0.471367 0.000081 0.435652 0.439561 0.435837 0.000067 0.448170 0.453906 0.448958 0.000074 1007.600000 1006.220000 1004.111900 970.291711 1021.200000 1023.650000 1022.406567 1063.627133 7971.200000 7970.130000 7973.481533 1994.781418
256 0.009845 0.126290 0.023301 0.000303 0.463284 0.464394 0.464527 0.000038 0.440612 0.447488 0.442466 0.000035 0.009478 0.148806 0.023502 0.000636 0.010212 0.103775 0.023101 0.000543 0.455502 0.456964 0.457519 0.000073 0.471065 0.471823 0.471535 0.000080 0.433201 0.441556 0.435818 0.000067 0.448022 0.453420 0.449114 0.000073 1003.430000 1007.440000 1004.016167 979.508722 1023.970000 1018.660000 1022.419367 1050.384210 7972.600000 7973.900000 7973.564467 2002.180991
257 0.009740 0.123490 0.023088 0.000288 0.464663 0.464328 0.464480 0.000039 0.441917 0.447286 0.442411 0.000036 0.009144 0.137027 0.023131 0.000586 0.010335 0.109953 0.023046 0.000536 0.457875 0.457697 0.457450 0.000073 0.471451 0.470959 0.471511 0.000080 0.435438 0.441664 0.435734 0.000067 0.448396 0.452908 0.449088 0.000074 1002.600000 1007.070000 1004.113233 973.376691 1023.310000 1015.760000 1022.320300 1051.079196 7974.090000 7977.170000 7973.566467 1992.578320
258 0.009937 0.126785 0.023233 0.000308 0.464421 0.463964 0.464505 0.000038 0.441697 0.447105 0.442441 0.000035 0.009826 0.133300 0.023258 0.000629 0.010047 0.120270 0.023207 0.000563 0.457417 0.456939 0.457417 0.000072 0.471425 0.470989 0.471593 0.000078 0.435037 0.440757 0.435709 0.000067 0.448356 0.453453 0.449173 0.000072 1004.570000 1004.110000 1003.898933 973.072310 1027.490000 1021.680000 1022.242600 1054.798015 7967.940000 7974.210000 7973.858467 2024.638867
259 0.009763 0.125305 0.023296 0.000313 0.464011 0.464482 0.464514 0.000038 0.441299 0.447523 0.442453 0.000035 0.009128 0.137427 0.023356 0.000655 0.010398 0.113183 0.023235 0.000570 0.456544 0.457477 0.457407 0.000071 0.471479 0.471486 0.471622 0.000079 0.434173 0.441474 0.435704 0.000066 0.448425 0.453571 0.449203 0.000072 1002.240000 1007.730000 1003.725700 962.025778 1023.080000 1029.300000 1022.154833 1055.169107 7974.680000 7962.970000 7974.119467 2003.809598
260 0.009581 0.122624 0.022996 0.000295 0.464048 0.464421 0.464501 0.000038 0.441325 0.447331 0.442426 0.000035 0.008700 0.136774 0.022912 0.000621 0.010462 0.108474 0.023080 0.000537 0.455479 0.456731 0.457310 0.000072 0.472617 0.472111 0.471692 0.000078 0.433140 0.440733 0.435590 0.000066 0.449510 0.453929 0.449262 0.000072 1002.590000 1008.110000 1003.677033 937.101328 1019.510000 1020.190000 1022.360267 1051.818517 7977.900000 7971.700000 7973.962700 1971.074750
261 0.009530 0.126441 0.023177 0.000310 0.464693 0.463958 0.464416 0.000039 0.441934 0.447083 0.442354 0.000036 0.008922 0.117943 0.022976 0.000632 0.010139 0.134940 0.023378 0.000588 0.456640 0.457236 0.457223 0.000073 0.472745 0.470681 0.471609 0.000080 0.434254 0.440271 0.435511 0.000067 0.449615 0.453894 0.449197 0.000074 1006.500000 1007.520000 1003.624900 961.785525 1017.420000 1022.450000 1022.477067 1055.032053 7976.080000 7970.030000 7973.898033 2014.856208
262 0.009349 0.124804 0.022766 0.000298 0.464771 0.462814 0.464461 0.000039 0.442000 0.445914 0.442376 0.000036 0.008999 0.144009 0.022828 0.000640 0.009699 0.105600 0.022704 0.000526 0.458220 0.455723 0.457214 0.000073 0.471323 0.469906 0.471708 0.000081 0.435759 0.440137 0.435495 0.000067 0.448242 0.451690 0.449258 0.000074 998.350000 1008.130000 1003.966000 953.376049 1022.840000 1021.020000 1022.430233 1081.384333 7978.810000 7970.850000 7973.603767 2036.014208
263 0.009582 0.132778 0.022775 0.000313 0.464047 0.463813 0.464490 0.000038 0.441323 0.447261 0.442405 0.000035 0.008884 0.143712 0.022494 0.000628 0.010279 0.121844 0.023055 0.000585 0.458385 0.456477 0.457267 0.000072 0.469709 0.471148 0.471714 0.000080 0.435910 0.440839 0.435528 0.000066 0.446737 0.453683 0.449281 0.000073 997.650000 1004.700000 1004.263967 962.254360 1022.470000 1017.810000 1022.340900 1080.122943 7979.880000 7977.490000 7973.395133 2024.550932
264 0.008883 0.122757 0.022748 0.000306 0.464073 0.464402 0.464500 0.000038 0.441314 0.447319 0.442412 0.000035 0.008237 0.126531 0.022515 0.000609 0.009530 0.118983 0.022980 0.000584 0.456990 0.456116 0.457208 0.000073 0.471157 0.472687 0.471791 0.000080 0.434552 0.439637 0.435473 0.000067 0.448076 0.455002 0.449351 0.000073 1006.530000 1006.890000 1004.348567 983.673245 1019.510000 1019.650000 1022.162833 1065.287537 7973.960000 7973.460000 7973.488600 2025.275059
265 0.009216 0.123504 0.022762 0.000309 0.464886 0.463519 0.464468 0.000039 0.442103 0.446518 0.442382 0.000036 0.008529 0.131289 0.022810 0.000658 0.009902 0.115720 0.022713 0.000549 0.458035 0.456625 0.457176 0.000074 0.471738 0.470412 0.471760 0.000080 0.435559 0.440358 0.435457 0.000068 0.448647 0.452678 0.449307 0.000073 1008.710000 1008.410000 1004.651800 993.300024 1019.440000 1017.940000 1022.281100 1067.597921 7971.850000 7973.650000 7973.067100 2039.807223
266 0.009304 0.124543 0.022640 0.000307 0.464299 0.463946 0.464454 0.000039 0.441549 0.446976 0.442364 0.000036 0.008686 0.127162 0.022601 0.000639 0.009921 0.121923 0.022679 0.000559 0.457430 0.456199 0.457239 0.000075 0.471168 0.471693 0.471670 0.000081 0.434993 0.439747 0.435507 0.000069 0.448106 0.454204 0.449221 0.000074 1008.530000 1010.710000 1004.330467 998.087463 1020.500000 1017.000000 1021.907733 1079.027297 7970.970000 7972.290000 7973.761800 2044.462008
267 0.009236 0.128552 0.022907 0.000326 0.464441 0.464786 0.464440 0.000039 0.441681 0.447975 0.442363 0.000036 0.008455 0.133939 0.022712 0.000665 0.010017 0.123165 0.023103 0.000613 0.457566 0.456635 0.457214 0.000074 0.471317 0.472937 0.471667 0.000079 0.435110 0.440501 0.435488 0.000068 0.448252 0.455449 0.449238 0.000073 1006.610000 1006.650000 1004.531933 998.627842 1024.670000 1018.690000 1021.792600 1079.174074 7968.720000 7974.660000 7973.675467 2047.689843
268 0.008900 0.132205 0.022689 0.000328 0.464731 0.463080 0.464438 0.000038 0.441940 0.446537 0.442351 0.000035 0.008314 0.139908 0.022470 0.000660 0.009485 0.124502 0.022908 0.000604 0.458980 0.455243 0.457288 0.000074 0.470483 0.470918 0.471589 0.000080 0.436447 0.439476 0.435547 0.000068 0.447433 0.453597 0.449155 0.000073 1002.040000 1004.510000 1004.667200 1000.053223 1016.160000 1025.340000 1021.706700 1103.273138 7981.800000 7970.150000 7973.626100 2056.131126
269 0.009090 0.126826 0.022588 0.000315 0.465056 0.462682 0.464427 0.000038 0.442258 0.445889 0.442335 0.000035 0.008835 0.135022 0.022279 0.000630 0.009344 0.118629 0.022897 0.000597 0.458205 0.454458 0.457317 0.000073 0.471907 0.470907 0.471537 0.000079 0.435736 0.438486 0.435565 0.000067 0.448779 0.453293 0.449105 0.000073 1004.540000 1003.390000 1004.589167 1018.958148 1019.180000 1021.590000 1021.635133 1110.639086 7976.280000 7975.020000 7973.775700 2076.400217
270 0.008974 0.120577 0.022436 0.000315 0.464144 0.462692 0.464377 0.000038 0.441386 0.445586 0.442280 0.000035 0.008628 0.125002 0.022303 0.000658 0.009321 0.116152 0.022569 0.000577 0.457560 0.456338 0.457385 0.000073 0.470728 0.469045 0.471369 0.000079 0.435114 0.439771 0.435631 0.000067 0.447658 0.451400 0.448929 0.000073 1003.190000 1012.910000 1004.457900 1027.163232 1023.360000 1022.260000 1021.215600 1094.066015 7973.450000 7964.830000 7974.326500 2054.477698
271 0.009137 0.124037 0.022269 0.000307 0.463937 0.463443 0.464338 0.000038 0.441197 0.446473 0.442234 0.000035 0.008742 0.136110 0.021949 0.000626 0.009532 0.111963 0.022590 0.000577 0.457586 0.455825 0.457432 0.000073 0.470288 0.471061 0.471243 0.000080 0.435143 0.439839 0.435658 0.000067 0.447250 0.453106 0.448810 0.000073 1003.300000 1008.780000 1004.489733 1025.783877 1022.830000 1015.390000 1021.081033 1094.132362 7973.870000 7975.830000 7974.429233 2040.228487
272 0.008781 0.126600 0.022294 0.000316 0.463259 0.464248 0.464348 0.000037 0.440535 0.447365 0.442245 0.000035 0.008782 0.142337 0.022066 0.000641 0.008780 0.110864 0.022521 0.000582 0.457085 0.457025 0.457479 0.000071 0.469432 0.471471 0.471216 0.000079 0.434670 0.441290 0.435709 0.000066 0.446399 0.453440 0.448781 0.000072 1007.980000 1006.890000 1004.486833 1037.963048 1024.330000 1019.570000 1020.934467 1119.827962 7967.690000 7973.540000 7974.578700 2095.942370
273 0.008305 0.125152 0.022130 0.000312 0.463565 0.463242 0.464372 0.000038 0.440803 0.446337 0.442260 0.000035 0.007038 0.118103 0.021811 0.000617 0.009573 0.132201 0.022450 0.000599 0.456969 0.456528 0.457500 0.000072 0.470162 0.469956 0.471244 0.000079 0.434472 0.439607 0.435716 0.000066 0.447133 0.453068 0.448805 0.000073 1006.760000 998.860000 1004.436633 1030.894989 1023.910000 1024.600000 1020.899500 1128.372454 7969.330000 7976.540000 7974.663867 2102.033622
274 0.008038 0.123829 0.021944 0.000307 0.464556 0.463065 0.464329 0.000038 0.441730 0.446103 0.442210 0.000035 0.006893 0.125279 0.021669 0.000624 0.009183 0.122379 0.022218 0.000566 0.457737 0.456245 0.457513 0.000072 0.471375 0.469884 0.471146 0.000080 0.435195 0.439697 0.435720 0.000066 0.448265 0.452509 0.448700 0.000073 1010.310000 1005.230000 1004.377267 1034.575410 1020.560000 1019.340000 1020.989733 1127.492680 7969.130000 7975.430000 7974.633000 2133.181265
275 0.007939 0.126092 0.021785 0.000323 0.464015 0.463241 0.464374 0.000038 0.441212 0.446384 0.442245 0.000035 0.006758 0.133396 0.021240 0.000680 0.009121 0.118787 0.022331 0.000580 0.457370 0.456664 0.457578 0.000071 0.470661 0.469818 0.471170 0.000079 0.434840 0.440501 0.435761 0.000066 0.447584 0.452267 0.448728 0.000073 1006.340000 1006.840000 1004.367167 1043.715809 1022.760000 1018.310000 1021.064933 1135.040933 7970.900000 7974.850000 7974.567900 2176.278036
276 0.007943 0.122888 0.021216 0.000317 0.464782 0.462976 0.464331 0.000038 0.441940 0.445971 0.442175 0.000035 0.006706 0.133953 0.020180 0.000657 0.009179 0.111823 0.022252 0.000579 0.458104 0.456140 0.457520 0.000071 0.471461 0.469811 0.471142 0.000079 0.435534 0.440031 0.435652 0.000066 0.448347 0.451912 0.448697 0.000073 1003.900000 1006.000000 1004.897867 1011.503554 1023.720000 1014.530000 1021.094133 1130.307251 7972.380000 7979.470000 7974.008000 2115.823867
277 0.007903 0.122810 0.020967 0.000304 0.463426 0.463855 0.464325 0.000038 0.440650 0.446803 0.442157 0.000035 0.006711 0.127768 0.019913 0.000625 0.009094 0.117852 0.022022 0.000559 0.456971 0.458282 0.457553 0.000071 0.469881 0.469429 0.471097 0.000079 0.434458 0.441756 0.435671 0.000065 0.446842 0.451850 0.448643 0.000073 1004.940000 1009.330000 1004.903633 998.443523 1022.640000 1018.740000 1021.070933 1116.757970 7972.420000 7971.930000 7974.025433 2103.080920
278 0.007918 0.121642 0.021061 0.000308 0.464519 0.463461 0.464335 0.000038 0.441689 0.446370 0.442171 0.000035 0.006828 0.133464 0.019919 0.000641 0.009008 0.109819 0.022203 0.000568 0.457815 0.455700 0.457621 0.000071 0.471223 0.471222 0.471048 0.000080 0.435265 0.439588 0.435736 0.000066 0.448112 0.453152 0.448606 0.000073 1005.390000 1005.940000 1004.954233 994.543210 1024.710000 1018.510000 1020.825967 1098.976624 7969.900000 7975.550000 7974.219800 2101.869467
279 0.007583 0.122778 0.020850 0.000308 0.464670 0.464033 0.464313 0.000038 0.441816 0.446970 0.442140 0.000035 0.006224 0.126284 0.019649 0.000621 0.008942 0.119273 0.022051 0.000589 0.458006 0.456880 0.457665 0.000071 0.471335 0.471187 0.470962 0.000080 0.435417 0.440350 0.435764 0.000065 0.448215 0.453591 0.448517 0.000073 1004.950000 1008.080000 1004.802933 1001.816966 1026.200000 1015.350000 1020.670400 1096.445092 7968.850000 7976.570000 7974.526667 2119.916003
280 0.007815 0.121563 0.020788 0.000305 0.463965 0.463572 0.464353 0.000038 0.441157 0.446472 0.442175 0.000035 0.006796 0.127966 0.019877 0.000636 0.008834 0.115161 0.021698 0.000568 0.457769 0.456651 0.457686 0.000071 0.470160 0.470494 0.471019 0.000079 0.435221 0.440216 0.435796 0.000065 0.447094 0.452727 0.448553 0.000072 1003.450000 1004.720000 1004.671800 998.137567 1023.830000 1019.250000 1020.823067 1099.471408 7972.720000 7976.030000 7974.505133 2111.202229
281 0.007585 0.119241 0.020579 0.000297 0.463900 0.464380 0.464285 0.000039 0.441085 0.447123 0.442100 0.000036 0.006324 0.125549 0.019745 0.000623 0.008846 0.112932 0.021413 0.000548 0.458302 0.456153 0.457688 0.000072 0.469498 0.472607 0.470882 0.000080 0.435703 0.439623 0.435791 0.000066 0.446466 0.454623 0.448408 0.000073 1004.510000 1007.900000 1004.699433 998.690988 1021.060000 1015.130000 1021.116633 1076.402552 7974.430000 7976.970000 7974.183933 2079.210421
282 0.007306 0.122997 0.020583 0.000305 0.465208 0.463856 0.464354 0.000038 0.442313 0.446813 0.442165 0.000035 0.006105 0.128199 0.019548 0.000624 0.008506 0.117795 0.021618 0.000574 0.459739 0.456628 0.457717 0.000072 0.470677 0.471084 0.470990 0.000078 0.437058 0.440207 0.435809 0.000066 0.447568 0.453419 0.448522 0.000071 1005.630000 1006.350000 1004.929867 986.837326 1018.330000 1017.590000 1021.132833 1075.014050 7976.040000 7976.060000 7973.937300 2048.586362
283 0.007263 0.122012 0.020442 0.000303 0.464261 0.465132 0.464321 0.000038 0.441411 0.447976 0.442127 0.000035 0.006394 0.144486 0.019499 0.000627 0.008133 0.099537 0.021386 0.000554 0.458094 0.458621 0.457664 0.000072 0.470427 0.471643 0.470979 0.000076 0.435509 0.442914 0.435756 0.000067 0.447312 0.453038 0.448499 0.000070 1007.550000 1008.290000 1005.090833 987.573590 1021.270000 1016.350000 1021.119400 1066.144968 7971.180000 7975.360000 7973.789767 2022.360438
284 0.007337 0.127330 0.020374 0.000305 0.464654 0.464167 0.464263 0.000038 0.441788 0.447326 0.442068 0.000035 0.006256 0.129515 0.019539 0.000628 0.008419 0.125145 0.021210 0.000563 0.458560 0.457936 0.457596 0.000073 0.470747 0.470399 0.470930 0.000077 0.435945 0.441515 0.435693 0.000067 0.447631 0.453136 0.448444 0.000071 1006.590000 1002.920000 1005.363467 1008.091103 1027.000000 1018.180000 1021.115000 1048.425068 7966.410000 7978.900000 7973.521533 2024.160755
285 0.007227 0.125029 0.020340 0.000305 0.465440 0.463810 0.464350 0.000037 0.442530 0.446871 0.442150 0.000035 0.006367 0.120304 0.019506 0.000630 0.008087 0.129755 0.021175 0.000575 0.458043 0.457709 0.457674 0.000072 0.472837 0.469911 0.471027 0.000076 0.435459 0.440839 0.435765 0.000066 0.449600 0.452903 0.448534 0.000070 1004.620000 1001.650000 1005.581033 1016.576771 1023.870000 1021.340000 1021.149833 1041.598660 7971.510000 7977.010000 7973.269133 2023.934957
286 0.007388 0.124596 0.020399 0.000309 0.464789 0.463495 0.464285 0.000038 0.441919 0.446550 0.442090 0.000035 0.006327 0.133311 0.019698 0.000639 0.008450 0.115881 0.021100 0.000572 0.458161 0.456493 0.457585 0.000072 0.471417 0.470497 0.470985 0.000076 0.435570 0.440334 0.435690 0.000066 0.448268 0.452766 0.448490 0.000070 1005.140000 1007.750000 1005.411500 1019.589025 1019.830000 1017.880000 1021.125000 1046.493975 7975.030000 7974.370000 7973.463500 2005.494063
287 0.006892 0.121923 0.020244 0.000304 0.464941 0.463434 0.464255 0.000038 0.442038 0.446359 0.442055 0.000035 0.006072 0.142362 0.019689 0.000635 0.007711 0.101484 0.020800 0.000551 0.457096 0.456999 0.457583 0.000072 0.472785 0.469870 0.470927 0.000077 0.434545 0.441267 0.435688 0.000066 0.449531 0.451451 0.448421 0.000070 1005.890000 1009.730000 1005.416633 1039.068068 1021.820000 1015.940000 1021.062267 1035.445836 7972.290000 7974.330000 7973.521100 2013.057758
288 0.006979 0.118937 0.020351 0.000308 0.464000 0.462906 0.464224 0.000038 0.441148 0.445707 0.442030 0.000035 0.006079 0.113768 0.019795 0.000629 0.007879 0.124106 0.020907 0.000584 0.457284 0.455834 0.457558 0.000071 0.470715 0.469977 0.470890 0.000076 0.434724 0.438731 0.435670 0.000065 0.447573 0.452684 0.448391 0.000070 1006.350000 1005.450000 1005.239600 1046.735683 1019.750000 1018.330000 1021.149567 1039.794332 7973.900000 7976.220000 7973.610833 2013.909138
289 0.006889 0.120571 0.020257 0.000307 0.465340 0.464113 0.464286 0.000037 0.442417 0.446936 0.442084 0.000034 0.006031 0.129298 0.019979 0.000657 0.007746 0.111844 0.020535 0.000545 0.458489 0.456697 0.457660 0.000070 0.472191 0.471529 0.470911 0.000076 0.435866 0.440327 0.435776 0.000065 0.448969 0.453544 0.448393 0.000070 1008.070000 1010.300000 1004.681233 1035.968112 1025.440000 1021.960000 1020.987267 1038.379538 7966.490000 7967.740000 7974.331500 2006.860524
290 0.006859 0.123596 0.020307 0.000318 0.464022 0.463584 0.464194 0.000037 0.441164 0.446585 0.441999 0.000034 0.005980 0.129607 0.019916 0.000658 0.007738 0.117585 0.020698 0.000581 0.457481 0.457465 0.457549 0.000069 0.470563 0.469704 0.470838 0.000077 0.434906 0.441072 0.435668 0.000064 0.447421 0.452098 0.448331 0.000070 1005.650000 1005.320000 1004.514267 1050.104919 1019.310000 1018.710000 1020.961633 1069.936204 7975.040000 7975.970000 7974.524100 2048.440164
291 0.006786 0.120499 0.020231 0.000316 0.463784 0.463995 0.464249 0.000038 0.440934 0.446820 0.442048 0.000035 0.005771 0.122759 0.019685 0.000643 0.007801 0.118240 0.020778 0.000599 0.456867 0.456657 0.457543 0.000070 0.470702 0.471334 0.470955 0.000076 0.434312 0.439962 0.435650 0.000065 0.447557 0.453679 0.448446 0.000070 1005.650000 1008.730000 1004.954467 1053.374877 1018.300000 1019.890000 1021.099133 1075.191753 7976.050000 7971.380000 7973.946400 2073.112795
292 0.006664 0.126809 0.020058 0.000321 0.464435 0.462981 0.464256 0.000038 0.441546 0.446173 0.442046 0.000035 0.005825 0.137585 0.019913 0.000688 0.007503 0.116033 0.020202 0.000560 0.458034 0.457295 0.457596 0.000069 0.470835 0.468667 0.470916 0.000077 0.435424 0.441310 0.435711 0.000064 0.447668 0.451035 0.448380 0.000070 1003.260000 1004.310000 1004.972600 1055.847461 1023.820000 1018.570000 1021.154600 1090.469421 7972.920000 7977.120000 7973.872800 2090.348669
293 0.006640 0.121554 0.019954 0.000317 0.464375 0.463811 0.464180 0.000038 0.441488 0.446698 0.441969 0.000035 0.005400 0.113022 0.019602 0.000651 0.007879 0.130086 0.020305 0.000592 0.458925 0.457855 0.457519 0.000069 0.469825 0.469766 0.470842 0.000076 0.436249 0.440614 0.435623 0.000064 0.446727 0.452782 0.448315 0.000070 1002.080000 1012.100000 1004.947033 1056.473515 1022.430000 1018.830000 1021.460700 1093.366564 7975.490000 7969.070000 7973.592267 2102.278673
294 0.006746 0.122802 0.019752 0.000311 0.463931 0.464137 0.464192 0.000037 0.441072 0.447070 0.441970 0.000034 0.005678 0.128767 0.019767 0.000666 0.007814 0.116837 0.019738 0.000547 0.457084 0.457924 0.457490 0.000068 0.470778 0.470350 0.470893 0.000075 0.434514 0.441466 0.435604 0.000063 0.447630 0.452675 0.448335 0.000069 1001.850000 1008.460000 1005.171733 1068.663097 1021.800000 1015.880000 1021.328800 1099.528617 7976.350000 7975.660000 7973.499467 2149.132308
295 0.006689 0.122161 0.019604 0.000308 0.463742 0.463827 0.464139 0.000038 0.440889 0.446744 0.441912 0.000035 0.005665 0.128848 0.019414 0.000640 0.007714 0.115473 0.019793 0.000563 0.456898 0.457136 0.457483 0.000070 0.470586 0.470519 0.470795 0.000077 0.434337 0.440721 0.435579 0.000065 0.447442 0.452767 0.448245 0.000071 1008.270000 1007.580000 1005.209033 1076.913939 1024.930000 1017.240000 1021.737100 1112.305374 7966.800000 7975.180000 7973.053867 2159.760360
296 0.006550 0.119303 0.019659 0.000309 0.464804 0.463611 0.464107 0.000037 0.441891 0.446395 0.441885 0.000035 0.005397 0.126395 0.019533 0.000645 0.007703 0.112212 0.019785 0.000565 0.458086 0.456083 0.457437 0.000069 0.471521 0.471138 0.470778 0.000076 0.435452 0.439598 0.435542 0.000064 0.448330 0.453192 0.448228 0.000070 1007.100000 1006.870000 1005.346167 1058.784707 1023.880000 1012.210000 1021.683267 1104.496923 7969.020000 7980.920000 7972.970567 2142.675408
297 0.006447 0.122844 0.019532 0.000307 0.464230 0.463323 0.464107 0.000038 0.441341 0.446299 0.441879 0.000035 0.005703 0.137332 0.019390 0.000640 0.007192 0.108356 0.019674 0.000559 0.456890 0.455747 0.457479 0.000069 0.471569 0.470899 0.470736 0.000076 0.434331 0.439826 0.435574 0.000064 0.448351 0.452772 0.448183 0.000070 1004.750000 1004.200000 1005.104467 1071.507624 1031.330000 1022.120000 1021.725233 1100.882760 7963.920000 7973.680000 7973.170300 2150.044266
298 0.006370 0.119899 0.019517 0.000305 0.463539 0.463524 0.464167 0.000037 0.440680 0.446343 0.441934 0.000035 0.005421 0.130754 0.019291 0.000645 0.007319 0.109044 0.019742 0.000555 0.456634 0.456403 0.457519 0.000070 0.470443 0.470646 0.470814 0.000077 0.434073 0.440121 0.435608 0.000064 0.447287 0.452566 0.448261 0.000070 1001.670000 1000.740000 1005.363567 1062.478417 1023.370000 1021.120000 1022.138967 1072.727219 7974.960000 7978.140000 7972.497467 2127.879334
299 0.006213 0.125950 0.019678 0.000323 0.464332 0.463329 0.464153 0.000037 0.441426 0.446460 0.441929 0.000034 0.005253 0.149571 0.019561 0.000687 0.007174 0.102330 0.019794 0.000579 0.458275 0.456854 0.457478 0.000069 0.470389 0.469804 0.470828 0.000076 0.435624 0.441489 0.435582 0.000064 0.447228 0.451431 0.448276 0.000070 1010.940000 1006.650000 1005.179500 1070.906868 1024.040000 1018.830000 1022.136000 1072.912901 7965.020000 7974.520000 7972.684500 2149.640693
300 0.006513 0.123717 0.019780 0.000331 0.463699 0.462279 0.464172 0.000037 0.440839 0.445351 0.441952 0.000034 0.005441 0.138142 0.019504 0.000671 0.007586 0.109292 0.020055 0.000613 0.456849 0.455166 0.457495 0.000069 0.470548 0.469391 0.470849 0.000076 0.434278 0.439315 0.435596 0.000064 0.447400 0.451386 0.448309 0.000070 1002.580000 1004.580000 1005.185933 1078.672442 1027.350000 1022.340000 1022.317467 1061.423857 7970.070000 7973.080000 7972.496600 2124.793497
301 0.006347 0.121514 0.019498 0.000314 0.464036 0.462899 0.464155 0.000037 0.441152 0.445830 0.441922 0.000034 0.005409 0.136650 0.019672 0.000675 0.007285 0.106377 0.019324 0.000546 0.456866 0.456522 0.457413 0.000070 0.471207 0.469276 0.470897 0.000075 0.434293 0.440529 0.435526 0.000065 0.448011 0.451131 0.448318 0.000069 1009.790000 1002.330000 1005.243800 1093.214259 1030.250000 1022.240000 1021.915667 1047.831826 7959.960000 7975.430000 7972.840533 2118.267251
302 0.006091 0.123131 0.019369 0.000315 0.464749 0.463264 0.464161 0.000037 0.441816 0.446257 0.441922 0.000034 0.004979 0.142381 0.019344 0.000654 0.007202 0.103880 0.019393 0.000561 0.457292 0.455702 0.457412 0.000070 0.472207 0.470826 0.470911 0.000075 0.434676 0.440036 0.435508 0.000064 0.448957 0.452478 0.448335 0.000069 1011.840000 1001.500000 1004.971267 1073.565663 1021.470000 1016.940000 1022.126800 1051.820255 7966.690000 7981.560000 7972.901933 2081.822068
303 0.006185 0.124487 0.019293 0.000313 0.464467 0.463633 0.464218 0.000037 0.441553 0.446676 0.441972 0.000034 0.004678 0.135480 0.019352 0.000642 0.007691 0.113493 0.019235 0.000564 0.458021 0.457360 0.457433 0.000070 0.470914 0.469906 0.471003 0.000077 0.435353 0.441266 0.435529 0.000065 0.447753 0.452085 0.448415 0.000070 1009.430000 1005.420000 1005.549600 1086.358962 1022.890000 1022.430000 1022.425200 1044.848325 7967.680000 7972.150000 7972.025200 2087.775006
304 0.006163 0.122748 0.019308 0.000317 0.464077 0.463682 0.464159 0.000037 0.441182 0.446635 0.441916 0.000034 0.004991 0.129505 0.019381 0.000673 0.007335 0.115992 0.019236 0.000555 0.457137 0.457049 0.457411 0.000070 0.471017 0.470314 0.470907 0.000078 0.434530 0.440672 0.435509 0.000065 0.447833 0.452598 0.448323 0.000072 998.790000 1007.090000 1005.749200 1081.551118 1025.140000 1022.760000 1022.674767 1046.904113 7976.070000 7970.150000 7971.576033 2062.762034
305 0.006151 0.122355 0.019188 0.000314 0.464383 0.463196 0.464165 0.000037 0.441472 0.446154 0.441916 0.000034 0.005412 0.121042 0.019166 0.000655 0.006890 0.123669 0.019209 0.000570 0.457570 0.455564 0.457359 0.000070 0.471197 0.470828 0.470970 0.000078 0.434962 0.438838 0.435449 0.000064 0.447982 0.453470 0.448382 0.000071 1009.020000 1002.810000 1005.757567 1071.852975 1024.390000 1017.470000 1022.406500 1059.854674 7966.590000 7979.720000 7971.835933 2077.838005
306 0.006103 0.119543 0.019010 0.000305 0.463771 0.463479 0.464208 0.000038 0.440888 0.446282 0.441948 0.000035 0.004956 0.120359 0.018948 0.000642 0.007250 0.118726 0.019071 0.000555 0.455802 0.457199 0.457424 0.000071 0.471741 0.469759 0.470993 0.000077 0.433260 0.440357 0.435500 0.000066 0.448516 0.452207 0.448397 0.000071 1007.820000 1004.710000 1005.651033 1062.024084 1024.540000 1016.190000 1022.953467 1062.480908 7967.640000 7979.100000 7971.395500 2054.798222
307 0.005886 0.122423 0.018969 0.000315 0.463515 0.464001 0.464145 0.000038 0.440633 0.446922 0.441886 0.000035 0.004838 0.123680 0.018872 0.000662 0.006934 0.121165 0.019065 0.000559 0.456747 0.457398 0.457410 0.000071 0.470282 0.470604 0.470880 0.000078 0.434152 0.440712 0.435484 0.000065 0.447115 0.453132 0.448289 0.000071 1002.790000 1004.650000 1006.065967 1049.496736 1023.280000 1017.460000 1023.434767 1066.812527 7973.930000 7977.890000 7970.499267 2035.958453
308 0.005939 0.121924 0.018885 0.000315 0.464054 0.464394 0.464211 0.000038 0.441148 0.447271 0.441944 0.000035 0.005073 0.132576 0.018903 0.000691 0.006805 0.111272 0.018868 0.000542 0.456116 0.458115 0.457360 0.000071 0.471992 0.470673 0.471061 0.000078 0.433564 0.441838 0.435437 0.000066 0.448732 0.452703 0.448452 0.000072 1006.550000 1015.020000 1006.204667 1037.174219 1026.200000 1017.220000 1023.534800 1047.250266 7967.250000 7967.760000 7970.260533 1980.325766
309 0.005777 0.120724 0.018801 0.000314 0.463960 0.464434 0.464139 0.000038 0.441051 0.447248 0.441872 0.000035 0.004581 0.134570 0.018554 0.000660 0.006973 0.106879 0.019048 0.000565 0.457010 0.457880 0.457267 0.000072 0.470910 0.470987 0.471011 0.000078 0.434388 0.441714 0.435332 0.000067 0.447713 0.452782 0.448413 0.000072 1009.020000 1001.970000 1006.036133 1049.603080 1024.660000 1015.500000 1023.569133 1047.707748 7966.320000 7982.530000 7970.394733 1988.227844
310 0.005657 0.120127 0.018755 0.000312 0.463835 0.464325 0.464214 0.000038 0.440926 0.447115 0.441941 0.000035 0.004797 0.131984 0.018385 0.000659 0.006518 0.108270 0.019125 0.000569 0.457666 0.457162 0.457367 0.000071 0.470005 0.471488 0.471061 0.000078 0.435022 0.440903 0.435417 0.000065 0.446831 0.453327 0.448464 0.000071 1012.120000 1006.860000 1006.022700 1042.599302 1022.710000 1016.200000 1023.635233 1051.330922 7965.170000 7976.940000 7970.342067 1966.287322
311 0.005598 0.120806 0.018668 0.000319 0.464777 0.464209 0.464225 0.000038 0.441818 0.447039 0.441947 0.000035 0.004505 0.123176 0.018371 0.000678 0.006691 0.118435 0.018965 0.000562 0.458912 0.457812 0.457278 0.000071 0.470642 0.470606 0.471173 0.000078 0.436192 0.441081 0.435332 0.000065 0.447444 0.452998 0.448563 0.000072 1001.760000 1007.950000 1005.383433 1041.215964 1023.800000 1021.610000 1023.493600 1053.114454 7974.440000 7970.440000 7971.122967 1949.174029
312 0.005410 0.120904 0.018377 0.000309 0.463818 0.463220 0.464231 0.000038 0.440898 0.446104 0.441938 0.000035 0.004424 0.119305 0.017849 0.000642 0.006396 0.122503 0.018905 0.000557 0.456825 0.455697 0.457319 0.000071 0.470811 0.470743 0.471142 0.000077 0.434205 0.438877 0.435345 0.000065 0.447591 0.453331 0.448530 0.000071 1006.020000 1010.020000 1005.477000 1055.298801 1021.980000 1019.850000 1023.318600 1040.054388 7972.000000 7970.130000 7971.204400 1949.049061
313 0.005494 0.121048 0.018316 0.000307 0.463338 0.464431 0.464240 0.000038 0.440446 0.447262 0.441944 0.000035 0.004620 0.131267 0.017675 0.000634 0.006369 0.110829 0.018958 0.000556 0.455876 0.456846 0.457365 0.000071 0.470801 0.472015 0.471115 0.000079 0.433313 0.440568 0.435380 0.000066 0.447579 0.453956 0.448508 0.000072 1006.460000 1003.820000 1005.379967 1068.601550 1022.160000 1024.570000 1023.222633 1054.120854 7971.380000 7971.610000 7971.397400 1959.814165
314 0.005497 0.120281 0.018049 0.000305 0.465044 0.463809 0.464311 0.000038 0.442066 0.446633 0.441998 0.000035 0.004590 0.126561 0.017610 0.000639 0.006403 0.114001 0.018488 0.000537 0.458252 0.456937 0.457425 0.000070 0.471835 0.470681 0.471197 0.000079 0.435569 0.440419 0.435434 0.000065 0.448563 0.452847 0.448561 0.000072 1006.450000 1008.520000 1005.452000 1081.026268 1025.500000 1029.250000 1023.112600 1041.234129 7968.050000 7962.230000 7971.435400 1954.438323
315 0.005387 0.119096 0.018015 0.000305 0.462990 0.463913 0.464355 0.000038 0.440110 0.446672 0.442038 0.000035 0.004512 0.121506 0.017288 0.000605 0.006262 0.116686 0.018743 0.000567 0.456344 0.458232 0.457412 0.000070 0.469636 0.469593 0.471299 0.000079 0.433752 0.441396 0.435405 0.000065 0.446467 0.451948 0.448671 0.000072 1003.890000 1010.200000 1005.600433 1096.236377 1021.490000 1006.550000 1023.201100 1051.212154 7974.620000 7983.250000 7971.198467 1986.293464
316 0.005299 0.121279 0.018074 0.000310 0.464334 0.465418 0.464325 0.000039 0.441382 0.448211 0.442013 0.000036 0.004408 0.130233 0.017540 0.000635 0.006191 0.112324 0.018608 0.000557 0.457596 0.457208 0.457449 0.000071 0.471071 0.473628 0.471202 0.000079 0.434936 0.440859 0.435453 0.000065 0.447827 0.455563 0.448572 0.000072 1001.080000 1012.390000 1005.092100 1093.522367 1025.310000 1014.980000 1023.329067 1064.583387 7973.610000 7972.630000 7971.578833 2008.923927
317 0.005299 0.115880 0.017706 0.000291 0.464434 0.464238 0.464338 0.000038 0.441478 0.446820 0.442007 0.000035 0.004190 0.110868 0.017116 0.000590 0.006408 0.120892 0.018298 0.000539 0.457694 0.457938 0.457442 0.000070 0.471174 0.470539 0.471234 0.000079 0.435019 0.440584 0.435426 0.000064 0.447936 0.453056 0.448587 0.000072 1009.900000 1005.860000 1005.050667 1089.267576 1024.050000 1024.580000 1023.814033 1064.026518 7966.050000 7969.560000 7971.135300 2021.170792
318 0.005092 0.117124 0.017597 0.000293 0.464259 0.464020 0.464233 0.000038 0.441301 0.446675 0.441901 0.000035 0.004208 0.118314 0.017035 0.000586 0.005975 0.115933 0.018159 0.000537 0.456610 0.457175 0.457234 0.000071 0.471909 0.470865 0.471231 0.000078 0.433990 0.440232 0.435224 0.000065 0.448612 0.453118 0.448577 0.000072 1007.860000 1007.040000 1005.048133 1106.241551 1023.190000 1015.760000 1023.880233 1048.482774 7968.950000 7977.200000 7971.071633 2031.768461
319 0.005188 0.121158 0.017604 0.000295 0.464688 0.463895 0.464238 0.000039 0.441713 0.446758 0.441907 0.000036 0.004215 0.130088 0.017024 0.000589 0.006160 0.112229 0.018185 0.000548 0.457887 0.456469 0.457253 0.000071 0.471489 0.471321 0.471224 0.000080 0.435203 0.440150 0.435241 0.000065 0.448223 0.453366 0.448572 0.000073 1008.970000 1003.860000 1004.965533 1128.156856 1025.260000 1022.520000 1024.031867 1043.311792 7965.770000 7973.620000 7971.002600 2031.832189
320 0.005285 0.120797 0.017578 0.000302 0.464799 0.463544 0.464268 0.000038 0.441824 0.446407 0.441933 0.000035 0.004145 0.136372 0.017080 0.000615 0.006426 0.105222 0.018075 0.000548 0.458038 0.456412 0.457251 0.000071 0.471561 0.470676 0.471285 0.000080 0.435343 0.440410 0.435242 0.000065 0.448305 0.452403 0.448624 0.000073 1004.800000 1012.080000 1005.190467 1135.736272 1027.010000 1018.920000 1024.091467 1053.717135 7968.190000 7969.000000 7970.718067 2015.746802
321 0.005094 0.118370 0.017754 0.000304 0.463095 0.463529 0.464211 0.000039 0.440195 0.446271 0.441888 0.000036 0.004043 0.124882 0.017425 0.000632 0.006145 0.111857 0.018083 0.000548 0.457252 0.455719 0.457210 0.000071 0.468938 0.471340 0.471211 0.000080 0.434592 0.439177 0.435221 0.000066 0.445798 0.453366 0.448555 0.000073 1009.940000 1006.500000 1004.944633 1147.901024 1030.410000 1021.140000 1024.074733 1049.265007 7959.650000 7972.360000 7970.980633 2013.847444
322 0.005051 0.121008 0.017616 0.000305 0.464344 0.464267 0.464159 0.000039 0.441380 0.447104 0.441832 0.000035 0.004291 0.123310 0.017296 0.000627 0.005810 0.118706 0.017937 0.000554 0.457262 0.457893 0.457158 0.000071 0.471427 0.470642 0.471160 0.000080 0.434613 0.441164 0.435165 0.000066 0.448146 0.453045 0.448499 0.000073 1002.780000 1010.150000 1005.090533 1137.667739 1025.000000 1023.120000 1023.838567 1048.911703 7972.220000 7966.730000 7971.070900 1993.301308
323 0.004905 0.122108 0.017712 0.000312 0.464331 0.463488 0.464170 0.000038 0.441359 0.446419 0.441847 0.000035 0.004218 0.133619 0.017307 0.000636 0.005592 0.110596 0.018117 0.000563 0.457568 0.456585 0.457190 0.000071 0.471093 0.470392 0.471150 0.000080 0.434901 0.440436 0.435195 0.000066 0.447818 0.452402 0.448498 0.000074 1011.390000 1006.410000 1005.316667 1155.096209 1025.020000 1017.510000 1023.712733 1056.560450 7963.590000 7976.080000 7970.970600 2040.169984
324 0.004836 0.118729 0.017653 0.000314 0.464555 0.463661 0.464189 0.000038 0.441569 0.446414 0.441863 0.000035 0.003846 0.128748 0.017153 0.000647 0.005826 0.108711 0.018153 0.000560 0.457732 0.456993 0.457213 0.000072 0.471377 0.470329 0.471166 0.000080 0.435038 0.440581 0.435210 0.000066 0.448099 0.452248 0.448515 0.000073 1008.210000 1004.220000 1005.829500 1144.988606 1024.590000 1017.920000 1023.573000 1061.273231 7967.200000 7977.860000 7970.597500 2043.013958
325 0.004883 0.125426 0.017538 0.000317 0.462760 0.463611 0.464175 0.000038 0.439867 0.446702 0.441843 0.000035 0.003976 0.122513 0.016985 0.000631 0.005790 0.128340 0.018092 0.000566 0.455522 0.455880 0.457205 0.000071 0.469999 0.471341 0.471144 0.000080 0.432945 0.439212 0.435194 0.000066 0.446789 0.454191 0.448492 0.000073 1004.180000 1006.670000 1006.041300 1156.597525 1027.740000 1019.050000 1023.582600 1065.558193 7968.080000 7974.280000 7970.376100 2056.139239
326 0.004805 0.120544 0.017526 0.000327 0.464726 0.463809 0.464185 0.000038 0.441730 0.446645 0.441852 0.000035 0.003977 0.119038 0.017090 0.000663 0.005633 0.122051 0.017962 0.000566 0.457727 0.455928 0.457196 0.000072 0.471725 0.471689 0.471174 0.000081 0.435040 0.439084 0.435191 0.000066 0.448421 0.454207 0.448513 0.000074 1006.770000 1017.040000 1006.257967 1143.116535 1025.360000 1019.740000 1023.114300 1065.963992 7967.870000 7963.220000 7970.627733 2030.854690
327 0.004744 0.119130 0.017556 0.000330 0.464322 0.462989 0.464115 0.000038 0.441343 0.445796 0.441787 0.000036 0.003864 0.123855 0.017047 0.000663 0.005625 0.114406 0.018065 0.000577 0.458252 0.455927 0.457192 0.000072 0.470393 0.470052 0.471038 0.000081 0.435532 0.439323 0.435185 0.000066 0.447154 0.452269 0.448390 0.000074 1004.840000 1008.760000 1006.732733 1145.187317 1025.110000 1022.960000 1022.520233 1062.782104 7970.050000 7968.280000 7970.747033 2037.974662
328 0.004694 0.120442 0.017602 0.000344 0.464790 0.462426 0.464076 0.000039 0.441785 0.445326 0.441752 0.000036 0.003851 0.126675 0.017170 0.000675 0.005537 0.114209 0.018034 0.000597 0.457191 0.455774 0.457098 0.000072 0.472390 0.469077 0.471054 0.000083 0.434524 0.439319 0.435102 0.000066 0.449047 0.451334 0.448403 0.000076 1006.030000 1004.910000 1007.117667 1156.126129 1022.840000 1023.630000 1022.541633 1049.092946 7971.130000 7971.460000 7970.340700 2037.118599
329 0.004617 0.119568 0.017387 0.000348 0.464044 0.464349 0.464072 0.000038 0.441072 0.447110 0.441738 0.000035 0.003834 0.113597 0.016941 0.000663 0.005399 0.125539 0.017834 0.000601 0.457203 0.458019 0.457136 0.000071 0.470884 0.470680 0.471007 0.000081 0.434535 0.440797 0.435127 0.000066 0.447610 0.453423 0.448349 0.000075 1006.300000 1016.850000 1007.537800 1151.641111 1022.120000 1019.930000 1022.502933 1042.905105 7971.580000 7963.220000 7969.959267 2038.030294
330 0.004538 0.120324 0.017101 0.000347 0.465013 0.463569 0.464171 0.000038 0.441989 0.446407 0.441817 0.000035 0.003850 0.116498 0.016699 0.000666 0.005227 0.124149 0.017502 0.000577 0.457001 0.457296 0.457257 0.000072 0.473025 0.469843 0.471085 0.000082 0.434343 0.440256 0.435229 0.000066 0.449635 0.452558 0.448406 0.000076 1004.820000 1007.610000 1007.397567 1161.526792 1024.700000 1023.170000 1022.098500 1053.939240 7970.480000 7969.220000 7970.503933 2083.099738
331 0.004573 0.122705 0.017335 0.000366 0.464022 0.462823 0.464197 0.000038 0.441050 0.445817 0.441854 0.000035 0.003833 0.126294 0.016696 0.000667 0.005313 0.119115 0.017975 0.000627 0.457819 0.455706 0.457307 0.000071 0.470226 0.469940 0.471087 0.000083 0.435119 0.439235 0.435277 0.000065 0.446980 0.452399 0.448431 0.000077 1009.180000 1005.190000 1007.527333 1158.013912 1027.140000 1019.120000 1022.328867 1046.878216 7963.680000 7975.690000 7970.143800 2093.937133
332 0.004695 0.121524 0.017087 0.000345 0.463942 0.462418 0.464148 0.000038 0.440980 0.445373 0.441795 0.000035 0.003907 0.132103 0.016615 0.000671 0.005483 0.110946 0.017559 0.000585 0.457411 0.455203 0.457303 0.000072 0.470473 0.469632 0.470994 0.000084 0.434736 0.439048 0.435268 0.000066 0.447224 0.451698 0.448322 0.000077 1008.150000 1004.860000 1007.709367 1166.799759 1024.300000 1024.430000 1022.632533 1063.046525 7967.550000 7970.710000 7969.658100 2091.157392
333 0.003980 0.118815 0.017208 0.000362 0.464109 0.463594 0.464117 0.000038 0.441103 0.446356 0.441772 0.000036 0.003788 0.116950 0.016770 0.000686 0.004171 0.120680 0.017646 0.000619 0.457511 0.455910 0.457326 0.000072 0.470707 0.471279 0.470908 0.000084 0.434825 0.438962 0.435298 0.000067 0.447381 0.453749 0.448245 0.000078 1002.970000 1008.200000 1007.615833 1139.430541 1031.070000 1016.750000 1022.412633 1040.737711 7965.960000 7975.050000 7969.971533 2044.076768
334 0.003830 0.121827 0.017209 0.000369 0.465219 0.463604 0.464156 0.000038 0.442150 0.446515 0.441808 0.000035 0.003699 0.110796 0.016846 0.000675 0.003962 0.132858 0.017572 0.000638 0.458449 0.455564 0.457332 0.000070 0.471989 0.471643 0.470980 0.000085 0.435711 0.438325 0.435307 0.000065 0.448588 0.454704 0.448309 0.000079 1005.190000 1004.790000 1007.674400 1154.915567 1029.400000 1024.000000 1022.503900 1040.161173 7965.410000 7971.210000 7969.821700 2031.483892
335 0.003795 0.127852 0.016636 0.000379 0.463817 0.463874 0.464260 0.000037 0.440816 0.447073 0.441879 0.000035 0.003685 0.142577 0.016514 0.000678 0.003905 0.113128 0.016757 0.000677 0.456503 0.457103 0.457324 0.000070 0.471132 0.470646 0.471195 0.000083 0.433862 0.441376 0.435284 0.000064 0.447770 0.452770 0.448474 0.000077 1004.710000 1011.070000 1007.918633 1153.255052 1030.690000 1017.090000 1022.700900 1039.336816 7964.600000 7971.840000 7969.380467 1991.823632
336 0.003912 0.120438 0.016186 0.000354 0.464424 0.464558 0.464214 0.000038 0.441399 0.447352 0.441813 0.000035 0.003770 0.122763 0.016557 0.000667 0.004054 0.118114 0.015815 0.000601 0.457881 0.457842 0.457248 0.000070 0.470967 0.471275 0.471181 0.000083 0.435175 0.441088 0.435213 0.000064 0.447622 0.453617 0.448413 0.000076 1007.550000 1002.820000 1007.968467 1156.374565 1029.970000 1019.450000 1022.706800 1041.325947 7962.480000 7977.730000 7969.324733 2014.477701
337 0.003930 0.120865 0.016528 0.000389 0.463968 0.464756 0.464262 0.000037 0.440966 0.447561 0.441875 0.000034 0.003820 0.126710 0.016873 0.000722 0.004040 0.115021 0.016183 0.000654 0.456109 0.457861 0.457235 0.000070 0.471827 0.471650 0.471288 0.000082 0.433494 0.441303 0.435217 0.000064 0.448437 0.453819 0.448533 0.000076 1010.020000 1015.440000 1008.247267 1165.145427 1031.020000 1013.820000 1022.863533 1050.937952 7958.960000 7970.740000 7968.889200 2031.951827
338 0.003556 0.121370 0.016501 0.000381 0.464489 0.464004 0.464274 0.000037 0.441442 0.446872 0.441886 0.000035 0.003687 0.121707 0.016794 0.000689 0.003426 0.121032 0.016207 0.000660 0.457826 0.456271 0.457242 0.000070 0.471152 0.471737 0.471306 0.000081 0.435119 0.439542 0.435220 0.000065 0.447766 0.454202 0.448551 0.000075 1005.340000 1011.520000 1008.274267 1155.994136 1021.590000 1022.660000 1023.315367 1051.232377 7973.070000 7965.820000 7968.410367 2008.668182
339 0.003758 0.125525 0.016353 0.000383 0.464411 0.462026 0.464250 0.000037 0.441379 0.445201 0.441856 0.000035 0.003817 0.116777 0.016785 0.000701 0.003699 0.134273 0.015921 0.000638 0.457141 0.455125 0.457290 0.000072 0.471681 0.468927 0.471211 0.000082 0.434475 0.438207 0.435265 0.000066 0.448282 0.452195 0.448446 0.000076 1012.960000 1005.980000 1007.996867 1166.154060 1024.390000 1023.440000 1023.489800 1055.325161 7962.650000 7970.580000 7968.513333 1987.486192
340 0.003751 0.121525 0.016182 0.000362 0.465222 0.463194 0.464253 0.000037 0.442149 0.446110 0.441850 0.000035 0.003924 0.144206 0.016740 0.000688 0.003578 0.098844 0.015623 0.000596 0.457666 0.456491 0.457265 0.000072 0.472779 0.469896 0.471242 0.000081 0.434979 0.440877 0.435239 0.000066 0.449319 0.451343 0.448461 0.000075 1005.190000 1015.450000 1007.611600 1169.653366 1028.560000 1018.470000 1023.412000 1060.689470 7966.250000 7966.080000 7968.976400 1980.448856
341 0.003812 0.122438 0.016531 0.000392 0.464102 0.463342 0.464264 0.000037 0.441087 0.446297 0.441877 0.000034 0.003903 0.118927 0.016794 0.000694 0.003721 0.125950 0.016268 0.000686 0.457227 0.456184 0.457318 0.000072 0.470977 0.470500 0.471210 0.000081 0.434561 0.439321 0.435292 0.000066 0.447614 0.453273 0.448462 0.000076 1006.820000 1005.830000 1007.458067 1175.845681 1022.710000 1025.870000 1023.713333 1051.365326 7970.470000 7968.300000 7968.828600 1961.359172
342 0.003744 0.116981 0.016305 0.000371 0.463726 0.464059 0.464267 0.000037 0.440727 0.446706 0.441869 0.000034 0.003693 0.114856 0.016875 0.000705 0.003796 0.119107 0.015734 0.000622 0.457114 0.457410 0.457361 0.000071 0.470337 0.470709 0.471173 0.000081 0.434443 0.440282 0.435337 0.000065 0.447010 0.453129 0.448401 0.000075 1003.060000 1009.980000 1007.458533 1176.041270 1024.960000 1019.610000 1023.934067 1053.619617 7971.980000 7970.410000 7968.607400 1967.805757
343 0.003830 0.119810 0.016171 0.000371 0.463628 0.464540 0.464264 0.000037 0.440638 0.447304 0.441859 0.000034 0.003758 0.126138 0.016710 0.000696 0.003902 0.113481 0.015632 0.000610 0.456423 0.458633 0.457440 0.000071 0.470834 0.470448 0.471088 0.000082 0.433790 0.442008 0.435403 0.000065 0.447487 0.452600 0.448315 0.000075 1010.330000 1004.260000 1007.737333 1195.753995 1029.680000 1027.470000 1024.178033 1046.774529 7959.990000 7968.270000 7968.084633 1948.699633
344 0.003805 0.120152 0.016280 0.000376 0.465107 0.464168 0.464316 0.000037 0.442042 0.446967 0.441914 0.000034 0.003870 0.116446 0.016635 0.000691 0.003740 0.123858 0.015924 0.000639 0.457976 0.457834 0.457401 0.000069 0.472238 0.470502 0.471230 0.000083 0.435271 0.440765 0.435363 0.000064 0.448813 0.453170 0.448465 0.000077 1006.710000 1006.910000 1007.870300 1195.597931 1024.390000 1021.080000 1024.341967 1068.418744 7968.900000 7972.010000 7967.787733 1929.798509
345 0.003670 0.117250 0.016111 0.000372 0.464786 0.462567 0.464263 0.000037 0.441730 0.445301 0.441855 0.000035 0.003747 0.109017 0.016508 0.000679 0.003593 0.125483 0.015714 0.000628 0.456938 0.456412 0.457403 0.000070 0.472634 0.468722 0.471123 0.000082 0.434278 0.439042 0.435358 0.000065 0.449182 0.451560 0.448352 0.000076 1008.050000 1005.870000 1007.514200 1191.230644 1025.260000 1028.280000 1024.365933 1091.099483 7966.690000 7965.850000 7968.119867 1947.538764
346 0.003781 0.116944 0.016057 0.000371 0.463579 0.464120 0.464236 0.000038 0.440589 0.446762 0.441827 0.000035 0.003727 0.118165 0.016545 0.000677 0.003836 0.115722 0.015569 0.000623 0.456723 0.456713 0.457309 0.000072 0.470435 0.471528 0.471163 0.000083 0.434073 0.439785 0.435271 0.000066 0.447105 0.453738 0.448383 0.000077 1004.770000 1005.150000 1007.211733 1189.465448 1029.690000 1024.940000 1024.340500 1091.840006 7965.540000 7969.910000 7968.447767 1921.115727
347 0.003713 0.117207 0.016220 0.000391 0.464235 0.463891 0.464251 0.000037 0.441209 0.446557 0.441850 0.000035 0.003660 0.133904 0.016752 0.000717 0.003765 0.100510 0.015688 0.000635 0.456460 0.457406 0.457327 0.000072 0.472009 0.470377 0.471175 0.000082 0.433820 0.441231 0.435298 0.000066 0.448597 0.451883 0.448401 0.000076 1005.970000 1004.440000 1007.243933 1188.647011 1028.590000 1026.330000 1024.482733 1100.367120 7965.440000 7969.230000 7968.273333 1934.796243
348 0.003675 0.123201 0.015905 0.000376 0.463415 0.462162 0.464228 0.000037 0.440428 0.445214 0.441812 0.000035 0.003457 0.133400 0.016340 0.000682 0.003893 0.113001 0.015470 0.000619 0.456881 0.454743 0.457245 0.000071 0.469948 0.469581 0.471211 0.000081 0.434210 0.438676 0.435200 0.000066 0.446646 0.451752 0.448424 0.000075 1006.690000 1000.200000 1007.248667 1159.236643 1026.760000 1023.550000 1024.337867 1087.112684 7966.550000 7976.250000 7968.413467 1892.083878
349 0.003749 0.119367 0.016102 0.000378 0.464638 0.464470 0.464168 0.000037 0.441594 0.447215 0.441765 0.000035 0.003638 0.132949 0.016778 0.000728 0.003860 0.105784 0.015426 0.000599 0.457209 0.458160 0.457189 0.000071 0.472067 0.470781 0.471147 0.000082 0.434530 0.441899 0.435169 0.000066 0.448657 0.452531 0.448361 0.000076 1008.270000 1006.640000 1007.239967 1159.742053 1031.080000 1029.060000 1024.478933 1078.688586 7960.650000 7964.300000 7968.281100 1856.079229
350 0.003736 0.121976 0.015949 0.000370 0.464532 0.463481 0.464243 0.000038 0.441492 0.446406 0.441828 0.000035 0.003790 0.117830 0.016171 0.000649 0.003681 0.126122 0.015726 0.000640 0.457364 0.456655 0.457269 0.000072 0.471699 0.470308 0.471217 0.000083 0.434686 0.439714 0.435214 0.000066 0.448298 0.453098 0.448442 0.000077 1010.780000 1004.860000 1007.275400 1162.021165 1029.330000 1023.380000 1024.806533 1081.191039 7959.890000 7971.760000 7967.918067 1877.345237
351 0.003771 0.122018 0.016005 0.000376 0.463866 0.462869 0.464308 0.000038 0.440861 0.445826 0.441893 0.000035 0.003645 0.141484 0.016237 0.000683 0.003897 0.102552 0.015773 0.000651 0.457381 0.455769 0.457380 0.000072 0.470351 0.469969 0.471235 0.000082 0.434694 0.440055 0.435323 0.000067 0.447028 0.451598 0.448462 0.000076 1003.680000 1004.200000 1007.541267 1183.629071 1030.810000 1022.780000 1024.756933 1093.099541 7965.510000 7973.020000 7967.701800 1914.864798
352 0.003552 0.116839 0.015892 0.000371 0.463933 0.463702 0.464294 0.000038 0.440914 0.446359 0.441874 0.000036 0.003398 0.120380 0.016348 0.000683 0.003705 0.113297 0.015435 0.000610 0.457922 0.455648 0.457397 0.000073 0.469944 0.471756 0.471191 0.000082 0.435196 0.438884 0.435345 0.000067 0.446632 0.453833 0.448403 0.000076 1008.600000 1008.250000 1007.705667 1194.762555 1022.700000 1022.130000 1024.681733 1106.086785 7968.700000 7969.620000 7967.612600 1945.402683
353 0.003627 0.123203 0.015859 0.000368 0.464432 0.463183 0.464280 0.000038 0.441391 0.446184 0.441859 0.000036 0.003479 0.131405 0.016293 0.000679 0.003775 0.115000 0.015426 0.000624 0.458215 0.455275 0.457316 0.000073 0.470648 0.471091 0.471245 0.000082 0.435479 0.439082 0.435264 0.000067 0.447304 0.453286 0.448454 0.000076 1009.680000 1007.730000 1007.772767 1195.139237 1024.010000 1027.240000 1024.765033 1115.605132 7966.310000 7965.030000 7967.462200 1926.041388
354 0.003688 0.121170 0.015787 0.000349 0.464171 0.463307 0.464203 0.000039 0.441147 0.446200 0.441782 0.000036 0.003534 0.131564 0.016069 0.000641 0.003842 0.110776 0.015505 0.000609 0.457551 0.455802 0.457214 0.000074 0.470790 0.470813 0.471191 0.000083 0.434851 0.439590 0.435157 0.000068 0.447443 0.452811 0.448407 0.000077 1002.590000 1009.250000 1007.885933 1208.162861 1027.610000 1026.500000 1024.694867 1104.306886 7969.800000 7964.250000 7967.419200 1936.294682
355 0.003643 0.114447 0.015867 0.000361 0.464845 0.464249 0.464243 0.000039 0.441785 0.446759 0.441824 0.000036 0.003170 0.118463 0.016057 0.000645 0.004117 0.110431 0.015677 0.000638 0.459209 0.456936 0.457171 0.000073 0.470480 0.471562 0.471314 0.000084 0.436407 0.440012 0.435116 0.000067 0.447162 0.453505 0.448532 0.000078 1008.040000 1003.080000 1007.685267 1212.156881 1026.470000 1018.360000 1024.684867 1106.719809 7965.490000 7978.560000 7967.629867 1944.814347
356 0.003601 0.120759 0.015800 0.000370 0.464174 0.463402 0.464206 0.000039 0.441145 0.446270 0.441786 0.000036 0.003391 0.126941 0.016189 0.000680 0.003811 0.114576 0.015411 0.000622 0.457937 0.456856 0.457091 0.000073 0.470410 0.469948 0.471321 0.000083 0.435210 0.440360 0.435046 0.000067 0.447080 0.452179 0.448526 0.000077 1012.880000 1012.770000 1007.705333 1209.229478 1022.230000 1021.660000 1024.518100 1112.786745 7964.890000 7965.570000 7967.776567 1957.559234
357 0.003677 0.116808 0.015835 0.000375 0.463722 0.463869 0.464245 0.000040 0.440720 0.446516 0.441824 0.000037 0.003458 0.136621 0.016509 0.000706 0.003897 0.096996 0.015161 0.000598 0.456021 0.455865 0.457159 0.000073 0.471423 0.471873 0.471330 0.000085 0.433393 0.439903 0.435126 0.000067 0.448047 0.453129 0.448522 0.000078 1004.050000 1016.890000 1007.737667 1215.957161 1031.240000 1021.810000 1024.630100 1127.808271 7964.710000 7961.300000 7967.632233 1969.814868
358 0.003569 0.118783 0.015526 0.000351 0.463243 0.464588 0.464245 0.000039 0.440259 0.447298 0.441809 0.000037 0.003209 0.133387 0.016116 0.000669 0.003928 0.104179 0.014936 0.000571 0.456024 0.457051 0.457188 0.000072 0.470462 0.472126 0.471302 0.000084 0.433383 0.440868 0.435134 0.000067 0.447136 0.453728 0.448483 0.000077 1005.430000 1017.910000 1007.490767 1240.960046 1026.670000 1022.350000 1024.313567 1125.007938 7967.900000 7959.740000 7968.195667 2005.260051
359 0.003529 0.115598 0.015663 0.000366 0.464739 0.464202 0.464293 0.000039 0.441679 0.446772 0.441862 0.000036 0.003101 0.122385 0.016110 0.000668 0.003957 0.108812 0.015216 0.000612 0.458167 0.456793 0.457192 0.000072 0.471312 0.471612 0.471394 0.000083 0.435413 0.440073 0.435138 0.000066 0.447944 0.453472 0.448585 0.000077 1008.630000 1009.850000 1007.615167 1246.773453 1026.980000 1021.130000 1024.302133 1127.146162 7964.390000 7969.020000 7968.082700 1996.786632
360 0.003544 0.120622 0.015645 0.000368 0.464252 0.463611 0.464217 0.000039 0.441216 0.446462 0.441788 0.000036 0.003159 0.120088 0.016080 0.000671 0.003930 0.121157 0.015209 0.000620 0.458021 0.455047 0.457230 0.000072 0.470482 0.472176 0.471203 0.000082 0.435278 0.438299 0.435173 0.000066 0.447155 0.454625 0.448404 0.000077 1010.110000 1020.130000 1007.941333 1250.651466 1026.640000 1017.540000 1024.463700 1137.433514 7963.250000 7962.330000 7967.594967 2023.086247
361 0.003527 0.121365 0.015581 0.000373 0.465515 0.463452 0.464247 0.000040 0.442415 0.446348 0.441813 0.000037 0.003388 0.126416 0.016176 0.000676 0.003666 0.116313 0.014987 0.000619 0.458871 0.456132 0.457225 0.000071 0.472158 0.470772 0.471268 0.000084 0.436097 0.439647 0.435173 0.000065 0.448733 0.453049 0.448454 0.000078 1006.280000 1013.710000 1007.673533 1255.067011 1023.020000 1026.030000 1024.177200 1132.138505 7970.700000 7960.260000 7968.149267 2025.648022
362 0.003468 0.119274 0.015673 0.000383 0.463828 0.464350 0.464293 0.000039 0.440810 0.447096 0.441862 0.000037 0.003234 0.116254 0.016166 0.000689 0.003701 0.122294 0.015180 0.000628 0.457510 0.457834 0.457282 0.000071 0.470145 0.470865 0.471305 0.000084 0.434796 0.440755 0.435226 0.000066 0.446823 0.453437 0.448499 0.000078 1013.770000 1010.280000 1007.594267 1268.128932 1027.090000 1022.160000 1024.151067 1162.126646 7959.140000 7967.560000 7968.254667 2066.980573
363 0.003478 0.123148 0.015678 0.000393 0.464898 0.463794 0.464299 0.000039 0.441827 0.446762 0.441868 0.000037 0.003288 0.120309 0.016042 0.000687 0.003669 0.125987 0.015314 0.000639 0.459476 0.457868 0.457287 0.000072 0.470319 0.469720 0.471310 0.000084 0.436667 0.440990 0.435225 0.000066 0.446987 0.452533 0.448510 0.000078 1012.020000 1008.730000 1007.619033 1270.964447 1023.190000 1018.770000 1023.741867 1162.953790 7964.790000 7972.500000 7968.639100 2072.427935
364 0.003486 0.115376 0.015614 0.000371 0.463975 0.463168 0.464201 0.000039 0.440951 0.445778 0.441771 0.000037 0.003173 0.126126 0.016020 0.000669 0.003798 0.104626 0.015207 0.000604 0.457222 0.456821 0.457283 0.000071 0.470728 0.469515 0.471118 0.000084 0.434520 0.440286 0.435220 0.000065 0.447382 0.451270 0.448323 0.000078 1010.040000 1003.640000 1007.643800 1250.825320 1026.300000 1018.400000 1023.595700 1140.118005 7963.660000 7977.960000 7968.760500 2057.510880
365 0.003508 0.121681 0.015713 0.000377 0.463650 0.462700 0.464216 0.000039 0.440643 0.445649 0.441791 0.000037 0.003304 0.131118 0.016447 0.000722 0.003712 0.112245 0.014979 0.000591 0.455836 0.456319 0.457235 0.000073 0.471463 0.469080 0.471197 0.000084 0.433210 0.440059 0.435195 0.000067 0.448076 0.451238 0.448386 0.000078 1008.630000 1002.600000 1007.703267 1239.155737 1026.240000 1018.230000 1023.576133 1129.350163 7965.130000 7979.170000 7968.720600 2046.381045
366 0.003564 0.119613 0.015681 0.000381 0.463583 0.462065 0.464149 0.000039 0.440582 0.444942 0.441725 0.000037 0.003263 0.121744 0.016250 0.000696 0.003864 0.117482 0.015113 0.000608 0.456671 0.455726 0.457176 0.000073 0.470496 0.468404 0.471122 0.000084 0.434000 0.439027 0.435129 0.000068 0.447164 0.450857 0.448322 0.000078 1003.270000 1002.740000 1008.073800 1258.863421 1025.860000 1023.150000 1023.619400 1130.957011 7970.870000 7974.110000 7968.306800 2068.086277
367 0.003479 0.120385 0.015623 0.000374 0.464470 0.464236 0.464165 0.000039 0.441420 0.447043 0.441738 0.000037 0.003171 0.113117 0.016006 0.000679 0.003787 0.127653 0.015240 0.000617 0.457457 0.457664 0.457202 0.000074 0.471482 0.470807 0.471128 0.000083 0.434743 0.440437 0.435142 0.000068 0.448097 0.453650 0.448333 0.000077 1002.110000 1008.850000 1008.128167 1235.840383 1030.410000 1021.200000 1023.563267 1138.737076 7967.480000 7969.950000 7968.308567 2066.032997
368 0.003415 0.117241 0.015552 0.000366 0.463426 0.463783 0.464188 0.000039 0.440426 0.446456 0.441757 0.000037 0.003137 0.114992 0.015816 0.000649 0.003694 0.119490 0.015288 0.000626 0.457330 0.456377 0.457317 0.000073 0.469523 0.471190 0.471059 0.000084 0.434620 0.439307 0.435242 0.000067 0.446231 0.453605 0.448271 0.000078 1007.760000 1012.140000 1008.141867 1225.203518 1031.510000 1020.630000 1023.500033 1140.702437 7960.730000 7967.230000 7968.358100 2025.644568
369 0.003433 0.117843 0.015477 0.000367 0.463505 0.463026 0.464155 0.000040 0.440502 0.445767 0.441721 0.000037 0.003141 0.112114 0.015697 0.000658 0.003724 0.123572 0.015256 0.000623 0.456236 0.457243 0.457301 0.000073 0.470775 0.468809 0.471008 0.000083 0.433581 0.439987 0.435221 0.000068 0.447423 0.451547 0.448221 0.000077 1006.080000 1004.800000 1008.147333 1204.007483 1023.990000 1021.180000 1023.409333 1121.700910 7969.930000 7974.020000 7968.443333 2006.627858
370 0.003428 0.121891 0.015477 0.000352 0.465085 0.463867 0.464100 0.000039 0.442002 0.446768 0.441669 0.000037 0.003535 0.119640 0.015937 0.000673 0.003320 0.124141 0.015018 0.000586 0.457956 0.456037 0.457260 0.000072 0.472215 0.471698 0.470941 0.000084 0.435235 0.439217 0.435194 0.000066 0.448770 0.454320 0.448145 0.000077 1007.910000 1010.790000 1008.462400 1167.522925 1025.900000 1028.130000 1023.167633 1123.929610 7966.190000 7961.080000 7968.369967 2014.641772
371 0.003352 0.118966 0.015096 0.000319 0.464246 0.463307 0.464054 0.000039 0.441201 0.446090 0.441606 0.000036 0.003140 0.113897 0.015349 0.000601 0.003563 0.124034 0.014843 0.000567 0.457171 0.456448 0.457230 0.000072 0.471322 0.470166 0.470878 0.000082 0.434469 0.439321 0.435136 0.000066 0.447934 0.452859 0.448076 0.000075 1009.340000 1013.050000 1008.865133 1152.765988 1029.790000 1022.250000 1022.873267 1103.452781 7960.870000 7964.700000 7968.261600 1988.298791
372 0.003342 0.121649 0.015410 0.000352 0.463736 0.463705 0.464068 0.000039 0.440717 0.446602 0.441635 0.000036 0.003130 0.121742 0.015835 0.000665 0.003554 0.121555 0.014985 0.000591 0.457515 0.457048 0.457216 0.000073 0.469957 0.470362 0.470919 0.000080 0.434796 0.440283 0.435147 0.000067 0.446637 0.452921 0.448122 0.000074 1014.460000 1009.490000 1008.838933 1125.308797 1026.370000 1022.090000 1022.862467 1066.165675 7959.170000 7968.420000 7968.298600 1939.326106
373 0.003269 0.123968 0.015335 0.000340 0.463955 0.462964 0.464017 0.000039 0.440921 0.446014 0.441583 0.000036 0.002844 0.116039 0.015580 0.000639 0.003694 0.131896 0.015089 0.000602 0.457654 0.455762 0.457272 0.000072 0.470256 0.470166 0.470763 0.000081 0.434914 0.438776 0.435188 0.000066 0.446928 0.453252 0.447979 0.000075 1015.110000 1013.240000 1009.048733 1131.751352 1020.400000 1024.530000 1022.971200 1073.927832 7964.490000 7962.230000 7967.980067 1961.454914
374 0.003315 0.118322 0.015444 0.000363 0.463930 0.463804 0.464003 0.000038 0.440900 0.446530 0.441575 0.000036 0.003042 0.115080 0.015568 0.000660 0.003589 0.121564 0.015319 0.000620 0.457903 0.458654 0.457233 0.000073 0.469958 0.468954 0.470773 0.000080 0.435160 0.441475 0.435150 0.000067 0.446639 0.451584 0.448000 0.000074 1009.420000 1009.140000 1008.820800 1119.842637 1029.120000 1017.160000 1023.233000 1094.904818 7961.460000 7973.700000 7967.946200 1978.853914
375 0.003256 0.115289 0.015280 0.000354 0.463771 0.464190 0.463962 0.000038 0.440746 0.446745 0.441528 0.000036 0.003038 0.108266 0.015257 0.000637 0.003473 0.122313 0.015303 0.000622 0.456947 0.457662 0.457205 0.000073 0.470596 0.470717 0.470719 0.000079 0.434252 0.440193 0.435108 0.000067 0.447239 0.453297 0.447948 0.000073 1007.810000 1008.580000 1008.871467 1138.282888 1028.090000 1016.250000 1023.007067 1104.058630 7964.100000 7975.170000 7968.121467 2013.367657
376 0.003288 0.117855 0.015268 0.000355 0.463588 0.463943 0.463932 0.000038 0.440573 0.446639 0.441499 0.000036 0.002870 0.120942 0.015262 0.000647 0.003705 0.114768 0.015273 0.000623 0.455592 0.455303 0.457147 0.000074 0.471585 0.472584 0.470717 0.000079 0.432956 0.438585 0.435053 0.000068 0.448191 0.454693 0.447945 0.000073 1010.690000 1006.080000 1008.710267 1133.332246 1029.030000 1014.830000 1023.038333 1095.890086 7960.280000 7979.090000 7968.251400 1983.822255
377 0.003194 0.117977 0.015080 0.000331 0.463693 0.463016 0.463927 0.000038 0.440668 0.445764 0.441485 0.000035 0.002737 0.119106 0.014943 0.000613 0.003650 0.116849 0.015217 0.000610 0.457298 0.456674 0.457126 0.000073 0.470087 0.469358 0.470729 0.000079 0.434570 0.439796 0.435017 0.000067 0.446765 0.451733 0.447953 0.000073 1005.870000 1011.720000 1008.668767 1127.943309 1027.500000 1022.260000 1022.777200 1092.348279 7966.630000 7966.020000 7968.554033 1988.998204
378 0.003170 0.121921 0.015404 0.000360 0.464368 0.463746 0.463967 0.000038 0.441308 0.446654 0.441539 0.000036 0.002785 0.132029 0.015565 0.000695 0.003555 0.111814 0.015243 0.000603 0.458287 0.456839 0.457102 0.000073 0.470449 0.470652 0.470832 0.000080 0.435512 0.440599 0.435025 0.000068 0.447104 0.452710 0.448053 0.000074 1005.990000 1013.110000 1008.723500 1113.988437 1022.010000 1021.040000 1022.900533 1100.190379 7972.000000 7965.850000 7968.375967 1965.010673
379 0.003301 0.119997 0.015061 0.000339 0.463649 0.463655 0.463922 0.000038 0.440632 0.446473 0.441479 0.000036 0.003066 0.129397 0.014965 0.000620 0.003535 0.110597 0.015156 0.000603 0.456921 0.457178 0.457080 0.000074 0.470377 0.470133 0.470764 0.000080 0.434228 0.440789 0.434974 0.000068 0.447035 0.452156 0.447984 0.000074 1008.600000 1005.390000 1008.307600 1111.023060 1021.300000 1025.530000 1023.195667 1116.012454 7970.100000 7969.080000 7968.496733 1988.436233
380 0.003170 0.120158 0.015193 0.000363 0.463805 0.464351 0.463919 0.000039 0.440773 0.447142 0.441482 0.000036 0.002801 0.121006 0.015157 0.000669 0.003540 0.119310 0.015229 0.000603 0.457565 0.457241 0.457062 0.000074 0.470045 0.471461 0.470776 0.000080 0.434826 0.440429 0.434967 0.000069 0.446720 0.453854 0.447998 0.000075 1009.860000 1011.840000 1008.405067 1104.178161 1022.910000 1020.240000 1023.204233 1111.201320 7967.230000 7967.920000 7968.390700 1972.434316
381 0.003178 0.119168 0.015381 0.000368 0.463296 0.463177 0.463911 0.000039 0.440290 0.445977 0.441485 0.000037 0.002905 0.115605 0.015246 0.000666 0.003451 0.122731 0.015517 0.000641 0.455929 0.457016 0.456979 0.000075 0.470663 0.469338 0.470844 0.000080 0.433278 0.439946 0.434892 0.000070 0.447303 0.452008 0.448078 0.000074 1003.490000 1004.800000 1008.488733 1081.398492 1025.280000 1022.860000 1022.927500 1113.287921 7971.230000 7972.340000 7968.583767 1959.561341
382 0.003032 0.118274 0.015083 0.000355 0.464036 0.462534 0.463918 0.000039 0.440986 0.445321 0.441477 0.000036 0.002626 0.137410 0.015182 0.000680 0.003438 0.099138 0.014984 0.000574 0.457225 0.455912 0.456959 0.000076 0.470847 0.469155 0.470878 0.000080 0.434495 0.439987 0.434870 0.000069 0.447476 0.450655 0.448084 0.000074 1009.690000 1010.560000 1008.531900 1081.607358 1027.450000 1025.570000 1022.929567 1122.787724 7962.860000 7963.870000 7968.538533 1964.254244
383 0.003118 0.118352 0.015216 0.000355 0.463363 0.463996 0.463911 0.000040 0.440351 0.446714 0.441476 0.000037 0.002759 0.123743 0.015294 0.000681 0.003477 0.112960 0.015138 0.000587 0.456672 0.456178 0.456995 0.000077 0.470054 0.471813 0.470826 0.000082 0.433976 0.439556 0.434910 0.000071 0.446725 0.453871 0.448042 0.000076 1006.630000 1009.200000 1008.138567 1089.518665 1027.740000 1018.180000 1022.779367 1109.702739 7965.630000 7972.620000 7969.082067 1947.830242
384 0.003182 0.119217 0.015231 0.000381 0.463035 0.464526 0.463924 0.000039 0.440042 0.447260 0.441489 0.000037 0.002696 0.123473 0.015288 0.000707 0.003668 0.114961 0.015175 0.000609 0.455199 0.457984 0.456937 0.000075 0.470870 0.471068 0.470910 0.000079 0.432574 0.441258 0.434855 0.000069 0.447510 0.453262 0.448123 0.000073 1004.390000 1005.880000 1008.084733 1095.593946 1027.170000 1022.800000 1022.778800 1100.164938 7968.440000 7971.320000 7969.136467 1955.404975
385 0.003053 0.118440 0.015233 0.000379 0.463284 0.463098 0.463883 0.000040 0.440272 0.445865 0.441451 0.000037 0.002660 0.123336 0.015217 0.000694 0.003445 0.113544 0.015248 0.000627 0.455694 0.455422 0.456922 0.000075 0.470873 0.470774 0.470844 0.000081 0.433043 0.438817 0.434836 0.000069 0.447502 0.452912 0.448065 0.000075 1005.870000 1004.540000 1007.814233 1127.415509 1021.630000 1021.860000 1022.744800 1113.978938 7972.500000 7973.600000 7969.440967 1993.280315
386 0.003056 0.118612 0.015222 0.000397 0.463089 0.463694 0.463908 0.000040 0.440087 0.446440 0.441473 0.000038 0.002625 0.138319 0.015205 0.000714 0.003488 0.098904 0.015239 0.000638 0.455715 0.456273 0.456930 0.000074 0.470462 0.471116 0.470885 0.000082 0.433061 0.440375 0.434844 0.000069 0.447113 0.452506 0.448103 0.000076 1006.960000 1008.880000 1008.094433 1143.955282 1020.310000 1023.310000 1022.398800 1119.446124 7972.730000 7967.810000 7969.506767 2016.823948
387 0.003015 0.118401 0.015127 0.000369 0.464774 0.463906 0.463946 0.000040 0.441686 0.446630 0.441505 0.000037 0.002699 0.133354 0.015158 0.000704 0.003331 0.103449 0.015096 0.000592 0.457222 0.457295 0.456990 0.000075 0.472327 0.470516 0.470901 0.000081 0.434496 0.441098 0.434898 0.000069 0.448877 0.452163 0.448111 0.000075 1012.780000 1007.920000 1007.906200 1138.173960 1020.380000 1019.280000 1022.170133 1115.099700 7966.840000 7972.800000 7969.923667 2018.151601
388 0.003031 0.119289 0.015338 0.000390 0.463711 0.463510 0.463934 0.000040 0.440678 0.446299 0.441504 0.000037 0.002842 0.112497 0.015150 0.000706 0.003219 0.126081 0.015527 0.000656 0.457187 0.457063 0.457045 0.000075 0.470236 0.469957 0.470822 0.000081 0.434470 0.439835 0.434950 0.000069 0.446885 0.452763 0.448058 0.000075 1002.720000 1010.480000 1007.838333 1141.649231 1024.190000 1017.000000 1021.718467 1108.833537 7973.090000 7972.520000 7970.443200 2038.211754
389 0.003078 0.118798 0.015217 0.000384 0.463992 0.464194 0.463959 0.000039 0.440946 0.446925 0.441522 0.000037 0.002669 0.119586 0.014953 0.000694 0.003486 0.118010 0.015482 0.000650 0.456739 0.457656 0.457013 0.000075 0.471245 0.470733 0.470905 0.000082 0.434036 0.440752 0.434910 0.000069 0.447857 0.453097 0.448134 0.000076 1002.370000 1011.990000 1007.888833 1136.268812 1026.150000 1019.110000 1021.412967 1098.069418 7971.480000 7968.900000 7970.698200 2021.306025
390 0.003064 0.120880 0.015143 0.000377 0.462871 0.463264 0.463963 0.000039 0.439880 0.446144 0.441522 0.000037 0.002653 0.117420 0.014879 0.000681 0.003476 0.124341 0.015408 0.000633 0.455893 0.457222 0.457074 0.000075 0.469848 0.469305 0.470852 0.000082 0.433231 0.440232 0.434964 0.000069 0.446529 0.452057 0.448080 0.000076 1006.060000 1010.350000 1007.669667 1133.958387 1017.010000 1025.090000 1021.386800 1092.729645 7976.930000 7964.560000 7970.943533 2024.016695
391 0.003083 0.117455 0.015111 0.000376 0.463720 0.462902 0.463954 0.000039 0.440688 0.445629 0.441512 0.000037 0.002639 0.129654 0.015131 0.000721 0.003528 0.105256 0.015092 0.000604 0.457263 0.456634 0.457082 0.000075 0.470176 0.469169 0.470826 0.000082 0.434532 0.440285 0.434985 0.000069 0.446844 0.450974 0.448039 0.000076 1007.820000 1008.230000 1007.784300 1119.574256 1023.610000 1016.570000 1021.152200 1077.347626 7968.570000 7975.200000 7971.063500 2038.214564
392 0.003023 0.115721 0.015030 0.000381 0.463691 0.463062 0.463898 0.000040 0.440658 0.445695 0.441454 0.000037 0.002701 0.125071 0.014787 0.000687 0.003346 0.106371 0.015274 0.000617 0.456347 0.457380 0.457070 0.000076 0.471035 0.468744 0.470725 0.000082 0.433665 0.440765 0.434956 0.000070 0.447651 0.450626 0.447952 0.000077 1009.770000 1008.490000 1007.868467 1105.284099 1024.690000 1016.100000 1020.905000 1086.184671 7965.540000 7975.410000 7971.226533 2049.942375
393 0.003082 0.119557 0.015085 0.000400 0.464175 0.462628 0.463867 0.000039 0.441120 0.445475 0.441428 0.000037 0.002673 0.127254 0.014805 0.000709 0.003491 0.111861 0.015366 0.000646 0.456521 0.456349 0.457021 0.000076 0.471828 0.468908 0.470714 0.000083 0.433829 0.439894 0.434910 0.000070 0.448412 0.451056 0.447946 0.000077 1008.240000 1008.340000 1007.897033 1111.720074 1020.670000 1020.130000 1020.452067 1095.023016 7971.090000 7971.530000 7971.650900 2118.893491
394 0.003099 0.120728 0.014987 0.000409 0.463574 0.464060 0.463832 0.000040 0.440551 0.446894 0.441389 0.000038 0.002775 0.126643 0.014829 0.000716 0.003424 0.114814 0.015145 0.000641 0.456086 0.457027 0.457006 0.000076 0.471063 0.471093 0.470657 0.000084 0.433420 0.440508 0.434897 0.000070 0.447681 0.453279 0.447882 0.000078 1010.720000 1012.870000 1007.656900 1114.580887 1023.490000 1018.820000 1020.374367 1083.944339 7965.790000 7968.310000 7971.968733 2114.222049
395 0.003091 0.119645 0.014998 0.000407 0.463581 0.463377 0.463833 0.000040 0.440556 0.446190 0.441392 0.000038 0.002675 0.129959 0.014794 0.000701 0.003507 0.109331 0.015203 0.000653 0.457025 0.456706 0.456979 0.000076 0.470137 0.470048 0.470688 0.000084 0.434307 0.440369 0.434870 0.000070 0.446806 0.452012 0.447913 0.000078 1010.750000 1010.550000 1007.827667 1114.452078 1013.250000 1018.790000 1020.496567 1089.848950 7976.000000 7970.660000 7971.675767 2141.873272
396 0.003104 0.120828 0.015089 0.000403 0.463633 0.462885 0.463784 0.000040 0.440607 0.445782 0.441350 0.000037 0.002666 0.135694 0.015072 0.000737 0.003542 0.105961 0.015107 0.000627 0.456835 0.455305 0.456876 0.000075 0.470432 0.470465 0.470693 0.000083 0.434127 0.439325 0.434786 0.000070 0.447087 0.452240 0.447914 0.000077 1003.680000 1012.040000 1008.316467 1126.320970 1017.670000 1016.870000 1020.277033 1094.556673 7978.650000 7971.090000 7971.406500 2136.896747
397 0.003095 0.120661 0.014877 0.000395 0.464464 0.463884 0.463838 0.000039 0.441396 0.446723 0.441390 0.000037 0.002648 0.127870 0.014792 0.000695 0.003542 0.113453 0.014963 0.000617 0.458062 0.456247 0.456954 0.000075 0.470867 0.471521 0.470723 0.000082 0.435291 0.439828 0.434846 0.000069 0.447501 0.453617 0.447935 0.000076 1007.230000 1004.170000 1008.131600 1131.168028 1020.860000 1019.260000 1019.860267 1086.312563 7971.910000 7976.570000 7972.008133 2137.113688
398 0.002997 0.118940 0.014876 0.000392 0.463130 0.465216 0.463847 0.000039 0.440123 0.447903 0.441398 0.000037 0.002636 0.125454 0.014748 0.000686 0.003358 0.112426 0.015004 0.000643 0.456161 0.458928 0.456957 0.000074 0.470098 0.471505 0.470736 0.000081 0.433485 0.442254 0.434847 0.000069 0.446761 0.453551 0.447949 0.000076 1007.280000 1011.290000 1008.090967 1124.605159 1019.580000 1023.550000 1019.564633 1073.632922 7973.140000 7965.160000 7972.344400 2116.015350
399 0.003012 0.117073 0.014785 0.000383 0.463329 0.464341 0.463777 0.000039 0.440313 0.446978 0.441327 0.000037 0.002714 0.127446 0.014659 0.000696 0.003310 0.106700 0.014911 0.000621 0.455733 0.457930 0.456875 0.000075 0.470926 0.470752 0.470678 0.000082 0.433082 0.441406 0.434764 0.000069 0.447545 0.452549 0.447890 0.000076 1008.550000 1012.110000 1008.103133 1109.148260 1024.480000 1016.130000 1019.470867 1069.121242 7966.970000 7971.760000 7972.426000 2119.241267
400 0.002990 0.115260 0.014815 0.000389 0.464004 0.463309 0.463743 0.000039 0.440953 0.445906 0.441297 0.000037 0.002789 0.121166 0.014845 0.000713 0.003190 0.109353 0.014785 0.000616 0.457374 0.456423 0.456798 0.000074 0.470635 0.470194 0.470689 0.000082 0.434644 0.439661 0.434700 0.000068 0.447262 0.452152 0.447894 0.000076 1002.090000 1004.120000 1007.897367 1111.002507 1023.570000 1021.410000 1019.478967 1087.653378 7974.340000 7974.470000 7972.623667 2142.007245
401 0.003014 0.119415 0.014767 0.000383 0.463990 0.463535 0.463790 0.000038 0.440941 0.446329 0.441339 0.000036 0.002726 0.139266 0.014529 0.000691 0.003303 0.099564 0.015005 0.000629 0.456680 0.456154 0.456863 0.000073 0.471301 0.470916 0.470718 0.000080 0.433982 0.440310 0.434746 0.000068 0.447901 0.452349 0.447932 0.000074 1007.480000 1011.780000 1008.135000 1100.290227 1016.570000 1021.640000 1019.712600 1080.606417 7975.950000 7966.580000 7972.152400 2090.935991
402 0.002952 0.116553 0.014888 0.000387 0.463673 0.463171 0.463860 0.000037 0.440637 0.445840 0.441411 0.000035 0.002631 0.119335 0.014655 0.000677 0.003274 0.113770 0.015121 0.000651 0.456954 0.455544 0.456974 0.000072 0.470392 0.470798 0.470745 0.000079 0.434238 0.438734 0.434858 0.000067 0.447036 0.452946 0.447964 0.000074 1010.460000 1007.140000 1008.123967 1119.448311 1017.330000 1021.500000 1019.561733 1077.697116 7972.210000 7971.360000 7972.314300 2096.471744
403 0.002972 0.120459 0.014934 0.000402 0.463914 0.463891 0.463916 0.000038 0.440867 0.446719 0.441467 0.000036 0.002691 0.127519 0.014786 0.000712 0.003253 0.113400 0.015082 0.000654 0.456995 0.456509 0.457084 0.000073 0.470832 0.471273 0.470747 0.000078 0.434280 0.440059 0.434969 0.000067 0.447453 0.453379 0.447964 0.000073 1004.400000 1014.510000 1008.049467 1107.464157 1021.690000 1014.680000 1019.380833 1076.006944 7973.910000 7970.810000 7972.569700 2082.124020
404 0.002900 0.118157 0.014808 0.000384 0.464576 0.463002 0.463855 0.000038 0.441492 0.445760 0.441403 0.000036 0.002631 0.127274 0.014784 0.000711 0.003169 0.109041 0.014831 0.000610 0.457601 0.456209 0.457050 0.000071 0.471551 0.469795 0.470660 0.000080 0.434853 0.439762 0.434937 0.000066 0.448132 0.451757 0.447869 0.000074 1001.820000 1001.940000 1007.698700 1115.166333 1023.070000 1020.460000 1019.313467 1082.957483 7975.110000 7977.600000 7972.987833 2086.972767
405 0.002838 0.118309 0.014709 0.000380 0.463437 0.464700 0.463863 0.000037 0.440407 0.447380 0.441406 0.000035 0.002610 0.134979 0.014689 0.000708 0.003066 0.101640 0.014729 0.000600 0.456435 0.456613 0.457151 0.000071 0.470440 0.472786 0.470576 0.000079 0.433743 0.440531 0.435028 0.000066 0.447071 0.454229 0.447783 0.000074 1000.260000 1015.020000 1007.584700 1115.185995 1024.630000 1013.140000 1019.111867 1079.279852 7975.110000 7971.840000 7973.303433 2135.776915
406 0.002855 0.124563 0.014845 0.000386 0.463660 0.463529 0.463953 0.000037 0.440619 0.446580 0.441497 0.000035 0.002806 0.139887 0.014744 0.000710 0.002905 0.109240 0.014946 0.000637 0.457618 0.456785 0.457260 0.000071 0.469701 0.470272 0.470645 0.000079 0.434877 0.440941 0.435134 0.000066 0.446361 0.452220 0.447861 0.000073 1006.650000 1006.800000 1007.620967 1130.848817 1021.560000 1020.420000 1019.113533 1051.399278 7971.790000 7972.780000 7973.265500 2100.273223
407 0.002839 0.120092 0.014994 0.000406 0.463504 0.463807 0.463925 0.000038 0.440470 0.446621 0.441478 0.000035 0.002602 0.131066 0.014768 0.000703 0.003075 0.109119 0.015220 0.000689 0.457040 0.457360 0.457312 0.000071 0.469967 0.470254 0.470537 0.000080 0.434318 0.441046 0.435185 0.000065 0.446622 0.452197 0.447772 0.000074 1000.690000 1011.050000 1007.215600 1138.754363 1023.430000 1022.870000 1019.017100 1042.594678 7975.880000 7966.080000 7973.767300 2095.021905
408 0.002864 0.118062 0.014859 0.000398 0.464498 0.463816 0.463970 0.000037 0.441416 0.446528 0.441515 0.000035 0.002724 0.129392 0.014559 0.000678 0.003003 0.106731 0.015159 0.000674 0.458020 0.455426 0.457303 0.000070 0.470976 0.472206 0.470637 0.000080 0.435255 0.439125 0.435166 0.000064 0.447577 0.453932 0.447863 0.000074 999.200000 1005.290000 1006.767767 1154.085136 1016.600000 1017.030000 1018.524933 1029.532494 7984.200000 7977.680000 7974.707300 2073.933587
409 0.002830 0.120503 0.014711 0.000384 0.463078 0.463811 0.464065 0.000037 0.440066 0.446646 0.441597 0.000035 0.002655 0.124979 0.014544 0.000689 0.003005 0.116027 0.014878 0.000642 0.456838 0.457537 0.457396 0.000071 0.469319 0.470085 0.470734 0.000080 0.434129 0.440909 0.435253 0.000065 0.446003 0.452382 0.447941 0.000074 1005.350000 1004.640000 1006.846567 1146.902522 1016.180000 1021.880000 1017.990233 1029.282443 7978.470000 7973.480000 7975.163200 2076.771819
410 0.002744 0.116040 0.014706 0.000400 0.464040 0.463177 0.464012 0.000037 0.440975 0.445820 0.441547 0.000035 0.002707 0.117179 0.014457 0.000681 0.002781 0.114901 0.014954 0.000664 0.457049 0.456410 0.457356 0.000070 0.471031 0.469944 0.470669 0.000081 0.434332 0.439448 0.435211 0.000065 0.447618 0.452192 0.447883 0.000075 1010.220000 1007.290000 1006.573567 1157.043533 1017.540000 1024.920000 1018.132767 1035.759572 7972.240000 7967.790000 7975.293667 2096.174469
411 0.002861 0.118206 0.014756 0.000406 0.464668 0.463861 0.464041 0.000037 0.441578 0.446578 0.441576 0.000035 0.002663 0.124229 0.014698 0.000713 0.003059 0.112183 0.014814 0.000658 0.458789 0.456562 0.457415 0.000071 0.470547 0.471160 0.470666 0.000081 0.435983 0.439945 0.435279 0.000065 0.447173 0.453211 0.447873 0.000075 1002.720000 1009.000000 1006.219000 1146.577236 1018.200000 1022.420000 1017.849933 1061.280332 7979.080000 7968.580000 7975.931067 2172.764887
412 0.002799 0.117426 0.014672 0.000392 0.465087 0.462933 0.464074 0.000037 0.441973 0.445658 0.441604 0.000035 0.002707 0.119613 0.014614 0.000691 0.002891 0.115239 0.014729 0.000639 0.458828 0.455885 0.457372 0.000071 0.471347 0.469981 0.470776 0.000079 0.436022 0.439072 0.435235 0.000066 0.447924 0.452244 0.447973 0.000074 1005.110000 1005.020000 1006.067433 1158.340712 1013.250000 1015.350000 1017.374167 1058.035004 7981.640000 7979.630000 7976.558400 2206.561501
413 0.002939 0.121183 0.014729 0.000403 0.463446 0.464110 0.464127 0.000037 0.440421 0.446964 0.441657 0.000035 0.002713 0.130460 0.014813 0.000720 0.003165 0.111906 0.014645 0.000638 0.456309 0.457509 0.457375 0.000071 0.470584 0.470711 0.470878 0.000080 0.433629 0.441156 0.435247 0.000065 0.447213 0.452771 0.448067 0.000075 1006.630000 1008.060000 1005.625767 1138.328709 1024.730000 1018.160000 1017.673067 1035.947807 7968.640000 7973.780000 7976.701167 2175.140667
414 0.002830 0.114348 0.014461 0.000363 0.463934 0.463597 0.464116 0.000038 0.440878 0.446135 0.441633 0.000035 0.002643 0.134365 0.014360 0.000651 0.003017 0.094331 0.014561 0.000616 0.457943 0.456156 0.457375 0.000071 0.469925 0.471039 0.470857 0.000080 0.435178 0.440067 0.435224 0.000065 0.446579 0.452203 0.448042 0.000074 1002.040000 1008.000000 1005.234800 1160.124924 1016.840000 1018.150000 1017.793533 1045.983604 7981.120000 7973.850000 7976.971667 2216.462460
415 0.002745 0.121164 0.014572 0.000393 0.464714 0.463122 0.464102 0.000037 0.441615 0.446024 0.441625 0.000035 0.002674 0.131490 0.014458 0.000687 0.002817 0.110837 0.014685 0.000641 0.457351 0.456875 0.457349 0.000071 0.472077 0.469369 0.470854 0.000079 0.434617 0.440606 0.435205 0.000065 0.448614 0.451442 0.448046 0.000074 1000.450000 1005.560000 1005.200867 1167.479162 1018.310000 1018.440000 1017.520833 1050.932405 7981.240000 7976.000000 7977.278300 2210.027353
416 0.002716 0.114849 0.014473 0.000383 0.464453 0.462697 0.464110 0.000038 0.441367 0.445304 0.441628 0.000036 0.002556 0.112385 0.014424 0.000660 0.002876 0.117313 0.014521 0.000648 0.457264 0.456583 0.457321 0.000071 0.471642 0.468810 0.470899 0.000080 0.434529 0.439373 0.435176 0.000066 0.448204 0.451236 0.448080 0.000074 1010.460000 1005.730000 1005.193333 1189.131252 1021.550000 1020.640000 1017.492667 1058.793530 7967.990000 7973.630000 7977.314000 2252.360170
417 0.002711 0.120663 0.014507 0.000399 0.464156 0.463972 0.464135 0.000037 0.441084 0.446807 0.441653 0.000035 0.002548 0.127206 0.014460 0.000673 0.002875 0.114121 0.014553 0.000655 0.457321 0.456539 0.457288 0.000071 0.470992 0.471406 0.470981 0.000080 0.434582 0.440072 0.435147 0.000066 0.447586 0.453542 0.448160 0.000074 1005.300000 1010.120000 1005.233933 1195.242538 1009.480000 1016.690000 1017.500467 1054.604877 7985.220000 7973.190000 7977.265600 2249.499908
418 0.002639 0.118301 0.014505 0.000391 0.463393 0.463468 0.464162 0.000037 0.440355 0.446210 0.441679 0.000035 0.002538 0.120460 0.014615 0.000683 0.002741 0.116142 0.014395 0.000626 0.457597 0.456699 0.457298 0.000071 0.469189 0.470238 0.471025 0.000081 0.434844 0.439887 0.435164 0.000065 0.445866 0.452533 0.448193 0.000075 1006.710000 1005.920000 1005.337300 1195.024463 1023.190000 1019.150000 1017.269667 1033.687136 7970.100000 7974.930000 7977.393033 2206.808488
419 0.002641 0.119061 0.014484 0.000374 0.463784 0.463883 0.464093 0.000037 0.440727 0.446642 0.441613 0.000034 0.002568 0.116773 0.014528 0.000655 0.002713 0.121348 0.014440 0.000645 0.456708 0.458264 0.457284 0.000070 0.470860 0.469502 0.470902 0.000080 0.434001 0.441190 0.435146 0.000065 0.447453 0.452094 0.448079 0.000075 1001.700000 1006.980000 1005.296100 1199.751275 1021.140000 1009.340000 1017.332000 1027.614274 7977.160000 7983.680000 7977.371900 2193.205018
420 0.002610 0.115124 0.014300 0.000359 0.464411 0.464536 0.464138 0.000037 0.441321 0.447065 0.441646 0.000035 0.002497 0.132094 0.014399 0.000635 0.002723 0.098154 0.014200 0.000602 0.457528 0.458156 0.457338 0.000071 0.471293 0.470916 0.470938 0.000080 0.434777 0.441853 0.435191 0.000066 0.447865 0.452278 0.448101 0.000074 1007.770000 1006.980000 1005.444467 1200.844030 1016.770000 1017.620000 1017.104400 1023.119374 7975.460000 7975.400000 7977.451133 2169.700857
421 0.002626 0.117166 0.014303 0.000373 0.464861 0.463783 0.464125 0.000036 0.441750 0.446452 0.441634 0.000034 0.002565 0.121336 0.014437 0.000653 0.002687 0.112996 0.014169 0.000621 0.457343 0.456449 0.457294 0.000071 0.472380 0.471117 0.470955 0.000080 0.434604 0.439693 0.435151 0.000065 0.448895 0.453211 0.448116 0.000074 1001.010000 1009.210000 1005.249767 1194.133954 1012.870000 1025.550000 1016.896033 1019.653559 7986.120000 7965.240000 7977.854200 2153.976682
422 0.002720 0.118192 0.014306 0.000368 0.464901 0.464826 0.464075 0.000036 0.441792 0.447494 0.441587 0.000034 0.002674 0.127976 0.014596 0.000678 0.002766 0.108408 0.014016 0.000597 0.457223 0.457671 0.457220 0.000070 0.472579 0.471981 0.470931 0.000081 0.434495 0.441186 0.435089 0.000065 0.449088 0.453802 0.448085 0.000074 1005.070000 1010.140000 1005.088367 1193.371423 1019.090000 1012.540000 1016.904000 1005.747366 7975.840000 7977.320000 7978.007633 2100.729509
423 0.002708 0.118699 0.014259 0.000366 0.465274 0.463192 0.464136 0.000037 0.442146 0.445968 0.441642 0.000035 0.002761 0.130040 0.014533 0.000667 0.002655 0.107358 0.013986 0.000590 0.458475 0.456697 0.457273 0.000071 0.472074 0.469688 0.470998 0.000081 0.435689 0.440364 0.435136 0.000066 0.448603 0.451571 0.448147 0.000075 1008.130000 1011.320000 1005.117267 1199.804283 1014.790000 1012.510000 1016.657400 1007.962913 7977.080000 7976.170000 7978.225333 2113.197823
424 0.002692 0.118253 0.014370 0.000383 0.464400 0.464164 0.464082 0.000037 0.441315 0.446869 0.441597 0.000035 0.002751 0.117525 0.014616 0.000677 0.002633 0.118982 0.014124 0.000616 0.456295 0.456573 0.457200 0.000071 0.472506 0.471755 0.470965 0.000080 0.433617 0.439621 0.435070 0.000066 0.449012 0.454117 0.448123 0.000074 1001.000000 1007.230000 1004.970300 1192.615005 1014.760000 1017.700000 1016.390033 1016.709506 7984.240000 7975.070000 7978.639667 2100.009084
425 0.002660 0.111120 0.013968 0.000340 0.464457 0.463779 0.464096 0.000037 0.441367 0.446146 0.441590 0.000035 0.002728 0.114638 0.014207 0.000618 0.002592 0.107603 0.013729 0.000562 0.455864 0.456820 0.457213 0.000072 0.473050 0.470737 0.470979 0.000080 0.433207 0.439711 0.435062 0.000066 0.449527 0.452581 0.448117 0.000074 1004.540000 1002.050000 1004.399367 1196.626613 1018.500000 1014.420000 1016.028233 1024.998921 7976.960000 7983.530000 7979.572400 2111.715504
426 0.002697 0.116682 0.014291 0.000360 0.464236 0.463577 0.464052 0.000037 0.441159 0.446232 0.441564 0.000035 0.002627 0.111627 0.014435 0.000648 0.002766 0.121737 0.014148 0.000614 0.457463 0.455436 0.457143 0.000072 0.471010 0.471718 0.470962 0.000080 0.434721 0.438246 0.435008 0.000066 0.447597 0.454219 0.448121 0.000074 1001.310000 1001.130000 1004.551200 1203.463833 1016.260000 1014.680000 1015.969967 1018.904467 7982.430000 7984.190000 7979.478833 2123.174708
427 0.002660 0.115818 0.014139 0.000352 0.463813 0.464017 0.464047 0.000037 0.440755 0.446607 0.441551 0.000035 0.002659 0.118491 0.014178 0.000632 0.002661 0.113146 0.014101 0.000600 0.457075 0.458185 0.457172 0.000072 0.470551 0.469849 0.470921 0.000079 0.434354 0.441200 0.435022 0.000066 0.447157 0.452014 0.448080 0.000073 1003.310000 999.030000 1004.409167 1185.305340 1016.780000 1011.920000 1015.657933 1011.046819 7979.910000 7989.050000 7979.932900 2096.427520
428 0.002655 0.120476 0.014434 0.000378 0.462005 0.463189 0.463985 0.000038 0.439038 0.446054 0.441508 0.000035 0.002529 0.134648 0.014743 0.000699 0.002782 0.106303 0.014124 0.000606 0.454793 0.457239 0.457122 0.000072 0.469217 0.469139 0.470849 0.000081 0.432180 0.441110 0.435003 0.000067 0.445895 0.450998 0.448013 0.000075 999.920000 1006.200000 1004.246467 1198.594389 1019.970000 1013.620000 1015.866800 1001.921666 7980.110000 7980.180000 7979.886733 2102.950994
429 0.002736 0.117441 0.014347 0.000352 0.464523 0.463823 0.464000 0.000038 0.441433 0.446504 0.441517 0.000035 0.002821 0.129006 0.014550 0.000644 0.002651 0.105875 0.014143 0.000600 0.458557 0.456944 0.457109 0.000072 0.470488 0.470701 0.470890 0.000081 0.435770 0.440547 0.434981 0.000067 0.447097 0.452460 0.448053 0.000075 1002.220000 1007.570000 1004.305833 1181.786708 1017.310000 1011.690000 1015.825067 993.732991 7980.470000 7980.740000 7979.869100 2051.310644
430 0.002725 0.123506 0.014489 0.000372 0.463836 0.462981 0.463957 0.000037 0.440781 0.446007 0.441484 0.000035 0.002708 0.122483 0.014792 0.000685 0.002742 0.124529 0.014186 0.000619 0.456677 0.455232 0.457096 0.000072 0.470996 0.470730 0.470818 0.000080 0.433978 0.438595 0.434981 0.000066 0.447584 0.453420 0.447987 0.000073 1001.950000 1014.730000 1004.336000 1185.378938 1021.830000 1014.770000 1016.018100 992.280764 7976.220000 7970.500000 7979.645900 2037.982740
431 0.002669 0.121541 0.014288 0.000363 0.464416 0.464066 0.463974 0.000038 0.441329 0.446940 0.441489 0.000035 0.002698 0.120397 0.014223 0.000625 0.002640 0.122684 0.014352 0.000644 0.458293 0.457031 0.457131 0.000072 0.470539 0.471101 0.470817 0.000080 0.435513 0.440199 0.434985 0.000066 0.447144 0.453680 0.447993 0.000074 1002.010000 1000.620000 1004.299500 1181.829932 1015.980000 1013.830000 1015.887033 1021.005642 7982.010000 7985.550000 7979.813467 2063.124724
432 0.002541 0.116736 0.014191 0.000336 0.463300 0.463652 0.464018 0.000038 0.440262 0.446306 0.441527 0.000035 0.002508 0.123945 0.014413 0.000619 0.002573 0.109526 0.013970 0.000592 0.456869 0.456622 0.457127 0.000073 0.469731 0.470682 0.470909 0.000081 0.434151 0.439989 0.434991 0.000067 0.446373 0.452624 0.448062 0.000075 1005.660000 1000.690000 1004.429633 1189.640054 1016.620000 1016.460000 1015.775033 1028.056970 7977.720000 7982.850000 7979.795333 2097.727639
433 0.002685 0.120472 0.014401 0.000370 0.464410 0.463122 0.463985 0.000038 0.441324 0.445990 0.441505 0.000035 0.002623 0.125951 0.014509 0.000657 0.002748 0.114992 0.014292 0.000629 0.457613 0.455659 0.457120 0.000074 0.471206 0.470586 0.470850 0.000081 0.434864 0.439174 0.434989 0.000068 0.447783 0.452806 0.448022 0.000074 1000.780000 1006.610000 1004.590633 1193.436721 1014.020000 1015.170000 1015.933433 1036.254183 7985.200000 7978.220000 7979.475933 2143.360296
434 0.002688 0.117585 0.014415 0.000356 0.463869 0.463193 0.463996 0.000038 0.440810 0.445913 0.441517 0.000035 0.002667 0.123932 0.014752 0.000661 0.002709 0.111239 0.014078 0.000596 0.456759 0.456391 0.457087 0.000075 0.470980 0.469996 0.470906 0.000081 0.434054 0.439768 0.434970 0.000069 0.447566 0.452059 0.448064 0.000075 1003.860000 1007.740000 1004.851000 1203.961765 1012.660000 1016.730000 1016.230133 1026.180647 7983.480000 7975.530000 7978.918867 2117.069319
435 0.002591 0.118036 0.014463 0.000360 0.463158 0.462598 0.463995 0.000038 0.440130 0.445370 0.441519 0.000035 0.002596 0.128505 0.014688 0.000660 0.002585 0.107566 0.014238 0.000620 0.455737 0.454931 0.457033 0.000076 0.470579 0.470264 0.470958 0.000081 0.433080 0.438610 0.434916 0.000070 0.447179 0.452129 0.448122 0.000074 1003.880000 1008.440000 1005.551100 1204.789408 1017.020000 1014.360000 1016.030700 1002.105182 7979.100000 7977.200000 7978.418200 2074.921620
436 0.002635 0.118677 0.014458 0.000356 0.464178 0.463880 0.463955 0.000038 0.441101 0.446620 0.441480 0.000035 0.002617 0.118663 0.014658 0.000646 0.002654 0.118692 0.014257 0.000635 0.457031 0.455618 0.456959 0.000076 0.471326 0.472143 0.470951 0.000081 0.434310 0.438770 0.434844 0.000070 0.447892 0.454470 0.448116 0.000075 1012.810000 1006.000000 1006.046100 1212.476226 1016.080000 1011.650000 1016.035833 1000.845022 7971.110000 7982.350000 7977.918067 2097.758334
437 0.002601 0.115748 0.014231 0.000336 0.464433 0.465532 0.464010 0.000038 0.441341 0.448042 0.441521 0.000035 0.002635 0.113585 0.014479 0.000633 0.002568 0.117911 0.013982 0.000589 0.457039 0.458453 0.457012 0.000076 0.471827 0.472610 0.471009 0.000080 0.434319 0.441210 0.434885 0.000070 0.448364 0.454875 0.448158 0.000074 1004.170000 1016.630000 1005.828700 1197.223536 1017.160000 1013.820000 1016.066233 1022.922818 7978.670000 7969.550000 7978.105067 2104.202450
438 0.002580 0.116254 0.014215 0.000342 0.464708 0.463411 0.464015 0.000038 0.441602 0.446053 0.441525 0.000036 0.002603 0.111184 0.014342 0.000623 0.002558 0.121325 0.014088 0.000607 0.458947 0.456144 0.456941 0.000076 0.470470 0.470678 0.471089 0.000081 0.436130 0.438896 0.434811 0.000070 0.447074 0.453210 0.448239 0.000075 1005.760000 1010.540000 1005.600633 1200.211897 1016.640000 1015.320000 1016.084367 1036.249448 7977.600000 7974.140000 7978.315000 2121.656324
439 0.002660 0.117914 0.014354 0.000348 0.463991 0.464478 0.464083 0.000038 0.440925 0.447149 0.441596 0.000036 0.002596 0.119863 0.014672 0.000650 0.002724 0.115966 0.014036 0.000600 0.458040 0.457554 0.457110 0.000075 0.469942 0.471402 0.471056 0.000081 0.435268 0.440669 0.434988 0.000069 0.446581 0.453630 0.448205 0.000075 1002.760000 1008.020000 1005.160000 1202.186318 1017.310000 1013.640000 1015.697133 1035.296699 7979.930000 7978.340000 7979.142867 2134.020725
440 0.002583 0.119337 0.014336 0.000359 0.464161 0.462072 0.464141 0.000038 0.441082 0.444935 0.441650 0.000036 0.002612 0.120145 0.014584 0.000640 0.002554 0.118528 0.014088 0.000626 0.458188 0.456528 0.457191 0.000074 0.470134 0.467616 0.471091 0.000082 0.435409 0.439709 0.435060 0.000068 0.446755 0.450162 0.448240 0.000075 1005.760000 1001.400000 1005.031200 1214.770603 1019.730000 1013.530000 1015.948600 1033.315392 7974.510000 7985.070000 7979.020200 2172.136529
441 0.002560 0.119966 0.014310 0.000353 0.464012 0.464535 0.464099 0.000038 0.440939 0.447307 0.441610 0.000036 0.002641 0.128270 0.014650 0.000645 0.002479 0.111663 0.013970 0.000607 0.457234 0.458000 0.457117 0.000074 0.470790 0.471070 0.471081 0.000082 0.434504 0.441514 0.434994 0.000069 0.447374 0.453100 0.448225 0.000075 1007.480000 1007.140000 1004.789767 1218.184792 1018.990000 1013.370000 1016.123800 1054.712768 7973.530000 7979.490000 7979.086433 2196.801495
442 0.002562 0.116558 0.014291 0.000346 0.463709 0.464446 0.464111 0.000039 0.440652 0.447051 0.441620 0.000036 0.002545 0.103638 0.014729 0.000639 0.002578 0.129478 0.013853 0.000598 0.456495 0.457598 0.457132 0.000074 0.470923 0.471293 0.471090 0.000082 0.433798 0.439900 0.435012 0.000069 0.447506 0.454202 0.448228 0.000075 999.030000 1006.140000 1004.821033 1232.616391 1016.550000 1013.380000 1016.177367 1042.317430 7984.420000 7980.480000 7979.001600 2229.246699
443 0.002576 0.117966 0.014273 0.000358 0.462861 0.463524 0.464094 0.000039 0.439847 0.446246 0.441603 0.000036 0.002598 0.124474 0.014875 0.000678 0.002554 0.111459 0.013672 0.000583 0.455613 0.456663 0.457112 0.000074 0.470109 0.470386 0.471076 0.000082 0.432963 0.440054 0.435000 0.000068 0.446731 0.452439 0.448206 0.000075 1010.750000 1003.940000 1004.779867 1240.236150 1022.250000 1017.430000 1016.086867 1045.327715 7967.000000 7978.630000 7979.133267 2232.522518
444 0.002563 0.115129 0.014032 0.000336 0.464280 0.463757 0.464099 0.000039 0.441194 0.446326 0.441595 0.000036 0.002583 0.122776 0.014370 0.000623 0.002544 0.107481 0.013694 0.000589 0.458174 0.456728 0.457073 0.000075 0.470386 0.470787 0.471124 0.000082 0.435394 0.440030 0.434938 0.000069 0.446994 0.452621 0.448252 0.000075 998.480000 1009.170000 1004.404167 1193.195418 1019.220000 1018.410000 1016.211667 1038.569653 7982.300000 7972.420000 7979.384167 2190.078992
445 0.002604 0.117319 0.014147 0.000362 0.462907 0.463261 0.464123 0.000039 0.439892 0.445964 0.441625 0.000036 0.002584 0.122349 0.014496 0.000651 0.002623 0.112289 0.013798 0.000615 0.456383 0.455985 0.457150 0.000075 0.469431 0.470538 0.471097 0.000081 0.433693 0.439303 0.435018 0.000069 0.446090 0.452626 0.448232 0.000075 1002.500000 1006.360000 1004.149133 1171.614786 1022.120000 1019.420000 1016.105500 1031.224058 7975.380000 7974.220000 7979.745367 2183.289810
446 0.002559 0.115960 0.014150 0.000369 0.463935 0.463250 0.464059 0.000039 0.440866 0.445885 0.441563 0.000037 0.002599 0.125320 0.014603 0.000679 0.002519 0.106600 0.013697 0.000608 0.456329 0.455969 0.457050 0.000075 0.471541 0.470531 0.471068 0.000081 0.433643 0.439437 0.434927 0.000069 0.448090 0.452334 0.448200 0.000075 1000.770000 1004.580000 1003.889967 1158.827626 1016.470000 1021.660000 1016.143600 1032.549671 7982.760000 7973.760000 7979.966433 2211.793469
447 0.002567 0.123477 0.014234 0.000379 0.463999 0.464069 0.464060 0.000040 0.440927 0.447039 0.441569 0.000037 0.002532 0.131891 0.014660 0.000685 0.002602 0.115064 0.013807 0.000621 0.457308 0.457291 0.457077 0.000074 0.470689 0.470846 0.471043 0.000083 0.434569 0.441021 0.434956 0.000069 0.447285 0.453057 0.448181 0.000077 1003.550000 1000.270000 1003.774167 1170.755305 1014.290000 1012.020000 1016.273800 1057.048780 7982.160000 7987.710000 7979.952033 2258.913474
448 0.002558 0.116513 0.014259 0.000369 0.464073 0.462420 0.464027 0.000040 0.440997 0.445125 0.441539 0.000037 0.002615 0.119281 0.014799 0.000678 0.002502 0.113745 0.013720 0.000609 0.457078 0.455511 0.457018 0.000075 0.471067 0.469329 0.471036 0.000082 0.434355 0.438699 0.434907 0.000069 0.447639 0.451550 0.448170 0.000076 1002.180000 1004.780000 1003.872100 1156.328645 1016.540000 1015.840000 1016.604067 1048.870152 7981.280000 7979.380000 7979.523833 2245.995278
449 0.002572 0.119745 0.014077 0.000357 0.465020 0.463775 0.464056 0.000040 0.441898 0.446574 0.441557 0.000038 0.002579 0.123198 0.014561 0.000653 0.002565 0.116291 0.013593 0.000597 0.458726 0.456659 0.457084 0.000075 0.471314 0.470891 0.471027 0.000084 0.435918 0.439986 0.434958 0.000069 0.447877 0.453161 0.448155 0.000078 1002.190000 1002.960000 1004.103267 1173.296489 1020.650000 1018.480000 1016.311867 1045.995799 7977.160000 7978.560000 7979.584867 2252.727587
450 0.002536 0.116741 0.014187 0.000369 0.464733 0.463261 0.464010 0.000041 0.441624 0.445935 0.441519 0.000038 0.002565 0.118290 0.014575 0.000664 0.002507 0.115192 0.013799 0.000608 0.459130 0.456018 0.457032 0.000075 0.470337 0.470504 0.470988 0.000086 0.436302 0.439131 0.434909 0.000069 0.446946 0.452739 0.448129 0.000079 1004.690000 1006.630000 1003.872833 1157.252408 1013.020000 1015.710000 1016.758800 1045.390501 7982.290000 7977.660000 7979.368367 2255.726730
451 0.002554 0.119569 0.014291 0.000386 0.464559 0.463196 0.464032 0.000041 0.441458 0.446015 0.441545 0.000038 0.002531 0.122998 0.014555 0.000670 0.002577 0.116139 0.014028 0.000647 0.458340 0.456065 0.457088 0.000076 0.470778 0.470327 0.470975 0.000086 0.435549 0.439412 0.434962 0.000070 0.447368 0.452618 0.448128 0.000080 1004.080000 1002.320000 1003.861667 1188.534717 1012.910000 1016.230000 1016.752333 1036.852976 7983.010000 7981.450000 7979.386000 2243.086794
452 0.002535 0.114799 0.014249 0.000370 0.463504 0.464850 0.463927 0.000041 0.440456 0.447347 0.441443 0.000038 0.002554 0.111786 0.014319 0.000625 0.002516 0.117812 0.014179 0.000652 0.457891 0.457752 0.457019 0.000077 0.469117 0.471947 0.470834 0.000086 0.435124 0.440454 0.434884 0.000071 0.445787 0.454240 0.448001 0.000079 1005.590000 1009.500000 1003.930333 1179.269324 1018.870000 1011.670000 1016.946067 1035.099131 7975.540000 7978.830000 7979.123600 2243.697948
453 0.002569 0.114987 0.014222 0.000374 0.463663 0.463683 0.464013 0.000041 0.440608 0.446249 0.441524 0.000038 0.002555 0.122277 0.014605 0.000672 0.002584 0.107696 0.013840 0.000608 0.457269 0.455300 0.457028 0.000077 0.470057 0.472067 0.470998 0.000087 0.434533 0.438649 0.434907 0.000071 0.446684 0.453848 0.448140 0.000081 1003.020000 1004.930000 1003.608200 1188.687852 1009.420000 1015.270000 1016.802400 1036.348858 7987.560000 7979.800000 7979.589400 2230.836833
454 0.002565 0.117496 0.014247 0.000375 0.463254 0.463050 0.463940 0.000041 0.440220 0.445772 0.441456 0.000038 0.002570 0.112625 0.014509 0.000666 0.002561 0.122367 0.013985 0.000623 0.455595 0.456235 0.456986 0.000077 0.470914 0.469865 0.470895 0.000087 0.432943 0.439055 0.434862 0.000071 0.447497 0.452490 0.448049 0.000080 999.480000 1001.600000 1003.311433 1155.471502 1016.960000 1017.540000 1016.814700 1045.289225 7983.560000 7980.860000 7979.873867 2222.788261
455 0.002556 0.115908 0.014143 0.000362 0.464109 0.463278 0.463974 0.000042 0.441031 0.445910 0.441483 0.000039 0.002513 0.114548 0.014340 0.000645 0.002599 0.117269 0.013945 0.000626 0.457825 0.457169 0.457060 0.000078 0.470393 0.469387 0.470889 0.000088 0.435060 0.440038 0.434924 0.000072 0.447003 0.451781 0.448041 0.000081 1004.470000 1011.340000 1003.377833 1141.678043 1016.870000 1014.200000 1016.800800 1051.117532 7978.660000 7974.460000 7979.821367 2231.918538
456 0.002544 0.121198 0.014231 0.000374 0.463256 0.462592 0.463913 0.000041 0.440220 0.445522 0.441429 0.000038 0.002488 0.120325 0.014416 0.000654 0.002601 0.122070 0.014046 0.000639 0.456451 0.455354 0.457029 0.000078 0.470060 0.469830 0.470796 0.000087 0.433753 0.438603 0.434899 0.000072 0.446687 0.452442 0.447959 0.000081 1006.260000 1005.440000 1003.487800 1135.653240 1017.590000 1018.650000 1016.509733 1051.421283 7976.150000 7975.910000 7980.002467 2209.235460
457 0.002528 0.115398 0.014163 0.000385 0.463068 0.463240 0.463948 0.000042 0.440041 0.445848 0.441459 0.000039 0.002557 0.122402 0.014393 0.000667 0.002500 0.108394 0.013933 0.000633 0.456295 0.457360 0.457132 0.000077 0.469842 0.469119 0.470763 0.000088 0.433608 0.440612 0.434996 0.000071 0.446475 0.451083 0.447922 0.000081 1002.640000 999.770000 1003.829633 1134.691344 1021.020000 1011.450000 1016.216933 1066.008578 7976.340000 7988.780000 7979.953433 2218.849054
458 0.002521 0.120004 0.014153 0.000381 0.465134 0.462683 0.464012 0.000040 0.442003 0.445549 0.441519 0.000037 0.002547 0.126674 0.014289 0.000655 0.002495 0.113334 0.014016 0.000645 0.458719 0.456418 0.457177 0.000077 0.471548 0.468947 0.470848 0.000086 0.435911 0.439931 0.435032 0.000070 0.448096 0.451167 0.448006 0.000080 996.400000 1002.440000 1003.629567 1134.505349 1015.740000 1024.120000 1016.194733 1077.776374 7987.860000 7973.440000 7980.175700 2212.652313
459 0.002550 0.118076 0.014066 0.000378 0.464219 0.464459 0.464090 0.000039 0.441136 0.447140 0.441589 0.000037 0.002493 0.105131 0.014221 0.000651 0.002608 0.131021 0.013911 0.000637 0.458363 0.457920 0.457281 0.000076 0.470076 0.470998 0.470899 0.000085 0.435569 0.440281 0.435128 0.000070 0.446703 0.453999 0.448050 0.000079 1001.090000 999.840000 1003.591800 1132.148358 1013.050000 1008.130000 1015.683500 1078.214572 7985.860000 7992.030000 7980.724700 2223.026332
460 0.002525 0.116318 0.013850 0.000360 0.464424 0.463913 0.464087 0.000040 0.441329 0.446533 0.441575 0.000037 0.002545 0.121477 0.014266 0.000649 0.002504 0.111159 0.013435 0.000594 0.458220 0.457117 0.457375 0.000075 0.470628 0.470709 0.470798 0.000086 0.435436 0.440335 0.435220 0.000069 0.447222 0.452731 0.447930 0.000079 1005.400000 1009.700000 1003.904900 1150.543182 1020.760000 1016.370000 1015.723800 1081.711053 7973.840000 7973.930000 7980.371300 2250.371319
461 0.002562 0.119819 0.014190 0.000380 0.464766 0.461573 0.464035 0.000039 0.441656 0.444485 0.441542 0.000037 0.002502 0.129671 0.014407 0.000665 0.002623 0.109967 0.013973 0.000649 0.458321 0.453361 0.457403 0.000075 0.471211 0.469784 0.470666 0.000086 0.435530 0.437177 0.435254 0.000068 0.447781 0.451793 0.447831 0.000079 1000.280000 1006.020000 1004.291267 1163.068901 1010.200000 1014.560000 1015.305833 1092.270597 7989.520000 7979.420000 7980.402900 2256.343308
462 0.002511 0.119247 0.014016 0.000390 0.463894 0.463001 0.464017 0.000040 0.440825 0.445813 0.441517 0.000038 0.002545 0.115558 0.014162 0.000649 0.002477 0.122936 0.013870 0.000662 0.457728 0.456030 0.457434 0.000076 0.470059 0.469972 0.470601 0.000087 0.434969 0.439007 0.435271 0.000070 0.446680 0.452620 0.447764 0.000080 1005.250000 1007.810000 1003.707700 1170.723870 1023.620000 1015.440000 1014.817467 1110.533232 7971.130000 7976.750000 7981.474833 2271.170620
463 0.002521 0.116163 0.014052 0.000386 0.464125 0.462871 0.464127 0.000040 0.441045 0.445536 0.441623 0.000037 0.002536 0.121334 0.014427 0.000660 0.002506 0.110992 0.013678 0.000624 0.457366 0.457261 0.457582 0.000075 0.470884 0.468481 0.470671 0.000085 0.434625 0.440464 0.435424 0.000069 0.447465 0.450607 0.447821 0.000079 1003.010000 1002.930000 1003.724067 1175.075041 1012.310000 1019.370000 1014.768133 1106.508987 7984.680000 7977.700000 7981.507800 2272.450301
464 0.002533 0.114999 0.013960 0.000372 0.464014 0.463796 0.464099 0.000039 0.440940 0.446357 0.441592 0.000037 0.002565 0.125430 0.014247 0.000652 0.002501 0.104569 0.013673 0.000606 0.457316 0.457160 0.457497 0.000074 0.470713 0.470433 0.470701 0.000084 0.434579 0.440574 0.435335 0.000068 0.447302 0.452140 0.447850 0.000077 1006.410000 1008.900000 1003.487233 1178.935286 1010.950000 1011.770000 1014.232533 1114.139492 7982.640000 7979.330000 7982.280233 2270.709842
465 0.002544 0.115150 0.013966 0.000361 0.463323 0.462548 0.464123 0.000039 0.440285 0.445178 0.441615 0.000037 0.002518 0.113444 0.014479 0.000657 0.002571 0.116857 0.013453 0.000585 0.456577 0.454867 0.457539 0.000074 0.470070 0.470229 0.470706 0.000084 0.433874 0.437796 0.435386 0.000068 0.446695 0.452560 0.447844 0.000077 999.980000 1006.160000 1003.418567 1190.413710 1012.280000 1014.170000 1014.081800 1118.097962 7987.740000 7979.670000 7982.499633 2280.032980
466 0.002516 0.117405 0.013992 0.000376 0.464611 0.463168 0.464167 0.000039 0.441506 0.445880 0.441658 0.000037 0.002570 0.127007 0.014308 0.000656 0.002463 0.107803 0.013676 0.000633 0.457474 0.456700 0.457601 0.000075 0.471747 0.469636 0.470733 0.000083 0.434729 0.440216 0.435436 0.000069 0.448283 0.451544 0.447880 0.000077 1006.950000 1004.120000 1003.303467 1176.451896 1012.640000 1013.700000 1013.712733 1111.570003 7980.410000 7982.180000 7982.983800 2261.159214
467 0.002529 0.120652 0.013795 0.000361 0.464455 0.463723 0.464161 0.000039 0.441359 0.446570 0.441643 0.000036 0.002543 0.120836 0.013941 0.000626 0.002514 0.120469 0.013650 0.000628 0.457155 0.457525 0.457577 0.000075 0.471755 0.469922 0.470745 0.000083 0.434425 0.440690 0.435395 0.000069 0.448293 0.452449 0.447890 0.000076 999.820000 1006.010000 1003.500233 1172.426804 1018.870000 1015.300000 1013.406900 1100.854689 7981.310000 7978.690000 7983.092867 2266.801474
468 0.002543 0.117496 0.014000 0.000379 0.464904 0.463338 0.464147 0.000039 0.441786 0.446046 0.441640 0.000037 0.002616 0.114798 0.014279 0.000658 0.002471 0.120195 0.013721 0.000639 0.458466 0.456194 0.457534 0.000075 0.471342 0.470483 0.470761 0.000083 0.435674 0.439124 0.435371 0.000069 0.447899 0.452968 0.447909 0.000077 999.540000 1001.560000 1003.488800 1184.172734 1011.960000 1011.750000 1013.426000 1118.888739 7988.500000 7986.690000 7983.085200 2293.336180
469 0.002565 0.120974 0.014088 0.000380 0.464073 0.464340 0.464159 0.000039 0.440997 0.447171 0.441655 0.000037 0.002590 0.122840 0.014414 0.000668 0.002539 0.119107 0.013763 0.000645 0.457850 0.457951 0.457537 0.000075 0.470296 0.470729 0.470781 0.000081 0.435087 0.441195 0.435381 0.000070 0.446908 0.453148 0.447930 0.000075 995.970000 1001.190000 1003.986933 1183.258175 1006.690000 1014.380000 1013.512433 1102.002185 7997.340000 7984.430000 7982.500633 2278.282886
470 0.002557 0.114834 0.013971 0.000377 0.464277 0.462541 0.464197 0.000040 0.441191 0.445156 0.441686 0.000037 0.002500 0.117774 0.014352 0.000665 0.002613 0.111894 0.013590 0.000622 0.458362 0.454864 0.457555 0.000076 0.470191 0.470219 0.470839 0.000083 0.435569 0.438009 0.435394 0.000070 0.446812 0.452303 0.447977 0.000077 998.810000 1005.500000 1004.368367 1178.147221 1013.390000 1013.730000 1013.572667 1111.184521 7987.800000 7980.770000 7982.058967 2312.867798
471 0.002519 0.118268 0.014250 0.000407 0.464837 0.463831 0.464238 0.000039 0.441721 0.446553 0.441738 0.000037 0.002585 0.124038 0.014505 0.000703 0.002452 0.112498 0.013995 0.000672 0.457546 0.458090 0.457613 0.000075 0.472128 0.469572 0.470863 0.000082 0.434798 0.441387 0.435457 0.000070 0.448644 0.451718 0.448019 0.000076 1003.330000 1014.670000 1004.373400 1180.005458 1011.470000 1012.180000 1013.679300 1120.803436 7985.200000 7973.150000 7981.947300 2325.412569
472 0.002547 0.117560 0.013750 0.000369 0.463445 0.464496 0.464248 0.000039 0.440401 0.447150 0.441723 0.000037 0.002570 0.118790 0.014266 0.000661 0.002524 0.116330 0.013233 0.000607 0.456865 0.458160 0.457600 0.000075 0.470026 0.470833 0.470896 0.000083 0.434150 0.441191 0.435433 0.000070 0.446651 0.453108 0.448013 0.000076 998.830000 1001.100000 1003.977600 1174.343300 1009.880000 1010.940000 1013.599067 1133.329041 7991.290000 7987.960000 7982.423333 2347.634064
473 0.002523 0.119982 0.013981 0.000396 0.463620 0.464377 0.464272 0.000039 0.440565 0.447157 0.441757 0.000037 0.002551 0.123621 0.014560 0.000702 0.002494 0.116343 0.013402 0.000616 0.457647 0.456065 0.457589 0.000076 0.469594 0.472689 0.470954 0.000081 0.434892 0.439443 0.435437 0.000070 0.446239 0.454871 0.448077 0.000075 1004.510000 1013.200000 1003.516967 1168.502532 1012.280000 1014.720000 1013.437133 1146.682872 7983.210000 7972.080000 7983.045900 2323.693317
474 0.002521 0.121640 0.014087 0.000392 0.464060 0.464651 0.464212 0.000038 0.440983 0.447501 0.441706 0.000036 0.002503 0.123127 0.014461 0.000686 0.002539 0.120154 0.013713 0.000639 0.456836 0.457201 0.457511 0.000074 0.471284 0.472101 0.470913 0.000081 0.434119 0.440497 0.435359 0.000069 0.447847 0.454504 0.448053 0.000075 1000.830000 1009.960000 1003.319167 1151.495247 1013.940000 1006.710000 1012.814467 1143.336590 7985.230000 7983.330000 7983.866367 2296.213722
475 0.002528 0.119455 0.013940 0.000379 0.463908 0.464603 0.464244 0.000039 0.440839 0.447346 0.441729 0.000036 0.002485 0.127288 0.014379 0.000679 0.002572 0.111623 0.013501 0.000625 0.456286 0.457771 0.457514 0.000075 0.471531 0.471435 0.470975 0.000081 0.433595 0.441246 0.435357 0.000070 0.448083 0.453445 0.448101 0.000074 1002.540000 1008.210000 1003.517000 1146.108613 1011.250000 1017.280000 1012.715233 1160.516685 7986.210000 7974.510000 7983.767767 2318.363177
476 0.002538 0.115737 0.013851 0.000366 0.464049 0.464432 0.464247 0.000039 0.440974 0.446997 0.441727 0.000037 0.002572 0.119004 0.014288 0.000661 0.002503 0.112471 0.013413 0.000608 0.458159 0.457167 0.457484 0.000075 0.469939 0.471697 0.471010 0.000082 0.435380 0.440258 0.435324 0.000069 0.446567 0.453735 0.448130 0.000075 1002.780000 1006.650000 1003.510567 1125.212937 1014.360000 1011.550000 1012.602567 1144.566075 7982.860000 7981.800000 7983.886867 2307.340927
477 0.002551 0.115669 0.013773 0.000358 0.463688 0.464278 0.464304 0.000039 0.440631 0.446848 0.441777 0.000037 0.002561 0.120151 0.014274 0.000657 0.002542 0.111187 0.013272 0.000582 0.456683 0.456785 0.457560 0.000074 0.470693 0.471771 0.471048 0.000082 0.433977 0.439954 0.435396 0.000069 0.447285 0.453742 0.448159 0.000076 993.970000 1006.400000 1003.418733 1153.485319 1011.780000 1011.400000 1012.872167 1154.947571 7994.250000 7982.200000 7983.709100 2343.725736
478 0.002500 0.115374 0.013921 0.000368 0.464868 0.463056 0.464299 0.000039 0.441749 0.445672 0.441781 0.000037 0.002525 0.121492 0.014405 0.000683 0.002476 0.109256 0.013437 0.000585 0.458577 0.454690 0.457573 0.000074 0.471159 0.471422 0.471026 0.000083 0.435774 0.438030 0.435415 0.000068 0.447725 0.453314 0.448146 0.000076 1002.800000 1001.430000 1003.748967 1155.141437 1014.530000 1010.380000 1012.765000 1141.784435 7982.670000 7988.190000 7983.486033 2321.667620
479 0.002537 0.115939 0.013866 0.000362 0.465248 0.463461 0.464301 0.000039 0.442112 0.446085 0.441780 0.000037 0.002541 0.114890 0.014113 0.000643 0.002534 0.116988 0.013620 0.000624 0.458173 0.456486 0.457574 0.000076 0.472323 0.470436 0.471029 0.000082 0.435392 0.439406 0.435401 0.000070 0.448833 0.452763 0.448158 0.000075 1003.870000 1005.880000 1003.640933 1163.117001 1006.960000 1015.540000 1012.550833 1153.072524 7989.170000 7978.580000 7983.808233 2350.763075
480 0.002563 0.120280 0.013894 0.000371 0.464144 0.463387 0.464287 0.000040 0.441065 0.446232 0.441767 0.000037 0.002564 0.122157 0.014122 0.000659 0.002561 0.118402 0.013667 0.000619 0.457018 0.456179 0.457556 0.000075 0.471271 0.470595 0.471017 0.000082 0.434295 0.439478 0.435384 0.000069 0.447835 0.452985 0.448150 0.000076 1008.030000 1003.580000 1003.500700 1163.572544 1010.630000 1009.470000 1012.404033 1138.974218 7981.340000 7986.950000 7984.095267 2333.297371
481 0.002517 0.118169 0.013878 0.000365 0.464159 0.464299 0.464289 0.000040 0.441077 0.446993 0.441769 0.000037 0.002519 0.116477 0.014154 0.000638 0.002514 0.119862 0.013601 0.000619 0.457981 0.457366 0.457544 0.000076 0.470338 0.471232 0.471034 0.000082 0.435208 0.440322 0.435375 0.000070 0.446946 0.453664 0.448163 0.000075 1000.500000 1005.900000 1003.488067 1168.753134 1017.980000 1014.430000 1012.042300 1134.029165 7981.520000 7979.670000 7984.469633 2305.171109
482 0.002550 0.116415 0.013845 0.000364 0.463585 0.464156 0.464327 0.000039 0.440533 0.446769 0.441803 0.000036 0.002509 0.120748 0.014159 0.000665 0.002591 0.112081 0.013531 0.000598 0.456722 0.456876 0.457577 0.000075 0.470447 0.471437 0.471077 0.000082 0.434012 0.440069 0.435406 0.000069 0.447054 0.453469 0.448200 0.000075 1004.480000 1009.460000 1003.469100 1164.336396 1013.100000 1006.510000 1011.834733 1119.298189 7982.420000 7984.030000 7984.696167 2286.670776
483 0.002529 0.119020 0.013851 0.000364 0.463764 0.464455 0.464320 0.000039 0.440702 0.447184 0.441797 0.000037 0.002491 0.117858 0.014020 0.000634 0.002568 0.120182 0.013682 0.000625 0.457049 0.457577 0.457573 0.000075 0.470479 0.471334 0.471068 0.000083 0.434321 0.440590 0.435395 0.000069 0.447083 0.453777 0.448198 0.000076 1008.190000 1005.130000 1003.702733 1151.847053 1013.420000 1012.630000 1011.984533 1094.777425 7978.390000 7982.240000 7984.312733 2218.892343
484 0.002531 0.117533 0.013874 0.000378 0.465287 0.463577 0.464277 0.000040 0.442149 0.446275 0.441757 0.000037 0.002521 0.118298 0.013978 0.000642 0.002542 0.116768 0.013769 0.000645 0.458545 0.455988 0.457517 0.000076 0.472029 0.471166 0.471037 0.000084 0.435744 0.439103 0.435340 0.000070 0.448554 0.453446 0.448174 0.000078 1004.080000 1001.560000 1003.875667 1137.962260 1017.230000 1012.460000 1012.011633 1090.309773 7978.690000 7985.980000 7984.112700 2197.315069
485 0.002526 0.118440 0.014171 0.000389 0.464604 0.464631 0.464298 0.000040 0.441500 0.447321 0.441792 0.000037 0.002488 0.125026 0.014269 0.000673 0.002564 0.111854 0.014073 0.000652 0.456666 0.457883 0.457620 0.000076 0.472541 0.471379 0.470976 0.000084 0.433957 0.441240 0.435453 0.000070 0.449042 0.453403 0.448131 0.000077 1005.250000 1008.190000 1004.014667 1139.641505 1011.070000 1012.500000 1012.100700 1110.579777 7983.680000 7979.310000 7983.884633 2244.922613
486 0.002531 0.116181 0.013998 0.000376 0.463808 0.463353 0.464341 0.000040 0.440744 0.445994 0.441824 0.000037 0.002525 0.105416 0.013981 0.000624 0.002538 0.126945 0.014015 0.000656 0.455738 0.456556 0.457622 0.000075 0.471878 0.470150 0.471061 0.000084 0.433077 0.438999 0.435440 0.000069 0.448411 0.452990 0.448208 0.000077 1008.440000 1005.920000 1003.758267 1138.684557 1012.970000 1014.180000 1011.779300 1125.359912 7978.590000 7979.900000 7984.462433 2275.007623
487 0.002549 0.115421 0.013993 0.000372 0.463571 0.464369 0.464283 0.000040 0.440520 0.446922 0.441769 0.000037 0.002562 0.109317 0.014065 0.000645 0.002535 0.121526 0.013921 0.000634 0.457313 0.457500 0.457570 0.000075 0.469830 0.471238 0.470996 0.000083 0.434576 0.440091 0.435395 0.000070 0.446465 0.453752 0.448143 0.000076 1008.850000 1005.670000 1003.714800 1136.096241 1013.080000 1010.680000 1011.508067 1143.958156 7978.070000 7983.650000 7984.777133 2276.417993
488 0.002492 0.116086 0.014034 0.000363 0.464378 0.465269 0.464403 0.000040 0.441284 0.447810 0.441884 0.000037 0.002485 0.114905 0.014201 0.000648 0.002499 0.117267 0.013868 0.000622 0.456960 0.460003 0.457691 0.000075 0.471796 0.470535 0.471114 0.000082 0.434236 0.442749 0.435516 0.000070 0.448331 0.452871 0.448252 0.000075 1004.990000 1005.690000 1003.749400 1149.261665 1009.900000 1011.630000 1011.439133 1153.307071 7985.110000 7982.680000 7984.811467 2295.838663
489 0.002532 0.114891 0.013951 0.000367 0.464497 0.464923 0.464487 0.000039 0.441399 0.447422 0.441960 0.000036 0.002577 0.116373 0.014168 0.000667 0.002487 0.113410 0.013735 0.000614 0.457904 0.458838 0.457760 0.000074 0.471090 0.471008 0.471213 0.000081 0.435138 0.441715 0.435581 0.000068 0.447660 0.453128 0.448339 0.000074 1001.610000 1004.630000 1003.831067 1142.755427 1009.180000 1007.830000 1011.723500 1176.948440 7989.210000 7987.540000 7984.445433 2302.226371
490 0.002520 0.115876 0.014070 0.000369 0.464886 0.463225 0.464526 0.000039 0.441767 0.445858 0.442003 0.000037 0.002482 0.126525 0.014445 0.000684 0.002558 0.105226 0.013695 0.000599 0.458083 0.456486 0.457708 0.000076 0.471689 0.469964 0.471344 0.000079 0.435303 0.439988 0.435545 0.000070 0.448232 0.451727 0.448461 0.000073 1001.920000 994.970000 1003.599367 1129.134489 1010.330000 1011.440000 1011.498167 1190.513283 7987.750000 7993.590000 7984.902467 2319.835506
491 0.002521 0.118184 0.013994 0.000373 0.465045 0.463424 0.464550 0.000039 0.441919 0.446162 0.442022 0.000036 0.002547 0.124361 0.014196 0.000655 0.002495 0.112008 0.013791 0.000613 0.458435 0.457026 0.457765 0.000076 0.471655 0.469822 0.471335 0.000078 0.435640 0.440393 0.435586 0.000070 0.448197 0.451932 0.448458 0.000072 1006.600000 1002.680000 1003.532033 1122.636912 1009.310000 1012.150000 1011.137700 1181.830042 7984.090000 7985.170000 7985.330267 2311.137695
492 0.002570 0.115610 0.014274 0.000410 0.464379 0.463972 0.464494 0.000038 0.441289 0.446553 0.441983 0.000036 0.002543 0.113800 0.014432 0.000703 0.002598 0.117420 0.014116 0.000669 0.457238 0.457570 0.457640 0.000075 0.471521 0.470373 0.471348 0.000079 0.434503 0.440381 0.435480 0.000070 0.448075 0.452726 0.448487 0.000073 998.920000 1009.540000 1003.598833 1107.573348 1010.020000 1009.570000 1010.961733 1170.234463 7991.060000 7980.890000 7985.439433 2275.168846
493 0.002500 0.120704 0.014312 0.000410 0.464934 0.463420 0.464452 0.000039 0.441813 0.446284 0.441945 0.000036 0.002536 0.117295 0.014542 0.000722 0.002465 0.124112 0.014081 0.000670 0.457358 0.456507 0.457631 0.000075 0.472510 0.470332 0.471273 0.000079 0.434617 0.439546 0.435477 0.000069 0.449008 0.453021 0.448413 0.000073 1002.570000 1000.590000 1003.560600 1128.319936 1008.670000 1009.660000 1010.977433 1164.529883 7988.760000 7989.750000 7985.461967 2264.069608
494 0.002543 0.117235 0.014013 0.000382 0.465071 0.465329 0.464489 0.000039 0.441945 0.447924 0.441965 0.000036 0.002554 0.121959 0.014265 0.000666 0.002533 0.112511 0.013761 0.000631 0.457884 0.458791 0.457683 0.000074 0.472258 0.471866 0.471294 0.000078 0.435118 0.441950 0.435513 0.000069 0.448772 0.453898 0.448417 0.000073 1010.320000 1006.900000 1003.745300 1142.279127 1011.780000 1003.550000 1011.210733 1148.779708 7977.900000 7989.550000 7985.043967 2266.032885
495 0.002547 0.113608 0.014060 0.000386 0.464275 0.463467 0.464447 0.000039 0.441188 0.445974 0.441927 0.000036 0.002576 0.116434 0.014230 0.000663 0.002518 0.110782 0.013891 0.000633 0.457460 0.457565 0.457659 0.000075 0.471090 0.469368 0.471235 0.000078 0.434715 0.440509 0.435487 0.000070 0.447661 0.451439 0.448367 0.000072 1001.520000 1006.470000 1004.349300 1150.395757 1013.470000 1010.660000 1011.290200 1167.049589 7985.010000 7982.870000 7984.360500 2303.554128
496 0.002551 0.118103 0.014156 0.000386 0.464044 0.463145 0.464453 0.000039 0.440969 0.445893 0.441938 0.000037 0.002504 0.107209 0.014267 0.000642 0.002598 0.128997 0.014044 0.000656 0.457239 0.456551 0.457631 0.000075 0.470850 0.469738 0.471275 0.000078 0.434502 0.439084 0.435463 0.000070 0.447437 0.452701 0.448414 0.000072 1003.250000 1007.790000 1004.470800 1182.769185 1011.030000 1008.580000 1011.409433 1172.675308 7985.720000 7983.630000 7984.119767 2357.430038
497 0.002531 0.119412 0.014198 0.000392 0.463665 0.464920 0.464485 0.000039 0.440608 0.447645 0.441970 0.000036 0.002517 0.119398 0.014429 0.000679 0.002545 0.119425 0.013968 0.000645 0.456478 0.458133 0.457751 0.000073 0.470851 0.471708 0.471218 0.000078 0.433780 0.441196 0.435585 0.000068 0.447436 0.454094 0.448356 0.000072 1010.660000 998.160000 1004.770700 1190.545034 1015.290000 1005.060000 1011.458167 1167.620164 7974.050000 7996.780000 7983.771133 2352.165794
498 0.002563 0.119990 0.014023 0.000389 0.464265 0.465352 0.464466 0.000038 0.441180 0.448083 0.441944 0.000036 0.002552 0.111880 0.014292 0.000655 0.002574 0.128100 0.013755 0.000646 0.456160 0.459339 0.457705 0.000074 0.472369 0.471363 0.471227 0.000077 0.433480 0.441967 0.435535 0.000069 0.448880 0.454200 0.448353 0.000071 1008.720000 1006.470000 1005.032167 1195.588196 1013.630000 1010.020000 1010.990967 1178.548357 7977.650000 7983.510000 7983.976867 2327.760656
499 0.002515 0.119520 0.014151 0.000383 0.464306 0.464070 0.464418 0.000039 0.441217 0.446842 0.441904 0.000036 0.002527 0.120958 0.014598 0.000674 0.002502 0.118082 0.013705 0.000618 0.457769 0.457356 0.457621 0.000074 0.470844 0.470783 0.471215 0.000077 0.435007 0.440536 0.435469 0.000068 0.447427 0.453148 0.448340 0.000071 1001.070000 1009.790000 1005.466900 1208.282421 1013.310000 1002.620000 1010.492867 1209.237202 7985.620000 7987.590000 7984.040233 2378.047172
500 0.002575 0.120767 0.014201 0.000394 0.465708 0.464234 0.464390 0.000038 0.442552 0.447061 0.441880 0.000036 0.002550 0.123911 0.014791 0.000711 0.002599 0.117622 0.013611 0.000620 0.458149 0.457786 0.457573 0.000075 0.473268 0.470683 0.471206 0.000077 0.435369 0.441092 0.435434 0.000069 0.449734 0.453030 0.448326 0.000071 1007.820000 1003.660000 1005.888733 1214.068575 1011.220000 1007.580000 1010.843533 1207.222591 7980.960000 7988.760000 7983.267733 2410.553565
501 0.002574 0.119296 0.014026 0.000387 0.464484 0.463629 0.464364 0.000039 0.441388 0.446413 0.441847 0.000036 0.002560 0.113831 0.014388 0.000663 0.002588 0.124762 0.013665 0.000628 0.457935 0.457114 0.457646 0.000075 0.471032 0.470145 0.471082 0.000077 0.435166 0.439950 0.435484 0.000069 0.447610 0.452876 0.448211 0.000071 1005.910000 1003.960000 1005.968533 1220.742445 1010.670000 1011.380000 1010.943433 1226.002501 7983.420000 7984.660000 7983.088033 2420.486718
502 0.002568 0.115371 0.014173 0.000399 0.464670 0.464471 0.464371 0.000039 0.441565 0.447016 0.441861 0.000037 0.002584 0.114413 0.014404 0.000686 0.002552 0.116329 0.013942 0.000646 0.457474 0.456968 0.457633 0.000074 0.471865 0.471975 0.471110 0.000078 0.434730 0.439840 0.435471 0.000069 0.448400 0.454192 0.448252 0.000072 1006.090000 1006.440000 1005.607533 1226.921845 1006.280000 1003.730000 1011.177433 1240.541967 7987.630000 7989.830000 7983.215033 2449.233557
503 0.002564 0.118382 0.014046 0.000388 0.464801 0.463863 0.464354 0.000039 0.441689 0.446589 0.441839 0.000036 0.002555 0.120920 0.014282 0.000662 0.002573 0.115844 0.013810 0.000628 0.457296 0.457101 0.457669 0.000074 0.472307 0.470626 0.471039 0.000077 0.434559 0.440292 0.435500 0.000069 0.448820 0.452887 0.448178 0.000071 1006.470000 1014.790000 1005.497000 1241.398268 1013.390000 1008.150000 1010.815300 1263.839621 7980.140000 7977.060000 7983.687700 2486.550128
504 0.002576 0.115492 0.013950 0.000365 0.463580 0.464857 0.464335 0.000038 0.440530 0.447389 0.441816 0.000035 0.002576 0.127567 0.014264 0.000662 0.002576 0.103417 0.013636 0.000597 0.456334 0.458315 0.457639 0.000072 0.470825 0.471399 0.471031 0.000077 0.433646 0.441777 0.435470 0.000067 0.447413 0.453000 0.448162 0.000071 1008.040000 997.110000 1005.656533 1244.891727 1007.990000 1008.590000 1010.491333 1277.888823 7983.970000 7994.300000 7983.852133 2523.851461
505 0.002520 0.117592 0.014059 0.000385 0.464362 0.464974 0.464351 0.000038 0.441270 0.447605 0.441837 0.000036 0.002480 0.120958 0.014241 0.000669 0.002561 0.114227 0.013877 0.000624 0.457706 0.458332 0.457624 0.000073 0.471019 0.471616 0.471078 0.000077 0.434945 0.441463 0.435455 0.000068 0.447596 0.453746 0.448218 0.000071 1000.170000 1003.360000 1005.571233 1259.100418 1014.100000 1007.910000 1010.532567 1288.359763 7985.730000 7988.730000 7983.896200 2582.695447
506 0.002554 0.118616 0.014386 0.000419 0.464897 0.463611 0.464271 0.000039 0.441780 0.446361 0.441777 0.000037 0.002598 0.121921 0.014558 0.000693 0.002510 0.115310 0.014214 0.000697 0.457780 0.457853 0.457612 0.000074 0.472015 0.469369 0.470930 0.000079 0.435021 0.441056 0.435459 0.000069 0.448539 0.451667 0.448094 0.000073 1001.430000 1004.600000 1005.470367 1265.966732 1015.760000 1006.450000 1010.488733 1285.312724 7982.810000 7988.950000 7984.040900 2572.750469
507 0.002538 0.116813 0.014192 0.000408 0.464361 0.464910 0.464300 0.000039 0.441270 0.447505 0.441795 0.000036 0.002498 0.121526 0.014568 0.000711 0.002578 0.112099 0.013815 0.000635 0.457675 0.457807 0.457555 0.000074 0.471048 0.472012 0.471045 0.000078 0.434916 0.440992 0.435406 0.000069 0.447624 0.454017 0.448183 0.000072 999.970000 1007.210000 1005.765967 1265.214469 1016.660000 1007.670000 1010.729367 1281.512063 7983.370000 7985.120000 7983.504667 2549.365048
508 0.002549 0.115965 0.014124 0.000401 0.464603 0.464490 0.464276 0.000038 0.441501 0.447063 0.441768 0.000036 0.002567 0.125071 0.014594 0.000706 0.002530 0.106858 0.013654 0.000618 0.457751 0.458418 0.457554 0.000074 0.471456 0.470562 0.470998 0.000078 0.434991 0.441750 0.435406 0.000069 0.448009 0.452376 0.448130 0.000072 1009.320000 1003.690000 1005.773433 1288.590194 1014.130000 1007.020000 1010.643433 1302.061489 7976.550000 7989.290000 7983.583133 2593.065882
509 0.002541 0.116146 0.013972 0.000381 0.463990 0.463164 0.464368 0.000038 0.440918 0.445813 0.441848 0.000036 0.002540 0.126169 0.014387 0.000673 0.002541 0.106123 0.013557 0.000599 0.457810 0.457810 0.457617 0.000073 0.470171 0.468518 0.471119 0.000078 0.435046 0.441228 0.435455 0.000068 0.446789 0.450398 0.448241 0.000072 1005.540000 1008.470000 1005.887800 1285.177572 1012.760000 1009.040000 1010.408167 1317.064557 7981.700000 7982.490000 7983.704033 2600.467979
510 0.002517 0.116021 0.014104 0.000398 0.464425 0.464361 0.464340 0.000038 0.441329 0.446944 0.441828 0.000036 0.002547 0.115846 0.014616 0.000706 0.002486 0.116196 0.013593 0.000623 0.458498 0.457667 0.457581 0.000073 0.470351 0.471054 0.471099 0.000078 0.435700 0.440576 0.435432 0.000068 0.446958 0.453311 0.448224 0.000072 1005.520000 1001.390000 1006.232700 1266.734206 1007.030000 1013.440000 1010.026800 1307.229824 7987.450000 7985.170000 7983.740500 2604.811068
511 0.002532 0.119114 0.014092 0.000388 0.464314 0.463026 0.464314 0.000038 0.441225 0.445830 0.441803 0.000036 0.002528 0.124350 0.014635 0.000692 0.002535 0.113878 0.013549 0.000609 0.458058 0.456115 0.457557 0.000074 0.470569 0.469937 0.471071 0.000078 0.435282 0.439526 0.435411 0.000068 0.447168 0.452134 0.448194 0.000072 1007.870000 1006.820000 1006.056533 1282.497433 1015.570000 1008.060000 1009.837333 1305.937549 7976.560000 7985.120000 7984.106133 2637.145045
512 0.002497 0.116556 0.014111 0.000410 0.463209 0.464446 0.464340 0.000038 0.440173 0.447051 0.441828 0.000036 0.002501 0.115439 0.014617 0.000706 0.002492 0.117672 0.013604 0.000634 0.457179 0.457135 0.457553 0.000073 0.469239 0.471757 0.471126 0.000077 0.434445 0.440050 0.435406 0.000069 0.445901 0.454053 0.448250 0.000071 1005.450000 1002.250000 1006.187733 1297.887315 1011.240000 1007.090000 1010.118533 1299.434696 7983.310000 7990.660000 7983.693733 2649.839683
513 0.002518 0.118901 0.014387 0.000412 0.464106 0.464049 0.464310 0.000038 0.441026 0.446792 0.441814 0.000036 0.002515 0.136656 0.014819 0.000707 0.002521 0.101145 0.013956 0.000663 0.456505 0.457480 0.457496 0.000073 0.471706 0.470619 0.471124 0.000078 0.433806 0.441438 0.435362 0.000068 0.448247 0.452145 0.448266 0.000072 1011.010000 1008.010000 1006.329567 1328.038986 1015.570000 1008.950000 1009.772500 1311.836613 7973.420000 7983.040000 7983.897933 2705.191442
514 0.002525 0.119732 0.014419 0.000421 0.463186 0.463593 0.464301 0.000038 0.440153 0.446400 0.441807 0.000036 0.002552 0.122910 0.014798 0.000718 0.002497 0.116553 0.014040 0.000665 0.455404 0.456051 0.457481 0.000074 0.470967 0.471136 0.471121 0.000077 0.432762 0.439394 0.435347 0.000070 0.447543 0.453407 0.448267 0.000071 1010.080000 1016.230000 1006.560267 1337.179674 1004.530000 1008.550000 1009.196167 1319.710766 7985.390000 7975.220000 7984.243567 2717.331469
515 0.002554 0.118133 0.014121 0.000392 0.464336 0.463548 0.464329 0.000038 0.441247 0.446278 0.441819 0.000036 0.002575 0.126376 0.014506 0.000677 0.002533 0.109889 0.013735 0.000632 0.457901 0.456753 0.457485 0.000074 0.470770 0.470344 0.471174 0.000077 0.435135 0.440235 0.435336 0.000069 0.447358 0.452321 0.448302 0.000071 1000.360000 1007.890000 1006.381567 1323.719537 1009.020000 1006.140000 1008.754767 1315.309987 7990.620000 7985.970000 7984.863667 2694.800253
516 0.002530 0.122367 0.014129 0.000389 0.463867 0.463459 0.464193 0.000038 0.440801 0.446404 0.441690 0.000036 0.002516 0.131878 0.014658 0.000697 0.002545 0.112856 0.013600 0.000624 0.457141 0.457102 0.457339 0.000074 0.470594 0.469816 0.471046 0.000078 0.434410 0.440841 0.435205 0.000069 0.447191 0.451968 0.448174 0.000072 1008.720000 1009.460000 1006.584533 1340.048116 1008.870000 1009.760000 1008.530667 1316.198580 7982.410000 7980.780000 7984.884800 2745.003000
517 0.002522 0.115868 0.013855 0.000369 0.464299 0.463858 0.464284 0.000038 0.441211 0.446459 0.441762 0.000036 0.002496 0.132266 0.014469 0.000682 0.002549 0.099471 0.013240 0.000573 0.458602 0.456987 0.457367 0.000074 0.469997 0.470730 0.471201 0.000078 0.435796 0.440751 0.435222 0.000069 0.446625 0.452167 0.448303 0.000072 1013.110000 1001.930000 1006.755967 1343.313977 1008.440000 1003.500000 1008.337267 1302.154832 7978.450000 7994.570000 7984.906767 2734.644368
518 0.002565 0.118773 0.014049 0.000364 0.462822 0.464630 0.464235 0.000038 0.439809 0.447337 0.441725 0.000035 0.002599 0.121290 0.014541 0.000668 0.002530 0.116256 0.013557 0.000612 0.456579 0.457247 0.457322 0.000073 0.469065 0.472013 0.471147 0.000079 0.433880 0.440449 0.435183 0.000067 0.445738 0.454225 0.448267 0.000072 1007.580000 1012.720000 1006.870900 1349.218712 1006.890000 1005.110000 1007.929000 1307.757908 7985.530000 7982.170000 7985.200100 2746.585819
519 0.002561 0.115192 0.014205 0.000397 0.464901 0.463044 0.464239 0.000038 0.441784 0.445651 0.441737 0.000036 0.002584 0.119939 0.014682 0.000706 0.002538 0.110445 0.013728 0.000626 0.458145 0.456391 0.457375 0.000073 0.471658 0.469697 0.471103 0.000079 0.435367 0.439568 0.435240 0.000068 0.448202 0.451734 0.448234 0.000073 1008.780000 1009.200000 1006.835933 1373.431059 1006.720000 1009.270000 1007.612200 1324.653345 7984.500000 7981.530000 7985.551867 2761.181097
520 0.002519 0.114301 0.014079 0.000388 0.464371 0.464608 0.464354 0.000037 0.441278 0.447093 0.441840 0.000035 0.002486 0.133225 0.014572 0.000694 0.002553 0.095376 0.013587 0.000617 0.457938 0.456934 0.457425 0.000072 0.470803 0.472281 0.471282 0.000077 0.435165 0.440749 0.435283 0.000068 0.447391 0.453436 0.448397 0.000070 1009.490000 1005.240000 1006.707000 1397.069190 1007.130000 1005.920000 1007.207500 1330.402807 7983.380000 7988.840000 7986.085500 2814.668478
521 0.002532 0.120331 0.014261 0.000413 0.465486 0.464482 0.464469 0.000037 0.442338 0.447275 0.441959 0.000035 0.002529 0.129208 0.014659 0.000721 0.002536 0.111455 0.013863 0.000647 0.458489 0.457739 0.457546 0.000072 0.472484 0.471225 0.471392 0.000076 0.435691 0.441313 0.435402 0.000068 0.448986 0.453237 0.448516 0.000070 1013.480000 997.350000 1007.083133 1408.111722 1003.050000 1007.390000 1006.889800 1349.466623 7983.470000 7995.260000 7986.027067 2867.979613
522 0.002551 0.115086 0.013869 0.000368 0.464192 0.464737 0.464453 0.000036 0.441110 0.447254 0.441924 0.000034 0.002566 0.118110 0.014223 0.000641 0.002536 0.112063 0.013515 0.000612 0.456784 0.458863 0.457418 0.000073 0.471601 0.470611 0.471488 0.000075 0.434073 0.441825 0.435258 0.000068 0.448147 0.452684 0.448589 0.000068 1003.320000 1003.780000 1007.048400 1427.114678 1010.940000 1009.190000 1007.151767 1345.959189 7985.740000 7987.030000 7985.799833 2867.642619
523 0.002519 0.116477 0.013782 0.000351 0.465007 0.463602 0.464471 0.000036 0.441883 0.446245 0.441937 0.000034 0.002503 0.116917 0.014130 0.000629 0.002536 0.116038 0.013434 0.000597 0.456887 0.456574 0.457405 0.000072 0.473127 0.470630 0.471538 0.000075 0.434168 0.439591 0.435241 0.000067 0.449597 0.452900 0.448632 0.000069 1009.240000 1011.200000 1007.136567 1427.618086 1001.620000 1007.590000 1006.876900 1332.519101 7989.140000 7981.210000 7985.986533 2862.832440
524 0.002543 0.117422 0.013992 0.000387 0.464489 0.463383 0.464459 0.000036 0.441392 0.446085 0.441936 0.000034 0.002588 0.115625 0.014350 0.000685 0.002498 0.119219 0.013634 0.000623 0.457722 0.456580 0.457439 0.000071 0.471257 0.470185 0.471480 0.000075 0.434965 0.439532 0.435284 0.000066 0.447819 0.452637 0.448587 0.000069 1006.140000 1000.330000 1007.755433 1407.601646 1015.150000 1008.160000 1006.805367 1326.852577 7978.710000 7991.510000 7985.439200 2846.821392
525 0.002537 0.118544 0.014001 0.000394 0.464274 0.464332 0.464507 0.000037 0.441187 0.447042 0.441982 0.000035 0.002532 0.110948 0.014325 0.000674 0.002542 0.126140 0.013678 0.000639 0.457392 0.458551 0.457490 0.000072 0.471156 0.470112 0.471524 0.000075 0.434649 0.441171 0.435331 0.000067 0.447725 0.452914 0.448632 0.000070 1004.350000 1003.520000 1008.319467 1415.019168 1002.950000 1004.650000 1006.848167 1331.019828 7992.700000 7991.830000 7984.832367 2862.495059
526 0.002518 0.113933 0.013934 0.000370 0.464738 0.464266 0.464522 0.000036 0.441627 0.446749 0.441993 0.000034 0.002513 0.120735 0.014310 0.000662 0.002524 0.107131 0.013559 0.000600 0.456808 0.457390 0.457525 0.000072 0.472667 0.471142 0.471520 0.000076 0.434093 0.440557 0.435364 0.000067 0.449160 0.452941 0.448622 0.000070 1015.520000 1005.500000 1008.529300 1400.336606 1009.480000 1008.350000 1006.841833 1354.611518 7975.000000 7986.150000 7984.628867 2863.043986
527 0.002529 0.115165 0.013942 0.000367 0.464151 0.465032 0.464523 0.000037 0.441069 0.447538 0.441994 0.000035 0.002506 0.130081 0.014241 0.000667 0.002551 0.100250 0.013642 0.000597 0.456620 0.457682 0.457419 0.000073 0.471681 0.472382 0.471628 0.000076 0.433914 0.441302 0.435260 0.000068 0.448225 0.453775 0.448729 0.000070 1014.990000 1002.900000 1008.488767 1397.301181 1008.080000 1002.270000 1006.776833 1362.252198 7976.930000 7994.830000 7984.734400 2864.121005
528 0.002530 0.123349 0.014118 0.000407 0.465385 0.463478 0.464562 0.000037 0.442242 0.446471 0.442039 0.000035 0.002453 0.125479 0.014502 0.000689 0.002608 0.121219 0.013735 0.000659 0.458424 0.456913 0.457521 0.000072 0.472346 0.470042 0.471602 0.000077 0.435625 0.440342 0.435370 0.000067 0.448859 0.452601 0.448709 0.000071 1012.170000 1006.600000 1008.952200 1417.962015 1007.790000 1005.800000 1006.612300 1352.514855 7980.040000 7987.600000 7984.435500 2864.029756
529 0.002545 0.117780 0.014053 0.000406 0.465098 0.464508 0.464530 0.000037 0.441970 0.447171 0.442006 0.000035 0.002555 0.123374 0.014597 0.000706 0.002535 0.112187 0.013508 0.000621 0.457803 0.457843 0.457507 0.000072 0.472393 0.471172 0.471553 0.000078 0.435040 0.441120 0.435361 0.000068 0.448900 0.453223 0.448651 0.000072 1010.660000 1007.700000 1009.190967 1398.572138 1007.400000 1009.400000 1006.888067 1355.003358 7981.940000 7982.900000 7983.920967 2819.025102
530 0.002516 0.117362 0.014068 0.000409 0.464939 0.464379 0.464449 0.000037 0.441818 0.447028 0.441930 0.000035 0.002524 0.124677 0.014350 0.000687 0.002509 0.110046 0.013786 0.000658 0.458464 0.458116 0.457431 0.000072 0.471414 0.470642 0.471467 0.000078 0.435667 0.441444 0.435277 0.000068 0.447969 0.452612 0.448583 0.000072 1008.250000 1010.870000 1009.404167 1375.347086 1002.910000 1007.470000 1006.592700 1340.038824 7988.840000 7981.660000 7984.003133 2768.585425
531 0.002540 0.115624 0.013886 0.000378 0.463797 0.463879 0.464439 0.000037 0.440734 0.446466 0.441911 0.000035 0.002554 0.119382 0.014320 0.000676 0.002527 0.111867 0.013451 0.000603 0.456940 0.457343 0.457424 0.000074 0.470653 0.470415 0.471454 0.000078 0.434221 0.440445 0.435268 0.000069 0.447247 0.452487 0.448553 0.000072 1007.770000 1009.700000 1009.682633 1360.899850 1000.620000 1012.060000 1006.288033 1329.504713 7991.610000 7978.240000 7984.029333 2728.203300
532 0.002522 0.118237 0.013946 0.000377 0.464030 0.464411 0.464400 0.000038 0.440954 0.447102 0.441877 0.000035 0.002508 0.137233 0.014505 0.000702 0.002536 0.099242 0.013387 0.000591 0.455983 0.456539 0.457315 0.000075 0.472076 0.472283 0.471486 0.000078 0.433309 0.440574 0.435174 0.000069 0.448599 0.453631 0.448581 0.000072 1007.640000 1007.200000 1009.412200 1332.796685 1010.540000 1007.080000 1006.094667 1356.308069 7981.820000 7985.720000 7984.493133 2695.712786
533 0.002507 0.115611 0.014190 0.000385 0.464544 0.464169 0.464377 0.000038 0.441443 0.446741 0.441868 0.000035 0.002552 0.127670 0.014645 0.000697 0.002463 0.103552 0.013734 0.000620 0.458135 0.457173 0.457327 0.000075 0.470954 0.471165 0.471428 0.000077 0.435356 0.440698 0.435193 0.000070 0.447529 0.452784 0.448543 0.000071 1015.080000 1012.510000 1009.327400 1338.836114 1001.770000 1008.010000 1005.748300 1361.761122 7983.150000 7979.480000 7984.924300 2719.747717
534 0.002516 0.116705 0.014060 0.000379 0.464862 0.464622 0.464434 0.000038 0.441745 0.447226 0.441916 0.000036 0.002546 0.113507 0.014514 0.000677 0.002487 0.119904 0.013606 0.000619 0.457455 0.457552 0.457355 0.000075 0.472269 0.471691 0.471514 0.000078 0.434709 0.440350 0.435213 0.000070 0.448780 0.454102 0.448618 0.000072 1010.920000 1009.410000 1009.079333 1325.185993 1005.060000 1002.270000 1005.774433 1356.632609 7984.020000 7988.320000 7985.146233 2710.921185
535 0.002546 0.116580 0.014000 0.000370 0.464819 0.463285 0.464330 0.000038 0.441706 0.445950 0.441813 0.000035 0.002560 0.122580 0.014521 0.000671 0.002532 0.110580 0.013480 0.000594 0.458093 0.455254 0.457284 0.000077 0.471546 0.471317 0.471375 0.000078 0.435316 0.438620 0.435146 0.000071 0.448095 0.453280 0.448481 0.000071 1002.120000 1009.150000 1009.108300 1325.505596 1008.020000 1009.440000 1005.646800 1373.524423 7989.860000 7981.410000 7985.244900 2713.333902
536 0.002540 0.117995 0.013764 0.000358 0.464940 0.464048 0.464359 0.000038 0.441820 0.446745 0.441829 0.000035 0.002558 0.131243 0.014280 0.000665 0.002523 0.104746 0.013248 0.000575 0.456972 0.457272 0.457294 0.000077 0.472908 0.470825 0.471425 0.000077 0.434251 0.440970 0.435143 0.000071 0.449389 0.452521 0.448516 0.000071 1010.100000 1010.140000 1009.312333 1338.580822 1002.220000 1004.690000 1005.427767 1367.051231 7987.680000 7985.170000 7985.259900 2731.549616
537 0.002505 0.114086 0.014036 0.000375 0.464005 0.464842 0.464406 0.000038 0.440930 0.447304 0.441888 0.000036 0.002521 0.127294 0.014485 0.000670 0.002488 0.100877 0.013586 0.000617 0.457176 0.458082 0.457321 0.000077 0.470834 0.471602 0.471492 0.000077 0.434444 0.441543 0.435180 0.000071 0.447417 0.453066 0.448596 0.000070 1011.330000 1011.940000 1009.729733 1345.735952 999.940000 1002.610000 1004.982700 1369.922411 7988.730000 7985.450000 7985.287567 2759.234137
538 0.002492 0.116606 0.013877 0.000369 0.465181 0.463733 0.464416 0.000038 0.442046 0.446377 0.441889 0.000035 0.002545 0.132165 0.014357 0.000671 0.002440 0.101047 0.013397 0.000596 0.458535 0.455942 0.457335 0.000077 0.471827 0.471525 0.471498 0.000075 0.435735 0.439753 0.435186 0.000071 0.448358 0.453001 0.448593 0.000069 1006.470000 1007.290000 1009.615700 1350.355894 1006.250000 999.160000 1004.685567 1368.179144 7987.280000 7993.550000 7985.698733 2766.894179
539 0.002508 0.117859 0.014114 0.000403 0.464043 0.463140 0.464438 0.000038 0.440966 0.445876 0.441922 0.000036 0.002528 0.135040 0.014659 0.000730 0.002488 0.100678 0.013570 0.000632 0.457143 0.456674 0.457307 0.000077 0.470943 0.469605 0.471568 0.000076 0.434413 0.440592 0.435175 0.000072 0.447520 0.451159 0.448668 0.000070 1008.390000 1014.670000 1009.523567 1329.900441 1001.690000 1001.320000 1004.129200 1370.518917 7989.920000 7984.010000 7986.347233 2735.469448
540 0.002481 0.116316 0.013997 0.000380 0.464649 0.464416 0.464563 0.000038 0.441540 0.447011 0.442035 0.000035 0.002477 0.132097 0.014588 0.000704 0.002484 0.100534 0.013406 0.000608 0.458555 0.458169 0.457433 0.000076 0.470742 0.470663 0.471693 0.000077 0.435751 0.441866 0.435291 0.000071 0.447329 0.452157 0.448779 0.000070 1006.940000 1010.120000 1009.457900 1335.719131 1008.610000 1004.210000 1003.880667 1363.022271 7984.450000 7985.670000 7986.661433 2718.995999
541 0.002528 0.114761 0.013942 0.000377 0.464664 0.464879 0.464553 0.000038 0.441557 0.447373 0.442022 0.000036 0.002513 0.115007 0.014339 0.000661 0.002542 0.114515 0.013545 0.000623 0.456980 0.458384 0.457441 0.000078 0.472348 0.471374 0.471665 0.000076 0.434257 0.441215 0.435286 0.000072 0.448858 0.453531 0.448759 0.000070 1010.220000 1015.610000 1009.406767 1339.067874 997.410000 1004.530000 1003.546633 1363.005823 7992.370000 7979.860000 7987.046600 2717.754430
542 0.002505 0.119262 0.014041 0.000394 0.463424 0.464609 0.464563 0.000038 0.440378 0.447342 0.442037 0.000036 0.002512 0.131762 0.014381 0.000694 0.002499 0.106761 0.013702 0.000643 0.455228 0.456511 0.457498 0.000075 0.471620 0.472707 0.471627 0.000077 0.432592 0.440274 0.435342 0.000070 0.448164 0.454409 0.448731 0.000071 1006.310000 1016.610000 1009.621133 1344.213944 1008.590000 1007.260000 1003.184700 1357.601326 7985.100000 7976.130000 7987.194167 2687.055524
543 0.002522 0.122100 0.013876 0.000385 0.464874 0.464402 0.464524 0.000038 0.441757 0.447287 0.441992 0.000036 0.002533 0.123957 0.014365 0.000696 0.002511 0.120242 0.013387 0.000606 0.457681 0.457766 0.457429 0.000076 0.472068 0.471037 0.471620 0.000077 0.434923 0.441076 0.435275 0.000071 0.448590 0.453498 0.448708 0.000071 1014.680000 1001.120000 1009.819867 1332.948950 1008.180000 997.100000 1002.691067 1361.067443 7977.140000 8001.780000 7987.489067 2656.462140
544 0.002552 0.116001 0.014111 0.000400 0.464291 0.463840 0.464584 0.000039 0.441204 0.446448 0.442060 0.000036 0.002581 0.131619 0.014486 0.000689 0.002523 0.100382 0.013736 0.000642 0.457182 0.456263 0.457502 0.000075 0.471399 0.471416 0.471665 0.000078 0.434452 0.440031 0.435351 0.000070 0.447955 0.452864 0.448769 0.000072 1016.010000 1006.230000 1009.685467 1305.685345 1002.780000 999.660000 1002.619733 1367.615867 7981.210000 7994.110000 7987.694800 2596.794339
545 0.002502 0.117799 0.014013 0.000380 0.464813 0.465113 0.464499 0.000038 0.441698 0.447748 0.441975 0.000035 0.002507 0.108428 0.014348 0.000664 0.002497 0.127170 0.013678 0.000639 0.459005 0.459070 0.457423 0.000074 0.470622 0.471157 0.471575 0.000077 0.436180 0.441538 0.435269 0.000069 0.447215 0.453958 0.448680 0.000071 1008.800000 1011.460000 1009.849267 1326.834699 1006.530000 993.940000 1002.771900 1384.992544 7984.670000 7994.600000 7987.378833 2629.483854
546 0.002512 0.118835 0.013904 0.000357 0.464256 0.463683 0.464576 0.000037 0.441168 0.446441 0.442042 0.000035 0.002490 0.120225 0.014347 0.000648 0.002533 0.117445 0.013460 0.000590 0.456522 0.455637 0.457512 0.000074 0.471989 0.471730 0.471640 0.000077 0.433820 0.438866 0.435354 0.000068 0.448516 0.454015 0.448731 0.000070 1010.310000 1015.760000 1010.147300 1311.927878 1001.880000 995.700000 1002.399700 1369.245740 7987.810000 7988.540000 7987.453000 2625.718455
547 0.002532 0.116779 0.014037 0.000396 0.464211 0.464012 0.464580 0.000038 0.441127 0.446650 0.442053 0.000036 0.002586 0.120413 0.014573 0.000723 0.002478 0.113145 0.013501 0.000615 0.456277 0.456975 0.457490 0.000073 0.472146 0.471049 0.471670 0.000077 0.433592 0.440147 0.435344 0.000068 0.448663 0.453154 0.448762 0.000071 1013.200000 1017.690000 1009.863533 1299.371147 1005.860000 1002.390000 1002.295933 1371.213962 7980.940000 7979.920000 7987.840533 2621.994616
548 0.002512 0.114307 0.013755 0.000356 0.465135 0.464511 0.464575 0.000038 0.442004 0.447001 0.442034 0.000035 0.002522 0.110090 0.014158 0.000635 0.002501 0.118523 0.013352 0.000601 0.457774 0.457136 0.457489 0.000074 0.472495 0.471887 0.471662 0.000077 0.435012 0.439783 0.435323 0.000068 0.448996 0.454219 0.448746 0.000071 1012.880000 1005.870000 1009.500967 1308.860106 1004.720000 998.780000 1002.163433 1340.988003 7982.400000 7995.350000 7988.335600 2598.349233
549 0.002549 0.118553 0.013722 0.000359 0.465074 0.464448 0.464569 0.000038 0.441948 0.447153 0.442026 0.000035 0.002548 0.122257 0.014096 0.000648 0.002550 0.114850 0.013349 0.000597 0.457444 0.456785 0.457469 0.000073 0.472704 0.472110 0.471668 0.000077 0.434699 0.440059 0.435300 0.000068 0.449197 0.454247 0.448752 0.000071 1006.500000 1010.070000 1009.418433 1293.953706 996.530000 992.880000 1002.209700 1344.087710 7996.970000 7997.050000 7988.371867 2593.353164
550 0.002511 0.119885 0.013945 0.000378 0.465845 0.464744 0.464600 0.000037 0.442678 0.447501 0.442067 0.000035 0.002573 0.125411 0.014452 0.000689 0.002449 0.114359 0.013437 0.000608 0.458288 0.457987 0.457507 0.000073 0.473402 0.471502 0.471692 0.000077 0.435502 0.441358 0.435354 0.000068 0.449855 0.453645 0.448779 0.000071 1006.490000 1016.080000 1009.245133 1269.324353 1002.500000 994.380000 1002.404533 1338.347747 7991.010000 7989.540000 7988.350333 2540.972880
551 0.002518 0.118744 0.013699 0.000358 0.464829 0.463553 0.464570 0.000037 0.441714 0.446313 0.442026 0.000035 0.002536 0.132471 0.014140 0.000655 0.002501 0.105017 0.013258 0.000589 0.456695 0.456992 0.457455 0.000073 0.472964 0.470114 0.471684 0.000078 0.433987 0.440766 0.435290 0.000068 0.449441 0.451860 0.448763 0.000072 1009.900000 1010.650000 1009.424400 1250.497994 1004.280000 994.810000 1002.573967 1324.004931 7985.820000 7994.540000 7988.001633 2512.419004
552 0.002551 0.116650 0.014016 0.000396 0.464699 0.464498 0.464552 0.000038 0.441592 0.447105 0.442025 0.000036 0.002554 0.118431 0.014433 0.000691 0.002549 0.114869 0.013599 0.000628 0.458153 0.458336 0.457452 0.000074 0.471246 0.470659 0.471651 0.000078 0.435373 0.441341 0.435301 0.000069 0.447811 0.452870 0.448749 0.000072 1011.990000 1014.340000 1009.099800 1257.961977 999.510000 1002.440000 1002.467500 1307.454384 7988.500000 7983.220000 7988.432700 2487.346783
553 0.002540 0.113037 0.014067 0.000392 0.464903 0.464916 0.464555 0.000038 0.441785 0.447322 0.442030 0.000036 0.002534 0.113511 0.014540 0.000676 0.002545 0.112562 0.013593 0.000626 0.458763 0.458824 0.457384 0.000073 0.471043 0.471009 0.471726 0.000079 0.435952 0.441558 0.435242 0.000068 0.447618 0.453086 0.448819 0.000072 1006.420000 999.550000 1008.778233 1242.387010 1002.090000 997.040000 1002.743967 1308.218662 7991.490000 8003.410000 7988.477800 2469.152222
554 0.002508 0.116366 0.014063 0.000385 0.464322 0.464438 0.464533 0.000037 0.441231 0.447034 0.442010 0.000035 0.002556 0.130301 0.014681 0.000703 0.002461 0.102431 0.013446 0.000598 0.456638 0.457714 0.457352 0.000073 0.472006 0.471161 0.471715 0.000077 0.433934 0.441344 0.435218 0.000068 0.448528 0.452725 0.448801 0.000071 1015.180000 1006.840000 1009.276033 1226.605522 995.510000 1004.910000 1002.526233 1303.371345 7989.310000 7988.250000 7988.197733 2465.168017
555 0.002500 0.119725 0.014218 0.000402 0.464778 0.463216 0.464504 0.000038 0.441664 0.446042 0.441990 0.000035 0.002506 0.127119 0.014557 0.000710 0.002494 0.112330 0.013879 0.000660 0.457748 0.456418 0.457316 0.000074 0.471808 0.470015 0.471693 0.000078 0.434986 0.439953 0.435178 0.000068 0.448342 0.452131 0.448802 0.000072 1012.030000 1013.010000 1009.263067 1230.614742 999.130000 995.580000 1003.089800 1291.085224 7988.840000 7991.410000 7987.647133 2458.032663
556 0.002559 0.118958 0.014300 0.000424 0.464313 0.464375 0.464559 0.000038 0.441225 0.447104 0.442046 0.000035 0.002543 0.134105 0.014844 0.000753 0.002575 0.103811 0.013756 0.000646 0.457280 0.457389 0.457372 0.000074 0.471346 0.471360 0.471747 0.000078 0.434543 0.441225 0.435246 0.000069 0.447907 0.452983 0.448847 0.000072 1011.500000 1005.670000 1008.796467 1209.822716 1006.010000 1009.330000 1002.507200 1284.265504 7982.490000 7985.000000 7988.696333 2443.393983
557 0.002546 0.118833 0.014091 0.000395 0.464384 0.463078 0.464484 0.000038 0.441292 0.445866 0.441964 0.000035 0.002553 0.131349 0.014575 0.000714 0.002539 0.106317 0.013606 0.000633 0.457222 0.455671 0.457213 0.000074 0.471546 0.470485 0.471754 0.000078 0.434489 0.439455 0.435081 0.000069 0.448096 0.452276 0.448847 0.000072 1007.550000 1009.660000 1008.679633 1223.443750 1010.120000 995.970000 1002.233100 1288.282520 7982.330000 7994.370000 7989.087267 2477.463251
558 0.002519 0.120585 0.014092 0.000402 0.464015 0.463410 0.464556 0.000037 0.440940 0.446269 0.442033 0.000034 0.002511 0.126482 0.014585 0.000713 0.002527 0.114688 0.013598 0.000645 0.457113 0.457636 0.457308 0.000074 0.470916 0.469184 0.471804 0.000078 0.434383 0.441078 0.435172 0.000068 0.447497 0.451460 0.448894 0.000071 1008.450000 1005.440000 1008.569400 1237.671798 997.270000 1000.720000 1001.854400 1288.079156 7994.280000 7993.840000 7989.576200 2508.319844
559 0.002540 0.117653 0.013809 0.000363 0.465461 0.463437 0.464537 0.000037 0.442314 0.446148 0.442000 0.000035 0.002544 0.123824 0.014054 0.000634 0.002535 0.111482 0.013565 0.000614 0.458069 0.456325 0.457282 0.000074 0.472852 0.470550 0.471791 0.000078 0.435292 0.439700 0.435121 0.000068 0.449337 0.452597 0.448880 0.000072 1010.990000 1009.360000 1008.984233 1214.317647 1001.100000 1002.060000 1001.766733 1318.196291 7987.910000 7988.580000 7989.249033 2528.896381
560 0.002520 0.118965 0.013992 0.000382 0.464883 0.463711 0.464569 0.000036 0.441765 0.446474 0.442040 0.000034 0.002562 0.128898 0.014296 0.000670 0.002479 0.109032 0.013688 0.000625 0.458403 0.456244 0.457368 0.000073 0.471363 0.471178 0.471769 0.000078 0.435611 0.439877 0.435215 0.000068 0.447919 0.453070 0.448864 0.000072 1002.420000 1009.920000 1009.000667 1197.233066 999.440000 1002.940000 1001.592467 1295.798231 7998.140000 7987.140000 7989.406867 2464.067196
561 0.002570 0.120175 0.014113 0.000397 0.465047 0.464002 0.464573 0.000036 0.441923 0.446810 0.442050 0.000034 0.002602 0.130144 0.014475 0.000706 0.002539 0.110207 0.013750 0.000648 0.457661 0.456900 0.457346 0.000072 0.472433 0.471103 0.471799 0.000076 0.434908 0.440562 0.435202 0.000067 0.448938 0.453059 0.448897 0.000070 1017.160000 1008.000000 1009.032333 1203.139527 1001.730000 997.190000 1001.281267 1291.910260 7981.110000 7994.810000 7989.686400 2464.231183
562 0.002517 0.117423 0.014143 0.000399 0.464708 0.463727 0.464543 0.000036 0.441599 0.446412 0.442024 0.000034 0.002527 0.134864 0.014607 0.000707 0.002508 0.099983 0.013679 0.000627 0.457629 0.455539 0.457348 0.000073 0.471787 0.471916 0.471739 0.000076 0.434874 0.439505 0.435211 0.000068 0.448323 0.453319 0.448836 0.000071 1006.760000 1008.050000 1009.392000 1195.538243 999.360000 1000.590000 1000.991200 1282.153570 7993.880000 7991.360000 7989.616800 2462.491709
563 0.002514 0.116976 0.013942 0.000363 0.463553 0.464838 0.464501 0.000036 0.440501 0.447445 0.441973 0.000034 0.002515 0.125710 0.014160 0.000638 0.002512 0.108243 0.013724 0.000621 0.456898 0.457760 0.457359 0.000071 0.470208 0.471916 0.471642 0.000078 0.434179 0.441158 0.435199 0.000066 0.446823 0.453733 0.448746 0.000072 1007.990000 1008.420000 1009.178100 1172.350933 1000.230000 997.340000 1000.868767 1240.908786 7991.780000 7994.240000 7989.953133 2395.309355
564 0.002499 0.117943 0.013962 0.000359 0.464664 0.463731 0.464474 0.000036 0.441556 0.446441 0.441949 0.000034 0.002431 0.116228 0.014326 0.000650 0.002567 0.119659 0.013598 0.000602 0.456718 0.456187 0.457334 0.000072 0.472611 0.471275 0.471615 0.000078 0.434004 0.439189 0.435183 0.000066 0.449108 0.453694 0.448714 0.000072 1012.480000 1010.460000 1008.773233 1184.457656 1005.440000 990.210000 1000.510833 1242.842831 7982.080000 7999.330000 7990.715933 2393.175025
565 0.002538 0.117068 0.013929 0.000371 0.464108 0.464316 0.464555 0.000036 0.441030 0.446954 0.442023 0.000033 0.002487 0.125197 0.014261 0.000661 0.002589 0.108938 0.013598 0.000614 0.457503 0.456888 0.457461 0.000070 0.470714 0.471745 0.471648 0.000077 0.434752 0.440303 0.435301 0.000065 0.447308 0.453605 0.448746 0.000071 1010.530000 1009.710000 1008.832867 1185.722053 1008.320000 1005.820000 1000.609733 1270.681447 7981.150000 7984.470000 7990.557400 2449.349162
566 0.002511 0.117546 0.013872 0.000354 0.464650 0.463730 0.464493 0.000036 0.441543 0.446421 0.441962 0.000033 0.002510 0.122046 0.014132 0.000639 0.002512 0.113047 0.013611 0.000606 0.456994 0.457594 0.457469 0.000071 0.472307 0.469865 0.471517 0.000077 0.434269 0.440817 0.435302 0.000065 0.448817 0.452024 0.448621 0.000071 1007.920000 1011.370000 1008.749533 1166.368952 998.160000 1000.920000 1000.763167 1283.510322 7993.920000 7987.710000 7990.487300 2432.188520
567 0.002556 0.111602 0.013713 0.000336 0.464186 0.463871 0.464487 0.000036 0.441105 0.446258 0.441948 0.000034 0.002571 0.111260 0.013809 0.000597 0.002542 0.111945 0.013617 0.000586 0.457676 0.454998 0.457402 0.000072 0.470697 0.472744 0.471571 0.000077 0.434920 0.437811 0.435222 0.000067 0.447289 0.454704 0.448673 0.000071 1007.400000 1011.860000 1008.703300 1180.852415 1002.100000 993.470000 1000.179700 1314.272497 7990.500000 7994.670000 7991.117000 2474.167033
568 0.002535 0.119954 0.013941 0.000372 0.464316 0.463637 0.464488 0.000036 0.441227 0.446453 0.441961 0.000033 0.002552 0.124344 0.014088 0.000644 0.002518 0.115565 0.013794 0.000655 0.457304 0.456287 0.457414 0.000072 0.471328 0.470987 0.471562 0.000076 0.434566 0.439690 0.435247 0.000066 0.447888 0.453216 0.448674 0.000071 1008.610000 1017.360000 1009.091200 1173.163796 1007.650000 1000.120000 1000.267433 1353.605176 7983.740000 7982.520000 7990.641367 2513.109991
569 0.002516 0.115393 0.013589 0.000341 0.463834 0.464018 0.464486 0.000036 0.440769 0.446587 0.441942 0.000033 0.002467 0.114540 0.013905 0.000603 0.002566 0.116245 0.013273 0.000579 0.456004 0.456074 0.457410 0.000071 0.471665 0.471962 0.471562 0.000076 0.433327 0.438997 0.435235 0.000066 0.448210 0.454177 0.448648 0.000070 1008.890000 1008.530000 1009.069500 1172.494255 998.940000 995.620000 1000.368167 1366.679372 7992.170000 7995.850000 7990.562333 2513.028057
570 0.002531 0.120452 0.013915 0.000372 0.464577 0.464295 0.464517 0.000036 0.441475 0.447103 0.441987 0.000033 0.002489 0.115546 0.014457 0.000676 0.002574 0.125359 0.013374 0.000608 0.457870 0.456936 0.457478 0.000070 0.471285 0.471653 0.471557 0.000077 0.435101 0.439867 0.435327 0.000065 0.447849 0.454339 0.448648 0.000071 1011.610000 1007.920000 1008.868633 1210.319449 1005.700000 1002.510000 1000.357200 1366.283077 7982.690000 7989.570000 7990.774167 2513.231037
571 0.002519 0.120510 0.013766 0.000360 0.464885 0.464570 0.464487 0.000036 0.441767 0.447367 0.441952 0.000034 0.002471 0.127845 0.014134 0.000632 0.002568 0.113176 0.013399 0.000608 0.457561 0.457926 0.457475 0.000070 0.472209 0.471214 0.471500 0.000077 0.434807 0.441422 0.435308 0.000065 0.448727 0.453312 0.448595 0.000071 1012.350000 1011.220000 1008.592267 1240.356747 1001.240000 1002.690000 1000.370733 1372.868370 7986.410000 7986.090000 7991.037000 2540.824174
572 0.002542 0.115839 0.013649 0.000335 0.463954 0.464455 0.464531 0.000036 0.440883 0.447025 0.441987 0.000033 0.002558 0.114834 0.014165 0.000622 0.002527 0.116845 0.013132 0.000562 0.457619 0.456964 0.457557 0.000070 0.470289 0.471947 0.471506 0.000079 0.434866 0.439858 0.435387 0.000064 0.446901 0.454192 0.448587 0.000073 1001.570000 1011.500000 1008.554533 1232.490153 1008.270000 993.040000 1000.046433 1384.235895 7990.160000 7995.460000 7991.399033 2542.736594
573 0.002594 0.116324 0.013673 0.000338 0.464648 0.463801 0.464515 0.000036 0.441545 0.446427 0.441973 0.000034 0.002608 0.125297 0.014040 0.000619 0.002580 0.107351 0.013307 0.000576 0.458595 0.456516 0.457615 0.000070 0.470701 0.471086 0.471415 0.000080 0.435796 0.439955 0.435436 0.000065 0.447295 0.452899 0.448509 0.000074 1008.850000 1017.920000 1008.840467 1246.545879 1007.150000 990.190000 1000.045367 1396.021892 7984.000000 7991.890000 7991.114167 2564.805967
574 0.002503 0.119526 0.013843 0.000338 0.464776 0.464421 0.464602 0.000035 0.441663 0.447176 0.442064 0.000033 0.002500 0.133950 0.014417 0.000650 0.002505 0.105102 0.013270 0.000555 0.457346 0.457692 0.457649 0.000069 0.472207 0.471150 0.471556 0.000079 0.434604 0.441505 0.435487 0.000064 0.448722 0.452847 0.448642 0.000073 1011.040000 1011.030000 1008.745533 1248.701963 1002.240000 1000.910000 1000.439833 1411.202467 7986.720000 7988.060000 7990.814633 2588.466543
575 0.002518 0.115499 0.013777 0.000334 0.464727 0.463853 0.464630 0.000036 0.441616 0.446435 0.442087 0.000033 0.002560 0.118227 0.014315 0.000629 0.002475 0.112771 0.013239 0.000563 0.458111 0.457471 0.457679 0.000069 0.471343 0.470234 0.471581 0.000079 0.435333 0.440509 0.435510 0.000064 0.447900 0.452361 0.448664 0.000073 1004.560000 1011.370000 1008.839467 1238.585667 1002.750000 1000.940000 1000.483500 1369.423426 7992.690000 7987.690000 7990.677033 2566.030476
576 0.002549 0.117301 0.013854 0.000334 0.464760 0.464167 0.464561 0.000036 0.441650 0.446824 0.442026 0.000034 0.002577 0.125991 0.014273 0.000614 0.002522 0.108611 0.013435 0.000585 0.458202 0.456617 0.457571 0.000070 0.471318 0.471718 0.471552 0.000080 0.435421 0.440086 0.435406 0.000065 0.447878 0.453563 0.448646 0.000074 1010.010000 1008.650000 1008.677967 1236.934052 1004.650000 991.210000 1000.432900 1383.072968 7985.340000 8000.140000 7990.889133 2560.979414
577 0.002525 0.115501 0.013784 0.000327 0.464637 0.464129 0.464503 0.000036 0.441532 0.446697 0.441967 0.000033 0.002519 0.114617 0.014128 0.000608 0.002531 0.116384 0.013439 0.000574 0.457789 0.456953 0.457525 0.000070 0.471485 0.471304 0.471481 0.000078 0.435026 0.439837 0.435356 0.000065 0.448037 0.453558 0.448579 0.000072 1003.180000 1011.790000 1008.574600 1228.584506 997.000000 1002.820000 1000.434800 1356.652647 7999.820000 7985.390000 7990.990600 2484.561243
578 0.002514 0.117585 0.013801 0.000334 0.464230 0.463886 0.464460 0.000036 0.441144 0.446571 0.441927 0.000034 0.002503 0.121631 0.014147 0.000607 0.002525 0.113539 0.013454 0.000582 0.457511 0.457576 0.457520 0.000070 0.470950 0.470197 0.471399 0.000080 0.434761 0.440779 0.435351 0.000065 0.447528 0.452364 0.448502 0.000073 1009.930000 1008.940000 1008.538933 1220.974861 999.940000 1001.040000 1000.827067 1385.760898 7990.130000 7990.020000 7990.634000 2549.977099
579 0.002520 0.118659 0.013781 0.000325 0.463802 0.464153 0.464437 0.000036 0.440738 0.446879 0.441904 0.000033 0.002472 0.125790 0.014216 0.000626 0.002568 0.111529 0.013346 0.000568 0.456301 0.456424 0.457529 0.000069 0.471303 0.471883 0.471345 0.000080 0.433610 0.439892 0.435363 0.000064 0.447866 0.453865 0.448445 0.000073 1006.440000 1003.100000 1008.605200 1212.015056 1004.750000 1005.150000 1000.656600 1385.241165 7988.810000 7991.750000 7990.738200 2566.677881
580 0.002544 0.113948 0.013946 0.000346 0.464472 0.463701 0.464501 0.000037 0.441375 0.446213 0.441973 0.000034 0.002583 0.111095 0.014301 0.000635 0.002505 0.116801 0.013592 0.000583 0.457451 0.456926 0.457495 0.000071 0.471492 0.470475 0.471506 0.000079 0.434708 0.439635 0.435336 0.000065 0.448043 0.452791 0.448610 0.000073 1002.690000 1014.890000 1008.796567 1219.400128 1004.760000 995.400000 1000.290333 1413.400365 7992.550000 7989.710000 7990.913100 2599.760242
581 0.002538 0.117904 0.013784 0.000346 0.464434 0.463737 0.464483 0.000036 0.441339 0.446445 0.441948 0.000033 0.002546 0.132604 0.014107 0.000639 0.002530 0.103203 0.013461 0.000580 0.457303 0.456336 0.457491 0.000069 0.471564 0.471137 0.471474 0.000080 0.434565 0.440150 0.435322 0.000064 0.448112 0.452740 0.448574 0.000073 1012.210000 1010.480000 1008.870200 1225.272972 1000.880000 1007.490000 1000.238400 1430.939049 7986.910000 7982.030000 7990.891400 2620.582537
582 0.002548 0.116929 0.013908 0.000349 0.463942 0.464802 0.464499 0.000036 0.440872 0.447408 0.441969 0.000034 0.002535 0.109093 0.014279 0.000643 0.002560 0.124765 0.013538 0.000602 0.456792 0.458555 0.457445 0.000070 0.471093 0.471048 0.471553 0.000080 0.434079 0.441082 0.435286 0.000065 0.447666 0.453734 0.448652 0.000073 1010.000000 1010.310000 1008.997933 1214.624869 1000.180000 998.170000 1000.321433 1448.256612 7989.820000 7991.520000 7990.680633 2596.919556
583 0.002551 0.117306 0.013802 0.000347 0.465398 0.463052 0.464475 0.000036 0.442256 0.445765 0.441941 0.000034 0.002590 0.117738 0.014196 0.000641 0.002511 0.116875 0.013407 0.000579 0.458176 0.456065 0.457407 0.000070 0.472620 0.470039 0.471543 0.000080 0.435396 0.439149 0.435246 0.000064 0.449115 0.452381 0.448636 0.000073 1007.400000 1007.190000 1009.009933 1224.716155 993.440000 995.430000 999.880267 1467.635758 7999.160000 7997.380000 7991.109800 2619.924919
584 0.002530 0.116336 0.013841 0.000342 0.464459 0.464112 0.464569 0.000037 0.441363 0.446723 0.442033 0.000034 0.002576 0.134719 0.014287 0.000631 0.002483 0.097952 0.013395 0.000556 0.457106 0.457008 0.457542 0.000070 0.471812 0.471216 0.471596 0.000081 0.434379 0.440893 0.435379 0.000065 0.448346 0.452553 0.448686 0.000074 1003.010000 1013.660000 1009.366867 1229.966497 1000.300000 1003.760000 999.962967 1467.239691 7996.690000 7982.580000 7990.670167 2586.450462
585 0.002532 0.118549 0.013959 0.000349 0.464728 0.463275 0.464621 0.000037 0.441618 0.446039 0.442088 0.000034 0.002550 0.117306 0.014344 0.000638 0.002514 0.119792 0.013574 0.000591 0.458010 0.457063 0.457553 0.000070 0.471446 0.469487 0.471688 0.000079 0.435237 0.440075 0.435393 0.000064 0.447999 0.452003 0.448782 0.000073 1010.660000 1010.880000 1009.516467 1257.499721 999.250000 994.080000 1000.015467 1485.403273 7990.090000 7995.040000 7990.468067 2639.699709
586 0.002540 0.115214 0.014166 0.000367 0.464418 0.464906 0.464633 0.000037 0.441324 0.447421 0.442110 0.000034 0.002538 0.120560 0.014800 0.000699 0.002543 0.109869 0.013532 0.000592 0.456715 0.457811 0.457483 0.000070 0.472121 0.472001 0.471783 0.000080 0.434006 0.440948 0.435349 0.000065 0.448642 0.453894 0.448871 0.000073 1012.970000 1019.680000 1009.547267 1256.081613 1010.330000 993.370000 999.868133 1486.852382 7976.700000 7986.950000 7990.584600 2641.814905
587 0.002545 0.118977 0.013901 0.000360 0.465296 0.463893 0.464563 0.000037 0.442158 0.446647 0.442030 0.000034 0.002529 0.127024 0.014258 0.000659 0.002561 0.110930 0.013545 0.000585 0.458046 0.456837 0.457404 0.000070 0.472545 0.470948 0.471723 0.000080 0.435270 0.440347 0.435247 0.000065 0.449046 0.452947 0.448814 0.000074 1016.610000 1011.190000 1009.201533 1255.444948 1004.390000 994.470000 999.888167 1471.786439 7979.000000 7994.340000 7990.910300 2636.203230
588 0.002530 0.115840 0.013966 0.000368 0.463940 0.466411 0.464574 0.000037 0.440869 0.448882 0.442043 0.000034 0.002504 0.122464 0.014210 0.000655 0.002556 0.109216 0.013722 0.000602 0.457017 0.458221 0.457384 0.000070 0.470863 0.474601 0.471763 0.000079 0.434291 0.441433 0.435226 0.000065 0.447448 0.456331 0.448861 0.000073 1007.200000 1010.540000 1009.449167 1232.526606 1006.790000 992.390000 999.985533 1461.287491 7986.010000 7997.070000 7990.565300 2608.235026
589 0.002550 0.118669 0.013995 0.000373 0.462918 0.464787 0.464493 0.000037 0.439900 0.447481 0.441968 0.000035 0.002595 0.129439 0.014314 0.000654 0.002505 0.107900 0.013677 0.000610 0.456414 0.456902 0.457273 0.000071 0.469422 0.472671 0.471713 0.000080 0.433723 0.440529 0.435125 0.000065 0.446076 0.454432 0.448812 0.000074 1004.630000 1011.210000 1009.416300 1223.150542 995.210000 998.790000 999.881100 1450.156738 8000.160000 7990.000000 7990.702600 2556.116205
590 0.002543 0.120629 0.013997 0.000375 0.464426 0.464006 0.464454 0.000038 0.441332 0.446837 0.441931 0.000035 0.002531 0.130789 0.014329 0.000677 0.002555 0.110469 0.013665 0.000610 0.456985 0.457345 0.457211 0.000072 0.471867 0.470667 0.471698 0.000081 0.434262 0.441018 0.435067 0.000066 0.448402 0.452657 0.448796 0.000074 1010.310000 1015.600000 1009.483200 1252.351017 993.310000 991.750000 999.792200 1464.102558 7996.380000 7992.650000 7990.724600 2608.992130
591 0.002539 0.116258 0.014082 0.000359 0.465016 0.464235 0.464451 0.000038 0.441893 0.446836 0.441933 0.000035 0.002521 0.115602 0.014421 0.000659 0.002557 0.116914 0.013744 0.000604 0.457724 0.457666 0.457247 0.000071 0.472309 0.470805 0.471655 0.000081 0.434963 0.440562 0.435106 0.000066 0.448822 0.453110 0.448760 0.000074 1007.920000 1004.070000 1009.304100 1252.386618 998.350000 997.510000 999.814500 1435.977570 7993.730000 7998.420000 7990.881400 2591.112642
592 0.002525 0.116790 0.014096 0.000362 0.464746 0.464907 0.464348 0.000038 0.441635 0.447501 0.441835 0.000035 0.002513 0.119509 0.014328 0.000642 0.002536 0.114071 0.013864 0.000627 0.458138 0.457044 0.457065 0.000073 0.471354 0.472769 0.471631 0.000081 0.435357 0.440168 0.434928 0.000067 0.447913 0.454834 0.448743 0.000074 1005.440000 1011.490000 1009.342800 1272.255947 998.660000 995.910000 999.652900 1447.907245 7995.900000 7992.600000 7991.004300 2626.958129
593 0.002509 0.120280 0.014079 0.000368 0.463239 0.463758 0.464402 0.000037 0.440202 0.446584 0.441886 0.000035 0.002514 0.118621 0.014374 0.000638 0.002503 0.121940 0.013785 0.000631 0.456922 0.456229 0.457151 0.000070 0.469556 0.471287 0.471654 0.000080 0.434201 0.439349 0.435012 0.000065 0.446203 0.453820 0.448761 0.000074 1005.020000 1008.080000 1009.586200 1277.845818 1001.860000 1002.130000 999.677200 1436.366553 7993.120000 7989.790000 7990.736600 2623.068665
594 0.002519 0.116593 0.014080 0.000383 0.464673 0.464792 0.464368 0.000037 0.441565 0.447382 0.441854 0.000035 0.002550 0.126542 0.014640 0.000687 0.002488 0.106644 0.013520 0.000607 0.457258 0.456763 0.457086 0.000071 0.472088 0.472820 0.471650 0.000081 0.434522 0.440252 0.434964 0.000066 0.448608 0.454512 0.448744 0.000074 1012.960000 1014.840000 1009.967267 1294.877907 1000.450000 1002.150000 999.526200 1430.566091 7986.590000 7983.010000 7990.506533 2655.309824
595 0.002508 0.119244 0.013996 0.000383 0.464851 0.463331 0.464324 0.000037 0.441734 0.446127 0.441808 0.000035 0.002517 0.132518 0.014463 0.000670 0.002498 0.105970 0.013529 0.000633 0.457699 0.456273 0.457045 0.000070 0.472003 0.470390 0.471603 0.000081 0.434940 0.440085 0.434916 0.000066 0.448528 0.452169 0.448699 0.000075 1010.170000 1010.620000 1010.380400 1282.323544 1000.430000 1000.090000 999.512100 1433.726916 7989.400000 7989.290000 7990.107500 2651.658673
596 0.002535 0.117994 0.014009 0.000358 0.464511 0.464177 0.464346 0.000037 0.441412 0.446868 0.441829 0.000034 0.002544 0.126264 0.014536 0.000677 0.002526 0.109723 0.013483 0.000594 0.456943 0.455885 0.457028 0.000072 0.472078 0.472470 0.471663 0.000079 0.434223 0.439404 0.434904 0.000066 0.448601 0.454333 0.448754 0.000073 1006.700000 1014.550000 1010.898267 1264.955107 1005.440000 998.330000 999.382400 1436.242988 7987.860000 7987.120000 7989.719333 2626.820498
597 0.002519 0.115885 0.013920 0.000351 0.463846 0.464030 0.464339 0.000037 0.440780 0.446623 0.441818 0.000034 0.002529 0.119779 0.014409 0.000647 0.002509 0.111990 0.013430 0.000583 0.457324 0.457193 0.457043 0.000071 0.470368 0.470867 0.471634 0.000080 0.434584 0.440322 0.434912 0.000065 0.446975 0.452924 0.448724 0.000073 1012.560000 1020.840000 1011.079900 1256.592097 1003.570000 1002.720000 999.379267 1435.761630 7983.870000 7976.440000 7989.540833 2588.871086
598 0.002535 0.120028 0.013859 0.000339 0.464154 0.464119 0.464307 0.000036 0.441073 0.446914 0.441785 0.000034 0.002584 0.136300 0.014451 0.000648 0.002485 0.103756 0.013266 0.000562 0.458009 0.456412 0.456988 0.000070 0.470298 0.471825 0.471627 0.000079 0.435238 0.440406 0.434861 0.000065 0.446908 0.453422 0.448708 0.000073 1008.930000 1018.210000 1011.007667 1259.742774 1009.390000 992.890000 999.568700 1420.094366 7981.680000 7988.900000 7989.423633 2602.159165
599 0.002513 0.114160 0.013958 0.000362 0.464174 0.465152 0.464290 0.000036 0.441091 0.447603 0.441774 0.000034 0.002501 0.119526 0.014340 0.000659 0.002526 0.108794 0.013576 0.000621 0.457754 0.458090 0.456948 0.000070 0.470594 0.472214 0.471632 0.000077 0.434991 0.441162 0.434818 0.000065 0.447191 0.454043 0.448729 0.000071 1013.990000 1014.880000 1010.877867 1255.895035 1006.290000 993.300000 999.891767 1407.778077 7979.720000 7991.820000 7989.230367 2549.951473
600 0.002518 0.116246 0.013565 0.000335 0.464904 0.463468 0.464341 0.000036 0.441785 0.446107 0.441802 0.000034 0.002526 0.116026 0.013881 0.000610 0.002511 0.116466 0.013249 0.000589 0.457106 0.455463 0.457032 0.000071 0.472702 0.471473 0.471651 0.000077 0.434377 0.438491 0.434874 0.000065 0.449192 0.453723 0.448731 0.000071 1015.830000 1009.140000 1010.860700 1254.023969 1007.810000 994.590000 1000.062867 1388.405474 7976.360000 7996.270000 7989.076433 2526.262295
601 0.002539 0.115981 0.013667 0.000350 0.464207 0.464025 0.464363 0.000036 0.441124 0.446623 0.441828 0.000034 0.002528 0.110363 0.014268 0.000652 0.002549 0.121600 0.013066 0.000571 0.457148 0.456587 0.457052 0.000070 0.471267 0.471462 0.471675 0.000079 0.434417 0.439276 0.434913 0.000065 0.447831 0.453969 0.448744 0.000072 1016.390000 1008.790000 1010.683400 1240.251954 1009.190000 999.240000 1000.148133 1382.746907 7974.420000 7991.970000 7989.168467 2509.012294
602 0.002518 0.120924 0.013744 0.000348 0.464961 0.464471 0.464379 0.000037 0.441839 0.447294 0.441847 0.000034 0.002556 0.123103 0.014277 0.000653 0.002480 0.118744 0.013211 0.000586 0.457037 0.457001 0.457146 0.000072 0.472885 0.471942 0.471612 0.000078 0.434313 0.440306 0.435002 0.000066 0.449364 0.454282 0.448692 0.000072 1007.840000 1007.960000 1010.727667 1247.110032 999.590000 998.590000 1000.417333 1386.468265 7992.570000 7993.450000 7988.855000 2496.063678
603 0.002499 0.116675 0.013955 0.000361 0.464756 0.465026 0.464419 0.000037 0.441644 0.447608 0.441896 0.000034 0.002496 0.111708 0.014507 0.000658 0.002503 0.121642 0.013403 0.000601 0.457967 0.457514 0.457096 0.000072 0.471546 0.472537 0.471742 0.000076 0.435193 0.440224 0.434966 0.000067 0.448094 0.454993 0.448825 0.000070 1002.360000 1013.540000 1010.682567 1233.723265 1001.400000 998.330000 1000.324367 1375.765882 7996.240000 7988.130000 7988.993067 2449.389794
604 0.002545 0.116742 0.013829 0.000353 0.464683 0.464124 0.464395 0.000037 0.441576 0.446755 0.441867 0.000034 0.002534 0.109534 0.014144 0.000641 0.002556 0.123949 0.013514 0.000612 0.458524 0.457573 0.457105 0.000071 0.470841 0.470676 0.471685 0.000078 0.435724 0.440171 0.434957 0.000065 0.447427 0.453339 0.448777 0.000071 1008.860000 1010.930000 1010.699367 1213.849376 1011.160000 994.240000 1000.397200 1384.413183 7979.980000 7994.830000 7988.903433 2469.669319
605 0.002517 0.115656 0.013890 0.000357 0.463962 0.464437 0.464393 0.000036 0.440889 0.446998 0.441868 0.000034 0.002529 0.124082 0.014270 0.000647 0.002506 0.107231 0.013511 0.000602 0.456851 0.457246 0.457060 0.000072 0.471072 0.471628 0.471727 0.000076 0.434135 0.440588 0.434921 0.000066 0.447644 0.453408 0.448816 0.000070 1012.890000 1014.680000 1010.517133 1229.573036 1009.350000 994.600000 1000.670800 1374.023659 7977.760000 7990.720000 7988.812067 2499.311532
606 0.002526 0.117729 0.013838 0.000355 0.464334 0.465196 0.464385 0.000037 0.441244 0.447823 0.441858 0.000034 0.002466 0.130210 0.014285 0.000666 0.002586 0.105248 0.013391 0.000599 0.455868 0.457435 0.457016 0.000071 0.472799 0.472957 0.471754 0.000077 0.433198 0.441074 0.434880 0.000066 0.449289 0.454571 0.448836 0.000071 1008.760000 1014.920000 1010.317733 1229.832726 1004.040000 986.520000 1000.572133 1370.180940 7987.200000 7998.560000 7989.110133 2486.384903
607 0.002501 0.118796 0.013645 0.000341 0.465540 0.463699 0.464393 0.000036 0.442388 0.446454 0.441855 0.000034 0.002514 0.130648 0.013945 0.000612 0.002487 0.106944 0.013346 0.000591 0.458240 0.456019 0.457078 0.000071 0.472840 0.471379 0.471707 0.000077 0.435453 0.439750 0.434921 0.000065 0.449323 0.453157 0.448789 0.000071 1006.180000 1009.080000 1010.372500 1247.629823 1007.200000 996.170000 1000.690067 1359.509684 7986.620000 7994.750000 7988.937433 2493.914923
608 0.002539 0.116596 0.013737 0.000357 0.464818 0.463108 0.464397 0.000037 0.441704 0.445783 0.441864 0.000034 0.002529 0.121565 0.014282 0.000653 0.002549 0.111626 0.013191 0.000587 0.457269 0.456353 0.457144 0.000072 0.472368 0.469864 0.471651 0.000077 0.434532 0.439614 0.435001 0.000066 0.448877 0.451952 0.448728 0.000071 1013.760000 1010.760000 1010.202267 1229.542764 1006.800000 995.140000 1000.885800 1356.612810 7979.440000 7994.100000 7988.911933 2457.395704
609 0.002524 0.119798 0.013960 0.000374 0.464695 0.463975 0.464419 0.000037 0.441586 0.446766 0.441896 0.000035 0.002510 0.126023 0.014497 0.000675 0.002538 0.113574 0.013423 0.000628 0.458178 0.456555 0.457217 0.000071 0.471211 0.471394 0.471620 0.000077 0.435395 0.440028 0.435081 0.000066 0.447778 0.453503 0.448710 0.000071 1013.500000 1012.880000 1009.887300 1217.328120 1001.430000 999.400000 1001.121433 1333.064625 7985.070000 7987.720000 7988.991267 2420.424871
610 0.002501 0.116495 0.013838 0.000363 0.464214 0.463344 0.464463 0.000037 0.441129 0.446002 0.441932 0.000034 0.002528 0.121496 0.014310 0.000652 0.002474 0.111494 0.013366 0.000619 0.456017 0.455891 0.457291 0.000071 0.472412 0.470797 0.471635 0.000078 0.433343 0.439172 0.435142 0.000065 0.448915 0.452832 0.448722 0.000072 1003.260000 1005.940000 1009.389900 1229.711134 1003.030000 999.020000 1001.058100 1342.023636 7993.710000 7995.040000 7989.552000 2438.094032
611 0.002512 0.120025 0.013880 0.000372 0.464893 0.463773 0.464379 0.000037 0.441774 0.446585 0.441854 0.000035 0.002506 0.132540 0.014264 0.000664 0.002517 0.107510 0.013497 0.000607 0.457867 0.457059 0.457325 0.000071 0.471920 0.470487 0.471432 0.000078 0.435099 0.440833 0.435172 0.000066 0.448450 0.452338 0.448535 0.000072 1003.910000 1010.350000 1009.065600 1225.830663 1007.600000 995.900000 1001.051833 1358.974591 7988.490000 7993.750000 7989.882567 2464.402297
612 0.002494 0.117825 0.014009 0.000377 0.465028 0.464698 0.464383 0.000038 0.441902 0.447354 0.441864 0.000036 0.002505 0.122935 0.014297 0.000655 0.002482 0.112715 0.013721 0.000651 0.457457 0.458568 0.457299 0.000071 0.472599 0.470828 0.471467 0.000080 0.434710 0.441786 0.435149 0.000066 0.449094 0.452922 0.448579 0.000074 1008.580000 1015.640000 1008.720567 1203.396999 1012.560000 999.130000 1001.466733 1336.612680 7978.860000 7985.230000 7989.812700 2408.999644
613 0.002486 0.116554 0.013823 0.000366 0.464755 0.463993 0.464347 0.000038 0.441642 0.446621 0.441821 0.000035 0.002465 0.110937 0.014146 0.000644 0.002506 0.122170 0.013500 0.000620 0.457840 0.457216 0.457268 0.000072 0.471671 0.470770 0.471426 0.000080 0.435071 0.439902 0.435112 0.000067 0.448213 0.453340 0.448530 0.000074 1007.520000 1014.160000 1008.770233 1210.409642 1006.350000 989.960000 1001.582867 1330.048189 7986.130000 7995.880000 7989.646900 2396.551975
614 0.002502 0.119301 0.013890 0.000365 0.465214 0.462852 0.464305 0.000038 0.442078 0.445674 0.441785 0.000035 0.002484 0.135706 0.014434 0.000674 0.002520 0.102895 0.013347 0.000604 0.456494 0.456343 0.457244 0.000072 0.473934 0.469361 0.471366 0.000080 0.433794 0.440311 0.435104 0.000067 0.450363 0.451038 0.448465 0.000073 1010.390000 1009.770000 1008.488133 1224.769217 1005.730000 1000.950000 1002.129200 1292.883720 7983.880000 7989.280000 7989.382667 2332.178171
615 0.002529 0.119807 0.013957 0.000394 0.465120 0.463415 0.464337 0.000038 0.441991 0.446235 0.441818 0.000036 0.002499 0.120222 0.014331 0.000686 0.002559 0.119392 0.013584 0.000652 0.458182 0.456303 0.457234 0.000073 0.472059 0.470528 0.471441 0.000082 0.435398 0.439499 0.435089 0.000067 0.448584 0.452971 0.448548 0.000075 1010.690000 1013.060000 1008.324667 1231.695432 1001.560000 1000.600000 1002.413567 1299.515816 7987.750000 7986.340000 7989.261767 2357.372866
616 0.002530 0.118088 0.013765 0.000373 0.465018 0.462811 0.464293 0.000038 0.441894 0.445575 0.441766 0.000035 0.002552 0.129482 0.014106 0.000655 0.002508 0.106695 0.013425 0.000615 0.457500 0.456152 0.457147 0.000073 0.472537 0.469469 0.471438 0.000080 0.434753 0.439819 0.434995 0.000068 0.449035 0.451330 0.448537 0.000073 1002.140000 1006.660000 1007.991067 1215.572737 1005.410000 998.180000 1002.562367 1306.622085 7992.450000 7995.160000 7989.446567 2375.842570
617 0.002536 0.116536 0.013720 0.000362 0.466048 0.464739 0.464364 0.000038 0.442873 0.447329 0.441832 0.000035 0.002570 0.130432 0.014136 0.000658 0.002501 0.102640 0.013304 0.000596 0.458046 0.458462 0.457180 0.000073 0.474051 0.471015 0.471548 0.000080 0.435272 0.442061 0.435027 0.000068 0.450473 0.452596 0.448636 0.000073 1010.170000 1009.140000 1008.027400 1199.076416 1003.710000 1003.770000 1002.588067 1297.928611 7986.120000 7987.090000 7989.384533 2330.118269
618 0.002523 0.119729 0.013866 0.000387 0.463451 0.464685 0.464329 0.000038 0.440405 0.447437 0.441806 0.000035 0.002507 0.116411 0.014228 0.000687 0.002539 0.123048 0.013504 0.000639 0.457104 0.457134 0.457126 0.000073 0.469799 0.472235 0.471532 0.000079 0.434374 0.440098 0.434981 0.000068 0.446436 0.454776 0.448631 0.000073 1009.570000 1010.320000 1008.074067 1199.943109 1003.940000 999.320000 1002.892133 1269.806304 7986.490000 7990.360000 7989.033800 2269.491593
619 0.002454 0.118558 0.013867 0.000388 0.464905 0.464872 0.464373 0.000038 0.441783 0.447557 0.441848 0.000036 0.002436 0.130701 0.014259 0.000684 0.002473 0.106414 0.013475 0.000645 0.457516 0.457309 0.457176 0.000073 0.472294 0.472436 0.471570 0.000079 0.434762 0.440978 0.435030 0.000068 0.448803 0.454135 0.448665 0.000073 1008.350000 1016.220000 1008.106633 1193.669932 1001.810000 1000.930000 1002.984800 1268.079097 7989.840000 7982.850000 7988.908567 2238.521703
620 0.002502 0.115096 0.013604 0.000341 0.464331 0.464081 0.464301 0.000038 0.441240 0.446632 0.441766 0.000035 0.002538 0.128425 0.014149 0.000641 0.002466 0.101767 0.013059 0.000562 0.456743 0.456760 0.457083 0.000074 0.471919 0.471403 0.471519 0.000080 0.434033 0.440343 0.434936 0.000068 0.448447 0.452922 0.448596 0.000073 1008.480000 1007.160000 1008.143233 1179.337084 1007.350000 999.470000 1003.238133 1261.241073 7984.170000 7993.370000 7988.618633 2184.714235
621 0.002532 0.118309 0.013790 0.000383 0.464458 0.463062 0.464305 0.000039 0.441362 0.445824 0.441779 0.000036 0.002516 0.116711 0.014170 0.000658 0.002548 0.119907 0.013411 0.000625 0.457175 0.456552 0.457107 0.000074 0.471742 0.469571 0.471503 0.000079 0.434442 0.439560 0.434960 0.000069 0.448282 0.452088 0.448598 0.000073 1007.820000 1008.840000 1008.318967 1184.125424 1008.690000 1001.850000 1003.058400 1290.417580 7983.490000 7989.310000 7988.622633 2210.563520
622 0.002491 0.115894 0.013991 0.000373 0.464756 0.463439 0.464323 0.000038 0.441643 0.446062 0.441806 0.000036 0.002506 0.120548 0.014298 0.000657 0.002476 0.111240 0.013684 0.000629 0.457435 0.456483 0.457085 0.000074 0.472078 0.470396 0.471560 0.000078 0.434688 0.439686 0.434945 0.000069 0.448598 0.452438 0.448667 0.000072 999.370000 1003.810000 1008.163733 1190.858984 1008.250000 1002.420000 1002.787633 1301.566140 7992.380000 7993.770000 7989.048633 2215.937844
623 0.002501 0.121426 0.014025 0.000386 0.465090 0.464422 0.464316 0.000038 0.441960 0.447272 0.441801 0.000036 0.002549 0.142039 0.014425 0.000695 0.002452 0.100813 0.013624 0.000609 0.458482 0.457667 0.457001 0.000075 0.471697 0.471176 0.471630 0.000077 0.435686 0.441886 0.434872 0.000070 0.448235 0.452658 0.448730 0.000071 1004.270000 1013.800000 1008.120333 1168.557795 1001.260000 1005.570000 1003.040667 1283.290587 7994.470000 7980.630000 7988.839000 2150.954229
624 0.002509 0.121743 0.014279 0.000395 0.465487 0.464170 0.464285 0.000038 0.442338 0.447048 0.441785 0.000036 0.002513 0.138937 0.014819 0.000724 0.002504 0.104549 0.013740 0.000628 0.459003 0.457022 0.456927 0.000075 0.471971 0.471317 0.471643 0.000076 0.436178 0.441118 0.434822 0.000070 0.448498 0.452979 0.448748 0.000070 1010.330000 1008.790000 1007.753133 1165.279896 1007.810000 999.560000 1003.449467 1271.654076 7981.860000 7991.650000 7988.797400 2108.999751
625 0.002495 0.115121 0.014111 0.000391 0.463973 0.464423 0.464216 0.000038 0.440899 0.446958 0.441711 0.000036 0.002513 0.121030 0.014593 0.000691 0.002477 0.109212 0.013629 0.000633 0.457064 0.457416 0.456876 0.000076 0.470882 0.471430 0.471556 0.000075 0.434337 0.440597 0.434762 0.000071 0.447462 0.453319 0.448660 0.000070 1003.160000 1008.760000 1007.428067 1161.490477 1001.360000 998.600000 1003.417267 1274.963155 7995.480000 7992.640000 7989.154667 2089.088561
626 0.002513 0.116581 0.013985 0.000389 0.462881 0.464312 0.464101 0.000037 0.439862 0.446925 0.441595 0.000035 0.002521 0.129028 0.014425 0.000682 0.002504 0.104134 0.013546 0.000644 0.455599 0.457699 0.456749 0.000074 0.470163 0.470924 0.471452 0.000075 0.432945 0.441266 0.434633 0.000069 0.446780 0.452585 0.448557 0.000070 1001.310000 1012.430000 1007.257767 1138.570828 1008.040000 1000.180000 1003.453533 1264.264253 7990.650000 7987.390000 7989.288700 2055.425632
627 0.002494 0.114461 0.013712 0.000354 0.464249 0.463719 0.464046 0.000038 0.441161 0.446256 0.441529 0.000036 0.002484 0.105823 0.014347 0.000643 0.002504 0.123099 0.013076 0.000581 0.457161 0.455437 0.456616 0.000076 0.471336 0.472001 0.471476 0.000075 0.434427 0.437956 0.434503 0.000070 0.447895 0.454556 0.448556 0.000070 1004.140000 1009.210000 1007.291100 1127.079905 1011.410000 1000.000000 1003.264633 1266.834040 7984.450000 7990.790000 7989.444267 2064.756928
628 0.002482 0.116134 0.013972 0.000378 0.464538 0.464927 0.464088 0.000038 0.441435 0.447487 0.441582 0.000036 0.002497 0.112236 0.014647 0.000693 0.002467 0.120032 0.013298 0.000590 0.457046 0.457416 0.456745 0.000076 0.472030 0.472438 0.471430 0.000076 0.434319 0.440157 0.434640 0.000070 0.448552 0.454817 0.448524 0.000070 1003.360000 1012.090000 1007.318167 1135.174462 1007.830000 1002.760000 1003.434600 1264.550032 7988.810000 7985.150000 7989.247233 2058.204025
629 0.002490 0.117844 0.013927 0.000365 0.464523 0.465090 0.464118 0.000038 0.441422 0.447727 0.441609 0.000036 0.002462 0.132060 0.014458 0.000669 0.002518 0.103628 0.013397 0.000590 0.457480 0.456413 0.456777 0.000076 0.471567 0.473766 0.471460 0.000077 0.434729 0.440195 0.434661 0.000071 0.448114 0.455260 0.448557 0.000071 997.430000 1008.380000 1007.100033 1130.208364 1009.900000 997.750000 1003.245433 1267.713347 7992.670000 7993.870000 7989.654533 2006.832074
630 0.002549 0.117180 0.014034 0.000366 0.463859 0.463060 0.464174 0.000038 0.440794 0.445766 0.441667 0.000035 0.002529 0.112818 0.014437 0.000664 0.002569 0.121542 0.013631 0.000613 0.456373 0.455988 0.456860 0.000076 0.471345 0.470132 0.471489 0.000077 0.433681 0.438830 0.434739 0.000070 0.447906 0.452703 0.448596 0.000071 1006.950000 1006.150000 1007.306767 1104.777611 1000.290000 1000.140000 1002.923333 1244.422908 7992.760000 7993.710000 7989.769900 1961.129349
631 0.002487 0.116969 0.013992 0.000368 0.463809 0.463291 0.464088 0.000038 0.440743 0.445975 0.441583 0.000036 0.002473 0.127963 0.014509 0.000674 0.002501 0.105975 0.013475 0.000601 0.457145 0.455770 0.456818 0.000075 0.470474 0.470813 0.471358 0.000078 0.434411 0.439379 0.434703 0.000069 0.447075 0.452571 0.448464 0.000072 1010.100000 1008.620000 1007.055300 1112.570508 1004.570000 998.020000 1002.849067 1245.909575 7985.330000 7993.360000 7990.095633 1969.498059
632 0.002497 0.112990 0.014165 0.000396 0.462741 0.464104 0.464074 0.000039 0.439729 0.446548 0.441579 0.000036 0.002492 0.121130 0.014688 0.000695 0.002501 0.104851 0.013642 0.000630 0.455677 0.455848 0.456816 0.000077 0.469805 0.472361 0.471332 0.000077 0.433018 0.439112 0.434710 0.000072 0.446439 0.453985 0.448447 0.000071 1002.040000 1005.990000 1006.762733 1125.885665 1008.070000 1002.590000 1002.445000 1245.856310 7989.890000 7991.420000 7990.792267 1981.783788
633 0.002529 0.115973 0.014104 0.000377 0.463361 0.463554 0.463951 0.000038 0.440319 0.446175 0.441458 0.000036 0.002512 0.108881 0.014541 0.000678 0.002546 0.123066 0.013667 0.000615 0.456700 0.457536 0.456769 0.000076 0.470022 0.469571 0.471132 0.000078 0.433991 0.440103 0.434658 0.000070 0.446648 0.452246 0.448259 0.000071 1004.430000 1008.310000 1006.682967 1148.163217 1006.610000 997.960000 1002.229200 1256.493269 7988.960000 7993.730000 7991.087833 1962.727725
634 0.002492 0.117644 0.014094 0.000386 0.464477 0.464067 0.463964 0.000038 0.441378 0.446745 0.441470 0.000035 0.002446 0.127577 0.014540 0.000705 0.002537 0.107710 0.013648 0.000609 0.458237 0.456229 0.456783 0.000076 0.470717 0.471904 0.471144 0.000077 0.435448 0.439796 0.434671 0.000070 0.447308 0.453695 0.448269 0.000071 1006.130000 1011.460000 1006.999033 1139.454195 1006.270000 1002.410000 1002.138133 1267.888756 7987.600000 7986.130000 7990.862833 1920.733834
635 0.002516 0.111293 0.013964 0.000367 0.463507 0.463448 0.463945 0.000038 0.440458 0.445840 0.441446 0.000035 0.002450 0.102766 0.014482 0.000661 0.002583 0.119821 0.013447 0.000591 0.456027 0.456299 0.456797 0.000076 0.470988 0.470596 0.471092 0.000076 0.433348 0.438622 0.434681 0.000070 0.447568 0.453057 0.448210 0.000070 1009.840000 1012.730000 1006.953033 1148.020170 1004.860000 1002.900000 1001.911133 1275.682197 7985.300000 7984.370000 7991.135833 1915.187102
636 0.002528 0.117358 0.013804 0.000355 0.463466 0.462837 0.463966 0.000038 0.440419 0.445564 0.441458 0.000035 0.002495 0.118441 0.014088 0.000617 0.002561 0.116274 0.013521 0.000606 0.455578 0.456625 0.456853 0.000074 0.471354 0.469050 0.471079 0.000076 0.432924 0.439716 0.434715 0.000069 0.447914 0.451411 0.448201 0.000070 1004.630000 1007.270000 1007.010233 1158.820191 998.580000 995.060000 1002.069567 1289.007098 7996.790000 7997.670000 7990.920200 1940.736230
637 0.002505 0.120666 0.013888 0.000366 0.464306 0.464048 0.464018 0.000038 0.441216 0.446879 0.441512 0.000035 0.002469 0.129703 0.014521 0.000675 0.002541 0.111629 0.013256 0.000574 0.456430 0.456985 0.456906 0.000075 0.472182 0.471111 0.471131 0.000077 0.433732 0.440621 0.434786 0.000070 0.448700 0.453137 0.448237 0.000070 1008.040000 1008.310000 1006.866600 1170.061868 1003.530000 999.930000 1001.957700 1297.158550 7988.430000 7991.760000 7991.175700 1939.040517
638 0.002544 0.117709 0.014138 0.000378 0.464491 0.464499 0.463916 0.000039 0.441394 0.447160 0.441427 0.000036 0.002549 0.121944 0.014709 0.000703 0.002538 0.113474 0.013567 0.000603 0.458231 0.456638 0.456798 0.000076 0.470752 0.472360 0.471033 0.000076 0.435447 0.439903 0.434694 0.000070 0.447341 0.454416 0.448160 0.000070 1001.080000 1016.700000 1006.409900 1182.887054 1002.930000 994.360000 1002.517367 1324.356629 7995.990000 7988.940000 7991.072733 1953.109482
639 0.002521 0.118464 0.014183 0.000404 0.464047 0.464761 0.463921 0.000038 0.440971 0.447447 0.441434 0.000035 0.002538 0.121506 0.014619 0.000714 0.002504 0.115423 0.013747 0.000640 0.457522 0.458137 0.456812 0.000075 0.470573 0.471386 0.471029 0.000077 0.434772 0.441305 0.434703 0.000069 0.447169 0.453588 0.448165 0.000071 1003.900000 1005.360000 1005.883467 1196.286671 1010.630000 1001.590000 1002.342967 1339.374736 7985.470000 7993.050000 7991.773567 2008.080625
640 0.002535 0.117199 0.014052 0.000387 0.463469 0.463739 0.464056 0.000038 0.440422 0.446412 0.441555 0.000036 0.002532 0.120568 0.014430 0.000683 0.002537 0.113831 0.013675 0.000618 0.456162 0.456256 0.456927 0.000075 0.470776 0.471223 0.471184 0.000076 0.433480 0.439471 0.434802 0.000070 0.447365 0.453354 0.448309 0.000070 1006.510000 1007.990000 1005.913033 1215.177038 1005.570000 994.650000 1002.280800 1344.896241 7987.920000 7997.360000 7991.806167 2021.084007
641 0.002499 0.117464 0.014016 0.000387 0.464080 0.463867 0.463980 0.000038 0.441001 0.446547 0.441481 0.000036 0.002534 0.123462 0.014466 0.000692 0.002463 0.111466 0.013567 0.000609 0.456576 0.457321 0.456891 0.000076 0.471584 0.470414 0.471068 0.000075 0.433874 0.440628 0.434770 0.000070 0.448128 0.452467 0.448193 0.000069 1004.620000 997.950000 1005.551400 1206.311721 1003.530000 998.280000 1002.257867 1358.291440 7991.850000 8003.770000 7992.190733 2021.703182
642 0.002546 0.117702 0.014105 0.000410 0.462745 0.463227 0.464006 0.000038 0.439735 0.445951 0.441511 0.000036 0.002492 0.127693 0.014376 0.000704 0.002600 0.107711 0.013834 0.000668 0.456202 0.456258 0.456902 0.000076 0.469289 0.470197 0.471111 0.000075 0.433516 0.439830 0.434776 0.000071 0.445954 0.452073 0.448247 0.000069 1003.980000 1005.600000 1005.787533 1206.787730 1009.460000 1004.650000 1002.216667 1340.470129 7986.560000 7989.750000 7991.995800 2028.876718
643 0.002496 0.115882 0.014019 0.000397 0.463172 0.463238 0.464020 0.000039 0.440138 0.445870 0.441520 0.000036 0.002484 0.110102 0.014326 0.000692 0.002507 0.121662 0.013712 0.000638 0.456634 0.455827 0.456963 0.000076 0.469709 0.470648 0.471076 0.000075 0.433927 0.438541 0.434832 0.000071 0.446349 0.453199 0.448208 0.000070 1005.370000 1009.180000 1005.413500 1203.917261 1002.940000 990.180000 1002.304400 1314.660764 7991.690000 8000.640000 7992.282100 2031.408239
644 0.002491 0.119709 0.013887 0.000382 0.464177 0.464201 0.463993 0.000039 0.441093 0.446976 0.441488 0.000036 0.002494 0.121916 0.014301 0.000671 0.002488 0.117502 0.013472 0.000610 0.457720 0.457636 0.456928 0.000077 0.470635 0.470765 0.471059 0.000076 0.434958 0.440850 0.434797 0.000071 0.447228 0.453102 0.448179 0.000070 1010.220000 1006.380000 1005.621833 1215.279847 1001.710000 999.890000 1002.821267 1314.629510 7988.070000 7993.730000 7991.556900 2021.163356
645 0.002502 0.119638 0.014176 0.000415 0.463163 0.464704 0.464000 0.000039 0.440130 0.447450 0.441508 0.000037 0.002513 0.122161 0.014637 0.000725 0.002490 0.117115 0.013716 0.000640 0.456075 0.457669 0.456926 0.000076 0.470252 0.471739 0.471073 0.000076 0.433396 0.440893 0.434812 0.000071 0.446864 0.454008 0.448205 0.000070 1008.730000 1005.960000 1005.253133 1233.380251 1007.060000 992.470000 1002.845067 1300.922829 7984.210000 8001.570000 7991.901800 2034.995673
646 0.002535 0.116249 0.013695 0.000367 0.464880 0.464713 0.463962 0.000039 0.441763 0.447290 0.441448 0.000037 0.002558 0.109176 0.014032 0.000623 0.002512 0.123321 0.013357 0.000601 0.457699 0.457136 0.456969 0.000076 0.472061 0.472290 0.470954 0.000077 0.434942 0.439738 0.434823 0.000070 0.448583 0.454842 0.448074 0.000071 1005.710000 1008.560000 1005.615133 1246.276965 1004.940000 999.920000 1003.017267 1297.032968 7989.350000 7991.520000 7991.367600 2080.551120
647 0.002547 0.122267 0.013974 0.000391 0.464466 0.463961 0.463890 0.000039 0.441370 0.446876 0.441394 0.000037 0.002502 0.128053 0.014609 0.000715 0.002592 0.116480 0.013338 0.000600 0.457923 0.456757 0.456934 0.000076 0.471008 0.471165 0.470846 0.000076 0.435152 0.440322 0.434818 0.000070 0.447588 0.453431 0.447971 0.000071 1005.080000 1005.330000 1005.730267 1249.355085 1004.480000 1002.220000 1003.119867 1282.398697 7990.440000 7992.450000 7991.149867 2094.539771
648 0.002519 0.120524 0.014097 0.000387 0.463691 0.463792 0.463899 0.000040 0.440632 0.446629 0.441409 0.000037 0.002543 0.131443 0.014623 0.000700 0.002495 0.109606 0.013571 0.000611 0.456996 0.456200 0.456957 0.000075 0.470385 0.471384 0.470842 0.000078 0.434274 0.439962 0.434840 0.000070 0.446991 0.453295 0.447978 0.000072 1005.890000 1010.620000 1005.719667 1252.032577 1004.310000 1000.860000 1003.105267 1283.444510 7989.800000 7988.520000 7991.175067 2099.794770
649 0.002523 0.120791 0.014087 0.000405 0.464140 0.463194 0.463908 0.000039 0.441059 0.446074 0.441417 0.000037 0.002555 0.127250 0.014725 0.000718 0.002492 0.114333 0.013449 0.000620 0.456577 0.455829 0.457032 0.000075 0.471703 0.470559 0.470784 0.000078 0.433876 0.439400 0.434917 0.000070 0.448242 0.452748 0.447917 0.000072 1005.700000 1008.750000 1006.061533 1265.644443 1005.020000 998.510000 1003.294900 1299.516467 7989.280000 7992.740000 7990.643567 2108.010700
650 0.002520 0.119398 0.013954 0.000400 0.463587 0.463866 0.463979 0.000039 0.440534 0.446643 0.441478 0.000037 0.002509 0.131096 0.014511 0.000726 0.002532 0.107700 0.013397 0.000610 0.456600 0.457913 0.457169 0.000075 0.470574 0.469820 0.470788 0.000078 0.433896 0.441572 0.435037 0.000070 0.447172 0.451714 0.447919 0.000072 1002.430000 1007.160000 1006.315933 1238.512223 999.020000 1000.900000 1002.865933 1302.496320 7998.550000 7991.940000 7990.818133 2108.765200
651 0.002495 0.117714 0.013789 0.000383 0.463499 0.463721 0.463996 0.000039 0.440449 0.446421 0.441485 0.000036 0.002537 0.134761 0.014447 0.000710 0.002452 0.100666 0.013131 0.000579 0.456795 0.456042 0.457244 0.000074 0.470203 0.471401 0.470748 0.000078 0.434082 0.439978 0.435104 0.000069 0.446816 0.452864 0.447867 0.000071 1001.180000 1008.090000 1006.776267 1248.154334 1005.370000 1002.400000 1002.832967 1310.686989 7993.450000 7989.510000 7990.390767 2090.403712
652 0.002505 0.118202 0.014115 0.000408 0.463283 0.463851 0.463961 0.000039 0.440244 0.446568 0.441469 0.000037 0.002518 0.129322 0.014707 0.000749 0.002492 0.107083 0.013523 0.000615 0.456056 0.457662 0.457244 0.000075 0.470509 0.470039 0.470678 0.000078 0.433379 0.441245 0.435117 0.000070 0.447108 0.451892 0.447820 0.000072 1005.070000 1005.970000 1006.681333 1254.171143 1001.930000 993.970000 1002.698100 1331.572707 7993.000000 8000.060000 7990.620567 2103.272895
653 0.002528 0.117162 0.014306 0.000408 0.463089 0.464359 0.463919 0.000039 0.440061 0.446999 0.441438 0.000036 0.002541 0.109459 0.014744 0.000729 0.002515 0.124865 0.013869 0.000636 0.457039 0.457958 0.457165 0.000074 0.469140 0.470759 0.470672 0.000079 0.434314 0.440534 0.435044 0.000069 0.445808 0.453464 0.447832 0.000072 1005.130000 1009.480000 1006.793300 1246.455854 1007.880000 996.730000 1002.874067 1329.152811 7986.990000 7993.790000 7990.332633 2091.675748
654 0.002522 0.119143 0.014044 0.000395 0.463279 0.462963 0.463916 0.000039 0.440241 0.445772 0.441422 0.000036 0.002533 0.131680 0.014248 0.000686 0.002511 0.106606 0.013841 0.000645 0.455843 0.455973 0.457193 0.000074 0.470715 0.469952 0.470639 0.000078 0.433177 0.439758 0.435046 0.000069 0.447305 0.451785 0.447799 0.000072 1005.930000 1009.930000 1006.774600 1258.446995 1010.600000 1001.200000 1002.934367 1330.689947 7983.470000 7988.870000 7990.291033 2087.492772
655 0.002485 0.119969 0.013884 0.000378 0.463519 0.462591 0.463923 0.000039 0.440467 0.445460 0.441421 0.000036 0.002514 0.139364 0.014393 0.000704 0.002456 0.100573 0.013376 0.000578 0.456980 0.455125 0.457137 0.000074 0.470057 0.470058 0.470710 0.000078 0.434257 0.439337 0.434999 0.000069 0.446677 0.451583 0.447843 0.000072 1006.360000 1016.580000 1007.266100 1249.676740 1004.240000 1007.430000 1003.124467 1307.769860 7989.400000 7975.990000 7989.609433 2053.976512
656 0.002520 0.118157 0.013921 0.000373 0.463369 0.464352 0.463866 0.000038 0.440326 0.447042 0.441369 0.000035 0.002543 0.117817 0.014448 0.000689 0.002498 0.118496 0.013394 0.000594 0.456979 0.458555 0.457069 0.000073 0.469759 0.470149 0.470662 0.000077 0.434257 0.441518 0.434938 0.000068 0.446396 0.452566 0.447799 0.000071 999.840000 1007.850000 1007.413800 1253.192501 1006.460000 996.130000 1002.833967 1257.738144 7993.700000 7996.020000 7989.752233 2049.215559
657 0.002515 0.121604 0.013996 0.000386 0.463865 0.463892 0.463856 0.000038 0.440797 0.446777 0.441363 0.000036 0.002504 0.135919 0.014504 0.000703 0.002526 0.107289 0.013488 0.000607 0.457518 0.456368 0.456972 0.000074 0.470212 0.471416 0.470740 0.000078 0.434767 0.440345 0.434849 0.000069 0.446828 0.453210 0.447877 0.000072 1008.160000 1002.590000 1007.438333 1252.182566 1011.500000 1003.300000 1002.783067 1239.499959 7980.340000 7994.110000 7989.778600 2065.732569
658 0.002489 0.121402 0.014009 0.000409 0.463282 0.464101 0.463828 0.000038 0.440242 0.446966 0.441337 0.000036 0.002513 0.129049 0.014446 0.000708 0.002466 0.113754 0.013573 0.000642 0.456488 0.457156 0.456985 0.000075 0.470075 0.471046 0.470670 0.000077 0.433789 0.440751 0.434858 0.000070 0.446695 0.453182 0.447815 0.000072 1008.460000 1003.150000 1007.540600 1252.718797 1005.890000 994.950000 1002.494633 1220.395046 7985.650000 8001.900000 7989.964767 2066.260349
659 0.002524 0.118923 0.014022 0.000389 0.463300 0.464581 0.463712 0.000038 0.440261 0.447298 0.441228 0.000035 0.002544 0.120638 0.014395 0.000686 0.002504 0.117208 0.013650 0.000626 0.457562 0.459242 0.456824 0.000073 0.469039 0.469920 0.470601 0.000078 0.434811 0.442312 0.434702 0.000068 0.445712 0.452284 0.447753 0.000072 1007.590000 1008.250000 1007.630000 1243.735730 1007.540000 996.190000 1002.217633 1213.973506 7984.870000 7995.560000 7990.152367 2060.770779
660 0.002519 0.116857 0.014003 0.000385 0.463379 0.463224 0.463705 0.000038 0.440336 0.445906 0.441220 0.000036 0.002505 0.119924 0.014431 0.000689 0.002534 0.113790 0.013574 0.000618 0.455625 0.455411 0.456956 0.000073 0.471133 0.471037 0.470454 0.000079 0.432969 0.438637 0.434829 0.000068 0.447703 0.453175 0.447610 0.000073 1003.960000 1005.190000 1007.314433 1248.408455 1006.170000 995.870000 1002.302367 1213.624594 7989.870000 7998.940000 7990.383200 2079.465524
661 0.002499 0.116863 0.013890 0.000391 0.463130 0.464035 0.463647 0.000038 0.440098 0.446676 0.441159 0.000036 0.002531 0.125941 0.014364 0.000699 0.002466 0.107786 0.013416 0.000609 0.456121 0.457495 0.456888 0.000074 0.470138 0.470574 0.470406 0.000079 0.433442 0.440917 0.434762 0.000069 0.446754 0.452435 0.447557 0.000073 1001.400000 1014.220000 1007.634233 1250.539152 1001.390000 1001.170000 1002.336067 1223.462438 7997.210000 7984.610000 7990.029700 2078.794396
662 0.002517 0.115462 0.013800 0.000383 0.462702 0.462797 0.463713 0.000038 0.439693 0.445430 0.441217 0.000035 0.002477 0.126059 0.014196 0.000677 0.002557 0.104865 0.013403 0.000616 0.456881 0.454970 0.456934 0.000073 0.468523 0.470625 0.470492 0.000079 0.434161 0.438524 0.434797 0.000068 0.445225 0.452337 0.447638 0.000073 1004.860000 1009.190000 1007.422933 1273.476283 1001.450000 999.570000 1002.222900 1221.952216 7993.690000 7991.240000 7990.354167 2103.078139
663 0.002512 0.119030 0.013953 0.000400 0.463358 0.463133 0.463672 0.000038 0.440315 0.445928 0.441186 0.000036 0.002504 0.126724 0.014274 0.000691 0.002521 0.111337 0.013632 0.000636 0.456717 0.455815 0.456908 0.000073 0.469998 0.470451 0.470435 0.000078 0.434006 0.439360 0.434776 0.000068 0.446624 0.452495 0.447595 0.000072 1012.420000 1009.910000 1007.264433 1264.498704 1007.870000 1004.760000 1002.849733 1180.535153 7979.710000 7985.330000 7989.885833 2040.398188
664 0.002492 0.124851 0.013848 0.000405 0.462548 0.462061 0.463602 0.000038 0.439545 0.445201 0.441114 0.000035 0.002524 0.119935 0.014175 0.000694 0.002459 0.129768 0.013521 0.000645 0.455740 0.454967 0.456904 0.000074 0.469357 0.469155 0.470300 0.000078 0.433079 0.438216 0.434768 0.000070 0.446012 0.452186 0.447461 0.000072 1006.550000 1012.830000 1007.138133 1253.113896 1002.360000 998.500000 1002.792600 1208.298068 7991.090000 7988.670000 7990.069267 2076.944222
665 0.002526 0.116358 0.014013 0.000399 0.463745 0.463617 0.463557 0.000038 0.440684 0.446254 0.441080 0.000035 0.002521 0.120705 0.014504 0.000701 0.002530 0.112011 0.013522 0.000619 0.456189 0.457644 0.456804 0.000075 0.471302 0.469591 0.470310 0.000077 0.433505 0.440797 0.434689 0.000070 0.447864 0.451712 0.447470 0.000071 1006.980000 1012.460000 1006.818367 1231.154355 1005.200000 999.300000 1002.640833 1216.233506 7987.820000 7988.240000 7990.540800 2053.152315
666 0.002515 0.120029 0.014172 0.000420 0.463348 0.463279 0.463563 0.000037 0.440306 0.446116 0.441093 0.000035 0.002501 0.120289 0.014604 0.000743 0.002529 0.119769 0.013741 0.000661 0.456351 0.456100 0.456804 0.000074 0.470346 0.470457 0.470321 0.000077 0.433658 0.439309 0.434694 0.000069 0.446955 0.452923 0.447492 0.000071 1002.030000 1008.870000 1006.681200 1238.045950 1009.650000 1002.490000 1003.061867 1207.667117 7988.320000 7988.640000 7990.256933 2059.911954
667 0.002517 0.122113 0.013832 0.000400 0.463657 0.463015 0.463588 0.000038 0.440600 0.445970 0.441100 0.000035 0.002524 0.132598 0.014220 0.000692 0.002510 0.111628 0.013443 0.000637 0.456903 0.455283 0.456801 0.000075 0.470412 0.470746 0.470375 0.000077 0.434184 0.439149 0.434672 0.000070 0.447017 0.452790 0.447529 0.000070 1001.980000 1002.240000 1006.114500 1231.259274 1001.440000 1004.010000 1003.323233 1188.495085 7996.580000 7993.750000 7990.562267 2056.548287
668 0.002532 0.122607 0.013932 0.000399 0.462581 0.463694 0.463539 0.000038 0.439579 0.446640 0.441059 0.000035 0.002536 0.128904 0.014290 0.000686 0.002529 0.116310 0.013574 0.000639 0.455645 0.456252 0.456713 0.000075 0.469518 0.471137 0.470365 0.000076 0.432990 0.439885 0.434592 0.000069 0.446169 0.453395 0.447526 0.000070 1000.940000 1012.860000 1006.191500 1231.326096 1004.880000 991.600000 1003.191633 1183.988810 7994.180000 7995.540000 7990.616867 2061.960195
669 0.002465 0.115503 0.014030 0.000399 0.463335 0.464392 0.463607 0.000037 0.440291 0.446947 0.441128 0.000035 0.002494 0.115489 0.014348 0.000677 0.002436 0.115517 0.013712 0.000650 0.456768 0.457759 0.456797 0.000075 0.469901 0.471024 0.470417 0.000076 0.434055 0.440646 0.434675 0.000070 0.446528 0.453249 0.447582 0.000070 1002.420000 1013.910000 1005.771167 1229.748813 1007.540000 1006.310000 1003.355167 1199.397853 7990.040000 7979.780000 7990.873667 2080.992873
670 0.002527 0.113221 0.013662 0.000352 0.462296 0.462705 0.463597 0.000038 0.439308 0.445231 0.441100 0.000035 0.002559 0.111459 0.014261 0.000646 0.002496 0.114984 0.013063 0.000565 0.454735 0.456528 0.456694 0.000074 0.469857 0.468883 0.470500 0.000077 0.432126 0.439274 0.434572 0.000069 0.446489 0.451188 0.447628 0.000071 1002.000000 1010.420000 1006.002700 1220.360645 999.330000 1003.620000 1003.282067 1192.349128 7998.670000 7985.960000 7990.715233 2086.884168
671 0.002511 0.118375 0.013981 0.000376 0.465148 0.463725 0.463606 0.000038 0.442016 0.446457 0.441125 0.000036 0.002530 0.119792 0.014541 0.000689 0.002491 0.116958 0.013421 0.000606 0.458208 0.456305 0.456717 0.000074 0.472087 0.471145 0.470495 0.000077 0.435424 0.439479 0.434608 0.000070 0.448608 0.453436 0.447641 0.000071 1002.890000 1012.030000 1005.986633 1195.064564 1002.170000 1002.560000 1003.169633 1203.576314 7994.940000 7985.410000 7990.843733 2065.174128
672 0.002530 0.119486 0.014089 0.000396 0.464439 0.463741 0.463616 0.000038 0.441343 0.446528 0.441140 0.000036 0.002527 0.127360 0.014568 0.000701 0.002533 0.111613 0.013610 0.000645 0.456657 0.456349 0.456648 0.000076 0.472221 0.471132 0.470584 0.000077 0.433951 0.439900 0.434544 0.000071 0.448736 0.453156 0.447735 0.000071 1004.300000 1010.930000 1005.901067 1185.691042 1001.820000 1007.020000 1003.466833 1192.910732 7993.880000 7982.050000 7990.632100 2053.086185
673 0.002528 0.118605 0.014307 0.000422 0.461970 0.464034 0.463608 0.000039 0.438998 0.446762 0.441143 0.000036 0.002526 0.139754 0.015175 0.000783 0.002530 0.097456 0.013439 0.000627 0.454589 0.456016 0.456715 0.000077 0.469351 0.472052 0.470502 0.000078 0.431986 0.440203 0.434638 0.000071 0.446010 0.453322 0.447649 0.000072 1007.940000 1007.000000 1005.722233 1184.691763 1005.010000 1000.390000 1003.731633 1202.828939 7987.050000 7992.610000 7990.546133 2041.789873
674 0.002543 0.118156 0.014065 0.000388 0.464043 0.463748 0.463664 0.000038 0.440968 0.446469 0.441184 0.000036 0.002553 0.129008 0.014738 0.000705 0.002533 0.107305 0.013392 0.000608 0.456320 0.456616 0.456755 0.000075 0.471765 0.470881 0.470574 0.000078 0.433632 0.440235 0.434654 0.000069 0.448304 0.452702 0.447715 0.000072 1004.400000 1013.490000 1005.562200 1191.669502 1007.550000 1008.270000 1003.596567 1200.223265 7988.050000 7978.240000 7990.841233 2033.851621
675 0.002528 0.120320 0.014231 0.000411 0.463191 0.463371 0.463677 0.000038 0.440158 0.446219 0.441205 0.000036 0.002513 0.117268 0.015000 0.000740 0.002544 0.123373 0.013462 0.000646 0.457090 0.457030 0.456786 0.000075 0.469292 0.469713 0.470569 0.000078 0.434361 0.440042 0.434697 0.000070 0.445955 0.452396 0.447713 0.000072 1004.710000 1004.150000 1005.168867 1168.544082 1002.400000 1008.030000 1003.427467 1184.676684 7992.890000 7987.820000 7991.403667 2017.895021
676 0.002497 0.116564 0.014004 0.000383 0.463749 0.463247 0.463664 0.000039 0.440686 0.445913 0.441181 0.000036 0.002494 0.119893 0.014722 0.000695 0.002500 0.113235 0.013287 0.000605 0.457209 0.456271 0.456777 0.000076 0.470289 0.470224 0.470551 0.000079 0.434473 0.439452 0.434674 0.000070 0.446899 0.452375 0.447687 0.000072 1002.580000 1013.180000 1005.310300 1170.989475 1002.830000 1002.470000 1003.570067 1170.819712 7994.590000 7984.350000 7991.119633 2054.868903
677 0.002515 0.121426 0.014237 0.000405 0.464811 0.463578 0.463702 0.000038 0.441696 0.446470 0.441229 0.000036 0.002537 0.111116 0.014892 0.000726 0.002494 0.131736 0.013582 0.000650 0.458456 0.457361 0.456826 0.000075 0.471165 0.469795 0.470578 0.000078 0.435660 0.440049 0.434730 0.000070 0.447732 0.452892 0.447728 0.000072 1011.760000 1008.040000 1005.393400 1158.441032 1005.160000 1003.770000 1003.539733 1175.696821 7983.080000 7988.190000 7991.066867 2068.206267
678 0.002518 0.121089 0.013994 0.000380 0.463443 0.464089 0.463691 0.000038 0.440397 0.446939 0.441206 0.000035 0.002483 0.126499 0.014616 0.000695 0.002554 0.115679 0.013372 0.000610 0.456456 0.457024 0.456732 0.000075 0.470431 0.471154 0.470650 0.000077 0.433757 0.440498 0.434626 0.000070 0.447037 0.453380 0.447786 0.000071 1001.990000 1007.910000 1005.273133 1158.126796 1012.030000 998.800000 1003.281167 1176.053827 7985.980000 7993.290000 7991.445700 2080.222670
679 0.002498 0.119874 0.014365 0.000415 0.463188 0.464180 0.463790 0.000038 0.440154 0.446964 0.441318 0.000036 0.002479 0.115165 0.014968 0.000735 0.002517 0.124583 0.013762 0.000648 0.455987 0.456440 0.456872 0.000075 0.470390 0.471920 0.470707 0.000078 0.433311 0.439376 0.434777 0.000070 0.446996 0.454553 0.447860 0.000072 1006.160000 1006.090000 1005.225567 1162.700504 1006.660000 1007.390000 1003.048433 1165.124602 7987.180000 7986.520000 7991.726000 2106.239844
680 0.002541 0.116496 0.014054 0.000395 0.463269 0.463291 0.463688 0.000038 0.440233 0.445951 0.441206 0.000036 0.002587 0.115888 0.014515 0.000692 0.002496 0.117103 0.013593 0.000634 0.456960 0.457275 0.456850 0.000075 0.469579 0.469306 0.470525 0.000079 0.434241 0.440206 0.434733 0.000069 0.446225 0.451696 0.447679 0.000072 1003.520000 1007.240000 1005.407133 1159.275262 1002.590000 1003.840000 1002.981267 1144.946748 7993.890000 7988.920000 7991.611600 2090.258572
681 0.002549 0.123196 0.014136 0.000402 0.464317 0.463761 0.463750 0.000038 0.441229 0.446732 0.441270 0.000036 0.002509 0.126165 0.014688 0.000707 0.002590 0.120227 0.013585 0.000630 0.457449 0.455999 0.456879 0.000074 0.471185 0.471522 0.470621 0.000079 0.434702 0.439507 0.434770 0.000069 0.447755 0.453958 0.447769 0.000073 1001.350000 1010.310000 1005.249733 1141.369872 1006.180000 996.200000 1002.878333 1121.052736 7992.470000 7993.490000 7991.871933 2067.561038
682 0.002514 0.119319 0.014198 0.000398 0.462942 0.462869 0.463820 0.000038 0.439921 0.445692 0.441339 0.000035 0.002473 0.124837 0.014796 0.000717 0.002555 0.113801 0.013600 0.000615 0.455722 0.455893 0.456951 0.000074 0.470163 0.469845 0.470689 0.000078 0.433059 0.439341 0.434843 0.000068 0.446782 0.452043 0.447835 0.000072 1005.680000 1006.210000 1005.483367 1136.287165 1003.710000 1003.200000 1003.044400 1112.127978 7990.610000 7990.590000 7991.472233 2056.427572
683 0.002490 0.120938 0.014220 0.000402 0.463067 0.462731 0.463780 0.000038 0.440038 0.445641 0.441302 0.000036 0.002509 0.132188 0.014761 0.000719 0.002472 0.109687 0.013680 0.000637 0.455684 0.455105 0.456877 0.000073 0.470450 0.470356 0.470684 0.000079 0.433025 0.438960 0.434771 0.000068 0.447051 0.452322 0.447834 0.000073 1001.460000 1006.250000 1005.498967 1139.003047 1001.720000 1003.980000 1003.011833 1114.834154 7996.820000 7989.770000 7991.489200 2076.341280
684 0.002545 0.121183 0.014104 0.000406 0.463547 0.464723 0.463843 0.000038 0.440497 0.447546 0.441356 0.000036 0.002522 0.128400 0.014743 0.000711 0.002567 0.113966 0.013465 0.000619 0.457323 0.457350 0.456990 0.000073 0.469770 0.472097 0.470695 0.000078 0.434583 0.440903 0.434877 0.000068 0.446410 0.454190 0.447834 0.000073 1005.510000 1005.470000 1005.467967 1144.667609 1005.410000 1000.430000 1003.058533 1117.751368 7989.080000 7994.100000 7991.473500 2111.361652
685 0.002532 0.119794 0.014315 0.000427 0.463678 0.465163 0.463770 0.000038 0.440620 0.447895 0.441297 0.000036 0.002533 0.118080 0.014936 0.000732 0.002532 0.121507 0.013694 0.000656 0.457549 0.458561 0.456929 0.000073 0.469806 0.471766 0.470611 0.000080 0.434798 0.441537 0.434829 0.000068 0.446443 0.454253 0.447765 0.000074 1006.240000 1007.220000 1005.533000 1138.635648 996.180000 1008.970000 1002.884033 1109.853560 7997.580000 7983.810000 7991.582967 2098.685049
686 0.002539 0.115767 0.014137 0.000402 0.464301 0.464045 0.463845 0.000038 0.441213 0.446631 0.441360 0.000035 0.002539 0.114691 0.014757 0.000713 0.002540 0.116844 0.013518 0.000623 0.456663 0.457419 0.456983 0.000071 0.471939 0.470671 0.470706 0.000079 0.433956 0.440283 0.434872 0.000067 0.448469 0.452979 0.447847 0.000073 1006.110000 1006.990000 1005.280067 1133.436868 1002.530000 1004.590000 1002.393267 1092.140415 7991.360000 7988.420000 7992.326667 2100.049993
687 0.002543 0.117606 0.014305 0.000408 0.462788 0.464107 0.463885 0.000038 0.439775 0.446782 0.441406 0.000036 0.002550 0.120971 0.014750 0.000709 0.002535 0.114241 0.013861 0.000654 0.456426 0.457436 0.457004 0.000072 0.469150 0.470778 0.470767 0.000080 0.433732 0.440612 0.434891 0.000067 0.445819 0.452951 0.447921 0.000074 1000.360000 1008.000000 1005.021467 1111.803608 1011.380000 1002.540000 1002.634067 1086.973924 7988.260000 7989.460000 7992.344467 2113.032038
688 0.002492 0.116391 0.014209 0.000418 0.463664 0.463707 0.463865 0.000038 0.440606 0.446341 0.441382 0.000036 0.002503 0.117103 0.014850 0.000726 0.002480 0.115679 0.013567 0.000630 0.457208 0.457537 0.457004 0.000072 0.470121 0.469877 0.470726 0.000080 0.434473 0.440515 0.434896 0.000068 0.446739 0.452167 0.447868 0.000074 1005.960000 1003.770000 1004.918900 1091.761964 1004.160000 1000.780000 1002.464933 1092.955836 7989.880000 7995.450000 7992.616167 2127.811606
689 0.002506 0.120871 0.014244 0.000409 0.464568 0.463617 0.463951 0.000039 0.441465 0.446480 0.441465 0.000036 0.002561 0.139244 0.014969 0.000751 0.002451 0.102498 0.013520 0.000620 0.457553 0.456432 0.457188 0.000072 0.471583 0.470801 0.470714 0.000081 0.434804 0.440573 0.435077 0.000067 0.448127 0.452386 0.447854 0.000074 1001.700000 1012.100000 1005.012867 1076.950646 996.590000 999.490000 1002.354800 1088.586353 8001.710000 7988.410000 7992.632333 2085.905030
690 0.002524 0.116016 0.014311 0.000412 0.464077 0.463229 0.464028 0.000039 0.440999 0.445868 0.441542 0.000037 0.002520 0.126104 0.015191 0.000762 0.002527 0.105927 0.013431 0.000618 0.457116 0.457464 0.457279 0.000073 0.471038 0.468994 0.470777 0.000081 0.434386 0.440896 0.435174 0.000068 0.447612 0.450840 0.447909 0.000074 1008.150000 1005.740000 1005.337000 1058.737639 998.270000 995.470000 1002.332833 1104.357917 7993.580000 7998.790000 7992.330167 2056.231637
691 0.002529 0.119888 0.014181 0.000400 0.462956 0.463908 0.464017 0.000039 0.439935 0.446707 0.441525 0.000037 0.002573 0.128799 0.014849 0.000720 0.002485 0.110977 0.013512 0.000627 0.457049 0.458353 0.457306 0.000072 0.468863 0.469463 0.470727 0.000081 0.434325 0.441875 0.435183 0.000067 0.445544 0.451538 0.447867 0.000074 1010.030000 1004.860000 1005.403267 1063.458826 1005.020000 997.830000 1002.252700 1118.090279 7984.950000 7997.310000 7992.344033 2071.302030
692 0.002500 0.116630 0.014210 0.000397 0.464843 0.464431 0.464063 0.000039 0.441726 0.447041 0.441571 0.000036 0.002552 0.117596 0.015018 0.000733 0.002448 0.115664 0.013401 0.000611 0.457746 0.458161 0.457313 0.000072 0.471941 0.470702 0.470814 0.000082 0.434986 0.441133 0.435198 0.000067 0.448466 0.452950 0.447943 0.000075 1005.760000 1010.300000 1005.267033 1060.147750 999.320000 997.160000 1002.191933 1121.714892 7994.920000 7992.540000 7992.541033 2076.106588
693 0.002557 0.117110 0.013996 0.000401 0.463323 0.463100 0.464073 0.000039 0.440285 0.445801 0.441569 0.000036 0.002576 0.122368 0.014632 0.000705 0.002539 0.111852 0.013359 0.000612 0.457140 0.456523 0.457298 0.000072 0.469507 0.469677 0.470847 0.000082 0.434412 0.439816 0.435165 0.000067 0.446158 0.451786 0.447973 0.000075 999.150000 1007.070000 1005.444200 1072.314557 1008.290000 1001.130000 1002.277667 1116.963143 7992.560000 7991.800000 7992.278133 2136.941628
694 0.002529 0.121293 0.013994 0.000399 0.464587 0.462940 0.464081 0.000038 0.441484 0.445857 0.441577 0.000036 0.002516 0.121157 0.014578 0.000705 0.002541 0.121429 0.013410 0.000634 0.458437 0.457585 0.457237 0.000070 0.470737 0.468295 0.470925 0.000082 0.435641 0.440763 0.435104 0.000065 0.447327 0.450952 0.448050 0.000075 1007.620000 1004.150000 1005.612300 1068.054455 1005.400000 1004.910000 1002.392867 1119.608807 7986.980000 7990.940000 7991.994833 2124.299618
695 0.002556 0.119749 0.013984 0.000395 0.463862 0.463419 0.464107 0.000039 0.440797 0.446235 0.441600 0.000036 0.002551 0.117054 0.014616 0.000696 0.002562 0.122443 0.013352 0.000623 0.457652 0.456625 0.457317 0.000070 0.470073 0.470212 0.470896 0.000082 0.434897 0.439647 0.435182 0.000066 0.446697 0.452824 0.448019 0.000075 1003.980000 1004.240000 1005.956467 1047.714978 1002.600000 1006.670000 1001.987267 1120.790658 7993.420000 7989.090000 7992.056267 2102.236407
696 0.002506 0.117135 0.013865 0.000373 0.463700 0.463642 0.464128 0.000039 0.440640 0.446316 0.441615 0.000036 0.002493 0.113512 0.014485 0.000678 0.002519 0.120758 0.013244 0.000595 0.457022 0.457313 0.457315 0.000071 0.470378 0.469971 0.470941 0.000082 0.434295 0.440123 0.435173 0.000066 0.446985 0.452510 0.448057 0.000075 1005.450000 1008.620000 1005.904700 1054.266996 999.810000 1002.110000 1001.203767 1099.552728 7994.740000 7989.270000 7992.891533 2084.717215
697 0.002532 0.117343 0.014203 0.000417 0.464922 0.463447 0.464181 0.000038 0.441802 0.446142 0.441682 0.000036 0.002531 0.140458 0.014796 0.000725 0.002532 0.094229 0.013610 0.000661 0.458472 0.456184 0.457336 0.000070 0.471372 0.470710 0.471025 0.000082 0.435675 0.440398 0.435209 0.000066 0.447930 0.451886 0.448155 0.000075 1001.590000 1006.270000 1005.732533 1048.899381 1003.070000 994.360000 1001.466433 1110.862852 7995.340000 7999.370000 7992.801033 2113.306838
698 0.002496 0.118724 0.014171 0.000398 0.463301 0.464190 0.464214 0.000038 0.440261 0.446916 0.441712 0.000035 0.002487 0.115061 0.014778 0.000698 0.002505 0.122388 0.013564 0.000633 0.457060 0.457246 0.457373 0.000070 0.469543 0.471134 0.471056 0.000081 0.434331 0.440136 0.435243 0.000065 0.446191 0.453696 0.448181 0.000075 1001.280000 1014.680000 1005.772800 1061.071095 1006.880000 998.490000 1001.388800 1079.909197 7991.840000 7986.830000 7992.838400 2046.280262
699 0.002532 0.118083 0.014363 0.000402 0.464820 0.462578 0.464189 0.000038 0.441706 0.445353 0.441698 0.000036 0.002520 0.118724 0.014778 0.000688 0.002544 0.117441 0.013947 0.000672 0.458091 0.455829 0.457373 0.000070 0.471549 0.469327 0.471005 0.000081 0.435312 0.438974 0.435244 0.000065 0.448099 0.451733 0.448152 0.000074 1007.630000 1006.890000 1005.491667 1069.185729 1002.670000 1004.070000 1001.390933 1067.698535 7989.700000 7989.040000 7993.117400 2027.855753
700 0.002520 0.122441 0.014427 0.000431 0.464375 0.464407 0.464228 0.000038 0.441282 0.447309 0.441738 0.000036 0.002534 0.126344 0.015021 0.000748 0.002505 0.118537 0.013832 0.000671 0.457257 0.456730 0.457442 0.000069 0.471493 0.472084 0.471015 0.000081 0.434521 0.440211 0.435321 0.000064 0.448044 0.454407 0.448155 0.000074 1004.560000 1008.080000 1005.343333 1062.958628 1004.660000 1003.990000 1001.460433 1051.813699 7990.780000 7987.930000 7993.196233 2001.355807
701 0.002538 0.120139 0.014357 0.000425 0.464320 0.462936 0.464222 0.000038 0.441231 0.445796 0.441729 0.000035 0.002538 0.130504 0.014856 0.000731 0.002538 0.109773 0.013858 0.000677 0.458248 0.456144 0.457501 0.000069 0.470393 0.469728 0.470944 0.000082 0.435463 0.439862 0.435368 0.000064 0.447000 0.451730 0.448089 0.000075 1006.510000 1011.000000 1004.817167 1055.220363 1009.020000 995.750000 1001.501700 1051.038407 7984.470000 7993.250000 7993.681133 1996.236831
702 0.002530 0.120316 0.014201 0.000406 0.463262 0.463137 0.464162 0.000038 0.440226 0.445996 0.441664 0.000036 0.002524 0.131818 0.014638 0.000691 0.002536 0.108814 0.013764 0.000664 0.456341 0.456666 0.457445 0.000070 0.470183 0.469608 0.470879 0.000082 0.433651 0.440424 0.435304 0.000065 0.446801 0.451569 0.448023 0.000076 1004.100000 1006.820000 1004.419633 1045.243175 1004.130000 992.960000 1001.304667 1050.104435 7991.770000 8000.220000 7994.275700 1979.269523
703 0.002477 0.118763 0.014304 0.000429 0.464678 0.462914 0.464195 0.000038 0.441568 0.445706 0.441700 0.000036 0.002466 0.125193 0.014735 0.000725 0.002488 0.112333 0.013873 0.000687 0.457754 0.456913 0.457516 0.000070 0.471602 0.468915 0.470873 0.000082 0.434990 0.440327 0.435377 0.000066 0.448146 0.451085 0.448023 0.000075 1010.060000 1001.830000 1004.357267 1058.314794 993.640000 1002.700000 1001.349467 1072.979768 7996.300000 7995.470000 7994.293267 1980.737754
704 0.002499 0.116639 0.014284 0.000420 0.463676 0.463779 0.464205 0.000038 0.440617 0.446422 0.441709 0.000035 0.002503 0.128929 0.014796 0.000725 0.002495 0.104349 0.013771 0.000660 0.456725 0.456518 0.457553 0.000070 0.470627 0.471040 0.470857 0.000081 0.434014 0.440139 0.435415 0.000065 0.447220 0.452705 0.448003 0.000075 1002.820000 1003.590000 1004.462733 1080.182412 1000.970000 1004.250000 1000.975167 1070.144218 7996.210000 7992.160000 7994.562100 1977.374852
705 0.002522 0.119277 0.014171 0.000402 0.464004 0.463025 0.464212 0.000038 0.440929 0.445837 0.441710 0.000035 0.002521 0.128678 0.014627 0.000696 0.002522 0.109877 0.013715 0.000633 0.455795 0.456050 0.457584 0.000070 0.472212 0.470000 0.470840 0.000082 0.433131 0.439681 0.435436 0.000065 0.448728 0.451993 0.447984 0.000075 1004.670000 1004.540000 1004.474767 1092.068256 1000.370000 1001.980000 1000.653000 1068.173420 7994.960000 7993.480000 7994.872233 1984.171715
706 0.002515 0.120010 0.014323 0.000412 0.463783 0.464553 0.464161 0.000038 0.440719 0.447326 0.441669 0.000036 0.002499 0.128088 0.014741 0.000707 0.002530 0.111932 0.013904 0.000646 0.456812 0.456912 0.457538 0.000070 0.470754 0.472194 0.470784 0.000083 0.434096 0.440471 0.435398 0.000065 0.447343 0.454180 0.447940 0.000077 1002.080000 1007.380000 1004.165000 1112.649857 1002.410000 996.950000 1000.672767 1076.000760 7995.510000 7995.670000 7995.162233 1985.580256
707 0.002508 0.120102 0.014240 0.000408 0.463882 0.464497 0.464132 0.000038 0.440813 0.447278 0.441638 0.000036 0.002548 0.142785 0.014818 0.000741 0.002467 0.097419 0.013661 0.000626 0.457433 0.458465 0.457593 0.000070 0.470331 0.470530 0.470671 0.000083 0.434688 0.442681 0.435455 0.000066 0.446938 0.451874 0.447821 0.000076 1001.450000 1005.330000 1004.259833 1092.892192 1001.840000 994.120000 1000.512667 1092.674276 7996.710000 8000.550000 7995.227500 1985.609408
708 0.002558 0.116141 0.014211 0.000390 0.463956 0.463827 0.464164 0.000038 0.440886 0.446442 0.441666 0.000036 0.002541 0.120266 0.014585 0.000672 0.002574 0.112015 0.013837 0.000627 0.457436 0.458439 0.457601 0.000070 0.470476 0.469214 0.470727 0.000083 0.434691 0.441531 0.435450 0.000065 0.447081 0.451354 0.447883 0.000077 1007.580000 1005.120000 1004.237700 1093.198344 999.350000 998.830000 1000.611467 1113.548423 7993.070000 7996.050000 7995.150833 1969.791086
709 0.002527 0.120473 0.014442 0.000421 0.464299 0.462708 0.464132 0.000038 0.441211 0.445596 0.441647 0.000036 0.002542 0.131645 0.014819 0.000714 0.002512 0.109300 0.014065 0.000664 0.456938 0.456909 0.457556 0.000071 0.471660 0.468507 0.470708 0.000082 0.434219 0.440646 0.435419 0.000066 0.448203 0.450546 0.447875 0.000075 1004.680000 1006.970000 1004.244767 1084.270750 1001.200000 992.470000 1000.684133 1133.190259 7994.120000 8000.560000 7995.071100 1968.587153
710 0.002514 0.120464 0.014348 0.000407 0.463419 0.462958 0.464117 0.000039 0.440374 0.445833 0.441629 0.000036 0.002494 0.120243 0.014613 0.000692 0.002535 0.120685 0.014083 0.000684 0.456030 0.456189 0.457576 0.000071 0.470808 0.469727 0.470658 0.000082 0.433353 0.439392 0.435428 0.000066 0.447394 0.452275 0.447829 0.000076 1006.960000 1006.520000 1003.900467 1091.831062 1003.600000 998.330000 1000.391700 1143.453761 7989.440000 7995.150000 7995.707833 1986.576633
711 0.002533 0.122858 0.014456 0.000420 0.464215 0.463548 0.464115 0.000038 0.441131 0.446513 0.441632 0.000036 0.002516 0.125130 0.014723 0.000719 0.002551 0.120587 0.014189 0.000673 0.457041 0.456799 0.457565 0.000070 0.471388 0.470297 0.470664 0.000083 0.434315 0.440215 0.435423 0.000065 0.447947 0.452811 0.447840 0.000076 1005.030000 1004.920000 1004.154433 1070.862564 1000.030000 1006.430000 1000.333467 1155.577634 7994.940000 7988.650000 7995.512100 1980.037863
712 0.002509 0.115662 0.013948 0.000381 0.463856 0.464045 0.464092 0.000038 0.440789 0.446626 0.441584 0.000035 0.002481 0.128547 0.014290 0.000669 0.002537 0.102777 0.013606 0.000622 0.456437 0.458007 0.457531 0.000070 0.471275 0.470083 0.470652 0.000081 0.433739 0.441534 0.435369 0.000065 0.447838 0.451718 0.447800 0.000074 997.880000 1007.700000 1004.127867 1076.836353 1006.590000 997.990000 999.935033 1167.550402 7995.530000 7994.310000 7995.937100 1996.149232
713 0.002507 0.116796 0.013717 0.000362 0.464239 0.463488 0.464128 0.000038 0.441153 0.446153 0.441608 0.000035 0.002504 0.113899 0.014021 0.000638 0.002509 0.119693 0.013413 0.000604 0.457766 0.457431 0.457577 0.000070 0.470713 0.469545 0.470680 0.000080 0.435003 0.440255 0.435399 0.000065 0.447302 0.452052 0.447816 0.000074 1003.410000 1000.560000 1004.115367 1087.849310 997.520000 994.360000 999.394133 1145.303798 7999.070000 8005.080000 7996.490500 1992.177729
714 0.002472 0.117751 0.014065 0.000405 0.464782 0.464524 0.464063 0.000038 0.441667 0.447185 0.441563 0.000035 0.002482 0.121931 0.014260 0.000677 0.002463 0.113572 0.013871 0.000678 0.458787 0.458222 0.457540 0.000069 0.470778 0.470826 0.470586 0.000081 0.435971 0.441407 0.435376 0.000065 0.447362 0.452963 0.447750 0.000074 1005.140000 1011.010000 1004.096833 1094.200311 1003.760000 999.690000 999.576633 1141.152478 7991.100000 7989.300000 7996.326533 2040.797997
715 0.002519 0.118874 0.014074 0.000405 0.464404 0.464177 0.464015 0.000038 0.441310 0.446912 0.441518 0.000036 0.002510 0.122882 0.014472 0.000697 0.002529 0.114866 0.013675 0.000646 0.457538 0.458329 0.457479 0.000069 0.471270 0.470024 0.470551 0.000081 0.434787 0.441557 0.435329 0.000065 0.447833 0.452266 0.447707 0.000075 1001.790000 1003.010000 1004.100400 1109.663265 1006.190000 998.180000 999.449100 1163.010046 7992.020000 7998.810000 7996.450500 2063.524344
716 0.002493 0.118172 0.013973 0.000388 0.463874 0.464239 0.463991 0.000037 0.440805 0.446936 0.441490 0.000035 0.002502 0.137504 0.014376 0.000694 0.002484 0.098841 0.013571 0.000604 0.457122 0.457399 0.457486 0.000069 0.470626 0.471079 0.470496 0.000081 0.434391 0.441404 0.435331 0.000064 0.447219 0.452468 0.447650 0.000074 999.860000 1006.740000 1003.928600 1110.507862 999.430000 997.800000 999.362333 1138.898633 8000.710000 7995.460000 7996.709067 2050.456615
717 0.002508 0.118862 0.013911 0.000369 0.465246 0.464012 0.463990 0.000037 0.442109 0.446754 0.441487 0.000035 0.002493 0.141815 0.014361 0.000676 0.002523 0.095908 0.013461 0.000593 0.458080 0.457373 0.457483 0.000068 0.472412 0.470651 0.470498 0.000082 0.435300 0.441595 0.435327 0.000064 0.448918 0.451914 0.447646 0.000075 1005.010000 1007.130000 1003.939800 1122.789473 1000.600000 999.710000 999.334433 1127.300249 7994.390000 7993.160000 7996.725767 2080.408261
718 0.002536 0.120625 0.013915 0.000375 0.463164 0.464552 0.463990 0.000037 0.440133 0.447356 0.441486 0.000035 0.002497 0.141250 0.014315 0.000687 0.002576 0.100001 0.013516 0.000605 0.457329 0.458982 0.457494 0.000069 0.469000 0.470123 0.470486 0.000081 0.434587 0.443095 0.435335 0.000064 0.445679 0.451617 0.447637 0.000074 1008.760000 1008.840000 1004.229367 1116.292597 1004.220000 994.530000 999.265300 1122.902112 7987.020000 7996.630000 7996.505333 2069.574321
719 0.002503 0.119327 0.013838 0.000382 0.464195 0.462826 0.464013 0.000037 0.441110 0.445651 0.441504 0.000035 0.002541 0.119044 0.014148 0.000652 0.002465 0.119609 0.013527 0.000627 0.458210 0.456008 0.457486 0.000069 0.470179 0.469643 0.470540 0.000081 0.435426 0.439160 0.435319 0.000065 0.446794 0.452141 0.447690 0.000074 1005.100000 1006.120000 1004.005800 1130.782864 998.770000 994.540000 999.462733 1131.657218 7996.130000 7999.340000 7996.531467 2108.489550
720 0.002502 0.115690 0.013735 0.000367 0.463935 0.463070 0.464064 0.000037 0.440863 0.445701 0.441547 0.000035 0.002534 0.134591 0.014089 0.000669 0.002470 0.096789 0.013380 0.000594 0.456910 0.456329 0.457492 0.000069 0.470959 0.469812 0.470635 0.000080 0.434192 0.440242 0.435322 0.000065 0.447535 0.451160 0.447772 0.000074 1002.610000 1008.230000 1004.335367 1139.726163 997.640000 994.520000 999.467700 1117.942263 7999.750000 7997.250000 7996.196933 2106.942448
721 0.002526 0.115411 0.013965 0.000385 0.462881 0.464219 0.464148 0.000037 0.439863 0.446779 0.441639 0.000035 0.002534 0.121874 0.014162 0.000676 0.002517 0.108947 0.013769 0.000626 0.456154 0.457857 0.457492 0.000071 0.469608 0.470581 0.470804 0.000081 0.433473 0.441058 0.435325 0.000066 0.446253 0.452499 0.447952 0.000074 1008.450000 1002.110000 1004.330933 1126.704677 1001.370000 992.240000 999.500533 1119.266954 7990.180000 8005.650000 7996.168533 2106.387042
722 0.002510 0.117435 0.014024 0.000398 0.464474 0.465307 0.464139 0.000037 0.441376 0.447913 0.441633 0.000035 0.002577 0.121708 0.014334 0.000691 0.002442 0.113161 0.013714 0.000641 0.456968 0.458297 0.457409 0.000069 0.471980 0.472317 0.470869 0.000080 0.434249 0.441467 0.435255 0.000065 0.448503 0.454360 0.448012 0.000074 1002.660000 1010.830000 1004.709967 1111.192030 998.760000 998.810000 999.513433 1119.242139 7998.580000 7990.360000 7995.776600 2090.240280
723 0.002520 0.116311 0.013998 0.000393 0.464520 0.463927 0.464127 0.000038 0.441420 0.446546 0.441620 0.000036 0.002467 0.122213 0.014439 0.000683 0.002573 0.110410 0.013558 0.000626 0.457455 0.458138 0.457427 0.000072 0.471585 0.469716 0.470826 0.000080 0.434705 0.441342 0.435278 0.000067 0.448134 0.451751 0.447963 0.000073 1000.400000 1012.130000 1004.916033 1119.536689 1001.040000 997.570000 999.419233 1115.907949 7998.560000 7990.300000 7995.664733 2070.290693
724 0.002500 0.116469 0.014156 0.000420 0.464331 0.463766 0.464201 0.000038 0.441239 0.446402 0.441698 0.000035 0.002491 0.128650 0.014411 0.000691 0.002508 0.104289 0.013900 0.000672 0.457177 0.458710 0.457454 0.000072 0.471485 0.468823 0.470948 0.000080 0.434442 0.442207 0.435302 0.000067 0.448036 0.450597 0.448095 0.000073 1004.170000 1006.670000 1004.909567 1104.574543 999.680000 996.510000 999.295267 1088.471393 7996.150000 7996.820000 7995.795167 2035.096002
725 0.002531 0.122818 0.014265 0.000428 0.463740 0.463507 0.464301 0.000037 0.440680 0.446472 0.441799 0.000035 0.002525 0.134448 0.014667 0.000727 0.002537 0.111189 0.013863 0.000672 0.456900 0.456480 0.457567 0.000072 0.470580 0.470533 0.471035 0.000079 0.434181 0.440379 0.435422 0.000068 0.447178 0.452566 0.448176 0.000073 1007.980000 1006.850000 1005.013933 1109.812466 996.690000 1010.340000 998.956400 1063.343061 7995.330000 7982.810000 7996.029667 2007.420543
726 0.002536 0.116696 0.014057 0.000403 0.462989 0.464425 0.464232 0.000038 0.439966 0.447038 0.441723 0.000036 0.002552 0.123303 0.014403 0.000688 0.002521 0.110088 0.013711 0.000636 0.456080 0.457929 0.457453 0.000073 0.469898 0.470920 0.471011 0.000080 0.433404 0.441198 0.435300 0.000069 0.446529 0.452878 0.448146 0.000073 1006.030000 1008.220000 1005.356700 1134.916966 997.290000 991.600000 998.339733 1055.307521 7996.680000 8000.180000 7996.303567 1993.476345
727 0.002519 0.120387 0.014179 0.000424 0.464065 0.463457 0.464333 0.000037 0.440988 0.446303 0.441825 0.000035 0.002537 0.135829 0.014523 0.000705 0.002501 0.104945 0.013835 0.000662 0.457624 0.456475 0.457513 0.000073 0.470506 0.470438 0.471153 0.000079 0.434869 0.440443 0.435363 0.000068 0.447106 0.452164 0.448287 0.000073 1005.950000 1001.580000 1005.377900 1146.225491 994.290000 995.240000 998.447767 1052.729125 7999.760000 8003.180000 7996.174333 1993.111687
728 0.002540 0.120509 0.014307 0.000434 0.464499 0.463946 0.464276 0.000038 0.441401 0.446774 0.441777 0.000036 0.002590 0.135175 0.014788 0.000729 0.002490 0.105843 0.013826 0.000667 0.458305 0.456016 0.457444 0.000073 0.470692 0.471876 0.471107 0.000079 0.435519 0.439974 0.435311 0.000068 0.447282 0.453574 0.448243 0.000073 1001.220000 1008.620000 1005.182367 1127.887408 996.350000 991.850000 998.573267 1042.395681 8002.430000 7999.530000 7996.244367 1969.763983
729 0.002546 0.119805 0.014347 0.000425 0.464375 0.464945 0.464332 0.000038 0.441283 0.447688 0.441833 0.000035 0.002523 0.129727 0.014865 0.000734 0.002569 0.109883 0.013829 0.000654 0.458626 0.457908 0.457454 0.000073 0.470124 0.471981 0.471210 0.000079 0.435821 0.441499 0.435325 0.000069 0.446746 0.453877 0.448341 0.000073 1002.430000 1003.980000 1005.058667 1140.866355 998.240000 995.600000 998.370667 1020.948539 7999.330000 8000.420000 7996.570667 1947.068730
730 0.002526 0.120106 0.014288 0.000424 0.464282 0.464574 0.464373 0.000037 0.441195 0.447351 0.441869 0.000036 0.002503 0.119030 0.014611 0.000698 0.002549 0.121183 0.013966 0.000672 0.456885 0.457606 0.457500 0.000074 0.471680 0.471542 0.471247 0.000078 0.434166 0.440677 0.435356 0.000069 0.448223 0.454024 0.448383 0.000072 1005.910000 1007.610000 1005.399933 1145.227557 995.690000 998.270000 998.490000 1016.867830 7998.400000 7994.120000 7996.110067 1938.488453
731 0.002487 0.119468 0.014345 0.000422 0.464738 0.464526 0.464422 0.000037 0.441625 0.447273 0.441918 0.000035 0.002516 0.123577 0.014719 0.000726 0.002458 0.115359 0.013971 0.000656 0.457428 0.457390 0.457625 0.000073 0.472047 0.471661 0.471219 0.000077 0.434683 0.440699 0.435479 0.000068 0.448568 0.453846 0.448357 0.000071 1007.740000 1009.360000 1005.273567 1146.750148 996.880000 993.690000 998.104267 1022.808291 7995.380000 7996.950000 7996.622167 1927.623016
732 0.002528 0.117535 0.014422 0.000426 0.464134 0.464559 0.464331 0.000038 0.441054 0.447208 0.441836 0.000036 0.002534 0.113832 0.014867 0.000721 0.002521 0.121237 0.013977 0.000685 0.457423 0.458587 0.457475 0.000074 0.470845 0.470532 0.471188 0.000079 0.434678 0.441349 0.435345 0.000069 0.447429 0.453067 0.448327 0.000072 1004.010000 1006.030000 1005.196700 1144.867493 995.950000 999.550000 997.983400 992.361493 8000.040000 7994.420000 7996.819900 1910.717508
733 0.002501 0.115128 0.014363 0.000409 0.465093 0.463457 0.464359 0.000038 0.441963 0.446040 0.441859 0.000035 0.002510 0.127199 0.014721 0.000683 0.002492 0.103057 0.014005 0.000664 0.457965 0.456275 0.457525 0.000074 0.472222 0.470639 0.471193 0.000077 0.435192 0.439821 0.435385 0.000069 0.448735 0.452260 0.448334 0.000071 1010.220000 1004.700000 1005.109300 1141.383168 1001.470000 992.170000 997.936200 985.570725 7988.310000 8003.130000 7996.954500 1875.730033
734 0.002517 0.123740 0.014579 0.000435 0.465276 0.464132 0.464353 0.000038 0.442138 0.447113 0.441865 0.000036 0.002531 0.124379 0.015081 0.000739 0.002503 0.123101 0.014076 0.000688 0.459053 0.457508 0.457565 0.000075 0.471498 0.470757 0.471142 0.000079 0.436227 0.440851 0.435441 0.000070 0.448049 0.453374 0.448288 0.000073 1005.040000 1004.000000 1005.528533 1141.593728 1000.100000 997.810000 997.833733 967.084119 7994.860000 7998.190000 7996.637733 1858.477358
735 0.002499 0.119032 0.014588 0.000448 0.464915 0.463489 0.464320 0.000037 0.441794 0.446266 0.441834 0.000035 0.002516 0.125033 0.015136 0.000766 0.002482 0.113031 0.014039 0.000682 0.457963 0.457720 0.457485 0.000075 0.471867 0.469257 0.471156 0.000077 0.435190 0.441086 0.435367 0.000070 0.448398 0.451446 0.448300 0.000071 1007.450000 1003.370000 1005.844367 1131.279743 995.100000 995.790000 997.532800 962.528438 7997.450000 8000.840000 7996.622833 1827.836848
736 0.002527 0.118687 0.014546 0.000448 0.464381 0.464429 0.464318 0.000038 0.441288 0.447142 0.441829 0.000036 0.002504 0.120316 0.014940 0.000733 0.002550 0.117058 0.014151 0.000705 0.457111 0.456607 0.457464 0.000075 0.471651 0.472252 0.471172 0.000077 0.434381 0.439793 0.435338 0.000071 0.448195 0.454492 0.448321 0.000071 1003.980000 1007.840000 1005.691333 1132.917715 998.900000 998.170000 997.320767 968.927884 7997.120000 7993.990000 7996.987900 1836.823849
737 0.002495 0.122793 0.014302 0.000422 0.464473 0.464445 0.464317 0.000038 0.441374 0.447363 0.441816 0.000036 0.002542 0.120932 0.014611 0.000695 0.002448 0.124654 0.013993 0.000680 0.456933 0.457159 0.457423 0.000076 0.472012 0.471731 0.471211 0.000077 0.434213 0.440348 0.435282 0.000071 0.448534 0.454377 0.448350 0.000071 1002.690000 1006.620000 1005.533000 1132.525128 998.550000 999.270000 997.135400 958.090353 7998.760000 7994.110000 7997.331600 1809.005899
738 0.002516 0.117199 0.013966 0.000392 0.464786 0.464035 0.464302 0.000038 0.441673 0.446693 0.441785 0.000036 0.002522 0.115483 0.014343 0.000660 0.002510 0.118916 0.013589 0.000635 0.458462 0.457725 0.457404 0.000075 0.471110 0.470345 0.471200 0.000078 0.435665 0.440613 0.435251 0.000070 0.447680 0.452773 0.448319 0.000071 1002.770000 1005.530000 1005.546867 1135.783103 997.830000 1002.840000 996.871600 940.768245 7999.400000 7991.630000 7997.581533 1784.128924
739 0.002539 0.118054 0.014248 0.000414 0.464000 0.463615 0.464319 0.000038 0.440927 0.446337 0.441816 0.000036 0.002590 0.119774 0.014627 0.000697 0.002488 0.116334 0.013869 0.000656 0.456943 0.457199 0.457492 0.000076 0.471056 0.470031 0.471147 0.000076 0.434225 0.440328 0.435348 0.000071 0.447628 0.452346 0.448283 0.000070 1011.010000 1009.690000 1005.555533 1130.273193 1000.760000 995.390000 996.818333 929.695040 7988.230000 7994.920000 7997.626133 1782.295587
740 0.002516 0.118054 0.014434 0.000436 0.463459 0.464313 0.464358 0.000038 0.440412 0.447000 0.441862 0.000036 0.002544 0.117108 0.014936 0.000739 0.002487 0.119000 0.013933 0.000688 0.457388 0.457563 0.457557 0.000075 0.469530 0.471063 0.471160 0.000077 0.434646 0.440540 0.435426 0.000071 0.446178 0.453460 0.448298 0.000070 1007.990000 1008.420000 1005.701633 1155.207396 996.110000 997.840000 996.593033 912.358553 7995.900000 7993.740000 7997.705333 1781.818546
741 0.002538 0.120457 0.014264 0.000418 0.464689 0.463653 0.464438 0.000038 0.441582 0.446494 0.441930 0.000036 0.002574 0.124301 0.014845 0.000703 0.002501 0.116613 0.013683 0.000662 0.458062 0.456846 0.457631 0.000075 0.471317 0.470460 0.471245 0.000077 0.435287 0.440219 0.435492 0.000070 0.447876 0.452768 0.448367 0.000071 1002.330000 995.360000 1005.728533 1157.141493 999.090000 994.130000 996.975600 906.165603 7998.580000 8010.510000 7997.295867 1782.403342
742 0.002490 0.117863 0.014369 0.000420 0.465528 0.464056 0.464379 0.000038 0.442376 0.446746 0.441879 0.000036 0.002474 0.125712 0.014850 0.000701 0.002505 0.110013 0.013887 0.000676 0.459114 0.455957 0.457634 0.000075 0.471942 0.472154 0.471124 0.000078 0.436282 0.439445 0.435495 0.000070 0.448470 0.454047 0.448263 0.000072 1010.630000 1008.330000 1005.950200 1169.784373 998.220000 993.900000 996.813333 913.265208 7991.150000 7997.770000 7997.236467 1798.652203
743 0.002523 0.118813 0.014589 0.000437 0.463782 0.465125 0.464387 0.000038 0.440719 0.447810 0.441897 0.000036 0.002522 0.130006 0.015221 0.000759 0.002525 0.107621 0.013956 0.000687 0.456882 0.459784 0.457604 0.000076 0.470683 0.470466 0.471171 0.000078 0.434164 0.443295 0.435485 0.000071 0.447275 0.452324 0.448310 0.000072 1006.470000 1008.560000 1006.129200 1168.059822 998.210000 989.280000 996.895500 913.338040 7995.320000 8002.160000 7996.975300 1809.335936
744 0.002506 0.117555 0.014340 0.000418 0.464443 0.463629 0.464373 0.000038 0.441346 0.446325 0.441872 0.000036 0.002501 0.117652 0.014801 0.000707 0.002511 0.117459 0.013880 0.000660 0.457031 0.457527 0.457566 0.000075 0.471855 0.469730 0.471181 0.000077 0.434305 0.440533 0.435428 0.000070 0.448388 0.452117 0.448316 0.000071 1007.210000 1009.270000 1006.357400 1174.304652 992.980000 993.860000 996.954667 896.160842 7999.810000 7996.870000 7996.687933 1827.993091
745 0.002545 0.123538 0.014491 0.000440 0.463304 0.462839 0.464430 0.000038 0.440266 0.445874 0.441933 0.000036 0.002572 0.139517 0.015094 0.000750 0.002517 0.107559 0.013888 0.000684 0.456497 0.456069 0.457579 0.000075 0.470110 0.469610 0.471281 0.000078 0.433801 0.440241 0.435455 0.000070 0.446731 0.451507 0.448411 0.000072 1002.780000 1011.340000 1006.988033 1161.808177 997.800000 991.050000 996.870367 890.298648 7999.420000 7997.610000 7996.141600 1807.726517
746 0.002556 0.118725 0.014248 0.000416 0.464366 0.463721 0.464365 0.000038 0.441276 0.446471 0.441859 0.000036 0.002588 0.118492 0.014924 0.000728 0.002524 0.118957 0.013572 0.000653 0.457661 0.455868 0.457523 0.000075 0.471072 0.471573 0.471207 0.000078 0.434907 0.438999 0.435393 0.000070 0.447645 0.453943 0.448326 0.000072 1010.250000 1002.010000 1007.203000 1170.564918 997.760000 994.180000 997.072600 898.118246 7991.990000 8003.810000 7995.724400 1777.137809
747 0.002512 0.118559 0.014332 0.000424 0.463216 0.465027 0.464363 0.000038 0.440181 0.447703 0.441861 0.000036 0.002477 0.116221 0.014915 0.000731 0.002547 0.120897 0.013749 0.000663 0.457051 0.457082 0.457522 0.000075 0.469382 0.472972 0.471203 0.000078 0.434322 0.440039 0.435392 0.000070 0.446040 0.455368 0.448331 0.000073 1007.140000 1010.370000 1007.087567 1180.383566 991.720000 992.310000 996.971100 886.356821 8001.140000 7997.320000 7995.941333 1792.463566
748 0.002549 0.118023 0.014536 0.000445 0.464189 0.463871 0.464284 0.000038 0.441107 0.446578 0.441797 0.000036 0.002569 0.112449 0.015240 0.000766 0.002529 0.123597 0.013831 0.000686 0.458346 0.457937 0.457464 0.000076 0.470032 0.469805 0.471105 0.000078 0.435557 0.440662 0.435352 0.000071 0.446657 0.452495 0.448241 0.000072 1006.560000 1005.770000 1007.304933 1215.646371 1000.030000 999.860000 996.832467 895.840707 7993.410000 7994.370000 7995.862600 1817.964587
749 0.002549 0.119707 0.014373 0.000410 0.463278 0.464442 0.464304 0.000039 0.440241 0.447205 0.441807 0.000036 0.002562 0.128463 0.014799 0.000695 0.002537 0.110952 0.013948 0.000672 0.456296 0.456968 0.457442 0.000076 0.470260 0.471916 0.471166 0.000078 0.433609 0.440543 0.435310 0.000071 0.446873 0.453868 0.448305 0.000072 1001.950000 1006.650000 1007.433800 1217.805837 1003.020000 990.640000 996.718700 905.965363 7995.030000 8002.710000 7995.847500 1807.598911
750 0.002548 0.120163 0.014398 0.000417 0.463455 0.464147 0.464261 0.000038 0.440410 0.446948 0.441768 0.000036 0.002567 0.131472 0.015212 0.000737 0.002530 0.108855 0.013584 0.000635 0.456370 0.456497 0.457438 0.000075 0.470540 0.471798 0.471084 0.000078 0.433680 0.440245 0.435327 0.000070 0.447140 0.453651 0.448209 0.000072 1005.500000 1010.960000 1008.049267 1228.595761 1001.680000 997.940000 996.487533 921.732949 7992.820000 7991.100000 7995.463200 1799.307172
751 0.002517 0.119044 0.014417 0.000412 0.464382 0.465116 0.464248 0.000038 0.441289 0.447812 0.441757 0.000036 0.002487 0.136292 0.014877 0.000706 0.002547 0.101797 0.013957 0.000654 0.457667 0.458007 0.457420 0.000077 0.471097 0.472225 0.471077 0.000078 0.434908 0.441921 0.435292 0.000071 0.447670 0.453703 0.448221 0.000072 1006.540000 1012.060000 1008.199500 1222.731357 997.100000 995.290000 996.587833 913.974200 7996.360000 7992.650000 7995.212667 1786.359779
752 0.002534 0.120684 0.014465 0.000398 0.463159 0.464112 0.464247 0.000039 0.440128 0.446941 0.441758 0.000036 0.002508 0.125152 0.014796 0.000688 0.002560 0.116215 0.014135 0.000666 0.455857 0.457252 0.457461 0.000078 0.470460 0.470972 0.471033 0.000078 0.433190 0.440647 0.435328 0.000072 0.447065 0.453234 0.448188 0.000072 1007.270000 1007.500000 1008.214500 1223.705806 1000.350000 996.070000 996.384767 909.407022 7992.380000 7996.430000 7995.400733 1795.032004
753 0.002532 0.121655 0.014422 0.000425 0.464381 0.463545 0.464209 0.000038 0.441288 0.446450 0.441720 0.000036 0.002558 0.125399 0.014881 0.000727 0.002505 0.117910 0.013963 0.000674 0.458330 0.456190 0.457381 0.000077 0.470431 0.470900 0.471037 0.000078 0.435542 0.439650 0.435256 0.000072 0.447035 0.453250 0.448184 0.000072 1007.450000 1008.510000 1007.906400 1234.880802 994.870000 995.160000 996.559600 898.953500 7997.680000 7996.330000 7995.534000 1813.082828
754 0.002525 0.119726 0.014471 0.000423 0.464361 0.464872 0.464260 0.000039 0.441269 0.447615 0.441771 0.000037 0.002543 0.125243 0.014954 0.000716 0.002506 0.114208 0.013989 0.000669 0.458424 0.457481 0.457477 0.000078 0.470297 0.472263 0.471043 0.000078 0.435630 0.440869 0.435351 0.000073 0.446908 0.454360 0.448190 0.000072 1004.940000 1011.290000 1007.857767 1254.420759 1002.150000 991.160000 996.418267 911.111255 7992.910000 7997.550000 7995.723967 1839.173923
755 0.002557 0.123571 0.014626 0.000443 0.463387 0.463491 0.464199 0.000039 0.440345 0.446495 0.441721 0.000037 0.002575 0.130974 0.015167 0.000751 0.002540 0.116168 0.014084 0.000697 0.457499 0.456192 0.457493 0.000077 0.469275 0.470790 0.470906 0.000078 0.434753 0.439931 0.435376 0.000072 0.445938 0.453059 0.448065 0.000072 1002.420000 1004.100000 1007.643033 1256.277024 1000.290000 995.280000 996.070433 909.031019 7997.290000 8000.620000 7996.286533 1809.853304
756 0.002538 0.120198 0.014449 0.000421 0.463363 0.465112 0.464162 0.000039 0.440321 0.447867 0.441677 0.000037 0.002540 0.131925 0.015026 0.000731 0.002536 0.108473 0.013872 0.000648 0.457062 0.458876 0.457482 0.000078 0.469663 0.471349 0.470843 0.000080 0.434336 0.442528 0.435359 0.000072 0.446307 0.453205 0.447994 0.000073 1004.160000 1016.910000 1007.329400 1266.708576 999.560000 988.430000 995.948167 933.531562 7996.280000 7994.660000 7996.722433 1806.262127
757 0.002547 0.123075 0.014432 0.000428 0.463639 0.463331 0.464151 0.000040 0.440585 0.446318 0.441666 0.000038 0.002534 0.124697 0.014826 0.000730 0.002561 0.121453 0.014039 0.000674 0.457590 0.456182 0.457511 0.000079 0.469689 0.470480 0.470792 0.000080 0.434837 0.439608 0.435377 0.000074 0.446332 0.453028 0.447954 0.000074 1008.980000 1003.970000 1007.559367 1292.514394 997.020000 997.030000 996.037433 943.135326 7994.000000 7999.000000 7996.403200 1835.248628
758 0.002523 0.115985 0.014445 0.000402 0.463162 0.463301 0.464165 0.000039 0.440130 0.445936 0.441679 0.000037 0.002541 0.111260 0.014889 0.000706 0.002505 0.120711 0.014000 0.000658 0.455665 0.456959 0.457555 0.000078 0.470659 0.469643 0.470774 0.000080 0.433008 0.439675 0.435422 0.000072 0.447251 0.452197 0.447935 0.000074 1001.610000 1010.430000 1007.309900 1297.322886 1000.920000 993.030000 996.278667 961.381659 7997.470000 7996.540000 7996.411433 1852.297944
759 0.002575 0.122746 0.014353 0.000404 0.463470 0.463487 0.464162 0.000040 0.440426 0.446450 0.441671 0.000037 0.002618 0.130286 0.014861 0.000708 0.002533 0.115205 0.013845 0.000661 0.456815 0.456576 0.457516 0.000077 0.470126 0.470398 0.470807 0.000079 0.434105 0.440262 0.435384 0.000072 0.446747 0.452638 0.447959 0.000073 1007.470000 1005.700000 1007.358367 1287.551611 993.220000 995.510000 996.367367 968.363365 7999.310000 7998.790000 7996.274267 1849.869458
760 0.002533 0.118052 0.014249 0.000386 0.463124 0.463885 0.464129 0.000040 0.440094 0.446593 0.441635 0.000038 0.002533 0.122176 0.014753 0.000667 0.002533 0.113929 0.013746 0.000630 0.455777 0.456624 0.457470 0.000078 0.470471 0.471146 0.470787 0.000080 0.433115 0.439902 0.435335 0.000072 0.447074 0.453285 0.447935 0.000073 1005.780000 1001.780000 1007.218700 1299.828580 997.080000 999.880000 996.404867 957.197083 7997.140000 7998.340000 7996.376433 1841.474530
761 0.002572 0.120985 0.014630 0.000408 0.464523 0.463483 0.464133 0.000040 0.441425 0.446358 0.441658 0.000037 0.002595 0.126325 0.015175 0.000725 0.002549 0.115644 0.014085 0.000656 0.457427 0.456903 0.457430 0.000077 0.471619 0.470062 0.470835 0.000081 0.434686 0.440374 0.435318 0.000072 0.448165 0.452341 0.447998 0.000075 1012.800000 1010.790000 1007.269667 1303.860681 996.580000 991.980000 996.473333 975.751989 7990.620000 7997.230000 7996.257000 1851.770455
762 0.002536 0.117179 0.014617 0.000425 0.464820 0.463934 0.464216 0.000039 0.441706 0.446596 0.441736 0.000037 0.002566 0.116643 0.015226 0.000742 0.002507 0.117715 0.014008 0.000665 0.457750 0.457690 0.457478 0.000076 0.471890 0.470179 0.470954 0.000079 0.434991 0.440637 0.435365 0.000072 0.448421 0.452555 0.448107 0.000073 1008.170000 1008.000000 1007.353967 1277.232717 994.360000 995.840000 996.547067 984.525818 7997.470000 7996.160000 7996.098967 1851.128023
763 0.002510 0.117443 0.014694 0.000424 0.463009 0.464798 0.464196 0.000039 0.439984 0.447430 0.441721 0.000036 0.002587 0.128272 0.015403 0.000764 0.002434 0.106615 0.013984 0.000655 0.455815 0.458949 0.457418 0.000075 0.470203 0.470648 0.470974 0.000080 0.433153 0.442415 0.435317 0.000071 0.446815 0.452446 0.448125 0.000074 1004.490000 1005.490000 1007.277733 1262.802287 999.770000 987.480000 996.280133 1007.765265 7995.740000 8007.030000 7996.442133 1868.671196
764 0.002568 0.115149 0.014457 0.000399 0.464275 0.463802 0.464170 0.000039 0.441189 0.446369 0.441685 0.000036 0.002518 0.118035 0.015086 0.000713 0.002618 0.112262 0.013829 0.000630 0.457256 0.457332 0.457386 0.000074 0.471293 0.470271 0.470955 0.000080 0.434519 0.440368 0.435271 0.000069 0.447859 0.452370 0.448098 0.000073 1006.310000 1010.500000 1007.108267 1245.201261 1003.340000 993.930000 996.403633 1023.755269 7990.350000 7995.570000 7996.488100 1880.122209
765 0.002548 0.121932 0.014594 0.000406 0.463638 0.463868 0.464159 0.000039 0.440584 0.446771 0.441681 0.000036 0.002515 0.118228 0.015000 0.000708 0.002581 0.125637 0.014187 0.000683 0.458408 0.458020 0.457394 0.000074 0.468869 0.469715 0.470925 0.000079 0.435613 0.441031 0.435274 0.000069 0.445555 0.452511 0.448088 0.000073 1003.930000 1002.810000 1006.772633 1250.401191 997.300000 999.050000 996.276700 1024.710311 7998.770000 7998.140000 7996.950667 1882.293671
766 0.002518 0.117689 0.014469 0.000406 0.463827 0.464058 0.464151 0.000039 0.440761 0.446740 0.441667 0.000036 0.002563 0.120867 0.014920 0.000707 0.002473 0.114512 0.014018 0.000662 0.456228 0.456894 0.457377 0.000074 0.471425 0.471222 0.470925 0.000080 0.433545 0.440093 0.435254 0.000069 0.447978 0.453387 0.448080 0.000074 1005.220000 1016.050000 1006.838600 1252.630834 1002.410000 996.070000 996.202167 1033.735848 7992.370000 7987.880000 7996.959233 1909.868016
767 0.002540 0.121151 0.014620 0.000435 0.463996 0.463400 0.464095 0.000039 0.440924 0.446288 0.441622 0.000037 0.002537 0.128702 0.015042 0.000736 0.002544 0.113600 0.014197 0.000693 0.457512 0.456486 0.457332 0.000074 0.470481 0.470315 0.470858 0.000081 0.434763 0.440097 0.435218 0.000069 0.447084 0.452479 0.448025 0.000075 1007.150000 1008.370000 1006.960200 1238.087420 1003.630000 991.720000 996.279000 1036.041145 7989.220000 7999.910000 7996.760800 1904.178711
768 0.002521 0.121960 0.014463 0.000400 0.466051 0.463839 0.464022 0.000039 0.442874 0.446745 0.441544 0.000037 0.002534 0.126049 0.014939 0.000712 0.002508 0.117870 0.013987 0.000661 0.459258 0.458176 0.457279 0.000073 0.472843 0.469502 0.470765 0.000081 0.436422 0.441570 0.435162 0.000069 0.449326 0.451920 0.447926 0.000075 1005.710000 1000.940000 1006.951367 1220.302972 1002.160000 996.710000 996.182733 1027.378280 7992.130000 8002.350000 7996.865900 1894.435029
769 0.002554 0.119882 0.014363 0.000398 0.464165 0.463554 0.464087 0.000039 0.441084 0.446370 0.441601 0.000037 0.002484 0.134433 0.014983 0.000718 0.002623 0.105331 0.013743 0.000628 0.458236 0.456784 0.457347 0.000074 0.470094 0.470323 0.470827 0.000081 0.435448 0.440666 0.435229 0.000070 0.446720 0.452074 0.447973 0.000074 1009.440000 1006.760000 1007.361267 1211.865578 999.480000 992.120000 996.476267 1015.303944 7991.080000 8001.120000 7996.162467 1877.674249
770 0.002515 0.117531 0.014503 0.000424 0.464819 0.464407 0.464193 0.000039 0.441704 0.447063 0.441709 0.000037 0.002536 0.101097 0.015067 0.000724 0.002494 0.133965 0.013940 0.000680 0.458468 0.458433 0.457449 0.000073 0.471171 0.470380 0.470937 0.000081 0.435671 0.440566 0.435330 0.000068 0.447737 0.453560 0.448087 0.000074 1010.280000 1008.870000 1007.712500 1202.880556 996.830000 988.950000 996.646367 1019.869566 7992.890000 8002.180000 7995.641133 1871.830732
771 0.002522 0.121469 0.014634 0.000444 0.462846 0.462593 0.464231 0.000038 0.439830 0.445537 0.441751 0.000036 0.002546 0.124897 0.015293 0.000779 0.002499 0.118040 0.013976 0.000684 0.455645 0.455412 0.457526 0.000073 0.470047 0.469774 0.470937 0.000079 0.432990 0.438887 0.435414 0.000069 0.446670 0.452187 0.448089 0.000073 1004.060000 1004.430000 1007.587200 1202.593727 1000.870000 994.970000 996.653800 1031.815044 7995.070000 8000.600000 7995.759000 1867.317306
772 0.002504 0.117322 0.014290 0.000401 0.463859 0.463735 0.464209 0.000038 0.440792 0.446414 0.441713 0.000036 0.002494 0.121115 0.014813 0.000701 0.002514 0.113529 0.013767 0.000650 0.457491 0.458183 0.457512 0.000073 0.470228 0.469286 0.470906 0.000080 0.434741 0.441330 0.435377 0.000067 0.446842 0.451498 0.448049 0.000074 1011.370000 1008.730000 1008.135833 1194.357822 1001.260000 987.590000 996.552500 1024.372467 7987.370000 8003.680000 7995.311667 1848.280172
773 0.002513 0.115613 0.014326 0.000407 0.463624 0.465139 0.464250 0.000039 0.440569 0.447662 0.441754 0.000036 0.002537 0.115750 0.014906 0.000717 0.002489 0.115476 0.013745 0.000642 0.456286 0.458725 0.457588 0.000073 0.470963 0.471552 0.470912 0.000080 0.433598 0.441576 0.435454 0.000068 0.447539 0.453748 0.448053 0.000074 1012.460000 1010.390000 1008.517567 1200.703802 1000.410000 986.110000 996.866267 1032.658603 7987.130000 8003.500000 7994.616167 1844.754662
774 0.002525 0.119314 0.014434 0.000427 0.464289 0.463640 0.464281 0.000038 0.441201 0.446424 0.441789 0.000036 0.002526 0.125121 0.014937 0.000746 0.002524 0.113506 0.013932 0.000671 0.458582 0.456421 0.457542 0.000072 0.469997 0.470859 0.471021 0.000080 0.435779 0.439856 0.435412 0.000068 0.446623 0.452991 0.448166 0.000074 1005.860000 1010.150000 1008.624667 1196.582131 998.670000 996.590000 996.860667 1051.312312 7995.470000 7993.260000 7994.514667 1843.347595
775 0.002499 0.118452 0.014234 0.000416 0.464440 0.463301 0.464312 0.000039 0.441343 0.446059 0.441808 0.000037 0.002499 0.126206 0.014712 0.000711 0.002499 0.110698 0.013757 0.000669 0.457493 0.456353 0.457600 0.000074 0.471387 0.470249 0.471024 0.000079 0.434743 0.439846 0.435456 0.000070 0.447943 0.452272 0.448161 0.000073 1010.000000 1006.810000 1008.952300 1189.628186 999.840000 994.370000 996.939133 1050.034849 7990.160000 7998.820000 7994.108567 1830.773473
776 0.002477 0.119969 0.014336 0.000427 0.463353 0.462635 0.464283 0.000039 0.440310 0.445502 0.441786 0.000037 0.002506 0.128862 0.014831 0.000715 0.002449 0.111077 0.013841 0.000673 0.457279 0.456035 0.457582 0.000073 0.469428 0.469236 0.470984 0.000079 0.434540 0.439677 0.435445 0.000069 0.446079 0.451328 0.448126 0.000073 1008.840000 1008.720000 1008.604400 1199.656011 998.660000 999.790000 997.254233 1043.363130 7992.500000 7991.490000 7994.141367 1835.902667
777 0.002528 0.115900 0.014032 0.000406 0.464580 0.464074 0.464293 0.000039 0.441478 0.446665 0.441780 0.000037 0.002531 0.120775 0.014784 0.000716 0.002524 0.111025 0.013279 0.000619 0.457817 0.457857 0.457519 0.000074 0.471343 0.470290 0.471067 0.000079 0.435053 0.441003 0.435382 0.000069 0.447902 0.452327 0.448177 0.000073 1006.330000 1009.780000 1008.637833 1180.099751 1006.810000 1001.170000 997.441500 1054.373988 7986.860000 7989.050000 7993.920667 1828.096837
778 0.002511 0.117555 0.014180 0.000428 0.464623 0.465145 0.464228 0.000038 0.441517 0.447765 0.441725 0.000036 0.002517 0.126430 0.014883 0.000747 0.002505 0.108679 0.013477 0.000653 0.458003 0.457876 0.457442 0.000073 0.471242 0.472413 0.471014 0.000077 0.435228 0.441304 0.435314 0.000069 0.447805 0.454227 0.448137 0.000071 1011.320000 1013.050000 1008.630333 1185.406543 1001.880000 997.000000 997.567700 1067.990057 7986.800000 7989.950000 7993.801967 1855.359258
779 0.002491 0.119450 0.013992 0.000391 0.463840 0.463911 0.464167 0.000039 0.440772 0.446688 0.441658 0.000036 0.002494 0.130937 0.014713 0.000708 0.002487 0.107964 0.013271 0.000612 0.457330 0.456770 0.457375 0.000073 0.470350 0.471052 0.470959 0.000079 0.434588 0.440479 0.435242 0.000068 0.446957 0.452898 0.448075 0.000072 1006.620000 1008.510000 1008.276100 1187.035137 1001.930000 997.160000 997.941033 1057.937564 7991.450000 7994.330000 7993.782867 1842.406950
780 0.002514 0.117325 0.013968 0.000405 0.464125 0.464236 0.464193 0.000039 0.441045 0.446890 0.441682 0.000036 0.002529 0.119447 0.014584 0.000695 0.002500 0.115203 0.013353 0.000642 0.457223 0.458194 0.457383 0.000074 0.471027 0.470277 0.471003 0.000079 0.434489 0.441257 0.435243 0.000069 0.447600 0.452523 0.448120 0.000073 1006.890000 1007.040000 1007.896033 1195.069283 1001.010000 993.190000 997.911000 1069.152616 7992.100000 7999.770000 7994.192967 1849.244415
781 0.002551 0.119904 0.014277 0.000418 0.465080 0.463592 0.464152 0.000038 0.441954 0.446408 0.441659 0.000036 0.002551 0.122197 0.015044 0.000744 0.002550 0.117611 0.013510 0.000657 0.458411 0.457291 0.457340 0.000073 0.471750 0.469893 0.470965 0.000077 0.435618 0.440536 0.435226 0.000068 0.448290 0.452279 0.448092 0.000071 1008.640000 1007.530000 1007.721100 1208.071749 1001.870000 989.140000 997.800700 1074.401597 7989.490000 8003.330000 7994.478200 1838.565496
782 0.002484 0.121699 0.014136 0.000401 0.463171 0.463527 0.464153 0.000039 0.440137 0.446435 0.441652 0.000036 0.002465 0.135058 0.014915 0.000723 0.002504 0.108340 0.013356 0.000623 0.456275 0.456487 0.457282 0.000073 0.470068 0.470566 0.471024 0.000077 0.433584 0.440416 0.435164 0.000068 0.446690 0.452455 0.448141 0.000071 1008.680000 1011.070000 1007.846033 1217.239199 1006.880000 996.500000 998.103033 1087.763286 7984.440000 7992.430000 7994.050933 1855.841083
783 0.002536 0.114560 0.013984 0.000403 0.464291 0.462071 0.464073 0.000038 0.441204 0.444695 0.441569 0.000036 0.002569 0.119251 0.014504 0.000695 0.002503 0.109869 0.013463 0.000641 0.456490 0.455338 0.457204 0.000074 0.472093 0.468803 0.470943 0.000076 0.433794 0.438534 0.435069 0.000070 0.448614 0.450856 0.448069 0.000070 1009.230000 1014.450000 1007.714600 1205.772231 1005.910000 988.950000 998.354167 1109.741981 7984.860000 7996.600000 7993.931233 1859.178610
784 0.002534 0.120273 0.014047 0.000404 0.464736 0.464340 0.464065 0.000039 0.441626 0.447137 0.441564 0.000037 0.002539 0.124955 0.014632 0.000707 0.002529 0.115590 0.013461 0.000648 0.457089 0.458288 0.457216 0.000074 0.472384 0.470392 0.470914 0.000078 0.434361 0.441621 0.435087 0.000070 0.448891 0.452652 0.448041 0.000072 1010.020000 1013.240000 1007.396700 1202.061520 1000.910000 998.320000 998.903200 1101.729986 7989.070000 7988.440000 7993.700100 1832.592762
785 0.002512 0.116829 0.014036 0.000408 0.463461 0.464772 0.464120 0.000039 0.440413 0.447374 0.441615 0.000036 0.002492 0.122126 0.014693 0.000705 0.002531 0.111531 0.013379 0.000627 0.456157 0.457889 0.457259 0.000074 0.470764 0.471654 0.470980 0.000079 0.433474 0.441101 0.435130 0.000069 0.447353 0.453648 0.448100 0.000072 1007.650000 1004.240000 1007.446733 1218.643871 998.230000 997.750000 998.730933 1077.823979 7994.120000 7998.010000 7993.822333 1826.456145
786 0.002507 0.120083 0.013866 0.000394 0.463829 0.465287 0.464149 0.000039 0.440763 0.448027 0.441635 0.000037 0.002489 0.112119 0.014281 0.000671 0.002524 0.128046 0.013450 0.000648 0.456857 0.458010 0.457332 0.000074 0.470800 0.472564 0.470966 0.000079 0.434139 0.440715 0.435180 0.000069 0.447386 0.455339 0.448090 0.000073 1004.550000 1013.700000 1007.727567 1209.776146 1002.430000 998.460000 998.998300 1056.412428 7993.020000 7987.840000 7993.274133 1816.878387
787 0.002512 0.122074 0.014164 0.000401 0.463247 0.464559 0.464097 0.000039 0.440210 0.447435 0.441601 0.000037 0.002548 0.132480 0.014719 0.000713 0.002476 0.111667 0.013609 0.000634 0.456195 0.458243 0.457255 0.000075 0.470299 0.470876 0.470940 0.000079 0.433513 0.441954 0.435128 0.000070 0.446908 0.452915 0.448073 0.000073 1006.210000 1010.470000 1007.589467 1216.857159 1001.000000 1000.760000 998.648767 1088.415465 7992.790000 7988.770000 7993.761767 1845.465918
788 0.002539 0.120240 0.014096 0.000396 0.464038 0.464128 0.464081 0.000039 0.440963 0.446934 0.441582 0.000037 0.002523 0.116701 0.014557 0.000677 0.002555 0.123779 0.013635 0.000656 0.456609 0.457191 0.457266 0.000075 0.471467 0.471066 0.470896 0.000079 0.433904 0.440166 0.435131 0.000070 0.448021 0.453702 0.448033 0.000073 1008.770000 1011.890000 1007.710900 1190.612421 998.800000 990.760000 998.407833 1092.847523 7992.430000 7997.350000 7993.881267 1812.425737
789 0.002507 0.122626 0.014425 0.000438 0.463810 0.464742 0.464048 0.000039 0.440745 0.447636 0.441567 0.000037 0.002513 0.134403 0.015092 0.000766 0.002501 0.110849 0.013758 0.000688 0.458013 0.457200 0.457288 0.000075 0.469607 0.472285 0.470809 0.000079 0.435238 0.441060 0.435178 0.000070 0.446252 0.454213 0.447956 0.000073 1017.090000 1006.270000 1007.626067 1172.674985 1005.310000 990.370000 998.462300 1090.882495 7977.600000 8003.360000 7993.911633 1808.019593
790 0.002491 0.119502 0.014162 0.000414 0.464030 0.464070 0.463974 0.000039 0.440953 0.446842 0.441483 0.000037 0.002483 0.123043 0.014728 0.000715 0.002500 0.115961 0.013596 0.000655 0.456837 0.458214 0.457247 0.000074 0.471223 0.469926 0.470701 0.000079 0.434119 0.441456 0.435121 0.000069 0.447787 0.452228 0.447846 0.000073 1004.930000 1005.780000 1007.581967 1190.214127 997.900000 999.980000 998.398800 1088.254074 7997.170000 7994.240000 7994.019233 1802.057123
791 0.002533 0.116686 0.014125 0.000407 0.464674 0.465098 0.464023 0.000039 0.441567 0.447678 0.441528 0.000037 0.002505 0.126069 0.014704 0.000718 0.002562 0.107303 0.013546 0.000639 0.457476 0.457912 0.457312 0.000074 0.471872 0.472285 0.470733 0.000079 0.434727 0.441320 0.435182 0.000069 0.448407 0.454035 0.447873 0.000073 1008.170000 1010.880000 1007.859233 1189.121452 996.180000 993.960000 997.896267 1081.277256 7995.650000 7995.160000 7994.244500 1803.880704
792 0.002523 0.120498 0.014328 0.000412 0.463619 0.464699 0.463990 0.000039 0.440564 0.447489 0.441507 0.000037 0.002495 0.125689 0.014818 0.000707 0.002551 0.115308 0.013839 0.000676 0.456823 0.458993 0.457314 0.000075 0.470415 0.470405 0.470666 0.000078 0.434106 0.442328 0.435189 0.000070 0.447022 0.452650 0.447825 0.000072 1004.450000 1003.310000 1007.899367 1197.113474 996.450000 994.600000 997.620233 1085.955209 7999.100000 8002.090000 7994.480400 1846.949919
793 0.002520 0.121065 0.014267 0.000408 0.463116 0.463022 0.463906 0.000039 0.440086 0.445925 0.441424 0.000037 0.002532 0.125639 0.014819 0.000718 0.002508 0.116490 0.013716 0.000645 0.456248 0.457691 0.457211 0.000075 0.469983 0.468354 0.470602 0.000079 0.433562 0.441089 0.435091 0.000070 0.446609 0.450760 0.447757 0.000073 1011.390000 1014.060000 1008.207833 1204.249326 995.540000 990.990000 997.576767 1111.593800 7993.070000 7994.950000 7994.215400 1863.657593
794 0.002542 0.122154 0.014340 0.000410 0.463905 0.463920 0.463888 0.000040 0.440837 0.446832 0.441410 0.000038 0.002522 0.116986 0.014831 0.000710 0.002562 0.127322 0.013849 0.000673 0.457313 0.456496 0.457188 0.000076 0.470498 0.471344 0.470588 0.000080 0.434574 0.439521 0.435070 0.000070 0.447101 0.454143 0.447751 0.000074 1010.910000 1009.540000 1008.153333 1213.025164 992.360000 1002.840000 997.538367 1122.960601 7996.730000 7987.620000 7994.308300 1864.574229
795 0.002511 0.119230 0.014447 0.000403 0.464106 0.463505 0.463826 0.000040 0.441026 0.446291 0.441357 0.000038 0.002535 0.131437 0.015053 0.000724 0.002487 0.107024 0.013841 0.000643 0.457058 0.457407 0.457207 0.000076 0.471155 0.469603 0.470446 0.000081 0.434331 0.441109 0.435099 0.000070 0.447721 0.451474 0.447616 0.000075 1012.770000 1010.040000 1008.420633 1211.451196 1005.290000 997.630000 997.258867 1119.310132 7981.940000 7992.330000 7994.320500 1853.642220
796 0.002513 0.122077 0.014539 0.000425 0.463639 0.463809 0.463901 0.000040 0.440583 0.446722 0.441433 0.000038 0.002500 0.124315 0.015031 0.000727 0.002525 0.119840 0.014047 0.000679 0.456434 0.455616 0.457229 0.000073 0.470845 0.472002 0.470572 0.000082 0.433737 0.439051 0.435119 0.000069 0.447429 0.454393 0.447746 0.000076 1011.140000 1005.640000 1008.369733 1211.173338 994.880000 998.510000 997.307300 1137.555275 7993.980000 7995.850000 7994.322967 1859.882920
797 0.002530 0.119905 0.014428 0.000411 0.463661 0.464388 0.463887 0.000040 0.440605 0.447164 0.441414 0.000038 0.002555 0.141232 0.014973 0.000738 0.002505 0.098579 0.013883 0.000645 0.457125 0.457742 0.457190 0.000075 0.470197 0.471033 0.470585 0.000082 0.434396 0.441917 0.435079 0.000070 0.446813 0.452410 0.447750 0.000076 1014.720000 1011.600000 1008.673167 1235.893416 995.110000 994.210000 997.326567 1139.417239 7990.170000 7994.190000 7994.000267 1859.746973
798 0.002504 0.118039 0.014304 0.000407 0.464463 0.464680 0.463978 0.000041 0.441365 0.447348 0.441495 0.000039 0.002525 0.122287 0.014659 0.000693 0.002483 0.113791 0.013949 0.000670 0.457662 0.457698 0.457311 0.000074 0.471264 0.471661 0.470645 0.000084 0.434905 0.440927 0.435179 0.000069 0.447825 0.453768 0.447810 0.000077 1012.490000 1010.700000 1009.263700 1266.318046 994.450000 998.080000 996.855967 1149.381365 7993.060000 7991.220000 7993.880333 1885.123011
799 0.002540 0.120317 0.014369 0.000408 0.464092 0.463819 0.463888 0.000041 0.441014 0.446644 0.441412 0.000038 0.002569 0.132095 0.014873 0.000710 0.002511 0.108538 0.013865 0.000654 0.456916 0.457809 0.457258 0.000075 0.471267 0.469828 0.470518 0.000082 0.434199 0.441524 0.435139 0.000070 0.447829 0.451764 0.447686 0.000076 1011.880000 1011.230000 1009.268600 1303.615300 997.470000 993.810000 996.436267 1150.390489 7990.650000 7994.960000 7994.295133 1908.339568
800 0.002520 0.119443 0.014135 0.000406 0.463249 0.463639 0.463883 0.000041 0.440212 0.446429 0.441396 0.000038 0.002483 0.121278 0.014463 0.000685 0.002558 0.117608 0.013808 0.000669 0.456330 0.456464 0.457244 0.000074 0.470167 0.470814 0.470523 0.000082 0.433637 0.439705 0.435105 0.000069 0.446787 0.453153 0.447687 0.000076 1001.180000 1005.960000 1009.309500 1316.730312 1004.650000 1006.500000 996.561267 1165.873078 7994.170000 7987.540000 7994.129233 1906.994653
801 0.002537 0.119940 0.014295 0.000413 0.464031 0.464412 0.463909 0.000040 0.440956 0.447189 0.441429 0.000038 0.002559 0.135584 0.014863 0.000748 0.002515 0.104296 0.013728 0.000632 0.458020 0.457462 0.457201 0.000075 0.470041 0.471363 0.470618 0.000082 0.435247 0.441368 0.435084 0.000070 0.446665 0.453009 0.447774 0.000076 1004.320000 1018.750000 1009.231833 1314.581101 997.960000 986.600000 996.443600 1170.721702 7997.720000 7994.650000 7994.324567 1927.153173
802 0.002538 0.126815 0.014468 0.000436 0.463152 0.463608 0.463945 0.000040 0.440121 0.446769 0.441471 0.000038 0.002506 0.131695 0.014998 0.000774 0.002570 0.121936 0.013939 0.000679 0.457619 0.456744 0.457287 0.000075 0.468684 0.470473 0.470602 0.000081 0.434864 0.440491 0.435172 0.000070 0.445379 0.453046 0.447769 0.000075 1009.260000 1006.740000 1009.334033 1324.883531 993.170000 997.190000 996.335967 1180.159452 7997.570000 7996.070000 7994.330000 1936.117621
803 0.002505 0.121103 0.014220 0.000403 0.464137 0.463600 0.463926 0.000040 0.441055 0.446475 0.441440 0.000038 0.002510 0.130515 0.014540 0.000691 0.002500 0.111691 0.013900 0.000668 0.457219 0.457853 0.457253 0.000075 0.471054 0.469347 0.470598 0.000081 0.434484 0.441486 0.435117 0.000069 0.447626 0.451464 0.447763 0.000075 1008.910000 1008.150000 1009.299867 1324.492114 999.090000 998.330000 996.053167 1157.480726 7992.000000 7993.520000 7994.646967 1901.784181
804 0.002511 0.121338 0.014303 0.000428 0.464009 0.462057 0.463914 0.000040 0.440934 0.445021 0.441433 0.000038 0.002481 0.118239 0.014594 0.000700 0.002541 0.124437 0.014012 0.000696 0.457572 0.455134 0.457249 0.000075 0.470447 0.468980 0.470579 0.000081 0.434817 0.438289 0.435116 0.000070 0.447051 0.451752 0.447750 0.000075 1008.810000 1007.100000 1009.323733 1343.557364 996.690000 992.950000 996.087433 1155.640523 7994.500000 7999.950000 7994.588833 1921.400431
805 0.002508 0.120756 0.014008 0.000390 0.463939 0.463751 0.463893 0.000041 0.440868 0.446602 0.441399 0.000038 0.002528 0.121658 0.014438 0.000667 0.002489 0.119855 0.013578 0.000650 0.457624 0.457090 0.457169 0.000075 0.470254 0.470412 0.470616 0.000082 0.434870 0.440319 0.435033 0.000070 0.446866 0.452884 0.447764 0.000076 1008.500000 1007.090000 1009.156767 1349.256932 993.010000 995.770000 995.684267 1154.811800 7998.490000 7997.140000 7995.158967 1901.914195
806 0.002486 0.119328 0.014088 0.000407 0.463298 0.462403 0.463929 0.000040 0.440258 0.445249 0.441437 0.000038 0.002481 0.117742 0.014579 0.000715 0.002492 0.120914 0.013596 0.000645 0.456343 0.455817 0.457232 0.000074 0.470253 0.468988 0.470627 0.000081 0.433650 0.438913 0.435099 0.000069 0.446865 0.451584 0.447775 0.000075 1007.310000 1014.720000 1009.294067 1345.811008 998.050000 1003.670000 995.347767 1161.675787 7994.640000 7981.610000 7995.358167 1890.394421
807 0.002487 0.116929 0.014011 0.000394 0.463246 0.464126 0.464020 0.000041 0.440208 0.446766 0.441519 0.000038 0.002518 0.121362 0.014402 0.000667 0.002456 0.112496 0.013621 0.000667 0.456033 0.457543 0.457313 0.000074 0.470458 0.470708 0.470727 0.000082 0.433358 0.440734 0.435167 0.000069 0.447058 0.452797 0.447871 0.000075 1010.810000 1014.040000 1009.210533 1357.056871 995.530000 985.530000 995.044933 1160.459918 7993.660000 8000.430000 7995.744533 1880.820849
808 0.002521 0.123522 0.014189 0.000415 0.463314 0.464229 0.464001 0.000041 0.440274 0.447194 0.441511 0.000039 0.002483 0.121308 0.014575 0.000696 0.002558 0.125737 0.013803 0.000679 0.455566 0.457301 0.457314 0.000075 0.471061 0.471157 0.470689 0.000082 0.432912 0.440501 0.435177 0.000070 0.447636 0.453886 0.447844 0.000076 1010.470000 1003.180000 1009.094567 1365.201687 996.980000 995.930000 994.973667 1187.548996 7992.550000 8000.890000 7995.931767 1905.502979
809 0.002492 0.116980 0.014172 0.000397 0.463152 0.463521 0.464062 0.000040 0.440119 0.446194 0.441568 0.000038 0.002432 0.125658 0.014670 0.000697 0.002551 0.108303 0.013673 0.000639 0.455599 0.456898 0.457344 0.000075 0.470705 0.470145 0.470780 0.000083 0.432941 0.440336 0.435211 0.000070 0.447297 0.452053 0.447925 0.000076 1010.040000 1015.010000 1009.427100 1356.898823 993.370000 998.290000 994.609000 1198.038038 7996.590000 7986.700000 7995.963900 1923.605596
810 0.002533 0.118467 0.014362 0.000436 0.464495 0.463414 0.464076 0.000041 0.441397 0.446167 0.441590 0.000038 0.002550 0.118131 0.014748 0.000721 0.002516 0.118804 0.013976 0.000711 0.457206 0.456740 0.457352 0.000075 0.471785 0.470089 0.470799 0.000083 0.434473 0.439810 0.435222 0.000070 0.448321 0.452524 0.447958 0.000076 1007.170000 1002.240000 1009.727500 1363.759199 995.340000 991.990000 994.175667 1214.703422 7997.490000 8005.770000 7996.096833 1955.356229
811 0.002524 0.115953 0.014036 0.000393 0.463957 0.464547 0.464107 0.000040 0.440886 0.447117 0.441604 0.000037 0.002553 0.119446 0.014558 0.000682 0.002495 0.112461 0.013514 0.000629 0.456409 0.458765 0.457351 0.000074 0.471506 0.470329 0.470863 0.000083 0.433716 0.441799 0.435211 0.000069 0.448055 0.452436 0.447996 0.000076 1012.260000 1011.800000 1009.811600 1358.810905 995.990000 985.080000 994.193267 1219.421641 7991.750000 8003.120000 7995.995133 1955.209602
812 0.002483 0.112524 0.014113 0.000410 0.463222 0.463607 0.464101 0.000039 0.440185 0.446053 0.441601 0.000037 0.002510 0.124774 0.014745 0.000717 0.002456 0.100273 0.013481 0.000624 0.455685 0.456902 0.457348 0.000073 0.470759 0.470313 0.470854 0.000082 0.433026 0.440295 0.435218 0.000068 0.447344 0.451811 0.447985 0.000075 1007.140000 1013.140000 1009.747600 1368.459381 993.200000 992.940000 994.183500 1234.445476 7999.660000 7993.920000 7996.068900 1982.939632
813 0.002491 0.117832 0.014245 0.000415 0.463483 0.463757 0.464023 0.000040 0.440433 0.446461 0.441534 0.000037 0.002507 0.125359 0.014722 0.000718 0.002474 0.110306 0.013769 0.000659 0.456843 0.456872 0.457219 0.000073 0.470123 0.470643 0.470828 0.000082 0.434126 0.440296 0.435094 0.000069 0.446740 0.452626 0.447975 0.000075 1004.640000 1010.600000 1009.210800 1371.709974 1005.030000 989.100000 994.316467 1213.744206 7990.330000 8000.300000 7996.472733 1989.017549
814 0.002524 0.119294 0.014079 0.000412 0.463843 0.464545 0.463947 0.000040 0.440777 0.447282 0.441454 0.000038 0.002601 0.120390 0.014482 0.000692 0.002447 0.118199 0.013676 0.000665 0.456277 0.458393 0.457083 0.000074 0.471409 0.470696 0.470811 0.000082 0.433593 0.441493 0.434953 0.000069 0.447961 0.453071 0.447954 0.000075 1011.250000 1012.700000 1009.412000 1370.275875 995.250000 996.560000 994.736900 1188.654506 7993.500000 7990.740000 7995.851100 1997.204602
815 0.002504 0.121624 0.014260 0.000438 0.463793 0.464300 0.463902 0.000040 0.440729 0.447166 0.441420 0.000038 0.002520 0.125190 0.014705 0.000725 0.002488 0.118058 0.013815 0.000679 0.456239 0.457864 0.456992 0.000075 0.471347 0.470735 0.470812 0.000083 0.433553 0.441230 0.434877 0.000070 0.447904 0.453101 0.447962 0.000076 1009.670000 1014.280000 1009.193933 1376.046943 997.330000 988.090000 994.892400 1177.890279 7993.000000 7997.630000 7995.913667 1979.743999
816 0.002523 0.120047 0.014087 0.000395 0.463757 0.463580 0.463902 0.000041 0.440695 0.446404 0.441411 0.000038 0.002554 0.132847 0.014570 0.000693 0.002491 0.107248 0.013603 0.000635 0.456134 0.456648 0.456933 0.000076 0.471379 0.470512 0.470871 0.000083 0.433455 0.440458 0.434815 0.000071 0.447935 0.452349 0.448008 0.000076 1008.500000 1003.820000 1009.076033 1381.650422 996.070000 990.460000 994.933567 1173.217606 7995.430000 8005.720000 7995.990400 1995.295981
817 0.002512 0.118156 0.013898 0.000380 0.462964 0.464146 0.463962 0.000041 0.439942 0.446847 0.441459 0.000038 0.002471 0.114534 0.014285 0.000665 0.002553 0.121779 0.013510 0.000620 0.455802 0.457316 0.456905 0.000074 0.470126 0.470976 0.471020 0.000083 0.433136 0.440177 0.434774 0.000069 0.446748 0.453517 0.448144 0.000076 1010.750000 1016.920000 1009.046400 1386.275693 1000.220000 988.630000 995.039033 1178.467066 7989.030000 7994.450000 7995.914567 2007.537544
818 0.002534 0.116162 0.014071 0.000395 0.464469 0.462480 0.463914 0.000040 0.441372 0.445164 0.441422 0.000038 0.002529 0.121874 0.014439 0.000682 0.002539 0.110450 0.013703 0.000643 0.458381 0.455579 0.456837 0.000074 0.470556 0.469381 0.470992 0.000083 0.435589 0.438894 0.434717 0.000069 0.447155 0.451435 0.448127 0.000076 1016.440000 1006.480000 1009.057633 1381.944008 996.890000 997.270000 994.953000 1196.847824 7986.670000 7996.250000 7995.989367 2021.232348
819 0.002466 0.120630 0.014183 0.000415 0.463979 0.463511 0.463973 0.000040 0.440903 0.446367 0.441484 0.000038 0.002481 0.136170 0.014556 0.000708 0.002452 0.105089 0.013810 0.000673 0.457061 0.456290 0.456890 0.000074 0.470897 0.470732 0.471057 0.000082 0.434332 0.440284 0.434773 0.000069 0.447475 0.452450 0.448194 0.000075 1011.400000 1006.550000 1008.736900 1386.121000 994.960000 1000.270000 995.059367 1205.080806 7993.640000 7993.180000 7996.203733 2040.704462
820 0.002488 0.119834 0.014044 0.000395 0.463332 0.463720 0.463901 0.000040 0.440290 0.446526 0.441409 0.000037 0.002439 0.109183 0.014543 0.000681 0.002538 0.130485 0.013545 0.000642 0.456163 0.456435 0.456818 0.000074 0.470502 0.471006 0.470984 0.000082 0.433477 0.439072 0.434705 0.000069 0.447104 0.453980 0.448112 0.000075 1012.020000 1007.600000 1008.609100 1391.437367 1000.470000 998.220000 995.199367 1185.766958 7987.510000 7994.180000 7996.191533 2027.447437
821 0.002502 0.122080 0.014310 0.000427 0.464200 0.463574 0.463887 0.000039 0.441115 0.446499 0.441408 0.000037 0.002523 0.124818 0.014741 0.000724 0.002480 0.119342 0.013880 0.000693 0.457254 0.457284 0.456838 0.000073 0.471146 0.469864 0.470936 0.000081 0.434517 0.440661 0.434733 0.000069 0.447713 0.452338 0.448084 0.000074 1003.400000 1008.260000 1008.514200 1389.098102 1001.730000 993.120000 995.195900 1176.109493 7994.870000 7998.620000 7996.289900 2025.372092
822 0.002495 0.114442 0.014157 0.000422 0.463106 0.463399 0.463904 0.000039 0.440076 0.445951 0.441417 0.000037 0.002426 0.125179 0.014884 0.000743 0.002563 0.103704 0.013431 0.000638 0.455228 0.456717 0.456831 0.000072 0.470984 0.470080 0.470977 0.000081 0.432588 0.440141 0.434734 0.000068 0.447563 0.451761 0.448100 0.000074 1011.520000 1004.490000 1008.445167 1378.795551 994.830000 992.030000 995.075333 1173.172794 7993.650000 8003.480000 7996.479500 2031.487606
823 0.002491 0.119425 0.013918 0.000390 0.464252 0.463946 0.463840 0.000038 0.441163 0.446720 0.441344 0.000036 0.002453 0.129628 0.014567 0.000714 0.002529 0.109221 0.013270 0.000602 0.457673 0.457148 0.456684 0.000072 0.470830 0.470744 0.470996 0.000081 0.434912 0.440772 0.434578 0.000067 0.447415 0.452668 0.448110 0.000074 1012.570000 1014.840000 1008.437900 1377.151317 992.540000 998.590000 994.819300 1166.375002 7994.890000 7986.570000 7996.742800 2039.492501
824 0.002485 0.117198 0.014013 0.000407 0.463953 0.463432 0.463894 0.000038 0.440880 0.446120 0.441400 0.000036 0.002530 0.114395 0.014458 0.000695 0.002441 0.120001 0.013567 0.000652 0.456901 0.457288 0.456760 0.000073 0.471006 0.469576 0.471029 0.000079 0.434182 0.440143 0.434645 0.000068 0.447578 0.452097 0.448155 0.000073 1010.440000 1008.460000 1008.242167 1393.739430 999.930000 994.790000 994.641167 1175.855103 7989.630000 7996.750000 7997.116667 2058.686190
825 0.002546 0.119731 0.014057 0.000427 0.462990 0.463133 0.463873 0.000038 0.439968 0.445963 0.441382 0.000036 0.002519 0.118493 0.014570 0.000717 0.002574 0.120969 0.013544 0.000667 0.455859 0.456186 0.456655 0.000074 0.470121 0.470080 0.471090 0.000081 0.433192 0.439301 0.434551 0.000069 0.446744 0.452624 0.448213 0.000074 1006.100000 1007.500000 1008.630167 1396.126036 996.330000 998.450000 994.157267 1191.331232 7997.570000 7994.050000 7997.212567 2076.162390
826 0.002530 0.114895 0.013864 0.000403 0.464432 0.463046 0.463937 0.000038 0.441337 0.445639 0.441433 0.000036 0.002550 0.128378 0.014493 0.000705 0.002510 0.101412 0.013235 0.000615 0.457621 0.455430 0.456782 0.000075 0.471244 0.470662 0.471091 0.000079 0.434867 0.439077 0.434668 0.000070 0.447807 0.452200 0.448199 0.000073 1001.710000 1010.860000 1008.271267 1387.430348 1000.660000 993.600000 993.929267 1177.934013 7997.630000 7995.540000 7997.799467 2053.687987
827 0.002490 0.116509 0.013980 0.000399 0.463742 0.462912 0.464001 0.000038 0.440680 0.445592 0.441500 0.000036 0.002533 0.132573 0.014490 0.000683 0.002447 0.100445 0.013470 0.000640 0.456879 0.455744 0.456884 0.000075 0.470605 0.470080 0.471118 0.000080 0.434162 0.439585 0.434764 0.000069 0.447197 0.451598 0.448235 0.000074 1015.980000 1015.330000 1008.733733 1368.396485 994.030000 986.690000 993.652700 1187.634230 7989.990000 7997.980000 7997.613567 2056.077036
828 0.002490 0.120971 0.014114 0.000415 0.463728 0.464440 0.464022 0.000037 0.440666 0.447266 0.441526 0.000035 0.002480 0.126672 0.014653 0.000700 0.002501 0.115269 0.013576 0.000654 0.456433 0.456712 0.456915 0.000074 0.471022 0.472167 0.471128 0.000080 0.433736 0.440210 0.434802 0.000069 0.447596 0.454322 0.448251 0.000073 1009.170000 1011.870000 1008.882900 1358.998265 991.950000 993.800000 993.437700 1181.700534 7998.880000 7994.330000 7997.679400 2051.751416
829 0.002520 0.119327 0.014234 0.000439 0.464870 0.462433 0.464030 0.000038 0.441753 0.445278 0.441541 0.000036 0.002527 0.126029 0.014876 0.000760 0.002513 0.112625 0.013591 0.000667 0.458356 0.454164 0.456827 0.000075 0.471385 0.470702 0.471234 0.000079 0.435564 0.437757 0.434729 0.000070 0.447941 0.452798 0.448352 0.000072 1008.510000 1012.090000 1009.001433 1349.018203 989.740000 992.020000 993.346233 1200.647383 8001.750000 7995.890000 7997.652333 2074.834735
830 0.002476 0.116537 0.014073 0.000410 0.463317 0.463502 0.464123 0.000038 0.440275 0.446154 0.441620 0.000036 0.002471 0.114606 0.014459 0.000687 0.002482 0.118467 0.013688 0.000662 0.455895 0.456891 0.456880 0.000075 0.470739 0.470114 0.471366 0.000079 0.433223 0.439777 0.434759 0.000070 0.447326 0.452531 0.448482 0.000073 1007.090000 1017.510000 1009.015767 1346.964587 989.710000 991.640000 993.299033 1198.255534 8003.200000 7990.850000 7997.685200 2073.132462
831 0.002491 0.116421 0.014273 0.000426 0.464256 0.463278 0.464120 0.000038 0.441167 0.445935 0.441628 0.000036 0.002499 0.120633 0.014641 0.000722 0.002484 0.112210 0.013905 0.000687 0.457559 0.456305 0.456923 0.000074 0.470953 0.470250 0.471317 0.000079 0.434806 0.439522 0.434809 0.000070 0.447529 0.452348 0.448446 0.000073 1002.360000 1007.890000 1008.365867 1363.446513 993.840000 984.400000 993.093500 1205.307766 8003.800000 8007.710000 7998.540633 2094.044630
832 0.002526 0.118146 0.013932 0.000389 0.464037 0.463396 0.464170 0.000038 0.440961 0.446133 0.441658 0.000036 0.002534 0.127786 0.014620 0.000696 0.002519 0.108506 0.013244 0.000607 0.457154 0.456187 0.456918 0.000076 0.470920 0.470604 0.471422 0.000078 0.434423 0.439767 0.434803 0.000071 0.447500 0.452499 0.448513 0.000072 1006.130000 1008.160000 1008.292700 1357.092744 993.150000 991.250000 992.708033 1213.282819 8000.720000 8000.590000 7998.999267 2103.881564
833 0.002512 0.124496 0.014118 0.000384 0.463277 0.464055 0.464073 0.000039 0.440239 0.447077 0.441576 0.000036 0.002525 0.135765 0.014636 0.000706 0.002498 0.113226 0.013600 0.000622 0.455763 0.456836 0.456843 0.000075 0.470790 0.471273 0.471304 0.000079 0.433101 0.440782 0.434732 0.000070 0.447376 0.453371 0.448419 0.000073 1011.810000 1012.640000 1008.385967 1363.001785 992.450000 992.040000 992.454700 1231.412938 7995.740000 7995.320000 7999.159333 2102.920108
834 0.002548 0.118639 0.014496 0.000431 0.463139 0.464253 0.464109 0.000038 0.440109 0.446973 0.441628 0.000036 0.002555 0.135358 0.015067 0.000760 0.002541 0.101920 0.013925 0.000662 0.455596 0.456610 0.456894 0.000075 0.470682 0.471897 0.471323 0.000078 0.432944 0.440547 0.434803 0.000070 0.447275 0.453398 0.448453 0.000072 1012.260000 1015.280000 1008.521533 1357.426181 990.970000 991.560000 992.330867 1226.436046 7996.770000 7993.160000 7999.147600 2058.007711
835 0.002533 0.121077 0.014261 0.000427 0.464798 0.463002 0.464091 0.000038 0.441685 0.445906 0.441599 0.000036 0.002545 0.122049 0.014743 0.000719 0.002521 0.120105 0.013779 0.000668 0.457904 0.456158 0.456852 0.000075 0.471691 0.469847 0.471329 0.000078 0.435136 0.439452 0.434747 0.000070 0.448233 0.452360 0.448452 0.000072 1007.220000 1003.040000 1008.836733 1349.339451 997.670000 993.930000 991.988867 1237.342294 7995.110000 8003.030000 7999.174400 2064.675252
836 0.002509 0.121217 0.014275 0.000431 0.463912 0.462771 0.464108 0.000038 0.440842 0.445693 0.441616 0.000036 0.002508 0.137202 0.014920 0.000741 0.002510 0.105232 0.013631 0.000661 0.456995 0.456125 0.456991 0.000074 0.470829 0.469418 0.471224 0.000078 0.434271 0.440179 0.434887 0.000069 0.447413 0.451208 0.448345 0.000072 1004.210000 1009.160000 1008.814333 1348.255782 990.910000 984.270000 992.099567 1241.724859 8004.880000 8006.570000 7999.086100 2037.613350
837 0.002530 0.115183 0.014083 0.000395 0.464665 0.462821 0.464124 0.000039 0.441558 0.445439 0.441622 0.000036 0.002552 0.120174 0.014558 0.000673 0.002508 0.110191 0.013609 0.000638 0.456943 0.456029 0.457032 0.000074 0.472388 0.469613 0.471216 0.000079 0.434223 0.439236 0.434908 0.000069 0.448894 0.451642 0.448336 0.000072 1008.180000 1005.800000 1008.824700 1343.537664 992.320000 988.350000 991.874867 1239.339450 7999.500000 8005.850000 7999.300433 2020.672757
838 0.002498 0.117935 0.013945 0.000377 0.463933 0.464424 0.464129 0.000038 0.440861 0.447100 0.441620 0.000035 0.002530 0.117427 0.014592 0.000684 0.002466 0.118444 0.013299 0.000587 0.457175 0.457526 0.457110 0.000073 0.470692 0.471323 0.471149 0.000079 0.434442 0.440521 0.434984 0.000068 0.447280 0.453679 0.448256 0.000072 1012.220000 1012.720000 1009.149067 1347.802140 994.450000 987.340000 991.514633 1270.062454 7993.330000 7999.940000 7999.336300 2026.716570
839 0.002529 0.114021 0.014014 0.000385 0.463506 0.462580 0.464152 0.000039 0.440457 0.445152 0.441645 0.000036 0.002512 0.118575 0.014387 0.000662 0.002545 0.109468 0.013640 0.000635 0.456054 0.455196 0.457152 0.000075 0.470958 0.469963 0.471152 0.000079 0.433377 0.438365 0.435014 0.000069 0.447537 0.451938 0.448277 0.000073 1010.790000 1011.330000 1009.124600 1344.995853 991.650000 989.990000 991.228733 1271.255189 7997.560000 7998.680000 7999.646667 2040.766619
840 0.002518 0.121952 0.014141 0.000396 0.464556 0.463631 0.464196 0.000038 0.441454 0.446547 0.441693 0.000036 0.002526 0.128876 0.014617 0.000683 0.002510 0.115027 0.013665 0.000641 0.457081 0.455871 0.457128 0.000073 0.472032 0.471391 0.471263 0.000079 0.434353 0.439521 0.435003 0.000068 0.448556 0.453572 0.448383 0.000072 1012.900000 1010.040000 1008.857067 1334.840234 994.550000 992.340000 991.060700 1266.472955 7992.550000 7997.620000 8000.082233 2032.831393
841 0.002497 0.115779 0.014048 0.000398 0.464974 0.464963 0.464137 0.000039 0.441850 0.447503 0.441632 0.000037 0.002455 0.123568 0.014521 0.000679 0.002538 0.107989 0.013575 0.000634 0.457665 0.457341 0.457162 0.000074 0.472284 0.472584 0.471112 0.000079 0.434904 0.440652 0.435030 0.000069 0.448796 0.454355 0.448235 0.000073 1010.470000 1007.710000 1008.498000 1332.630704 991.510000 990.880000 990.880700 1296.452264 7998.020000 8001.410000 8000.621300 2035.555264
842 0.002497 0.117120 0.014103 0.000389 0.463544 0.463844 0.464042 0.000039 0.440491 0.446508 0.441545 0.000037 0.002481 0.112158 0.014552 0.000677 0.002514 0.122082 0.013654 0.000628 0.456528 0.456389 0.457033 0.000073 0.470559 0.471300 0.471050 0.000080 0.433826 0.439177 0.434909 0.000068 0.447157 0.453839 0.448180 0.000073 1006.190000 1010.340000 1008.333733 1306.525549 986.530000 985.620000 990.876833 1309.692239 8007.280000 8004.040000 8000.789433 1992.087905
843 0.002517 0.114616 0.014095 0.000389 0.462926 0.463360 0.464046 0.000039 0.439906 0.445923 0.441549 0.000037 0.002520 0.126422 0.014380 0.000678 0.002515 0.102810 0.013810 0.000634 0.455817 0.455991 0.457044 0.000073 0.470036 0.470730 0.471048 0.000080 0.433152 0.439512 0.434911 0.000068 0.446660 0.452334 0.448186 0.000074 1008.580000 1011.230000 1008.302567 1307.504039 988.350000 985.950000 990.405800 1318.021682 8003.070000 8002.820000 8001.291633 2019.772676
844 0.002542 0.116256 0.014174 0.000381 0.463976 0.462485 0.464026 0.000039 0.440904 0.445174 0.441534 0.000037 0.002571 0.125291 0.014523 0.000668 0.002513 0.107221 0.013825 0.000637 0.457249 0.455225 0.457053 0.000074 0.470704 0.469746 0.471000 0.000079 0.434515 0.438728 0.434927 0.000069 0.447294 0.451620 0.448141 0.000073 1008.460000 1007.430000 1008.554933 1308.378093 988.390000 991.050000 989.730467 1323.932259 8003.150000 8001.520000 8001.714600 1991.067136
845 0.002529 0.121585 0.014008 0.000379 0.463806 0.463133 0.464069 0.000040 0.440742 0.446056 0.441566 0.000037 0.002497 0.125343 0.014388 0.000658 0.002560 0.117828 0.013627 0.000625 0.456744 0.456389 0.457120 0.000074 0.470869 0.469878 0.471019 0.000081 0.434031 0.439837 0.434983 0.000068 0.447454 0.452275 0.448149 0.000074 1010.910000 1009.260000 1008.632767 1312.629840 988.140000 986.450000 989.488900 1311.575233 8000.950000 8004.290000 8001.878333 2004.777612
846 0.002522 0.121302 0.014050 0.000384 0.464405 0.463390 0.464058 0.000039 0.441311 0.446286 0.441558 0.000037 0.002571 0.117309 0.014311 0.000662 0.002473 0.125295 0.013788 0.000657 0.456769 0.457198 0.457067 0.000073 0.472041 0.469583 0.471050 0.000080 0.434060 0.440203 0.434929 0.000068 0.448562 0.452368 0.448187 0.000074 1006.750000 1007.260000 1008.744800 1308.811659 991.470000 989.910000 988.848333 1292.468567 8001.780000 8002.830000 8002.406867 1990.881804
847 0.002487 0.118550 0.014007 0.000370 0.464116 0.464259 0.464073 0.000039 0.441035 0.446973 0.441570 0.000037 0.002474 0.138939 0.014327 0.000653 0.002501 0.098160 0.013687 0.000606 0.456747 0.457835 0.457077 0.000073 0.471486 0.470683 0.471069 0.000080 0.434033 0.441890 0.434940 0.000068 0.448037 0.452057 0.448200 0.000074 1011.220000 1008.590000 1008.680967 1310.660852 983.670000 990.220000 988.601600 1280.313189 8005.110000 8001.190000 8002.717433 2004.148258
848 0.002531 0.115480 0.014197 0.000398 0.463464 0.463232 0.464139 0.000040 0.440418 0.445844 0.441642 0.000037 0.002605 0.118660 0.014652 0.000691 0.002457 0.112299 0.013742 0.000633 0.456457 0.456354 0.457082 0.000074 0.470472 0.470111 0.471196 0.000082 0.433764 0.439469 0.434961 0.000069 0.447071 0.452220 0.448324 0.000075 1016.960000 1012.900000 1008.925167 1318.665106 985.220000 974.590000 987.814733 1288.013181 7997.820000 8012.510000 8003.260100 2016.786926
849 0.002530 0.121153 0.014026 0.000373 0.464145 0.463723 0.464043 0.000039 0.441064 0.446595 0.441542 0.000037 0.002569 0.120137 0.014429 0.000653 0.002490 0.122169 0.013623 0.000632 0.455470 0.457064 0.456991 0.000075 0.472820 0.470383 0.471095 0.000081 0.432825 0.440217 0.434862 0.000069 0.449304 0.452972 0.448221 0.000075 1009.730000 1013.320000 1008.500633 1322.512450 986.050000 985.840000 987.973000 1279.566134 8004.220000 8000.840000 8003.526367 1992.422440
[truncated: 70,821 more chars]
