# Supplementary material for: A linear reciprocal relationship between robustness and plasticity in homeostatic biological networks
Source: PLoS One. 2023 Jan 26;18(1):e0277181. doi: 10.1371/journal.pone.0277181 (PMC9879506; doi:10.1371/journal.pone.0277181)
Supplement: S2 Data — (ZIP) [file pone.0277181.s002.zip › data/Fig2CD/fitness_20_avg.data]

0 0.397897 0.494253 0.462309 0.000262 0.463962 0.460887 0.462231 0.000061 0.450749 0.467560 0.462247 0.000048 0.405074 0.494280 0.463155 0.000517 0.390719 0.494225 0.461463 0.000533 0.457408 0.454866 0.455508 0.000118 0.470516 0.466909 0.468954 0.000127 0.446942 0.462748 0.457038 0.000093 0.454557 0.472372 0.467455 0.000100 994.160000 999.720000 1000.096533 882.086399 1017.550000 995.570000 1000.158833 888.816860 7988.290000 8004.710000 7999.744633 1562.653871
1 0.388784 0.492683 0.450626 0.000466 0.463231 0.461563 0.462514 0.000060 0.448341 0.467787 0.460137 0.000054 0.390745 0.493091 0.452088 0.000894 0.386824 0.492274 0.449164 0.000984 0.456502 0.455387 0.455907 0.000115 0.469959 0.467739 0.469122 0.000123 0.443351 0.462928 0.455143 0.000102 0.453332 0.472646 0.465131 0.000113 1002.380000 1010.640000 1008.262233 892.475776 1025.980000 1005.970000 1013.287500 900.953374 7971.640000 7983.390000 7978.450267 1564.619396
2 0.381515 0.487924 0.432122 0.000550 0.463595 0.463164 0.462929 0.000057 0.447179 0.468116 0.456768 0.000054 0.386714 0.488663 0.435304 0.001157 0.376315 0.487186 0.428941 0.001367 0.455586 0.456212 0.456404 0.000110 0.471605 0.470116 0.469454 0.000116 0.441811 0.462702 0.452184 0.000104 0.452547 0.473530 0.461351 0.000120 1005.330000 1009.400000 1006.047900 845.304314 1027.480000 1007.060000 1018.467367 885.636782 7967.190000 7983.540000 7975.484733 1523.742684
3 0.374941 0.480140 0.417543 0.000365 0.464038 0.461621 0.463409 0.000050 0.446219 0.465325 0.454236 0.000043 0.377495 0.479700 0.421944 0.001093 0.372388 0.480581 0.413142 0.001129 0.457426 0.455793 0.456897 0.000096 0.470650 0.467449 0.469921 0.000101 0.441440 0.460574 0.449906 0.000093 0.450997 0.470075 0.458565 0.000102 1002.300000 1009.430000 1004.653400 694.966778 1030.430000 1011.570000 1022.126033 788.071706 7967.270000 7979.000000 7973.220567 1327.463924
4 0.369867 0.464982 0.409634 0.000269 0.464610 0.461528 0.463634 0.000045 0.445661 0.462218 0.452834 0.000038 0.370259 0.466735 0.413742 0.001008 0.369476 0.463230 0.405526 0.000967 0.458550 0.454569 0.457107 0.000088 0.470670 0.468487 0.470161 0.000090 0.440891 0.457002 0.448434 0.000086 0.450431 0.467435 0.457234 0.000091 1003.910000 1008.810000 1004.169600 586.050755 1027.520000 1011.380000 1024.209900 686.825495 7968.570000 7979.810000 7971.620500 1184.361750
5 0.364305 0.455044 0.404215 0.000241 0.463769 0.461595 0.463744 0.000042 0.443876 0.460285 0.451838 0.000035 0.365675 0.459606 0.407679 0.000941 0.362935 0.450483 0.400750 0.000894 0.457916 0.454823 0.457245 0.000082 0.469622 0.468367 0.470243 0.000082 0.439467 0.455779 0.447332 0.000080 0.448285 0.464791 0.456345 0.000084 1000.790000 1003.150000 1003.779367 504.005162 1029.850000 1018.960000 1025.341433 594.370362 7969.360000 7977.890000 7970.879200 1043.848170
6 0.359764 0.448965 0.399478 0.000237 0.464106 0.462926 0.463842 0.000039 0.443237 0.460134 0.450969 0.000033 0.363365 0.450062 0.402504 0.000882 0.356163 0.447867 0.396451 0.000847 0.457643 0.455992 0.457364 0.000075 0.470568 0.469859 0.470320 0.000077 0.438788 0.454806 0.446392 0.000073 0.447687 0.465461 0.455547 0.000079 1002.350000 1004.790000 1003.818833 444.471970 1028.340000 1017.680000 1025.809633 508.304283 7969.310000 7977.530000 7970.371533 889.489063
7 0.355363 0.443037 0.395154 0.000235 0.465193 0.462976 0.463905 0.000037 0.443227 0.458988 0.450155 0.000032 0.356798 0.444059 0.397864 0.000850 0.353929 0.442014 0.392445 0.000826 0.459333 0.456711 0.457395 0.000071 0.471053 0.469241 0.470415 0.000073 0.438826 0.454180 0.445488 0.000070 0.447628 0.463796 0.454821 0.000076 999.260000 1006.790000 1003.439867 406.942610 1031.360000 1020.660000 1026.323633 462.026142 7969.380000 7972.550000 7970.236500 825.191527
8 0.350873 0.439648 0.391058 0.000237 0.464678 0.463151 0.463942 0.000036 0.441917 0.458451 0.449366 0.000031 0.352577 0.444428 0.393553 0.000821 0.349169 0.434869 0.388564 0.000797 0.458589 0.456233 0.457597 0.000069 0.470767 0.470070 0.470287 0.000070 0.437386 0.453872 0.444789 0.000068 0.446447 0.463029 0.453943 0.000072 999.990000 1003.180000 1003.077267 389.111474 1028.720000 1023.700000 1026.756567 433.963619 7971.290000 7973.120000 7970.166167 772.487441
9 0.346319 0.436631 0.386890 0.000246 0.464403 0.463477 0.464005 0.000036 0.440787 0.458108 0.448582 0.000032 0.349485 0.439056 0.389453 0.000780 0.343152 0.434207 0.384326 0.000795 0.457697 0.455917 0.457660 0.000067 0.471109 0.471037 0.470351 0.000070 0.436055 0.452545 0.444018 0.000066 0.445518 0.463671 0.453146 0.000072 999.870000 1005.030000 1002.562200 367.644064 1032.900000 1022.810000 1027.034333 412.461615 7967.230000 7972.160000 7970.403467 730.354007
10 0.342495 0.431187 0.382394 0.000247 0.464425 0.461478 0.463970 0.000035 0.440039 0.455420 0.447654 0.000031 0.347236 0.437611 0.385220 0.000762 0.337754 0.424762 0.379569 0.000763 0.457702 0.453935 0.457703 0.000066 0.471147 0.469021 0.470236 0.000070 0.435609 0.450670 0.443206 0.000066 0.444469 0.460169 0.452103 0.000070 998.700000 1003.400000 1002.313233 338.074563 1032.350000 1028.260000 1027.360567 406.049716 7968.950000 7968.340000 7970.326200 683.395834
11 0.339571 0.427985 0.378316 0.000247 0.464438 0.462684 0.463894 0.000034 0.439464 0.455744 0.446779 0.000031 0.342800 0.431879 0.381084 0.000723 0.336341 0.424090 0.375548 0.000732 0.458459 0.457460 0.457658 0.000065 0.470417 0.467908 0.470131 0.000069 0.435327 0.452344 0.442343 0.000064 0.443602 0.459145 0.451214 0.000067 1002.160000 1006.900000 1001.826233 307.078447 1030.890000 1023.530000 1027.766933 383.258652 7966.950000 7969.570000 7970.406833 620.680348
12 0.335724 0.424400 0.374200 0.000249 0.465022 0.463308 0.463902 0.000034 0.439162 0.455526 0.445962 0.000031 0.341478 0.427434 0.377040 0.000702 0.329969 0.421367 0.371359 0.000693 0.459260 0.458103 0.457637 0.000064 0.470783 0.468513 0.470167 0.000068 0.435704 0.451969 0.441518 0.000063 0.442620 0.459084 0.450406 0.000065 999.120000 1006.050000 1001.634133 282.946347 1031.780000 1023.470000 1028.200267 352.331581 7969.100000 7970.480000 7970.165600 547.223164
13 0.331778 0.422003 0.370178 0.000247 0.464344 0.463400 0.463927 0.000033 0.437831 0.455121 0.445177 0.000029 0.333993 0.423616 0.372895 0.000674 0.329564 0.420390 0.367460 0.000659 0.459092 0.457350 0.457682 0.000063 0.469597 0.469450 0.470172 0.000066 0.434072 0.450603 0.440724 0.000061 0.441590 0.459638 0.449630 0.000064 1001.170000 1001.300000 1001.404467 258.662402 1029.600000 1023.940000 1028.788433 332.729809 7969.230000 7974.760000 7969.807100 494.515773
14 0.329359 0.418394 0.366730 0.000237 0.464378 0.463025 0.463940 0.000033 0.437374 0.454099 0.444498 0.000029 0.332234 0.422888 0.369246 0.000644 0.326483 0.413899 0.364213 0.000628 0.457326 0.456791 0.457719 0.000064 0.471431 0.469260 0.470160 0.000067 0.432308 0.450010 0.440024 0.000061 0.442441 0.458187 0.448971 0.000064 1000.690000 1002.720000 1001.201767 241.449345 1032.480000 1027.740000 1029.271233 305.998363 7966.830000 7969.540000 7969.527000 453.294063
15 0.326888 0.414231 0.363584 0.000229 0.464018 0.463583 0.463958 0.000032 0.436592 0.453713 0.443883 0.000028 0.330289 0.415675 0.365981 0.000619 0.323487 0.412788 0.361187 0.000608 0.456964 0.457423 0.457685 0.000062 0.471072 0.469743 0.470230 0.000067 0.431629 0.449073 0.439345 0.000060 0.441555 0.458352 0.448421 0.000063 1000.680000 1005.090000 1001.126433 238.174274 1034.450000 1025.230000 1029.888300 289.835178 7964.870000 7969.680000 7968.985267 432.166989
16 0.323681 0.409932 0.360529 0.000227 0.463591 0.463145 0.464012 0.000032 0.435609 0.452502 0.443315 0.000028 0.324033 0.415961 0.362986 0.000611 0.323329 0.403903 0.358071 0.000606 0.457964 0.456703 0.457733 0.000062 0.469218 0.469587 0.470290 0.000067 0.431178 0.448554 0.438783 0.000060 0.440040 0.456450 0.447847 0.000063 998.810000 1003.500000 1001.060200 239.916757 1034.070000 1028.980000 1030.274900 289.364632 7967.120000 7967.520000 7968.664900 429.761157
17 0.320524 0.408864 0.357767 0.000232 0.464278 0.462249 0.463994 0.000032 0.435527 0.451572 0.442749 0.000029 0.320799 0.413461 0.360078 0.000608 0.320248 0.404266 0.355455 0.000613 0.458101 0.455847 0.457692 0.000062 0.470455 0.468651 0.470296 0.000067 0.430640 0.447370 0.438169 0.000060 0.440414 0.455774 0.447328 0.000064 999.470000 1002.510000 1000.914467 240.701936 1032.280000 1027.160000 1030.731133 289.883804 7968.250000 7970.330000 7968.354400 433.848198
18 0.318168 0.405051 0.354826 0.000231 0.464220 0.462525 0.463995 0.000033 0.435010 0.451030 0.442161 0.000029 0.320920 0.406527 0.357271 0.000607 0.315417 0.403575 0.352381 0.000615 0.457629 0.457036 0.457711 0.000063 0.470812 0.468015 0.470279 0.000069 0.430287 0.446934 0.437623 0.000061 0.439733 0.455127 0.446699 0.000064 998.820000 1001.790000 1000.716933 240.708743 1032.610000 1029.300000 1031.047633 287.902473 7968.570000 7968.910000 7968.235433 434.031561
19 0.314635 0.403267 0.351854 0.000236 0.464176 0.462641 0.463977 0.000032 0.434268 0.450766 0.441552 0.000029 0.318776 0.402732 0.354317 0.000612 0.310494 0.403801 0.349392 0.000604 0.457835 0.456121 0.457665 0.000063 0.470518 0.469160 0.470288 0.000068 0.430023 0.445443 0.436995 0.000060 0.438513 0.456088 0.446109 0.000064 999.130000 998.170000 1000.453900 240.200570 1033.400000 1027.150000 1031.619600 272.475919 7967.470000 7974.680000 7967.926500 425.753897
20 0.312404 0.400991 0.348911 0.000232 0.464937 0.462260 0.463997 0.000033 0.434430 0.450006 0.440979 0.000029 0.312248 0.405265 0.351238 0.000595 0.312560 0.396716 0.346585 0.000579 0.458105 0.457067 0.457656 0.000063 0.471769 0.467454 0.470337 0.000069 0.428934 0.446707 0.436373 0.000061 0.439927 0.453306 0.445586 0.000063 1000.950000 1000.780000 1000.275033 238.373523 1033.570000 1029.190000 1032.032900 265.599547 7965.480000 7970.030000 7967.692067 416.266806
21 0.309528 0.397940 0.346038 0.000235 0.465103 0.463473 0.463989 0.000033 0.433988 0.450366 0.440399 0.000029 0.312693 0.399064 0.347847 0.000584 0.306362 0.396816 0.344228 0.000569 0.459143 0.456866 0.457654 0.000064 0.471064 0.470081 0.470325 0.000070 0.429853 0.445305 0.435692 0.000060 0.438124 0.455428 0.445105 0.000063 999.840000 1003.720000 999.923133 235.955873 1035.950000 1026.980000 1032.554600 258.397513 7964.210000 7969.300000 7967.522267 409.121323
22 0.306890 0.394704 0.343221 0.000232 0.464738 0.463895 0.463962 0.000033 0.433169 0.450057 0.439813 0.000029 0.310687 0.397681 0.344995 0.000575 0.303092 0.391728 0.341446 0.000547 0.458516 0.457602 0.457651 0.000064 0.470961 0.470188 0.470272 0.000070 0.428950 0.445618 0.435120 0.000060 0.437387 0.454496 0.444507 0.000063 998.050000 1003.270000 999.817833 232.630196 1035.410000 1028.080000 1032.832733 258.395096 7966.540000 7968.650000 7967.349433 401.354693
23 0.304499 0.391743 0.340537 0.000227 0.465464 0.463575 0.464048 0.000034 0.433271 0.449208 0.439346 0.000029 0.307489 0.391987 0.342091 0.000549 0.301509 0.391499 0.338983 0.000539 0.459792 0.457779 0.457699 0.000066 0.471136 0.469371 0.470398 0.000071 0.429332 0.444620 0.434577 0.000060 0.437211 0.453797 0.444115 0.000063 997.430000 1000.900000 999.603467 229.364166 1033.990000 1028.600000 1033.316367 255.627405 7968.580000 7970.500000 7967.080167 410.233792
24 0.302313 0.387930 0.338065 0.000224 0.464976 0.463748 0.464029 0.000034 0.432443 0.448584 0.438836 0.000029 0.305064 0.389439 0.339482 0.000528 0.299562 0.386421 0.336649 0.000544 0.457945 0.457404 0.457739 0.000065 0.472007 0.470091 0.470319 0.000072 0.427369 0.443811 0.434087 0.000059 0.437518 0.453357 0.443585 0.000064 999.500000 1002.750000 999.358933 230.973254 1032.640000 1031.010000 1033.645933 257.963477 7967.860000 7966.240000 7966.995133 409.026470
25 0.299884 0.386094 0.335584 0.000225 0.465673 0.463159 0.464081 0.000034 0.432515 0.447746 0.438382 0.000029 0.302042 0.387182 0.337204 0.000515 0.297726 0.385006 0.333965 0.000540 0.459023 0.456999 0.457794 0.000064 0.472323 0.469319 0.470368 0.000074 0.427627 0.443036 0.433676 0.000058 0.437403 0.452456 0.443087 0.000065 998.770000 1004.470000 999.278233 233.099447 1034.850000 1027.550000 1033.869367 252.990383 7966.380000 7967.980000 7966.852400 408.612604
26 0.297435 0.385394 0.333122 0.000226 0.465019 0.463757 0.464197 0.000034 0.431502 0.448084 0.437982 0.000030 0.299461 0.382947 0.334807 0.000520 0.295409 0.387842 0.331437 0.000541 0.458061 0.457282 0.457927 0.000063 0.471978 0.470232 0.470468 0.000075 0.426341 0.442415 0.433303 0.000058 0.436664 0.453754 0.442661 0.000067 999.950000 999.670000 999.098633 235.872740 1036.180000 1029.930000 1034.088600 254.585291 7963.870000 7970.400000 7966.812767 415.313790
27 0.295207 0.383150 0.330798 0.000228 0.464285 0.462357 0.464282 0.000034 0.430470 0.446516 0.437585 0.000029 0.298322 0.383947 0.332697 0.000517 0.292092 0.382353 0.328898 0.000548 0.458263 0.456094 0.458011 0.000063 0.470308 0.468620 0.470553 0.000074 0.426274 0.441665 0.432948 0.000057 0.434665 0.451367 0.442222 0.000065 999.390000 1000.010000 998.792400 238.117134 1035.090000 1029.900000 1034.375533 250.083131 7965.520000 7970.090000 7966.832067 419.340871
28 0.293441 0.379603 0.328513 0.000229 0.464874 0.463807 0.464390 0.000035 0.430587 0.446966 0.437215 0.000030 0.295346 0.376955 0.330518 0.000516 0.291535 0.382252 0.326508 0.000546 0.458575 0.457600 0.458148 0.000063 0.471173 0.470014 0.470633 0.000074 0.425929 0.441471 0.432622 0.000057 0.435245 0.452462 0.441808 0.000066 998.140000 999.570000 998.416400 246.211085 1034.870000 1031.200000 1034.834533 248.381602 7966.990000 7969.230000 7966.749067 428.828572
29 0.291454 0.379051 0.326310 0.000230 0.463787 0.462720 0.464380 0.000033 0.429321 0.445986 0.436766 0.000029 0.295386 0.380122 0.328421 0.000525 0.287522 0.377980 0.324199 0.000527 0.457069 0.456701 0.458113 0.000063 0.470506 0.468738 0.470648 0.000071 0.424732 0.441385 0.432174 0.000057 0.433909 0.450587 0.441358 0.000063 996.740000 1001.080000 998.186867 247.369998 1038.010000 1030.980000 1035.037367 243.981175 7965.250000 7967.940000 7966.775767 436.132202
30 0.288898 0.374995 0.324023 0.000225 0.465860 0.463708 0.464515 0.000033 0.430468 0.445966 0.436417 0.000029 0.291574 0.378081 0.326166 0.000498 0.286222 0.371910 0.321881 0.000506 0.458694 0.457238 0.458200 0.000063 0.473026 0.470179 0.470831 0.000071 0.425270 0.441406 0.431793 0.000057 0.435665 0.450525 0.441041 0.000062 997.240000 999.530000 997.830167 251.066166 1036.560000 1028.200000 1035.302700 244.765021 7966.200000 7972.270000 7966.867133 449.166922
31 0.287126 0.371232 0.321933 0.000223 0.465343 0.463858 0.464538 0.000033 0.429699 0.445333 0.436017 0.000029 0.291997 0.372707 0.324168 0.000489 0.282256 0.369758 0.319697 0.000497 0.458688 0.458952 0.458227 0.000063 0.471997 0.468763 0.470849 0.000070 0.425350 0.441703 0.431415 0.000057 0.434049 0.448962 0.440618 0.000062 995.820000 998.040000 997.689100 253.679954 1039.430000 1032.090000 1035.517233 247.686670 7964.750000 7969.870000 7966.793667 452.785054
32 0.285625 0.371746 0.319963 0.000222 0.464809 0.464605 0.464545 0.000034 0.428972 0.446033 0.435628 0.000029 0.290039 0.372919 0.322195 0.000490 0.281210 0.370574 0.317731 0.000497 0.458152 0.458092 0.458272 0.000064 0.471465 0.471118 0.470817 0.000071 0.424530 0.441057 0.431057 0.000057 0.433414 0.451009 0.440200 0.000062 995.470000 998.180000 997.542433 258.828602 1040.870000 1031.460000 1035.901667 244.535343 7963.660000 7970.360000 7966.555900 455.455257
33 0.283060 0.370161 0.317965 0.000227 0.465041 0.463333 0.464514 0.000034 0.428645 0.444699 0.435204 0.000029 0.288627 0.373140 0.320465 0.000494 0.277493 0.367182 0.315465 0.000512 0.458673 0.456807 0.458273 0.000064 0.471409 0.469859 0.470755 0.000071 0.424664 0.440074 0.430711 0.000057 0.432626 0.449323 0.439697 0.000062 994.190000 999.420000 997.642533 257.103316 1041.050000 1031.120000 1036.332367 242.615438 7964.760000 7969.460000 7966.025100 457.731717
34 0.281322 0.368583 0.315880 0.000226 0.464779 0.463125 0.464649 0.000034 0.428088 0.444217 0.434895 0.000029 0.287478 0.371020 0.318402 0.000489 0.275166 0.366147 0.313359 0.000509 0.458603 0.457294 0.458357 0.000064 0.470955 0.468956 0.470941 0.000071 0.424378 0.440039 0.430366 0.000057 0.431797 0.448394 0.439425 0.000062 995.290000 997.190000 997.372333 256.497186 1041.520000 1033.570000 1036.795800 241.317408 7963.190000 7969.240000 7965.831867 458.993100
35 0.279306 0.364536 0.314134 0.000224 0.465216 0.463842 0.464624 0.000033 0.428034 0.443980 0.434526 0.000029 0.284820 0.365409 0.316977 0.000488 0.273792 0.363663 0.311292 0.000508 0.459260 0.457540 0.458285 0.000064 0.471171 0.470143 0.470963 0.000070 0.424372 0.439114 0.430024 0.000057 0.431696 0.448847 0.439029 0.000061 995.890000 998.280000 997.145100 259.409956 1042.120000 1035.070000 1037.239700 241.483954 7961.990000 7966.650000 7965.615200 467.390750
36 0.277314 0.362711 0.312258 0.000219 0.465614 0.462587 0.464614 0.000034 0.427954 0.442612 0.434143 0.000029 0.280828 0.365905 0.315238 0.000483 0.273800 0.359518 0.309279 0.000506 0.460197 0.455694 0.458266 0.000065 0.471031 0.469481 0.470962 0.000070 0.424323 0.437736 0.429661 0.000057 0.431585 0.447488 0.438626 0.000061 994.650000 997.370000 997.026133 256.720886 1040.970000 1033.440000 1037.689700 241.764054 7964.380000 7969.190000 7965.284167 462.162440
37 0.275757 0.362122 0.310516 0.000227 0.465507 0.462495 0.464659 0.000034 0.427557 0.442421 0.433831 0.000029 0.281054 0.364590 0.313702 0.000485 0.270461 0.359655 0.307329 0.000523 0.458946 0.457901 0.458349 0.000065 0.472068 0.467090 0.470969 0.000069 0.423367 0.439238 0.429420 0.000057 0.431747 0.445603 0.438241 0.000061 994.570000 998.570000 996.937500 255.527631 1040.940000 1033.650000 1038.332733 242.839945 7964.490000 7967.780000 7964.729767 459.363986
38 0.273539 0.361414 0.308565 0.000222 0.465138 0.463631 0.464609 0.000033 0.426818 0.443187 0.433400 0.000029 0.278976 0.359829 0.312177 0.000475 0.268102 0.362999 0.304954 0.000514 0.459109 0.457962 0.458345 0.000064 0.471167 0.469299 0.470872 0.000069 0.423083 0.438335 0.429111 0.000056 0.430554 0.448039 0.437689 0.000062 993.980000 996.910000 996.831133 257.165165 1043.080000 1034.550000 1039.173433 241.879759 7962.940000 7968.540000 7963.995433 458.611298
39 0.271864 0.358354 0.306586 0.000224 0.465399 0.462970 0.464688 0.000033 0.426692 0.442047 0.433068 0.000029 0.277421 0.361113 0.310489 0.000475 0.266308 0.355595 0.302683 0.000526 0.458122 0.457060 0.458400 0.000064 0.472676 0.468881 0.470976 0.000068 0.421982 0.437870 0.428818 0.000056 0.431403 0.446224 0.437317 0.000062 993.780000 996.690000 996.672367 261.440736 1042.460000 1036.590000 1040.066400 244.514138 7963.760000 7966.720000 7963.261233 462.136718
40 0.269714 0.356161 0.304695 0.000229 0.465557 0.463444 0.464704 0.000033 0.426388 0.441987 0.432702 0.000029 0.275245 0.354489 0.308764 0.000480 0.264183 0.357833 0.300626 0.000533 0.459188 0.456643 0.458466 0.000063 0.471926 0.470245 0.470943 0.000069 0.422399 0.436212 0.428526 0.000056 0.430377 0.447763 0.436879 0.000063 994.580000 996.120000 996.413533 269.250140 1043.330000 1039.660000 1040.658967 243.753745 7962.090000 7964.220000 7962.927500 458.738037
41 0.268086 0.356855 0.302798 0.000230 0.464923 0.462737 0.464733 0.000033 0.425556 0.441560 0.432346 0.000029 0.274701 0.360002 0.307342 0.000476 0.261470 0.353708 0.298254 0.000525 0.458390 0.456046 0.458411 0.000062 0.471457 0.469428 0.471056 0.000069 0.421652 0.436837 0.428197 0.000056 0.429459 0.446284 0.436496 0.000062 993.860000 998.320000 996.029000 272.654601 1042.650000 1033.770000 1041.026433 246.102762 7963.490000 7967.910000 7962.944567 460.733389
42 0.266019 0.352242 0.300741 0.000231 0.465281 0.463194 0.464810 0.000033 0.425429 0.441003 0.431996 0.000028 0.274113 0.356511 0.305493 0.000472 0.257925 0.347974 0.295989 0.000512 0.458770 0.456289 0.458476 0.000063 0.471792 0.470099 0.471144 0.000068 0.421839 0.436333 0.427879 0.000055 0.429019 0.445674 0.436113 0.000061 993.340000 997.150000 995.760167 273.851559 1045.460000 1037.320000 1041.505267 250.520730 7961.200000 7965.530000 7962.734567 463.081369
43 0.264357 0.351142 0.298807 0.000229 0.466620 0.463474 0.464830 0.000032 0.426167 0.441008 0.431626 0.000028 0.271244 0.354953 0.303900 0.000468 0.257471 0.347331 0.293715 0.000520 0.459808 0.457435 0.458497 0.000062 0.473432 0.469513 0.471163 0.000068 0.422095 0.436939 0.427578 0.000055 0.430240 0.445077 0.435673 0.000062 995.080000 998.970000 995.389467 278.333071 1045.490000 1035.490000 1041.910233 252.851003 7959.430000 7965.540000 7962.700300 466.695394
44 0.262521 0.350343 0.296971 0.000227 0.466032 0.463691 0.464905 0.000033 0.425330 0.441021 0.431318 0.000028 0.268468 0.351331 0.302271 0.000465 0.256573 0.349354 0.291670 0.000518 0.459625 0.457470 0.458630 0.000062 0.472439 0.469912 0.471180 0.000069 0.421393 0.436243 0.427358 0.000054 0.429266 0.445800 0.435278 0.000062 992.460000 1001.230000 995.074033 274.829225 1047.120000 1035.150000 1042.349500 254.320182 7960.420000 7963.620000 7962.576467 465.257679
45 0.261625 0.348490 0.295154 0.000226 0.466499 0.463280 0.464980 0.000032 0.425524 0.440322 0.431015 0.000028 0.268993 0.350472 0.300924 0.000479 0.254257 0.346508 0.289384 0.000511 0.460290 0.457487 0.458721 0.000062 0.472708 0.469074 0.471239 0.000067 0.422031 0.436084 0.427162 0.000054 0.429018 0.444560 0.434868 0.000061 995.220000 999.230000 994.703900 278.481518 1046.170000 1038.340000 1042.791033 255.880022 7958.610000 7962.430000 7962.505067 475.824987
46 0.260059 0.345890 0.293712 0.000220 0.467438 0.463802 0.465030 0.000032 0.425962 0.440219 0.430766 0.000027 0.266011 0.350995 0.299562 0.000475 0.254107 0.340785 0.287862 0.000499 0.462113 0.457767 0.458734 0.000061 0.472764 0.469836 0.471326 0.000067 0.422892 0.436413 0.426900 0.000054 0.429032 0.444026 0.434633 0.000060 992.930000 998.640000 994.396067 278.889391 1042.700000 1039.170000 1043.177233 251.374845 7964.370000 7962.190000 7962.426700 477.095116
47 0.258797 0.343342 0.292316 0.000220 0.466438 0.463231 0.465043 0.000032 0.424910 0.439254 0.430498 0.000027 0.265338 0.345162 0.298125 0.000474 0.252255 0.341522 0.286508 0.000502 0.460494 0.457004 0.458740 0.000061 0.472381 0.469459 0.471347 0.000068 0.421463 0.434636 0.426617 0.000054 0.428356 0.443871 0.434379 0.000060 994.690000 996.560000 994.314200 282.687518 1045.280000 1040.120000 1043.438100 256.844876 7960.030000 7963.320000 7962.247700 479.715317
48 0.256814 0.343934 0.290637 0.000224 0.465962 0.464243 0.465178 0.000032 0.424132 0.440181 0.430270 0.000027 0.262151 0.347675 0.296856 0.000477 0.251477 0.340194 0.284417 0.000504 0.458881 0.457436 0.458900 0.000059 0.473042 0.471050 0.471455 0.000067 0.419535 0.435484 0.426491 0.000053 0.428729 0.444878 0.434048 0.000060 994.790000 995.060000 994.170533 274.552159 1044.120000 1038.010000 1043.540600 260.282956 7961.090000 7966.930000 7962.288867 477.149410
49 0.255121 0.342384 0.289235 0.000229 0.465986 0.463698 0.465243 0.000032 0.423813 0.439435 0.430041 0.000028 0.262211 0.345463 0.295480 0.000483 0.248030 0.339305 0.282991 0.000515 0.459836 0.457830 0.458929 0.000061 0.472136 0.469566 0.471557 0.000066 0.420311 0.435357 0.426239 0.000054 0.427315 0.443514 0.433844 0.000060 992.680000 996.680000 994.204767 268.957244 1043.640000 1040.070000 1043.812600 264.488182 7963.680000 7963.250000 7961.982633 483.517424
50 0.254203 0.340416 0.287875 0.000229 0.466846 0.464795 0.465291 0.000032 0.424318 0.439919 0.429808 0.000028 0.261730 0.349524 0.294181 0.000488 0.246676 0.331309 0.281569 0.000501 0.461078 0.458535 0.458983 0.000060 0.472615 0.471055 0.471599 0.000066 0.421208 0.436733 0.426022 0.000054 0.427427 0.443106 0.433593 0.000060 993.300000 997.010000 994.192067 266.495322 1042.960000 1040.420000 1044.170800 269.340818 7963.740000 7962.570000 7961.637133 488.912543
51 0.253052 0.338753 0.286230 0.000226 0.466038 0.463697 0.465288 0.000032 0.423440 0.438708 0.429477 0.000028 0.258772 0.343001 0.292530 0.000483 0.247331 0.334504 0.279930 0.000496 0.459819 0.457474 0.458943 0.000062 0.472256 0.469919 0.471633 0.000066 0.419610 0.434580 0.425661 0.000055 0.427271 0.442836 0.433293 0.000060 989.760000 997.740000 994.033333 261.310448 1045.290000 1040.050000 1044.486000 265.259300 7964.950000 7962.210000 7961.480667 489.040908
52 0.251426 0.337418 0.284844 0.000231 0.466429 0.464123 0.465307 0.000032 0.423428 0.438782 0.429215 0.000028 0.257610 0.342446 0.291245 0.000493 0.245243 0.332390 0.278444 0.000498 0.459361 0.457602 0.458959 0.000061 0.473496 0.470645 0.471655 0.000066 0.419011 0.434571 0.425417 0.000055 0.427846 0.442994 0.433013 0.000060 989.060000 993.560000 994.094133 264.259628 1048.050000 1040.680000 1044.795900 269.462596 7962.890000 7965.760000 7961.109967 501.113916
53 0.250122 0.336512 0.283239 0.000227 0.466238 0.465472 0.465331 0.000032 0.423015 0.439680 0.428912 0.000028 0.254863 0.340015 0.289578 0.000490 0.245381 0.333010 0.276900 0.000489 0.459658 0.458548 0.458959 0.000061 0.472818 0.472396 0.471703 0.000068 0.418699 0.434842 0.425083 0.000054 0.427330 0.444518 0.432742 0.000061 990.200000 995.700000 993.812400 265.031492 1045.050000 1039.420000 1044.895467 274.070487 7964.750000 7964.880000 7961.292133 509.788111
54 0.248455 0.334790 0.281708 0.000226 0.466501 0.463836 0.465375 0.000032 0.422892 0.438027 0.428642 0.000027 0.253580 0.335780 0.287727 0.000480 0.243330 0.333800 0.275690 0.000502 0.460126 0.457809 0.459001 0.000060 0.472876 0.469863 0.471749 0.000066 0.418816 0.433403 0.424746 0.000053 0.426967 0.442650 0.432537 0.000059 990.950000 998.010000 993.550467 267.444854 1046.480000 1040.480000 1044.939233 273.424856 7962.570000 7961.510000 7961.510300 518.548435
55 0.247985 0.332623 0.280410 0.000225 0.465619 0.464699 0.465458 0.000032 0.422092 0.438284 0.428448 0.000027 0.254295 0.334291 0.286466 0.000479 0.241675 0.330955 0.274354 0.000487 0.457970 0.458354 0.459004 0.000060 0.473268 0.471045 0.471912 0.000066 0.417235 0.433542 0.424496 0.000054 0.426949 0.443027 0.432400 0.000059 992.770000 996.060000 993.348433 268.700869 1046.810000 1038.170000 1045.071600 277.234884 7960.420000 7965.770000 7961.579967 525.493368
56 0.246383 0.333091 0.279034 0.000225 0.465300 0.464272 0.465522 0.000032 0.421517 0.438036 0.428224 0.000027 0.252401 0.338100 0.285217 0.000478 0.240365 0.328082 0.272850 0.000484 0.457742 0.458405 0.459035 0.000061 0.472858 0.470139 0.472010 0.000066 0.416674 0.434344 0.424271 0.000054 0.426360 0.441727 0.432178 0.000059 989.860000 998.240000 993.106867 275.255868 1046.870000 1043.180000 1044.996033 288.133567 7963.270000 7958.580000 7961.897100 541.852673
57 0.244762 0.331535 0.277743 0.000223 0.466019 0.464458 0.465560 0.000032 0.421768 0.437873 0.427997 0.000027 0.250858 0.336379 0.283725 0.000480 0.238665 0.326691 0.271761 0.000477 0.460081 0.457834 0.459046 0.000062 0.471957 0.471082 0.472074 0.000066 0.418236 0.433543 0.423982 0.000055 0.425299 0.442204 0.432012 0.000059 990.790000 996.830000 992.656267 284.755859 1048.300000 1042.500000 1045.145200 297.070493 7960.910000 7960.670000 7962.198533 560.659549
58 0.244084 0.329443 0.276537 0.000221 0.465792 0.463936 0.465592 0.000032 0.421450 0.437038 0.427781 0.000028 0.250597 0.335133 0.282424 0.000474 0.237571 0.323753 0.270650 0.000470 0.458931 0.456700 0.459046 0.000062 0.472652 0.471173 0.472138 0.000065 0.417264 0.432387 0.423721 0.000055 0.425636 0.441689 0.431841 0.000058 993.490000 995.000000 992.292900 291.317827 1046.400000 1038.560000 1045.326833 298.232043 7960.110000 7966.440000 7962.380267 576.703443
59 0.243667 0.327515 0.275327 0.000221 0.466115 0.464163 0.465630 0.000032 0.421626 0.436833 0.427569 0.000028 0.248894 0.336010 0.281214 0.000474 0.238439 0.319020 0.269439 0.000468 0.459703 0.456962 0.459058 0.000062 0.472528 0.471364 0.472201 0.000066 0.417541 0.432772 0.423489 0.000055 0.425710 0.440895 0.431648 0.000058 989.580000 995.170000 992.169733 299.195905 1046.390000 1042.130000 1045.626933 301.476983 7964.030000 7962.700000 7962.203333 586.779653
60 0.242019 0.327332 0.274064 0.000220 0.466275 0.464710 0.465545 0.000032 0.421423 0.437235 0.427249 0.000028 0.248062 0.331093 0.279839 0.000467 0.235976 0.323571 0.268289 0.000476 0.458208 0.458738 0.458961 0.000063 0.474341 0.470683 0.472130 0.000065 0.416179 0.433209 0.423136 0.000055 0.426668 0.441260 0.431362 0.000058 989.000000 993.980000 992.017000 307.982541 1046.860000 1043.040000 1045.868167 307.455192 7964.140000 7962.980000 7962.114833 594.372365
61 0.239888 0.325667 0.272724 0.000217 0.465858 0.464853 0.465612 0.000032 0.420664 0.437016 0.427035 0.000028 0.244781 0.332426 0.278606 0.000465 0.234994 0.318907 0.266841 0.000468 0.458548 0.458196 0.459044 0.000062 0.473168 0.471509 0.472180 0.000065 0.415795 0.433042 0.422957 0.000055 0.425534 0.440989 0.431112 0.000057 991.520000 998.490000 991.729367 307.969836 1047.000000 1039.290000 1045.948667 310.100525 7961.480000 7962.220000 7962.321967 588.546268
62 0.239062 0.324428 0.271725 0.000215 0.466523 0.463708 0.465664 0.000032 0.421031 0.435852 0.426876 0.000028 0.245365 0.334147 0.277511 0.000461 0.232760 0.314709 0.265940 0.000469 0.459607 0.457532 0.459027 0.000063 0.473438 0.469885 0.472300 0.000066 0.416759 0.432855 0.422724 0.000055 0.425303 0.438850 0.431028 0.000058 990.450000 995.190000 991.503467 305.937733 1046.720000 1046.660000 1046.177600 315.121123 7962.830000 7958.150000 7962.318933 584.236192
63 0.238164 0.324561 0.270566 0.000219 0.466647 0.463998 0.465750 0.000032 0.420950 0.436111 0.426713 0.000027 0.243581 0.333345 0.276484 0.000461 0.232747 0.315778 0.264647 0.000473 0.459804 0.457352 0.459046 0.000063 0.473490 0.470644 0.472453 0.000065 0.416559 0.432551 0.422534 0.000055 0.425341 0.439671 0.430892 0.000057 988.560000 994.920000 991.475600 311.832718 1047.780000 1046.510000 1046.293700 316.703583 7963.660000 7958.570000 7962.230700 583.233076
64 0.237166 0.323143 0.269329 0.000218 0.466081 0.464223 0.465696 0.000032 0.420298 0.436007 0.426423 0.000028 0.243644 0.326012 0.275430 0.000463 0.230688 0.320273 0.263229 0.000470 0.458520 0.458706 0.458983 0.000064 0.473642 0.469739 0.472409 0.000065 0.415545 0.432167 0.422273 0.000056 0.425051 0.439846 0.430573 0.000057 990.370000 992.480000 991.222567 319.545396 1046.730000 1042.160000 1046.272600 321.567132 7962.900000 7965.360000 7962.504833 588.387825
65 0.234878 0.319065 0.268314 0.000220 0.466547 0.464929 0.465804 0.000032 0.420213 0.435756 0.426306 0.000028 0.240954 0.325418 0.274552 0.000465 0.228802 0.312712 0.262075 0.000473 0.458762 0.458155 0.459030 0.000063 0.474332 0.471702 0.472578 0.000065 0.415201 0.431608 0.422135 0.000056 0.425226 0.439904 0.430477 0.000057 987.610000 992.780000 991.121700 328.636771 1049.890000 1044.270000 1046.243967 324.663645 7962.500000 7962.950000 7962.634333 586.663901
66 0.234657 0.321830 0.267206 0.000220 0.466133 0.464501 0.465784 0.000032 0.419838 0.435967 0.426069 0.000028 0.239560 0.327417 0.273498 0.000472 0.229754 0.316244 0.260914 0.000477 0.459539 0.457258 0.458934 0.000064 0.472727 0.471744 0.472635 0.000065 0.415543 0.431290 0.421847 0.000056 0.424132 0.440644 0.430291 0.000058 990.900000 994.800000 990.894200 339.384708 1045.070000 1042.670000 1046.333333 321.853145 7964.030000 7962.530000 7962.772467 585.495180
67 0.233339 0.318776 0.265971 0.000220 0.466136 0.464422 0.465765 0.000033 0.419576 0.435293 0.425806 0.000028 0.240989 0.323463 0.272333 0.000472 0.225688 0.314088 0.259609 0.000472 0.459287 0.457523 0.458932 0.000065 0.472985 0.471321 0.472599 0.000066 0.415627 0.430711 0.421612 0.000057 0.423525 0.439875 0.430001 0.000058 987.760000 995.250000 990.858200 349.531690 1048.640000 1043.070000 1046.423767 325.603684 7963.600000 7961.680000 7962.718033 593.143550
68 0.231887 0.319245 0.264677 0.000221 0.467097 0.464243 0.465777 0.000033 0.420055 0.435243 0.425557 0.000028 0.239195 0.324195 0.271064 0.000475 0.224579 0.314294 0.258290 0.000470 0.460751 0.459182 0.458900 0.000064 0.473443 0.469304 0.472653 0.000067 0.416440 0.432184 0.421333 0.000057 0.423670 0.438302 0.429781 0.000058 991.310000 997.430000 990.546400 358.537926 1046.020000 1043.590000 1046.688267 331.494950 7962.670000 7958.980000 7962.765333 609.268169
69 0.230621 0.318428 0.263582 0.000224 0.466259 0.464920 0.465804 0.000033 0.419132 0.435621 0.425360 0.000028 0.236769 0.325107 0.269790 0.000480 0.224473 0.311749 0.257374 0.000486 0.460408 0.457276 0.458954 0.000065 0.472111 0.472563 0.472655 0.000066 0.415680 0.430842 0.421121 0.000057 0.422583 0.440400 0.429599 0.000059 990.670000 993.820000 990.368700 365.830638 1050.080000 1042.860000 1046.792500 338.233060 7959.250000 7963.320000 7962.838800 622.052597
70 0.229154 0.316060 0.262368 0.000222 0.466832 0.464634 0.465827 0.000033 0.419297 0.434919 0.425135 0.000029 0.235628 0.325663 0.268731 0.000484 0.222680 0.306458 0.256005 0.000486 0.460465 0.457395 0.458918 0.000065 0.473200 0.471871 0.472736 0.000067 0.415497 0.431049 0.420881 0.000058 0.423096 0.438789 0.429390 0.000061 991.530000 992.810000 990.432633 379.026396 1046.370000 1046.420000 1046.962433 346.603988 7962.100000 7960.770000 7962.604933 636.793194
71 0.228358 0.313431 0.261264 0.000219 0.467204 0.465002 0.465832 0.000033 0.419435 0.434688 0.424918 0.000028 0.234115 0.320226 0.267546 0.000475 0.222600 0.306636 0.254983 0.000489 0.460473 0.458537 0.458973 0.000064 0.473934 0.471468 0.472691 0.000067 0.415202 0.430875 0.420688 0.000056 0.423667 0.438501 0.429149 0.000061 986.510000 990.390000 990.389567 382.620033 1049.750000 1046.400000 1047.101667 354.043597 7963.740000 7963.210000 7962.508767 655.670901
72 0.226711 0.313841 0.260285 0.000226 0.466192 0.464690 0.465836 0.000033 0.418296 0.434520 0.424726 0.000029 0.231726 0.321596 0.266587 0.000489 0.221696 0.306085 0.253983 0.000506 0.459913 0.459768 0.459053 0.000064 0.472470 0.469612 0.472618 0.000068 0.414276 0.432134 0.420560 0.000057 0.422315 0.436907 0.428891 0.000062 990.160000 991.540000 990.364767 381.494319 1050.660000 1044.100000 1047.344967 358.243241 7959.180000 7964.360000 7962.290267 658.387795
73 0.225677 0.313263 0.258990 0.000230 0.466818 0.464577 0.465882 0.000033 0.418590 0.434314 0.424504 0.000029 0.232716 0.318671 0.265616 0.000496 0.218638 0.307855 0.252364 0.000510 0.460590 0.457604 0.459150 0.000063 0.473046 0.471551 0.472616 0.000068 0.415015 0.429817 0.420443 0.000057 0.422164 0.438812 0.428565 0.000062 988.340000 991.650000 990.192933 379.389995 1051.410000 1041.860000 1047.580000 361.574199 7960.250000 7966.490000 7962.227067 655.110694
74 0.223899 0.311507 0.257675 0.000229 0.467293 0.465717 0.465954 0.000033 0.418614 0.434875 0.424298 0.000029 0.231860 0.312544 0.264506 0.000491 0.215938 0.310470 0.250843 0.000514 0.461150 0.458008 0.459335 0.000063 0.473436 0.473426 0.472573 0.000069 0.415292 0.428915 0.420369 0.000056 0.421937 0.440835 0.428227 0.000062 989.690000 995.320000 990.198267 366.504220 1051.870000 1040.170000 1047.921967 366.282739 7958.440000 7964.510000 7961.879767 648.930422
75 0.222576 0.310074 0.256415 0.000231 0.466722 0.463842 0.465877 0.000033 0.417893 0.433088 0.423985 0.000029 0.229954 0.318522 0.263439 0.000502 0.215198 0.301627 0.249390 0.000513 0.460760 0.456195 0.459328 0.000063 0.472685 0.471489 0.472426 0.000069 0.414599 0.428660 0.420150 0.000057 0.421187 0.437517 0.427819 0.000061 989.840000 990.170000 990.298733 363.700987 1050.250000 1042.040000 1048.149433 366.457195 7959.910000 7967.790000 7961.551833 649.742383
76 0.221895 0.308643 0.255152 0.000231 0.467229 0.465371 0.465923 0.000033 0.418162 0.434025 0.423768 0.000029 0.229004 0.309684 0.262222 0.000494 0.214786 0.307602 0.248082 0.000513 0.461126 0.458834 0.459367 0.000062 0.473331 0.471908 0.472478 0.000068 0.414702 0.429004 0.419938 0.000056 0.421622 0.439047 0.427599 0.000061 989.380000 996.480000 990.537200 365.545769 1053.780000 1041.260000 1048.601333 362.188042 7956.840000 7962.260000 7960.861467 652.285318
77 0.220375 0.308357 0.253706 0.000236 0.466801 0.464310 0.465976 0.000033 0.417516 0.433119 0.423522 0.000029 0.227038 0.310130 0.260948 0.000510 0.213712 0.306584 0.246464 0.000509 0.460171 0.457991 0.459438 0.000062 0.473431 0.470629 0.472514 0.000067 0.413544 0.428419 0.419740 0.000056 0.421488 0.437820 0.427304 0.000059 985.930000 990.500000 990.477733 360.177024 1052.460000 1045.380000 1049.118400 357.364566 7961.610000 7964.120000 7960.403867 644.349232
78 0.218686 0.305401 0.252321 0.000231 0.467016 0.465457 0.466111 0.000032 0.417350 0.433446 0.423353 0.000028 0.225088 0.312757 0.259719 0.000517 0.212284 0.298045 0.244923 0.000500 0.460259 0.459780 0.459586 0.000062 0.473772 0.471134 0.472636 0.000067 0.413225 0.430375 0.419613 0.000057 0.421474 0.436516 0.427094 0.000058 988.120000 996.110000 990.383467 356.420286 1053.630000 1044.720000 1049.558400 349.246218 7958.250000 7959.170000 7960.058133 634.582790
79 0.218359 0.305529 0.250983 0.000231 0.467099 0.464370 0.466134 0.000032 0.417351 0.432602 0.423104 0.000027 0.225775 0.317029 0.258217 0.000521 0.210943 0.294028 0.243749 0.000496 0.460196 0.457578 0.459519 0.000061 0.474003 0.471163 0.472749 0.000066 0.413311 0.429468 0.419259 0.000055 0.421391 0.435736 0.426949 0.000058 987.290000 990.810000 990.157133 352.743771 1055.500000 1046.840000 1049.991933 345.164888 7957.210000 7962.350000 7959.850933 628.331596
80 0.217096 0.304111 0.249796 0.000230 0.467060 0.464564 0.466135 0.000032 0.417067 0.432474 0.422867 0.000028 0.223070 0.310790 0.256902 0.000511 0.211122 0.297431 0.242691 0.000501 0.459848 0.458298 0.459482 0.000061 0.474272 0.470831 0.472788 0.000066 0.412493 0.428796 0.418966 0.000055 0.421642 0.436151 0.426768 0.000059 987.820000 991.170000 990.171300 357.320844 1053.980000 1046.470000 1050.500600 338.984542 7958.200000 7962.360000 7959.328100 629.277757
81 0.215351 0.302905 0.248438 0.000229 0.467677 0.465349 0.466270 0.000031 0.417212 0.432861 0.422704 0.000027 0.222137 0.313460 0.255478 0.000513 0.208564 0.292351 0.241398 0.000499 0.461366 0.457907 0.459661 0.000060 0.473989 0.472792 0.472880 0.000066 0.413520 0.429018 0.418824 0.000054 0.420904 0.436703 0.426584 0.000059 988.330000 993.180000 989.951633 352.802856 1053.900000 1045.140000 1050.893700 335.263416 7957.770000 7961.680000 7959.154667 631.052437
82 0.214956 0.302004 0.247279 0.000232 0.466896 0.466160 0.466289 0.000031 0.416508 0.433329 0.422487 0.000028 0.219763 0.304573 0.254608 0.000529 0.210150 0.299436 0.239950 0.000495 0.460801 0.459311 0.459726 0.000059 0.472992 0.473008 0.472852 0.000067 0.412593 0.428364 0.418703 0.000055 0.420423 0.438294 0.426272 0.000059 991.290000 991.070000 989.513700 347.628258 1056.290000 1044.880000 1051.378367 329.942138 7952.420000 7964.050000 7959.107933 627.929838
83 0.213672 0.299160 0.246154 0.000227 0.467141 0.465439 0.466311 0.000032 0.416447 0.432183 0.422280 0.000028 0.219830 0.310032 0.253144 0.000518 0.207513 0.288288 0.239164 0.000486 0.461026 0.458597 0.459728 0.000060 0.473256 0.472282 0.472894 0.000068 0.412787 0.428884 0.418411 0.000054 0.420107 0.435483 0.426148 0.000060 987.940000 993.340000 989.291200 335.611708 1056.880000 1045.760000 1051.715700 324.101056 7955.180000 7960.900000 7958.993100 621.909908
84 0.212468 0.299903 0.245126 0.000230 0.466747 0.464555 0.466321 0.000032 0.415892 0.431624 0.422082 0.000028 0.218163 0.310788 0.252013 0.000523 0.206774 0.289018 0.238239 0.000494 0.459366 0.457158 0.459725 0.000060 0.474129 0.471951 0.472918 0.000067 0.411125 0.427884 0.418182 0.000055 0.420658 0.435365 0.425982 0.000059 986.720000 991.480000 988.826400 334.776592 1056.870000 1048.950000 1052.024167 327.842667 7956.410000 7959.570000 7959.149433 637.436458
85 0.211323 0.297606 0.244151 0.000229 0.467070 0.464647 0.466286 0.000032 0.415921 0.431239 0.421859 0.000028 0.218462 0.304185 0.250821 0.000513 0.204185 0.291026 0.237481 0.000500 0.461379 0.458203 0.459705 0.000059 0.472761 0.471091 0.472868 0.000067 0.412796 0.427399 0.417928 0.000054 0.419045 0.435078 0.425791 0.000059 985.070000 991.020000 988.454267 332.706422 1057.500000 1043.570000 1052.272700 327.661121 7957.430000 7965.410000 7959.273033 643.719314
86 0.210094 0.297456 0.242907 0.000226 0.466226 0.465789 0.466326 0.000032 0.415000 0.432123 0.421643 0.000028 0.217831 0.300168 0.249604 0.000500 0.202357 0.294744 0.236209 0.000495 0.459612 0.459044 0.459644 0.000060 0.472840 0.472535 0.473009 0.000068 0.411256 0.427269 0.417636 0.000054 0.418744 0.436977 0.425649 0.000061 985.560000 989.250000 988.177233 329.921985 1058.830000 1050.110000 1052.706267 335.617364 7955.610000 7960.640000 7959.116500 644.813992
87 0.209851 0.296305 0.241957 0.000226 0.466175 0.465143 0.466305 0.000033 0.414910 0.431375 0.421435 0.000028 0.218759 0.308035 0.248670 0.000506 0.200942 0.284575 0.235243 0.000489 0.459316 0.458318 0.459599 0.000059 0.473033 0.471968 0.473010 0.000069 0.411205 0.428261 0.417413 0.000054 0.418615 0.434489 0.425457 0.000061 987.050000 986.850000 988.200533 332.150496 1059.180000 1047.000000 1052.880500 334.830882 7953.770000 7966.150000 7958.918967 652.849925
88 0.208809 0.295966 0.240976 0.000228 0.466514 0.465045 0.466300 0.000032 0.414973 0.431229 0.421235 0.000028 0.217305 0.302546 0.247546 0.000510 0.200314 0.289385 0.234406 0.000503 0.460697 0.458613 0.459621 0.000059 0.472331 0.471478 0.472978 0.000070 0.412018 0.427400 0.417206 0.000054 0.417928 0.435059 0.425264 0.000062 986.280000 990.170000 988.169333 333.431785 1059.090000 1052.410000 1053.141267 338.976855 7954.630000 7957.420000 7958.689400 649.598003
89 0.207904 0.293140 0.239856 0.000228 0.466888 0.465466 0.466214 0.000032 0.415091 0.431001 0.420942 0.000028 0.215130 0.303268 0.246486 0.000498 0.200677 0.283011 0.233227 0.000500 0.459567 0.458762 0.459510 0.000059 0.474208 0.472170 0.472918 0.000071 0.410680 0.427663 0.416905 0.000053 0.419502 0.434339 0.424980 0.000063 985.620000 989.190000 987.873067 330.490934 1057.130000 1050.730000 1053.744867 341.804227 7957.250000 7960.080000 7958.382067 650.529311
90 0.207012 0.293634 0.238971 0.000229 0.467067 0.465530 0.466142 0.000033 0.415056 0.431150 0.420708 0.000029 0.214809 0.301842 0.245751 0.000492 0.199216 0.285425 0.232191 0.000515 0.460904 0.459068 0.459490 0.000060 0.473229 0.471991 0.472794 0.000071 0.411685 0.427623 0.416742 0.000054 0.418427 0.434678 0.424674 0.000063 984.840000 994.090000 987.763400 332.517039 1058.890000 1046.760000 1054.252633 348.933709 7956.270000 7959.150000 7957.983967 661.905005
91 0.205632 0.291996 0.237910 0.000231 0.466410 0.464462 0.466133 0.000032 0.414255 0.429969 0.420489 0.000028 0.211912 0.297921 0.244887 0.000490 0.199351 0.286070 0.230934 0.000510 0.459191 0.457135 0.459491 0.000060 0.473630 0.471789 0.472776 0.000071 0.409735 0.425292 0.416570 0.000054 0.418774 0.434645 0.424408 0.000063 984.000000 991.870000 987.712567 331.524611 1057.000000 1048.580000 1054.802367 351.018116 7959.000000 7959.550000 7957.485067 653.241085
92 0.205409 0.291497 0.236953 0.000229 0.466035 0.464840 0.466069 0.000032 0.413909 0.430172 0.420246 0.000028 0.212077 0.302844 0.244141 0.000485 0.198740 0.280150 0.229765 0.000506 0.460031 0.458529 0.459477 0.000059 0.472038 0.471152 0.472661 0.000069 0.410441 0.427392 0.416410 0.000054 0.417378 0.432951 0.424082 0.000062 983.100000 993.950000 987.383200 327.560003 1062.070000 1049.270000 1055.344667 346.876730 7954.830000 7956.780000 7957.272133 643.402547
93 0.204195 0.292217 0.236184 0.000232 0.466619 0.465808 0.466017 0.000032 0.414134 0.431090 0.420051 0.000028 0.212161 0.297542 0.243538 0.000489 0.196229 0.286893 0.228830 0.000504 0.459544 0.459121 0.459414 0.000059 0.473693 0.472496 0.472620 0.000069 0.410067 0.426805 0.416239 0.000053 0.418200 0.435376 0.423862 0.000061 986.860000 990.110000 987.141400 326.697510 1061.960000 1050.910000 1055.678900 348.032183 7951.180000 7958.980000 7957.179700 637.004636
94 0.202899 0.288626 0.234959 0.000225 0.467033 0.465485 0.466146 0.000032 0.414206 0.430113 0.419909 0.000028 0.210832 0.295332 0.242441 0.000475 0.194966 0.281919 0.227478 0.000496 0.459689 0.458002 0.459448 0.000059 0.474377 0.472968 0.472845 0.000068 0.409918 0.425468 0.416046 0.000053 0.418495 0.434758 0.423771 0.000060 985.420000 990.510000 986.910800 329.457338 1060.750000 1048.070000 1055.870433 340.528936 7953.830000 7961.420000 7957.218767 624.367319
95 0.202005 0.287993 0.234033 0.000227 0.466658 0.464106 0.466110 0.000032 0.413727 0.428883 0.419695 0.000028 0.210149 0.299107 0.241589 0.000477 0.193860 0.276878 0.226477 0.000496 0.458441 0.457459 0.459406 0.000061 0.474875 0.470753 0.472814 0.000068 0.408782 0.425788 0.415843 0.000054 0.418672 0.431978 0.423547 0.000060 984.010000 989.960000 986.692700 337.049911 1057.590000 1050.910000 1056.218133 335.048544 7958.400000 7959.130000 7957.089167 625.992531
96 0.201162 0.288130 0.232957 0.000228 0.466878 0.464791 0.466082 0.000032 0.413735 0.429459 0.419457 0.000028 0.209009 0.291026 0.240683 0.000483 0.193315 0.285233 0.225232 0.000502 0.459752 0.458883 0.459379 0.000061 0.474004 0.470700 0.472785 0.000067 0.409603 0.425311 0.415640 0.000054 0.417866 0.433606 0.423274 0.000060 988.030000 990.830000 986.574200 342.530495 1057.800000 1050.500000 1056.504733 334.207498 7954.170000 7958.670000 7956.921067 630.055218
97 0.199501 0.285380 0.231934 0.000230 0.467552 0.465248 0.466084 0.000032 0.413941 0.429274 0.419254 0.000028 0.208792 0.298271 0.239940 0.000491 0.190209 0.272488 0.223929 0.000502 0.459719 0.459135 0.459377 0.000062 0.475384 0.471361 0.472790 0.000067 0.409534 0.426962 0.415490 0.000055 0.418349 0.431586 0.423018 0.000059 987.230000 989.210000 986.844633 349.014500 1059.210000 1051.610000 1056.703500 334.569017 7953.560000 7959.180000 7956.451867 628.538960
98 0.199236 0.287931 0.231092 0.000231 0.466643 0.464300 0.466145 0.000033 0.413162 0.429026 0.419134 0.000028 0.208203 0.293679 0.239041 0.000490 0.190270 0.282183 0.223143 0.000505 0.459616 0.457747 0.459426 0.000062 0.473671 0.470853 0.472863 0.000069 0.409333 0.424934 0.415349 0.000055 0.416990 0.433119 0.422919 0.000060 985.610000 988.750000 987.242633 357.789905 1060.260000 1053.490000 1057.130000 337.191847 7954.130000 7957.760000 7955.627367 631.339033
99 0.197916 0.285553 0.230091 0.000234 0.467687 0.464624 0.466227 0.000032 0.413733 0.428810 0.419000 0.000028 0.206520 0.293217 0.238213 0.000499 0.189312 0.277890 0.221969 0.000503 0.460442 0.457579 0.459504 0.000062 0.474933 0.471670 0.472950 0.000068 0.409657 0.424706 0.415246 0.000056 0.417809 0.432914 0.422753 0.000060 988.360000 990.660000 987.394833 366.623491 1059.190000 1052.720000 1057.517567 335.868028 7952.450000 7956.620000 7955.087600 638.917676
100 0.196427 0.283737 0.229114 0.000231 0.466890 0.464292 0.466312 0.000033 0.412798 0.428181 0.418873 0.000028 0.205132 0.292635 0.237237 0.000502 0.187722 0.274838 0.220991 0.000511 0.460221 0.457944 0.459608 0.000062 0.473559 0.470641 0.473017 0.000068 0.409203 0.424882 0.415133 0.000056 0.416392 0.431481 0.422612 0.000060 987.730000 988.580000 987.678200 369.691446 1058.630000 1050.300000 1057.839500 335.346163 7953.640000 7961.120000 7954.482300 638.445697
101 0.195941 0.281972 0.227980 0.000231 0.467960 0.465117 0.466424 0.000031 0.413556 0.428488 0.418735 0.000027 0.204192 0.287257 0.236133 0.000504 0.187689 0.276686 0.219827 0.000514 0.461152 0.459509 0.459713 0.000061 0.474769 0.470725 0.473135 0.000067 0.409760 0.425058 0.414997 0.000055 0.417353 0.431917 0.422473 0.000060 989.940000 988.660000 987.949100 365.742359 1061.150000 1052.260000 1058.079300 326.245040 7948.910000 7959.080000 7953.971600 623.829316
102 0.194320 0.281880 0.226836 0.000234 0.467309 0.464802 0.466422 0.000032 0.412711 0.428218 0.418504 0.000028 0.202570 0.287264 0.234971 0.000512 0.186071 0.276497 0.218701 0.000523 0.459458 0.456875 0.459698 0.000062 0.475159 0.472730 0.473145 0.000067 0.408081 0.422953 0.414753 0.000056 0.417341 0.433483 0.422256 0.000061 991.860000 990.960000 988.253733 362.456228 1061.010000 1053.090000 1058.099633 318.373479 7947.130000 7955.950000 7953.646633 611.036623
103 0.193835 0.281536 0.225628 0.000234 0.468435 0.465596 0.466469 0.000031 0.413515 0.428784 0.418300 0.000027 0.203286 0.290944 0.233636 0.000501 0.184385 0.272127 0.217620 0.000525 0.461079 0.458119 0.459739 0.000061 0.475790 0.473072 0.473198 0.000067 0.409521 0.424685 0.414519 0.000055 0.417509 0.432883 0.422082 0.000060 988.480000 989.030000 988.413833 362.760867 1063.600000 1055.680000 1058.266200 311.542983 7947.920000 7955.290000 7953.319967 606.160010
104 0.192618 0.278694 0.224707 0.000235 0.467012 0.463584 0.466536 0.000031 0.412133 0.426606 0.418170 0.000027 0.203844 0.288816 0.233065 0.000498 0.181391 0.268571 0.216349 0.000532 0.459518 0.457102 0.459799 0.000061 0.474506 0.470066 0.473273 0.000066 0.408383 0.423445 0.414452 0.000055 0.415883 0.429767 0.421888 0.000060 987.380000 992.520000 988.581000 358.380247 1064.420000 1054.370000 1058.180133 310.245964 7948.200000 7953.110000 7953.238867 596.758715
105 0.192099 0.279139 0.223855 0.000237 0.467770 0.464976 0.466614 0.000031 0.412635 0.427808 0.418063 0.000027 0.201415 0.288397 0.232349 0.000495 0.182782 0.269881 0.215362 0.000537 0.461457 0.458379 0.459862 0.000060 0.474082 0.471572 0.473367 0.000067 0.409449 0.424383 0.414360 0.000055 0.415822 0.431234 0.421766 0.000060 988.030000 991.940000 988.730800 354.788889 1062.150000 1054.110000 1058.357033 303.650879 7949.820000 7953.950000 7952.912167 585.145590
106 0.190347 0.277388 0.222687 0.000229 0.466738 0.465844 0.466647 0.000031 0.411460 0.428153 0.417855 0.000027 0.201134 0.281558 0.231333 0.000479 0.179561 0.273218 0.214041 0.000520 0.460410 0.458538 0.459860 0.000061 0.473066 0.473149 0.473434 0.000067 0.408555 0.423142 0.414155 0.000055 0.414365 0.433163 0.421555 0.000060 985.910000 993.480000 988.896733 351.029802 1058.640000 1050.030000 1058.404667 298.921886 7955.450000 7956.490000 7952.698600 571.214148
107 0.189653 0.277638 0.221836 0.000229 0.467972 0.465674 0.466623 0.000032 0.412309 0.428067 0.417665 0.000028 0.200539 0.286485 0.230723 0.000473 0.178768 0.268791 0.212948 0.000516 0.460870 0.459510 0.459810 0.000062 0.475076 0.471837 0.473436 0.000066 0.408804 0.424905 0.413993 0.000055 0.415814 0.431228 0.421338 0.000060 988.290000 993.230000 989.000133 347.848852 1059.920000 1053.310000 1058.650600 302.643996 7951.790000 7953.460000 7952.349267 572.483824
108 0.189635 0.276900 0.221162 0.000233 0.466960 0.465976 0.466589 0.000031 0.411495 0.428160 0.417503 0.000028 0.200920 0.284527 0.230283 0.000485 0.178350 0.269272 0.212041 0.000512 0.460320 0.458830 0.459733 0.000062 0.473599 0.473121 0.473444 0.000066 0.408440 0.423970 0.413843 0.000055 0.414549 0.432351 0.421164 0.000060 989.420000 991.750000 988.951133 346.539140 1058.550000 1053.630000 1058.936100 303.418758 7952.030000 7954.620000 7952.112767 567.245722
109 0.187894 0.277992 0.220168 0.000238 0.466921 0.463658 0.466596 0.000031 0.411115 0.426524 0.417310 0.000028 0.199693 0.289867 0.229572 0.000485 0.176095 0.266116 0.210765 0.000521 0.460035 0.455471 0.459757 0.000061 0.473806 0.471844 0.473435 0.000066 0.407967 0.422350 0.413720 0.000055 0.414264 0.430699 0.420901 0.000060 990.120000 995.310000 989.181500 350.252369 1059.330000 1051.500000 1059.026967 312.415612 7950.550000 7953.190000 7951.791533 577.361252
110 0.187366 0.274005 0.219209 0.000231 0.468173 0.466654 0.466637 0.000031 0.412012 0.428124 0.417151 0.000027 0.196922 0.286920 0.228685 0.000485 0.177811 0.261090 0.209733 0.000507 0.460902 0.461750 0.459781 0.000061 0.475444 0.471558 0.473493 0.000066 0.408106 0.426784 0.413562 0.000055 0.415918 0.429464 0.420741 0.000059 989.750000 991.060000 989.164933 348.943285 1062.380000 1055.420000 1059.248867 319.565164 7947.870000 7953.520000 7951.586200 582.530791
111 0.185899 0.274626 0.218213 0.000234 0.467078 0.466901 0.466616 0.000031 0.410842 0.428446 0.416936 0.000027 0.195607 0.283266 0.227740 0.000484 0.176191 0.265986 0.208687 0.000514 0.460682 0.459819 0.459761 0.000061 0.473475 0.473982 0.473472 0.000064 0.407667 0.424509 0.413357 0.000055 0.414018 0.432382 0.420515 0.000058 987.000000 991.370000 989.047767 348.667632 1062.680000 1051.110000 1059.426200 325.808279 7950.320000 7957.520000 7951.526033 580.220534
112 0.184290 0.273265 0.217119 0.000233 0.467506 0.465343 0.466691 0.000031 0.410863 0.426928 0.416777 0.000027 0.194911 0.283991 0.226872 0.000487 0.173669 0.262540 0.207367 0.000508 0.460482 0.458438 0.459828 0.000060 0.474530 0.472249 0.473554 0.000065 0.407368 0.423548 0.413236 0.000055 0.414358 0.430307 0.420317 0.000058 987.790000 992.590000 988.882667 344.589229 1065.140000 1057.410000 1059.459800 323.854473 7947.070000 7950.000000 7951.657533 573.184165
113 0.183675 0.270833 0.216281 0.000235 0.467174 0.466064 0.466703 0.000031 0.410474 0.427018 0.416619 0.000027 0.191677 0.283216 0.226253 0.000497 0.175672 0.258451 0.206309 0.000515 0.460812 0.459280 0.459818 0.000060 0.473536 0.472849 0.473589 0.000063 0.406985 0.424067 0.413105 0.000055 0.413963 0.429969 0.420133 0.000057 986.430000 991.160000 988.766867 339.355774 1066.060000 1056.470000 1059.468800 331.667272 7947.510000 7952.370000 7951.764333 578.525269
114 0.183144 0.271294 0.215177 0.000237 0.467283 0.465642 0.466792 0.000030 0.410455 0.426773 0.416469 0.000027 0.193370 0.279880 0.225163 0.000508 0.172918 0.262709 0.205191 0.000507 0.460240 0.459281 0.459865 0.000059 0.474325 0.472004 0.473719 0.000062 0.406866 0.423400 0.412924 0.000054 0.414044 0.430145 0.420014 0.000057 987.600000 991.190000 988.516500 342.438212 1063.460000 1053.820000 1059.678933 330.279988 7948.940000 7954.990000 7951.804567 578.061142
115 0.182380 0.268116 0.214069 0.000233 0.467346 0.465707 0.466758 0.000029 0.410353 0.426189 0.416220 0.000026 0.192078 0.271320 0.223919 0.000500 0.172682 0.264912 0.204219 0.000506 0.461422 0.458898 0.459895 0.000058 0.473269 0.472515 0.473620 0.000061 0.407553 0.421383 0.412700 0.000053 0.413152 0.430995 0.419740 0.000057 983.670000 991.550000 988.180367 337.861163 1062.770000 1054.610000 1060.182833 343.533458 7953.560000 7953.840000 7951.636800 586.368273
116 0.181112 0.268658 0.213247 0.000233 0.467126 0.465180 0.466785 0.000030 0.409923 0.425876 0.416077 0.000027 0.191881 0.274435 0.223112 0.000499 0.170343 0.262881 0.203381 0.000504 0.460262 0.458636 0.459965 0.000058 0.473990 0.471725 0.473605 0.000062 0.406586 0.421795 0.412594 0.000053 0.413261 0.429956 0.419560 0.000057 985.930000 992.790000 987.892500 330.876166 1064.640000 1057.860000 1060.796967 352.585131 7949.430000 7949.350000 7951.310533 594.219583
117 0.180389 0.266586 0.212333 0.000236 0.466826 0.465665 0.466834 0.000029 0.409538 0.425849 0.415934 0.000027 0.191106 0.277738 0.222253 0.000496 0.169672 0.255434 0.202413 0.000504 0.459313 0.459508 0.460012 0.000058 0.474338 0.471821 0.473656 0.000061 0.405671 0.423154 0.412460 0.000053 0.413405 0.428544 0.419408 0.000056 988.940000 990.770000 987.677600 325.865963 1064.880000 1055.530000 1060.984300 345.821966 7946.180000 7953.700000 7951.338100 594.258370
118 0.179877 0.264686 0.211451 0.000231 0.466801 0.465375 0.466786 0.000030 0.409416 0.425237 0.415719 0.000026 0.188990 0.273710 0.221391 0.000502 0.170765 0.255663 0.201511 0.000494 0.460799 0.458169 0.460076 0.000057 0.472804 0.472580 0.473497 0.000062 0.406437 0.421277 0.412339 0.000052 0.412396 0.429197 0.419100 0.000056 982.830000 989.260000 987.430033 325.400203 1068.280000 1052.960000 1061.620000 352.642000 7948.890000 7957.780000 7950.949967 603.784680
119 0.178775 0.267068 0.210692 0.000240 0.467048 0.465148 0.466729 0.000030 0.409393 0.425532 0.415522 0.000027 0.188263 0.275989 0.220521 0.000510 0.169287 0.258147 0.200864 0.000511 0.459634 0.458308 0.460021 0.000058 0.474462 0.471987 0.473438 0.000062 0.405360 0.421845 0.412121 0.000053 0.413427 0.429219 0.418923 0.000057 986.130000 992.680000 987.296467 327.450953 1067.420000 1055.870000 1062.034667 352.544438 7946.450000 7951.450000 7950.668867 618.169912
120 0.178234 0.266343 0.209780 0.000244 0.467467 0.466371 0.466772 0.000030 0.409621 0.426365 0.415373 0.000027 0.186701 0.271058 0.219637 0.000508 0.169768 0.261628 0.199924 0.000513 0.460943 0.459795 0.460053 0.000058 0.473992 0.472946 0.473490 0.000063 0.406095 0.422048 0.411970 0.000053 0.413147 0.430682 0.418777 0.000057 986.180000 988.450000 987.151367 329.173574 1066.730000 1056.510000 1062.309467 353.286237 7947.090000 7955.040000 7950.539167 626.825290
121 0.176727 0.265194 0.208574 0.000238 0.467758 0.466963 0.466779 0.000030 0.409552 0.426609 0.415138 0.000028 0.186641 0.278590 0.218470 0.000497 0.166813 0.251799 0.198677 0.000509 0.461179 0.460391 0.460103 0.000059 0.474338 0.473535 0.473456 0.000064 0.406271 0.424030 0.411776 0.000054 0.412833 0.429188 0.418500 0.000057 984.140000 990.790000 987.218767 331.669678 1068.810000 1054.680000 1062.674300 353.940379 7947.050000 7954.530000 7950.106933 626.018362
122 0.175860 0.264753 0.207691 0.000235 0.467310 0.466238 0.466759 0.000030 0.409020 0.425941 0.414945 0.000027 0.186779 0.273769 0.217471 0.000489 0.164940 0.255737 0.197912 0.000514 0.460320 0.460339 0.460025 0.000058 0.474301 0.472137 0.473493 0.000064 0.405612 0.423025 0.411514 0.000053 0.412429 0.428857 0.418377 0.000057 984.590000 989.440000 987.098767 336.012519 1065.590000 1059.490000 1063.266633 357.952056 7949.820000 7951.070000 7949.634600 620.038904
123 0.174800 0.263040 0.206880 0.000240 0.466782 0.465646 0.466798 0.000030 0.408385 0.425125 0.414814 0.000027 0.184117 0.276768 0.216793 0.000510 0.165482 0.249312 0.196966 0.000520 0.459800 0.459013 0.459985 0.000058 0.473763 0.472280 0.473611 0.000063 0.404664 0.422564 0.411347 0.000054 0.412107 0.427686 0.418282 0.000057 984.880000 991.760000 986.722333 337.415225 1069.010000 1057.710000 1063.682600 365.125867 7946.110000 7950.530000 7949.595067 634.547086
124 0.173748 0.263141 0.206107 0.000241 0.467683 0.464974 0.466802 0.000031 0.408896 0.424607 0.414663 0.000027 0.183467 0.271465 0.215999 0.000517 0.164029 0.254818 0.196215 0.000521 0.460655 0.459032 0.459999 0.000059 0.474711 0.470915 0.473606 0.000064 0.405218 0.421519 0.411199 0.000055 0.412575 0.427696 0.418127 0.000057 985.100000 989.040000 986.333100 338.376620 1069.330000 1059.640000 1064.075167 368.067237 7945.570000 7951.320000 7949.591733 638.157853
125 0.173274 0.261444 0.205173 0.000235 0.466607 0.465920 0.466832 0.000031 0.407941 0.425025 0.414500 0.000027 0.182712 0.265877 0.214943 0.000505 0.163836 0.257011 0.195404 0.000518 0.459605 0.460265 0.460018 0.000060 0.473609 0.471575 0.473646 0.000062 0.404227 0.421388 0.411003 0.000055 0.411654 0.428662 0.417998 0.000056 985.690000 988.410000 986.029400 333.856958 1067.050000 1057.660000 1064.372900 364.725778 7947.260000 7953.930000 7949.597700 632.082894
126 0.172399 0.260522 0.204440 0.000240 0.468026 0.465441 0.466815 0.000031 0.408901 0.424457 0.414340 0.000027 0.182286 0.265977 0.214511 0.000520 0.162513 0.255068 0.194368 0.000534 0.461075 0.458066 0.459910 0.000059 0.474978 0.472816 0.473720 0.000062 0.405317 0.419648 0.410830 0.000055 0.412485 0.429267 0.417849 0.000057 984.330000 990.270000 985.803600 330.978036 1067.680000 1058.610000 1064.632467 367.059768 7947.990000 7951.120000 7949.563933 635.048223
127 0.170978 0.259833 0.203530 0.000240 0.467555 0.464587 0.466872 0.000030 0.408239 0.423636 0.414204 0.000027 0.181260 0.266963 0.213630 0.000510 0.160697 0.252702 0.193431 0.000539 0.460179 0.457499 0.459910 0.000059 0.474930 0.471674 0.473834 0.000062 0.404395 0.419392 0.410654 0.000055 0.412083 0.427880 0.417753 0.000057 984.970000 986.310000 985.452533 335.692142 1068.740000 1062.480000 1065.112000 367.541765 7946.290000 7951.210000 7949.435467 643.223077
128 0.169971 0.261240 0.202471 0.000243 0.467619 0.465296 0.466899 0.000030 0.408090 0.424484 0.414013 0.000027 0.179263 0.264726 0.212792 0.000511 0.160679 0.257754 0.192150 0.000539 0.460954 0.458169 0.459895 0.000060 0.474284 0.472422 0.473903 0.000062 0.404616 0.419481 0.410475 0.000056 0.411563 0.429488 0.417552 0.000057 983.600000 989.370000 985.034033 337.079898 1069.850000 1060.240000 1065.412800 370.601038 7946.550000 7950.390000 7949.553167 646.510802
129 0.169721 0.257881 0.201563 0.000235 0.468354 0.466039 0.466920 0.000030 0.408627 0.424407 0.413849 0.000027 0.179023 0.267379 0.212009 0.000516 0.160419 0.248384 0.191118 0.000521 0.461382 0.458471 0.459892 0.000060 0.475325 0.473607 0.473948 0.000061 0.404910 0.420253 0.410316 0.000056 0.412344 0.428562 0.417382 0.000055 984.600000 986.740000 984.626867 338.479489 1069.330000 1059.820000 1065.890933 379.742099 7946.070000 7953.440000 7949.482200 665.197747
130 0.168674 0.257915 0.200998 0.000238 0.468817 0.466767 0.466937 0.000030 0.408789 0.424996 0.413749 0.000027 0.178124 0.265751 0.211293 0.000513 0.159224 0.250078 0.190703 0.000530 0.461460 0.460038 0.459924 0.000060 0.476174 0.473496 0.473950 0.000062 0.404793 0.421181 0.410197 0.000056 0.412784 0.428812 0.417300 0.000056 985.740000 988.040000 984.625433 344.140437 1069.130000 1058.940000 1066.113267 380.496700 7945.130000 7953.020000 7949.261300 677.917997
131 0.167531 0.257424 0.200143 0.000240 0.468680 0.464866 0.466975 0.000031 0.408450 0.423378 0.413608 0.000027 0.176570 0.269212 0.210396 0.000517 0.158491 0.245635 0.189891 0.000524 0.461421 0.456738 0.459963 0.000061 0.475940 0.472994 0.473986 0.000062 0.404451 0.419233 0.410050 0.000057 0.412450 0.427523 0.417167 0.000056 982.560000 989.230000 984.635700 343.550804 1069.960000 1059.730000 1066.384600 381.850647 7947.480000 7951.040000 7948.979700 684.669976
132 0.166797 0.256161 0.199195 0.000243 0.468236 0.465165 0.466987 0.000031 0.407948 0.423364 0.413429 0.000027 0.176806 0.264431 0.209308 0.000507 0.156789 0.247890 0.189081 0.000537 0.460961 0.457402 0.459978 0.000061 0.475510 0.472927 0.473997 0.000062 0.404130 0.418808 0.409844 0.000056 0.411766 0.427920 0.417014 0.000056 984.790000 987.070000 984.631567 343.333956 1069.770000 1057.080000 1066.651500 373.161885 7945.440000 7955.850000 7948.716933 678.661652
133 0.165739 0.255015 0.198474 0.000246 0.468013 0.465835 0.467065 0.000031 0.407558 0.423671 0.413347 0.000027 0.174701 0.268092 0.208620 0.000527 0.156778 0.241938 0.188328 0.000534 0.461309 0.458789 0.460086 0.000060 0.474717 0.472882 0.474045 0.000064 0.403987 0.420650 0.409792 0.000056 0.411130 0.426693 0.416901 0.000057 983.550000 989.850000 984.478800 343.704873 1067.310000 1059.750000 1066.503300 364.856716 7949.140000 7950.400000 7949.017900 664.650019
134 0.164310 0.254845 0.197430 0.000246 0.468185 0.465859 0.467171 0.000030 0.407410 0.423656 0.413223 0.000027 0.174555 0.263331 0.207619 0.000524 0.154065 0.246358 0.187242 0.000539 0.461547 0.458786 0.460152 0.000059 0.474822 0.472931 0.474191 0.000063 0.404149 0.419695 0.409645 0.000055 0.410671 0.427617 0.416801 0.000057 982.710000 989.040000 984.446733 344.475053 1067.540000 1059.450000 1066.757333 355.102523 7949.750000 7951.510000 7948.795933 650.823130
135 0.163765 0.253635 0.196457 0.000248 0.467910 0.465848 0.467245 0.000030 0.407081 0.423405 0.413087 0.000027 0.172603 0.263639 0.206754 0.000529 0.154926 0.243631 0.186159 0.000535 0.460582 0.458789 0.460178 0.000058 0.475237 0.472906 0.474311 0.000062 0.402986 0.419759 0.409493 0.000055 0.411175 0.427051 0.416681 0.000056 981.590000 988.820000 984.398567 330.229775 1066.260000 1060.760000 1066.693167 343.132907 7952.150000 7950.420000 7948.908267 628.069881
136 0.162513 0.252215 0.195376 0.000247 0.467940 0.466314 0.467254 0.000030 0.406855 0.423495 0.412879 0.000027 0.172187 0.261420 0.205659 0.000527 0.152839 0.243010 0.185093 0.000526 0.460894 0.459092 0.460136 0.000058 0.474986 0.473537 0.474373 0.000061 0.403152 0.419557 0.409240 0.000055 0.410557 0.427432 0.416517 0.000056 984.590000 986.880000 984.358900 324.679276 1066.180000 1060.150000 1066.633033 336.540010 7949.230000 7952.970000 7949.008067 624.263643
137 0.161826 0.251503 0.194257 0.000245 0.468001 0.465916 0.467255 0.000029 0.406766 0.423033 0.412656 0.000026 0.171275 0.263774 0.204670 0.000524 0.152377 0.239232 0.183845 0.000525 0.460456 0.458979 0.460085 0.000058 0.475546 0.472852 0.474426 0.000060 0.402620 0.419938 0.409002 0.000054 0.410912 0.426128 0.416310 0.000055 979.770000 986.240000 984.225167 315.470156 1068.760000 1060.510000 1066.483600 333.057019 7951.470000 7953.250000 7949.291233 611.050795
138 0.160414 0.249193 0.193200 0.000243 0.467223 0.466334 0.467292 0.000029 0.405861 0.422906 0.412473 0.000027 0.170653 0.262551 0.203584 0.000524 0.150174 0.235835 0.182816 0.000520 0.459512 0.460064 0.460144 0.000057 0.474933 0.472604 0.474440 0.000059 0.401740 0.420562 0.408832 0.000054 0.409981 0.425250 0.416115 0.000055 984.810000 987.910000 984.030267 303.597304 1068.010000 1062.740000 1066.346867 326.014381 7947.180000 7949.350000 7949.622867 591.541123
139 0.159946 0.250110 0.192398 0.000248 0.467857 0.465956 0.467315 0.000030 0.406275 0.422787 0.412332 0.000027 0.170979 0.257027 0.202895 0.000538 0.148913 0.243194 0.181901 0.000527 0.460661 0.459428 0.460124 0.000058 0.475054 0.472484 0.474507 0.000060 0.402725 0.418948 0.408678 0.000055 0.409826 0.426626 0.415985 0.000055 981.220000 989.150000 983.911633 299.713249 1070.600000 1060.130000 1066.210233 320.552756 7948.180000 7950.720000 7949.878133 572.565535
140 0.159496 0.247775 0.191393 0.000244 0.469126 0.464957 0.467283 0.000029 0.407200 0.421521 0.412105 0.000027 0.170190 0.260675 0.201742 0.000527 0.148801 0.234876 0.181044 0.000528 0.461718 0.457411 0.460094 0.000058 0.476533 0.472504 0.474473 0.000059 0.403413 0.418064 0.408423 0.000054 0.410987 0.424978 0.415787 0.000054 982.080000 989.250000 983.870967 300.183465 1071.170000 1060.540000 1066.322467 310.891876 7946.750000 7950.210000 7949.806567 561.836130
141 0.158373 0.248134 0.190623 0.000244 0.469071 0.466292 0.467295 0.000029 0.406931 0.422660 0.411961 0.000026 0.168040 0.259506 0.201089 0.000523 0.148706 0.236761 0.180157 0.000537 0.461644 0.459835 0.460068 0.000058 0.476497 0.472749 0.474521 0.000059 0.402923 0.419769 0.408273 0.000053 0.410939 0.425551 0.415648 0.000054 979.420000 989.340000 983.629367 304.212785 1067.720000 1062.350000 1066.058000 304.284402 7952.860000 7948.310000 7950.312633 559.527032
142 0.157624 0.246577 0.189838 0.000245 0.467723 0.465189 0.467286 0.000030 0.405703 0.421467 0.411796 0.000026 0.167414 0.255089 0.200159 0.000511 0.147835 0.238065 0.179517 0.000539 0.460324 0.457711 0.460110 0.000058 0.475121 0.472668 0.474463 0.000060 0.401742 0.417187 0.408119 0.000053 0.409664 0.425747 0.415473 0.000055 981.860000 990.220000 983.327733 303.818685 1070.300000 1060.260000 1066.083400 302.836449 7947.840000 7949.520000 7950.588867 552.198786
143 0.156560 0.245824 0.189066 0.000247 0.468457 0.465845 0.467350 0.000030 0.406078 0.421841 0.411694 0.000027 0.167803 0.254842 0.199377 0.000517 0.145317 0.236807 0.178755 0.000533 0.461211 0.458226 0.460218 0.000058 0.475703 0.473464 0.474483 0.000060 0.402530 0.417549 0.408049 0.000053 0.409626 0.426133 0.415338 0.000056 979.990000 987.170000 983.111333 306.609658 1070.390000 1059.990000 1066.254933 300.638633 7949.620000 7952.840000 7950.633733 547.055747
144 0.156140 0.245160 0.188121 0.000244 0.468706 0.464652 0.467372 0.000029 0.406193 0.420753 0.411521 0.000026 0.166774 0.257273 0.198422 0.000526 0.145506 0.233047 0.177820 0.000512 0.461347 0.457297 0.460312 0.000058 0.476066 0.472006 0.474432 0.000061 0.402433 0.417292 0.407934 0.000053 0.409954 0.424215 0.415109 0.000054 982.180000 985.320000 982.894667 311.725645 1070.410000 1059.480000 1066.629367 300.409287 7947.410000 7955.200000 7950.475967 543.223743
145 0.155130 0.243588 0.187311 0.000246 0.469276 0.465244 0.467367 0.000029 0.406447 0.420913 0.411356 0.000026 0.166083 0.254543 0.197489 0.000523 0.144178 0.232632 0.177133 0.000518 0.462154 0.457901 0.460248 0.000058 0.476398 0.472588 0.474487 0.000060 0.402940 0.417229 0.407696 0.000053 0.409954 0.424597 0.415016 0.000054 980.120000 987.860000 982.804767 313.239018 1070.720000 1061.790000 1066.803600 294.827064 7949.160000 7950.350000 7950.391633 542.214836
146 0.154039 0.242579 0.186520 0.000249 0.469026 0.466062 0.467468 0.000029 0.406028 0.421365 0.411278 0.000026 0.165486 0.252660 0.196766 0.000522 0.142593 0.232499 0.176274 0.000521 0.461718 0.458855 0.460430 0.000057 0.476333 0.473268 0.474506 0.000061 0.402472 0.417616 0.407697 0.000052 0.409585 0.425114 0.414859 0.000054 981.520000 987.730000 982.597467 315.252962 1071.470000 1061.210000 1066.977233 297.748496 7947.010000 7951.060000 7950.425300 545.503467
147 0.153366 0.241369 0.185445 0.000244 0.468869 0.466006 0.467482 0.000029 0.405768 0.421079 0.411075 0.000026 0.164147 0.249601 0.195389 0.000516 0.142586 0.233138 0.175501 0.000522 0.462030 0.459234 0.460472 0.000056 0.475708 0.472778 0.474493 0.000059 0.402453 0.417307 0.407455 0.000052 0.409083 0.424850 0.414694 0.000054 978.950000 986.180000 982.423433 309.878786 1070.770000 1060.600000 1067.261900 293.705731 7950.280000 7953.220000 7950.314667 531.514158
148 0.151918 0.240861 0.184717 0.000248 0.468714 0.466387 0.467476 0.000030 0.405355 0.421282 0.410924 0.000027 0.162212 0.250368 0.194522 0.000517 0.141624 0.231353 0.174911 0.000537 0.461918 0.458903 0.460472 0.000058 0.475511 0.473871 0.474480 0.000061 0.401977 0.417196 0.407282 0.000052 0.408733 0.425368 0.414567 0.000056 982.060000 986.520000 982.041567 307.671236 1071.100000 1064.910000 1067.573333 292.288979 7946.840000 7948.570000 7950.385100 538.279158
149 0.151638 0.239725 0.183857 0.000246 0.468166 0.465134 0.467463 0.000029 0.404861 0.420052 0.410741 0.000027 0.161185 0.243706 0.193690 0.000505 0.142092 0.235745 0.174024 0.000544 0.461124 0.458037 0.460527 0.000057 0.475208 0.472230 0.474398 0.000060 0.401136 0.415171 0.407160 0.000052 0.408585 0.424933 0.414323 0.000056 979.030000 986.240000 981.642067 307.573695 1071.400000 1063.830000 1068.173567 289.637065 7949.570000 7949.930000 7950.184367 534.458834
150 0.150730 0.240851 0.183178 0.000251 0.468259 0.466660 0.467355 0.000029 0.404753 0.421498 0.410519 0.000027 0.161295 0.253322 0.193222 0.000516 0.140164 0.228380 0.173135 0.000546 0.461221 0.459340 0.460396 0.000057 0.475297 0.473979 0.474313 0.000061 0.401236 0.418137 0.406962 0.000052 0.408270 0.424859 0.414077 0.000056 977.730000 986.790000 981.292533 303.709184 1071.340000 1062.340000 1068.567400 294.101762 7950.930000 7950.870000 7950.140067 542.206420
151 0.150664 0.240212 0.182480 0.000250 0.468506 0.466994 0.467308 0.000029 0.404938 0.421638 0.410342 0.000027 0.160600 0.249660 0.192437 0.000502 0.140727 0.230763 0.172524 0.000553 0.461664 0.460411 0.460332 0.000057 0.475349 0.473577 0.474284 0.000060 0.401451 0.418261 0.406753 0.000051 0.408425 0.425014 0.413932 0.000055 978.200000 979.110000 981.054933 293.305541 1072.080000 1063.700000 1068.812167 300.706215 7949.720000 7957.190000 7950.132900 546.026535
152 0.150065 0.239137 0.181786 0.000252 0.468561 0.466565 0.467365 0.000030 0.404862 0.421079 0.410249 0.000027 0.160354 0.250219 0.192021 0.000508 0.139777 0.228055 0.171551 0.000555 0.461562 0.457944 0.460377 0.000057 0.475560 0.475186 0.474353 0.000060 0.401320 0.416399 0.406706 0.000052 0.408403 0.425760 0.413793 0.000056 974.930000 986.260000 981.020733 291.037944 1073.180000 1067.190000 1069.020733 306.799775 7951.890000 7946.550000 7949.958533 552.853799
153 0.149020 0.239593 0.181175 0.000253 0.468347 0.465960 0.467321 0.000030 0.404482 0.420686 0.410092 0.000027 0.159166 0.247614 0.191658 0.000511 0.138875 0.231571 0.170692 0.000549 0.461401 0.458679 0.460303 0.000057 0.475293 0.473241 0.474338 0.000060 0.400954 0.416466 0.406574 0.000052 0.408010 0.424907 0.413609 0.000056 976.990000 983.830000 980.621133 291.484885 1070.700000 1063.260000 1069.076433 308.179467 7952.310000 7952.910000 7950.302433 555.577397
154 0.148294 0.238979 0.180448 0.000254 0.468581 0.466793 0.467307 0.000029 0.404524 0.421230 0.409935 0.000027 0.159158 0.242715 0.190912 0.000515 0.137430 0.235242 0.169985 0.000550 0.460931 0.459186 0.460289 0.000057 0.476231 0.474400 0.474324 0.000060 0.400576 0.415891 0.406414 0.000052 0.408471 0.426568 0.413457 0.000056 975.720000 983.400000 980.419967 297.013226 1069.870000 1060.950000 1069.137200 312.477027 7954.410000 7955.650000 7950.442833 560.133238
155 0.147102 0.238393 0.179756 0.000257 0.468985 0.466488 0.467212 0.000030 0.404608 0.420869 0.409720 0.000027 0.155902 0.247082 0.190098 0.000528 0.138303 0.229704 0.169414 0.000547 0.462387 0.460198 0.460236 0.000058 0.475582 0.472777 0.474187 0.000059 0.401090 0.417575 0.406208 0.000053 0.408126 0.424163 0.413232 0.000055 978.200000 985.500000 980.106667 300.121358 1069.210000 1062.620000 1069.277900 305.774539 7952.590000 7951.880000 7950.615433 557.827633
156 0.146051 0.236525 0.179011 0.000257 0.467620 0.466791 0.467214 0.000030 0.403306 0.420738 0.409574 0.000027 0.155759 0.242960 0.189188 0.000519 0.136344 0.230089 0.168834 0.000547 0.461215 0.460288 0.460267 0.000058 0.474025 0.473294 0.474162 0.000060 0.400123 0.416822 0.406051 0.000053 0.406489 0.424653 0.413096 0.000056 976.640000 983.710000 979.894000 302.362486 1069.110000 1064.030000 1069.308800 305.555174 7954.250000 7952.260000 7950.797200 552.107602
157 0.145506 0.235900 0.178096 0.000255 0.469052 0.465942 0.467270 0.000029 0.404343 0.419934 0.409435 0.000027 0.155851 0.247030 0.188374 0.000524 0.135162 0.224770 0.167819 0.000543 0.462635 0.458468 0.460318 0.000059 0.475468 0.473417 0.474223 0.000059 0.401278 0.416180 0.405929 0.000052 0.407407 0.423687 0.412942 0.000055 980.250000 981.450000 979.790067 300.476023 1068.380000 1063.670000 1069.170233 315.241605 7951.370000 7954.880000 7951.039700 557.915969
158 0.145119 0.235618 0.177191 0.000257 0.469361 0.465969 0.467324 0.000030 0.404513 0.419898 0.409297 0.000027 0.154984 0.239838 0.187481 0.000518 0.135255 0.231398 0.166900 0.000544 0.462708 0.459958 0.460456 0.000058 0.476014 0.471979 0.474192 0.000060 0.401163 0.415934 0.405861 0.000052 0.407863 0.423863 0.412733 0.000055 976.970000 985.120000 979.697867 301.211348 1071.100000 1062.050000 1069.150367 323.211907 7951.930000 7952.830000 7951.151767 556.078715
159 0.144065 0.236014 0.176403 0.000257 0.468884 0.465817 0.467400 0.000029 0.403920 0.419857 0.409201 0.000027 0.154448 0.240831 0.186607 0.000515 0.133682 0.231198 0.166200 0.000546 0.462752 0.459184 0.460531 0.000056 0.475016 0.472450 0.474269 0.000061 0.401091 0.415514 0.405746 0.000051 0.406749 0.424200 0.412655 0.000056 976.230000 984.190000 979.564067 299.008129 1071.260000 1060.030000 1069.113533 329.467103 7952.510000 7955.780000 7951.322400 554.151121
160 0.143533 0.232622 0.175625 0.000251 0.468438 0.466329 0.467432 0.000030 0.403457 0.419588 0.409071 0.000027 0.153685 0.244128 0.185882 0.000510 0.133381 0.221117 0.165368 0.000537 0.461047 0.459249 0.460608 0.000056 0.475828 0.473409 0.474256 0.000062 0.399575 0.416225 0.405663 0.000051 0.407339 0.422950 0.412479 0.000056 978.770000 983.570000 979.265433 301.345119 1070.480000 1063.830000 1069.047733 334.063421 7950.750000 7952.600000 7951.686833 556.745042
161 0.143097 0.234148 0.175021 0.000254 0.468259 0.466515 0.467484 0.000030 0.403226 0.420042 0.408992 0.000026 0.152679 0.240673 0.185352 0.000513 0.133515 0.227624 0.164690 0.000542 0.461357 0.459738 0.460720 0.000056 0.475160 0.473292 0.474249 0.000062 0.399622 0.415925 0.405646 0.000051 0.406831 0.424158 0.412337 0.000056 974.260000 980.130000 979.173833 304.695133 1070.720000 1063.300000 1069.097733 339.288877 7955.020000 7956.570000 7951.728433 561.947342
162 0.142641 0.234222 0.174343 0.000255 0.469471 0.465977 0.467534 0.000030 0.404105 0.419626 0.408896 0.000027 0.152178 0.241860 0.184662 0.000521 0.133104 0.226584 0.164024 0.000541 0.462117 0.458961 0.460686 0.000056 0.476826 0.472993 0.474383 0.000061 0.400129 0.415541 0.405481 0.000051 0.408081 0.423711 0.412311 0.000056 974.970000 981.640000 979.085467 306.737677 1069.560000 1062.520000 1069.100467 339.997104 7955.470000 7955.840000 7951.814067 573.637129
163 0.141930 0.232422 0.173386 0.000250 0.468797 0.466482 0.467606 0.000030 0.403424 0.419670 0.408762 0.000026 0.151601 0.242962 0.183647 0.000524 0.132260 0.221881 0.163125 0.000523 0.462505 0.460149 0.460792 0.000056 0.475089 0.472814 0.474420 0.000062 0.400325 0.416712 0.405363 0.000051 0.406523 0.422628 0.412161 0.000056 978.080000 981.130000 979.063733 303.026578 1071.940000 1068.560000 1069.227500 343.559842 7949.980000 7950.310000 7951.708767 571.376835
164 0.141105 0.231310 0.172888 0.000251 0.468753 0.465701 0.467590 0.000029 0.403223 0.418822 0.408650 0.000026 0.149416 0.240960 0.183128 0.000530 0.132794 0.221659 0.162648 0.000520 0.462000 0.458363 0.460739 0.000056 0.475505 0.473038 0.474441 0.000061 0.399484 0.414882 0.405217 0.000052 0.406963 0.422762 0.412083 0.000055 978.370000 982.450000 978.841833 305.779314 1070.770000 1061.060000 1069.101367 348.430966 7950.860000 7956.490000 7952.056800 575.332736
165 0.140594 0.230871 0.172215 0.000245 0.468812 0.465712 0.467673 0.000029 0.403168 0.418744 0.408581 0.000026 0.150278 0.244907 0.182158 0.000528 0.130910 0.216835 0.162272 0.000516 0.462693 0.458703 0.460941 0.000056 0.474931 0.472722 0.474405 0.000060 0.400210 0.415944 0.405184 0.000051 0.406127 0.421544 0.411978 0.000054 977.550000 982.840000 978.587533 306.403045 1075.380000 1063.880000 1069.223600 346.915527 7947.070000 7953.280000 7952.188867 577.977826
166 0.140747 0.227536 0.171755 0.000242 0.468966 0.466384 0.467689 0.000029 0.403322 0.418615 0.408502 0.000026 0.150159 0.236581 0.181346 0.000517 0.131334 0.218492 0.162163 0.000519 0.461976 0.458181 0.460885 0.000056 0.475955 0.474588 0.474494 0.000061 0.399613 0.413861 0.404977 0.000051 0.407031 0.423368 0.412027 0.000055 980.220000 983.330000 978.461300 308.987645 1074.960000 1060.450000 1069.207900 345.178464 7944.820000 7956.220000 7952.330800 588.801769
167 0.139268 0.229270 0.171245 0.000247 0.469694 0.465759 0.467739 0.000029 0.403609 0.418461 0.408440 0.000027 0.149027 0.233171 0.180756 0.000511 0.129510 0.225369 0.161733 0.000534 0.462493 0.459029 0.460978 0.000056 0.476895 0.472489 0.474501 0.000061 0.399800 0.413857 0.404933 0.000052 0.407418 0.423065 0.411948 0.000057 977.170000 984.560000 978.291100 317.047252 1072.870000 1061.550000 1069.239233 344.715069 7949.960000 7953.890000 7952.469667 607.919933
168 0.138864 0.229820 0.170839 0.000253 0.468761 0.465559 0.467685 0.000029 0.402781 0.418411 0.408316 0.000027 0.149270 0.239584 0.180340 0.000518 0.128459 0.220056 0.161338 0.000544 0.462143 0.457586 0.460930 0.000056 0.475379 0.473532 0.474441 0.000061 0.399568 0.413985 0.404812 0.000052 0.405995 0.422837 0.411820 0.000057 978.670000 981.700000 978.167767 318.743935 1071.900000 1060.260000 1069.277733 343.823441 7949.430000 7958.040000 7952.554500 616.136949
169 0.138175 0.225727 0.169856 0.000249 0.469086 0.465910 0.467688 0.000029 0.402904 0.417873 0.408122 0.000027 0.148273 0.232687 0.179305 0.000515 0.128076 0.218767 0.160406 0.000538 0.462947 0.459869 0.461010 0.000056 0.475225 0.471951 0.474366 0.000062 0.400012 0.414432 0.404669 0.000052 0.405795 0.421314 0.411574 0.000057 975.210000 982.330000 978.131800 328.220341 1074.480000 1065.980000 1069.551567 340.628386 7950.310000 7951.690000 7952.316633 630.196481
170 0.137356 0.228107 0.168862 0.000251 0.469776 0.466767 0.467718 0.000029 0.403292 0.419035 0.407947 0.000027 0.147058 0.235096 0.178185 0.000510 0.127653 0.221118 0.159539 0.000539 0.463306 0.461246 0.461050 0.000056 0.476246 0.472287 0.474387 0.000062 0.400056 0.416016 0.404477 0.000052 0.406527 0.422053 0.411417 0.000058 978.380000 982.160000 978.372467 327.850655 1072.390000 1065.280000 1069.890200 333.302478 7949.230000 7952.560000 7951.737333 626.831128
171 0.136808 0.227433 0.168194 0.000250 0.468329 0.466494 0.467732 0.000029 0.402025 0.418682 0.407824 0.000027 0.146903 0.233209 0.177662 0.000507 0.126713 0.221657 0.158726 0.000542 0.461728 0.460381 0.461037 0.000056 0.474931 0.472608 0.474427 0.000063 0.398763 0.414947 0.404362 0.000052 0.405287 0.422418 0.411286 0.000057 978.230000 981.540000 978.507567 330.660668 1076.090000 1065.430000 1070.298167 325.294397 7945.680000 7953.030000 7951.194267 625.652361
172 0.136503 0.226301 0.167491 0.000251 0.468840 0.465728 0.467759 0.000029 0.402372 0.417843 0.407705 0.000027 0.146321 0.234476 0.177030 0.000518 0.126686 0.218127 0.157953 0.000537 0.461545 0.458970 0.460996 0.000057 0.476135 0.472487 0.474522 0.000062 0.398500 0.414071 0.404203 0.000053 0.406245 0.421615 0.411208 0.000056 979.110000 979.420000 978.678433 331.965011 1075.260000 1062.680000 1070.696967 320.356608 7945.630000 7957.900000 7950.624600 624.587715
173 0.135882 0.225760 0.166790 0.000248 0.468989 0.466129 0.467759 0.000029 0.402367 0.418055 0.407565 0.000027 0.146154 0.233918 0.176258 0.000504 0.125610 0.217602 0.157322 0.000529 0.461982 0.459734 0.460944 0.000057 0.475995 0.472524 0.474573 0.000062 0.398816 0.414571 0.404007 0.000053 0.405918 0.421540 0.411123 0.000056 977.250000 980.800000 978.893767 334.693303 1074.180000 1065.430000 1070.974567 314.400665 7948.570000 7953.770000 7950.131667 616.392968
174 0.135102 0.225143 0.166325 0.000249 0.468518 0.466068 0.467774 0.000030 0.401835 0.417883 0.407484 0.000027 0.145362 0.233366 0.175788 0.000503 0.124843 0.216920 0.156862 0.000530 0.461627 0.459279 0.460903 0.000057 0.475409 0.472858 0.474644 0.000061 0.398374 0.414097 0.403880 0.000053 0.405296 0.421670 0.411088 0.000055 978.360000 981.650000 978.955333 336.452108 1072.350000 1064.520000 1071.145100 312.352313 7949.290000 7953.830000 7949.899567 614.054933
175 0.134347 0.222485 0.165493 0.000246 0.467897 0.466003 0.467761 0.000030 0.401187 0.417299 0.407307 0.000027 0.143535 0.234061 0.175057 0.000501 0.125158 0.210909 0.155928 0.000514 0.461667 0.457948 0.460879 0.000057 0.474126 0.474057 0.474643 0.000062 0.398041 0.413171 0.403714 0.000052 0.404332 0.421427 0.410900 0.000055 977.670000 980.290000 978.806133 336.179266 1074.240000 1065.990000 1071.538933 309.940848 7948.090000 7953.720000 7949.654933 601.460888
176 0.134032 0.222057 0.164958 0.000244 0.468506 0.465521 0.467774 0.000030 0.401611 0.416828 0.407211 0.000026 0.144523 0.226735 0.174706 0.000506 0.123541 0.217380 0.155211 0.000510 0.461670 0.458457 0.460865 0.000057 0.475341 0.472584 0.474683 0.000062 0.398241 0.412113 0.403633 0.000053 0.404981 0.421543 0.410789 0.000054 975.640000 981.480000 978.868367 328.728793 1073.040000 1068.840000 1071.658800 310.740048 7951.320000 7949.680000 7949.472833 578.939091
177 0.133278 0.219910 0.164387 0.000242 0.468499 0.466957 0.467861 0.000029 0.401455 0.417547 0.407166 0.000026 0.143259 0.228588 0.173912 0.000493 0.123297 0.211231 0.154861 0.000517 0.461384 0.459709 0.460892 0.000057 0.475613 0.474204 0.474830 0.000061 0.397759 0.413485 0.403496 0.000053 0.405150 0.421609 0.410837 0.000054 979.590000 984.380000 978.695400 328.439827 1074.470000 1063.890000 1071.794200 309.933918 7945.940000 7951.730000 7949.510400 566.489272
178 0.132718 0.221042 0.164041 0.000244 0.469134 0.465603 0.467875 0.000029 0.401851 0.416691 0.407108 0.000026 0.142180 0.223637 0.173652 0.000500 0.123257 0.218448 0.154430 0.000524 0.462845 0.458354 0.460882 0.000057 0.475423 0.472852 0.474869 0.000061 0.398712 0.411410 0.403436 0.000053 0.404990 0.421971 0.410781 0.000055 977.300000 980.000000 978.470533 328.382826 1076.200000 1064.660000 1071.972933 317.857412 7946.500000 7955.340000 7949.556533 571.537239
179 0.131929 0.222138 0.163693 0.000247 0.469355 0.465972 0.467961 0.000030 0.401870 0.417205 0.407107 0.000027 0.141694 0.232805 0.173197 0.000505 0.122164 0.211472 0.154189 0.000532 0.461106 0.459242 0.460890 0.000058 0.477605 0.472702 0.475032 0.000060 0.397224 0.413954 0.403351 0.000053 0.406516 0.420456 0.410863 0.000055 977.240000 983.440000 978.547033 327.646037 1072.190000 1063.430000 1071.966933 329.286283 7950.570000 7953.130000 7949.486033 581.165148
180 0.131480 0.221534 0.163280 0.000249 0.469278 0.466014 0.468018 0.000029 0.401719 0.417118 0.407071 0.000026 0.141232 0.230165 0.172970 0.000517 0.121728 0.212903 0.153590 0.000534 0.462134 0.459092 0.460988 0.000056 0.476422 0.472936 0.475049 0.000061 0.397954 0.413307 0.403384 0.000052 0.405483 0.420929 0.410757 0.000054 977.010000 983.020000 978.422467 330.200276 1074.250000 1064.240000 1072.065333 336.766138 7948.740000 7952.740000 7949.512200 584.595175
181 0.130929 0.221588 0.162756 0.000252 0.468132 0.466476 0.468063 0.000029 0.400692 0.417498 0.407001 0.000026 0.141292 0.233030 0.172365 0.000519 0.120566 0.210146 0.153147 0.000538 0.460676 0.459991 0.460946 0.000057 0.475589 0.472961 0.475180 0.000059 0.396799 0.414599 0.403230 0.000053 0.404584 0.420398 0.410773 0.000055 977.360000 981.350000 978.108700 328.696402 1074.660000 1068.710000 1072.112567 346.934871 7947.980000 7949.940000 7949.778733 600.331087
182 0.130706 0.221678 0.162138 0.000257 0.469080 0.464775 0.468113 0.000029 0.401405 0.416155 0.406918 0.000026 0.139486 0.228348 0.171875 0.000522 0.121926 0.215007 0.152400 0.000551 0.462255 0.458235 0.460962 0.000057 0.475904 0.471314 0.475265 0.000060 0.397701 0.412258 0.403144 0.000053 0.405108 0.420052 0.410692 0.000055 977.980000 980.300000 978.008467 332.803131 1073.460000 1067.010000 1072.131533 357.414777 7948.560000 7952.690000 7949.860000 618.434406
183 0.129838 0.221387 0.161457 0.000253 0.468944 0.466024 0.468134 0.000029 0.401123 0.417097 0.406799 0.000026 0.140115 0.229674 0.171565 0.000527 0.119561 0.213100 0.151348 0.000540 0.462151 0.459283 0.460933 0.000058 0.475737 0.472765 0.475336 0.000059 0.397744 0.413361 0.403059 0.000054 0.404502 0.420832 0.410538 0.000054 977.990000 980.600000 978.034667 334.286019 1073.180000 1063.090000 1072.027467 358.143381 7948.830000 7956.310000 7949.937867 629.563126
184 0.129246 0.220290 0.160956 0.000252 0.469929 0.466629 0.468172 0.000029 0.401793 0.417361 0.406729 0.000026 0.139455 0.227551 0.171178 0.000536 0.119037 0.213029 0.150734 0.000546 0.463331 0.459672 0.460998 0.000057 0.476528 0.473586 0.475345 0.000059 0.398556 0.413247 0.403034 0.000054 0.405030 0.421475 0.410423 0.000054 976.040000 978.460000 978.235433 332.922840 1073.040000 1066.400000 1072.350500 362.847773 7950.920000 7955.140000 7949.414067 637.613083
185 0.128379 0.219687 0.160427 0.000256 0.469613 0.467319 0.468175 0.000029 0.401366 0.417793 0.406626 0.000027 0.139442 0.230870 0.170665 0.000548 0.117316 0.208504 0.150190 0.000553 0.462029 0.460018 0.460948 0.000058 0.477196 0.474620 0.475403 0.000058 0.397512 0.414188 0.402891 0.000054 0.405220 0.421397 0.410360 0.000054 975.590000 983.400000 978.499233 332.626438 1077.430000 1065.620000 1072.453200 365.875987 7946.980000 7950.980000 7949.047567 644.477717
186 0.128305 0.218194 0.159841 0.000254 0.467945 0.466714 0.468204 0.000029 0.400017 0.417010 0.406531 0.000026 0.138743 0.233383 0.170041 0.000541 0.117867 0.203004 0.149641 0.000548 0.460104 0.460574 0.461003 0.000058 0.475785 0.472853 0.475404 0.000059 0.395831 0.415136 0.402811 0.000054 0.404202 0.418883 0.410251 0.000054 975.630000 980.270000 978.549633 337.929486 1073.390000 1068.280000 1072.489367 367.795467 7950.980000 7951.450000 7948.961000 649.864675
187 0.127772 0.218354 0.159378 0.000257 0.468728 0.467371 0.468257 0.000029 0.400537 0.417568 0.406482 0.000026 0.138581 0.226189 0.169346 0.000538 0.116963 0.210518 0.149410 0.000564 0.461748 0.460190 0.461095 0.000058 0.475708 0.474552 0.475419 0.000059 0.397115 0.413390 0.402746 0.000054 0.403959 0.421745 0.410217 0.000055 978.230000 983.430000 978.585733 340.542048 1076.970000 1066.300000 1072.592800 356.937427 7944.800000 7950.270000 7948.821467 638.889307
188 0.126729 0.216847 0.158652 0.000257 0.468779 0.467235 0.468295 0.000029 0.400369 0.417158 0.406367 0.000027 0.137634 0.225516 0.168706 0.000537 0.115824 0.208177 0.148597 0.000560 0.461906 0.460766 0.461076 0.000057 0.475652 0.473705 0.475515 0.000060 0.397052 0.413716 0.402602 0.000053 0.403686 0.420599 0.410131 0.000055 976.140000 983.160000 978.431000 341.612838 1074.120000 1069.500000 1072.431733 350.146165 7949.740000 7947.340000 7949.137267 637.329496
189 0.126555 0.217057 0.157775 0.000251 0.468800 0.466870 0.468339 0.000028 0.400351 0.416907 0.406226 0.000026 0.136785 0.226499 0.167848 0.000521 0.116325 0.207616 0.147702 0.000547 0.461357 0.459635 0.461131 0.000055 0.476243 0.474104 0.475547 0.000060 0.396442 0.413008 0.402474 0.000051 0.404259 0.420806 0.409978 0.000055 974.320000 980.760000 978.386267 341.940270 1077.360000 1066.560000 1072.403200 345.652417 7948.320000 7952.680000 7949.210533 636.176503
190 0.125234 0.216354 0.157309 0.000258 0.469401 0.466724 0.468339 0.000028 0.400567 0.416650 0.406133 0.000027 0.135881 0.222722 0.167662 0.000534 0.114587 0.209985 0.146957 0.000549 0.462136 0.458464 0.461138 0.000055 0.476666 0.474985 0.475540 0.000059 0.396885 0.411316 0.402443 0.000052 0.404250 0.421985 0.409823 0.000055 976.280000 977.960000 978.138033 344.426226 1076.110000 1066.870000 1072.341233 335.126544 7947.610000 7955.170000 7949.520733 630.438626
191 0.124523 0.215156 0.156686 0.000259 0.469135 0.467114 0.468304 0.000028 0.400212 0.416722 0.405981 0.000026 0.134964 0.228968 0.167111 0.000531 0.114082 0.201344 0.146262 0.000552 0.462990 0.459308 0.461157 0.000055 0.475280 0.474919 0.475451 0.000059 0.397385 0.413240 0.402348 0.000052 0.403040 0.420204 0.409613 0.000056 975.240000 981.380000 977.661700 350.242487 1077.060000 1066.220000 1072.133567 329.200335 7947.700000 7952.400000 7950.204733 643.726393
192 0.123568 0.214814 0.156053 0.000260 0.469340 0.467086 0.468244 0.000028 0.400185 0.416631 0.405806 0.000026 0.135865 0.225239 0.166487 0.000523 0.111271 0.204389 0.145619 0.000563 0.462209 0.461175 0.461081 0.000055 0.476470 0.472996 0.475407 0.000059 0.396940 0.413988 0.402162 0.000052 0.403430 0.419275 0.409449 0.000056 975.680000 980.510000 977.394467 352.322433 1073.790000 1067.310000 1072.001700 332.300195 7950.530000 7952.180000 7950.603833 646.861029
193 0.123596 0.215482 0.155341 0.000263 0.468608 0.467031 0.468255 0.000029 0.399605 0.416721 0.405672 0.000027 0.134539 0.222909 0.165993 0.000530 0.112653 0.208055 0.144688 0.000564 0.460716 0.459870 0.461110 0.000057 0.476499 0.474193 0.475400 0.000059 0.395481 0.412478 0.402087 0.000053 0.403730 0.420965 0.409258 0.000056 976.830000 978.150000 976.942467 358.578218 1075.930000 1069.760000 1072.038100 332.661380 7947.240000 7952.090000 7951.019433 654.871352
194 0.122999 0.213875 0.154563 0.000261 0.469773 0.466717 0.468170 0.000028 0.400418 0.416148 0.405449 0.000026 0.134630 0.221872 0.165329 0.000535 0.111368 0.205878 0.143798 0.000557 0.463025 0.461090 0.461017 0.000056 0.476521 0.472344 0.475324 0.000059 0.397346 0.413246 0.401879 0.000053 0.403491 0.419051 0.409018 0.000055 975.180000 979.750000 976.812600 359.992371 1076.960000 1066.320000 1072.214167 333.171368 7947.860000 7953.930000 7950.973233 652.815160
195 0.122285 0.214536 0.153917 0.000259 0.469778 0.466976 0.468145 0.000028 0.400279 0.416488 0.405300 0.000027 0.133642 0.221312 0.164687 0.000536 0.110927 0.207760 0.143147 0.000552 0.462695 0.460113 0.461030 0.000056 0.476860 0.473839 0.475260 0.000060 0.396885 0.412353 0.401762 0.000052 0.403673 0.420623 0.408838 0.000056 975.740000 981.280000 976.845567 359.547744 1074.830000 1066.210000 1072.395633 332.212596 7949.430000 7952.510000 7950.758800 648.985992
196 0.121280 0.214119 0.153305 0.000256 0.469198 0.466703 0.468076 0.000029 0.399614 0.416186 0.405122 0.000026 0.131845 0.220220 0.164044 0.000538 0.110715 0.208019 0.142566 0.000551 0.461593 0.460298 0.460990 0.000056 0.476803 0.473107 0.475162 0.000060 0.395643 0.412282 0.401601 0.000053 0.403585 0.420090 0.408643 0.000056 975.850000 983.240000 976.658767 359.420953 1076.490000 1068.070000 1072.557167 334.898633 7947.660000 7948.690000 7950.784067 656.516708
197 0.121280 0.210776 0.153004 0.000258 0.469585 0.467333 0.468063 0.000029 0.399924 0.416021 0.405051 0.000027 0.133034 0.222605 0.163661 0.000538 0.109525 0.198948 0.142347 0.000561 0.462666 0.459997 0.461001 0.000057 0.476504 0.474668 0.475124 0.000060 0.396740 0.412519 0.401533 0.000053 0.403108 0.419524 0.408569 0.000057 978.520000 980.040000 976.685600 366.808513 1075.910000 1065.110000 1072.793267 338.297645 7945.570000 7954.850000 7950.521133 662.526215
198 0.120510 0.213576 0.152585 0.000263 0.469374 0.465943 0.468110 0.000029 0.399601 0.415470 0.405005 0.000027 0.131102 0.225107 0.163354 0.000536 0.109917 0.202045 0.141816 0.000570 0.462581 0.459113 0.460991 0.000056 0.476166 0.472773 0.475228 0.000059 0.396285 0.412312 0.401464 0.000052 0.402916 0.418628 0.408545 0.000057 975.370000 978.300000 976.679667 369.551769 1074.970000 1068.690000 1072.856867 342.778170 7949.660000 7953.010000 7950.463467 663.572264
199 0.120372 0.210702 0.151860 0.000262 0.469365 0.465490 0.468090 0.000029 0.399566 0.414532 0.404844 0.000027 0.130969 0.221468 0.162627 0.000538 0.109776 0.199936 0.141094 0.000558 0.461960 0.458410 0.460948 0.000056 0.476770 0.472569 0.475232 0.000060 0.395762 0.411021 0.401284 0.000052 0.403371 0.418043 0.408405 0.000056 976.450000 975.920000 976.755800 369.469670 1078.930000 1069.640000 1073.068267 339.963930 7944.620000 7954.440000 7950.175933 670.067711
200 0.119321 0.210589 0.151105 0.000264 0.469334 0.465959 0.468078 0.000029 0.399331 0.414885 0.404683 0.000026 0.129760 0.219804 0.161913 0.000545 0.108883 0.201374 0.140296 0.000573 0.462019 0.459414 0.460983 0.000057 0.476648 0.472504 0.475173 0.000060 0.395567 0.411492 0.401169 0.000054 0.403095 0.418278 0.408197 0.000056 976.560000 978.070000 976.600000 377.852127 1074.600000 1068.600000 1073.336067 341.844827 7948.840000 7953.330000 7950.063933 689.289822
201 0.118507 0.211339 0.150586 0.000266 0.469215 0.466101 0.468074 0.000029 0.399073 0.415148 0.404576 0.000027 0.129576 0.223597 0.161419 0.000549 0.107439 0.199081 0.139753 0.000567 0.462401 0.459284 0.460928 0.000056 0.476028 0.472917 0.475219 0.000059 0.395836 0.412147 0.401026 0.000053 0.402310 0.418150 0.408126 0.000056 974.530000 980.980000 976.468100 374.325656 1076.740000 1068.800000 1073.611300 345.008206 7948.730000 7950.220000 7949.920600 688.332455
202 0.118326 0.209070 0.150085 0.000260 0.468754 0.466504 0.468120 0.000028 0.398668 0.415017 0.404513 0.000026 0.128848 0.216934 0.160968 0.000539 0.107805 0.201207 0.139202 0.000567 0.462032 0.459209 0.461044 0.000056 0.475475 0.473798 0.475196 0.000060 0.395395 0.410754 0.401029 0.000053 0.401941 0.419280 0.407997 0.000057 976.470000 976.510000 976.441467 373.231179 1075.610000 1067.920000 1073.751467 349.367090 7947.920000 7955.570000 7949.807067 700.746368
203 0.117366 0.208235 0.149626 0.000261 0.468957 0.467058 0.468060 0.000029 0.398639 0.415293 0.404374 0.000027 0.128581 0.216493 0.160520 0.000544 0.106151 0.199976 0.138732 0.000571 0.461383 0.459517 0.460971 0.000056 0.476531 0.474598 0.475149 0.000060 0.394822 0.410912 0.400881 0.000054 0.402455 0.419674 0.407866 0.000057 976.950000 979.170000 976.118500 376.963648 1075.510000 1067.000000 1073.809400 353.725804 7947.540000 7953.830000 7950.072100 706.852422
204 0.117320 0.207646 0.149129 0.000263 0.469272 0.466140 0.468079 0.000028 0.398882 0.414441 0.404289 0.000027 0.128038 0.216857 0.160135 0.000544 0.106603 0.198436 0.138123 0.000559 0.462476 0.458703 0.460956 0.000056 0.476069 0.473577 0.475203 0.000059 0.395588 0.410334 0.400792 0.000054 0.402176 0.418549 0.407787 0.000055 973.540000 977.450000 975.953500 375.625437 1077.880000 1069.630000 1073.807567 364.202392 7948.580000 7952.920000 7950.238933 713.921514
205 0.117085 0.207912 0.148400 0.000262 0.469019 0.467151 0.468011 0.000028 0.398633 0.415304 0.404089 0.000027 0.127581 0.216429 0.159459 0.000547 0.106590 0.199395 0.137342 0.000556 0.461123 0.459798 0.460866 0.000057 0.476916 0.474505 0.475155 0.000058 0.394414 0.411124 0.400585 0.000054 0.402851 0.419483 0.407593 0.000055 975.940000 980.330000 976.192133 380.404501 1077.420000 1066.840000 1073.849167 360.546818 7946.640000 7952.830000 7949.958700 708.735452
206 0.116454 0.206933 0.147729 0.000262 0.469380 0.466939 0.467976 0.000029 0.398795 0.414938 0.403927 0.000027 0.127540 0.220069 0.158565 0.000542 0.105368 0.193797 0.136893 0.000554 0.462281 0.458854 0.460812 0.000058 0.476479 0.475024 0.475140 0.000058 0.395333 0.411097 0.400362 0.000054 0.402257 0.418779 0.407491 0.000055 975.340000 980.290000 976.502533 370.870320 1076.960000 1067.030000 1073.613933 357.170063 7947.700000 7952.680000 7949.883533 691.193377
207 0.115883 0.205242 0.147241 0.000262 0.467975 0.466410 0.468011 0.000029 0.397557 0.414176 0.403857 0.000026 0.126909 0.211582 0.157941 0.000527 0.104857 0.198902 0.136540 0.000563 0.460282 0.458554 0.460791 0.000057 0.475668 0.474265 0.475231 0.000058 0.393607 0.409159 0.400221 0.000053 0.401506 0.419193 0.407493 0.000055 978.620000 980.960000 976.786967 368.780085 1075.820000 1070.890000 1073.614367 352.820652 7945.560000 7948.150000 7949.598667 679.707177
208 0.114915 0.205568 0.146495 0.000258 0.469671 0.467316 0.468068 0.000029 0.398720 0.414966 0.403754 0.000027 0.126505 0.212288 0.157076 0.000518 0.103326 0.198849 0.135914 0.000557 0.462638 0.459578 0.460848 0.000058 0.476705 0.475054 0.475288 0.000057 0.395411 0.410120 0.400094 0.000054 0.402029 0.419813 0.407414 0.000055 974.910000 984.100000 976.855233 361.867631 1076.200000 1068.690000 1073.589167 340.789373 7948.890000 7947.210000 7949.555600 660.653942
209 0.114115 0.205644 0.145999 0.000266 0.469195 0.466845 0.468046 0.000029 0.398179 0.414605 0.403636 0.000027 0.124962 0.216233 0.156523 0.000528 0.103267 0.195054 0.135475 0.000558 0.462422 0.459695 0.460944 0.000058 0.475967 0.473995 0.475147 0.000058 0.394930 0.411003 0.400060 0.000054 0.401427 0.418207 0.407213 0.000056 975.630000 978.600000 977.127000 362.042077 1075.830000 1066.390000 1073.534000 333.234571 7948.540000 7955.010000 7949.339000 653.525580
210 0.113913 0.204957 0.145430 0.000263 0.469145 0.466719 0.468039 0.000029 0.398099 0.414367 0.403517 0.000027 0.124129 0.209586 0.155865 0.000522 0.103697 0.200327 0.134994 0.000556 0.460792 0.458825 0.460886 0.000058 0.477498 0.474613 0.475192 0.000059 0.393459 0.408977 0.399882 0.000054 0.402738 0.419756 0.407152 0.000056 973.090000 978.860000 977.262200 359.893492 1076.970000 1068.770000 1073.414533 335.211860 7949.940000 7952.370000 7949.323267 642.857377
211 0.113358 0.204827 0.144694 0.000263 0.468086 0.466617 0.468058 0.000030 0.397140 0.414259 0.403386 0.000027 0.123251 0.213914 0.155341 0.000541 0.103465 0.195740 0.134048 0.000545 0.461318 0.459465 0.460887 0.000059 0.474853 0.473769 0.475230 0.000059 0.393705 0.410355 0.399778 0.000055 0.400576 0.418163 0.406993 0.000055 977.770000 979.620000 977.360133 360.570431 1077.130000 1070.330000 1073.425600 333.437380 7945.100000 7950.050000 7949.214267 632.739377
212 0.113051 0.202318 0.144150 0.000262 0.468851 0.467193 0.468104 0.000030 0.397691 0.414218 0.403313 0.000027 0.122274 0.213999 0.154592 0.000540 0.103828 0.190638 0.133707 0.000549 0.461691 0.460784 0.460994 0.000058 0.476010 0.473602 0.475215 0.000059 0.393808 0.411427 0.399713 0.000054 0.401573 0.417009 0.406913 0.000055 975.800000 979.390000 977.435367 354.106217 1076.040000 1066.400000 1073.206733 331.693105 7948.160000 7954.210000 7949.357900 637.713718
213 0.112472 0.202018 0.143631 0.000259 0.469272 0.465983 0.468136 0.000030 0.397912 0.413190 0.403235 0.000027 0.123259 0.217697 0.153726 0.000528 0.101686 0.186340 0.133536 0.000540 0.461258 0.459643 0.461006 0.000058 0.477287 0.472324 0.475266 0.000059 0.393658 0.411254 0.399550 0.000054 0.402166 0.415127 0.406920 0.000055 976.060000 980.190000 977.216567 356.996709 1075.800000 1070.800000 1073.113833 326.607391 7948.140000 7949.010000 7949.669600 627.690376
214 0.112521 0.203543 0.143121 0.000261 0.469220 0.467125 0.468080 0.000029 0.397880 0.414408 0.403088 0.000027 0.121626 0.216421 0.153182 0.000529 0.103416 0.190664 0.133059 0.000552 0.463128 0.460802 0.460949 0.000057 0.475313 0.473448 0.475211 0.000059 0.394827 0.411925 0.399396 0.000054 0.400934 0.416891 0.406781 0.000057 974.190000 980.250000 977.036233 350.777431 1073.430000 1068.580000 1073.068667 321.516227 7952.380000 7951.170000 7949.895100 615.090438
215 0.111707 0.202040 0.142761 0.000259 0.469751 0.466888 0.468087 0.000030 0.398142 0.413918 0.403022 0.000028 0.121706 0.208894 0.152742 0.000526 0.101708 0.195187 0.132779 0.000553 0.461764 0.460773 0.460976 0.000059 0.477739 0.473003 0.475198 0.000059 0.393752 0.410397 0.399329 0.000055 0.402533 0.417439 0.406714 0.000056 974.120000 981.660000 976.978767 347.517067 1077.700000 1066.820000 1072.974733 323.915816 7948.180000 7951.520000 7950.046500 620.472278
216 0.111608 0.201069 0.142415 0.000259 0.468846 0.466740 0.468058 0.000030 0.397398 0.413606 0.402930 0.000028 0.120965 0.206199 0.152317 0.000519 0.102250 0.195939 0.132514 0.000562 0.461130 0.459907 0.460949 0.000060 0.476562 0.473572 0.475168 0.000060 0.393097 0.409166 0.399222 0.000055 0.401700 0.418046 0.406637 0.000057 974.070000 978.400000 976.708833 342.945622 1075.980000 1066.310000 1073.154700 322.843258 7949.950000 7955.290000 7950.136467 606.793199
217 0.111654 0.201455 0.142068 0.000258 0.469877 0.466545 0.468034 0.000030 0.398232 0.413527 0.402841 0.000027 0.121653 0.207950 0.152232 0.000526 0.101654 0.194960 0.131904 0.000559 0.463085 0.460409 0.460873 0.000059 0.476668 0.472680 0.475195 0.000060 0.394799 0.409917 0.399145 0.000054 0.401665 0.417136 0.406537 0.000056 973.340000 980.530000 976.421567 343.160753 1078.920000 1068.900000 1073.323800 321.500708 7947.740000 7950.570000 7950.254633 608.149712
218 0.111347 0.199021 0.141728 0.000252 0.469626 0.466279 0.468014 0.000030 0.397970 0.412827 0.402757 0.000027 0.120479 0.201915 0.151975 0.000533 0.102214 0.196128 0.131482 0.000546 0.462026 0.460321 0.460852 0.000059 0.477226 0.472237 0.475176 0.000061 0.393717 0.408640 0.399077 0.000055 0.402224 0.417015 0.406437 0.000056 971.880000 975.250000 976.032467 334.187248 1078.850000 1071.070000 1073.472533 321.888022 7949.270000 7953.680000 7950.495000 598.234322
219 0.111314 0.200786 0.141561 0.000254 0.469297 0.466273 0.467917 0.000030 0.397700 0.413175 0.402646 0.000028 0.121625 0.209675 0.151807 0.000525 0.101003 0.191897 0.131314 0.000547 0.462092 0.458892 0.460757 0.000059 0.476502 0.473653 0.475077 0.000061 0.393999 0.409049 0.398967 0.000055 0.401402 0.417302 0.406324 0.000057 975.320000 980.100000 975.759333 334.863829 1078.580000 1066.880000 1073.685933 323.012415 7946.100000 7953.020000 7950.554733 602.502158
220 0.110372 0.199924 0.141312 0.000255 0.468522 0.467764 0.467980 0.000031 0.396892 0.414196 0.402646 0.000028 0.119811 0.209611 0.151423 0.000514 0.100933 0.190237 0.131200 0.000553 0.460759 0.460049 0.460807 0.000059 0.476284 0.475479 0.475153 0.000062 0.392569 0.409961 0.398930 0.000055 0.401214 0.418431 0.406362 0.000058 973.850000 979.550000 975.563867 332.114191 1081.330000 1069.200000 1073.944967 321.237032 7944.820000 7951.250000 7950.491167 606.804993
221 0.110422 0.200146 0.141035 0.000251 0.469407 0.466755 0.467827 0.000031 0.397610 0.413433 0.402469 0.000028 0.120407 0.202855 0.151200 0.000513 0.100437 0.197437 0.130870 0.000543 0.461863 0.459503 0.460654 0.000061 0.476952 0.474007 0.475000 0.000061 0.393572 0.408173 0.398763 0.000055 0.401649 0.418693 0.406174 0.000057 972.470000 981.650000 975.499200 331.971917 1078.180000 1068.980000 1074.016933 323.872425 7949.350000 7949.370000 7950.483867 618.416763
222 0.109989 0.199893 0.140885 0.000260 0.469019 0.465951 0.467809 0.000030 0.397213 0.412739 0.402424 0.000028 0.119777 0.206396 0.150966 0.000527 0.100202 0.193389 0.130804 0.000549 0.461866 0.459419 0.460622 0.000059 0.476171 0.472482 0.474996 0.000061 0.393448 0.408815 0.398691 0.000054 0.400977 0.416663 0.406157 0.000057 975.240000 976.690000 975.293767 336.498156 1076.360000 1071.120000 1074.189067 325.594578 7948.400000 7952.190000 7950.517167 629.280405
223 0.109251 0.201477 0.140636 0.000260 0.468830 0.466312 0.467803 0.000030 0.396915 0.413345 0.402369 0.000028 0.118904 0.209776 0.150792 0.000529 0.099598 0.193179 0.130479 0.000551 0.461956 0.457907 0.460614 0.000059 0.475705 0.474716 0.474992 0.000061 0.393345 0.408281 0.398649 0.000055 0.400484 0.418409 0.406089 0.000057 973.020000 976.500000 975.277200 335.312437 1077.640000 1070.300000 1074.261733 331.876187 7949.340000 7953.200000 7950.461067 631.936225
224 0.108692 0.200917 0.140150 0.000263 0.468272 0.465843 0.467864 0.000030 0.396356 0.412857 0.402321 0.000028 0.118275 0.209446 0.150459 0.000530 0.099109 0.192387 0.129841 0.000550 0.461029 0.458360 0.460692 0.000059 0.475514 0.473325 0.475036 0.000061 0.392478 0.408577 0.398646 0.000055 0.400233 0.417138 0.405997 0.000057 973.560000 976.920000 975.395533 333.069861 1079.000000 1069.160000 1074.173433 339.287355 7947.440000 7953.920000 7950.431033 631.741878
225 0.108665 0.200194 0.139944 0.000265 0.470286 0.466777 0.467838 0.000030 0.397962 0.413460 0.402259 0.000028 0.119067 0.211208 0.150402 0.000542 0.098262 0.189181 0.129485 0.000556 0.462370 0.460317 0.460660 0.000059 0.478201 0.473236 0.475016 0.000061 0.393710 0.410495 0.398608 0.000055 0.402214 0.416425 0.405910 0.000058 973.570000 979.350000 975.443967 328.100424 1073.480000 1071.410000 1074.259900 347.771996 7952.950000 7949.240000 7950.296133 620.756525
226 0.108284 0.201080 0.139403 0.000267 0.470101 0.465954 0.467831 0.000029 0.397738 0.412979 0.402145 0.000027 0.118657 0.205800 0.149760 0.000534 0.097911 0.196359 0.129047 0.000558 0.462163 0.458961 0.460693 0.000059 0.478040 0.472948 0.474969 0.000059 0.393462 0.408328 0.398506 0.000054 0.402014 0.417630 0.405785 0.000057 971.950000 978.400000 975.341100 330.746044 1080.640000 1070.390000 1074.533133 361.220628 7947.410000 7951.210000 7950.125767 627.188319
227 0.107611 0.199866 0.138812 0.000262 0.468850 0.466064 0.467849 0.000029 0.396602 0.412824 0.402041 0.000027 0.117835 0.209189 0.149302 0.000539 0.097386 0.190542 0.128322 0.000548 0.462156 0.459236 0.460811 0.000057 0.475544 0.472891 0.474886 0.000060 0.393292 0.409227 0.398509 0.000054 0.399912 0.416421 0.405573 0.000057 973.940000 977.050000 975.177967 337.141438 1083.190000 1067.650000 1075.024233 367.837647 7942.870000 7955.300000 7949.797800 626.906083
228 0.107747 0.199146 0.138413 0.000265 0.470003 0.466176 0.467857 0.000029 0.397552 0.412770 0.401968 0.000027 0.118449 0.206509 0.149093 0.000535 0.097045 0.191784 0.127732 0.000551 0.463748 0.458877 0.460838 0.000058 0.476258 0.473474 0.474876 0.000060 0.394688 0.408404 0.398489 0.000054 0.400415 0.417136 0.405447 0.000057 972.950000 977.010000 975.100433 337.878317 1082.070000 1071.360000 1075.230300 375.656489 7944.980000 7951.630000 7949.669267 637.991869
229 0.107393 0.198519 0.137833 0.000267 0.468810 0.465696 0.467901 0.000030 0.396527 0.412260 0.401888 0.000027 0.117839 0.205320 0.148463 0.000533 0.096947 0.191718 0.127204 0.000563 0.461015 0.458621 0.460847 0.000058 0.476606 0.472771 0.474956 0.000060 0.392380 0.407961 0.398370 0.000054 0.400674 0.416560 0.405406 0.000056 974.220000 980.820000 975.166667 340.043518 1080.420000 1070.210000 1075.428933 386.378832 7945.360000 7948.970000 7949.404400 653.537701
230 0.106629 0.198388 0.137332 0.000263 0.468584 0.465963 0.467985 0.000029 0.396193 0.412448 0.401854 0.000027 0.117045 0.206912 0.148067 0.000535 0.096213 0.189865 0.126596 0.000551 0.460827 0.458022 0.460952 0.000057 0.476342 0.473903 0.475019 0.000059 0.392070 0.407800 0.398375 0.000054 0.400316 0.417096 0.405334 0.000055 969.100000 977.670000 974.932233 339.276428 1077.240000 1073.090000 1075.454367 388.341020 7953.660000 7949.240000 7949.613400 660.483206
231 0.106368 0.197952 0.136823 0.000262 0.469812 0.467038 0.468017 0.000029 0.397123 0.413221 0.401778 0.000027 0.116934 0.207846 0.147575 0.000530 0.095802 0.188059 0.126071 0.000550 0.463300 0.459913 0.460958 0.000057 0.476324 0.474162 0.475076 0.000060 0.394027 0.409500 0.398281 0.000054 0.400220 0.416942 0.405275 0.000055 973.510000 974.410000 974.849900 336.357514 1078.560000 1070.960000 1075.722200 386.322057 7947.930000 7954.630000 7949.427900 658.505364
232 0.105822 0.198536 0.136567 0.000266 0.469483 0.465745 0.468027 0.000029 0.396751 0.412303 0.401735 0.000027 0.115321 0.201252 0.147349 0.000545 0.096323 0.195820 0.125784 0.000552 0.462551 0.459023 0.460988 0.000057 0.476415 0.472466 0.475067 0.000059 0.393105 0.407469 0.398260 0.000054 0.400396 0.417137 0.405210 0.000055 974.000000 979.400000 974.770900 328.257224 1081.240000 1068.740000 1075.824867 387.271457 7944.760000 7951.860000 7949.404233 668.477208
233 0.105965 0.195941 0.135989 0.000260 0.469991 0.466271 0.468153 0.000029 0.397185 0.412205 0.401720 0.000026 0.115924 0.204344 0.146421 0.000527 0.096006 0.187538 0.125557 0.000538 0.462693 0.459604 0.461096 0.000057 0.477289 0.472938 0.475209 0.000059 0.393339 0.408552 0.398161 0.000053 0.401032 0.415858 0.405279 0.000054 970.430000 978.230000 974.593800 330.607786 1081.230000 1068.580000 1075.899733 381.795268 7948.340000 7953.190000 7949.506467 674.911115
234 0.105197 0.194914 0.135681 0.000263 0.469833 0.466533 0.468160 0.000029 0.396906 0.412209 0.401664 0.000027 0.115837 0.202757 0.145932 0.000518 0.094556 0.187072 0.125431 0.000542 0.462516 0.459866 0.461042 0.000056 0.477151 0.473201 0.475277 0.000059 0.393180 0.408444 0.398020 0.000052 0.400632 0.415975 0.405308 0.000055 975.090000 975.210000 974.504300 327.667389 1079.240000 1069.570000 1076.175967 376.440519 7945.670000 7955.220000 7949.319733 678.785090
235 0.104986 0.193763 0.135239 0.000254 0.468974 0.466657 0.468250 0.000029 0.396177 0.412079 0.401648 0.000026 0.114800 0.199739 0.145418 0.000501 0.095172 0.187786 0.125061 0.000535 0.461677 0.459207 0.461184 0.000056 0.476271 0.474108 0.475316 0.000058 0.392302 0.407313 0.398030 0.000052 0.400051 0.416844 0.405265 0.000054 973.600000 979.780000 974.442100 331.139880 1079.060000 1072.270000 1076.426633 373.533272 7947.340000 7947.950000 7949.131267 673.049688
236 0.104687 0.194180 0.135021 0.000254 0.469338 0.466237 0.468322 0.000029 0.396408 0.411825 0.401662 0.000026 0.113195 0.205759 0.145073 0.000503 0.096179 0.182600 0.124968 0.000535 0.462206 0.458812 0.461216 0.000057 0.476470 0.473662 0.475427 0.000058 0.392404 0.408201 0.397988 0.000052 0.400412 0.415449 0.405335 0.000054 971.780000 977.960000 974.355967 330.326711 1079.850000 1070.570000 1076.596200 372.058033 7948.370000 7951.470000 7949.047833 662.171585
237 0.104502 0.193830 0.134800 0.000257 0.469627 0.466768 0.468341 0.000029 0.396602 0.412180 0.401633 0.000027 0.113563 0.198983 0.144928 0.000503 0.095442 0.188676 0.124672 0.000548 0.462526 0.459372 0.461227 0.000056 0.476729 0.474164 0.475455 0.000058 0.392733 0.407295 0.397967 0.000052 0.400471 0.417066 0.405298 0.000055 971.190000 980.940000 974.355133 324.987887 1079.800000 1069.070000 1076.846933 369.274855 7949.010000 7949.990000 7948.797933 651.594766
238 0.104426 0.196093 0.134591 0.000255 0.469576 0.466761 0.468316 0.000029 0.396546 0.412628 0.401571 0.000027 0.115016 0.200736 0.144797 0.000514 0.093835 0.191449 0.124385 0.000526 0.462244 0.460543 0.461194 0.000057 0.476908 0.472980 0.475438 0.000058 0.392798 0.408581 0.397915 0.000053 0.400294 0.416674 0.405228 0.000053 968.750000 973.910000 974.259267 323.420026 1081.480000 1070.080000 1077.021333 366.933288 7949.770000 7956.010000 7948.719400 637.812599
239 0.103819 0.194042 0.134319 0.000256 0.469426 0.466550 0.468360 0.000029 0.396305 0.412048 0.401552 0.000027 0.112966 0.200165 0.144361 0.000517 0.094672 0.187920 0.124277 0.000538 0.461778 0.460884 0.461269 0.000057 0.477074 0.472216 0.475451 0.000057 0.392016 0.408740 0.397887 0.000054 0.400594 0.415356 0.405216 0.000054 971.350000 973.140000 974.190667 332.031466 1079.910000 1070.120000 1077.094433 367.527461 7948.740000 7956.740000 7948.714900 635.356235
240 0.103583 0.193251 0.133944 0.000256 0.468906 0.466050 0.468347 0.000029 0.395841 0.411490 0.401466 0.000027 0.113987 0.200303 0.143761 0.000511 0.093180 0.186199 0.124127 0.000544 0.461580 0.459122 0.461291 0.000057 0.476232 0.472979 0.475402 0.000059 0.392061 0.407358 0.397785 0.000053 0.399622 0.415623 0.405147 0.000055 967.900000 976.280000 974.078567 334.351436 1079.490000 1070.900000 1077.226900 363.277194 7952.610000 7952.820000 7948.694533 618.840654
241 0.102871 0.193973 0.133709 0.000266 0.468795 0.466645 0.468332 0.000029 0.395610 0.412110 0.401408 0.000027 0.112734 0.199570 0.143517 0.000530 0.093008 0.188375 0.123901 0.000558 0.460949 0.459635 0.461225 0.000058 0.476642 0.473654 0.475440 0.000058 0.391306 0.407622 0.397683 0.000054 0.399915 0.416598 0.405132 0.000055 968.180000 982.530000 973.813833 338.776105 1083.530000 1071.810000 1077.059367 359.481024 7948.290000 7945.660000 7949.126800 610.832962
242 0.102852 0.192536 0.133238 0.000256 0.468910 0.465227 0.468346 0.000029 0.395699 0.410689 0.401324 0.000026 0.111347 0.201724 0.143080 0.000525 0.094357 0.183349 0.123396 0.000538 0.461414 0.458370 0.461288 0.000057 0.476406 0.472084 0.475404 0.000059 0.391401 0.407041 0.397646 0.000053 0.399997 0.414337 0.405003 0.000054 972.060000 976.060000 973.598100 346.455984 1081.250000 1074.640000 1077.103500 368.984169 7946.690000 7949.300000 7949.298400 623.100104
243 0.101973 0.191551 0.133001 0.000258 0.468682 0.467332 0.468382 0.000029 0.395341 0.412176 0.401306 0.000027 0.112368 0.199818 0.142901 0.000526 0.091579 0.183284 0.123102 0.000547 0.461901 0.460956 0.461376 0.000056 0.475464 0.473708 0.475389 0.000058 0.391995 0.408729 0.397681 0.000053 0.398687 0.415623 0.404932 0.000055 968.430000 976.720000 973.570800 350.593329 1078.130000 1072.190000 1077.101300 366.968999 7953.440000 7951.090000 7949.327900 619.213144
244 0.101787 0.192443 0.132798 0.000262 0.469082 0.466571 0.468290 0.000029 0.395623 0.411745 0.401192 0.000027 0.111559 0.202696 0.142515 0.000532 0.092014 0.182191 0.123081 0.000555 0.461635 0.460411 0.461237 0.000057 0.476528 0.472730 0.475344 0.000058 0.391620 0.408868 0.397493 0.000053 0.399625 0.414622 0.404891 0.000055 971.160000 972.000000 973.260833 355.426970 1081.980000 1072.590000 1077.257833 364.867342 7946.860000 7955.410000 7949.481333 622.364913
245 0.101135 0.192176 0.132312 0.000265 0.468207 0.466541 0.468259 0.000029 0.394793 0.411668 0.401069 0.000027 0.110597 0.195928 0.142038 0.000538 0.091673 0.188424 0.122586 0.000565 0.461147 0.459114 0.461184 0.000056 0.475267 0.473969 0.475334 0.000059 0.391037 0.406476 0.397355 0.000053 0.398548 0.416860 0.404784 0.000055 972.240000 976.790000 973.067000 358.062335 1082.850000 1071.620000 1077.287333 360.239153 7944.910000 7951.590000 7949.645667 622.098039
246 0.101201 0.193931 0.131863 0.000267 0.469027 0.467075 0.468265 0.000029 0.395462 0.412446 0.400985 0.000027 0.110368 0.199947 0.141650 0.000538 0.092035 0.187915 0.122076 0.000560 0.461646 0.459757 0.461142 0.000057 0.476407 0.474393 0.475389 0.000058 0.391391 0.407795 0.397244 0.000054 0.399533 0.417098 0.404726 0.000055 970.760000 977.140000 972.701000 356.100445 1080.360000 1069.130000 1077.555133 361.229775 7948.880000 7953.730000 7949.743867 628.112921
247 0.100448 0.192059 0.131383 0.000262 0.469107 0.467189 0.468303 0.000029 0.395375 0.412163 0.400919 0.000027 0.109721 0.200661 0.141078 0.000530 0.091175 0.183457 0.121687 0.000550 0.462062 0.459709 0.461161 0.000056 0.476153 0.474668 0.475445 0.000057 0.391594 0.407899 0.397144 0.000052 0.399157 0.416426 0.404693 0.000055 970.260000 975.150000 972.407233 351.280204 1080.770000 1071.500000 1077.594733 362.070631 7948.970000 7953.350000 7949.998033 628.100475
248 0.100510 0.191731 0.130969 0.000260 0.468348 0.467133 0.468307 0.000029 0.394781 0.412053 0.400839 0.000027 0.109025 0.195624 0.140482 0.000518 0.091995 0.187837 0.121455 0.000555 0.460769 0.459223 0.461205 0.000056 0.475928 0.475044 0.475409 0.000058 0.390420 0.406503 0.397061 0.000053 0.399141 0.417602 0.404618 0.000055 968.710000 976.290000 972.298867 355.444042 1082.710000 1072.030000 1077.788333 362.395695 7948.580000 7951.680000 7949.912800 634.723163
249 0.099703 0.190080 0.130728 0.000260 0.469043 0.467755 0.468258 0.000029 0.395175 0.412220 0.400752 0.000027 0.108908 0.192382 0.140244 0.000530 0.090498 0.187777 0.121212 0.000556 0.461914 0.460187 0.461166 0.000056 0.476171 0.475322 0.475349 0.000058 0.391313 0.406626 0.396982 0.000052 0.399037 0.417813 0.404521 0.000055 972.680000 972.370000 972.003333 357.426827 1079.580000 1076.050000 1077.707467 366.026825 7947.740000 7951.580000 7950.289200 648.759616
250 0.099239 0.190579 0.130426 0.000263 0.469086 0.466443 0.468248 0.000029 0.395116 0.411270 0.400684 0.000027 0.109274 0.194926 0.139962 0.000528 0.089204 0.186233 0.120890 0.000551 0.462947 0.460356 0.461211 0.000055 0.475224 0.472529 0.475285 0.000059 0.392212 0.407270 0.396962 0.000052 0.398021 0.415270 0.404406 0.000056 973.330000 975.540000 972.008433 357.079588 1082.410000 1074.260000 1077.553000 369.767157 7944.260000 7950.200000 7950.438567 662.940819
251 0.099139 0.192441 0.129959 0.000262 0.468642 0.466758 0.468299 0.000029 0.394741 0.411895 0.400631 0.000027 0.108432 0.197043 0.139491 0.000535 0.089845 0.187839 0.120427 0.000551 0.462456 0.460657 0.461180 0.000055 0.474828 0.472860 0.475417 0.000060 0.391651 0.407934 0.396842 0.000052 0.397831 0.415856 0.404419 0.000055 969.470000 976.170000 971.723000 358.935116 1080.450000 1072.120000 1077.338600 368.176050 7950.080000 7951.710000 7950.938400 666.541999
252 0.098385 0.190864 0.129624 0.000265 0.469298 0.467059 0.468335 0.000029 0.395116 0.411820 0.400593 0.000027 0.106428 0.194410 0.138863 0.000531 0.090341 0.187318 0.120386 0.000563 0.462214 0.460495 0.461249 0.000055 0.476383 0.473623 0.475421 0.000059 0.391057 0.407278 0.396772 0.000053 0.399175 0.416362 0.404414 0.000056 968.720000 972.190000 971.958600 362.770743 1082.900000 1070.710000 1077.433400 369.206995 7948.380000 7957.100000 7950.608000 665.225041
253 0.098187 0.190266 0.129261 0.000262 0.468039 0.466654 0.468319 0.000029 0.394069 0.411377 0.400507 0.000027 0.106242 0.197670 0.138716 0.000545 0.090132 0.182862 0.119806 0.000558 0.460238 0.459945 0.461234 0.000055 0.475841 0.473363 0.475403 0.000058 0.389438 0.407490 0.396731 0.000053 0.398699 0.415263 0.404284 0.000055 975.160000 976.640000 972.056767 366.238345 1080.470000 1071.710000 1077.512167 371.072547 7944.370000 7951.650000 7950.431067 673.513785
254 0.097868 0.189085 0.128718 0.000262 0.469115 0.466202 0.468353 0.000028 0.394866 0.410779 0.400426 0.000026 0.106524 0.197633 0.138194 0.000542 0.089213 0.180537 0.119242 0.000555 0.461084 0.459295 0.461174 0.000054 0.477147 0.473110 0.475532 0.000057 0.390172 0.406962 0.396578 0.000053 0.399560 0.414595 0.404274 0.000054 970.690000 978.380000 972.187033 362.548847 1081.330000 1074.310000 1077.352567 368.069000 7947.980000 7947.310000 7950.460400 673.471916
255 0.097576 0.189188 0.128319 0.000265 0.468528 0.468614 0.468369 0.000029 0.394338 0.412728 0.400359 0.000027 0.105577 0.192917 0.137529 0.000532 0.089575 0.185459 0.119109 0.000563 0.461071 0.461296 0.461190 0.000055 0.475986 0.475932 0.475548 0.000057 0.389972 0.407620 0.396458 0.000052 0.398704 0.417837 0.404260 0.000055 972.030000 975.610000 972.144933 359.953620 1079.000000 1070.860000 1077.270767 373.477186 7948.970000 7953.530000 7950.584300 675.967341
256 0.097464 0.186898 0.127799 0.000260 0.468711 0.466633 0.468357 0.000028 0.394462 0.410686 0.400245 0.000026 0.107579 0.196900 0.136993 0.000526 0.087348 0.176895 0.118604 0.000553 0.460870 0.459480 0.461172 0.000055 0.476552 0.473785 0.475542 0.000056 0.390212 0.406964 0.396336 0.000052 0.398711 0.414407 0.404155 0.000054 969.720000 977.930000 972.080967 363.172129 1080.220000 1069.690000 1077.253333 375.967834 7950.060000 7952.380000 7950.665700 685.973472
257 0.097222 0.187712 0.127316 0.000257 0.469403 0.467603 0.468341 0.000028 0.394967 0.411625 0.400136 0.000027 0.106706 0.195003 0.136306 0.000516 0.087738 0.180421 0.118326 0.000547 0.461271 0.461245 0.461084 0.000054 0.477536 0.473962 0.475598 0.000058 0.390358 0.407996 0.396129 0.000052 0.399577 0.415254 0.404144 0.000055 972.090000 980.250000 972.029033 369.242456 1080.990000 1070.200000 1077.115000 377.277366 7946.920000 7949.550000 7950.855967 696.262876
258 0.096743 0.186802 0.127178 0.000261 0.470154 0.467045 0.468323 0.000028 0.395472 0.410996 0.400094 0.000026 0.105258 0.201369 0.136183 0.000527 0.088229 0.172235 0.118173 0.000556 0.462050 0.460900 0.461071 0.000055 0.478258 0.473189 0.475575 0.000058 0.390691 0.408994 0.396094 0.000052 0.400252 0.412998 0.404094 0.000055 972.380000 972.250000 972.362167 373.602575 1080.800000 1073.600000 1077.077467 377.429113 7946.820000 7954.150000 7950.560367 693.762307
259 0.096714 0.186941 0.127027 0.000259 0.469597 0.466891 0.468296 0.000029 0.395020 0.410901 0.400042 0.000027 0.105100 0.193006 0.135854 0.000521 0.088329 0.180876 0.118201 0.000565 0.462462 0.460044 0.461054 0.000056 0.476732 0.473737 0.475537 0.000058 0.390989 0.406636 0.396014 0.000052 0.399051 0.415165 0.404070 0.000055 968.850000 974.520000 972.650767 374.102020 1078.170000 1071.320000 1077.080933 378.422766 7952.980000 7954.160000 7950.268300 691.358005
260 0.096513 0.185940 0.126943 0.000263 0.469582 0.467523 0.468256 0.000028 0.394968 0.411207 0.399994 0.000027 0.106368 0.201110 0.135629 0.000532 0.086659 0.170771 0.118258 0.000562 0.462132 0.460510 0.461011 0.000056 0.477032 0.474537 0.475501 0.000058 0.390979 0.408630 0.395935 0.000054 0.398957 0.413783 0.404053 0.000055 971.760000 978.040000 972.696600 368.749212 1081.940000 1069.310000 1077.152867 374.788459 7946.300000 7952.650000 7950.150533 685.785456
261 0.096186 0.188231 0.126656 0.000271 0.469603 0.466296 0.468192 0.000028 0.394920 0.410683 0.399885 0.000027 0.105469 0.195565 0.135193 0.000530 0.086903 0.180898 0.118120 0.000586 0.462211 0.459329 0.460914 0.000055 0.476995 0.473263 0.475470 0.000058 0.390863 0.406576 0.395770 0.000052 0.398976 0.414790 0.404000 0.000056 969.840000 974.330000 972.618767 360.674507 1079.060000 1071.560000 1077.330433 373.941305 7951.100000 7954.110000 7950.050800 672.942378
262 0.095314 0.186494 0.126156 0.000268 0.469277 0.467297 0.468176 0.000028 0.394485 0.411136 0.399772 0.000026 0.104484 0.194903 0.135077 0.000533 0.086144 0.178085 0.117235 0.000570 0.462375 0.460473 0.460870 0.000054 0.476179 0.474121 0.475483 0.000058 0.390797 0.407359 0.395711 0.000052 0.398172 0.414913 0.403833 0.000055 969.410000 979.470000 972.451767 356.709522 1081.350000 1069.690000 1077.260033 377.327021 7949.240000 7950.840000 7950.288200 682.456391
263 0.094872 0.185281 0.125631 0.000261 0.469015 0.466564 0.468186 0.000028 0.394187 0.410307 0.399675 0.000026 0.104306 0.200340 0.134673 0.000529 0.085439 0.170222 0.116588 0.000551 0.461537 0.460182 0.460853 0.000054 0.476493 0.472946 0.475520 0.000058 0.390091 0.408214 0.395617 0.000052 0.398282 0.412401 0.403733 0.000054 969.060000 975.500000 972.350600 347.872435 1082.530000 1069.530000 1077.343533 374.341171 7948.410000 7954.970000 7950.305867 669.281795
264 0.094795 0.185588 0.125443 0.000263 0.469626 0.466912 0.468179 0.000028 0.394660 0.410647 0.399632 0.000026 0.105011 0.194093 0.134329 0.000530 0.084579 0.177082 0.116557 0.000558 0.461532 0.459483 0.460777 0.000055 0.477720 0.474340 0.475581 0.000057 0.390228 0.406405 0.395487 0.000052 0.399092 0.414889 0.403776 0.000055 968.150000 973.140000 972.166500 346.926074 1082.950000 1071.690000 1077.407367 371.606652 7948.900000 7955.170000 7950.426133 668.091755
265 0.095009 0.185393 0.125156 0.000263 0.468823 0.467194 0.468169 0.000028 0.394060 0.410834 0.399567 0.000026 0.104156 0.195347 0.134035 0.000527 0.085863 0.175440 0.116278 0.000559 0.461837 0.460070 0.460791 0.000055 0.475808 0.474318 0.475548 0.000059 0.390301 0.407125 0.395440 0.000052 0.397819 0.414542 0.403694 0.000055 968.470000 973.560000 971.802300 344.681710 1082.430000 1068.750000 1077.375967 375.284672 7949.100000 7957.690000 7950.821733 667.204727
266 0.095062 0.183812 0.124844 0.000263 0.468562 0.467461 0.468172 0.000028 0.393862 0.410732 0.399506 0.000026 0.104888 0.188024 0.133919 0.000524 0.085237 0.179600 0.115768 0.000552 0.460682 0.459746 0.460829 0.000055 0.476442 0.475177 0.475515 0.000059 0.389523 0.405402 0.395447 0.000052 0.398201 0.416061 0.403565 0.000054 970.780000 972.850000 971.543333 342.125961 1082.350000 1072.270000 1077.337967 377.786644 7946.870000 7954.880000 7951.118700 666.761267
267 0.094261 0.187103 0.124671 0.000264 0.469897 0.466306 0.468089 0.000028 0.394769 0.410466 0.399405 0.000026 0.103843 0.186602 0.133720 0.000523 0.084679 0.187605 0.115622 0.000575 0.462030 0.458996 0.460719 0.000055 0.477763 0.473617 0.475458 0.000059 0.390393 0.404517 0.395319 0.000051 0.399146 0.416415 0.403491 0.000055 970.580000 972.810000 971.289100 348.567725 1082.810000 1074.700000 1077.394133 379.158851 7946.610000 7952.490000 7951.316767 667.642755
268 0.093583 0.185774 0.124300 0.000265 0.469210 0.465408 0.468176 0.000028 0.394085 0.409481 0.399401 0.000026 0.104128 0.189449 0.133420 0.000517 0.083038 0.182099 0.115181 0.000574 0.461279 0.458503 0.460762 0.000055 0.477141 0.472313 0.475590 0.000058 0.389849 0.404692 0.395293 0.000052 0.398320 0.414270 0.403508 0.000054 967.720000 977.640000 971.089300 347.377806 1082.920000 1072.680000 1077.814400 377.696613 7949.360000 7949.680000 7951.096300 669.508486
269 0.093218 0.183181 0.123887 0.000264 0.469360 0.467121 0.468276 0.000029 0.394131 0.410333 0.399398 0.000026 0.103669 0.187356 0.133108 0.000519 0.082767 0.179006 0.114665 0.000570 0.461653 0.459643 0.460792 0.000056 0.477066 0.474599 0.475759 0.000058 0.390056 0.405185 0.395255 0.000051 0.398206 0.415481 0.403541 0.000054 972.000000 975.580000 970.988000 350.183439 1084.300000 1068.980000 1077.775100 380.905143 7943.700000 7955.440000 7951.236900 660.232076
270 0.093025 0.182912 0.123458 0.000262 0.469360 0.466768 0.468301 0.000028 0.394093 0.409996 0.399332 0.000026 0.102758 0.189651 0.132805 0.000529 0.083292 0.176173 0.114111 0.000560 0.462269 0.458987 0.460889 0.000055 0.476452 0.474548 0.475713 0.000059 0.390367 0.405120 0.395272 0.000052 0.397820 0.414873 0.403393 0.000054 967.370000 975.010000 970.957467 345.187920 1080.210000 1073.540000 1078.052067 389.960259 7952.420000 7951.450000 7950.990467 672.370554
271 0.092204 0.183237 0.123099 0.000263 0.468954 0.467149 0.468318 0.000028 0.393604 0.410366 0.399274 0.000026 0.102082 0.187024 0.132717 0.000536 0.082326 0.179450 0.113481 0.000563 0.461394 0.460040 0.460881 0.000056 0.476514 0.474257 0.475755 0.000057 0.389531 0.405437 0.395249 0.000053 0.397677 0.415296 0.403300 0.000053 967.250000 973.560000 970.804533 347.227963 1080.250000 1069.450000 1078.340667 390.978251 7952.500000 7956.990000 7950.854800 667.219644
272 0.091832 0.182687 0.122808 0.000265 0.469557 0.466971 0.468298 0.000029 0.394012 0.410114 0.399200 0.000027 0.101726 0.187983 0.132126 0.000529 0.081939 0.177390 0.113490 0.000574 0.462587 0.460341 0.460885 0.000057 0.476526 0.473601 0.475710 0.000058 0.390415 0.405869 0.395133 0.000053 0.397609 0.414359 0.403267 0.000054 967.350000 974.060000 970.664933 347.086931 1081.840000 1074.450000 1078.620000 393.896754 7950.810000 7951.490000 7950.715067 664.427019
273 0.091854 0.181331 0.122615 0.000263 0.469122 0.466718 0.468331 0.000028 0.393669 0.409641 0.399188 0.000027 0.102223 0.192272 0.132090 0.000530 0.081485 0.170390 0.113139 0.000567 0.460944 0.458582 0.460921 0.000057 0.477301 0.474854 0.475742 0.000058 0.389200 0.405320 0.395155 0.000053 0.398138 0.413961 0.403221 0.000055 967.840000 970.350000 970.340033 347.134826 1078.470000 1077.320000 1078.616700 399.001739 7953.690000 7952.330000 7951.043267 667.645123
274 0.091542 0.183976 0.122132 0.000265 0.469065 0.467450 0.468342 0.000029 0.393561 0.410755 0.399100 0.000027 0.101931 0.195327 0.131584 0.000539 0.081153 0.172626 0.112680 0.000566 0.461868 0.460160 0.460943 0.000057 0.476262 0.474740 0.475742 0.000057 0.389881 0.407193 0.395071 0.000054 0.397240 0.414318 0.403129 0.000054 968.700000 975.120000 970.167333 353.091244 1083.500000 1073.070000 1078.561433 397.207894 7947.800000 7951.810000 7951.271233 677.132116
275 0.090996 0.182782 0.121799 0.000265 0.469351 0.466059 0.468356 0.000028 0.393680 0.409404 0.399045 0.000026 0.100019 0.188014 0.131260 0.000541 0.081973 0.177551 0.112338 0.000573 0.461667 0.459059 0.461013 0.000056 0.477036 0.473059 0.475700 0.000057 0.389337 0.404850 0.395062 0.000053 0.398023 0.413958 0.403028 0.000054 965.300000 979.470000 969.995867 357.879363 1080.720000 1069.260000 1078.328900 402.094771 7953.980000 7951.270000 7951.675233 682.133802
276 0.090448 0.183292 0.121663 0.000271 0.469321 0.466659 0.468342 0.000028 0.393547 0.409986 0.399006 0.000027 0.101863 0.189747 0.131121 0.000547 0.079033 0.176838 0.112206 0.000583 0.461821 0.459335 0.461021 0.000057 0.476822 0.473983 0.475663 0.000056 0.389829 0.405417 0.395041 0.000054 0.397264 0.414554 0.402971 0.000054 967.090000 976.670000 969.635600 361.398963 1081.920000 1069.140000 1078.488233 401.103958 7950.990000 7954.190000 7951.876167 688.632542
277 0.090109 0.183079 0.121142 0.000269 0.469575 0.465999 0.468374 0.000029 0.393682 0.409415 0.398928 0.000027 0.100589 0.193746 0.130540 0.000532 0.079629 0.172412 0.111744 0.000581 0.461929 0.458528 0.461110 0.000057 0.477220 0.473470 0.475639 0.000056 0.389661 0.405572 0.394996 0.000053 0.397702 0.413259 0.402860 0.000053 967.380000 972.340000 969.417167 362.064587 1082.210000 1074.850000 1078.621533 404.004573 7950.410000 7952.810000 7951.961300 699.528155
278 0.089897 0.180384 0.120740 0.000267 0.470327 0.467380 0.468401 0.000028 0.394241 0.409981 0.398869 0.000027 0.101144 0.184945 0.130089 0.000518 0.078650 0.175822 0.111390 0.000572 0.462643 0.460130 0.461123 0.000057 0.478011 0.474630 0.475679 0.000056 0.390343 0.405093 0.394916 0.000052 0.398139 0.414868 0.402821 0.000054 967.330000 973.750000 968.874833 352.984676 1084.220000 1072.830000 1078.802400 397.172476 7948.450000 7953.420000 7952.322767 699.445778
279 0.089217 0.181473 0.120162 0.000267 0.469245 0.467150 0.468355 0.000029 0.393239 0.410015 0.398716 0.000027 0.099961 0.194350 0.129769 0.000525 0.078474 0.168597 0.110555 0.000562 0.461842 0.459803 0.461093 0.000057 0.476647 0.474498 0.475616 0.000057 0.389466 0.406712 0.394828 0.000053 0.397012 0.413318 0.402604 0.000054 970.240000 973.090000 968.592367 350.725102 1081.710000 1072.000000 1078.769600 397.667330 7948.050000 7954.910000 7952.638033 697.351245
280 0.088858 0.178972 0.119768 0.000266 0.470327 0.466229 0.468417 0.000029 0.394033 0.408777 0.398687 0.000027 0.098619 0.188462 0.129325 0.000519 0.079097 0.169481 0.110211 0.000569 0.462934 0.459361 0.461150 0.000057 0.477720 0.473097 0.475683 0.000057 0.390071 0.405181 0.394785 0.000053 0.397995 0.412374 0.402589 0.000053 965.540000 970.680000 968.701000 344.574524 1083.090000 1073.080000 1078.708433 403.755922 7951.370000 7956.240000 7952.590567 705.005935
281 0.088938 0.180937 0.119412 0.000269 0.469978 0.467032 0.468423 0.000029 0.393770 0.409813 0.398621 0.000026 0.099464 0.187527 0.129138 0.000525 0.078411 0.174346 0.109685 0.000580 0.462139 0.459615 0.461173 0.000058 0.477817 0.474448 0.475673 0.000056 0.389604 0.405197 0.394766 0.000053 0.397936 0.414428 0.402475 0.000052 966.910000 969.720000 968.708667 342.455639 1082.990000 1075.960000 1078.888133 411.784237 7950.100000 7954.320000 7952.403200 715.035998
282 0.088041 0.179950 0.118981 0.000267 0.469608 0.466879 0.468515 0.000028 0.393294 0.409493 0.398608 0.000026 0.099735 0.183956 0.129038 0.000532 0.076348 0.175943 0.108924 0.000577 0.461834 0.459838 0.461191 0.000057 0.477381 0.473919 0.475839 0.000056 0.389414 0.404662 0.394760 0.000054 0.397174 0.414324 0.402456 0.000053 970.310000 969.530000 968.626967 343.603667 1083.640000 1070.830000 1078.748467 420.831087 7946.050000 7959.640000 7952.624567 723.322006
283 0.087949 0.179025 0.118665 0.000268 0.470530 0.466690 0.468549 0.000028 0.394014 0.409157 0.398572 0.000026 0.098599 0.191568 0.128801 0.000533 0.077299 0.166482 0.108529 0.000573 0.463033 0.459660 0.461259 0.000056 0.478028 0.473721 0.475838 0.000055 0.390146 0.406041 0.394767 0.000053 0.397882 0.412273 0.402377 0.000053 967.720000 972.600000 968.861300 342.301372 1084.410000 1070.940000 1078.853267 419.150136 7947.870000 7956.460000 7952.285433 717.831375
284 0.087285 0.179063 0.118202 0.000268 0.469528 0.467021 0.468559 0.000028 0.393079 0.409430 0.398488 0.000026 0.098491 0.189314 0.128406 0.000524 0.076079 0.168811 0.107998 0.000577 0.461973 0.459296 0.461267 0.000057 0.477083 0.474747 0.475851 0.000056 0.389277 0.405299 0.394694 0.000052 0.396882 0.413560 0.402281 0.000053 968.790000 972.710000 969.002100 343.781082 1084.400000 1072.270000 1078.983067 422.451973 7946.810000 7955.020000 7952.014833 713.517686
285 0.086963 0.179127 0.118039 0.000266 0.469093 0.466695 0.468600 0.000028 0.392667 0.409181 0.398488 0.000026 0.098374 0.186495 0.128262 0.000522 0.075551 0.171760 0.107816 0.000578 0.462947 0.458895 0.461320 0.000057 0.475240 0.474494 0.475881 0.000056 0.390032 0.404415 0.394708 0.000053 0.395302 0.413948 0.402268 0.000054 968.550000 974.480000 969.016833 341.360718 1085.120000 1069.960000 1078.645100 420.599317 7946.330000 7955.560000 7952.338067 705.856529
286 0.086629 0.178653 0.117785 0.000271 0.469638 0.467619 0.468640 0.000028 0.393036 0.409826 0.398469 0.000026 0.097999 0.185041 0.128228 0.000533 0.075258 0.172265 0.107343 0.000587 0.462479 0.460624 0.461348 0.000055 0.476796 0.474615 0.475932 0.000057 0.389583 0.405507 0.394724 0.000053 0.396489 0.414145 0.402214 0.000055 969.420000 970.270000 969.187733 341.610696 1083.060000 1071.910000 1078.653067 414.668587 7947.520000 7957.820000 7952.159200 704.835505
287 0.086195 0.179651 0.117439 0.000275 0.469081 0.466643 0.468656 0.000028 0.392504 0.409245 0.398413 0.000026 0.097816 0.190819 0.128020 0.000536 0.074573 0.168484 0.106859 0.000585 0.461856 0.459334 0.461383 0.000056 0.476306 0.473953 0.475930 0.000056 0.389048 0.405631 0.394710 0.000052 0.395959 0.412859 0.402116 0.000054 968.430000 973.760000 969.453733 337.339663 1083.080000 1075.100000 1078.482467 407.630235 7948.490000 7951.140000 7952.063800 688.065217
288 0.085968 0.181335 0.117103 0.000274 0.468655 0.467627 0.468653 0.000028 0.392118 0.410369 0.398343 0.000027 0.097046 0.189491 0.127906 0.000541 0.074890 0.173179 0.106299 0.000586 0.461395 0.460427 0.461413 0.000056 0.475915 0.474827 0.475893 0.000056 0.388526 0.406240 0.394712 0.000053 0.395710 0.414497 0.401974 0.000055 968.820000 975.860000 969.427633 336.340865 1083.160000 1073.500000 1078.521433 399.456340 7948.020000 7950.640000 7952.050933 681.445024
289 0.085129 0.178572 0.116795 0.000276 0.469491 0.467691 0.468747 0.000028 0.392619 0.409867 0.398357 0.000026 0.096541 0.179886 0.127680 0.000543 0.073717 0.177259 0.105910 0.000596 0.462982 0.460719 0.461452 0.000056 0.476001 0.474663 0.476042 0.000057 0.389693 0.404552 0.394698 0.000052 0.395544 0.415182 0.402015 0.000055 971.180000 972.970000 969.555867 339.084807 1082.940000 1072.140000 1078.478300 391.227014 7945.880000 7954.890000 7951.965833 676.172217
290 0.084775 0.176104 0.116484 0.000270 0.469600 0.467537 0.468710 0.000028 0.392635 0.409250 0.398265 0.000026 0.095874 0.182294 0.127414 0.000526 0.073676 0.169914 0.105555 0.000589 0.463043 0.459990 0.461455 0.000055 0.476157 0.475084 0.475965 0.000056 0.389609 0.404451 0.394647 0.000052 0.395661 0.414050 0.401883 0.000055 969.280000 972.500000 969.606067 342.856037 1086.060000 1069.560000 1078.527733 389.831165 7944.660000 7957.940000 7951.866200 676.182605
291 0.084943 0.177906 0.116109 0.000272 0.469576 0.466405 0.468763 0.000027 0.392649 0.408705 0.398232 0.000026 0.095844 0.190120 0.127244 0.000536 0.074042 0.165691 0.104974 0.000585 0.461941 0.459305 0.461430 0.000055 0.477211 0.473505 0.476096 0.000056 0.388722 0.405468 0.394593 0.000052 0.396577 0.411942 0.401871 0.000055 967.480000 975.920000 969.798367 348.160915 1084.100000 1075.800000 1078.683200 386.484902 7948.420000 7948.280000 7951.518433 679.529579
292 0.084673 0.176392 0.115661 0.000268 0.469903 0.468428 0.468828 0.000027 0.392857 0.410021 0.398195 0.000026 0.094630 0.184883 0.126735 0.000534 0.074716 0.167900 0.104586 0.000576 0.462790 0.462033 0.461611 0.000055 0.477017 0.474824 0.476046 0.000056 0.389158 0.406603 0.394636 0.000052 0.396557 0.413440 0.401754 0.000054 966.910000 974.740000 969.718400 349.049444 1083.760000 1076.180000 1078.763033 386.812359 7949.330000 7949.080000 7951.518567 672.082338
293 0.084271 0.176761 0.115497 0.000269 0.469146 0.466067 0.468773 0.000028 0.392171 0.408206 0.398118 0.000027 0.095836 0.179634 0.126522 0.000536 0.072706 0.173887 0.104473 0.000582 0.461880 0.459703 0.461650 0.000054 0.476411 0.472432 0.475897 0.000057 0.388671 0.403689 0.394624 0.000052 0.395670 0.412723 0.401612 0.000056 968.860000 973.550000 969.761933 355.319966 1082.010000 1075.490000 1078.838000 385.344080 7949.130000 7950.960000 7951.400067 665.028427
294 0.084205 0.177540 0.115228 0.000275 0.469853 0.467225 0.468758 0.000028 0.392723 0.409288 0.398052 0.000027 0.095256 0.179750 0.126348 0.000548 0.073155 0.175330 0.104107 0.000588 0.462822 0.459895 0.461644 0.000055 0.476884 0.474554 0.475873 0.000057 0.389309 0.403866 0.394585 0.000052 0.396138 0.414709 0.401520 0.000055 965.980000 972.660000 969.764033 363.730894 1083.390000 1074.080000 1078.870700 386.022090 7950.630000 7953.260000 7951.365267 666.561214
295 0.083437 0.175866 0.114701 0.000272 0.469964 0.467252 0.468829 0.000028 0.392659 0.408975 0.398004 0.000026 0.094490 0.183679 0.125648 0.000540 0.072383 0.168053 0.103753 0.000582 0.462704 0.459618 0.461770 0.000054 0.477225 0.474887 0.475889 0.000057 0.389061 0.404430 0.394545 0.000052 0.396256 0.413520 0.401462 0.000056 968.990000 972.340000 969.682100 362.448401 1081.230000 1072.570000 1079.105233 385.950134 7949.780000 7955.090000 7951.212667 662.507026
296 0.083022 0.176403 0.114273 0.000277 0.469446 0.467317 0.468770 0.000028 0.392162 0.409134 0.397871 0.000027 0.094018 0.181392 0.125228 0.000529 0.072027 0.171414 0.103319 0.000591 0.462275 0.459832 0.461725 0.000055 0.476618 0.474803 0.475815 0.000058 0.388623 0.404144 0.394426 0.000052 0.395700 0.414125 0.401316 0.000056 967.930000 974.110000 969.467400 362.317817 1083.480000 1071.460000 1079.168000 386.092121 7948.590000 7954.430000 7951.364600 654.159420
297 0.083203 0.176655 0.113781 0.000273 0.469847 0.467774 0.468775 0.000028 0.392519 0.409550 0.397776 0.000026 0.094230 0.180054 0.124913 0.000526 0.072176 0.173256 0.102649 0.000580 0.462663 0.460506 0.461742 0.000055 0.477032 0.475041 0.475808 0.000058 0.388976 0.404416 0.394376 0.000051 0.396061 0.414684 0.401176 0.000056 965.440000 971.360000 969.115500 366.744108 1082.300000 1075.940000 1079.144100 378.694924 7952.260000 7952.700000 7951.740400 656.305482
298 0.083123 0.175174 0.113609 0.000272 0.470130 0.467224 0.468859 0.000028 0.392729 0.408814 0.397809 0.000026 0.095394 0.184921 0.124744 0.000541 0.070852 0.165427 0.102475 0.000583 0.463472 0.460975 0.461848 0.000055 0.476788 0.473474 0.475869 0.000057 0.389856 0.405764 0.394427 0.000052 0.395601 0.411864 0.401190 0.000055 972.410000 974.110000 969.059200 360.852966 1079.610000 1071.640000 1079.016033 371.076577 7947.980000 7954.250000 7951.924767 654.642380
299 0.082139 0.173261 0.113254 0.000273 0.470062 0.467108 0.468812 0.000028 0.392477 0.408339 0.397700 0.000027 0.092987 0.180706 0.124423 0.000544 0.071290 0.165816 0.102085 0.000582 0.463620 0.461386 0.461873 0.000055 0.476503 0.472830 0.475751 0.000058 0.389493 0.405250 0.394383 0.000052 0.395461 0.411427 0.401017 0.000055 965.760000 974.780000 969.101133 352.638584 1083.810000 1071.660000 1078.923400 361.481692 7950.430000 7953.560000 7951.975467 642.094513
300 0.081762 0.173726 0.112987 0.000274 0.470434 0.466503 0.468834 0.000028 0.392699 0.407948 0.397665 0.000026 0.093735 0.186916 0.124265 0.000547 0.069788 0.160536 0.101710 0.000589 0.464435 0.459764 0.461871 0.000055 0.476432 0.473242 0.475797 0.000057 0.390295 0.405195 0.394350 0.000052 0.395103 0.410700 0.400980 0.000055 966.710000 971.670000 969.181967 347.897565 1080.000000 1074.760000 1078.898767 360.420003 7953.290000 7953.570000 7951.919267 642.456274
301 0.081274 0.174505 0.112559 0.000270 0.470722 0.467426 0.468809 0.000028 0.392832 0.408842 0.397559 0.000026 0.092752 0.192220 0.124220 0.000550 0.069797 0.156791 0.100898 0.000569 0.464880 0.459816 0.461867 0.000055 0.476564 0.475037 0.475752 0.000057 0.390454 0.406297 0.394337 0.000052 0.395211 0.411388 0.400781 0.000055 967.960000 974.520000 969.375800 349.939465 1079.420000 1071.790000 1078.842200 370.403202 7952.620000 7953.690000 7951.782000 653.360939
302 0.081028 0.171916 0.112314 0.000270 0.470370 0.466749 0.468859 0.000027 0.392502 0.407782 0.397550 0.000026 0.092315 0.182954 0.123821 0.000547 0.069740 0.160879 0.100807 0.000583 0.464481 0.460341 0.461989 0.000055 0.476259 0.473157 0.475730 0.000056 0.390048 0.404863 0.394355 0.000052 0.394955 0.410701 0.400745 0.000055 972.270000 973.320000 969.401000 351.348836 1079.290000 1071.430000 1078.596467 375.526596 7948.440000 7955.250000 7952.002533 665.892170
303 0.081036 0.173623 0.111884 0.000273 0.470679 0.468579 0.468886 0.000027 0.392751 0.409588 0.397486 0.000026 0.093013 0.183444 0.123486 0.000551 0.069059 0.163803 0.100283 0.000584 0.463783 0.461719 0.462040 0.000054 0.477576 0.475439 0.475733 0.000056 0.389629 0.406064 0.394329 0.000051 0.395872 0.413111 0.400643 0.000055 968.740000 968.820000 969.308900 355.347684 1080.900000 1072.020000 1078.105433 379.375513 7950.360000 7959.160000 7952.585667 664.426379
304 0.080418 0.173494 0.111598 0.000275 0.470041 0.466880 0.468886 0.000027 0.392116 0.408202 0.397428 0.000026 0.093717 0.178942 0.123249 0.000541 0.067118 0.168045 0.099948 0.000588 0.464191 0.459787 0.462098 0.000053 0.475891 0.473973 0.475673 0.000057 0.390096 0.403618 0.394328 0.000051 0.394136 0.412787 0.400528 0.000055 970.260000 973.900000 969.535167 352.904083 1080.740000 1070.430000 1077.600567 380.494906 7949.000000 7955.670000 7952.864267 666.835714
305 0.079696 0.172125 0.110958 0.000275 0.471051 0.467016 0.468927 0.000026 0.392780 0.408038 0.397333 0.000025 0.091601 0.183492 0.122887 0.000550 0.067790 0.160758 0.099030 0.000572 0.465248 0.458911 0.462130 0.000052 0.476854 0.475122 0.475724 0.000056 0.390518 0.403827 0.394281 0.000050 0.395041 0.412249 0.400385 0.000054 971.950000 969.070000 969.690167 353.056783 1081.750000 1074.390000 1077.258767 374.466452 7946.300000 7956.540000 7953.051067 660.223177
306 0.079678 0.169845 0.110620 0.000268 0.470871 0.468075 0.468982 0.000026 0.392632 0.408429 0.397309 0.000025 0.091472 0.178313 0.122736 0.000541 0.067884 0.161376 0.098505 0.000564 0.464020 0.460813 0.462251 0.000052 0.477721 0.475337 0.475712 0.000055 0.389511 0.404313 0.394348 0.000050 0.395754 0.412545 0.400271 0.000053 971.070000 972.240000 969.781567 349.468810 1082.470000 1073.500000 1077.012167 368.233589 7946.460000 7954.260000 7953.206267 657.014488
307 0.079408 0.172796 0.110350 0.000278 0.470140 0.467366 0.468989 0.000027 0.391993 0.408452 0.397261 0.000025 0.091223 0.183227 0.122664 0.000558 0.067592 0.162365 0.098035 0.000576 0.464752 0.460481 0.462348 0.000052 0.475528 0.474251 0.475631 0.000056 0.390046 0.405030 0.394411 0.000050 0.393941 0.411874 0.400111 0.000054 971.630000 974.880000 969.892200 347.857466 1083.930000 1072.410000 1076.905233 362.480260 7944.440000 7952.710000 7953.202567 663.342634
308 0.078944 0.172268 0.109966 0.000278 0.470576 0.466659 0.469041 0.000027 0.392250 0.407781 0.397226 0.000025 0.090277 0.184076 0.122228 0.000560 0.067611 0.160460 0.097705 0.000562 0.464615 0.461108 0.462397 0.000052 0.476538 0.472210 0.475686 0.000056 0.389747 0.405701 0.394363 0.000050 0.394752 0.409860 0.400089 0.000053 967.590000 971.980000 969.888633 355.809502 1082.720000 1073.450000 1076.934233 364.064010 7949.690000 7954.570000 7953.177133 667.417536
309 0.078585 0.170416 0.109485 0.000278 0.469931 0.467370 0.469020 0.000026 0.391662 0.407979 0.397113 0.000026 0.090095 0.179863 0.121627 0.000556 0.067074 0.160968 0.097344 0.000564 0.462895 0.460258 0.462396 0.000052 0.476968 0.474483 0.475645 0.000055 0.388335 0.404179 0.394242 0.000051 0.394989 0.411780 0.399984 0.000053 969.050000 968.950000 969.784000 359.671929 1083.600000 1069.040000 1077.026767 361.130704 7947.350000 7962.010000 7953.189233 661.380797
310 0.078311 0.171182 0.109125 0.000276 0.469787 0.467299 0.469055 0.000027 0.391492 0.408075 0.397069 0.000026 0.090042 0.182164 0.121131 0.000551 0.066581 0.160199 0.097120 0.000561 0.464602 0.460372 0.462534 0.000052 0.474972 0.474225 0.475576 0.000057 0.389690 0.404731 0.394254 0.000050 0.393294 0.411420 0.399885 0.000054 971.730000 973.700000 969.929833 365.261959 1081.840000 1072.930000 1077.368600 361.199555 7946.430000 7953.370000 7952.701567 664.259966
311 0.077923 0.171185 0.108748 0.000276 0.470237 0.467378 0.469073 0.000026 0.391774 0.408140 0.397008 0.000026 0.090386 0.179209 0.120617 0.000538 0.065460 0.163160 0.096880 0.000578 0.464049 0.460033 0.462563 0.000051 0.476425 0.474723 0.475584 0.000056 0.389316 0.403869 0.394174 0.000050 0.394232 0.412411 0.399843 0.000055 972.130000 973.810000 970.146267 367.442401 1079.710000 1071.190000 1077.627133 353.607187 7948.160000 7955.000000 7952.226600 653.201406
312 0.077183 0.168410 0.108227 0.000269 0.469564 0.466595 0.469039 0.000026 0.391088 0.406958 0.396877 0.000025 0.088068 0.175893 0.120040 0.000528 0.066298 0.160927 0.096414 0.000566 0.462910 0.459520 0.462540 0.000051 0.476217 0.473671 0.475537 0.000056 0.387942 0.402794 0.394040 0.000049 0.394233 0.411122 0.399713 0.000054 970.400000 973.670000 970.175833 363.870044 1084.110000 1069.140000 1078.086533 356.011991 7945.490000 7957.190000 7951.737633 649.778572
313 0.077401 0.169084 0.107903 0.000275 0.470680 0.468005 0.469010 0.000027 0.392024 0.408221 0.396788 0.000026 0.088521 0.179608 0.119753 0.000535 0.066281 0.158561 0.096052 0.000579 0.463563 0.461830 0.462539 0.000051 0.477796 0.474180 0.475480 0.000057 0.388555 0.405385 0.393982 0.000050 0.395493 0.411056 0.399595 0.000054 969.780000 973.740000 970.209933 363.968763 1082.770000 1070.020000 1078.513300 358.101350 7947.450000 7956.240000 7951.276767 658.975764
314 0.076729 0.169146 0.107429 0.000267 0.470744 0.467146 0.468987 0.000026 0.391941 0.407546 0.396676 0.000025 0.087371 0.179431 0.119330 0.000528 0.066087 0.158862 0.095528 0.000560 0.463635 0.460348 0.462564 0.000051 0.477853 0.473944 0.475411 0.000057 0.388382 0.404165 0.393917 0.000049 0.395500 0.410928 0.399434 0.000054 970.700000 971.980000 970.160333 363.899958 1082.260000 1068.820000 1079.091467 356.856847 7947.040000 7959.200000 7950.748200 650.896018
315 0.076595 0.166897 0.107362 0.000265 0.470441 0.466094 0.468998 0.000026 0.391672 0.406255 0.396671 0.000025 0.088677 0.174828 0.119224 0.000534 0.064512 0.158965 0.095501 0.000557 0.463413 0.459880 0.462521 0.000051 0.477468 0.472309 0.475475 0.000056 0.388466 0.402870 0.393862 0.000049 0.394877 0.409640 0.399480 0.000053 971.840000 973.620000 970.219500 369.994912 1083.590000 1073.760000 1079.265333 358.417899 7944.570000 7952.620000 7950.515167 655.269778
316 0.076330 0.168473 0.107214 0.000268 0.469839 0.467315 0.468948 0.000027 0.391138 0.407546 0.396601 0.000025 0.087331 0.178215 0.119040 0.000539 0.065328 0.158732 0.095388 0.000572 0.463312 0.460573 0.462464 0.000051 0.476366 0.474056 0.475431 0.000057 0.388116 0.404101 0.393779 0.000050 0.394159 0.410992 0.399423 0.000054 973.260000 971.160000 970.150700 375.897425 1083.470000 1069.540000 1079.304800 361.784302 7943.270000 7959.300000 7950.544500 669.152224
317 0.076005 0.167426 0.106859 0.000267 0.469672 0.466817 0.468978 0.000027 0.390938 0.406938 0.396554 0.000025 0.087903 0.181465 0.118625 0.000539 0.064107 0.153387 0.095094 0.000567 0.463233 0.460253 0.462469 0.000051 0.476110 0.473380 0.475487 0.000057 0.388167 0.404496 0.393701 0.000050 0.393710 0.409381 0.399408 0.000054 969.870000 973.690000 970.262100 378.148138 1086.080000 1075.050000 1079.577767 361.525552 7944.050000 7951.260000 7950.160133 676.014185
318 0.076042 0.168972 0.106667 0.000269 0.470353 0.466649 0.468975 0.000026 0.391490 0.407114 0.396514 0.000025 0.087495 0.183102 0.118324 0.000536 0.064589 0.154843 0.095009 0.000572 0.464406 0.459685 0.462416 0.000051 0.476299 0.473613 0.475534 0.000057 0.389024 0.404368 0.393598 0.000050 0.393957 0.409859 0.399429 0.000054 969.250000 972.880000 970.245900 378.442137 1081.640000 1075.600000 1079.496433 369.756756 7949.110000 7951.520000 7950.257667 686.194779
319 0.075531 0.167751 0.106489 0.000269 0.469317 0.467127 0.468997 0.000027 0.390560 0.407252 0.396495 0.000026 0.087014 0.178079 0.118219 0.000543 0.064047 0.157424 0.094760 0.000574 0.463896 0.460474 0.462418 0.000051 0.474738 0.473781 0.475576 0.000057 0.388520 0.403995 0.393578 0.000050 0.392600 0.410509 0.399413 0.000054 967.660000 971.980000 970.353400 380.968279 1084.160000 1071.720000 1079.404767 371.403199 7948.180000 7956.300000 7950.241833 689.434166
320 0.075029 0.168262 0.106235 0.000272 0.469927 0.466781 0.468973 0.000027 0.390947 0.407077 0.396425 0.000025 0.086110 0.180081 0.118147 0.000552 0.063949 0.156443 0.094324 0.000572 0.463241 0.460464 0.462419 0.000051 0.476612 0.473097 0.475527 0.000057 0.387815 0.404387 0.393565 0.000051 0.394080 0.409766 0.399286 0.000054 967.000000 970.510000 970.581600 387.498183 1084.760000 1074.370000 1079.190167 375.921204 7948.240000 7955.120000 7950.228233 728.696814
321 0.074214 0.167895 0.105882 0.000273 0.469663 0.467819 0.468935 0.000027 0.390573 0.407834 0.396325 0.000026 0.085474 0.178439 0.117559 0.000547 0.062954 0.157352 0.094206 0.000579 0.463308 0.460589 0.462364 0.000052 0.476018 0.475048 0.475506 0.000057 0.387741 0.404159 0.393403 0.000051 0.393405 0.411508 0.399246 0.000055 966.920000 969.300000 970.669733 393.916227 1085.510000 1071.940000 1079.233600 374.769562 7947.570000 7958.760000 7950.096667 758.313497
322 0.074377 0.166612 0.105537 0.000270 0.470606 0.467603 0.468870 0.000027 0.391360 0.407405 0.396203 0.000026 0.084989 0.174308 0.117338 0.000546 0.063766 0.158916 0.093735 0.000578 0.463239 0.460495 0.462291 0.000052 0.477973 0.474711 0.475449 0.000057 0.387589 0.403257 0.393300 0.000050 0.395132 0.411552 0.399106 0.000054 966.650000 973.540000 970.687633 395.823102 1085.840000 1073.930000 1079.263333 373.206276 7947.510000 7952.530000 7950.049033 769.898311
323 0.073588 0.164413 0.105165 0.000270 0.469848 0.468661 0.468804 0.000028 0.390596 0.407811 0.396076 0.000027 0.085193 0.172980 0.116987 0.000554 0.061982 0.155845 0.093343 0.000567 0.464531 0.462837 0.462184 0.000052 0.475165 0.474485 0.475425 0.000058 0.388663 0.404865 0.393144 0.000052 0.392528 0.410757 0.399008 0.000055 968.020000 975.340000 970.817433 394.591706 1083.730000 1074.110000 1079.271000 364.075990 7948.250000 7950.550000 7949.911567 757.820562
324 0.073823 0.166600 0.104809 0.000270 0.469770 0.467144 0.468808 0.000028 0.390581 0.407036 0.396008 0.000027 0.085950 0.183485 0.116650 0.000563 0.061695 0.149716 0.092969 0.000562 0.463210 0.460283 0.462189 0.000053 0.476331 0.474005 0.475427 0.000057 0.387758 0.404924 0.393081 0.000052 0.393404 0.409147 0.398936 0.000055 968.360000 971.330000 970.778000 379.443749 1085.130000 1071.440000 1079.365367 354.026671 7946.510000 7957.230000 7949.856633 722.810003
325 0.073448 0.166698 0.104542 0.000277 0.469549 0.468270 0.468723 0.000028 0.390329 0.407956 0.395887 0.000027 0.085740 0.176955 0.116410 0.000575 0.061157 0.156441 0.092673 0.000577 0.463518 0.461257 0.462137 0.000052 0.475581 0.475284 0.475310 0.000056 0.387962 0.404397 0.392992 0.000052 0.392696 0.411515 0.398783 0.000055 969.610000 973.650000 970.713200 375.423495 1083.540000 1070.440000 1079.411400 343.757911 7946.850000 7955.910000 7949.875400 696.214224
326 0.072741 0.164686 0.104124 0.000278 0.469975 0.466872 0.468719 0.000028 0.390528 0.406435 0.395800 0.000027 0.083894 0.172493 0.115831 0.000574 0.061588 0.156880 0.092417 0.000578 0.463261 0.459088 0.462130 0.000052 0.476689 0.474656 0.475309 0.000057 0.387388 0.401769 0.392870 0.000052 0.393669 0.411100 0.398730 0.000055 967.310000 971.230000 970.640700 362.994761 1085.490000 1072.270000 1079.570200 334.450413 7947.200000 7956.500000 7949.789100 660.179906
327 0.072419 0.166975 0.104001 0.000283 0.469413 0.466832 0.468686 0.000027 0.390014 0.406861 0.395749 0.000026 0.084072 0.175378 0.115655 0.000575 0.060767 0.158573 0.092346 0.000589 0.463362 0.460311 0.462155 0.000052 0.475464 0.473353 0.475217 0.000056 0.387504 0.403325 0.392855 0.000051 0.392524 0.410397 0.398643 0.000054 966.020000 972.170000 970.491333 355.942838 1081.390000 1068.430000 1079.829033 326.394607 7952.590000 7959.400000 7949.679633 642.243159
328 0.072603 0.167300 0.103606 0.000275 0.469928 0.465916 0.468676 0.000027 0.390463 0.406193 0.395662 0.000026 0.084198 0.176179 0.115137 0.000560 0.061009 0.158421 0.092076 0.000584 0.462755 0.458378 0.462123 0.000053 0.477101 0.473454 0.475229 0.000057 0.387043 0.401938 0.392726 0.000052 0.393883 0.410448 0.398599 0.000055 966.180000 973.740000 970.294100 352.933011 1082.860000 1073.960000 1080.083133 321.799191 7950.960000 7952.300000 7949.622767 642.608746
329 0.072166 0.164878 0.103408 0.000275 0.468807 0.466362 0.468630 0.000028 0.389479 0.406065 0.395586 0.000026 0.083605 0.179118 0.115077 0.000565 0.060728 0.150638 0.091739 0.000576 0.462771 0.459896 0.462116 0.000053 0.474842 0.472828 0.475144 0.000057 0.386938 0.403740 0.392708 0.000051 0.392020 0.408390 0.398463 0.000054 969.280000 973.410000 970.079200 349.434807 1084.660000 1071.120000 1080.062533 316.807094 7946.060000 7955.470000 7949.858267 637.362514
330 0.071939 0.166426 0.103179 0.000279 0.469823 0.468094 0.468735 0.000028 0.390246 0.407760 0.395624 0.000027 0.083089 0.174817 0.114707 0.000565 0.060789 0.158036 0.091651 0.000594 0.463935 0.462704 0.462207 0.000054 0.475711 0.473484 0.475263 0.000057 0.387766 0.405126 0.392707 0.000052 0.392727 0.410395 0.398541 0.000056 968.160000 970.000000 969.918000 346.713734 1086.070000 1075.050000 1080.181533 318.289253 7945.770000 7954.950000 7949.900467 638.999384
331 0.071535 0.166463 0.103101 0.000283 0.469380 0.467459 0.468703 0.000028 0.389811 0.407260 0.395582 0.000027 0.083499 0.176116 0.114775 0.000578 0.059571 0.156811 0.091427 0.000591 0.463745 0.460934 0.462147 0.000053 0.475015 0.473984 0.475259 0.000058 0.387696 0.403971 0.392672 0.000053 0.391926 0.410549 0.398493 0.000055 968.320000 972.970000 969.496933 345.093098 1083.960000 1075.520000 1080.120233 317.406231 7947.720000 7951.510000 7950.382833 639.037047
332 0.071426 0.165698 0.102882 0.000280 0.469297 0.467515 0.468621 0.000029 0.389723 0.407151 0.395473 0.000027 0.083013 0.176239 0.114526 0.000571 0.059840 0.155157 0.091238 0.000587 0.462447 0.461326 0.462090 0.000054 0.476148 0.473703 0.475153 0.000059 0.386560 0.404309 0.392577 0.000054 0.392886 0.409994 0.398370 0.000056 967.820000 975.690000 969.337267 342.827983 1085.240000 1073.170000 1080.197467 317.828178 7946.940000 7951.140000 7950.465267 639.989938
333 0.071203 0.164702 0.102512 0.000284 0.469004 0.466505 0.468604 0.000029 0.389443 0.406145 0.395386 0.000028 0.083268 0.173439 0.114151 0.000573 0.059138 0.155965 0.090872 0.000600 0.462328 0.459835 0.462072 0.000055 0.475679 0.473175 0.475136 0.000060 0.386516 0.402556 0.392488 0.000054 0.392370 0.409733 0.398283 0.000057 966.210000 975.580000 969.243267 335.045488 1084.310000 1073.640000 1080.103633 322.182825 7949.480000 7950.780000 7950.653100 635.144207
334 0.070565 0.164079 0.101994 0.000284 0.469456 0.466962 0.468637 0.000029 0.389677 0.406386 0.395309 0.000027 0.082270 0.172163 0.113548 0.000563 0.058859 0.155996 0.090439 0.000598 0.462173 0.459621 0.462082 0.000054 0.476738 0.474304 0.475193 0.000059 0.386192 0.402129 0.392375 0.000053 0.393162 0.410642 0.398242 0.000056 966.890000 972.810000 969.114200 335.707613 1086.140000 1075.110000 1079.971167 321.982208 7946.970000 7952.080000 7950.914633 630.407570
335 0.070534 0.165141 0.101598 0.000281 0.468981 0.466582 0.468652 0.000028 0.389291 0.406294 0.395241 0.000027 0.082099 0.178922 0.113270 0.000564 0.058969 0.151360 0.089927 0.000586 0.462737 0.460608 0.462101 0.000053 0.475225 0.472557 0.475203 0.000058 0.386609 0.404271 0.392335 0.000053 0.391974 0.408318 0.398148 0.000056 965.880000 971.800000 969.172600 335.863593 1085.840000 1076.030000 1079.876867 324.909047 7948.280000 7952.170000 7950.950533 628.331490
336 0.069783 0.164663 0.101256 0.000280 0.468796 0.466628 0.468626 0.000029 0.388994 0.406235 0.395152 0.000027 0.080900 0.176385 0.112936 0.000558 0.058666 0.152940 0.089575 0.000583 0.461700 0.459799 0.462085 0.000054 0.475893 0.473458 0.475167 0.000059 0.385540 0.403116 0.392255 0.000053 0.392447 0.409354 0.398049 0.000056 965.350000 974.020000 969.175233 336.807442 1082.270000 1074.990000 1079.697067 324.429964 7952.380000 7950.990000 7951.127700 630.709293
337 0.069583 0.164520 0.100911 0.000282 0.469647 0.466415 0.468666 0.000028 0.389634 0.406036 0.395115 0.000027 0.081419 0.181591 0.112640 0.000555 0.057747 0.147449 0.089182 0.000585 0.462390 0.459455 0.462101 0.000054 0.476904 0.473375 0.475231 0.000058 0.386196 0.403882 0.392209 0.000053 0.393072 0.408190 0.398021 0.000056 967.380000 973.850000 969.043233 339.224391 1082.200000 1073.120000 1079.616267 325.242066 7950.420000 7953.030000 7951.340500 625.373419
338 0.069539 0.162428 0.100808 0.000281 0.469048 0.466571 0.468622 0.000028 0.389146 0.405742 0.395059 0.000027 0.082114 0.180091 0.112608 0.000572 0.056964 0.144764 0.089008 0.000586 0.461996 0.459370 0.462070 0.000054 0.476099 0.473772 0.475174 0.000058 0.386020 0.403514 0.392178 0.000053 0.392272 0.407970 0.397941 0.000056 968.260000 976.430000 968.975533 335.158085 1084.390000 1077.600000 1079.279433 330.319819 7947.350000 7945.970000 7951.745033 622.292109
339 0.069157 0.164332 0.100319 0.000281 0.469959 0.467492 0.468634 0.000029 0.389798 0.406860 0.394971 0.000027 0.081251 0.180159 0.112309 0.000568 0.057063 0.148506 0.088330 0.000588 0.463438 0.460338 0.462109 0.000054 0.476479 0.474646 0.475160 0.000058 0.387001 0.404302 0.392149 0.000054 0.392596 0.409418 0.397794 0.000056 967.000000 973.580000 968.911900 334.541474 1081.810000 1072.150000 1079.191767 330.891173 7951.190000 7954.270000 7951.896333 605.112221
340 0.069243 0.162893 0.100098 0.000284 0.470215 0.466433 0.468571 0.000029 0.390021 0.405725 0.394876 0.000027 0.080831 0.175136 0.112300 0.000574 0.057655 0.150650 0.087897 0.000588 0.463948 0.459852 0.461962 0.000055 0.476483 0.473014 0.475179 0.000058 0.387324 0.402909 0.392030 0.000054 0.392717 0.408541 0.397723 0.000056 965.450000 972.550000 968.737933 347.504306 1081.870000 1073.780000 1079.188800 337.562851 7952.680000 7953.670000 7952.073267 608.536430
341 0.068951 0.162723 0.099989 0.000282 0.470028 0.466873 0.468513 0.000029 0.389813 0.406043 0.394808 0.000027 0.080360 0.178331 0.112248 0.000578 0.057543 0.147114 0.087730 0.000585 0.463640 0.460452 0.461895 0.000055 0.476415 0.473293 0.475131 0.000058 0.386984 0.404028 0.391965 0.000054 0.392641 0.408057 0.397650 0.000056 967.840000 972.370000 968.594967 347.877259 1082.340000 1074.880000 1078.995067 341.058931 7949.820000 7952.750000 7952.409967 609.825981
342 0.068800 0.160107 0.099688 0.000285 0.468835 0.467779 0.468503 0.000029 0.388828 0.406244 0.394740 0.000027 0.079404 0.174901 0.112025 0.000576 0.058197 0.145313 0.087351 0.000591 0.462519 0.460613 0.461764 0.000056 0.475151 0.474945 0.475241 0.000058 0.385896 0.403471 0.391816 0.000055 0.391760 0.409018 0.397663 0.000056 969.000000 972.900000 968.428967 343.617394 1082.160000 1070.480000 1078.823167 342.110438 7948.840000 7956.620000 7952.747867 608.963079
343 0.067805 0.161615 0.099228 0.000281 0.468794 0.467034 0.468509 0.000028 0.388597 0.405950 0.394653 0.000027 0.079709 0.170984 0.111480 0.000570 0.055901 0.152246 0.086976 0.000586 0.462050 0.460296 0.461767 0.000056 0.475538 0.473771 0.475251 0.000057 0.385582 0.402434 0.391710 0.000054 0.391611 0.409466 0.397596 0.000055 967.210000 971.750000 968.407433 346.032839 1078.340000 1070.020000 1078.583867 339.373809 7954.450000 7958.230000 7953.008700 606.778942
344 0.067772 0.161217 0.098876 0.000277 0.469451 0.466810 0.468585 0.000028 0.389115 0.405692 0.394643 0.000027 0.080471 0.171692 0.111127 0.000567 0.055073 0.150742 0.086625 0.000577 0.463530 0.460659 0.461788 0.000056 0.475371 0.472961 0.475383 0.000057 0.386918 0.402866 0.391656 0.000054 0.391312 0.408518 0.397631 0.000055 968.750000 976.450000 968.500067 348.708941 1083.160000 1069.560000 1078.386267 340.037745 7948.090000 7953.990000 7953.113667 612.712312
345 0.067698 0.160585 0.098684 0.000282 0.469540 0.467078 0.468566 0.000028 0.389172 0.405779 0.394589 0.000027 0.080132 0.173312 0.110908 0.000568 0.055265 0.147858 0.086459 0.000583 0.462745 0.459373 0.461841 0.000056 0.476335 0.474782 0.475290 0.000057 0.386222 0.402161 0.391654 0.000054 0.392121 0.409397 0.397524 0.000055 966.450000 975.900000 968.526700 345.536256 1081.190000 1071.030000 1078.316400 343.070557 7952.360000 7953.070000 7953.156900 607.495384
346 0.067171 0.159325 0.098366 0.000276 0.469442 0.467275 0.468568 0.000029 0.388988 0.405685 0.394527 0.000027 0.079501 0.167800 0.110639 0.000559 0.054841 0.150850 0.086093 0.000578 0.462630 0.460779 0.461815 0.000057 0.476253 0.473770 0.475320 0.000057 0.386004 0.402184 0.391580 0.000054 0.391971 0.409186 0.397475 0.000055 965.770000 974.940000 968.489400 334.252585 1080.390000 1071.620000 1078.116700 348.276987 7953.840000 7953.440000 7953.393900 606.270276
347 0.067276 0.161690 0.098178 0.000282 0.469730 0.467415 0.468625 0.000028 0.389239 0.406270 0.394536 0.000027 0.079800 0.170383 0.110553 0.000571 0.054751 0.152996 0.085804 0.000581 0.462764 0.460652 0.461934 0.000055 0.476696 0.474179 0.475316 0.000057 0.386171 0.402598 0.391658 0.000053 0.392307 0.409942 0.397414 0.000056 969.300000 972.100000 968.300233 328.919318 1079.230000 1072.470000 1078.010733 349.639050 7951.470000 7955.430000 7953.689033 609.706177
348 0.066384 0.159681 0.097923 0.000281 0.469472 0.467601 0.468624 0.000028 0.388855 0.406017 0.394483 0.000027 0.078227 0.171955 0.110185 0.000563 0.054542 0.147408 0.085662 0.000586 0.463184 0.460476 0.462032 0.000055 0.475761 0.474726 0.475215 0.000057 0.386193 0.402772 0.391663 0.000052 0.391517 0.409263 0.397304 0.000056 968.430000 974.010000 967.991067 318.096928 1080.530000 1074.170000 1077.679733 353.303759 7951.040000 7951.820000 7954.329200 624.604401
349 0.066803 0.158390 0.097726 0.000280 0.470539 0.467118 0.468600 0.000028 0.389791 0.405373 0.394425 0.000027 0.079433 0.166653 0.110069 0.000564 0.054173 0.150127 0.085382 0.000587 0.464288 0.458989 0.461990 0.000055 0.476789 0.475248 0.475210 0.000057 0.387317 0.400522 0.391606 0.000053 0.392266 0.410224 0.397244 0.000055 967.610000 972.600000 968.123067 321.457654 1082.090000 1068.710000 1077.601300 360.493017 7950.300000 7958.690000 7954.275633 649.553411
350 0.066184 0.161472 0.097465 0.000282 0.469169 0.467387 0.468650 0.000029 0.388572 0.406204 0.394413 0.000027 0.077311 0.172247 0.109867 0.000566 0.055056 0.150697 0.085063 0.000596 0.462464 0.460081 0.462066 0.000054 0.475874 0.474692 0.475234 0.000058 0.385433 0.402515 0.391627 0.000053 0.391711 0.409893 0.397200 0.000057 966.280000 978.240000 968.190967 320.530079 1083.250000 1070.410000 1077.751700 366.310586 7950.470000 7951.350000 7954.057333 657.113143
351 0.065859 0.160434 0.097000 0.000285 0.469078 0.466187 0.468617 0.000028 0.388434 0.405036 0.394294 0.000027 0.078045 0.173784 0.109412 0.000568 0.053672 0.147083 0.084589 0.000591 0.462326 0.459280 0.462031 0.000055 0.475830 0.473093 0.475203 0.000058 0.385470 0.402181 0.391508 0.000053 0.391399 0.407891 0.397080 0.000056 965.280000 967.970000 968.333467 310.632478 1079.950000 1075.890000 1077.857900 368.867260 7954.770000 7956.140000 7953.808633 649.779072
352 0.065994 0.158981 0.096526 0.000278 0.470018 0.467182 0.468590 0.000028 0.389213 0.405542 0.394177 0.000027 0.077810 0.170694 0.108990 0.000564 0.054177 0.147268 0.084063 0.000571 0.463237 0.460568 0.462027 0.000055 0.476799 0.473796 0.475152 0.000058 0.386152 0.402593 0.391420 0.000053 0.392274 0.408490 0.396934 0.000056 969.330000 972.760000 968.489967 306.855853 1081.130000 1070.610000 1077.796767 380.605713 7949.540000 7956.630000 7953.713267 650.889367
353 0.065689 0.158627 0.096155 0.000279 0.469306 0.467623 0.468602 0.000029 0.388582 0.405824 0.394113 0.000027 0.077762 0.168018 0.108493 0.000559 0.053615 0.149235 0.083818 0.000574 0.462821 0.460209 0.461983 0.000055 0.475790 0.475037 0.475222 0.000058 0.385809 0.401771 0.391285 0.000053 0.391355 0.409877 0.396941 0.000056 966.910000 968.870000 968.811600 311.307632 1079.220000 1072.610000 1077.887600 388.435201 7953.870000 7958.520000 7953.300800 649.598787
354 0.065466 0.157066 0.095876 0.000275 0.470082 0.466852 0.468515 0.000028 0.389159 0.404895 0.393987 0.000027 0.077114 0.164917 0.108219 0.000555 0.053819 0.149215 0.083533 0.000571 0.463625 0.460677 0.461907 0.000055 0.476540 0.473028 0.475123 0.000058 0.386323 0.401525 0.391170 0.000053 0.391996 0.408265 0.396805 0.000055 965.230000 972.600000 968.963867 316.313316 1082.000000 1071.030000 1077.942033 394.324888 7952.770000 7956.370000 7953.094100 656.060002
355 0.064879 0.157352 0.095729 0.000272 0.470158 0.466856 0.468623 0.000028 0.389102 0.404955 0.394045 0.000027 0.077113 0.167551 0.108105 0.000554 0.052644 0.147153 0.083353 0.000573 0.464642 0.460057 0.461950 0.000055 0.475673 0.473655 0.475297 0.000058 0.387136 0.401556 0.391181 0.000053 0.391068 0.408354 0.396908 0.000056 967.730000 968.970000 968.831467 323.607097 1082.460000 1072.410000 1078.074133 398.590874 7949.810000 7958.620000 7953.094400 655.432910
356 0.065085 0.156189 0.095582 0.000269 0.469561 0.467396 0.468582 0.000028 0.388666 0.405155 0.393982 0.000026 0.077932 0.164726 0.107967 0.000556 0.052239 0.147653 0.083198 0.000574 0.463323 0.461012 0.461965 0.000054 0.475800 0.473780 0.475198 0.000058 0.386245 0.401755 0.391166 0.000052 0.391088 0.408554 0.396798 0.000055 967.700000 972.240000 968.943733 336.017077 1081.280000 1069.510000 1078.054800 392.037038 7951.020000 7958.250000 7953.001467 662.154801
357 0.064474 0.156470 0.095716 0.000278 0.469999 0.466695 0.468569 0.000028 0.388894 0.404650 0.393999 0.000027 0.077197 0.165973 0.108192 0.000572 0.051751 0.146967 0.083241 0.000595 0.463909 0.460915 0.461997 0.000054 0.476088 0.472476 0.475142 0.000058 0.386567 0.401927 0.391236 0.000053 0.391220 0.407374 0.396762 0.000057 969.020000 968.850000 969.423833 338.229676 1083.470000 1074.370000 1078.169633 387.448547 7947.510000 7956.780000 7952.406533 667.347517
358 0.064604 0.156731 0.095461 0.000280 0.469697 0.466819 0.468659 0.000028 0.388678 0.404802 0.394019 0.000027 0.076872 0.168142 0.107969 0.000579 0.052336 0.145319 0.082953 0.000591 0.463432 0.460381 0.462138 0.000054 0.475961 0.473258 0.475179 0.000058 0.386120 0.401933 0.391304 0.000053 0.391236 0.407670 0.396734 0.000056 968.600000 970.530000 969.723633 341.451578 1085.340000 1073.050000 1078.187133 390.004060 7946.060000 7956.420000 7952.089233 666.668969
359 0.064025 0.158667 0.095222 0.000286 0.469927 0.467082 0.468665 0.000028 0.388747 0.405399 0.393977 0.000027 0.076411 0.167809 0.107855 0.000576 0.051638 0.149526 0.082589 0.000596 0.463224 0.460827 0.462166 0.000053 0.476631 0.473338 0.475165 0.000059 0.385861 0.402223 0.391303 0.000052 0.391633 0.408575 0.396650 0.000058 967.200000 971.020000 970.042367 342.130492 1082.060000 1072.160000 1078.213600 387.272708 7950.740000 7956.820000 7951.744033 661.268443
360 0.064395 0.157193 0.094782 0.000281 0.469890 0.467562 0.468570 0.000028 0.388791 0.405489 0.393813 0.000027 0.076615 0.173980 0.107619 0.000581 0.052175 0.140406 0.081946 0.000578 0.463771 0.460233 0.462115 0.000054 0.476010 0.474892 0.475025 0.000060 0.386339 0.402982 0.391216 0.000053 0.391243 0.407995 0.396410 0.000057 969.840000 970.340000 969.898867 348.119565 1081.890000 1072.470000 1078.555533 385.840106 7948.270000 7957.190000 7951.545600 660.053073
361 0.063252 0.157442 0.094424 0.000284 0.469639 0.467260 0.468559 0.000029 0.388362 0.405296 0.393732 0.000027 0.075190 0.168681 0.107300 0.000587 0.051314 0.146202 0.081549 0.000578 0.463789 0.460548 0.462007 0.000055 0.475489 0.473971 0.475110 0.000060 0.386069 0.402175 0.391066 0.000053 0.390654 0.408417 0.396398 0.000057 967.220000 972.900000 969.885000 352.129700 1082.340000 1069.890000 1078.875967 386.497653 7950.440000 7957.210000 7951.239033 661.116055
362 0.063038 0.156776 0.094042 0.000288 0.469867 0.467370 0.468609 0.000028 0.388501 0.405251 0.393696 0.000027 0.073978 0.167869 0.106607 0.000581 0.052098 0.145683 0.081476 0.000596 0.463295 0.461054 0.462089 0.000054 0.476440 0.473685 0.475129 0.000060 0.385431 0.402417 0.390992 0.000053 0.391571 0.408085 0.396399 0.000058 967.870000 975.450000 970.026800 350.910797 1083.590000 1071.660000 1079.177767 378.764364 7948.540000 7952.890000 7950.795433 656.090103
363 0.063048 0.156629 0.093625 0.000281 0.469667 0.466797 0.468595 0.000028 0.388343 0.404764 0.393601 0.000027 0.074533 0.170794 0.106246 0.000578 0.051562 0.142464 0.081005 0.000576 0.463640 0.460901 0.462136 0.000053 0.475693 0.472694 0.475054 0.000060 0.385819 0.402879 0.390958 0.000052 0.390867 0.406648 0.396244 0.000057 968.080000 974.970000 970.019300 353.295070 1083.230000 1075.240000 1079.581467 367.158245 7948.690000 7949.790000 7950.399233 646.056262
364 0.062668 0.154040 0.093289 0.000279 0.470174 0.467773 0.468582 0.000028 0.388673 0.405026 0.393523 0.000027 0.074019 0.167377 0.105729 0.000571 0.051317 0.140704 0.080850 0.000579 0.463784 0.460483 0.462160 0.000054 0.476564 0.475063 0.475003 0.000059 0.385831 0.401861 0.390874 0.000053 0.391514 0.408191 0.396172 0.000056 966.840000 975.940000 970.215567 352.727794 1082.580000 1069.800000 1079.869433 367.622176 7950.580000 7954.260000 7949.915000 647.440359
365 0.062318 0.154872 0.092929 0.000278 0.469725 0.468020 0.468621 0.000028 0.388243 0.405391 0.393483 0.000027 0.073652 0.169823 0.105255 0.000567 0.050983 0.139922 0.080602 0.000570 0.463732 0.461154 0.462187 0.000053 0.475717 0.474887 0.475055 0.000059 0.385716 0.402887 0.390801 0.000052 0.390770 0.407894 0.396164 0.000055 968.150000 976.550000 970.264333 354.185914 1083.580000 1071.780000 1079.891767 372.651931 7948.270000 7951.670000 7949.843900 653.047325
366 0.062095 0.158396 0.092706 0.000280 0.469685 0.466196 0.468593 0.000028 0.388167 0.404636 0.393415 0.000027 0.073640 0.168939 0.104834 0.000568 0.050549 0.147854 0.080578 0.000573 0.464676 0.460029 0.462173 0.000053 0.474694 0.472364 0.475013 0.000059 0.386469 0.401811 0.390705 0.000053 0.389865 0.407462 0.396126 0.000056 966.580000 974.410000 970.158833 346.347992 1081.740000 1070.880000 1079.809367 372.923079 7951.680000 7954.710000 7950.031800 656.561460
367 0.062083 0.154905 0.092591 0.000284 0.470238 0.466676 0.468644 0.000028 0.388607 0.404322 0.393434 0.000027 0.073583 0.165088 0.104655 0.000575 0.050582 0.144722 0.080527 0.000574 0.463978 0.460207 0.462181 0.000053 0.476499 0.473145 0.475108 0.000059 0.385899 0.401183 0.390676 0.000053 0.391315 0.407461 0.396191 0.000056 972.070000 973.750000 970.182933 349.708737 1079.730000 1072.570000 1079.871300 371.336251 7948.200000 7953.680000 7949.945767 659.838374
368 0.061788 0.154205 0.092140 0.000281 0.470033 0.467409 0.468693 0.000028 0.388384 0.404768 0.393383 0.000027 0.073163 0.165438 0.103931 0.000565 0.050414 0.142973 0.080348 0.000576 0.464225 0.460884 0.462279 0.000053 0.475841 0.473934 0.475108 0.000059 0.386013 0.401795 0.390610 0.000052 0.390756 0.407742 0.396156 0.000056 968.060000 972.220000 970.317867 339.510476 1081.910000 1073.420000 1079.936233 359.512273 7950.030000 7954.360000 7949.745900 642.347310
369 0.061679 0.154572 0.091844 0.000273 0.470545 0.466828 0.468617 0.000029 0.388772 0.404377 0.393262 0.000027 0.072354 0.163408 0.103539 0.000554 0.051004 0.145737 0.080148 0.000563 0.464412 0.460073 0.462245 0.000055 0.476679 0.473583 0.474989 0.000059 0.386000 0.400740 0.390504 0.000052 0.391544 0.408014 0.396021 0.000056 968.720000 974.310000 970.658867 334.385480 1083.730000 1074.550000 1079.731767 353.230906 7947.550000 7951.140000 7949.609367 643.056817
370 0.061538 0.156089 0.091955 0.000282 0.470002 0.467330 0.468552 0.000029 0.388309 0.405081 0.393233 0.000027 0.072591 0.166119 0.103530 0.000570 0.050486 0.146059 0.080381 0.000587 0.464842 0.460579 0.462149 0.000054 0.475161 0.474080 0.474956 0.000059 0.386392 0.401687 0.390425 0.000053 0.390226 0.408475 0.396041 0.000056 971.530000 974.020000 970.711633 328.655362 1084.760000 1075.230000 1079.684700 349.194166 7943.710000 7950.750000 7949.603667 641.900292
371 0.061496 0.155096 0.091607 0.000281 0.469598 0.466326 0.468560 0.000029 0.387978 0.404080 0.393170 0.000027 0.071898 0.168401 0.103138 0.000577 0.051094 0.141792 0.080076 0.000578 0.462996 0.460232 0.462105 0.000055 0.476201 0.472420 0.475016 0.000059 0.384776 0.401866 0.390311 0.000053 0.391180 0.406294 0.396028 0.000056 967.150000 970.180000 970.749033 323.408528 1084.810000 1075.410000 1079.681633 348.772902 7948.040000 7954.410000 7949.569333 640.854660
372 0.061119 0.155982 0.091420 0.000281 0.469888 0.466679 0.468630 0.000028 0.388134 0.404540 0.393188 0.000027 0.071724 0.169707 0.102797 0.000576 0.050515 0.142257 0.080043 0.000581 0.462928 0.460789 0.462147 0.000054 0.476848 0.472570 0.475114 0.000058 0.384687 0.402573 0.390277 0.000053 0.391581 0.406507 0.396100 0.000054 968.460000 969.040000 970.799533 318.046995 1081.230000 1072.980000 1079.822000 347.704843 7950.310000 7957.980000 7949.378467 638.558107
373 0.061222 0.153436 0.091191 0.000276 0.469703 0.466491 0.468599 0.000028 0.388006 0.403880 0.393117 0.000027 0.071643 0.162415 0.102334 0.000558 0.050800 0.144456 0.080048 0.000579 0.463139 0.460684 0.462136 0.000055 0.476266 0.472297 0.475062 0.000058 0.384840 0.401031 0.390175 0.000053 0.391173 0.406729 0.396059 0.000054 970.150000 972.200000 970.993700 312.433684 1083.520000 1076.730000 1079.707167 337.775893 7946.330000 7951.070000 7949.299133 636.819430
374 0.061007 0.153264 0.090889 0.000274 0.470518 0.467195 0.468658 0.000028 0.388616 0.404409 0.393104 0.000026 0.071352 0.163637 0.101874 0.000551 0.050662 0.142892 0.079904 0.000563 0.464769 0.461350 0.462135 0.000054 0.476267 0.473041 0.475182 0.000058 0.386086 0.401807 0.390083 0.000052 0.391146 0.407011 0.396126 0.000054 969.820000 975.900000 971.104433 308.167963 1082.650000 1069.690000 1079.419167 335.652324 7947.530000 7954.410000 7949.476400 637.890418
375 0.060635 0.153590 0.090879 0.000278 0.469492 0.467036 0.468679 0.000028 0.387721 0.404347 0.393119 0.000027 0.071037 0.169945 0.101882 0.000561 0.050233 0.137235 0.079876 0.000566 0.463115 0.459744 0.462166 0.000054 0.475869 0.474328 0.475191 0.000058 0.384700 0.401784 0.390109 0.000053 0.390742 0.406910 0.396128 0.000055 967.870000 974.840000 971.193700 306.700165 1080.950000 1074.610000 1079.391567 330.109454 7951.180000 7950.550000 7949.414733 636.505269
376 0.060469 0.151815 0.090551 0.000273 0.469468 0.467361 0.468672 0.000028 0.387668 0.404252 0.393048 0.000027 0.070622 0.162336 0.101298 0.000543 0.050316 0.141295 0.079805 0.000569 0.463382 0.460804 0.462133 0.000054 0.475554 0.473919 0.475212 0.000059 0.384830 0.401110 0.389966 0.000052 0.390506 0.407394 0.396131 0.000056 970.070000 971.380000 971.231433 302.099416 1083.510000 1073.270000 1079.354633 327.852429 7946.420000 7955.350000 7949.413933 635.159185
377 0.060324 0.151045 0.090600 0.000276 0.470185 0.466920 0.468697 0.000029 0.388213 0.403745 0.393078 0.000027 0.070683 0.160203 0.101231 0.000557 0.049966 0.141888 0.079969 0.000572 0.463386 0.461582 0.462152 0.000054 0.476984 0.472258 0.475241 0.000060 0.384845 0.401306 0.389968 0.000053 0.391580 0.406184 0.396187 0.000056 971.220000 971.910000 971.458633 309.152599 1084.500000 1067.810000 1079.005933 333.127975 7944.280000 7960.280000 7949.535433 646.161216
378 0.059933 0.150900 0.090466 0.000277 0.469548 0.467098 0.468683 0.000029 0.387625 0.403858 0.393040 0.000027 0.069597 0.160285 0.100939 0.000547 0.050270 0.141516 0.079994 0.000583 0.462775 0.460236 0.462074 0.000053 0.476321 0.473959 0.475291 0.000060 0.384139 0.400246 0.389847 0.000052 0.391111 0.407471 0.396232 0.000057 973.440000 977.310000 971.424467 308.936123 1083.750000 1077.080000 1078.964567 338.375056 7942.810000 7945.610000 7949.610967 652.919695
379 0.060018 0.151791 0.090137 0.000277 0.468909 0.466376 0.468672 0.000029 0.387131 0.403459 0.392965 0.000028 0.069774 0.159003 0.100419 0.000545 0.050262 0.144580 0.079855 0.000574 0.462172 0.459854 0.462124 0.000054 0.475646 0.472898 0.475220 0.000060 0.383692 0.399684 0.389783 0.000052 0.390569 0.407234 0.396147 0.000058 974.050000 974.630000 971.751533 315.943805 1082.130000 1071.020000 1079.185033 338.101783 7943.820000 7954.350000 7949.063433 648.968923
380 0.059680 0.152863 0.089845 0.000275 0.469312 0.466041 0.468627 0.000029 0.387386 0.403405 0.392871 0.000027 0.070312 0.163422 0.100086 0.000550 0.049048 0.142303 0.079604 0.000580 0.462651 0.459980 0.462096 0.000054 0.475974 0.472101 0.475158 0.000059 0.384183 0.400669 0.389694 0.000052 0.390589 0.406142 0.396047 0.000056 972.210000 976.770000 971.979133 317.389918 1082.080000 1074.950000 1079.397100 333.593593 7945.710000 7948.280000 7948.623767 638.958778
381 0.059668 0.153283 0.089833 0.000277 0.470389 0.467245 0.468640 0.000029 0.388245 0.404453 0.392879 0.000028 0.069668 0.166267 0.099909 0.000558 0.049669 0.140299 0.079758 0.000580 0.463647 0.461556 0.462058 0.000055 0.477131 0.472935 0.475222 0.000060 0.384852 0.402498 0.389628 0.000053 0.391639 0.406407 0.396129 0.000057 971.190000 975.170000 972.032533 323.532745 1084.070000 1073.870000 1079.360967 335.678733 7944.740000 7950.960000 7948.606500 635.360426
382 0.059375 0.153391 0.089386 0.000278 0.470312 0.467766 0.468602 0.000029 0.388124 0.404891 0.392758 0.000027 0.069762 0.164005 0.099451 0.000557 0.048988 0.142778 0.079321 0.000581 0.464453 0.461205 0.461976 0.000055 0.476171 0.474327 0.475227 0.000059 0.385514 0.401765 0.389471 0.000054 0.390735 0.408017 0.396046 0.000057 972.410000 978.300000 972.231900 323.400109 1084.210000 1071.190000 1079.284200 336.215014 7943.380000 7950.510000 7948.483900 627.095292
383 0.059392 0.152689 0.089353 0.000277 0.469789 0.468300 0.468656 0.000029 0.387710 0.405178 0.392796 0.000027 0.069939 0.162461 0.099201 0.000546 0.048844 0.142917 0.079505 0.000588 0.462620 0.461634 0.462043 0.000055 0.476959 0.474967 0.475270 0.000060 0.384084 0.401800 0.389475 0.000053 0.391336 0.408557 0.396117 0.000056 974.490000 977.860000 972.268167 320.948103 1084.410000 1069.480000 1079.118700 336.205187 7941.100000 7952.660000 7948.613133 625.041555
384 0.059305 0.151176 0.089244 0.000277 0.470236 0.466988 0.468678 0.000029 0.388050 0.403826 0.392791 0.000027 0.070186 0.154982 0.099275 0.000549 0.048424 0.147371 0.079213 0.000590 0.464446 0.460477 0.461967 0.000055 0.476026 0.473499 0.475388 0.000060 0.385594 0.399378 0.389429 0.000053 0.390506 0.408274 0.396153 0.000057 971.960000 973.800000 972.492400 320.224538 1082.380000 1073.780000 1079.027367 334.827602 7945.660000 7952.420000 7948.480233 624.433997
385 0.059060 0.150703 0.089021 0.000275 0.469978 0.467549 0.468657 0.000029 0.387794 0.404180 0.392730 0.000028 0.069570 0.163777 0.099247 0.000542 0.048549 0.137630 0.078795 0.000580 0.462848 0.460813 0.461880 0.000055 0.477107 0.474285 0.475435 0.000060 0.384193 0.401406 0.389353 0.000053 0.391395 0.406954 0.396107 0.000057 973.080000 972.440000 972.655967 324.114233 1083.300000 1072.700000 1078.856300 336.815481 7943.620000 7954.860000 7948.487733 619.903142
386 0.058557 0.152783 0.088935 0.000278 0.470675 0.467318 0.468653 0.000030 0.388252 0.404411 0.392710 0.000027 0.070124 0.162947 0.099185 0.000554 0.046990 0.142620 0.078686 0.000582 0.464064 0.461341 0.461882 0.000056 0.477286 0.473295 0.475424 0.000060 0.385276 0.401662 0.389343 0.000053 0.391227 0.407160 0.396077 0.000056 970.340000 978.980000 972.417400 330.328318 1082.430000 1071.460000 1078.951400 333.586222 7947.230000 7949.560000 7948.631200 619.931741
387 0.058359 0.150812 0.088842 0.000277 0.470195 0.466810 0.468689 0.000029 0.387828 0.403611 0.392720 0.000027 0.069362 0.157709 0.099126 0.000548 0.047356 0.143915 0.078558 0.000585 0.463607 0.459390 0.461888 0.000056 0.476784 0.474231 0.475490 0.000061 0.384758 0.399054 0.389335 0.000052 0.390899 0.408168 0.396104 0.000056 971.060000 975.750000 972.256100 336.187488 1083.740000 1071.040000 1078.739100 335.917803 7945.200000 7953.210000 7949.004800 623.799091
388 0.058376 0.153608 0.088914 0.000284 0.469850 0.466401 0.468717 0.000029 0.387555 0.403843 0.392756 0.000027 0.068990 0.163134 0.099277 0.000561 0.047763 0.144083 0.078552 0.000586 0.463122 0.460816 0.461985 0.000055 0.476578 0.471986 0.475449 0.000059 0.384296 0.401280 0.389444 0.000053 0.390815 0.406406 0.396069 0.000055 969.360000 974.850000 972.200833 340.061201 1081.850000 1075.690000 1078.813167 336.995325 7948.790000 7949.460000 7948.986000 615.717577
389 0.057963 0.152742 0.088883 0.000286 0.468827 0.466395 0.468769 0.000028 0.386654 0.403664 0.392792 0.000027 0.068184 0.157729 0.099442 0.000566 0.047742 0.147754 0.078323 0.000592 0.461909 0.460554 0.461946 0.000055 0.475744 0.472236 0.475591 0.000058 0.383164 0.399989 0.389446 0.000052 0.390144 0.407339 0.396138 0.000055 969.110000 975.710000 972.516633 349.645951 1079.390000 1076.220000 1078.807600 334.468973 7951.500000 7948.070000 7948.675767 618.589132
390 0.057857 0.153563 0.088479 0.000286 0.469820 0.468446 0.468819 0.000029 0.387427 0.405469 0.392751 0.000027 0.067916 0.162980 0.099074 0.000568 0.047798 0.144146 0.077884 0.000595 0.462595 0.461182 0.462018 0.000056 0.477044 0.475710 0.475621 0.000058 0.383659 0.401542 0.389429 0.000053 0.391195 0.409397 0.396073 0.000055 970.080000 975.740000 972.529833 356.165919 1082.280000 1071.930000 1078.711900 338.377310 7947.640000 7952.330000 7948.758267 619.401969
391 0.057674 0.150687 0.088049 0.000281 0.470018 0.466559 0.468850 0.000029 0.387550 0.403385 0.392690 0.000027 0.068329 0.156248 0.098798 0.000563 0.047019 0.145127 0.077300 0.000586 0.462350 0.460571 0.462020 0.000055 0.477687 0.472547 0.475681 0.000058 0.383546 0.399707 0.389375 0.000052 0.391553 0.407063 0.396005 0.000055 969.610000 977.990000 972.663700 360.693060 1079.810000 1074.540000 1078.711833 341.067312 7950.580000 7947.470000 7948.624467 624.578371
392 0.057153 0.149339 0.087600 0.000281 0.470482 0.466578 0.468833 0.000028 0.387816 0.403130 0.392587 0.000027 0.067585 0.155090 0.098440 0.000554 0.046720 0.143587 0.076760 0.000585 0.464353 0.459444 0.462053 0.000055 0.476611 0.473711 0.475613 0.000056 0.384999 0.398573 0.389331 0.000053 0.390633 0.407686 0.395842 0.000054 971.250000 975.460000 972.671433 367.459276 1079.150000 1076.780000 1078.378900 335.616211 7949.600000 7947.760000 7948.949667 629.240266
393 0.057335 0.151078 0.087341 0.000278 0.470547 0.466657 0.468887 0.000028 0.387905 0.403541 0.392578 0.000027 0.067703 0.159672 0.098198 0.000557 0.046967 0.142485 0.076484 0.000585 0.462482 0.460318 0.462022 0.000056 0.478613 0.472996 0.475752 0.000056 0.383526 0.400189 0.389257 0.000054 0.392284 0.406894 0.395898 0.000054 972.680000 974.110000 972.537133 376.167536 1081.470000 1072.440000 1078.083200 334.866688 7945.850000 7953.450000 7949.379667 631.258124
394 0.057296 0.149011 0.087245 0.000274 0.469268 0.467084 0.468914 0.000028 0.386874 0.403469 0.392580 0.000027 0.067885 0.165264 0.098443 0.000558 0.046707 0.132758 0.076047 0.000572 0.461632 0.460476 0.462020 0.000055 0.476904 0.473692 0.475809 0.000056 0.382883 0.401434 0.389305 0.000054 0.390865 0.405505 0.395856 0.000054 969.610000 976.530000 972.280000 376.372397 1079.840000 1072.740000 1077.698533 330.346795 7950.550000 7950.730000 7950.021467 633.192177
395 0.056887 0.149728 0.087230 0.000277 0.470754 0.467134 0.468964 0.000028 0.387981 0.403653 0.392617 0.000026 0.067055 0.161246 0.098349 0.000567 0.046720 0.138209 0.076111 0.000574 0.463027 0.459642 0.462055 0.000054 0.478481 0.474626 0.475873 0.000057 0.383833 0.399963 0.389314 0.000053 0.392129 0.407343 0.395920 0.000054 969.540000 977.820000 972.012500 367.947760 1078.830000 1072.410000 1077.342700 321.369692 7951.630000 7949.770000 7950.644800 627.404074
396 0.057071 0.149249 0.087108 0.000275 0.469902 0.467849 0.468914 0.000028 0.387336 0.404129 0.392553 0.000027 0.067372 0.167293 0.098300 0.000568 0.046771 0.131205 0.075915 0.000567 0.462682 0.461056 0.462000 0.000055 0.477121 0.474642 0.475828 0.000056 0.383620 0.402303 0.389260 0.000053 0.391051 0.405954 0.395846 0.000054 968.580000 973.280000 971.811033 364.630662 1078.560000 1071.870000 1077.028500 321.846748 7952.860000 7954.850000 7951.160467 620.440218
397 0.056881 0.149205 0.086906 0.000280 0.470091 0.466989 0.468917 0.000028 0.387449 0.403432 0.392515 0.000026 0.066862 0.162724 0.098029 0.000574 0.046899 0.135686 0.075783 0.000578 0.463457 0.459817 0.462006 0.000056 0.476725 0.474161 0.475829 0.000056 0.384138 0.400398 0.389211 0.000053 0.390760 0.406466 0.395820 0.000053 967.690000 974.790000 971.991300 362.411195 1082.660000 1074.710000 1076.977267 323.676023 7949.650000 7950.500000 7951.031433 624.890583
398 0.056711 0.150207 0.086909 0.000280 0.470264 0.467218 0.468990 0.000028 0.387553 0.403816 0.392574 0.000027 0.066115 0.161718 0.098074 0.000582 0.047308 0.138695 0.075743 0.000577 0.462287 0.460217 0.462005 0.000055 0.478240 0.474220 0.475974 0.000055 0.383053 0.400517 0.389219 0.000054 0.392054 0.407115 0.395928 0.000053 968.080000 973.680000 971.872067 358.307534 1079.780000 1074.610000 1076.794933 330.266432 7952.140000 7951.710000 7951.333000 627.090563
399 0.056418 0.149865 0.086811 0.000286 0.469925 0.467407 0.469009 0.000027 0.387224 0.403899 0.392570 0.000026 0.066597 0.160853 0.097929 0.000591 0.046239 0.138877 0.075694 0.000584 0.462621 0.460419 0.461977 0.000055 0.477229 0.474394 0.476040 0.000055 0.383417 0.400506 0.389168 0.000054 0.391031 0.407291 0.395971 0.000053 967.580000 971.710000 971.819400 359.238736 1081.870000 1072.880000 1076.630200 339.035823 7950.550000 7955.410000 7951.550400 643.444204
400 0.056153 0.148508 0.086512 0.000280 0.469864 0.468376 0.469019 0.000027 0.387122 0.404402 0.392517 0.000026 0.066354 0.161820 0.097701 0.000584 0.045953 0.135197 0.075323 0.000577 0.462562 0.460922 0.461908 0.000054 0.477166 0.475829 0.476130 0.000054 0.383320 0.401102 0.389066 0.000053 0.390923 0.407703 0.395968 0.000052 967.010000 974.350000 971.741867 357.426356 1084.200000 1071.080000 1076.724367 342.510826 7948.790000 7954.570000 7951.533767 641.654463
401 0.056109 0.149015 0.086383 0.000280 0.470403 0.466713 0.469001 0.000027 0.387544 0.403174 0.392477 0.000026 0.066712 0.163351 0.097376 0.000580 0.045505 0.134680 0.075390 0.000578 0.463434 0.459639 0.461850 0.000054 0.477372 0.473787 0.476152 0.000055 0.384090 0.400381 0.388955 0.000053 0.390999 0.405966 0.396000 0.000053 968.200000 971.820000 971.769233 364.004520 1083.240000 1068.440000 1076.739067 345.820285 7948.560000 7959.740000 7951.491700 636.941763
402 0.055830 0.149065 0.086143 0.000277 0.469951 0.468123 0.469017 0.000027 0.387127 0.404311 0.392442 0.000026 0.066319 0.162804 0.097091 0.000579 0.045340 0.135325 0.075195 0.000573 0.463122 0.460427 0.461857 0.000054 0.476780 0.475818 0.476177 0.000054 0.383762 0.400903 0.388904 0.000052 0.390492 0.407719 0.395981 0.000052 969.440000 971.870000 971.679233 358.474548 1082.330000 1067.890000 1077.165033 343.280112 7948.230000 7960.240000 7951.155733 619.184524
403 0.055797 0.147219 0.085882 0.000277 0.469946 0.469009 0.469018 0.000027 0.387116 0.404651 0.392391 0.000026 0.065469 0.157921 0.096632 0.000565 0.046125 0.136517 0.075133 0.000572 0.462553 0.462055 0.461868 0.000054 0.477338 0.475963 0.476169 0.000054 0.383137 0.401228 0.388821 0.000053 0.391096 0.408074 0.395962 0.000052 967.950000 977.960000 971.667033 363.172192 1083.610000 1069.950000 1077.509033 339.492942 7948.440000 7952.090000 7950.823933 614.871041
404 0.055368 0.148444 0.085871 0.000282 0.471053 0.467939 0.469022 0.000027 0.387916 0.404040 0.392391 0.000026 0.065987 0.158561 0.096506 0.000576 0.044749 0.138326 0.075236 0.000578 0.464056 0.461066 0.461868 0.000053 0.478051 0.474811 0.476175 0.000054 0.384442 0.400565 0.388795 0.000052 0.391390 0.407514 0.395987 0.000053 970.870000 970.310000 971.561633 365.917006 1081.900000 1070.240000 1077.767833 342.429656 7947.230000 7959.450000 7950.670533 618.305122
405 0.055075 0.149444 0.085522 0.000283 0.470427 0.467532 0.469004 0.000027 0.387357 0.403915 0.392307 0.000026 0.065249 0.155735 0.096153 0.000577 0.044901 0.143153 0.074891 0.000577 0.463804 0.460442 0.461852 0.000053 0.477050 0.474623 0.476155 0.000054 0.384093 0.399500 0.388712 0.000052 0.390620 0.408329 0.395903 0.000053 970.500000 973.330000 971.563233 358.273867 1083.160000 1069.120000 1077.843700 336.334865 7946.340000 7957.550000 7950.593067 607.975839
406 0.054685 0.148071 0.085313 0.000280 0.470657 0.468317 0.469111 0.000026 0.387462 0.404268 0.392351 0.000025 0.065534 0.158910 0.095892 0.000573 0.043835 0.137233 0.074734 0.000574 0.464073 0.460609 0.462004 0.000053 0.477240 0.476025 0.476218 0.000053 0.384365 0.400269 0.388781 0.000051 0.390559 0.408266 0.395921 0.000052 968.950000 974.730000 971.574733 360.213059 1083.310000 1071.280000 1078.039567 339.509178 7947.740000 7953.990000 7950.385700 610.910100
407 0.054687 0.146541 0.085137 0.000280 0.469751 0.467466 0.469164 0.000027 0.386738 0.403281 0.392358 0.000026 0.064665 0.157972 0.095657 0.000567 0.044708 0.135111 0.074618 0.000579 0.462174 0.460167 0.462139 0.000053 0.477329 0.474764 0.476188 0.000054 0.382672 0.399728 0.388843 0.000052 0.390805 0.406833 0.395874 0.000053 969.370000 977.390000 971.677733 362.763616 1083.800000 1070.430000 1078.161167 339.539881 7946.830000 7952.180000 7950.161100 620.905492
408 0.054674 0.148263 0.084896 0.000281 0.470606 0.467503 0.469134 0.000027 0.387420 0.403655 0.392286 0.000026 0.064683 0.158053 0.095580 0.000571 0.044665 0.138474 0.074213 0.000573 0.463256 0.460214 0.462045 0.000053 0.477956 0.474793 0.476223 0.000055 0.383542 0.399781 0.388752 0.000052 0.391298 0.407529 0.395821 0.000053 970.270000 976.780000 971.544733 363.989547 1082.170000 1071.080000 1078.372433 336.963766 7947.560000 7952.140000 7950.082833 622.549292
409 0.054330 0.146621 0.084812 0.000283 0.470541 0.467480 0.469199 0.000027 0.387299 0.403308 0.392321 0.000026 0.064512 0.152830 0.095387 0.000567 0.044148 0.140412 0.074236 0.000588 0.462915 0.460087 0.462114 0.000053 0.478168 0.474874 0.476284 0.000055 0.383234 0.398636 0.388768 0.000052 0.391364 0.407981 0.395874 0.000053 968.960000 974.260000 971.679667 363.576018 1082.130000 1071.940000 1078.304133 329.043270 7948.910000 7953.800000 7950.016200 617.241107
410 0.054415 0.149596 0.084618 0.000285 0.469620 0.466746 0.469200 0.000027 0.386579 0.403316 0.392283 0.000026 0.065384 0.159494 0.095393 0.000580 0.043446 0.139698 0.073843 0.000587 0.461973 0.460054 0.462089 0.000053 0.477268 0.473438 0.476311 0.000055 0.382655 0.399942 0.388750 0.000053 0.390503 0.406690 0.395817 0.000053 968.420000 972.290000 971.521133 356.669668 1085.330000 1076.920000 1078.123067 335.485741 7946.250000 7950.790000 7950.355800 615.036878
411 0.053968 0.148782 0.084325 0.000285 0.470181 0.467352 0.469253 0.000027 0.386939 0.403638 0.392267 0.000026 0.064110 0.155727 0.095192 0.000581 0.043825 0.141838 0.073457 0.000581 0.463395 0.460580 0.462167 0.000053 0.476968 0.474123 0.476338 0.000055 0.383538 0.399610 0.388772 0.000053 0.390339 0.407666 0.395762 0.000052 970.000000 974.140000 971.595233 347.356807 1084.620000 1069.610000 1078.161700 338.255134 7945.380000 7956.250000 7950.243067 615.479560
412 0.053835 0.149428 0.084205 0.000288 0.470517 0.466700 0.469291 0.000027 0.387181 0.403246 0.392274 0.000026 0.064000 0.155909 0.094831 0.000578 0.043669 0.142947 0.073580 0.000592 0.463025 0.459586 0.462173 0.000053 0.478009 0.473814 0.476409 0.000054 0.383220 0.398851 0.388705 0.000052 0.391141 0.407640 0.395843 0.000053 967.760000 973.490000 971.803933 347.707963 1084.090000 1068.670000 1078.433333 332.481922 7948.150000 7957.840000 7949.762733 608.272473
413 0.053266 0.145658 0.084106 0.000282 0.470722 0.468400 0.469321 0.000027 0.387231 0.403852 0.392278 0.000026 0.062967 0.157280 0.094821 0.000575 0.043566 0.134036 0.073392 0.000577 0.462981 0.461398 0.462175 0.000052 0.478462 0.475403 0.476467 0.000055 0.382978 0.400574 0.388704 0.000052 0.391483 0.407130 0.395852 0.000053 970.570000 973.280000 971.908967 346.588169 1081.620000 1071.520000 1078.362700 327.885973 7947.810000 7955.200000 7949.728333 611.680092
414 0.053322 0.146760 0.083813 0.000283 0.470166 0.467323 0.469410 0.000027 0.386797 0.403210 0.392290 0.000026 0.063685 0.158754 0.094401 0.000574 0.042958 0.134766 0.073225 0.000583 0.462790 0.459377 0.462200 0.000053 0.477542 0.475268 0.476619 0.000054 0.382969 0.399252 0.388640 0.000052 0.390625 0.407168 0.395941 0.000052 970.440000 974.040000 971.860400 341.781085 1080.100000 1073.480000 1078.196933 321.632429 7949.460000 7952.480000 7949.942667 602.966651
415 0.053252 0.145570 0.083727 0.000285 0.471236 0.468018 0.469393 0.000028 0.387639 0.403528 0.392260 0.000026 0.063116 0.156269 0.094343 0.000571 0.043387 0.134870 0.073112 0.000590 0.464663 0.460635 0.462158 0.000054 0.477809 0.475401 0.476629 0.000056 0.384353 0.399762 0.388595 0.000052 0.390925 0.407295 0.395926 0.000053 969.660000 976.600000 971.687567 337.214979 1079.610000 1071.030000 1078.112600 323.054976 7950.730000 7952.370000 7950.199833 596.680132
416 0.052680 0.146598 0.083431 0.000281 0.470367 0.467981 0.469454 0.000027 0.386830 0.403704 0.392249 0.000026 0.062234 0.152585 0.094031 0.000565 0.043125 0.140610 0.072831 0.000596 0.463092 0.461191 0.462277 0.000052 0.477643 0.474771 0.476630 0.000056 0.382920 0.399470 0.388628 0.000051 0.390739 0.407939 0.395870 0.000054 967.760000 973.040000 971.466433 328.303728 1079.460000 1075.190000 1078.124133 322.877585 7952.780000 7951.770000 7950.409433 592.344902
417 0.052741 0.146887 0.083177 0.000284 0.470709 0.466860 0.469432 0.000027 0.387115 0.402865 0.392181 0.000026 0.062265 0.154580 0.093882 0.000565 0.043217 0.139193 0.072472 0.000591 0.463269 0.460328 0.462195 0.000052 0.478149 0.473391 0.476668 0.000056 0.383068 0.399179 0.388532 0.000051 0.391162 0.406551 0.395829 0.000054 967.600000 975.260000 971.396333 324.504711 1083.070000 1072.910000 1078.083867 325.457772 7949.330000 7951.830000 7950.519800 588.257177
418 0.052247 0.146436 0.082896 0.000284 0.470226 0.466939 0.469418 0.000028 0.386630 0.402839 0.392114 0.000027 0.061580 0.154393 0.093616 0.000576 0.042913 0.138478 0.072176 0.000578 0.462561 0.458850 0.462152 0.000053 0.477890 0.475029 0.476685 0.000057 0.382365 0.397959 0.388445 0.000052 0.390895 0.407719 0.395783 0.000054 967.390000 976.070000 971.326500 318.541536 1084.080000 1068.220000 1077.990033 325.506861 7948.530000 7955.710000 7950.683467 578.621837
419 0.051929 0.146235 0.082720 0.000282 0.470327 0.467498 0.469320 0.000027 0.386648 0.403245 0.392000 0.000027 0.062002 0.156537 0.093328 0.000569 0.041857 0.135934 0.072111 0.000578 0.463987 0.459982 0.462095 0.000053 0.476667 0.475013 0.476546 0.000056 0.383590 0.399293 0.388342 0.000052 0.389705 0.407197 0.395659 0.000054 967.420000 975.140000 971.215833 314.511761 1081.370000 1070.160000 1077.818567 323.756931 7951.210000 7954.700000 7950.965600 572.303266
420 0.052045 0.145665 0.082483 0.000284 0.470346 0.467133 0.469347 0.000027 0.386686 0.402840 0.391974 0.000027 0.061859 0.150283 0.093020 0.000564 0.042230 0.141047 0.071945 0.000582 0.463507 0.460835 0.462094 0.000052 0.477185 0.473432 0.476601 0.000057 0.383177 0.398724 0.388279 0.000051 0.390194 0.406955 0.395670 0.000054 970.260000 979.180000 971.360167 315.748712 1081.870000 1074.990000 1077.656700 319.540300 7947.870000 7945.830000 7950.983133 571.814191
421 0.051727 0.147330 0.082287 0.000287 0.470183 0.467793 0.469340 0.000027 0.386491 0.403700 0.391929 0.000026 0.061173 0.157937 0.092842 0.000575 0.042280 0.136724 0.071731 0.000589 0.462716 0.460420 0.462091 0.000052 0.477650 0.475165 0.476589 0.000056 0.382407 0.399924 0.388241 0.000051 0.390576 0.407477 0.395617 0.000054 969.460000 975.860000 971.126467 315.519222 1081.400000 1072.840000 1077.646633 319.561202 7949.140000 7951.300000 7951.226900 581.772184
422 0.051735 0.145072 0.082050 0.000280 0.469969 0.467971 0.469285 0.000027 0.386322 0.403391 0.391838 0.000026 0.061368 0.162501 0.092631 0.000580 0.042103 0.127643 0.071468 0.000565 0.463565 0.459376 0.462055 0.000053 0.476373 0.476567 0.476514 0.000056 0.383125 0.400001 0.388171 0.000052 0.389519 0.406782 0.395505 0.000053 968.850000 971.810000 970.977300 320.884021 1083.190000 1069.630000 1077.830667 323.854076 7947.960000 7958.560000 7951.192033 597.597496
423 0.051022 0.144053 0.081748 0.000281 0.470256 0.467793 0.469297 0.000027 0.386409 0.403045 0.391787 0.000026 0.061090 0.154316 0.092104 0.000567 0.040954 0.133789 0.071392 0.000577 0.462803 0.459530 0.462154 0.000053 0.477708 0.476055 0.476440 0.000056 0.382461 0.398487 0.388144 0.000051 0.390357 0.407602 0.395431 0.000054 967.950000 976.360000 970.997700 321.742725 1081.970000 1070.630000 1077.954167 325.175039 7950.080000 7953.010000 7951.048133 591.771418
424 0.051283 0.144999 0.081569 0.000279 0.470825 0.467986 0.469231 0.000027 0.386916 0.403389 0.391699 0.000026 0.062142 0.147652 0.091947 0.000565 0.040424 0.142345 0.071190 0.000581 0.463752 0.461317 0.462082 0.000052 0.477898 0.474656 0.476381 0.000056 0.383430 0.398584 0.388055 0.000051 0.390403 0.408194 0.395343 0.000054 965.840000 974.830000 971.001033 323.770081 1081.960000 1070.750000 1078.107933 327.084002 7952.200000 7954.420000 7950.891033 598.245820
425 0.051002 0.144650 0.081304 0.000279 0.470715 0.467470 0.469249 0.000027 0.386772 0.402906 0.391660 0.000026 0.061015 0.155106 0.091703 0.000569 0.040990 0.134194 0.070906 0.000578 0.464344 0.460856 0.462120 0.000052 0.477085 0.474083 0.476378 0.000055 0.383678 0.399706 0.388037 0.000051 0.389866 0.406105 0.395284 0.000054 966.570000 974.550000 970.946867 325.717628 1080.370000 1074.880000 1078.055167 329.577761 7953.060000 7950.570000 7950.997967 599.148736
426 0.050575 0.143129 0.081098 0.000280 0.470695 0.465757 0.469232 0.000027 0.386671 0.401231 0.391605 0.000026 0.060733 0.158580 0.091509 0.000555 0.040417 0.127679 0.070686 0.000575 0.464092 0.458872 0.462195 0.000052 0.477297 0.472641 0.476268 0.000055 0.383421 0.398814 0.388058 0.000051 0.389921 0.403649 0.395152 0.000054 967.870000 969.900000 970.863400 320.566915 1081.430000 1075.730000 1078.136600 331.687291 7950.700000 7954.370000 7951.000000 600.891000
427 0.050566 0.144051 0.080916 0.000280 0.470417 0.466359 0.469223 0.000026 0.386446 0.401897 0.391561 0.000026 0.060551 0.147301 0.091310 0.000547 0.040580 0.140800 0.070523 0.000581 0.463786 0.459899 0.462197 0.000052 0.477047 0.472819 0.476249 0.000053 0.383139 0.397379 0.388019 0.000050 0.389754 0.406415 0.395104 0.000053 966.970000 972.280000 970.620900 320.931644 1082.800000 1071.920000 1078.183233 341.399677 7950.230000 7955.800000 7951.195867 609.313254
428 0.050827 0.144331 0.080892 0.000285 0.469510 0.467640 0.469184 0.000026 0.385773 0.402978 0.391526 0.000026 0.061387 0.155682 0.091388 0.000565 0.040267 0.132980 0.070395 0.000581 0.462734 0.460428 0.462172 0.000052 0.476286 0.474852 0.476197 0.000054 0.382465 0.399479 0.388015 0.000052 0.389082 0.406478 0.395036 0.000053 968.610000 976.220000 970.375633 318.827902 1082.680000 1073.380000 1078.287967 345.254471 7948.710000 7950.400000 7951.336400 615.442849
429 0.050347 0.143645 0.080743 0.000284 0.471324 0.467224 0.469210 0.000026 0.387129 0.402508 0.391516 0.000026 0.060140 0.154441 0.091307 0.000565 0.040554 0.132850 0.070180 0.000583 0.464740 0.460090 0.462189 0.000052 0.477908 0.474358 0.476230 0.000054 0.383820 0.398960 0.388013 0.000051 0.390437 0.406057 0.395020 0.000053 970.490000 972.830000 970.332433 325.945920 1080.480000 1071.420000 1078.201033 353.275252 7949.030000 7955.750000 7951.466533 631.787081
430 0.050069 0.142291 0.080519 0.000282 0.470609 0.467914 0.469193 0.000026 0.386501 0.402789 0.391459 0.000026 0.060899 0.150773 0.091060 0.000562 0.039238 0.133810 0.069979 0.000582 0.463382 0.461186 0.462171 0.000053 0.477836 0.474642 0.476216 0.000054 0.382885 0.399104 0.387949 0.000051 0.390116 0.406475 0.394969 0.000054 967.320000 973.700000 970.157233 328.557853 1080.200000 1071.600000 1078.287033 357.734776 7952.480000 7954.700000 7951.555733 642.690616
431 0.049739 0.142437 0.080220 0.000284 0.470293 0.467672 0.469109 0.000027 0.386182 0.402625 0.391331 0.000026 0.059968 0.149151 0.090743 0.000562 0.039510 0.135723 0.069697 0.000587 0.463624 0.460731 0.462187 0.000053 0.476962 0.474612 0.476032 0.000055 0.382893 0.398415 0.387898 0.000052 0.389472 0.406834 0.394765 0.000054 968.940000 973.850000 970.186833 329.212689 1081.330000 1071.770000 1078.521633 359.465063 7949.730000 7954.380000 7951.291533 646.858250
432 0.049685 0.142748 0.080223 0.000285 0.470795 0.467704 0.469083 0.000027 0.386573 0.402712 0.391311 0.000026 0.059611 0.152221 0.090870 0.000571 0.039758 0.133274 0.069577 0.000586 0.464576 0.460953 0.462147 0.000053 0.477013 0.474454 0.476019 0.000054 0.383583 0.399207 0.387892 0.000051 0.389562 0.406218 0.394731 0.000053 968.220000 968.920000 970.133033 325.647847 1084.810000 1073.880000 1078.476167 359.090650 7946.970000 7957.200000 7951.390800 641.989245
433 0.049340 0.142697 0.080088 0.000284 0.471076 0.468925 0.469086 0.000027 0.386729 0.403680 0.391286 0.000026 0.059113 0.154294 0.090803 0.000571 0.039567 0.131101 0.069372 0.000583 0.464227 0.462997 0.462177 0.000054 0.477926 0.474853 0.475996 0.000054 0.383204 0.401256 0.387902 0.000052 0.390254 0.406103 0.394671 0.000053 968.390000 974.030000 970.226733 316.948748 1082.150000 1072.390000 1078.528400 360.934209 7949.460000 7953.580000 7951.244867 633.339080
434 0.049347 0.145277 0.079857 0.000285 0.471222 0.467562 0.469166 0.000027 0.386847 0.403105 0.391304 0.000026 0.059527 0.154744 0.090567 0.000575 0.039166 0.135810 0.069147 0.000588 0.464531 0.460309 0.462238 0.000053 0.477912 0.474816 0.476093 0.000054 0.383530 0.399196 0.387904 0.000051 0.390163 0.407014 0.394704 0.000054 972.340000 975.440000 970.366500 312.090620 1079.910000 1070.080000 1078.400667 367.986999 7947.750000 7954.480000 7951.232833 638.482042
435 0.049349 0.145644 0.079821 0.000291 0.470404 0.466737 0.469172 0.000027 0.386193 0.402518 0.391302 0.000026 0.058719 0.154463 0.090431 0.000572 0.039978 0.136824 0.069212 0.000597 0.462661 0.459833 0.462263 0.000053 0.478147 0.473641 0.476080 0.000055 0.381872 0.398759 0.387897 0.000052 0.390513 0.406277 0.394707 0.000054 971.580000 975.710000 970.605533 312.806115 1081.550000 1074.060000 1078.197133 375.543504 7946.870000 7950.230000 7951.197333 646.106560
436 0.048817 0.144883 0.079443 0.000288 0.470384 0.466937 0.469164 0.000027 0.386071 0.402526 0.391220 0.000026 0.058035 0.156741 0.090159 0.000577 0.039600 0.133025 0.068726 0.000588 0.463551 0.459401 0.462286 0.000053 0.477218 0.474473 0.476042 0.000055 0.382448 0.398869 0.387861 0.000051 0.389694 0.406184 0.394579 0.000053 970.340000 973.540000 970.946000 318.749379 1082.520000 1069.830000 1078.069067 377.633678 7947.140000 7956.630000 7950.984933 655.953646
437 0.049027 0.143285 0.079064 0.000283 0.471095 0.467889 0.469269 0.000027 0.386682 0.402968 0.391228 0.000026 0.058464 0.157988 0.089686 0.000575 0.039591 0.128581 0.068442 0.000577 0.463978 0.461414 0.462366 0.000054 0.478212 0.474363 0.476172 0.000054 0.382875 0.400729 0.387830 0.000051 0.390488 0.405206 0.394626 0.000052 971.310000 977.330000 971.358933 317.050403 1079.430000 1070.380000 1077.937833 376.072316 7949.260000 7952.290000 7950.703233 647.356593
438 0.048648 0.141614 0.078792 0.000280 0.470412 0.467172 0.469285 0.000026 0.386059 0.402061 0.391187 0.000025 0.058363 0.153282 0.089377 0.000574 0.038932 0.129947 0.068208 0.000574 0.463464 0.459957 0.462382 0.000053 0.477359 0.474388 0.476188 0.000053 0.382444 0.398622 0.387781 0.000051 0.389674 0.405499 0.394592 0.000052 968.550000 975.430000 971.562867 324.544690 1080.790000 1067.780000 1077.852833 376.152776 7950.660000 7956.790000 7950.584300 645.451361
439 0.048471 0.144618 0.078833 0.000292 0.469534 0.466759 0.469417 0.000026 0.385321 0.402331 0.391300 0.000026 0.057432 0.155138 0.089388 0.000596 0.039510 0.134098 0.068277 0.000580 0.461605 0.460105 0.462486 0.000053 0.477462 0.473413 0.476349 0.000055 0.380771 0.399111 0.387866 0.000052 0.389872 0.405550 0.394734 0.000052 969.840000 978.040000 971.705667 320.711349 1079.790000 1069.770000 1077.434500 369.910653 7950.370000 7952.190000 7950.859833 623.056004
440 0.048118 0.141932 0.078257 0.000285 0.470745 0.467364 0.469454 0.000026 0.386219 0.402278 0.391214 0.000026 0.057415 0.150173 0.088804 0.000580 0.038820 0.133690 0.067711 0.000577 0.463878 0.460758 0.462454 0.000053 0.477611 0.473970 0.476454 0.000054 0.382585 0.398641 0.387724 0.000052 0.389853 0.405914 0.394705 0.000052 970.160000 975.460000 971.911567 317.512898 1081.140000 1069.400000 1077.104400 371.929923 7948.700000 7955.140000 7950.984033 618.392283
441 0.047978 0.140078 0.077886 0.000279 0.469878 0.467714 0.469446 0.000026 0.385498 0.402187 0.391134 0.000026 0.057708 0.146745 0.088374 0.000573 0.038248 0.133411 0.067398 0.000574 0.463224 0.460792 0.462389 0.000054 0.476531 0.474635 0.476503 0.000054 0.382120 0.397983 0.387586 0.000052 0.388875 0.406390 0.394682 0.000052 968.750000 976.110000 971.966500 312.723434 1080.750000 1072.470000 1076.908567 367.384314 7950.500000 7951.420000 7951.124933 602.728781
442 0.048343 0.142702 0.077873 0.000281 0.470694 0.468193 0.469422 0.000026 0.386224 0.403095 0.391113 0.000026 0.058108 0.152960 0.088322 0.000581 0.038578 0.132443 0.067425 0.000574 0.464492 0.460452 0.462405 0.000054 0.476896 0.475934 0.476440 0.000054 0.383215 0.398954 0.387588 0.000052 0.389233 0.407236 0.394637 0.000052 968.480000 976.190000 971.949400 315.643187 1080.420000 1071.760000 1076.670133 372.847423 7951.100000 7952.050000 7951.380467 602.680798
443 0.048120 0.140546 0.077719 0.000278 0.470414 0.468632 0.469468 0.000027 0.385955 0.403015 0.391118 0.000026 0.057490 0.145708 0.088120 0.000570 0.038750 0.135383 0.067318 0.000567 0.462373 0.461796 0.462399 0.000054 0.478455 0.475467 0.476536 0.000054 0.381396 0.398579 0.387543 0.000052 0.390514 0.407450 0.394693 0.000053 968.860000 973.630000 972.005233 313.017270 1079.430000 1068.360000 1076.520200 380.767682 7951.710000 7958.010000 7951.474567 596.723726
444 0.047893 0.141528 0.077769 0.000283 0.471030 0.467788 0.469412 0.000027 0.386403 0.402536 0.391083 0.000026 0.057014 0.148823 0.088057 0.000579 0.038771 0.134233 0.067481 0.000581 0.464014 0.460273 0.462386 0.000054 0.478047 0.475303 0.476437 0.000055 0.382614 0.397983 0.387521 0.000052 0.390192 0.407089 0.394646 0.000054 972.510000 975.670000 971.912467 313.578743 1080.640000 1064.660000 1076.364533 382.135953 7946.850000 7959.670000 7951.723000 598.612956
445 0.047520 0.140256 0.077616 0.000281 0.470827 0.468495 0.469411 0.000027 0.386165 0.402847 0.391052 0.000026 0.056639 0.150392 0.087842 0.000561 0.038402 0.130120 0.067390 0.000585 0.463866 0.461880 0.462460 0.000054 0.477787 0.475110 0.476361 0.000055 0.382421 0.399582 0.387537 0.000052 0.389910 0.406112 0.394567 0.000054 972.490000 978.330000 971.974233 315.659178 1081.130000 1068.140000 1076.277733 378.248545 7946.380000 7953.530000 7951.748033 598.695976
446 0.047817 0.140844 0.077549 0.000282 0.470503 0.467968 0.469426 0.000027 0.385966 0.402543 0.391050 0.000026 0.057251 0.146753 0.087759 0.000554 0.038383 0.134934 0.067338 0.000592 0.464564 0.461407 0.462463 0.000053 0.476442 0.474529 0.476389 0.000055 0.383102 0.398476 0.387522 0.000051 0.388831 0.406610 0.394579 0.000054 972.990000 975.030000 972.046833 315.458677 1079.200000 1069.090000 1076.178900 380.691550 7947.810000 7955.880000 7951.774267 609.548540
447 0.047173 0.141587 0.077514 0.000281 0.469934 0.467784 0.469444 0.000027 0.385382 0.402545 0.391058 0.000026 0.056300 0.150035 0.087765 0.000564 0.038046 0.133138 0.067264 0.000582 0.463000 0.460493 0.462491 0.000053 0.476868 0.475075 0.476396 0.000055 0.381660 0.398402 0.387546 0.000051 0.389104 0.406688 0.394570 0.000055 971.920000 975.010000 972.108267 324.232211 1080.910000 1071.050000 1076.053700 382.522374 7947.170000 7953.940000 7951.838033 623.724875
448 0.047085 0.140615 0.077352 0.000283 0.470455 0.466359 0.469395 0.000027 0.385781 0.401210 0.390987 0.000026 0.056212 0.149035 0.087614 0.000571 0.037958 0.132195 0.067090 0.000590 0.462687 0.458596 0.462477 0.000053 0.478223 0.474122 0.476313 0.000055 0.381392 0.396684 0.387504 0.000051 0.390170 0.405737 0.394469 0.000054 973.020000 975.010000 972.128367 325.871081 1082.790000 1069.620000 1075.936667 372.626670 7944.190000 7955.370000 7951.934967 625.529520
449 0.047015 0.139199 0.077207 0.000284 0.469680 0.468335 0.469398 0.000027 0.385147 0.402508 0.390960 0.000026 0.055799 0.146155 0.087501 0.000586 0.038232 0.132244 0.066914 0.000577 0.462417 0.461937 0.462507 0.000053 0.476943 0.474733 0.476289 0.000057 0.381094 0.398781 0.387506 0.000052 0.389201 0.406235 0.394414 0.000054 968.500000 975.390000 972.163533 330.850183 1082.340000 1070.020000 1076.066833 374.271727 7949.160000 7954.590000 7951.769633 624.276192
450 0.047038 0.140158 0.076832 0.000282 0.470895 0.467545 0.469370 0.000027 0.386124 0.402068 0.390862 0.000026 0.056724 0.152014 0.087089 0.000582 0.037353 0.128302 0.066575 0.000573 0.463362 0.460347 0.462469 0.000052 0.478428 0.474743 0.476270 0.000056 0.382035 0.398680 0.387393 0.000052 0.390213 0.405455 0.394331 0.000054 972.970000 976.610000 972.275700 341.146444 1082.850000 1069.020000 1076.276033 363.668476 7944.180000 7954.370000 7951.448267 617.626265
451 0.046901 0.140273 0.076617 0.000284 0.470889 0.468677 0.469374 0.000027 0.386091 0.402996 0.390822 0.000026 0.056313 0.147923 0.086657 0.000563 0.037489 0.132623 0.066577 0.000586 0.464506 0.461766 0.462493 0.000053 0.477272 0.475587 0.476255 0.000056 0.382868 0.398998 0.387325 0.000051 0.389315 0.406995 0.394319 0.000054 970.330000 976.460000 972.490100 347.232421 1082.830000 1068.090000 1076.479533 356.224701 7946.840000 7955.450000 7951.030367 616.665372
452 0.046656 0.139068 0.076306 0.000278 0.470491 0.467817 0.469335 0.000026 0.385724 0.402067 0.390729 0.000026 0.056023 0.148734 0.086518 0.000556 0.037288 0.129401 0.066094 0.000580 0.463336 0.460057 0.462464 0.000053 0.477646 0.475578 0.476206 0.000055 0.381873 0.397792 0.387275 0.000051 0.389574 0.406342 0.394184 0.000054 973.440000 975.840000 972.623433 343.264884 1083.360000 1071.480000 1076.748700 360.148650 7943.200000 7952.680000 7950.627867 617.771052
453 0.046738 0.138506 0.076312 0.000275 0.469611 0.467639 0.469337 0.000027 0.385037 0.401812 0.390732 0.000026 0.056107 0.150243 0.086790 0.000571 0.037370 0.126770 0.065834 0.000571 0.462898 0.459555 0.462497 0.000053 0.476325 0.475722 0.476177 0.000056 0.381540 0.397692 0.387356 0.000051 0.388534 0.405932 0.394108 0.000053 973.950000 974.470000 972.648367 348.710174 1082.750000 1070.140000 1076.862300 372.498900 7943.300000 7955.390000 7950.489333 618.599864
454 0.046658 0.138799 0.076222 0.000278 0.470012 0.468693 0.469287 0.000027 0.385341 0.402714 0.390674 0.000026 0.055582 0.151409 0.086758 0.000575 0.037733 0.126189 0.065687 0.000566 0.462622 0.462326 0.462453 0.000053 0.477403 0.475061 0.476121 0.000054 0.381214 0.400142 0.387314 0.000052 0.389469 0.405286 0.394034 0.000053 972.030000 972.920000 972.810467 354.344616 1080.520000 1069.430000 1076.978067 373.260917 7947.450000 7957.650000 7950.211467 617.812268
455 0.045988 0.137523 0.076178 0.000280 0.470414 0.468063 0.469287 0.000027 0.385529 0.401955 0.390665 0.000026 0.055010 0.144587 0.086507 0.000576 0.036966 0.130460 0.065848 0.000580 0.463373 0.461569 0.462435 0.000054 0.477456 0.474556 0.476140 0.000056 0.381700 0.398173 0.387250 0.000052 0.389358 0.405737 0.394081 0.000053 975.710000 978.040000 973.082800 359.864605 1081.200000 1074.300000 1076.960433 374.559113 7943.090000 7947.660000 7949.956767 622.060100
456 0.046057 0.138341 0.076134 0.000284 0.471085 0.467121 0.469179 0.000027 0.386080 0.401365 0.390570 0.000026 0.055319 0.145623 0.086283 0.000579 0.036794 0.131060 0.065985 0.000589 0.464580 0.459308 0.462386 0.000053 0.477590 0.474935 0.475973 0.000055 0.382728 0.396571 0.387165 0.000052 0.389431 0.406160 0.393975 0.000053 972.620000 976.750000 973.341900 366.466202 1080.760000 1073.630000 1076.966667 372.617695 7946.620000 7949.620000 7949.691433 619.253647
457 0.046139 0.140556 0.075848 0.000279 0.470496 0.466879 0.469180 0.000028 0.385624 0.401614 0.390513 0.000026 0.055540 0.141267 0.085823 0.000560 0.036738 0.139844 0.065873 0.000595 0.462739 0.459784 0.462367 0.000054 0.478252 0.473974 0.475993 0.000056 0.381299 0.396081 0.387058 0.000051 0.389950 0.407148 0.393969 0.000054 971.430000 977.230000 973.571467 362.794861 1081.990000 1072.510000 1076.705833 373.108328 7946.580000 7950.260000 7949.722700 622.115863
458 0.045809 0.138997 0.075690 0.000276 0.468743 0.467248 0.469236 0.000028 0.384156 0.401598 0.390527 0.000026 0.055432 0.144729 0.085712 0.000558 0.036186 0.133266 0.065669 0.000583 0.462044 0.461444 0.462355 0.000054 0.475442 0.473051 0.476116 0.000055 0.380721 0.398101 0.387026 0.000052 0.387591 0.405094 0.394027 0.000054 969.190000 974.960000 973.680700 356.215674 1081.220000 1072.620000 1076.520167 360.583933 7949.590000 7952.420000 7949.799133 610.652831
459 0.045855 0.138580 0.075644 0.000275 0.469783 0.468365 0.469251 0.000027 0.384998 0.402408 0.390530 0.000026 0.055293 0.148024 0.085817 0.000562 0.036417 0.129136 0.065472 0.000573 0.463039 0.461381 0.462411 0.000055 0.476527 0.475348 0.476092 0.000055 0.381490 0.398710 0.387092 0.000053 0.388505 0.406105 0.393968 0.000053 971.860000 980.090000 973.633300 350.297905 1080.490000 1069.340000 1076.437800 351.228111 7947.650000 7950.570000 7949.928900 604.279075
460 0.046106 0.138887 0.075638 0.000279 0.470722 0.468162 0.469166 0.000028 0.385799 0.402307 0.390460 0.000027 0.055512 0.148808 0.085773 0.000569 0.036700 0.128965 0.065502 0.000571 0.463772 0.461768 0.462312 0.000055 0.477672 0.474556 0.476019 0.000055 0.382120 0.399176 0.387005 0.000054 0.389478 0.405438 0.393915 0.000053 971.650000 978.770000 973.878133 345.742617 1080.060000 1072.570000 1076.194500 350.428679 7948.290000 7948.660000 7949.927367 608.338319
461 0.045846 0.138812 0.075540 0.000283 0.470145 0.467141 0.469190 0.000028 0.385285 0.401475 0.390460 0.000027 0.054831 0.145149 0.085603 0.000570 0.036861 0.132475 0.065477 0.000591 0.463141 0.460351 0.462354 0.000056 0.477148 0.473931 0.476025 0.000055 0.381479 0.397311 0.387004 0.000054 0.389091 0.405640 0.393916 0.000055 971.630000 978.590000 973.930800 342.536197 1078.350000 1070.450000 1075.695367 344.713830 7950.020000 7950.960000 7950.373833 613.047400
462 0.045470 0.138567 0.075399 0.000281 0.469846 0.467238 0.469181 0.000027 0.384971 0.401504 0.390424 0.000026 0.054393 0.146658 0.085515 0.000565 0.036547 0.130475 0.065283 0.000586 0.462674 0.460973 0.462341 0.000055 0.477019 0.473503 0.476021 0.000055 0.381018 0.398110 0.386976 0.000053 0.388924 0.404898 0.393873 0.000053 974.500000 979.490000 973.970667 339.399726 1078.760000 1070.980000 1075.498233 339.339418 7946.740000 7949.530000 7950.531100 612.711771
463 0.045537 0.139394 0.075194 0.000280 0.470041 0.467861 0.469232 0.000027 0.385140 0.402168 0.390425 0.000026 0.055052 0.151880 0.085492 0.000572 0.036022 0.126909 0.064896 0.000573 0.463140 0.460052 0.462357 0.000055 0.476943 0.475669 0.476108 0.000055 0.381522 0.398418 0.386984 0.000053 0.388759 0.405917 0.393865 0.000053 972.520000 978.910000 973.981500 341.109503 1080.500000 1069.170000 1075.316633 332.791787 7946.980000 7951.920000 7950.701867 620.989965
464 0.045378 0.138089 0.074984 0.000281 0.470586 0.467243 0.469245 0.000028 0.385544 0.401412 0.390393 0.000026 0.054038 0.144925 0.085043 0.000566 0.036717 0.131253 0.064925 0.000582 0.463453 0.460692 0.462384 0.000054 0.477720 0.473795 0.476107 0.000055 0.381570 0.397539 0.386915 0.000053 0.389519 0.405286 0.393871 0.000053 969.490000 977.730000 974.062200 342.034941 1079.410000 1070.070000 1075.152600 331.821061 7951.100000 7952.200000 7950.785200 629.207205
465 0.045254 0.138467 0.074747 0.000280 0.470636 0.466897 0.469282 0.000028 0.385559 0.401211 0.390375 0.000026 0.054472 0.143849 0.085082 0.000567 0.036037 0.133086 0.064412 0.000564 0.463921 0.460746 0.462437 0.000054 0.477351 0.473048 0.476128 0.000055 0.382031 0.397367 0.386966 0.000052 0.389088 0.405056 0.393785 0.000053 970.790000 977.730000 974.125867 343.793881 1076.590000 1073.810000 1075.221633 333.303470 7952.620000 7948.460000 7950.652500 637.871920
466 0.045234 0.137698 0.074816 0.000284 0.470752 0.467486 0.469284 0.000027 0.385649 0.401529 0.390391 0.000026 0.054730 0.141602 0.084970 0.000571 0.035737 0.133795 0.064663 0.000579 0.463842 0.460641 0.462428 0.000053 0.477663 0.474331 0.476141 0.000055 0.382019 0.396834 0.386937 0.000052 0.389278 0.406224 0.393845 0.000053 971.330000 974.740000 974.118967 351.264077 1080.710000 1069.650000 1075.249933 344.137362 7947.960000 7955.610000 7950.631100 655.019152
467 0.044684 0.137737 0.074540 0.000282 0.470248 0.469125 0.469334 0.000027 0.385135 0.402847 0.390375 0.000026 0.054267 0.146093 0.084598 0.000570 0.035101 0.129382 0.064483 0.000574 0.463629 0.463145 0.462516 0.000053 0.476866 0.475104 0.476152 0.000056 0.381757 0.399735 0.386932 0.000052 0.388513 0.405960 0.393819 0.000053 971.370000 977.670000 974.291267 353.719022 1078.410000 1067.030000 1075.471833 354.796386 7950.220000 7955.300000 7950.236900 670.426715
468 0.044446 0.137484 0.074395 0.000281 0.471217 0.467685 0.469309 0.000028 0.385863 0.401645 0.390326 0.000026 0.053872 0.144468 0.084610 0.000574 0.035020 0.130500 0.064181 0.000565 0.464108 0.461301 0.462469 0.000053 0.478326 0.474070 0.476150 0.000056 0.382061 0.397934 0.386897 0.000051 0.389665 0.405356 0.393756 0.000053 968.810000 978.620000 974.441633 355.888608 1076.700000 1071.030000 1075.450600 356.915456 7954.490000 7950.350000 7950.107767 681.006309
469 0.044673 0.138199 0.074398 0.000283 0.470819 0.467515 0.469301 0.000028 0.385590 0.401652 0.390320 0.000026 0.053526 0.145058 0.084431 0.000572 0.035821 0.131340 0.064365 0.000576 0.464473 0.461335 0.462489 0.000053 0.477165 0.473694 0.476112 0.000057 0.382283 0.398080 0.386878 0.000051 0.388896 0.405223 0.393763 0.000054 970.870000 979.360000 974.501633 362.009139 1079.470000 1067.920000 1075.273067 367.624242 7949.660000 7952.720000 7950.225300 698.844479
470 0.044470 0.138106 0.074174 0.000281 0.470964 0.467605 0.469358 0.000028 0.385665 0.401705 0.390321 0.000026 0.053985 0.144559 0.084254 0.000567 0.034955 0.131652 0.064095 0.000574 0.463342 0.461328 0.462548 0.000054 0.478585 0.473882 0.476167 0.000057 0.381471 0.397975 0.386889 0.000051 0.389859 0.405436 0.393753 0.000054 972.850000 978.210000 974.530467 366.611870 1077.370000 1071.190000 1075.166800 371.274312 7949.780000 7950.600000 7950.302733 703.048339
471 0.044606 0.137606 0.074160 0.000281 0.470026 0.467534 0.469400 0.000028 0.384942 0.401548 0.390352 0.000026 0.053495 0.145707 0.084359 0.000572 0.035717 0.129504 0.063960 0.000570 0.462548 0.460746 0.462567 0.000053 0.477505 0.474322 0.476233 0.000056 0.380737 0.397738 0.386926 0.000051 0.389148 0.405359 0.393778 0.000053 970.860000 978.650000 974.699167 372.395458 1078.780000 1067.820000 1075.080600 374.593217 7950.360000 7953.530000 7950.220233 707.243848
472 0.044661 0.138753 0.074101 0.000284 0.469493 0.467378 0.469359 0.000028 0.384527 0.401653 0.390307 0.000027 0.053545 0.146381 0.084369 0.000574 0.035778 0.131125 0.063832 0.000570 0.462352 0.460186 0.462507 0.000053 0.476635 0.474570 0.476211 0.000056 0.380590 0.397425 0.386879 0.000052 0.388463 0.405881 0.393735 0.000053 970.610000 980.240000 974.543600 378.473744 1080.150000 1070.760000 1075.248067 376.832900 7949.240000 7949.000000 7950.208333 704.344714
473 0.044579 0.137652 0.074005 0.000280 0.470386 0.467133 0.469346 0.000028 0.385225 0.401237 0.390278 0.000027 0.053569 0.143921 0.084154 0.000569 0.035590 0.131383 0.063856 0.000581 0.463950 0.460089 0.462490 0.000053 0.476823 0.474177 0.476203 0.000055 0.381874 0.396855 0.386823 0.000052 0.388576 0.405618 0.393733 0.000053 972.390000 978.980000 974.400400 376.033383 1081.430000 1069.660000 1075.288833 377.525380 7946.180000 7951.360000 7950.310767 692.075430
474 0.044457 0.137626 0.074105 0.000283 0.470183 0.467725 0.469282 0.000028 0.385038 0.401705 0.390247 0.000027 0.053443 0.147677 0.084210 0.000583 0.035471 0.127575 0.064000 0.000580 0.463609 0.461438 0.462514 0.000053 0.476757 0.474012 0.476050 0.000055 0.381576 0.398686 0.386853 0.000052 0.388500 0.404724 0.393640 0.000053 968.290000 980.050000 974.082667 372.349813 1082.910000 1068.480000 1075.438867 375.573713 7948.800000 7951.470000 7950.478467 690.554749
475 0.044558 0.136578 0.073892 0.000278 0.470877 0.468072 0.469260 0.000027 0.385613 0.401773 0.390187 0.000026 0.052891 0.145573 0.083965 0.000578 0.036224 0.127583 0.063818 0.000572 0.464593 0.461054 0.462512 0.000054 0.477160 0.475089 0.476009 0.000055 0.382253 0.397958 0.386802 0.000052 0.388973 0.405588 0.393571 0.000052 970.490000 979.550000 973.743900 371.917062 1081.940000 1067.320000 1075.745200 373.549018 7947.570000 7953.130000 7950.510900 686.362814
476 0.044200 0.136078 0.073973 0.000280 0.470222 0.466848 0.469204 0.000027 0.385017 0.400694 0.390158 0.000026 0.052827 0.146290 0.084125 0.000581 0.035574 0.125866 0.063821 0.000579 0.462957 0.459568 0.462429 0.000054 0.477486 0.474129 0.475979 0.000055 0.380931 0.396913 0.386768 0.000053 0.389104 0.404476 0.393548 0.000053 971.760000 979.310000 973.750200 370.146005 1082.370000 1070.880000 1076.080367 372.114449 7945.870000 7949.810000 7950.169433 691.044497
477 0.043968 0.136547 0.073923 0.000278 0.470679 0.468817 0.469261 0.000028 0.385337 0.402363 0.390194 0.000026 0.052597 0.141051 0.083979 0.000574 0.035338 0.132043 0.063867 0.000579 0.463479 0.462250 0.462536 0.000054 0.477880 0.475384 0.475987 0.000056 0.381303 0.398010 0.386825 0.000052 0.389371 0.406716 0.393563 0.000054 971.130000 978.940000 973.832433 365.446673 1080.370000 1069.280000 1076.416233 375.536402 7948.500000 7951.780000 7949.751333 685.905938
478 0.043826 0.137662 0.074106 0.000289 0.470869 0.468432 0.469243 0.000027 0.385460 0.402278 0.390216 0.000027 0.052114 0.143622 0.084024 0.000596 0.035538 0.131701 0.064188 0.000590 0.465394 0.462767 0.462497 0.000054 0.476343 0.474097 0.475990 0.000056 0.382738 0.398938 0.386802 0.000053 0.388182 0.405618 0.393629 0.000055 968.870000 978.490000 974.058733 359.644450 1079.830000 1069.590000 1076.807167 378.041161 7951.300000 7951.920000 7949.134100 690.498035
479 0.043796 0.136614 0.073840 0.000283 0.470182 0.465974 0.469269 0.000028 0.384905 0.400102 0.390184 0.000027 0.052866 0.146814 0.083483 0.000589 0.034727 0.126414 0.064197 0.000584 0.463781 0.459582 0.462502 0.000053 0.476584 0.472366 0.476037 0.000057 0.381598 0.397029 0.386698 0.000053 0.388213 0.403175 0.393669 0.000054 972.080000 976.830000 974.125267 359.660473 1079.950000 1070.300000 1076.965900 373.301236 7947.970000 7952.870000 7948.908833 683.176758
480 0.043604 0.137931 0.073986 0.000292 0.469499 0.467210 0.469221 0.000028 0.384320 0.401354 0.390174 0.000027 0.052116 0.143817 0.083411 0.000591 0.035092 0.132045 0.064561 0.000607 0.462828 0.460628 0.462473 0.000054 0.476170 0.473792 0.475969 0.000056 0.380686 0.397266 0.386661 0.000053 0.387954 0.405443 0.393687 0.000054 973.120000 980.820000 974.283100 353.296341 1079.440000 1069.420000 1077.107433 365.728243 7947.440000 7949.760000 7948.609467 670.951821
481 0.043648 0.139513 0.073675 0.000290 0.469396 0.467124 0.469317 0.000027 0.384246 0.401602 0.390188 0.000026 0.052288 0.147685 0.083155 0.000588 0.035008 0.131340 0.064195 0.000601 0.462871 0.461466 0.462538 0.000053 0.475920 0.472783 0.476095 0.000056 0.380755 0.398710 0.386662 0.000052 0.387738 0.404494 0.393715 0.000054 971.790000 980.900000 974.234500 348.092861 1081.900000 1070.860000 1076.968767 368.468413 7946.310000 7948.240000 7948.796733 663.124160
482 0.043680 0.137383 0.073519 0.000286 0.470551 0.468440 0.469326 0.000028 0.385177 0.402229 0.390164 0.000027 0.052281 0.148289 0.082975 0.000576 0.035078 0.126478 0.064063 0.000604 0.464161 0.461676 0.462539 0.000054 0.476941 0.475204 0.476113 0.000056 0.381785 0.398998 0.386626 0.000052 0.388568 0.405459 0.393703 0.000055 971.330000 977.720000 974.206567 351.414308 1079.990000 1069.520000 1076.699067 371.738363 7948.680000 7952.760000 7949.094367 663.561960
483 0.043699 0.136747 0.073486 0.000286 0.470200 0.467265 0.469306 0.000027 0.384900 0.401161 0.390142 0.000026 0.052384 0.143598 0.083086 0.000576 0.035014 0.129895 0.063885 0.000599 0.463686 0.460238 0.462530 0.000053 0.476714 0.474292 0.476083 0.000056 0.381426 0.396910 0.386641 0.000051 0.388374 0.405413 0.393643 0.000054 973.360000 978.600000 973.967433 355.525959 1083.440000 1074.530000 1076.915500 374.649658 7943.200000 7946.870000 7949.117067 665.435402
484 0.043222 0.137157 0.073382 0.000286 0.470309 0.468116 0.469389 0.000027 0.384892 0.401924 0.390188 0.000026 0.052457 0.146231 0.082919 0.000587 0.033988 0.128084 0.063844 0.000598 0.462851 0.460702 0.462640 0.000052 0.477768 0.475530 0.476138 0.000055 0.380772 0.397808 0.386696 0.000052 0.389012 0.406040 0.393679 0.000055 972.820000 979.210000 973.703600 356.179081 1084.610000 1068.850000 1076.885900 377.917433 7942.570000 7951.940000 7949.410500 658.500198
485 0.043038 0.139300 0.073590 0.000293 0.470716 0.467130 0.469348 0.000027 0.385180 0.401564 0.390197 0.000026 0.052206 0.149846 0.082986 0.000586 0.033870 0.128754 0.064194 0.000607 0.463586 0.459868 0.462652 0.000053 0.477846 0.474392 0.476045 0.000056 0.381310 0.397863 0.386719 0.000052 0.389050 0.405264 0.393675 0.000054 973.810000 976.570000 973.887200 348.015756 1082.190000 1070.890000 1076.759233 370.059793 7944.000000 7952.540000 7949.353567 636.855425
486 0.042940 0.137914 0.073508 0.000290 0.470642 0.466764 0.469383 0.000027 0.385102 0.400994 0.390208 0.000026 0.051430 0.143135 0.082813 0.000584 0.034450 0.132693 0.064203 0.000602 0.463748 0.461105 0.462658 0.000052 0.477536 0.472423 0.476108 0.000056 0.381284 0.397511 0.386689 0.000052 0.388919 0.404477 0.393727 0.000054 973.320000 978.330000 974.094133 348.434182 1082.580000 1069.120000 1077.004400 364.022521 7944.100000 7952.550000 7948.901467 637.115854
487 0.042678 0.136648 0.073449 0.000286 0.470717 0.468263 0.469276 0.000027 0.385109 0.401940 0.390111 0.000027 0.051260 0.145194 0.082796 0.000593 0.034096 0.128103 0.064103 0.000584 0.463548 0.461401 0.462563 0.000052 0.477886 0.475125 0.475989 0.000056 0.381090 0.398160 0.386610 0.000052 0.389128 0.405721 0.393611 0.000054 975.010000 976.320000 974.343767 349.583529 1080.210000 1071.250000 1077.186367 357.278273 7944.780000 7952.430000 7948.469867 628.713426
488 0.042748 0.136045 0.073266 0.000287 0.470649 0.468061 0.469282 0.000027 0.385069 0.401658 0.390079 0.000026 0.051069 0.144934 0.082540 0.000586 0.034427 0.127157 0.063992 0.000597 0.464064 0.462203 0.462545 0.000053 0.477234 0.473918 0.476020 0.000055 0.381465 0.398749 0.386544 0.000052 0.388673 0.404566 0.393614 0.000054 972.400000 977.100000 974.718800 351.277670 1082.450000 1071.230000 1077.271200 356.403705 7945.150000 7951.670000 7948.010000 627.974543
489 0.042667 0.137747 0.073281 0.000289 0.471011 0.467418 0.469288 0.000027 0.385343 0.401484 0.390086 0.000026 0.051137 0.141284 0.082617 0.000589 0.034196 0.134209 0.063944 0.000607 0.464606 0.461853 0.462553 0.000052 0.477417 0.472982 0.476022 0.000055 0.381912 0.397739 0.386566 0.000051 0.388773 0.405228 0.393607 0.000055 972.920000 977.240000 974.793000 351.294467 1082.080000 1070.160000 1077.608333 352.387702 7945.000000 7952.600000 7947.598667 623.580166
490 0.042314 0.137951 0.073212 0.000296 0.469785 0.467580 0.469270 0.000027 0.384291 0.401654 0.390058 0.000027 0.050396 0.140852 0.082600 0.000597 0.034231 0.135051 0.063824 0.000613 0.462413 0.460865 0.462435 0.000053 0.477156 0.474294 0.476104 0.000054 0.380010 0.396863 0.386468 0.000053 0.388571 0.406446 0.393648 0.000054 974.770000 978.770000 974.849600 359.613958 1083.430000 1068.520000 1078.093400 351.041280 7941.800000 7952.710000 7947.057000 627.068404
491 0.042068 0.138947 0.072820 0.000292 0.470356 0.467303 0.469226 0.000027 0.384698 0.401632 0.389945 0.000027 0.050237 0.142071 0.082116 0.000593 0.033899 0.135823 0.063524 0.000611 0.462859 0.460447 0.462453 0.000052 0.477853 0.474158 0.475999 0.000055 0.380334 0.396772 0.386385 0.000052 0.389062 0.406491 0.393504 0.000055 972.270000 978.930000 975.043533 360.890235 1082.540000 1070.210000 1078.355667 347.687866 7945.190000 7950.860000 7946.600800 620.295325
492 0.042171 0.137282 0.072706 0.000290 0.469302 0.466274 0.469115 0.000027 0.383876 0.400476 0.389833 0.000027 0.051056 0.146977 0.081801 0.000593 0.033286 0.127587 0.063610 0.000602 0.462779 0.459652 0.462247 0.000053 0.475826 0.472896 0.475983 0.000054 0.380434 0.397117 0.386158 0.000053 0.387318 0.403834 0.393509 0.000054 971.880000 977.680000 974.789267 365.283359 1082.090000 1071.780000 1078.481900 348.417726 7946.030000 7950.540000 7946.728833 622.541968
493 0.041775 0.136164 0.072736 0.000298 0.470999 0.467171 0.469099 0.000027 0.385154 0.400970 0.389826 0.000027 0.050206 0.141770 0.081729 0.000605 0.033344 0.130559 0.063742 0.000618 0.464056 0.459523 0.462233 0.000053 0.477942 0.474819 0.475964 0.000054 0.381286 0.395973 0.386133 0.000053 0.389022 0.405967 0.393519 0.000054 969.080000 977.590000 974.890733 361.336110 1082.100000 1074.300000 1078.588567 351.074958 7948.820000 7948.110000 7946.520700 622.503061
494 0.041960 0.136308 0.072370 0.000295 0.470487 0.466614 0.469139 0.000027 0.384782 0.400553 0.389785 0.000026 0.050208 0.142355 0.081226 0.000591 0.033712 0.130261 0.063515 0.000618 0.463701 0.460726 0.462197 0.000054 0.477273 0.472503 0.476080 0.000054 0.381003 0.397052 0.386003 0.000053 0.388561 0.404054 0.393567 0.000054 975.110000 978.870000 974.853600 363.374406 1084.680000 1071.120000 1078.656333 348.747784 7940.210000 7950.010000 7946.490067 631.377892
495 0.041932 0.135825 0.072341 0.000293 0.470131 0.467417 0.469080 0.000027 0.384491 0.401098 0.389732 0.000027 0.051093 0.148520 0.081243 0.000597 0.032772 0.123130 0.063440 0.000612 0.462988 0.460817 0.462102 0.000054 0.477274 0.474016 0.476058 0.000054 0.380609 0.398357 0.385931 0.000054 0.388374 0.403839 0.393534 0.000054 971.180000 976.090000 974.945300 372.662741 1081.930000 1073.040000 1078.710267 349.809449 7946.890000 7950.870000 7946.344433 648.178217
496 0.041933 0.136914 0.072325 0.000293 0.470501 0.466940 0.469054 0.000027 0.384787 0.400935 0.389708 0.000027 0.050209 0.144559 0.081170 0.000589 0.033657 0.129269 0.063481 0.000626 0.462531 0.459990 0.462010 0.000055 0.478470 0.473890 0.476098 0.000053 0.380067 0.396904 0.385842 0.000054 0.389508 0.404966 0.393575 0.000054 972.470000 978.390000 974.967100 376.312472 1084.640000 1072.550000 1078.779933 351.923043 7942.890000 7949.060000 7946.252967 659.085982
497 0.041781 0.136848 0.072146 0.000292 0.469775 0.466508 0.469015 0.000027 0.384176 0.400576 0.389641 0.000026 0.050293 0.142217 0.081030 0.000590 0.033270 0.131479 0.063263 0.000624 0.463236 0.459974 0.462027 0.000055 0.476314 0.473043 0.476003 0.000054 0.380647 0.396423 0.385827 0.000053 0.387705 0.404730 0.393455 0.000054 975.460000 976.290000 974.738600 379.921736 1081.280000 1073.150000 1078.795733 352.462015 7943.260000 7950.560000 7946.465667 667.631372
498 0.041852 0.136174 0.071999 0.000289 0.469763 0.466869 0.468991 0.000027 0.384181 0.400730 0.389593 0.000026 0.050591 0.140511 0.081127 0.000593 0.033112 0.131838 0.062871 0.000613 0.462705 0.459539 0.462011 0.000056 0.476821 0.474200 0.475971 0.000055 0.380282 0.395733 0.385834 0.000054 0.388079 0.405728 0.393351 0.000055 973.040000 980.760000 974.761767 392.371684 1081.820000 1076.010000 1078.665400 357.999560 7945.140000 7943.230000 7946.572833 686.419791
499 0.041413 0.137309 0.072152 0.000291 0.469895 0.467000 0.468955 0.000027 0.384198 0.401062 0.389594 0.000027 0.050105 0.146177 0.081291 0.000605 0.032721 0.128441 0.063013 0.000606 0.463189 0.461122 0.462020 0.000055 0.476600 0.472879 0.475890 0.000055 0.380572 0.398133 0.385874 0.000054 0.387825 0.403991 0.393314 0.000054 972.860000 980.440000 974.605633 395.430713 1082.820000 1075.180000 1078.504233 360.125852 7944.320000 7944.380000 7946.890133 697.694013
500 0.041390 0.136654 0.072255 0.000294 0.470010 0.466781 0.468957 0.000027 0.384286 0.400755 0.389617 0.000026 0.049854 0.145883 0.081297 0.000606 0.032927 0.127424 0.063213 0.000613 0.463140 0.459877 0.462011 0.000055 0.476879 0.473685 0.475904 0.000056 0.380483 0.397078 0.385868 0.000054 0.388089 0.404433 0.393366 0.000055 973.510000 976.720000 974.580100 404.084661 1084.630000 1074.900000 1078.279900 361.096024 7941.860000 7948.380000 7947.140000 705.764075
501 0.041342 0.137648 0.071956 0.000297 0.470258 0.466951 0.468945 0.000027 0.384475 0.401090 0.389547 0.000027 0.049560 0.146608 0.081147 0.000615 0.033125 0.128688 0.062765 0.000618 0.462486 0.458745 0.462045 0.000056 0.478031 0.475157 0.475846 0.000056 0.379900 0.396317 0.385865 0.000055 0.389049 0.405863 0.393230 0.000055 974.110000 975.660000 974.437100 406.307620 1081.660000 1073.830000 1078.135867 360.784278 7944.230000 7950.510000 7947.427033 696.155864
502 0.041087 0.136665 0.071913 0.000298 0.469356 0.468035 0.468894 0.000028 0.383702 0.401761 0.389498 0.000027 0.049322 0.145651 0.080880 0.000620 0.032852 0.127678 0.062946 0.000612 0.461359 0.462274 0.461985 0.000055 0.477352 0.473795 0.475803 0.000057 0.378952 0.398949 0.385764 0.000055 0.388452 0.404572 0.393231 0.000055 972.680000 978.580000 974.389967 401.204379 1084.060000 1076.250000 1077.849967 360.518489 7943.260000 7945.170000 7947.760067 686.411275
503 0.040793 0.134490 0.071636 0.000295 0.469722 0.468326 0.468904 0.000027 0.383937 0.401559 0.389450 0.000026 0.048453 0.146960 0.080419 0.000606 0.033133 0.122021 0.062853 0.000610 0.461798 0.460732 0.461975 0.000055 0.477647 0.475920 0.475832 0.000055 0.379129 0.397978 0.385664 0.000054 0.388745 0.405140 0.393236 0.000054 971.000000 979.360000 974.263400 388.991231 1080.900000 1074.010000 1077.681800 355.919270 7948.100000 7946.630000 7948.054800 676.848734
504 0.040956 0.137379 0.071423 0.000299 0.469993 0.466955 0.468855 0.000027 0.384185 0.401040 0.389368 0.000026 0.048982 0.143404 0.080144 0.000607 0.032930 0.131354 0.062702 0.000611 0.462405 0.459577 0.461873 0.000054 0.477581 0.474333 0.475836 0.000057 0.379720 0.396342 0.385527 0.000054 0.388650 0.405737 0.393209 0.000054 971.450000 974.830000 973.964133 379.838624 1079.810000 1071.130000 1077.640600 350.024270 7948.740000 7954.040000 7948.395267 663.095373
505 0.040326 0.137039 0.071070 0.000299 0.469704 0.465731 0.468932 0.000027 0.383828 0.399992 0.389360 0.000027 0.047393 0.146487 0.079580 0.000593 0.033259 0.127592 0.062560 0.000614 0.461843 0.458111 0.461900 0.000055 0.477565 0.473351 0.475965 0.000056 0.378953 0.395786 0.385436 0.000054 0.388704 0.404199 0.393284 0.000055 971.680000 977.270000 973.844700 374.083834 1082.670000 1072.810000 1077.393133 344.143359 7945.650000 7949.920000 7948.762167 648.954787
506 0.040522 0.134831 0.070768 0.000296 0.470213 0.466736 0.468929 0.000027 0.384275 0.400355 0.389297 0.000027 0.048365 0.141975 0.079304 0.000603 0.032677 0.127688 0.062231 0.000604 0.463126 0.458928 0.461868 0.000054 0.477301 0.474544 0.475991 0.000056 0.380174 0.395537 0.385355 0.000053 0.388376 0.405173 0.393239 0.000054 974.470000 972.770000 973.789600 370.253910 1081.540000 1070.220000 1077.194700 343.979732 7943.990000 7957.010000 7949.015700 651.516471
507 0.040340 0.135820 0.070587 0.000294 0.471115 0.467181 0.468941 0.000027 0.384960 0.400909 0.389270 0.000027 0.047565 0.144679 0.079105 0.000598 0.033114 0.126962 0.062070 0.000597 0.463869 0.460354 0.461803 0.000054 0.478362 0.474008 0.476079 0.000055 0.380608 0.397219 0.385263 0.000054 0.389312 0.404599 0.393277 0.000054 971.430000 978.440000 973.820600 365.739165 1081.700000 1072.780000 1077.224267 345.461608 7946.870000 7948.780000 7948.955133 645.360525
508 0.040363 0.134158 0.070615 0.000289 0.470083 0.466631 0.468856 0.000027 0.384139 0.400137 0.389208 0.000026 0.047967 0.145668 0.078955 0.000593 0.032760 0.122649 0.062276 0.000598 0.462150 0.459423 0.461758 0.000053 0.478016 0.473839 0.475955 0.000056 0.379313 0.396672 0.385197 0.000053 0.388965 0.403601 0.393219 0.000054 973.900000 980.230000 973.423967 365.503203 1082.320000 1071.680000 1077.081267 349.032455 7943.780000 7948.090000 7949.494767 645.519761
509 0.040017 0.135889 0.070486 0.000296 0.469958 0.467914 0.468898 0.000027 0.383970 0.401509 0.389215 0.000026 0.047536 0.143529 0.078653 0.000592 0.032497 0.128248 0.062320 0.000612 0.463174 0.460912 0.461776 0.000054 0.476741 0.474917 0.476019 0.000056 0.380047 0.397435 0.385151 0.000053 0.387893 0.405583 0.393279 0.000054 970.850000 976.380000 973.478133 366.516047 1080.620000 1069.180000 1077.208100 341.863681 7948.530000 7954.440000 7949.313767 644.263553
510 0.039821 0.137421 0.070201 0.000294 0.470040 0.466606 0.468921 0.000028 0.383996 0.400769 0.389177 0.000026 0.047899 0.145681 0.078501 0.000584 0.031742 0.129161 0.061901 0.000600 0.462848 0.459505 0.461783 0.000054 0.477232 0.473707 0.476060 0.000056 0.379859 0.396740 0.385126 0.000053 0.388134 0.404798 0.393228 0.000053 970.800000 978.450000 973.486600 364.872618 1082.300000 1071.460000 1077.092667 338.408380 7946.900000 7950.090000 7949.420733 643.604145
511 0.039590 0.134762 0.070206 0.000295 0.470042 0.466981 0.468949 0.000027 0.383952 0.400537 0.389200 0.000026 0.046650 0.145105 0.078439 0.000599 0.032531 0.124418 0.061973 0.000603 0.462538 0.459475 0.461783 0.000054 0.477546 0.474487 0.476114 0.000056 0.379361 0.396601 0.385115 0.000053 0.388543 0.404473 0.393286 0.000054 970.480000 978.170000 973.721333 366.056914 1080.730000 1072.340000 1077.176167 336.996412 7948.790000 7949.490000 7949.102500 645.387052
512 0.039480 0.135082 0.069836 0.000297 0.470315 0.466716 0.468964 0.000028 0.384148 0.400389 0.389139 0.000027 0.047555 0.141522 0.078002 0.000593 0.031405 0.128641 0.061670 0.000609 0.463296 0.459741 0.461839 0.000054 0.477335 0.473691 0.476090 0.000056 0.380148 0.396097 0.385071 0.000053 0.388149 0.404681 0.393206 0.000054 973.300000 977.820000 973.866700 370.979524 1081.510000 1073.400000 1077.324900 335.694275 7945.190000 7948.780000 7948.808400 650.695888
513 0.039217 0.135031 0.069874 0.000299 0.471288 0.466842 0.469013 0.000027 0.384873 0.400480 0.389186 0.000026 0.046690 0.144107 0.077958 0.000602 0.031743 0.125956 0.061790 0.000613 0.464155 0.460476 0.461906 0.000054 0.478420 0.473207 0.476121 0.000056 0.380662 0.397202 0.385116 0.000052 0.389085 0.403757 0.393255 0.000054 971.240000 974.180000 973.641300 369.260637 1084.010000 1070.060000 1077.376333 332.402653 7944.750000 7955.760000 7948.982367 651.683456
514 0.038836 0.134730 0.069750 0.000297 0.470524 0.466109 0.469040 0.000027 0.384187 0.399833 0.389182 0.000026 0.045875 0.143607 0.077831 0.000599 0.031798 0.125852 0.061670 0.000614 0.463100 0.458609 0.461938 0.000052 0.477949 0.473608 0.476142 0.000056 0.379655 0.395609 0.385117 0.000052 0.388719 0.404057 0.393247 0.000053 971.060000 972.610000 973.644100 364.479795 1081.750000 1066.730000 1077.171467 328.538791 7947.190000 7960.660000 7949.184433 635.987441
515 0.038946 0.132781 0.069492 0.000292 0.469695 0.466834 0.469093 0.000027 0.383546 0.400024 0.389173 0.000026 0.046614 0.132409 0.077570 0.000594 0.031278 0.133153 0.061414 0.000605 0.462311 0.459952 0.462019 0.000052 0.477080 0.473717 0.476167 0.000055 0.379171 0.394444 0.385129 0.000051 0.387920 0.405604 0.393216 0.000053 971.290000 976.770000 973.546200 361.101888 1081.290000 1068.960000 1077.081400 321.600894 7947.420000 7954.270000 7949.372400 624.034140
516 0.039215 0.135195 0.069369 0.000297 0.471119 0.466841 0.469075 0.000027 0.384738 0.400512 0.389134 0.000026 0.046595 0.141461 0.077729 0.000611 0.031834 0.128929 0.061009 0.000602 0.464016 0.459636 0.461946 0.000052 0.478222 0.474046 0.476204 0.000055 0.380532 0.396001 0.385103 0.000052 0.388944 0.405023 0.393165 0.000052 974.220000 978.330000 973.879433 367.001683 1078.540000 1069.440000 1076.847633 323.118534 7947.240000 7952.230000 7949.272933 613.746825
517 0.039145 0.133552 0.069149 0.000293 0.470855 0.466553 0.469209 0.000027 0.384513 0.399952 0.389197 0.000026 0.046349 0.130366 0.077206 0.000601 0.031941 0.136738 0.061092 0.000597 0.463683 0.459162 0.462017 0.000052 0.478026 0.473943 0.476400 0.000055 0.380216 0.393403 0.385055 0.000051 0.388809 0.406502 0.393339 0.000053 970.290000 981.000000 974.213467 372.102811 1080.140000 1073.810000 1076.525767 327.711151 7949.570000 7945.190000 7949.260767 623.072165
518 0.038718 0.133960 0.069289 0.000297 0.470043 0.467035 0.469165 0.000026 0.383778 0.400420 0.389190 0.000026 0.045786 0.138506 0.077185 0.000603 0.031651 0.129413 0.061393 0.000603 0.463959 0.460749 0.461902 0.000052 0.476127 0.473320 0.476429 0.000054 0.380324 0.396301 0.384958 0.000052 0.387232 0.404539 0.393422 0.000052 974.510000 977.290000 974.425200 381.453314 1080.020000 1072.640000 1076.335567 326.845288 7945.470000 7950.070000 7949.239233 628.100356
519 0.038837 0.135100 0.069278 0.000300 0.470473 0.467981 0.469179 0.000027 0.384146 0.401405 0.389199 0.000026 0.046743 0.146524 0.077198 0.000602 0.030932 0.123676 0.061359 0.000611 0.463565 0.460904 0.461964 0.000052 0.477382 0.475059 0.476395 0.000054 0.380200 0.398028 0.385011 0.000052 0.388092 0.404783 0.393388 0.000054 971.390000 977.810000 974.374467 374.103101 1077.640000 1068.300000 1076.305700 328.611688 7950.970000 7953.890000 7949.319833 623.434358
520 0.039056 0.133439 0.069093 0.000301 0.470144 0.467437 0.469246 0.000027 0.383926 0.400638 0.389215 0.000026 0.046313 0.140587 0.077258 0.000613 0.031800 0.126292 0.060928 0.000609 0.461888 0.460437 0.462033 0.000052 0.478399 0.474438 0.476459 0.000055 0.378773 0.396467 0.385078 0.000052 0.389079 0.404809 0.393353 0.000054 970.840000 975.700000 974.306200 383.689999 1078.430000 1067.660000 1076.191700 327.202007 7950.730000 7956.640000 7949.502100 637.749311
521 0.038427 0.134887 0.068906 0.000298 0.470482 0.466879 0.469276 0.000027 0.384071 0.400480 0.389202 0.000026 0.046379 0.140424 0.077030 0.000608 0.030474 0.129351 0.060781 0.000602 0.462938 0.459388 0.462046 0.000052 0.478026 0.474370 0.476505 0.000055 0.379626 0.395595 0.385043 0.000053 0.388516 0.405366 0.393360 0.000054 970.770000 974.390000 974.605367 386.634267 1078.770000 1073.080000 1075.886967 325.571006 7950.460000 7952.530000 7949.507667 648.825229
522 0.038661 0.132973 0.068726 0.000294 0.470780 0.467624 0.469231 0.000027 0.384356 0.400694 0.389130 0.000026 0.046026 0.149923 0.076854 0.000612 0.031297 0.116023 0.060599 0.000593 0.463591 0.459576 0.461950 0.000053 0.477968 0.475673 0.476512 0.000054 0.380078 0.397645 0.384931 0.000053 0.388634 0.403743 0.393329 0.000054 972.800000 980.470000 974.672267 396.970212 1079.270000 1072.270000 1075.919367 325.380359 7947.930000 7947.260000 7949.408367 667.371438
523 0.038696 0.132172 0.068725 0.000298 0.470815 0.466841 0.469284 0.000026 0.384391 0.399907 0.389172 0.000026 0.046220 0.141104 0.076834 0.000602 0.031171 0.123240 0.060617 0.000616 0.463370 0.460484 0.461992 0.000052 0.478261 0.473197 0.476576 0.000053 0.379940 0.396608 0.384960 0.000052 0.388843 0.403206 0.393384 0.000054 975.030000 978.900000 974.872367 396.859319 1079.670000 1074.000000 1075.960833 324.408962 7945.300000 7947.100000 7949.166800 671.682507
524 0.038770 0.134022 0.068737 0.000301 0.471293 0.467129 0.469209 0.000027 0.384788 0.400507 0.389114 0.000026 0.046256 0.143996 0.076890 0.000606 0.031284 0.124049 0.060584 0.000617 0.464666 0.458160 0.461974 0.000052 0.477919 0.476097 0.476443 0.000054 0.380984 0.395327 0.384958 0.000052 0.388592 0.405688 0.393271 0.000054 974.850000 979.880000 975.058800 388.863593 1080.230000 1069.130000 1075.529133 326.106415 7944.920000 7950.990000 7949.412067 678.238353
525 0.038432 0.132307 0.068498 0.000297 0.470134 0.468189 0.469272 0.000027 0.383793 0.401012 0.389117 0.000026 0.045986 0.146619 0.076725 0.000616 0.030877 0.117995 0.060272 0.000599 0.462582 0.460951 0.462065 0.000053 0.477685 0.475426 0.476479 0.000055 0.379263 0.398085 0.384997 0.000053 0.388324 0.403940 0.393238 0.000054 977.560000 976.670000 975.022000 386.484824 1080.840000 1067.910000 1075.323967 328.041378 7941.600000 7955.420000 7949.654033 682.746112
526 0.038055 0.133313 0.068524 0.000298 0.470020 0.468423 0.469310 0.000027 0.383627 0.401401 0.389153 0.000026 0.045031 0.146215 0.076531 0.000607 0.031079 0.120412 0.060517 0.000603 0.462711 0.460016 0.462178 0.000052 0.477329 0.476829 0.476442 0.000055 0.379175 0.397256 0.385049 0.000052 0.388079 0.405546 0.393257 0.000053 975.520000 975.310000 975.085733 380.743821 1080.200000 1071.120000 1075.297267 333.064462 7944.280000 7953.570000 7949.617000 694.151902
527 0.038239 0.133892 0.068346 0.000297 0.470427 0.466379 0.469383 0.000027 0.383989 0.399882 0.389176 0.000026 0.045373 0.143714 0.076166 0.000610 0.031105 0.124071 0.060527 0.000595 0.462928 0.458486 0.462218 0.000053 0.477925 0.474271 0.476547 0.000055 0.379417 0.395532 0.385008 0.000053 0.388561 0.404231 0.393343 0.000053 974.040000 974.550000 975.018400 373.547305 1080.690000 1070.290000 1075.156500 326.281717 7945.270000 7955.160000 7949.825100 684.732386
528 0.038151 0.131890 0.068229 0.000293 0.470238 0.469317 0.469378 0.000027 0.383821 0.401832 0.389148 0.000026 0.044650 0.136174 0.075804 0.000598 0.031651 0.127607 0.060654 0.000606 0.463627 0.462282 0.462204 0.000053 0.476850 0.476353 0.476553 0.000055 0.379831 0.397061 0.384924 0.000052 0.387810 0.406604 0.393373 0.000053 973.670000 976.010000 975.074700 362.327734 1075.010000 1065.530000 1075.116567 330.964754 7951.320000 7958.460000 7949.808733 687.177790
529 0.038385 0.131786 0.068137 0.000295 0.470856 0.467674 0.469384 0.000026 0.384362 0.400497 0.389134 0.000026 0.045156 0.135047 0.075737 0.000596 0.031614 0.128525 0.060538 0.000606 0.463612 0.461111 0.462234 0.000051 0.478101 0.474237 0.476534 0.000054 0.379921 0.395898 0.384934 0.000052 0.388803 0.405095 0.393334 0.000053 974.540000 975.790000 975.072867 362.320934 1077.150000 1067.800000 1074.844933 334.067630 7948.310000 7956.410000 7950.082200 685.990777
530 0.038229 0.133091 0.068077 0.000296 0.470463 0.467906 0.469377 0.000027 0.384016 0.400943 0.389117 0.000026 0.045202 0.134172 0.075662 0.000593 0.031256 0.132010 0.060493 0.000614 0.463746 0.461025 0.462274 0.000052 0.477179 0.474788 0.476481 0.000055 0.380037 0.395654 0.384951 0.000052 0.387995 0.406233 0.393283 0.000054 971.680000 978.340000 974.903033 358.404741 1080.950000 1068.450000 1074.927867 339.183397 7947.370000 7953.210000 7950.169100 686.030620
531 0.037953 0.133769 0.068208 0.000299 0.471104 0.467567 0.469371 0.000027 0.384474 0.400807 0.389138 0.000027 0.045735 0.142909 0.076086 0.000609 0.030172 0.124630 0.060330 0.000613 0.463953 0.461000 0.462282 0.000053 0.478256 0.474134 0.476459 0.000055 0.380309 0.397382 0.385043 0.000053 0.388639 0.404233 0.393233 0.000054 970.130000 974.800000 974.897500 357.360110 1078.430000 1070.270000 1074.994367 341.984245 7951.440000 7954.930000 7950.108133 694.213198
532 0.038094 0.133978 0.068183 0.000292 0.471022 0.467358 0.469333 0.000027 0.384437 0.400682 0.389103 0.000026 0.045547 0.145418 0.075906 0.000609 0.030640 0.122537 0.060459 0.000601 0.464504 0.460169 0.462240 0.000053 0.477540 0.474548 0.476425 0.000055 0.380713 0.397219 0.384973 0.000052 0.388160 0.404146 0.393232 0.000053 970.360000 978.820000 974.682000 354.172607 1078.350000 1071.440000 1074.737733 346.604945 7951.290000 7949.740000 7950.580267 689.036451
533 0.037804 0.131925 0.068334 0.000295 0.471445 0.467030 0.469395 0.000026 0.384717 0.400009 0.389183 0.000026 0.045461 0.142911 0.076033 0.000612 0.030147 0.120939 0.060634 0.000616 0.464756 0.460085 0.462365 0.000053 0.478135 0.473976 0.476425 0.000055 0.380897 0.396650 0.385099 0.000052 0.388537 0.403369 0.393267 0.000054 970.250000 977.240000 974.503033 350.265713 1079.110000 1067.830000 1074.467333 351.949554 7950.640000 7954.930000 7951.029633 683.609291
534 0.037568 0.131778 0.068136 0.000297 0.470973 0.467221 0.469391 0.000026 0.384292 0.400132 0.389140 0.000026 0.044922 0.144888 0.076007 0.000613 0.030214 0.118668 0.060265 0.000605 0.464156 0.459810 0.462389 0.000052 0.477789 0.474632 0.476393 0.000055 0.380310 0.396825 0.385113 0.000052 0.388274 0.403439 0.393168 0.000054 973.170000 977.080000 974.514767 359.735776 1080.130000 1069.160000 1074.517100 362.095699 7946.700000 7953.760000 7950.968133 699.342707
535 0.037649 0.131457 0.067861 0.000298 0.470359 0.466667 0.469347 0.000027 0.383817 0.399625 0.389050 0.000026 0.045163 0.141402 0.075758 0.000611 0.030136 0.121513 0.059965 0.000610 0.463562 0.459439 0.462406 0.000052 0.477155 0.473896 0.476288 0.000056 0.379882 0.395831 0.385076 0.000052 0.387751 0.403420 0.393024 0.000055 972.210000 978.330000 974.145567 363.576334 1079.790000 1068.810000 1074.660000 370.958191 7948.000000 7952.860000 7951.194433 718.215248
536 0.037322 0.133281 0.067550 0.000296 0.470726 0.467437 0.469309 0.000026 0.384046 0.400606 0.388957 0.000026 0.044819 0.140736 0.075425 0.000616 0.029825 0.125826 0.059675 0.000605 0.463918 0.460355 0.462375 0.000051 0.477535 0.474520 0.476243 0.000056 0.380098 0.396431 0.384985 0.000053 0.387993 0.404781 0.392929 0.000055 971.910000 976.150000 974.257167 363.582924 1077.290000 1068.100000 1074.854867 379.448459 7950.800000 7955.750000 7950.887967 728.471551
537 0.037029 0.131346 0.067395 0.000298 0.470114 0.467557 0.469314 0.000026 0.383497 0.400315 0.388930 0.000026 0.044885 0.138668 0.075082 0.000606 0.029173 0.124023 0.059708 0.000606 0.463124 0.460050 0.462419 0.000051 0.477104 0.475064 0.476210 0.000056 0.379476 0.395773 0.384952 0.000052 0.387517 0.404856 0.392909 0.000055 971.000000 979.930000 974.314367 360.744588 1079.460000 1068.450000 1074.823267 379.221564 7949.540000 7951.620000 7950.862367 717.352523
538 0.036991 0.132901 0.067227 0.000299 0.471423 0.467606 0.469283 0.000026 0.384537 0.400665 0.388872 0.000026 0.044710 0.138660 0.074715 0.000600 0.029271 0.127141 0.059739 0.000608 0.465442 0.461003 0.462398 0.000050 0.477404 0.474210 0.476169 0.000056 0.381296 0.396534 0.384861 0.000051 0.387778 0.404796 0.392883 0.000055 975.020000 977.610000 974.662967 352.468618 1074.750000 1064.690000 1074.844233 380.336791 7950.230000 7957.700000 7950.492800 701.759706
539 0.036844 0.133786 0.066949 0.000295 0.470189 0.467342 0.469258 0.000027 0.383520 0.400631 0.388796 0.000026 0.044442 0.139246 0.074309 0.000585 0.029246 0.128326 0.059589 0.000610 0.462772 0.460740 0.462427 0.000051 0.477606 0.473944 0.476089 0.000057 0.379106 0.396441 0.384803 0.000051 0.387934 0.404820 0.392789 0.000056 972.340000 974.020000 974.924567 352.247606 1078.390000 1071.250000 1074.937833 381.251649 7949.270000 7954.730000 7950.137600 692.455501
540 0.036822 0.131815 0.066726 0.000297 0.471020 0.467106 0.469263 0.000026 0.384181 0.400048 0.388756 0.000026 0.044760 0.141135 0.074216 0.000583 0.028884 0.122496 0.059235 0.000609 0.463833 0.459796 0.462465 0.000051 0.478207 0.474416 0.476062 0.000057 0.380019 0.396063 0.384815 0.000051 0.388343 0.404032 0.392696 0.000056 972.390000 975.960000 975.301333 353.088185 1077.750000 1067.530000 1075.021067 380.012183 7949.860000 7956.510000 7949.677600 685.599381
541 0.036731 0.128385 0.066618 0.000290 0.470754 0.467093 0.469251 0.000027 0.383950 0.399351 0.388725 0.000026 0.044598 0.133970 0.074346 0.000584 0.028865 0.122799 0.058890 0.000607 0.463948 0.460000 0.462444 0.000051 0.477561 0.474185 0.476059 0.000057 0.380078 0.394794 0.384824 0.000051 0.387821 0.403908 0.392625 0.000057 971.920000 974.230000 975.383100 348.347066 1079.450000 1067.690000 1074.864933 374.860493 7948.630000 7958.080000 7949.751967 665.818830
542 0.036532 0.129546 0.066606 0.000292 0.469825 0.468511 0.469232 0.000027 0.383167 0.400718 0.388707 0.000026 0.043197 0.132525 0.074231 0.000585 0.029868 0.126566 0.058980 0.000606 0.462498 0.461954 0.462495 0.000051 0.477153 0.475067 0.475970 0.000057 0.378638 0.396069 0.384842 0.000051 0.387696 0.405367 0.392572 0.000055 975.160000 979.660000 975.644333 350.037759 1075.540000 1066.980000 1074.523367 374.571303 7949.300000 7953.360000 7949.832300 667.950218
543 0.036722 0.133121 0.066943 0.000303 0.470546 0.467436 0.469205 0.000027 0.383781 0.400573 0.388753 0.000027 0.043777 0.142114 0.074751 0.000608 0.029668 0.124128 0.059135 0.000614 0.463747 0.460877 0.462490 0.000051 0.477345 0.473995 0.475921 0.000058 0.379753 0.397124 0.384942 0.000052 0.387809 0.404021 0.392564 0.000057 973.930000 982.400000 975.721233 348.396108 1078.030000 1067.970000 1074.197967 379.874124 7948.040000 7949.630000 7950.080800 666.482698
544 0.036400 0.131932 0.066624 0.000294 0.470104 0.467191 0.469263 0.000027 0.383364 0.400139 0.388735 0.000027 0.043822 0.145543 0.074461 0.000600 0.028978 0.118320 0.058787 0.000604 0.463246 0.460361 0.462501 0.000052 0.476963 0.474022 0.476025 0.000058 0.379361 0.397398 0.384893 0.000052 0.387366 0.402881 0.392577 0.000056 971.750000 981.050000 975.592167 343.150289 1080.440000 1066.360000 1074.086300 381.697133 7947.810000 7952.590000 7950.321533 654.561589
545 0.036187 0.131550 0.066493 0.000298 0.471481 0.467983 0.469122 0.000028 0.384422 0.400696 0.388596 0.000027 0.043646 0.139069 0.074292 0.000597 0.028729 0.124031 0.058694 0.000608 0.464168 0.460942 0.462387 0.000053 0.478794 0.475024 0.475857 0.000057 0.380063 0.396567 0.384768 0.000052 0.388781 0.404825 0.392425 0.000055 973.510000 979.440000 975.391367 341.074477 1078.180000 1063.370000 1074.027467 382.085774 7948.310000 7957.190000 7950.581167 647.884467
546 0.036316 0.130189 0.066213 0.000296 0.469504 0.467897 0.469176 0.000028 0.382867 0.400356 0.388583 0.000027 0.043971 0.137324 0.073936 0.000598 0.028660 0.123054 0.058490 0.000609 0.463391 0.461923 0.462486 0.000052 0.475618 0.473872 0.475865 0.000058 0.379507 0.397003 0.384776 0.000052 0.386226 0.403708 0.392390 0.000056 970.840000 977.250000 975.124067 336.040489 1081.340000 1067.670000 1074.045767 383.258933 7947.820000 7955.080000 7950.830167 640.142444
547 0.035772 0.129930 0.066118 0.000299 0.470649 0.467907 0.469142 0.000028 0.383674 0.400312 0.388537 0.000027 0.043099 0.141629 0.073875 0.000605 0.028446 0.118230 0.058362 0.000607 0.462739 0.461274 0.462428 0.000052 0.478560 0.474541 0.475856 0.000057 0.378811 0.397345 0.384717 0.000053 0.388537 0.403279 0.392357 0.000056 972.370000 977.410000 975.118900 328.526154 1077.900000 1067.970000 1073.833333 377.396564 7949.730000 7954.620000 7951.047767 617.584563
548 0.036095 0.130948 0.065791 0.000297 0.470876 0.467441 0.469127 0.000027 0.383919 0.400143 0.388460 0.000027 0.043239 0.137751 0.073638 0.000604 0.028950 0.124145 0.057945 0.000604 0.464819 0.461814 0.462491 0.000052 0.476932 0.473069 0.475763 0.000058 0.380503 0.397001 0.384720 0.000052 0.387335 0.403284 0.392199 0.000056 971.590000 978.430000 975.181900 328.892323 1076.860000 1065.870000 1073.895033 370.374352 7951.550000 7955.700000 7950.923067 612.133439
549 0.035595 0.130257 0.065410 0.000290 0.470940 0.467447 0.469139 0.000028 0.383871 0.400009 0.388393 0.000027 0.043009 0.144680 0.073071 0.000601 0.028182 0.115834 0.057750 0.000603 0.464913 0.459921 0.462552 0.000052 0.476967 0.474972 0.475726 0.000058 0.380532 0.396873 0.384656 0.000052 0.387210 0.403145 0.392131 0.000056 973.010000 975.190000 975.075567 325.088062 1077.270000 1069.440000 1073.989200 354.300453 7949.720000 7955.370000 7950.935233 589.105417
550 0.035742 0.128738 0.065380 0.000293 0.470168 0.466923 0.469187 0.000028 0.383283 0.399286 0.388426 0.000027 0.043106 0.135572 0.072968 0.000593 0.028378 0.121905 0.057791 0.000601 0.463772 0.460223 0.462596 0.000052 0.476563 0.473624 0.475779 0.000058 0.379639 0.395293 0.384670 0.000051 0.386926 0.403280 0.392182 0.000056 971.630000 978.120000 975.012000 330.408751 1078.110000 1065.590000 1073.704233 349.304860 7950.260000 7956.290000 7951.283767 594.636039
551 0.035794 0.129877 0.065190 0.000292 0.469757 0.467355 0.469182 0.000028 0.382965 0.399860 0.388384 0.000027 0.043636 0.133076 0.072763 0.000580 0.027952 0.126678 0.057616 0.000601 0.463099 0.461493 0.462584 0.000052 0.476415 0.473217 0.475779 0.000058 0.379207 0.395810 0.384620 0.000051 0.386723 0.403910 0.392147 0.000055 972.460000 980.420000 974.833033 328.251488 1077.510000 1067.240000 1073.689033 345.467846 7950.030000 7952.340000 7951.477933 586.486000
552 0.035605 0.127174 0.065175 0.000286 0.469495 0.467726 0.469220 0.000028 0.382717 0.399616 0.388411 0.000026 0.043684 0.133231 0.072748 0.000595 0.027527 0.121117 0.057602 0.000589 0.461990 0.460738 0.462665 0.000051 0.477001 0.474714 0.475774 0.000057 0.378329 0.395237 0.384681 0.000052 0.387106 0.403995 0.392140 0.000054 971.630000 977.970000 974.822167 325.125318 1078.740000 1064.150000 1073.598700 347.297721 7949.630000 7957.880000 7951.579133 585.718230
553 0.035504 0.129689 0.065258 0.000288 0.469826 0.467518 0.469211 0.000027 0.382961 0.399952 0.388420 0.000026 0.042753 0.142529 0.072852 0.000598 0.028254 0.116848 0.057663 0.000598 0.463754 0.461452 0.462587 0.000051 0.475898 0.473583 0.475834 0.000056 0.379554 0.397668 0.384640 0.000051 0.386369 0.402236 0.392200 0.000054 972.170000 980.800000 974.584767 326.119086 1077.920000 1063.040000 1073.556800 346.406610 7949.910000 7956.160000 7951.858433 587.681613
554 0.035288 0.129378 0.065359 0.000292 0.470447 0.467027 0.469223 0.000027 0.383416 0.399497 0.388450 0.000026 0.043050 0.140849 0.072918 0.000601 0.027526 0.117907 0.057799 0.000599 0.463626 0.461297 0.462646 0.000052 0.477269 0.472757 0.475799 0.000057 0.379511 0.397208 0.384701 0.000052 0.387320 0.401787 0.392199 0.000054 970.230000 973.430000 974.462633 326.298979 1078.590000 1069.090000 1073.512767 343.699247 7951.180000 7957.480000 7952.024600 585.927411
555 0.035088 0.129664 0.065250 0.000294 0.470949 0.468259 0.469228 0.000027 0.383777 0.400540 0.388433 0.000026 0.042031 0.136224 0.072825 0.000594 0.028146 0.123104 0.057675 0.000604 0.465274 0.461872 0.462597 0.000052 0.476624 0.474645 0.475859 0.000056 0.380625 0.396743 0.384643 0.000052 0.386928 0.404337 0.392222 0.000055 972.080000 974.870000 974.248233 330.837497 1077.410000 1067.890000 1073.591033 354.865181 7950.510000 7957.240000 7952.160733 592.214158
556 0.034984 0.129395 0.065075 0.000298 0.469875 0.467946 0.469242 0.000027 0.382897 0.400236 0.388409 0.000027 0.042777 0.129511 0.072613 0.000600 0.027190 0.129279 0.057537 0.000618 0.463725 0.462191 0.462704 0.000052 0.476025 0.473701 0.475781 0.000058 0.379536 0.395655 0.384686 0.000051 0.386258 0.404817 0.392132 0.000056 973.330000 977.880000 974.086667 336.710461 1078.550000 1064.070000 1073.683200 350.154318 7948.120000 7958.050000 7952.230133 582.497316
557 0.035006 0.128823 0.064871 0.000298 0.471032 0.467356 0.469217 0.000027 0.383827 0.399650 0.388348 0.000026 0.042327 0.138024 0.072528 0.000608 0.027686 0.119621 0.057215 0.000610 0.464606 0.460939 0.462633 0.000052 0.477458 0.473774 0.475801 0.000056 0.380150 0.396356 0.384612 0.000051 0.387504 0.402943 0.392084 0.000055 970.600000 977.770000 974.114733 342.139730 1077.900000 1068.150000 1073.670700 346.966310 7951.500000 7954.080000 7952.214567 578.897922
558 0.035180 0.128825 0.064821 0.000292 0.469787 0.466818 0.469203 0.000027 0.382865 0.399220 0.388327 0.000026 0.042561 0.137846 0.072328 0.000600 0.027799 0.119804 0.057313 0.000599 0.463211 0.459671 0.462678 0.000051 0.476362 0.473966 0.475728 0.000057 0.379081 0.395306 0.384608 0.000051 0.386650 0.403133 0.392045 0.000055 969.100000 975.670000 974.332167 344.801015 1081.900000 1066.970000 1073.526967 345.400157 7949.000000 7957.360000 7952.140867 583.180478
559 0.034654 0.129051 0.064649 0.000291 0.469512 0.466743 0.469226 0.000027 0.382540 0.399205 0.388311 0.000027 0.041491 0.137515 0.072068 0.000596 0.027817 0.120587 0.057230 0.000610 0.462721 0.460145 0.462686 0.000052 0.476302 0.473342 0.475767 0.000057 0.378475 0.395619 0.384562 0.000052 0.386605 0.402791 0.392060 0.000055 970.530000 977.240000 974.335100 345.025615 1076.080000 1071.740000 1073.329300 352.425350 7953.390000 7951.020000 7952.335600 598.092711
560 0.034609 0.128837 0.064643 0.000292 0.470355 0.467801 0.469200 0.000027 0.383205 0.400008 0.388289 0.000027 0.041783 0.132431 0.071956 0.000597 0.027436 0.125244 0.057331 0.000607 0.463653 0.460617 0.462691 0.000051 0.477056 0.474985 0.475710 0.000056 0.379279 0.394979 0.384544 0.000051 0.387132 0.405037 0.392034 0.000055 970.770000 977.370000 974.144400 348.970287 1076.580000 1063.870000 1073.272867 354.301843 7952.650000 7958.760000 7952.582733 610.173507
561 0.034302 0.127297 0.064543 0.000292 0.470832 0.467857 0.469146 0.000027 0.383526 0.399745 0.388226 0.000027 0.041053 0.137471 0.071834 0.000601 0.027550 0.117124 0.057252 0.000601 0.463994 0.460996 0.462658 0.000050 0.477670 0.474718 0.475634 0.000057 0.379406 0.396291 0.384494 0.000051 0.387646 0.403199 0.391958 0.000056 969.920000 976.900000 973.824800 339.880366 1076.540000 1068.600000 1073.120133 352.947753 7953.540000 7954.500000 7953.055067 596.682850
562 0.034127 0.130040 0.064533 0.000299 0.469906 0.467545 0.469060 0.000027 0.382750 0.400044 0.388155 0.000027 0.040932 0.135128 0.071759 0.000600 0.027322 0.124952 0.057307 0.000615 0.462402 0.460850 0.462550 0.000050 0.477409 0.474240 0.475571 0.000057 0.378108 0.395706 0.384392 0.000051 0.387392 0.404383 0.391918 0.000056 970.070000 977.600000 973.671133 340.225454 1076.770000 1066.980000 1073.105467 349.079851 7953.160000 7955.420000 7953.223400 601.076561
563 0.034095 0.129289 0.064269 0.000293 0.470220 0.467206 0.469082 0.000027 0.382995 0.399623 0.388120 0.000027 0.041182 0.138528 0.071598 0.000600 0.027007 0.120051 0.056941 0.000592 0.464470 0.460151 0.462580 0.000051 0.475970 0.474261 0.475584 0.000056 0.379812 0.395826 0.384383 0.000051 0.386177 0.403419 0.391856 0.000055 972.640000 982.020000 973.483200 330.438301 1078.050000 1067.280000 1072.939300 347.334295 7949.310000 7950.700000 7953.577500 592.384538
564 0.034218 0.129171 0.064285 0.000296 0.470740 0.467672 0.469066 0.000027 0.383436 0.399972 0.388110 0.000027 0.041101 0.134730 0.071326 0.000595 0.027334 0.123611 0.057243 0.000612 0.464938 0.460303 0.462536 0.000051 0.476542 0.475041 0.475595 0.000057 0.380171 0.395188 0.384294 0.000051 0.386700 0.404755 0.391925 0.000056 971.060000 975.330000 973.259733 324.290751 1077.850000 1066.740000 1072.894533 342.766190 7951.090000 7957.930000 7953.845733 582.945857
565 0.033861 0.127427 0.064040 0.000295 0.470447 0.467309 0.469098 0.000027 0.383129 0.399333 0.388086 0.000027 0.040898 0.133155 0.070990 0.000582 0.026824 0.121700 0.057090 0.000614 0.462925 0.460066 0.462532 0.000051 0.477968 0.474552 0.475664 0.000057 0.378519 0.394684 0.384224 0.000051 0.387740 0.403982 0.391949 0.000056 970.080000 976.160000 973.034667 319.371643 1076.950000 1065.820000 1073.026667 332.893836 7952.970000 7958.020000 7953.938667 578.849808
566 0.034033 0.129275 0.063920 0.000297 0.469406 0.466914 0.469107 0.000027 0.382331 0.399386 0.388069 0.000027 0.041355 0.139759 0.071056 0.000590 0.026712 0.118790 0.056785 0.000617 0.463151 0.460238 0.462588 0.000051 0.475662 0.473590 0.475625 0.000056 0.378791 0.396142 0.384282 0.000051 0.385871 0.402630 0.391857 0.000056 969.090000 976.350000 972.876900 316.908481 1078.830000 1068.930000 1073.032533 326.163636 7952.080000 7954.720000 7954.090567 579.644990
567 0.034099 0.129403 0.063644 0.000291 0.469930 0.467540 0.469112 0.000027 0.382763 0.399912 0.388018 0.000027 0.041374 0.135666 0.070728 0.000581 0.026824 0.123141 0.056559 0.000613 0.462664 0.462032 0.462547 0.000050 0.477195 0.473047 0.475678 0.000058 0.378406 0.396759 0.384183 0.000051 0.387120 0.403066 0.391854 0.000057 968.640000 975.370000 972.439133 319.963251 1078.980000 1063.010000 1073.166767 325.345519 7952.380000 7961.620000 7954.394100 580.645553
568 0.033585 0.128435 0.063407 0.000288 0.470905 0.467686 0.469110 0.000027 0.383441 0.399836 0.387970 0.000027 0.040618 0.136934 0.070670 0.000584 0.026553 0.119937 0.056145 0.000591 0.463537 0.460862 0.462549 0.000052 0.478273 0.474510 0.475672 0.000057 0.378953 0.396077 0.384173 0.000051 0.387929 0.403595 0.391767 0.000055 968.240000 975.800000 972.169667 315.946058 1077.980000 1066.220000 1073.225833 328.763993 7953.780000 7957.980000 7954.604500 571.204162
569 0.033415 0.127767 0.063359 0.000289 0.470007 0.468383 0.469098 0.000027 0.382689 0.400260 0.387950 0.000026 0.040353 0.137685 0.070478 0.000579 0.026478 0.117849 0.056239 0.000598 0.463003 0.461954 0.462507 0.000051 0.477011 0.474813 0.475690 0.000057 0.378473 0.397100 0.384101 0.000050 0.386904 0.403420 0.391800 0.000055 967.990000 978.840000 971.933533 313.918190 1078.900000 1067.770000 1073.177633 326.382187 7953.110000 7953.390000 7954.888833 572.946564
570 0.033307 0.129424 0.063421 0.000293 0.470560 0.467041 0.469120 0.000027 0.383109 0.399518 0.387980 0.000026 0.040506 0.132805 0.070645 0.000580 0.026107 0.126044 0.056197 0.000615 0.463681 0.459345 0.462507 0.000052 0.477438 0.474737 0.475734 0.000057 0.379046 0.394037 0.384134 0.000050 0.387172 0.404998 0.391827 0.000056 967.030000 977.730000 971.857367 313.951432 1078.980000 1069.510000 1073.105367 325.457754 7953.990000 7952.760000 7955.037267 560.301707
571 0.033235 0.127553 0.063452 0.000290 0.471023 0.467822 0.469156 0.000027 0.383465 0.399768 0.388015 0.000027 0.040493 0.132709 0.070803 0.000582 0.025977 0.122398 0.056101 0.000607 0.464437 0.462405 0.462502 0.000051 0.477609 0.473239 0.475810 0.000057 0.379648 0.396466 0.384162 0.000051 0.387283 0.403071 0.391868 0.000056 966.930000 976.870000 972.122567 313.124473 1077.610000 1068.640000 1072.880700 327.983750 7955.460000 7954.490000 7954.996733 564.170847
572 0.033329 0.127334 0.063167 0.000285 0.470780 0.467348 0.469177 0.000027 0.383289 0.399345 0.387975 0.000026 0.040383 0.135393 0.070460 0.000567 0.026274 0.119276 0.055875 0.000605 0.463827 0.460558 0.462494 0.000051 0.477732 0.474139 0.475859 0.000058 0.379138 0.395525 0.384087 0.000051 0.387440 0.403166 0.391862 0.000056 969.440000 975.570000 972.124733 310.135962 1076.250000 1068.560000 1072.829667 331.604519 7954.310000 7955.870000 7955.045600 563.447047
573 0.032723 0.126361 0.063040 0.000286 0.470758 0.466837 0.469144 0.000028 0.383151 0.398742 0.387923 0.000026 0.039710 0.129688 0.070618 0.000578 0.025737 0.123034 0.055462 0.000603 0.464473 0.460305 0.462447 0.000052 0.477043 0.473369 0.475841 0.000058 0.379521 0.394181 0.384081 0.000051 0.386782 0.403302 0.391765 0.000056 969.160000 974.750000 972.165000 314.883827 1079.590000 1064.700000 1073.048967 341.024715 7951.250000 7960.550000 7954.786033 571.010102
574 0.032438 0.125849 0.062897 0.000290 0.470173 0.467647 0.469214 0.000028 0.382626 0.399288 0.387951 0.000026 0.039274 0.123984 0.070328 0.000578 0.025601 0.127713 0.055467 0.000602 0.462735 0.461642 0.462489 0.000052 0.477612 0.473653 0.475939 0.000058 0.378043 0.394110 0.384056 0.000051 0.387210 0.404465 0.391845 0.000055 968.770000 977.370000 972.068533 313.048086 1078.730000 1065.360000 1073.149033 349.767492 7952.500000 7957.270000 7954.782433 580.536956
575 0.032609 0.126621 0.063013 0.000292 0.470596 0.467920 0.469280 0.000027 0.382999 0.399661 0.388027 0.000026 0.039706 0.130234 0.070320 0.000590 0.025511 0.123008 0.055706 0.000616 0.464008 0.460884 0.462548 0.000051 0.477184 0.474957 0.476012 0.000057 0.379148 0.394754 0.384102 0.000052 0.386850 0.404567 0.391951 0.000055 968.930000 976.330000 971.945900 318.167921 1079.210000 1066.020000 1073.250067 352.946470 7951.860000 7957.650000 7954.804033 585.142293
576 0.032568 0.127890 0.062872 0.000294 0.469992 0.467685 0.469236 0.000027 0.382507 0.399726 0.387963 0.000027 0.039918 0.133680 0.070200 0.000594 0.025218 0.122099 0.055543 0.000609 0.463037 0.460275 0.462433 0.000052 0.476947 0.475095 0.476039 0.000057 0.378413 0.394956 0.383986 0.000053 0.386601 0.404496 0.391940 0.000056 969.950000 975.040000 971.898633 321.229926 1079.270000 1066.370000 1073.386400 350.445294 7950.780000 7958.590000 7954.714967 596.757383
577 0.032392 0.125441 0.062536 0.000292 0.470323 0.467520 0.469199 0.000027 0.382737 0.399104 0.387866 0.000026 0.039103 0.131416 0.069687 0.000592 0.025681 0.119467 0.055384 0.000610 0.463338 0.461431 0.462332 0.000052 0.477307 0.473609 0.476065 0.000057 0.378491 0.395428 0.383803 0.000052 0.386982 0.402781 0.391929 0.000055 969.640000 972.920000 971.661200 325.821371 1080.030000 1067.240000 1073.552733 355.129511 7950.330000 7959.840000 7954.786067 612.180676
578 0.031892 0.126765 0.062308 0.000295 0.470695 0.467578 0.469233 0.000026 0.382934 0.399415 0.387848 0.000026 0.038279 0.132391 0.069274 0.000586 0.025506 0.121138 0.055341 0.000616 0.464074 0.460742 0.462324 0.000052 0.477315 0.474414 0.476142 0.000057 0.378915 0.395072 0.383714 0.000052 0.386954 0.403759 0.391982 0.000055 968.810000 972.620000 971.670100 326.041689 1077.620000 1069.340000 1073.620300 359.078746 7953.570000 7958.040000 7954.709600 625.608993
579 0.031909 0.126935 0.062182 0.000298 0.471052 0.467156 0.469249 0.000027 0.383223 0.399111 0.387835 0.000026 0.038015 0.137665 0.069111 0.000603 0.025803 0.116204 0.055253 0.000618 0.464125 0.460176 0.462399 0.000051 0.477978 0.474135 0.476098 0.000057 0.378903 0.395674 0.383741 0.000052 0.387543 0.402549 0.391929 0.000056 972.070000 975.900000 971.499300 334.257630 1080.400000 1067.430000 1073.646900 363.923787 7947.530000 7956.670000 7954.853800 638.984957
580 0.031755 0.127173 0.061820 0.000297 0.469942 0.468954 0.469251 0.000027 0.382305 0.400598 0.387765 0.000027 0.037415 0.135248 0.068742 0.000597 0.026095 0.119099 0.054898 0.000615 0.463328 0.461688 0.462333 0.000052 0.476557 0.476221 0.476169 0.000057 0.378145 0.396400 0.383615 0.000052 0.386464 0.404797 0.391915 0.000055 971.620000 976.290000 971.386567 339.259962 1078.110000 1065.410000 1073.646200 357.303950 7950.270000 7958.300000 7954.967233 643.043509
581 0.031573 0.125838 0.061604 0.000292 0.470418 0.467784 0.469245 0.000027 0.382649 0.399395 0.387717 0.000026 0.037757 0.135710 0.068663 0.000596 0.025389 0.115965 0.054546 0.000602 0.463232 0.461474 0.462368 0.000053 0.477603 0.474095 0.476121 0.000058 0.378137 0.396321 0.383627 0.000053 0.387160 0.402469 0.391806 0.000055 969.810000 978.080000 971.592167 348.889840 1081.060000 1065.510000 1073.729000 359.768143 7949.130000 7956.410000 7954.678833 657.512596
582 0.031646 0.125722 0.061623 0.000296 0.469706 0.468308 0.469289 0.000026 0.382094 0.399791 0.387755 0.000026 0.038378 0.135412 0.068505 0.000593 0.024915 0.116032 0.054740 0.000609 0.462072 0.461108 0.462357 0.000052 0.477341 0.475508 0.476220 0.000056 0.377333 0.395968 0.383587 0.000052 0.386856 0.403613 0.391924 0.000055 972.140000 975.080000 971.750433 345.312744 1081.720000 1069.620000 1073.946333 358.970922 7946.140000 7955.300000 7954.303233 650.954949
583 0.031375 0.125396 0.061628 0.000295 0.470399 0.467580 0.469219 0.000027 0.382594 0.399143 0.387701 0.000027 0.037622 0.131499 0.068443 0.000590 0.025128 0.119293 0.054813 0.000604 0.463636 0.460621 0.462237 0.000053 0.477162 0.474538 0.476200 0.000056 0.378433 0.394797 0.383479 0.000052 0.386755 0.403489 0.391922 0.000055 971.730000 975.130000 971.900300 339.882739 1079.370000 1068.100000 1073.972900 353.381518 7948.900000 7956.770000 7954.126800 641.994004
584 0.031507 0.124962 0.061405 0.000291 0.471693 0.467090 0.469229 0.000027 0.383656 0.398664 0.387664 0.000026 0.037717 0.131693 0.068282 0.000591 0.025298 0.118232 0.054527 0.000607 0.464293 0.459672 0.462329 0.000053 0.479093 0.474507 0.476129 0.000056 0.378978 0.394076 0.383520 0.000052 0.388334 0.403252 0.391809 0.000054 969.200000 975.040000 972.207900 336.931354 1078.300000 1070.190000 1073.986067 357.249487 7952.500000 7954.770000 7953.806033 634.533474
585 0.031227 0.125214 0.061415 0.000296 0.470253 0.467801 0.469180 0.000027 0.382447 0.399283 0.387627 0.000027 0.037071 0.132357 0.068273 0.000598 0.025384 0.118072 0.054558 0.000613 0.463815 0.461910 0.462298 0.000053 0.476690 0.473691 0.476063 0.000055 0.378466 0.396000 0.383493 0.000053 0.386429 0.402567 0.391762 0.000055 971.340000 973.440000 972.371333 331.532933 1077.190000 1067.920000 1074.101167 360.057242 7951.470000 7958.640000 7953.527500 638.486899
586 0.031062 0.125552 0.061254 0.000297 0.470524 0.468070 0.469155 0.000027 0.382632 0.399567 0.387575 0.000027 0.037346 0.137046 0.068030 0.000606 0.024778 0.114057 0.054478 0.000605 0.463424 0.461556 0.462277 0.000053 0.477624 0.474585 0.476032 0.000056 0.378208 0.396654 0.383427 0.000053 0.387055 0.402479 0.391722 0.000055 971.350000 974.280000 972.539267 333.842991 1080.580000 1068.850000 1074.238000 364.368827 7948.070000 7956.870000 7953.222733 647.981664
587 0.030996 0.126911 0.061146 0.000301 0.470066 0.467814 0.469173 0.000027 0.382252 0.399633 0.387568 0.000027 0.036804 0.138805 0.067763 0.000609 0.025189 0.115016 0.054528 0.000618 0.463274 0.460386 0.462300 0.000052 0.476858 0.475242 0.476046 0.000057 0.377980 0.396070 0.383393 0.000052 0.386524 0.403197 0.391742 0.000056 971.000000 977.380000 972.363233 327.697379 1079.330000 1067.530000 1074.260167 364.433582 7949.670000 7955.090000 7953.376600 644.940675
588 0.030999 0.126020 0.060909 0.000296 0.470140 0.467877 0.469159 0.000027 0.382312 0.399506 0.387509 0.000027 0.037012 0.135808 0.067271 0.000596 0.024986 0.116233 0.054547 0.000612 0.463027 0.460193 0.462363 0.000053 0.477254 0.475561 0.475955 0.000057 0.377824 0.395316 0.383345 0.000053 0.386800 0.403696 0.391673 0.000055 973.150000 974.160000 972.277700 326.153102 1079.590000 1069.420000 1074.238100 362.521069 7947.260000 7956.420000 7953.484200 638.374738
589 0.031036 0.126593 0.060787 0.000296 0.469865 0.467553 0.469164 0.000027 0.382099 0.399361 0.387488 0.000027 0.037515 0.131217 0.067150 0.000605 0.024558 0.121970 0.054424 0.000609 0.462060 0.461261 0.462373 0.000053 0.477670 0.473844 0.475954 0.000057 0.377151 0.395252 0.383329 0.000053 0.387048 0.403469 0.391648 0.000054 970.330000 973.800000 972.304067 325.745112 1079.390000 1068.440000 1074.168200 359.822701 7950.280000 7957.760000 7953.527733 643.334680
590 0.030970 0.126327 0.060679 0.000288 0.471182 0.467245 0.469192 0.000028 0.383140 0.399061 0.387490 0.000026 0.037394 0.134623 0.066883 0.000591 0.024546 0.118030 0.054475 0.000603 0.464425 0.459698 0.462378 0.000053 0.477939 0.474792 0.476007 0.000057 0.379019 0.394683 0.383279 0.000052 0.387260 0.403439 0.391701 0.000054 973.510000 973.820000 972.519800 326.302891 1078.760000 1068.160000 1074.378867 362.283280 7947.730000 7958.020000 7953.101333 641.569349
591 0.031047 0.126397 0.061003 0.000292 0.470579 0.467576 0.469245 0.000027 0.382673 0.399340 0.387597 0.000026 0.037020 0.131754 0.067161 0.000595 0.025074 0.121039 0.054844 0.000612 0.463524 0.461557 0.462485 0.000053 0.477634 0.473595 0.476005 0.000057 0.378223 0.395596 0.383420 0.000053 0.387122 0.403083 0.391773 0.000054 972.080000 976.200000 972.661167 328.584051 1081.080000 1065.770000 1074.441333 362.643913 7946.840000 7958.030000 7952.897500 643.800868
592 0.030730 0.126146 0.061139 0.000300 0.470004 0.467916 0.469252 0.000027 0.382149 0.399562 0.387629 0.000026 0.036703 0.135476 0.067399 0.000599 0.024757 0.116815 0.054880 0.000630 0.462921 0.460876 0.462411 0.000053 0.477088 0.474957 0.476093 0.000056 0.377677 0.395796 0.383408 0.000052 0.386622 0.403329 0.391850 0.000054 974.680000 976.560000 972.766500 329.306615 1079.100000 1065.130000 1074.124467 363.573305 7946.220000 7958.310000 7953.109033 650.617859
593 0.031070 0.126070 0.061221 0.000302 0.471465 0.467971 0.469314 0.000027 0.383386 0.399591 0.387695 0.000027 0.037048 0.124587 0.067441 0.000598 0.025091 0.127554 0.055002 0.000628 0.463832 0.461617 0.462521 0.000052 0.479099 0.474326 0.476107 0.000056 0.378475 0.394211 0.383505 0.000052 0.388297 0.404971 0.391886 0.000055 973.860000 973.410000 973.242467 332.689337 1078.090000 1064.640000 1073.971133 358.263012 7948.050000 7961.950000 7952.786400 645.967858
594 0.030596 0.126369 0.061142 0.000301 0.470797 0.467858 0.469342 0.000026 0.382757 0.399560 0.387702 0.000026 0.036572 0.131846 0.067445 0.000600 0.024619 0.120892 0.054839 0.000624 0.463480 0.461146 0.462516 0.000052 0.478114 0.474570 0.476168 0.000054 0.378098 0.395286 0.383502 0.000052 0.387415 0.403834 0.391902 0.000053 975.960000 971.250000 973.813167 336.852688 1079.440000 1068.070000 1073.966533 356.350081 7944.600000 7960.680000 7952.220300 645.130594
595 0.031009 0.126565 0.060875 0.000300 0.471677 0.468401 0.469375 0.000026 0.383544 0.400034 0.387675 0.000026 0.036428 0.134285 0.067390 0.000608 0.025590 0.118845 0.054360 0.000612 0.465300 0.461792 0.462507 0.000052 0.478055 0.475010 0.476244 0.000053 0.379525 0.396291 0.383483 0.000053 0.387562 0.403777 0.391867 0.000053 978.140000 978.010000 974.203133 339.329867 1077.410000 1066.440000 1074.177400 358.106649 7944.450000 7955.550000 7951.619467 649.748494
596 0.030979 0.125749 0.060869 0.000297 0.470548 0.468259 0.469463 0.000026 0.382634 0.399757 0.387744 0.000026 0.036578 0.134033 0.067351 0.000607 0.025380 0.117465 0.054386 0.000613 0.464179 0.461333 0.462541 0.000052 0.476917 0.475184 0.476385 0.000054 0.378659 0.395873 0.383503 0.000052 0.386610 0.403640 0.391986 0.000053 975.380000 977.990000 974.600867 344.064271 1079.650000 1068.880000 1074.149067 353.797091 7944.970000 7953.130000 7951.250067 652.607825
597 0.030898 0.126292 0.060858 0.000297 0.471106 0.468282 0.469475 0.000026 0.383065 0.399884 0.387751 0.000026 0.037042 0.134942 0.067338 0.000614 0.024754 0.117643 0.054378 0.000611 0.464736 0.461517 0.462550 0.000052 0.477477 0.475047 0.476400 0.000054 0.379197 0.396202 0.383507 0.000053 0.386932 0.403566 0.391995 0.000053 972.440000 976.520000 975.015600 350.179268 1076.110000 1067.320000 1074.098333 353.454767 7951.450000 7956.160000 7950.886067 653.506077
598 0.030605 0.125521 0.060633 0.000298 0.470924 0.468021 0.469489 0.000025 0.382860 0.399521 0.387718 0.000025 0.036356 0.130937 0.067180 0.000609 0.024853 0.120106 0.054086 0.000612 0.464090 0.462025 0.462547 0.000051 0.477757 0.474016 0.476431 0.000052 0.378543 0.395807 0.383474 0.000051 0.387176 0.403234 0.391962 0.000052 976.040000 979.770000 975.456567 349.919760 1079.960000 1071.590000 1074.046000 354.308339 7944.000000 7948.640000 7950.497433 655.522098
599 0.030446 0.127621 0.060557 0.000302 0.470744 0.467634 0.469465 0.000026 0.382684 0.399632 0.387684 0.000026 0.036080 0.135372 0.067018 0.000620 0.024811 0.119869 0.054096 0.000618 0.463563 0.460650 0.462526 0.000050 0.477924 0.474619 0.476405 0.000053 0.378067 0.395594 0.383424 0.000052 0.387302 0.403669 0.391943 0.000053 974.000000 978.910000 975.926367 354.871486 1081.080000 1069.940000 1074.348100 365.869540 7944.920000 7951.150000 7949.725533 667.725583
600 0.030319 0.123770 0.060217 0.000292 0.470648 0.468563 0.469484 0.000026 0.382582 0.399604 0.387631 0.000026 0.036347 0.133305 0.066675 0.000589 0.024290 0.114235 0.053759 0.000596 0.462857 0.461866 0.462569 0.000051 0.478439 0.475261 0.476399 0.000054 0.377555 0.396153 0.383390 0.000051 0.387609 0.403055 0.391871 0.000053 974.010000 978.080000 976.191833 362.027569 1078.650000 1067.590000 1074.577967 369.073124 7947.340000 7954.330000 7949.230200 673.511000
601 0.030727 0.125777 0.060380 0.000292 0.471609 0.467268 0.469496 0.000025 0.383433 0.398970 0.387673 0.000025 0.036280 0.130084 0.066908 0.000607 0.025173 0.121470 0.053852 0.000598 0.464067 0.461157 0.462524 0.000050 0.479151 0.473380 0.476469 0.000054 0.378510 0.394942 0.383401 0.000051 0.388356 0.402998 0.391945 0.000053 975.060000 979.840000 976.412300 365.551663 1079.540000 1069.940000 1074.755500 371.954866 7945.400000 7950.220000 7948.832200 682.177026
602 0.030575 0.126188 0.060575 0.000292 0.470320 0.468687 0.469524 0.000026 0.382371 0.400187 0.387734 0.000026 0.036210 0.133513 0.066907 0.000605 0.024940 0.118864 0.054243 0.000596 0.463256 0.461559 0.462656 0.000050 0.477385 0.475816 0.476391 0.000053 0.377846 0.395950 0.383506 0.000051 0.386896 0.404425 0.391962 0.000053 976.580000 980.800000 976.646000 373.004840 1079.410000 1067.630000 1074.657633 374.649668 7944.010000 7951.570000 7948.696367 694.192589
603 0.030696 0.124679 0.060760 0.000297 0.470727 0.467706 0.469498 0.000026 0.382721 0.399101 0.387751 0.000026 0.036838 0.124752 0.066889 0.000611 0.024555 0.124606 0.054632 0.000607 0.464327 0.460693 0.462580 0.000051 0.477126 0.474720 0.476416 0.000055 0.378830 0.393505 0.383442 0.000052 0.386612 0.404697 0.392059 0.000054 973.170000 978.570000 976.869033 375.333632 1075.510000 1070.050000 1074.540400 367.955093 7951.320000 7951.380000 7948.590567 688.720735
604 0.030664 0.124961 0.060845 0.000301 0.470315 0.467711 0.469502 0.000026 0.382385 0.399161 0.387771 0.000026 0.036086 0.134975 0.066890 0.000618 0.025241 0.114947 0.054800 0.000606 0.463954 0.460706 0.462605 0.000050 0.476676 0.474716 0.476399 0.000055 0.378381 0.395560 0.383462 0.000051 0.386389 0.402762 0.392079 0.000054 974.570000 982.820000 976.964967 373.980332 1079.960000 1067.470000 1074.570867 359.160416 7945.470000 7949.710000 7948.464167 677.578753
605 0.030715 0.126419 0.060847 0.000299 0.470531 0.468511 0.469463 0.000026 0.382568 0.400092 0.387740 0.000026 0.036584 0.136140 0.066595 0.000606 0.024845 0.116698 0.055099 0.000612 0.463671 0.461625 0.462572 0.000050 0.477392 0.475396 0.476354 0.000055 0.378253 0.396528 0.383376 0.000051 0.386882 0.403656 0.392103 0.000055 972.430000 980.500000 977.063500 374.246044 1080.860000 1068.690000 1074.345933 359.211736 7946.710000 7950.810000 7948.590567 685.419476
606 0.030426 0.128371 0.060879 0.000305 0.469976 0.467154 0.469435 0.000026 0.382066 0.399397 0.387723 0.000026 0.036097 0.138172 0.066398 0.000601 0.024755 0.118571 0.055360 0.000626 0.463063 0.460374 0.462534 0.000050 0.476889 0.473933 0.476335 0.000055 0.377670 0.395934 0.383307 0.000051 0.386462 0.402861 0.392140 0.000055 973.540000 979.590000 977.233000 364.677213 1079.690000 1068.750000 1074.503067 355.252918 7946.770000 7951.660000 7948.263933 675.669758
607 0.030222 0.125942 0.060567 0.000298 0.470066 0.467984 0.469420 0.000026 0.382097 0.399575 0.387649 0.000026 0.035996 0.134032 0.066229 0.000587 0.024448 0.117852 0.054905 0.000618 0.462764 0.461789 0.462532 0.000050 0.477367 0.474178 0.476308 0.000055 0.377411 0.396238 0.383271 0.000050 0.386784 0.402913 0.392028 0.000055 974.690000 980.770000 977.125400 362.677483 1080.750000 1069.100000 1074.541667 352.219346 7944.560000 7950.130000 7948.332933 667.434376
608 0.029691 0.124626 0.060493 0.000299 0.469927 0.467295 0.469345 0.000026 0.381880 0.398761 0.387575 0.000026 0.035206 0.125196 0.066298 0.000601 0.024176 0.124057 0.054688 0.000619 0.462922 0.460695 0.462430 0.000051 0.476932 0.473895 0.476260 0.000055 0.377379 0.393595 0.383203 0.000051 0.386381 0.403927 0.391946 0.000055 975.670000 979.510000 976.991367 361.638578 1079.290000 1068.610000 1074.761833 344.636178 7945.040000 7951.880000 7948.246800 653.872532
609 0.030107 0.125943 0.060587 0.000303 0.469851 0.467760 0.469360 0.000026 0.381902 0.399396 0.387606 0.000026 0.036187 0.133834 0.066364 0.000611 0.024026 0.118052 0.054810 0.000617 0.462909 0.461243 0.462460 0.000050 0.476792 0.474276 0.476260 0.000055 0.377565 0.395761 0.383241 0.000051 0.386239 0.403031 0.391970 0.000054 974.010000 979.080000 977.011567 360.215491 1083.760000 1068.370000 1074.907400 334.331624 7942.230000 7952.550000 7948.081033 645.640316
610 0.029944 0.125391 0.060442 0.000299 0.470866 0.467265 0.469347 0.000027 0.382681 0.398890 0.387566 0.000026 0.035992 0.131185 0.066155 0.000600 0.023895 0.119597 0.054729 0.000623 0.463000 0.461035 0.462355 0.000051 0.478731 0.473494 0.476339 0.000056 0.377598 0.395065 0.383115 0.000051 0.387764 0.402714 0.392017 0.000055 974.260000 979.920000 976.952233 361.746079 1079.650000 1066.930000 1074.793800 327.605969 7946.090000 7953.150000 7948.253967 645.156039
611 0.029835 0.124869 0.060368 0.000303 0.469825 0.467402 0.469313 0.000026 0.381827 0.398896 0.387524 0.000026 0.035464 0.137556 0.066184 0.000608 0.024206 0.112182 0.054551 0.000622 0.462610 0.459966 0.462361 0.000050 0.477039 0.474839 0.476265 0.000055 0.377181 0.395484 0.383126 0.000051 0.386472 0.402307 0.391923 0.000054 976.410000 980.500000 977.157667 355.899939 1082.170000 1072.910000 1074.757433 322.177856 7941.420000 7946.590000 7948.084900 646.123332
612 0.029725 0.126940 0.060177 0.000304 0.470595 0.468529 0.469347 0.000027 0.382421 0.400211 0.387513 0.000027 0.034655 0.130332 0.066048 0.000598 0.024795 0.123548 0.054307 0.000618 0.464234 0.461438 0.462366 0.000051 0.476956 0.475620 0.476328 0.000056 0.378318 0.395217 0.383102 0.000051 0.386523 0.405205 0.391924 0.000055 975.600000 981.480000 977.370067 353.782133 1079.900000 1070.220000 1074.614800 319.996412 7944.500000 7948.300000 7948.015133 641.910417
613 0.029543 0.123691 0.059884 0.000296 0.471127 0.467730 0.469284 0.000027 0.382810 0.398922 0.387404 0.000026 0.034450 0.133005 0.065701 0.000591 0.024635 0.114378 0.054067 0.000609 0.463732 0.461015 0.462293 0.000051 0.478523 0.474444 0.476276 0.000055 0.377876 0.395413 0.382974 0.000051 0.387745 0.402431 0.391834 0.000054 974.050000 981.570000 977.334033 341.208810 1080.660000 1069.790000 1074.614733 320.374568 7945.290000 7948.640000 7948.051233 639.228376
614 0.029203 0.125362 0.059661 0.000300 0.470515 0.467757 0.469253 0.000027 0.382253 0.399278 0.387335 0.000026 0.034220 0.134603 0.065401 0.000600 0.024186 0.116121 0.053922 0.000619 0.463106 0.460232 0.462270 0.000050 0.477924 0.475283 0.476236 0.000055 0.377329 0.395106 0.382896 0.000052 0.387176 0.403450 0.391773 0.000054 972.650000 978.370000 977.401300 328.561912 1080.060000 1065.670000 1074.658633 327.656240 7947.290000 7955.960000 7947.940067 634.799557
615 0.029270 0.125461 0.059543 0.000303 0.471223 0.467780 0.469344 0.000026 0.382833 0.399316 0.387384 0.000026 0.034544 0.130088 0.065304 0.000604 0.023995 0.120833 0.053782 0.000619 0.463629 0.461772 0.462414 0.000050 0.478817 0.473788 0.476274 0.000055 0.377812 0.395435 0.382992 0.000051 0.387853 0.403197 0.391775 0.000053 975.460000 981.320000 977.533233 320.557926 1079.090000 1067.930000 1074.742733 332.302258 7945.450000 7950.750000 7947.724033 630.777515
616 0.029373 0.122293 0.059269 0.000301 0.471290 0.467824 0.469312 0.000026 0.382907 0.398718 0.387303 0.000026 0.034666 0.127862 0.064814 0.000598 0.024079 0.116725 0.053724 0.000613 0.464521 0.460073 0.462350 0.000050 0.478059 0.475574 0.476274 0.000054 0.378550 0.393631 0.382843 0.000051 0.387263 0.403805 0.391764 0.000053 973.150000 980.500000 977.840567 310.698479 1080.870000 1070.190000 1074.831367 327.988439 7945.980000 7949.310000 7947.328067 622.045268
617 0.029278 0.123403 0.059138 0.000300 0.470851 0.467760 0.469348 0.000027 0.382537 0.398889 0.387306 0.000026 0.034273 0.126015 0.064409 0.000581 0.024283 0.120791 0.053867 0.000619 0.463187 0.461638 0.462363 0.000051 0.478515 0.473882 0.476333 0.000055 0.377404 0.394514 0.382772 0.000051 0.387669 0.403264 0.391840 0.000053 977.250000 981.550000 977.981600 307.070421 1078.030000 1067.440000 1074.975467 326.978183 7944.720000 7951.010000 7947.042933 617.551843
618 0.029030 0.126358 0.059193 0.000307 0.471131 0.466700 0.469346 0.000027 0.382711 0.398631 0.387315 0.000026 0.034653 0.131259 0.064514 0.000608 0.023408 0.121457 0.053873 0.000632 0.463356 0.460548 0.462339 0.000050 0.478906 0.472851 0.476353 0.000054 0.377615 0.394691 0.382774 0.000051 0.387807 0.402572 0.391857 0.000054 972.750000 979.280000 977.964933 309.280776 1079.540000 1068.660000 1075.178800 324.967868 7947.710000 7952.060000 7946.856267 618.043641
619 0.028698 0.125702 0.059050 0.000304 0.470640 0.467344 0.469405 0.000027 0.382252 0.399015 0.387334 0.000026 0.033807 0.133357 0.064331 0.000605 0.023589 0.118046 0.053770 0.000615 0.462982 0.460527 0.462387 0.000051 0.478299 0.474161 0.476424 0.000054 0.377147 0.395093 0.382775 0.000052 0.387357 0.402938 0.391893 0.000053 975.110000 979.670000 977.897233 308.010883 1079.890000 1070.760000 1075.167133 327.836630 7945.000000 7949.570000 7946.935633 616.306130
620 0.028597 0.124298 0.058898 0.000299 0.471327 0.467690 0.469432 0.000026 0.382781 0.399012 0.387326 0.000026 0.034383 0.124434 0.064011 0.000597 0.022811 0.124162 0.053786 0.000621 0.463699 0.460535 0.462326 0.000051 0.478955 0.474846 0.476539 0.000054 0.377836 0.393315 0.382663 0.000052 0.387726 0.404709 0.391989 0.000053 974.850000 978.510000 977.712733 308.785103 1077.090000 1068.070000 1075.231700 329.843587 7948.060000 7953.420000 7947.055567 612.240257
621 0.028876 0.124068 0.058801 0.000302 0.470623 0.467349 0.469440 0.000027 0.382273 0.398692 0.387312 0.000026 0.034140 0.127341 0.064030 0.000600 0.023612 0.120795 0.053573 0.000629 0.463458 0.459473 0.462277 0.000051 0.477787 0.475224 0.476603 0.000053 0.377595 0.393047 0.382628 0.000052 0.386952 0.404338 0.391997 0.000053 972.740000 981.510000 977.583833 313.720162 1079.360000 1067.260000 1075.024133 331.124400 7947.900000 7951.230000 7947.392033 611.212805
622 0.028557 0.126059 0.058730 0.000302 0.471363 0.467650 0.469450 0.000026 0.382802 0.399332 0.387306 0.000026 0.033575 0.133346 0.064130 0.000607 0.023539 0.118772 0.053329 0.000625 0.465228 0.460661 0.462286 0.000051 0.477498 0.474638 0.476615 0.000054 0.378898 0.395198 0.382655 0.000052 0.386706 0.403465 0.391958 0.000054 973.480000 976.570000 977.417100 315.058201 1077.970000 1065.260000 1074.872333 335.404095 7948.550000 7958.170000 7947.710567 621.286596
623 0.028615 0.123911 0.058583 0.000297 0.470805 0.467481 0.469495 0.000026 0.382367 0.398767 0.387313 0.000026 0.033906 0.131915 0.064100 0.000599 0.023323 0.115906 0.053065 0.000614 0.464221 0.459267 0.462311 0.000051 0.477389 0.475696 0.476680 0.000054 0.378158 0.393797 0.382669 0.000051 0.386576 0.403738 0.391957 0.000054 975.540000 980.420000 977.279367 317.754891 1078.560000 1070.280000 1074.789933 336.100477 7945.900000 7949.300000 7947.930700 619.732451
624 0.028346 0.123469 0.058611 0.000304 0.470919 0.467155 0.469514 0.000026 0.382404 0.398418 0.387333 0.000026 0.034116 0.129827 0.064234 0.000609 0.022575 0.117110 0.052987 0.000623 0.464284 0.459176 0.462353 0.000052 0.477554 0.475133 0.476676 0.000053 0.378250 0.393306 0.382729 0.000052 0.386558 0.403529 0.391938 0.000053 975.630000 980.130000 977.470067 315.372965 1077.660000 1067.650000 1074.336867 335.832740 7946.710000 7952.220000 7948.193067 612.664262
625 0.028418 0.124828 0.058438 0.000299 0.471232 0.467773 0.469580 0.000026 0.382669 0.399184 0.387352 0.000026 0.033531 0.132846 0.064120 0.000607 0.023305 0.116811 0.052757 0.000610 0.463495 0.461537 0.462410 0.000052 0.478969 0.474010 0.476750 0.000053 0.377502 0.395799 0.382752 0.000052 0.387836 0.402570 0.391951 0.000053 974.860000 980.820000 977.734000 318.637625 1077.950000 1069.040000 1073.974133 335.589568 7947.190000 7950.140000 7948.291867 615.245861
626 0.027902 0.125609 0.058466 0.000304 0.471820 0.468043 0.469576 0.000026 0.383036 0.399557 0.387354 0.000026 0.033146 0.133311 0.064206 0.000623 0.022659 0.117908 0.052727 0.000616 0.465152 0.461456 0.462401 0.000051 0.478488 0.474631 0.476750 0.000053 0.378751 0.395827 0.382762 0.000052 0.387322 0.403286 0.391946 0.000053 977.510000 981.130000 977.699800 320.341451 1079.820000 1069.950000 1073.678100 338.766035 7942.670000 7948.920000 7948.622100 627.012618
627 0.028261 0.125278 0.058255 0.000302 0.471538 0.467911 0.469546 0.000026 0.382883 0.399384 0.387287 0.000026 0.033910 0.134114 0.064146 0.000620 0.022613 0.116442 0.052364 0.000602 0.464378 0.461348 0.462374 0.000051 0.478698 0.474474 0.476717 0.000053 0.378284 0.395901 0.382729 0.000052 0.387481 0.402867 0.391846 0.000054 976.140000 981.890000 977.740700 320.248772 1078.810000 1068.610000 1073.639300 345.854270 7945.050000 7949.500000 7948.620000 641.274278
628 0.028078 0.123203 0.058147 0.000305 0.470469 0.467606 0.469583 0.000026 0.381991 0.398726 0.387296 0.000026 0.033404 0.127204 0.063897 0.000623 0.022753 0.119201 0.052397 0.000612 0.462797 0.460230 0.462484 0.000051 0.478141 0.474982 0.476682 0.000053 0.376919 0.393625 0.382767 0.000052 0.387063 0.403826 0.391825 0.000053 977.890000 982.380000 977.776167 321.775396 1080.260000 1066.050000 1073.588500 356.645039 7941.850000 7951.570000 7948.635333 660.551765
629 0.028001 0.123559 0.058055 0.000305 0.471513 0.468239 0.469587 0.000026 0.382811 0.399303 0.387281 0.000026 0.032904 0.126458 0.063747 0.000622 0.023098 0.120660 0.052363 0.000623 0.464083 0.461319 0.462532 0.000051 0.478943 0.475160 0.476642 0.000053 0.377847 0.394347 0.382775 0.000052 0.387774 0.404260 0.391786 0.000054 975.490000 982.510000 977.672267 323.211744 1081.160000 1072.120000 1073.882233 365.150857 7943.350000 7945.370000 7948.445500 674.423910
630 0.027671 0.124588 0.057861 0.000298 0.470428 0.467802 0.469630 0.000026 0.381877 0.399159 0.387276 0.000026 0.033007 0.133937 0.063352 0.000604 0.022336 0.115240 0.052369 0.000615 0.464083 0.459889 0.462649 0.000051 0.476774 0.475715 0.476611 0.000054 0.377867 0.394699 0.382790 0.000051 0.385886 0.403620 0.391762 0.000054 977.280000 983.770000 977.442867 326.817404 1078.340000 1069.350000 1074.170433 359.671094 7944.380000 7946.880000 7948.386700 667.771529
631 0.027542 0.121492 0.057820 0.000300 0.470674 0.468167 0.469577 0.000026 0.382048 0.398832 0.387226 0.000026 0.032753 0.131980 0.063308 0.000610 0.022331 0.111003 0.052333 0.000613 0.463514 0.460489 0.462656 0.000051 0.477835 0.475844 0.476498 0.000054 0.377362 0.394788 0.382787 0.000052 0.386734 0.402875 0.391665 0.000053 972.990000 980.180000 977.508767 325.475090 1079.840000 1068.310000 1074.234367 359.688817 7947.170000 7951.510000 7948.256867 676.591139
632 0.027323 0.122497 0.057398 0.000297 0.470287 0.468335 0.469543 0.000026 0.381694 0.399167 0.387114 0.000026 0.032199 0.126333 0.062874 0.000596 0.022448 0.118661 0.051923 0.000613 0.463467 0.460528 0.462559 0.000051 0.477106 0.476141 0.476527 0.000054 0.377213 0.393689 0.382622 0.000051 0.386174 0.404645 0.391606 0.000054 975.480000 978.420000 977.478933 328.822815 1081.740000 1070.100000 1074.526767 361.613413 7942.780000 7951.480000 7947.994300 685.182634
633 0.027223 0.123526 0.057380 0.000299 0.470461 0.467341 0.469565 0.000026 0.381813 0.398578 0.387128 0.000026 0.032692 0.126576 0.062859 0.000604 0.021753 0.120477 0.051901 0.000613 0.463629 0.460933 0.462654 0.000051 0.477293 0.473749 0.476477 0.000055 0.377442 0.394062 0.382695 0.000051 0.386185 0.403095 0.391562 0.000053 976.900000 980.160000 977.299833 330.076552 1076.880000 1069.890000 1074.358433 361.372720 7946.220000 7949.950000 7948.341733 682.953934
634 0.027376 0.123570 0.057326 0.000298 0.471590 0.468056 0.469552 0.000026 0.382747 0.399158 0.387107 0.000026 0.033233 0.127664 0.062847 0.000613 0.021518 0.119475 0.051805 0.000620 0.463964 0.460366 0.462610 0.000051 0.479216 0.475745 0.476494 0.000054 0.377818 0.393825 0.382657 0.000052 0.387677 0.404491 0.391556 0.000053 975.950000 980.940000 977.389233 328.537916 1080.440000 1068.650000 1074.267300 360.511368 7943.610000 7950.410000 7948.343467 673.778419
635 0.026798 0.121232 0.057127 0.000298 0.471163 0.466419 0.469538 0.000026 0.382290 0.397382 0.387055 0.000026 0.032236 0.129900 0.062519 0.000608 0.021360 0.112564 0.051735 0.000619 0.464471 0.459871 0.462557 0.000051 0.477854 0.472968 0.476518 0.000054 0.378024 0.393877 0.382550 0.000052 0.386555 0.400887 0.391561 0.000053 975.470000 980.020000 977.506600 327.830708 1078.270000 1069.380000 1073.925300 360.847218 7946.260000 7950.600000 7948.568100 671.841967
636 0.026645 0.121330 0.056897 0.000296 0.470133 0.467920 0.469565 0.000026 0.381435 0.398602 0.387031 0.000026 0.032610 0.126992 0.062258 0.000602 0.020680 0.115668 0.051535 0.000616 0.463041 0.460308 0.462555 0.000051 0.477224 0.475532 0.476574 0.000054 0.376955 0.393645 0.382496 0.000052 0.385916 0.403559 0.391566 0.000054 973.230000 977.890000 977.186900 329.781778 1079.240000 1067.500000 1073.578867 361.860641 7947.530000 7954.610000 7949.234233 670.493577
637 0.026432 0.121373 0.056794 0.000302 0.471833 0.467872 0.469570 0.000027 0.382753 0.398572 0.387014 0.000027 0.031794 0.123362 0.062259 0.000598 0.021071 0.119384 0.051328 0.000629 0.464581 0.459811 0.462575 0.000052 0.479085 0.475932 0.476564 0.000055 0.378023 0.392521 0.382512 0.000053 0.387482 0.404622 0.391517 0.000055 977.910000 980.090000 977.210400 329.232963 1074.150000 1066.490000 1073.523033 360.038852 7947.940000 7953.420000 7949.266567 659.637702
638 0.026385 0.121883 0.056617 0.000299 0.472129 0.468298 0.469547 0.000026 0.382981 0.399015 0.386961 0.000026 0.031793 0.124142 0.062238 0.000605 0.020978 0.119623 0.050996 0.000615 0.464932 0.460338 0.462539 0.000050 0.479327 0.476259 0.476555 0.000054 0.378304 0.393099 0.382479 0.000051 0.387657 0.404932 0.391443 0.000054 977.010000 978.910000 977.229367 336.117037 1076.700000 1070.780000 1073.311633 355.213429 7946.290000 7950.310000 7949.459000 648.292401
639 0.026456 0.121722 0.056543 0.000299 0.470659 0.467747 0.469519 0.000026 0.381818 0.398542 0.386924 0.000026 0.032187 0.132980 0.062121 0.000612 0.020724 0.110463 0.050965 0.000615 0.463190 0.461511 0.462598 0.000051 0.478128 0.473983 0.476440 0.000053 0.376989 0.395805 0.382502 0.000052 0.386648 0.401279 0.391345 0.000054 975.570000 981.510000 977.134800 339.268198 1077.180000 1067.370000 1073.089167 352.787040 7947.250000 7951.120000 7949.776033 639.218503
640 0.026446 0.120151 0.056475 0.000296 0.471076 0.467281 0.469536 0.000026 0.382150 0.397855 0.386924 0.000026 0.031823 0.122235 0.062134 0.000604 0.021069 0.118066 0.050816 0.000619 0.463595 0.460364 0.462519 0.000051 0.478557 0.474198 0.476553 0.000054 0.377241 0.392738 0.382442 0.000052 0.387060 0.402972 0.391405 0.000053 973.940000 984.280000 977.121533 344.276635 1077.030000 1064.790000 1072.494967 351.392467 7949.030000 7950.930000 7950.383500 634.413695
641 0.026347 0.122054 0.056324 0.000300 0.470710 0.468184 0.469464 0.000027 0.381837 0.398958 0.386836 0.000027 0.031674 0.130577 0.062106 0.000615 0.021020 0.113531 0.050541 0.000621 0.462692 0.460617 0.462497 0.000052 0.478727 0.475751 0.476431 0.000054 0.376488 0.394609 0.382419 0.000053 0.387186 0.403307 0.391253 0.000054 975.250000 980.340000 977.081767 345.638540 1076.180000 1064.850000 1072.363333 341.337557 7948.570000 7954.810000 7950.554900 629.728283
642 0.026257 0.121815 0.055989 0.000296 0.470553 0.468930 0.469462 0.000027 0.381694 0.399507 0.386767 0.000027 0.031868 0.128603 0.061629 0.000614 0.020646 0.115027 0.050349 0.000608 0.463415 0.461350 0.462426 0.000052 0.477692 0.476510 0.476497 0.000054 0.377105 0.394801 0.382267 0.000053 0.386282 0.404213 0.391267 0.000054 972.470000 980.480000 977.078000 342.671039 1076.550000 1065.250000 1072.171700 345.385257 7950.980000 7954.270000 7950.750300 625.935015
643 0.026320 0.120864 0.056015 0.000293 0.470464 0.468088 0.469455 0.000027 0.381635 0.398643 0.386767 0.000026 0.030831 0.122630 0.061488 0.000601 0.021809 0.119099 0.050542 0.000618 0.463084 0.460459 0.462480 0.000052 0.477844 0.475716 0.476429 0.000054 0.376633 0.392893 0.382282 0.000053 0.386637 0.404393 0.391252 0.000054 973.780000 984.870000 976.837967 347.424891 1075.380000 1065.000000 1071.823200 352.190581 7950.840000 7950.130000 7951.338833 631.180835
644 0.026193 0.120508 0.056173 0.000299 0.469663 0.468052 0.469504 0.000027 0.380969 0.398543 0.386838 0.000027 0.031231 0.123767 0.061620 0.000601 0.021155 0.117250 0.050725 0.000633 0.462538 0.461344 0.462509 0.000052 0.476788 0.474760 0.476499 0.000054 0.376276 0.393829 0.382331 0.000053 0.385662 0.403258 0.391344 0.000054 972.820000 979.950000 976.483033 345.018247 1075.240000 1063.680000 1071.673067 356.473428 7951.940000 7956.370000 7951.843900 633.886002
645 0.026076 0.119729 0.056104 0.000299 0.471761 0.467927 0.469508 0.000027 0.382624 0.398288 0.386827 0.000027 0.030874 0.124575 0.061764 0.000606 0.021278 0.114884 0.050444 0.000622 0.464681 0.460390 0.462499 0.000053 0.478842 0.475465 0.476516 0.000054 0.377919 0.393227 0.382352 0.000053 0.387329 0.403349 0.391301 0.000055 971.940000 978.090000 976.106233 343.171424 1076.390000 1066.890000 1071.599100 359.896884 7951.670000 7955.020000 7952.294667 633.711131
646 0.026237 0.121630 0.055966 0.000297 0.470580 0.467794 0.469485 0.000027 0.381711 0.398561 0.386781 0.000027 0.030850 0.125681 0.061723 0.000602 0.021624 0.117578 0.050209 0.000617 0.463632 0.459554 0.462488 0.000053 0.477528 0.476033 0.476481 0.000054 0.377075 0.392779 0.382335 0.000053 0.386348 0.404342 0.391227 0.000054 974.400000 982.840000 975.815100 344.662023 1074.510000 1065.880000 1071.667633 357.614993 7951.090000 7951.280000 7952.517267 634.365599
647 0.025973 0.121111 0.055895 0.000296 0.470328 0.467781 0.469509 0.000027 0.381457 0.398447 0.386786 0.000027 0.031049 0.123783 0.061627 0.000604 0.020896 0.118440 0.050162 0.000608 0.463340 0.460465 0.462460 0.000053 0.477316 0.475097 0.476558 0.000054 0.376881 0.393128 0.382293 0.000052 0.386032 0.403765 0.391279 0.000054 972.350000 979.030000 975.628800 341.170107 1076.440000 1067.510000 1071.741067 355.520964 7951.210000 7953.460000 7952.630133 632.368457
648 0.026022 0.121551 0.056006 0.000297 0.471009 0.467025 0.469476 0.000027 0.382012 0.397930 0.386782 0.000026 0.031394 0.125371 0.061474 0.000601 0.020649 0.117731 0.050537 0.000617 0.463528 0.459883 0.462406 0.000052 0.478491 0.474166 0.476546 0.000055 0.377101 0.392981 0.382220 0.000053 0.386923 0.402879 0.391344 0.000054 972.980000 977.680000 975.604367 343.632820 1076.830000 1067.150000 1071.652467 352.009601 7950.190000 7955.170000 7952.743167 631.783730
649 0.025778 0.119289 0.055838 0.000294 0.470486 0.468137 0.469503 0.000027 0.381545 0.398367 0.386770 0.000026 0.030337 0.121256 0.061517 0.000599 0.021219 0.117322 0.050159 0.000605 0.462563 0.460728 0.462454 0.000052 0.478410 0.475546 0.476553 0.000055 0.376118 0.392834 0.382267 0.000051 0.386972 0.403901 0.391274 0.000055 974.130000 981.070000 975.620500 344.037685 1075.130000 1062.850000 1071.706767 351.809033 7950.740000 7956.080000 7952.672733 630.090257
650 0.025690 0.121291 0.055847 0.000299 0.471564 0.468213 0.469541 0.000027 0.382389 0.398829 0.386802 0.000027 0.030041 0.127395 0.061500 0.000617 0.021338 0.115187 0.050195 0.000605 0.464257 0.460279 0.462526 0.000052 0.478870 0.476147 0.476556 0.000055 0.377414 0.393702 0.382321 0.000052 0.387363 0.403955 0.391284 0.000054 974.100000 979.690000 975.802967 347.527824 1075.130000 1063.910000 1071.739733 350.934153 7950.770000 7956.400000 7952.457300 628.321126
651 0.025786 0.119369 0.055702 0.000297 0.471636 0.467814 0.469516 0.000027 0.382466 0.398125 0.386753 0.000026 0.030038 0.117861 0.061239 0.000605 0.021534 0.120876 0.050166 0.000611 0.464517 0.462409 0.462485 0.000052 0.478756 0.473219 0.476546 0.000055 0.377621 0.393500 0.382236 0.000052 0.387312 0.402750 0.391270 0.000055 977.230000 978.330000 976.080733 348.808742 1073.100000 1060.700000 1071.726367 356.720309 7949.670000 7960.970000 7952.192900 630.551456
652 0.025692 0.122429 0.055513 0.000300 0.470720 0.468061 0.469518 0.000026 0.381714 0.398934 0.386717 0.000027 0.030342 0.125366 0.060931 0.000610 0.021042 0.119492 0.050095 0.000607 0.463800 0.461388 0.462529 0.000052 0.477640 0.474733 0.476507 0.000055 0.377109 0.394184 0.382209 0.000053 0.386320 0.403685 0.391225 0.000055 975.620000 976.340000 976.376200 343.862964 1075.310000 1068.270000 1071.420433 349.225361 7949.070000 7955.390000 7952.203367 622.057304
653 0.025706 0.119823 0.055491 0.000300 0.469910 0.467792 0.469468 0.000026 0.381069 0.398198 0.386673 0.000027 0.030335 0.126826 0.060806 0.000614 0.021077 0.112821 0.050177 0.000610 0.463040 0.460732 0.462371 0.000053 0.476780 0.474852 0.476566 0.000055 0.376499 0.393951 0.382058 0.000054 0.385639 0.402446 0.391288 0.000054 974.490000 975.650000 976.799700 345.196517 1075.020000 1069.640000 1070.936667 351.672571 7950.490000 7954.710000 7952.263633 623.214155
654 0.025453 0.120722 0.055337 0.000298 0.471349 0.467933 0.469506 0.000026 0.382169 0.398491 0.386672 0.000026 0.030469 0.124952 0.060561 0.000607 0.020437 0.116491 0.050114 0.000614 0.465493 0.460592 0.462437 0.000052 0.477205 0.475274 0.476575 0.000054 0.378488 0.393464 0.382062 0.000052 0.385851 0.403517 0.391283 0.000054 973.660000 980.720000 977.185700 346.311079 1073.400000 1064.840000 1070.739133 349.061103 7952.940000 7954.440000 7952.075167 615.961372
655 0.025429 0.121384 0.055188 0.000294 0.470934 0.466879 0.469490 0.000026 0.381833 0.397780 0.386630 0.000026 0.030535 0.133588 0.060634 0.000605 0.020323 0.109180 0.049741 0.000605 0.463758 0.458999 0.462379 0.000052 0.478110 0.474760 0.476602 0.000054 0.377113 0.393917 0.382030 0.000053 0.386553 0.401644 0.391230 0.000054 974.980000 981.030000 977.465833 345.094032 1075.850000 1063.410000 1070.532700 342.453236 7949.170000 7955.560000 7952.001467 610.587228
656 0.025433 0.119936 0.055265 0.000299 0.470674 0.467563 0.469422 0.000026 0.381626 0.398037 0.386591 0.000027 0.030227 0.127218 0.060746 0.000603 0.020640 0.112654 0.049785 0.000608 0.463600 0.460140 0.462313 0.000052 0.477748 0.474986 0.476532 0.000054 0.376925 0.393555 0.382000 0.000052 0.386327 0.402519 0.391182 0.000054 975.440000 976.050000 977.564000 350.471758 1074.110000 1065.270000 1070.450700 345.331434 7950.450000 7958.680000 7951.985300 615.875445
657 0.025066 0.121007 0.055032 0.000295 0.469957 0.467719 0.469423 0.000026 0.380978 0.398377 0.386545 0.000027 0.029695 0.124593 0.060511 0.000608 0.020437 0.117421 0.049553 0.000602 0.462488 0.460730 0.462274 0.000053 0.477425 0.474708 0.476572 0.000054 0.375930 0.393502 0.381921 0.000053 0.386027 0.403251 0.391168 0.000054 977.270000 983.010000 977.615867 357.870269 1075.250000 1058.070000 1070.309333 352.548611 7947.480000 7958.920000 7952.074800 620.887130
658 0.025189 0.119491 0.055094 0.000302 0.470640 0.467104 0.469376 0.000026 0.381550 0.397581 0.386520 0.000027 0.030231 0.125112 0.060722 0.000616 0.020147 0.113870 0.049466 0.000606 0.464250 0.460535 0.462290 0.000053 0.477030 0.473672 0.476462 0.000054 0.377446 0.393450 0.381976 0.000053 0.385653 0.401712 0.391063 0.000053 974.260000 981.260000 977.295333 360.548786 1076.170000 1059.850000 1070.255500 355.920388 7949.570000 7958.890000 7952.449167 620.449764
659 0.025266 0.120495 0.054902 0.000300 0.469772 0.468279 0.469336 0.000026 0.380871 0.398722 0.386449 0.000027 0.030360 0.122544 0.060554 0.000605 0.020172 0.118447 0.049250 0.000600 0.462381 0.460267 0.462197 0.000053 0.477162 0.476291 0.476474 0.000054 0.375977 0.392722 0.381869 0.000052 0.385764 0.404722 0.391029 0.000053 977.450000 982.280000 977.176400 356.424513 1074.320000 1062.180000 1070.168333 360.499095 7948.230000 7955.540000 7952.655267 627.446083
660 0.024946 0.117102 0.054680 0.000298 0.471220 0.467981 0.469350 0.000027 0.381965 0.397806 0.386416 0.000027 0.029610 0.125267 0.060295 0.000608 0.020283 0.108937 0.049066 0.000598 0.463166 0.460658 0.462267 0.000053 0.479274 0.475305 0.476433 0.000054 0.376455 0.393580 0.381872 0.000053 0.387476 0.402031 0.390960 0.000054 978.140000 982.510000 977.157833 357.898681 1078.160000 1061.300000 1070.086600 365.390063 7943.700000 7956.190000 7952.755567 636.141396
661 0.024909 0.120915 0.054630 0.000296 0.471330 0.467614 0.469281 0.000027 0.382046 0.398274 0.386351 0.000026 0.029595 0.133028 0.060197 0.000604 0.020223 0.108802 0.049064 0.000605 0.464328 0.460343 0.462229 0.000054 0.478332 0.474886 0.476332 0.000055 0.377381 0.394880 0.381822 0.000053 0.386710 0.401669 0.390879 0.000053 976.230000 981.090000 977.260200 354.387277 1076.670000 1066.230000 1070.061033 366.978065 7947.100000 7952.680000 7952.678767 635.538075
662 0.025073 0.121967 0.054683 0.000302 0.471732 0.467271 0.469343 0.000026 0.382400 0.398210 0.386411 0.000026 0.030104 0.132531 0.060413 0.000620 0.020041 0.111403 0.048953 0.000606 0.463991 0.459006 0.462236 0.000053 0.479473 0.475536 0.476450 0.000054 0.377214 0.393711 0.381872 0.000053 0.387586 0.402710 0.390951 0.000053 971.920000 984.160000 977.300667 353.478871 1075.380000 1062.780000 1070.094200 369.331673 7952.700000 7953.060000 7952.605133 641.978617
663 0.024840 0.122158 0.054538 0.000303 0.470217 0.466450 0.469362 0.000027 0.381142 0.397592 0.386397 0.000026 0.029519 0.132979 0.060110 0.000621 0.020162 0.111337 0.048967 0.000601 0.463032 0.458821 0.462277 0.000053 0.477402 0.474079 0.476446 0.000054 0.376329 0.393653 0.381843 0.000052 0.385954 0.401531 0.390950 0.000053 976.520000 981.890000 977.267733 351.191529 1075.860000 1065.500000 1070.193533 372.597099 7947.620000 7952.610000 7952.538733 644.928025
664 0.025072 0.120078 0.054572 0.000297 0.470303 0.467167 0.469404 0.000026 0.381257 0.397749 0.386438 0.000026 0.029376 0.127212 0.059943 0.000612 0.020768 0.112944 0.049200 0.000604 0.462774 0.459770 0.462319 0.000053 0.477833 0.474564 0.476490 0.000053 0.376094 0.393258 0.381844 0.000053 0.386420 0.402240 0.391032 0.000052 973.720000 983.250000 977.476667 345.237668 1075.920000 1063.610000 1069.932200 374.457801 7950.360000 7953.140000 7952.591133 649.213738
665 0.024847 0.120056 0.054659 0.000296 0.470786 0.467886 0.469446 0.000026 0.381598 0.398320 0.386489 0.000026 0.029064 0.127518 0.059869 0.000611 0.020629 0.112594 0.049450 0.000600 0.463349 0.461390 0.462297 0.000053 0.478223 0.474382 0.476594 0.000053 0.376492 0.394616 0.381812 0.000053 0.386704 0.402024 0.391165 0.000053 976.170000 980.140000 977.710867 345.511737 1078.400000 1064.110000 1070.063000 370.338471 7945.430000 7955.750000 7952.226133 651.038868
666 0.024670 0.121368 0.054699 0.000304 0.470209 0.467942 0.469487 0.000026 0.381101 0.398628 0.386530 0.000026 0.029713 0.133067 0.059838 0.000623 0.019626 0.109669 0.049560 0.000599 0.461827 0.461101 0.462306 0.000052 0.478591 0.474783 0.476669 0.000052 0.375405 0.395495 0.381813 0.000053 0.386798 0.401761 0.391247 0.000052 973.980000 984.970000 977.475367 351.534156 1075.450000 1063.270000 1070.161333 362.238803 7950.570000 7951.760000 7952.363300 661.233676
667 0.024746 0.120453 0.054487 0.000296 0.470517 0.467997 0.469542 0.000026 0.381363 0.398488 0.386531 0.000026 0.029305 0.124368 0.059382 0.000604 0.020187 0.116538 0.049592 0.000611 0.463942 0.461596 0.462327 0.000051 0.477092 0.474397 0.476758 0.000052 0.377014 0.394151 0.381738 0.000052 0.385711 0.402825 0.391324 0.000052 977.320000 981.020000 977.411167 350.699968 1073.420000 1064.550000 1070.234267 361.602531 7949.260000 7954.430000 7952.354567 666.394125
668 0.024707 0.119282 0.054548 0.000297 0.470650 0.467714 0.469561 0.000026 0.381461 0.398028 0.386558 0.000026 0.029379 0.124871 0.059314 0.000607 0.020034 0.113692 0.049781 0.000616 0.462474 0.460379 0.462377 0.000051 0.478826 0.475050 0.476745 0.000052 0.375855 0.393278 0.381764 0.000052 0.387067 0.402778 0.391352 0.000052 976.230000 982.540000 977.327533 350.937828 1074.600000 1063.330000 1070.158467 364.828789 7949.170000 7954.130000 7952.514000 678.281651
669 0.024529 0.119698 0.054504 0.000300 0.472403 0.467949 0.469590 0.000026 0.382828 0.398299 0.386573 0.000026 0.029109 0.126298 0.059452 0.000602 0.019948 0.113098 0.049556 0.000614 0.464537 0.461462 0.462380 0.000051 0.480270 0.474435 0.476800 0.000052 0.377451 0.394429 0.381794 0.000051 0.388205 0.402168 0.391351 0.000052 978.030000 983.560000 977.321767 350.084245 1074.540000 1064.110000 1070.043900 362.659209 7947.430000 7952.330000 7952.634333 685.783196
670 0.024469 0.119710 0.054377 0.000294 0.471553 0.468407 0.469644 0.000025 0.382136 0.398668 0.386591 0.000025 0.028752 0.123087 0.059296 0.000597 0.020187 0.116334 0.049458 0.000608 0.464824 0.461709 0.462413 0.000050 0.478282 0.475106 0.476876 0.000053 0.377610 0.393984 0.381789 0.000051 0.386663 0.403351 0.391393 0.000053 977.120000 978.110000 977.576033 352.967316 1072.340000 1062.610000 1069.982733 361.717677 7950.540000 7959.280000 7952.441233 686.664824
671 0.024322 0.120335 0.054504 0.000301 0.471509 0.468337 0.469645 0.000025 0.382071 0.398737 0.386617 0.000026 0.028915 0.119539 0.059522 0.000605 0.019729 0.121132 0.049485 0.000621 0.463870 0.461798 0.462413 0.000051 0.479147 0.474876 0.476878 0.000052 0.376879 0.393346 0.381835 0.000051 0.387263 0.404128 0.391399 0.000053 978.170000 981.320000 977.611600 351.139998 1075.550000 1064.560000 1069.853133 358.504346 7946.280000 7954.120000 7952.535267 680.455223
672 0.024477 0.116976 0.054645 0.000299 0.471235 0.468003 0.469663 0.000026 0.381883 0.397797 0.386660 0.000026 0.029426 0.121184 0.059603 0.000610 0.019529 0.112768 0.049688 0.000613 0.463142 0.461178 0.462474 0.000051 0.479327 0.474827 0.476852 0.000052 0.376399 0.393180 0.381900 0.000051 0.387367 0.402415 0.391419 0.000053 978.600000 981.370000 977.756033 349.267706 1075.890000 1066.390000 1069.805433 359.255288 7945.510000 7952.240000 7952.438533 677.341788
673 0.024234 0.119883 0.054630 0.000305 0.470793 0.468284 0.469610 0.000026 0.381481 0.398604 0.386614 0.000026 0.029058 0.124730 0.059467 0.000617 0.019411 0.115036 0.049792 0.000623 0.463685 0.460349 0.462485 0.000052 0.477900 0.476219 0.476735 0.000053 0.376760 0.393225 0.381881 0.000052 0.386203 0.403983 0.391347 0.000054 978.600000 983.030000 978.217267 352.490148 1072.630000 1064.030000 1069.729900 364.263185 7948.770000 7952.940000 7952.052833 674.447162
674 0.024653 0.121163 0.054579 0.000307 0.471322 0.469325 0.469668 0.000026 0.381988 0.399693 0.386650 0.000026 0.029316 0.124245 0.059284 0.000616 0.019990 0.118081 0.049873 0.000633 0.464263 0.462405 0.462509 0.000051 0.478382 0.476245 0.476827 0.000053 0.377273 0.394773 0.381864 0.000052 0.386703 0.404613 0.391437 0.000054 978.590000 981.940000 978.344700 351.717885 1074.650000 1064.090000 1069.732333 355.864381 7946.760000 7953.970000 7951.922967 665.454828
675 0.024422 0.120471 0.054364 0.000303 0.469913 0.467515 0.469666 0.000026 0.380815 0.398106 0.386606 0.000026 0.029252 0.122185 0.059048 0.000607 0.019592 0.118757 0.049680 0.000637 0.463354 0.459950 0.462502 0.000051 0.476472 0.475080 0.476830 0.000053 0.376534 0.392397 0.381811 0.000051 0.385096 0.403816 0.391400 0.000054 975.690000 982.780000 978.496500 357.477768 1072.610000 1062.620000 1069.399000 356.471633 7951.700000 7954.600000 7952.104500 663.814587
676 0.024526 0.117495 0.054304 0.000297 0.471822 0.468340 0.469653 0.000026 0.382363 0.398171 0.386583 0.000026 0.028895 0.122272 0.058963 0.000607 0.020157 0.112718 0.049644 0.000623 0.464671 0.460732 0.462511 0.000051 0.478972 0.475949 0.476795 0.000053 0.377516 0.393040 0.381801 0.000051 0.387209 0.403302 0.391365 0.000053 976.820000 980.690000 978.630433 357.435273 1073.250000 1062.230000 1069.255900 356.455820 7949.930000 7957.080000 7952.113667 664.135262
677 0.024177 0.118662 0.054262 0.000301 0.472234 0.467682 0.469697 0.000027 0.382622 0.397878 0.386610 0.000026 0.028981 0.119035 0.058868 0.000595 0.019374 0.118288 0.049656 0.000627 0.465497 0.460918 0.462529 0.000052 0.478970 0.474446 0.476865 0.000054 0.378194 0.392541 0.381797 0.000051 0.387051 0.403214 0.391423 0.000054 975.020000 983.800000 978.647267 354.647484 1069.560000 1064.320000 1068.838700 348.849238 7955.420000 7951.880000 7952.514033 651.828251
678 0.024289 0.121816 0.054174 0.000304 0.470551 0.467990 0.469687 0.000026 0.381299 0.398755 0.386584 0.000026 0.029474 0.127016 0.058783 0.000603 0.019105 0.116616 0.049564 0.000634 0.463368 0.459851 0.462505 0.000052 0.477735 0.476128 0.476868 0.000054 0.376589 0.393284 0.381761 0.000052 0.386009 0.404226 0.391407 0.000055 975.500000 981.690000 978.446867 348.615584 1072.100000 1063.670000 1068.427600 345.860724 7952.400000 7954.640000 7953.125533 645.196927
679 0.024306 0.120778 0.054063 0.000298 0.470657 0.467358 0.469705 0.000027 0.381387 0.398042 0.386576 0.000027 0.029182 0.121612 0.058696 0.000590 0.019430 0.119945 0.049430 0.000634 0.463633 0.460798 0.462525 0.000053 0.477681 0.473917 0.476884 0.000054 0.376743 0.392961 0.381759 0.000052 0.386031 0.403123 0.391393 0.000055 977.430000 979.870000 978.437467 334.832817 1073.100000 1064.030000 1068.147267 339.630118 7949.470000 7956.100000 7953.415267 622.856339
680 0.024353 0.119842 0.054140 0.000300 0.470756 0.468170 0.469644 0.000026 0.381475 0.398504 0.386543 0.000027 0.028922 0.123236 0.059066 0.000605 0.019785 0.116447 0.049213 0.000617 0.463693 0.460440 0.462520 0.000052 0.477818 0.475899 0.476769 0.000053 0.376739 0.392999 0.381829 0.000052 0.386211 0.404009 0.391258 0.000054 976.430000 976.900000 978.544767 333.411115 1070.930000 1064.430000 1067.779433 336.266070 7952.640000 7958.670000 7953.675800 612.391428
681 0.024148 0.121316 0.054176 0.000299 0.471217 0.466992 0.469694 0.000027 0.381803 0.397856 0.386591 0.000026 0.028600 0.132120 0.058967 0.000596 0.019695 0.110512 0.049385 0.000620 0.464532 0.459064 0.462565 0.000054 0.477901 0.474919 0.476824 0.000053 0.377346 0.393675 0.381845 0.000052 0.386260 0.402037 0.391336 0.000054 977.570000 981.890000 978.439167 329.862466 1072.960000 1061.090000 1067.539100 340.027255 7949.470000 7957.020000 7954.021733 617.552525
682 0.024016 0.119294 0.054055 0.000298 0.470548 0.468390 0.469684 0.000026 0.381242 0.398571 0.386558 0.000026 0.028326 0.119734 0.058859 0.000595 0.019707 0.118854 0.049251 0.000630 0.463126 0.461851 0.462493 0.000053 0.477971 0.474930 0.476875 0.000052 0.376166 0.393428 0.381766 0.000053 0.386318 0.403715 0.391350 0.000054 973.860000 982.050000 978.341600 326.758786 1071.100000 1059.860000 1067.215867 339.712936 7955.040000 7958.090000 7954.442533 610.386455
683 0.023995 0.119449 0.054085 0.000301 0.470332 0.467695 0.469657 0.000027 0.381065 0.398046 0.386543 0.000027 0.028498 0.126797 0.059020 0.000602 0.019493 0.112101 0.049151 0.000624 0.463300 0.460585 0.462481 0.000053 0.477365 0.474805 0.476833 0.000054 0.376339 0.393828 0.381789 0.000052 0.385790 0.402264 0.391297 0.000055 973.610000 983.580000 978.513467 331.286986 1070.420000 1064.830000 1067.094467 339.717928 7955.970000 7951.590000 7954.392067 613.110181
684 0.023840 0.120423 0.053829 0.000299 0.470896 0.467642 0.469679 0.000026 0.381485 0.398198 0.386509 0.000026 0.028583 0.124377 0.058756 0.000588 0.019097 0.116468 0.048903 0.000615 0.463494 0.460158 0.462551 0.000053 0.478298 0.475125 0.476807 0.000053 0.376511 0.393002 0.381792 0.000052 0.386458 0.403394 0.391226 0.000054 974.610000 979.460000 978.553267 331.813715 1070.750000 1060.930000 1067.324600 338.884716 7954.640000 7959.610000 7954.122133 616.641015
685 0.023709 0.120585 0.053968 0.000304 0.470889 0.467446 0.469663 0.000026 0.381453 0.398074 0.386524 0.000026 0.028447 0.130770 0.058940 0.000604 0.018971 0.110401 0.048997 0.000624 0.463510 0.460163 0.462527 0.000052 0.478269 0.474730 0.476798 0.000053 0.376497 0.394285 0.381810 0.000053 0.386409 0.401864 0.391238 0.000054 976.680000 980.980000 978.445000 340.329587 1073.970000 1062.420000 1067.650133 337.904693 7949.350000 7956.600000 7953.904867 624.271521
686 0.023946 0.116971 0.053945 0.000301 0.470650 0.467333 0.469659 0.000026 0.381309 0.397261 0.386516 0.000026 0.028339 0.112648 0.058924 0.000598 0.019553 0.121293 0.048966 0.000626 0.463845 0.458944 0.462541 0.000052 0.477454 0.475723 0.476777 0.000053 0.376744 0.389684 0.381818 0.000052 0.385874 0.404837 0.391215 0.000054 972.190000 980.770000 978.369633 347.942657 1076.680000 1060.780000 1067.542967 340.199801 7951.130000 7958.450000 7954.087400 638.506949
687 0.023711 0.118366 0.053810 0.000305 0.470624 0.467482 0.469630 0.000026 0.381241 0.397659 0.386466 0.000026 0.028545 0.126260 0.058945 0.000610 0.018877 0.110472 0.048675 0.000627 0.463972 0.460816 0.462483 0.000052 0.477276 0.474149 0.476778 0.000054 0.376887 0.393905 0.381775 0.000052 0.385596 0.401413 0.391157 0.000054 974.750000 980.830000 978.125967 347.189877 1072.870000 1058.410000 1067.563800 343.061848 7952.380000 7960.760000 7954.310233 645.044597
688 0.023821 0.121315 0.053853 0.000305 0.470863 0.468186 0.469587 0.000026 0.381455 0.398812 0.386440 0.000026 0.028763 0.125570 0.059035 0.000615 0.018878 0.117061 0.048672 0.000619 0.463958 0.461709 0.462448 0.000051 0.477768 0.474664 0.476727 0.000053 0.376919 0.394481 0.381765 0.000051 0.385990 0.403143 0.391116 0.000053 972.290000 981.140000 978.285567 346.851688 1073.940000 1060.090000 1067.497133 348.945727 7953.770000 7958.770000 7954.217300 648.303906
689 0.023753 0.118758 0.053771 0.000304 0.470600 0.467762 0.469583 0.000026 0.381231 0.397961 0.386420 0.000026 0.028442 0.124693 0.058757 0.000616 0.019064 0.112824 0.048784 0.000622 0.463785 0.461122 0.462508 0.000051 0.477415 0.474402 0.476657 0.000053 0.376717 0.393836 0.381758 0.000052 0.385745 0.402086 0.391082 0.000054 976.780000 982.530000 978.046167 352.218810 1068.620000 1061.620000 1067.588567 355.273716 7954.600000 7955.850000 7954.365267 651.908488
690 0.023880 0.119672 0.053625 0.000302 0.471076 0.467298 0.469615 0.000026 0.381637 0.397773 0.386417 0.000026 0.028779 0.123737 0.058520 0.000614 0.018982 0.115608 0.048731 0.000619 0.463328 0.460723 0.462537 0.000051 0.478824 0.473874 0.476693 0.000054 0.376418 0.393325 0.381733 0.000052 0.386856 0.402220 0.391100 0.000053 975.280000 984.230000 977.951233 358.911454 1071.770000 1060.830000 1067.516733 358.327080 7952.950000 7954.940000 7954.532033 653.664057
691 0.023838 0.122316 0.053705 0.000304 0.470958 0.467297 0.469566 0.000026 0.381534 0.398301 0.386394 0.000026 0.028612 0.126797 0.058394 0.000620 0.019064 0.117835 0.049015 0.000621 0.464193 0.459709 0.462463 0.000051 0.477723 0.474885 0.476669 0.000053 0.377077 0.393127 0.381649 0.000052 0.385991 0.403475 0.391139 0.000053 971.760000 982.690000 978.161500 361.244657 1072.940000 1063.090000 1067.416267 357.266887 7955.300000 7954.220000 7954.422233 654.622878
692 0.023813 0.118419 0.053557 0.000296 0.470690 0.467787 0.469549 0.000026 0.381315 0.397913 0.386351 0.000026 0.028998 0.120972 0.058207 0.000601 0.018628 0.115865 0.048907 0.000621 0.463906 0.459978 0.462476 0.000051 0.477475 0.475596 0.476623 0.000053 0.376924 0.392177 0.381622 0.000051 0.385706 0.403650 0.391080 0.000054 973.170000 980.110000 977.935633 366.136288 1068.040000 1059.670000 1067.212500 358.205894 7958.790000 7960.220000 7954.851867 651.677793
693 0.023683 0.118978 0.053543 0.000299 0.471515 0.467855 0.469551 0.000026 0.381949 0.398080 0.386349 0.000026 0.027943 0.123900 0.058092 0.000605 0.019424 0.114057 0.048994 0.000618 0.464613 0.461136 0.462491 0.000051 0.478418 0.474574 0.476611 0.000053 0.377279 0.393689 0.381611 0.000051 0.386619 0.402471 0.391087 0.000053 975.640000 982.140000 977.849367 368.125374 1068.690000 1060.150000 1066.898500 359.447754 7955.670000 7957.710000 7955.252133 647.969702
694 0.023916 0.118292 0.053553 0.000299 0.470715 0.467128 0.469532 0.000026 0.381356 0.397360 0.386336 0.000026 0.028719 0.118697 0.058027 0.000604 0.019113 0.117886 0.049078 0.000627 0.463660 0.459779 0.462463 0.000051 0.477771 0.474476 0.476601 0.000052 0.376672 0.391563 0.381576 0.000051 0.386039 0.403158 0.391097 0.000054 975.600000 981.680000 977.666167 365.226234 1069.340000 1059.960000 1066.892500 365.578807 7955.060000 7958.360000 7955.441333 639.521393
695 0.023396 0.117215 0.053468 0.000297 0.470426 0.468269 0.469466 0.000026 0.381020 0.398059 0.386266 0.000026 0.028012 0.113806 0.057968 0.000595 0.018779 0.120624 0.048967 0.000626 0.464503 0.461918 0.462456 0.000051 0.476349 0.474621 0.476476 0.000053 0.377205 0.392296 0.381558 0.000051 0.384835 0.403822 0.390974 0.000054 975.340000 982.630000 977.635400 360.578796 1067.030000 1059.040000 1066.677000 367.089179 7957.630000 7958.330000 7955.687600 637.905923
696 0.023426 0.121074 0.053441 0.000301 0.471024 0.468809 0.469451 0.000026 0.381504 0.399262 0.386249 0.000026 0.028247 0.125463 0.058079 0.000609 0.018605 0.116685 0.048803 0.000625 0.464573 0.462392 0.462449 0.000051 0.477476 0.475227 0.476452 0.000053 0.377307 0.395006 0.381575 0.000052 0.385701 0.403519 0.390923 0.000054 975.390000 981.380000 977.605167 355.925312 1069.240000 1057.240000 1066.552567 368.264914 7955.370000 7961.380000 7955.842267 627.989668
697 0.023390 0.119666 0.053559 0.000304 0.470740 0.466888 0.469443 0.000026 0.381270 0.397444 0.386266 0.000026 0.028220 0.115766 0.058195 0.000610 0.018561 0.123567 0.048922 0.000648 0.463596 0.460706 0.462387 0.000051 0.477884 0.473071 0.476498 0.000053 0.376521 0.391718 0.381548 0.000051 0.386019 0.403170 0.390983 0.000055 978.170000 982.040000 977.556000 354.246193 1067.420000 1059.790000 1066.397133 370.060125 7954.410000 7958.170000 7956.046867 625.986183
698 0.023414 0.118904 0.053533 0.000305 0.470671 0.468550 0.469471 0.000026 0.381220 0.398621 0.386284 0.000026 0.028565 0.124162 0.058331 0.000616 0.018263 0.113646 0.048735 0.000643 0.463240 0.461234 0.462509 0.000051 0.478103 0.475867 0.476434 0.000053 0.376305 0.393819 0.381673 0.000052 0.386135 0.403423 0.390894 0.000054 977.560000 982.280000 977.508900 350.783764 1071.310000 1059.880000 1066.051733 370.193224 7951.130000 7957.840000 7956.439367 627.436850
699 0.023774 0.119840 0.053586 0.000305 0.471107 0.467941 0.469410 0.000027 0.381641 0.398321 0.386246 0.000027 0.028585 0.122828 0.058314 0.000614 0.018963 0.116852 0.048858 0.000639 0.464029 0.461306 0.462495 0.000052 0.478185 0.474577 0.476325 0.000054 0.376940 0.393610 0.381659 0.000052 0.386341 0.403032 0.390832 0.000055 976.410000 984.250000 977.627700 349.011947 1066.960000 1058.740000 1065.595300 369.282810 7956.630000 7957.010000 7956.777000 616.408326
700 0.023582 0.118296 0.053559 0.000302 0.471398 0.467918 0.469464 0.000026 0.381835 0.397993 0.386283 0.000026 0.028442 0.128090 0.058387 0.000618 0.018722 0.108502 0.048731 0.000631 0.464198 0.461120 0.462578 0.000051 0.478598 0.474715 0.476351 0.000054 0.377047 0.394514 0.381739 0.000052 0.386622 0.401472 0.390827 0.000053 976.100000 979.050000 978.000033 347.805342 1067.850000 1058.520000 1065.091667 366.140157 7956.050000 7962.430000 7956.908300 611.341494
701 0.023313 0.120254 0.053687 0.000306 0.471228 0.467274 0.469466 0.000026 0.381645 0.397870 0.386310 0.000027 0.028639 0.124402 0.058628 0.000612 0.017987 0.116105 0.048746 0.000641 0.464011 0.460460 0.462627 0.000052 0.478445 0.474087 0.476304 0.000054 0.376937 0.393248 0.381827 0.000053 0.386354 0.402491 0.390793 0.000055 976.710000 980.670000 978.274733 342.998133 1065.990000 1062.630000 1064.651333 364.613482 7957.300000 7956.700000 7957.073933 610.702289
702 0.023060 0.120421 0.053563 0.000307 0.470910 0.467290 0.469455 0.000027 0.381340 0.397916 0.386277 0.000027 0.027742 0.124765 0.058434 0.000607 0.018379 0.116077 0.048692 0.000639 0.463393 0.461257 0.462521 0.000053 0.478427 0.473323 0.476389 0.000053 0.376263 0.393958 0.381704 0.000053 0.386418 0.401873 0.390850 0.000054 977.140000 982.580000 978.600867 342.276096 1067.600000 1059.750000 1064.319533 367.635414 7955.260000 7957.670000 7957.079600 613.220092
703 0.022849 0.119922 0.053284 0.000306 0.471623 0.468080 0.469509 0.000027 0.381868 0.398449 0.386264 0.000027 0.027144 0.120311 0.058164 0.000599 0.018554 0.119532 0.048405 0.000633 0.464139 0.460861 0.462557 0.000052 0.479106 0.475300 0.476461 0.000054 0.376740 0.392751 0.381679 0.000052 0.386995 0.404147 0.390850 0.000054 976.710000 982.090000 978.837800 344.928954 1065.630000 1056.590000 1063.933033 367.649497 7957.660000 7961.320000 7957.229167 611.082910
704 0.023003 0.120376 0.053196 0.000306 0.471370 0.466868 0.469597 0.000026 0.381696 0.397570 0.386317 0.000026 0.028239 0.121089 0.058099 0.000604 0.017767 0.119662 0.048293 0.000645 0.464367 0.460359 0.462675 0.000052 0.478373 0.473377 0.476519 0.000054 0.377141 0.392505 0.381760 0.000051 0.386252 0.402634 0.390874 0.000053 978.030000 979.360000 979.171433 341.858947 1065.130000 1059.650000 1063.557400 360.118813 7956.840000 7960.990000 7957.271167 601.952416
705 0.022955 0.119489 0.053316 0.000303 0.470277 0.467174 0.469633 0.000026 0.380812 0.397637 0.386370 0.000026 0.028505 0.120017 0.058388 0.000612 0.017404 0.118961 0.048244 0.000624 0.462705 0.459954 0.462663 0.000053 0.477849 0.474395 0.476604 0.000052 0.375865 0.391966 0.381808 0.000052 0.385760 0.403309 0.390932 0.000053 981.230000 981.340000 979.419567 341.753035 1066.080000 1058.730000 1063.145833 365.630981 7952.690000 7959.930000 7957.434600 607.557326
706 0.022598 0.119193 0.053483 0.000304 0.469793 0.467186 0.469629 0.000026 0.380354 0.397587 0.386400 0.000026 0.027729 0.125775 0.058626 0.000609 0.017467 0.112611 0.048339 0.000636 0.462537 0.460551 0.462649 0.000052 0.477049 0.473821 0.476609 0.000053 0.375576 0.393596 0.381845 0.000051 0.385133 0.401579 0.390955 0.000053 977.700000 985.060000 979.652767 337.142068 1066.400000 1057.460000 1062.621400 362.604196 7955.900000 7957.480000 7957.725833 606.584439
707 0.022565 0.121080 0.053594 0.000305 0.470871 0.467672 0.469621 0.000026 0.381209 0.398353 0.386416 0.000026 0.027886 0.128817 0.058778 0.000621 0.017244 0.113342 0.048411 0.000647 0.463099 0.460955 0.462709 0.000052 0.478642 0.474389 0.476533 0.000053 0.376056 0.394527 0.381923 0.000052 0.386362 0.402180 0.390908 0.000054 977.860000 981.300000 979.652833 340.498758 1065.320000 1059.070000 1062.276867 360.727553 7956.820000 7959.630000 7958.070300 621.511924
708 0.022655 0.118183 0.053663 0.000315 0.470295 0.468142 0.469704 0.000026 0.380767 0.398150 0.386496 0.000026 0.027291 0.122107 0.058898 0.000637 0.018019 0.114260 0.048428 0.000651 0.464505 0.461279 0.462719 0.000051 0.476086 0.475005 0.476689 0.000054 0.377062 0.393445 0.381955 0.000052 0.384472 0.402856 0.391037 0.000055 976.960000 981.370000 979.774267 341.165075 1065.190000 1061.200000 1061.707667 360.064040 7957.850000 7957.430000 7958.518067 628.002935
709 0.022223 0.119219 0.053261 0.000313 0.470215 0.467503 0.469687 0.000026 0.380617 0.397846 0.386402 0.000027 0.027310 0.122374 0.058452 0.000625 0.017135 0.116063 0.048070 0.000652 0.463090 0.460016 0.462707 0.000050 0.477341 0.474991 0.476666 0.000054 0.375934 0.392487 0.381856 0.000052 0.385300 0.403206 0.390947 0.000054 978.260000 986.670000 979.982933 339.418933 1065.710000 1055.610000 1061.487600 360.499331 7956.030000 7957.720000 7958.529467 629.911893
710 0.022218 0.118927 0.052881 0.000316 0.471802 0.468419 0.469672 0.000026 0.381885 0.398521 0.386314 0.000026 0.027604 0.116874 0.057969 0.000617 0.016831 0.120980 0.047793 0.000653 0.464277 0.461370 0.462757 0.000049 0.479326 0.475468 0.476587 0.000054 0.376942 0.392471 0.381799 0.000051 0.386827 0.404571 0.390828 0.000055 976.420000 985.150000 979.899967 344.776612 1067.000000 1052.830000 1061.468233 358.394135 7956.580000 7962.020000 7958.631800 633.389869
711 0.022017 0.121395 0.052649 0.000311 0.470793 0.468296 0.469723 0.000026 0.381038 0.398916 0.386308 0.000026 0.027674 0.123300 0.057860 0.000619 0.016360 0.119490 0.047438 0.000639 0.463623 0.462276 0.462788 0.000050 0.477963 0.474316 0.476658 0.000054 0.376433 0.394481 0.381802 0.000052 0.385642 0.403350 0.390814 0.000054 978.120000 984.840000 979.789133 352.020716 1065.100000 1053.400000 1061.476000 355.892121 7956.780000 7961.760000 7958.734867 642.129350
712 0.021964 0.120597 0.052564 0.000308 0.471661 0.467778 0.469702 0.000026 0.381721 0.398342 0.386274 0.000026 0.027167 0.129465 0.057701 0.000614 0.016761 0.111729 0.047426 0.000639 0.464314 0.461692 0.462755 0.000049 0.479007 0.473863 0.476648 0.000054 0.376885 0.395247 0.381744 0.000051 0.386558 0.401437 0.390804 0.000054 979.200000 981.990000 979.656400 354.335064 1068.170000 1054.970000 1061.464967 356.748908 7952.630000 7963.040000 7958.878633 642.119404
713 0.021721 0.118561 0.052429 0.000305 0.471234 0.467556 0.469778 0.000026 0.381332 0.397757 0.386308 0.000026 0.027257 0.123339 0.057708 0.000609 0.016186 0.113782 0.047150 0.000644 0.464223 0.460998 0.462807 0.000050 0.478246 0.474113 0.476749 0.000054 0.376829 0.393466 0.381787 0.000051 0.385834 0.402047 0.390830 0.000055 976.330000 984.050000 979.467833 353.086004 1065.830000 1061.090000 1061.416033 355.138132 7957.840000 7954.860000 7959.116133 629.951453
714 0.021713 0.117480 0.052384 0.000308 0.470416 0.468209 0.469767 0.000026 0.380676 0.398063 0.386291 0.000026 0.027225 0.117788 0.057674 0.000618 0.016201 0.117173 0.047094 0.000640 0.463032 0.461828 0.462794 0.000049 0.477801 0.474590 0.476741 0.000053 0.375871 0.393020 0.381770 0.000051 0.385481 0.403107 0.390811 0.000054 978.480000 982.200000 979.519533 356.833833 1066.750000 1057.020000 1061.302300 353.938532 7954.770000 7960.780000 7959.178167 641.511616
715 0.021467 0.117187 0.052228 0.000309 0.470485 0.467706 0.469689 0.000026 0.380682 0.397602 0.386197 0.000026 0.027048 0.125701 0.057669 0.000625 0.015885 0.108673 0.046787 0.000640 0.463202 0.461659 0.462708 0.000050 0.477769 0.473753 0.476670 0.000054 0.375971 0.394467 0.381700 0.000051 0.385392 0.400737 0.390693 0.000054 976.110000 984.220000 979.583333 356.431386 1064.870000 1056.020000 1061.264500 357.245831 7959.020000 7959.760000 7959.152167 646.351311
716 0.021188 0.117378 0.052213 0.000307 0.471545 0.468288 0.469756 0.000026 0.381473 0.398106 0.386247 0.000026 0.026552 0.117344 0.057721 0.000623 0.015824 0.117412 0.046705 0.000638 0.464922 0.462253 0.462779 0.000050 0.478168 0.474322 0.476733 0.000054 0.377248 0.393271 0.381767 0.000052 0.385699 0.402940 0.390728 0.000053 976.790000 980.680000 979.650633 362.385862 1067.040000 1055.510000 1061.493433 355.811409 7956.170000 7963.810000 7958.855933 655.664050
717 0.021163 0.117466 0.051922 0.000308 0.471027 0.467581 0.469746 0.000026 0.381054 0.397558 0.386181 0.000026 0.026303 0.118773 0.057460 0.000621 0.016024 0.116159 0.046384 0.000630 0.464687 0.460905 0.462749 0.000050 0.477367 0.474257 0.476742 0.000053 0.377010 0.392479 0.381692 0.000052 0.385098 0.402637 0.390671 0.000053 977.840000 985.870000 979.818900 357.462397 1066.160000 1055.290000 1061.287633 357.706031 7956.000000 7958.840000 7958.893467 642.794832
718 0.021019 0.118807 0.051588 0.000308 0.471521 0.469136 0.469758 0.000026 0.381420 0.399071 0.386124 0.000026 0.026419 0.123760 0.057174 0.000615 0.015619 0.113855 0.046002 0.000633 0.464413 0.462091 0.462746 0.000050 0.478628 0.476181 0.476770 0.000054 0.376814 0.394425 0.381631 0.000051 0.386026 0.403716 0.390617 0.000053 976.630000 983.600000 979.440400 361.907909 1065.420000 1052.650000 1061.529400 357.902762 7957.950000 7963.750000 7959.030200 639.654236
719 0.021080 0.116614 0.051394 0.000302 0.470958 0.468067 0.469765 0.000026 0.380983 0.397776 0.386091 0.000026 0.026688 0.120146 0.057040 0.000605 0.015473 0.113081 0.045748 0.000629 0.464198 0.461436 0.462713 0.000051 0.477718 0.474698 0.476818 0.000052 0.376696 0.393178 0.381578 0.000051 0.385269 0.402374 0.390604 0.000052 976.860000 979.410000 979.376000 362.606157 1066.680000 1051.570000 1061.544200 353.787175 7956.460000 7969.020000 7959.079800 639.017881
720 0.020999 0.117093 0.051278 0.000306 0.472281 0.468067 0.469795 0.000025 0.382025 0.397872 0.386092 0.000025 0.026625 0.119062 0.056929 0.000610 0.015373 0.115124 0.045627 0.000629 0.464619 0.461106 0.462777 0.000050 0.479943 0.475027 0.476813 0.000052 0.377020 0.392697 0.381607 0.000051 0.387029 0.403047 0.390576 0.000052 977.940000 984.600000 979.358133 363.810243 1064.620000 1058.160000 1061.554867 356.893405 7957.440000 7957.240000 7959.087000 649.038355
721 0.020933 0.117695 0.051258 0.000305 0.470712 0.467159 0.469878 0.000026 0.380756 0.397266 0.386154 0.000026 0.025948 0.122053 0.056937 0.000615 0.015918 0.113337 0.045578 0.000624 0.463682 0.459801 0.462836 0.000050 0.477741 0.474517 0.476921 0.000053 0.376136 0.392252 0.381656 0.000052 0.385376 0.402281 0.390652 0.000053 975.060000 985.240000 979.166833 365.547763 1065.930000 1055.970000 1061.487900 358.376451 7959.010000 7958.790000 7959.345267 654.140330
722 0.020831 0.116726 0.051074 0.000300 0.471436 0.468300 0.469876 0.000026 0.381315 0.397986 0.386116 0.000026 0.026094 0.123437 0.056654 0.000614 0.015567 0.110016 0.045494 0.000618 0.464720 0.460973 0.462845 0.000050 0.478153 0.475628 0.476907 0.000053 0.376995 0.393466 0.381607 0.000050 0.385636 0.402506 0.390625 0.000053 975.910000 982.560000 978.901567 367.787178 1065.450000 1054.690000 1061.434733 364.151175 7958.640000 7962.750000 7959.663700 660.411187
723 0.020778 0.117853 0.050993 0.000302 0.471335 0.468511 0.469854 0.000026 0.381224 0.398380 0.386082 0.000026 0.025804 0.130036 0.056445 0.000605 0.015753 0.105669 0.045542 0.000628 0.464101 0.461966 0.462829 0.000049 0.478570 0.475056 0.476879 0.000052 0.376442 0.395580 0.381552 0.000051 0.386006 0.401179 0.390611 0.000053 973.950000 980.500000 978.857500 360.490450 1063.740000 1056.010000 1061.578567 362.242312 7962.310000 7963.490000 7959.563933 648.959064
724 0.020269 0.114234 0.051116 0.000302 0.471463 0.468338 0.469854 0.000026 0.381224 0.397517 0.386106 0.000026 0.025292 0.119705 0.056651 0.000608 0.015245 0.108763 0.045581 0.000618 0.464862 0.460882 0.462810 0.000050 0.478064 0.475795 0.476898 0.000053 0.376948 0.392647 0.381578 0.000051 0.385500 0.402388 0.390634 0.000054 976.490000 981.860000 978.659100 359.220555 1066.340000 1057.190000 1061.616200 360.249134 7957.170000 7960.950000 7959.724700 641.038355
725 0.020525 0.117506 0.050976 0.000308 0.470682 0.468139 0.469928 0.000025 0.380650 0.398012 0.386138 0.000026 0.025718 0.120486 0.056603 0.000630 0.015330 0.114526 0.045348 0.000626 0.464105 0.461634 0.462906 0.000049 0.477258 0.474644 0.476951 0.000053 0.376428 0.393404 0.381646 0.000052 0.384873 0.402620 0.390630 0.000053 977.070000 983.000000 978.371233 352.006534 1067.580000 1057.040000 1061.931600 359.507665 7955.350000 7959.960000 7959.697167 629.983039
726 0.020611 0.116223 0.050723 0.000301 0.471177 0.468323 0.469856 0.000025 0.381064 0.397903 0.386030 0.000026 0.025858 0.121251 0.056195 0.000615 0.015363 0.111195 0.045251 0.000616 0.464426 0.461343 0.462825 0.000049 0.477928 0.475303 0.476887 0.000052 0.376712 0.393325 0.381499 0.000051 0.385415 0.402481 0.390560 0.000053 976.200000 982.830000 978.061167 353.619541 1066.710000 1054.730000 1061.837533 358.841668 7957.090000 7962.440000 7960.101300 627.313639
727 0.020557 0.117481 0.050821 0.000303 0.471667 0.468170 0.469868 0.000025 0.381445 0.398032 0.386058 0.000026 0.026114 0.120491 0.056349 0.000622 0.014999 0.114470 0.045292 0.000621 0.465607 0.462280 0.462901 0.000049 0.477727 0.474061 0.476835 0.000052 0.377708 0.393922 0.381590 0.000052 0.385182 0.402143 0.390526 0.000053 974.220000 983.970000 977.848033 358.318368 1065.260000 1055.360000 1061.670033 351.189281 7960.520000 7960.670000 7960.481933 625.882212
728 0.020525 0.116897 0.050865 0.000305 0.471138 0.468328 0.469822 0.000026 0.381015 0.398042 0.386031 0.000026 0.025119 0.117855 0.056327 0.000615 0.015930 0.115938 0.045403 0.000628 0.464453 0.461939 0.462829 0.000049 0.477823 0.474716 0.476815 0.000053 0.376586 0.393123 0.381529 0.000051 0.385444 0.402961 0.390533 0.000054 973.290000 982.150000 977.951500 357.284344 1065.540000 1059.880000 1061.412333 351.474805 7961.170000 7957.970000 7960.636167 626.372758
729 0.020572 0.118040 0.050968 0.000308 0.471163 0.468756 0.469775 0.000025 0.381045 0.398613 0.386013 0.000026 0.025471 0.125201 0.056619 0.000636 0.015673 0.110880 0.045317 0.000621 0.464299 0.461543 0.462783 0.000050 0.478028 0.475969 0.476766 0.000053 0.376534 0.394275 0.381550 0.000051 0.385557 0.402951 0.390476 0.000054 972.610000 983.040000 977.798700 355.435460 1067.140000 1055.360000 1061.321633 348.592699 7960.250000 7961.600000 7960.879667 626.299856
730 0.020492 0.117005 0.051040 0.000308 0.470713 0.467526 0.469677 0.000026 0.380669 0.397421 0.385950 0.000026 0.025790 0.120592 0.056541 0.000627 0.015194 0.113417 0.045540 0.000628 0.464017 0.460863 0.462734 0.000049 0.477409 0.474188 0.476621 0.000054 0.376371 0.392809 0.381495 0.000051 0.384966 0.402034 0.390405 0.000054 972.780000 979.340000 977.704900 357.319313 1063.410000 1059.770000 1061.251500 352.527796 7963.810000 7960.890000 7961.043600 637.519134
731 0.020153 0.115651 0.050818 0.000306 0.471053 0.466621 0.469725 0.000026 0.380873 0.396427 0.385944 0.000026 0.025244 0.118388 0.056355 0.000630 0.015061 0.112913 0.045281 0.000616 0.463861 0.460690 0.462831 0.000049 0.478245 0.472553 0.476619 0.000054 0.376138 0.392229 0.381536 0.000051 0.385608 0.400625 0.390351 0.000053 973.070000 982.870000 977.511767 358.676260 1064.730000 1056.260000 1061.293600 349.154787 7962.200000 7960.870000 7961.194633 642.920097
732 0.020239 0.117569 0.050831 0.000310 0.471666 0.467747 0.469685 0.000026 0.381381 0.397711 0.385914 0.000026 0.025290 0.127265 0.056253 0.000638 0.015188 0.107872 0.045408 0.000624 0.465299 0.459670 0.462812 0.000049 0.478034 0.475823 0.476559 0.000054 0.377297 0.393189 0.381500 0.000051 0.385465 0.402233 0.390329 0.000053 975.260000 981.320000 977.172700 359.002654 1069.110000 1053.470000 1061.522500 342.847869 7955.630000 7965.210000 7961.304800 636.385350
733 0.020229 0.115454 0.050661 0.000304 0.470268 0.467800 0.469691 0.000026 0.380260 0.397331 0.385885 0.000026 0.025184 0.120910 0.056024 0.000623 0.015273 0.109999 0.045299 0.000620 0.464440 0.460931 0.462794 0.000050 0.476096 0.474669 0.476588 0.000054 0.376589 0.392927 0.381440 0.000051 0.383931 0.401735 0.390330 0.000054 974.350000 980.390000 977.115967 358.952530 1066.800000 1054.230000 1061.577300 342.108749 7958.850000 7965.380000 7961.306733 638.835573
734 0.020356 0.116181 0.050627 0.000304 0.470922 0.468174 0.469659 0.000026 0.380809 0.397775 0.385853 0.000027 0.025504 0.116387 0.055822 0.000620 0.015208 0.115975 0.045433 0.000629 0.464721 0.462309 0.462842 0.000050 0.477123 0.474039 0.476476 0.000054 0.376877 0.393124 0.381438 0.000051 0.384740 0.402426 0.390267 0.000054 974.400000 980.610000 976.793933 363.368958 1064.470000 1050.970000 1061.781733 335.018110 7961.130000 7968.420000 7961.424333 640.119595
735 0.020137 0.117361 0.050735 0.000308 0.471868 0.467602 0.469687 0.000026 0.381522 0.397554 0.385897 0.000026 0.024449 0.120559 0.055733 0.000624 0.015826 0.114163 0.045738 0.000643 0.465611 0.460730 0.462892 0.000051 0.478125 0.474474 0.476481 0.000054 0.377379 0.392696 0.381460 0.000051 0.385665 0.402412 0.390333 0.000055 973.740000 975.930000 976.731000 364.012778 1066.670000 1054.430000 1061.664700 339.765658 7959.590000 7969.640000 7961.604300 644.585396
736 0.019816 0.118033 0.050614 0.000307 0.471162 0.468790 0.469666 0.000027 0.380893 0.398639 0.385856 0.000027 0.024493 0.123640 0.055561 0.000625 0.015139 0.112427 0.045667 0.000635 0.463911 0.460904 0.462921 0.000051 0.478413 0.476676 0.476412 0.000054 0.376028 0.393451 0.381449 0.000052 0.385758 0.403826 0.390263 0.000056 972.690000 978.750000 976.785200 358.618467 1065.920000 1055.460000 1061.640300 339.615263 7961.390000 7965.790000 7961.574500 638.951548
737 0.019926 0.117719 0.050691 0.000306 0.471303 0.467449 0.469625 0.000026 0.381028 0.397503 0.385839 0.000027 0.024727 0.120957 0.055471 0.000610 0.015126 0.114480 0.045911 0.000652 0.465262 0.460653 0.462902 0.000050 0.477345 0.474245 0.476349 0.000054 0.377155 0.392714 0.381415 0.000051 0.384901 0.402292 0.390262 0.000056 973.650000 980.230000 976.513100 360.355162 1067.690000 1056.320000 1061.423400 346.772409 7958.660000 7963.450000 7962.063500 641.046122
738 0.019809 0.118213 0.050661 0.000308 0.470597 0.467468 0.469582 0.000027 0.380439 0.397617 0.385797 0.000027 0.024419 0.120650 0.055471 0.000622 0.015198 0.115777 0.045851 0.000644 0.463765 0.461266 0.462964 0.000050 0.477428 0.473669 0.476199 0.000055 0.375896 0.393143 0.381466 0.000052 0.384982 0.402091 0.390129 0.000056 975.910000 980.150000 976.464967 361.972096 1069.710000 1054.140000 1061.546467 354.862671 7954.380000 7965.710000 7961.988567 647.504800
739 0.019799 0.118142 0.050644 0.000314 0.471022 0.467579 0.469513 0.000027 0.380778 0.397692 0.385740 0.000027 0.024258 0.121989 0.055402 0.000642 0.015340 0.114295 0.045886 0.000654 0.464492 0.460884 0.462897 0.000050 0.477553 0.474275 0.476130 0.000054 0.376445 0.393105 0.381398 0.000052 0.385111 0.402279 0.390082 0.000055 977.760000 980.940000 976.464600 365.458215 1070.780000 1051.080000 1061.683600 356.895134 7951.460000 7967.980000 7961.851800 648.838189
740 0.019500 0.117017 0.050208 0.000309 0.470661 0.468067 0.469505 0.000026 0.380429 0.397857 0.385645 0.000026 0.024201 0.121470 0.054771 0.000630 0.014799 0.112564 0.045645 0.000646 0.464405 0.460981 0.462908 0.000049 0.476917 0.475152 0.476101 0.000054 0.376364 0.393079 0.381281 0.000051 0.384493 0.402635 0.390010 0.000055 974.990000 980.750000 976.657833 367.882443 1071.030000 1058.460000 1062.317267 361.624883 7953.980000 7960.790000 7961.024900 647.744750
741 0.019235 0.117146 0.050230 0.000308 0.470756 0.466618 0.469471 0.000026 0.380452 0.396724 0.385623 0.000027 0.023133 0.117797 0.054716 0.000613 0.015336 0.116495 0.045744 0.000647 0.464324 0.460613 0.462883 0.000049 0.477188 0.472623 0.476060 0.000055 0.376086 0.392050 0.381249 0.000051 0.384817 0.401397 0.389997 0.000055 978.390000 979.890000 976.637333 365.694810 1066.980000 1052.890000 1062.472633 363.450361 7954.630000 7967.220000 7960.890033 650.857137
742 0.019451 0.119473 0.050328 0.000315 0.470049 0.468250 0.469430 0.000026 0.379929 0.398495 0.385609 0.000027 0.023960 0.120329 0.054884 0.000631 0.014943 0.118616 0.045772 0.000658 0.462970 0.461851 0.462855 0.000049 0.477128 0.474649 0.476004 0.000056 0.375168 0.393547 0.381261 0.000052 0.384691 0.403443 0.389957 0.000055 975.780000 978.280000 976.836267 359.754303 1069.070000 1055.650000 1062.694567 363.179197 7955.150000 7966.070000 7960.469167 648.418041
743 0.019276 0.117818 0.050143 0.000315 0.470796 0.467287 0.469437 0.000026 0.380492 0.397393 0.385578 0.000027 0.024224 0.125171 0.054696 0.000632 0.014329 0.110465 0.045590 0.000652 0.464459 0.461675 0.462865 0.000049 0.477133 0.472900 0.476009 0.000056 0.376412 0.394374 0.381231 0.000052 0.384572 0.400413 0.389925 0.000056 975.590000 979.460000 977.062733 363.349184 1069.210000 1054.810000 1062.822067 357.291062 7955.200000 7965.730000 7960.115200 647.003439
744 0.019032 0.115513 0.049790 0.000312 0.471314 0.467336 0.469430 0.000026 0.380857 0.396971 0.385502 0.000027 0.023026 0.115630 0.054315 0.000623 0.015038 0.115395 0.045266 0.000649 0.464201 0.460937 0.462820 0.000049 0.478426 0.473735 0.476040 0.000055 0.375966 0.391875 0.381119 0.000052 0.385748 0.402067 0.389885 0.000055 977.810000 981.080000 977.137967 371.674534 1066.780000 1058.740000 1062.944000 347.950771 7955.410000 7960.180000 7959.918033 657.394982
745 0.019275 0.116392 0.049628 0.000315 0.471328 0.468194 0.469434 0.000026 0.380917 0.397834 0.385473 0.000027 0.023844 0.115923 0.054337 0.000629 0.014706 0.116862 0.044920 0.000652 0.464278 0.461766 0.462792 0.000049 0.478377 0.474622 0.476077 0.000055 0.376191 0.392597 0.381101 0.000052 0.385643 0.403070 0.389845 0.000055 980.080000 980.250000 977.128767 371.542745 1070.200000 1056.700000 1063.186667 337.158197 7949.720000 7963.050000 7959.684567 658.993664
746 0.019139 0.116306 0.049461 0.000315 0.471393 0.467167 0.469387 0.000026 0.380943 0.396995 0.385401 0.000027 0.023077 0.117245 0.054323 0.000623 0.015200 0.115367 0.044598 0.000646 0.464999 0.461482 0.462719 0.000050 0.477788 0.472851 0.476055 0.000054 0.376615 0.392635 0.381040 0.000052 0.385270 0.401354 0.389763 0.000055 977.110000 978.820000 977.652800 371.279158 1068.270000 1055.790000 1063.201100 323.711515 7954.620000 7965.390000 7959.146100 639.572771
747 0.018899 0.114957 0.049130 0.000307 0.470825 0.468383 0.469391 0.000026 0.380440 0.397698 0.385339 0.000026 0.022990 0.122893 0.054072 0.000606 0.014808 0.107021 0.044188 0.000634 0.463428 0.461486 0.462677 0.000050 0.478223 0.475279 0.476106 0.000053 0.375340 0.393768 0.380956 0.000052 0.385540 0.401628 0.389722 0.000054 979.020000 979.820000 977.842900 372.606314 1072.080000 1057.090000 1063.460900 314.795245 7948.900000 7963.090000 7958.696200 630.357094
748 0.018963 0.115370 0.049194 0.000311 0.471024 0.467744 0.469359 0.000026 0.380612 0.397269 0.385326 0.000026 0.023277 0.118852 0.054159 0.000631 0.014649 0.111887 0.044230 0.000631 0.464826 0.460864 0.462671 0.000050 0.477221 0.474623 0.476047 0.000054 0.376517 0.392462 0.380969 0.000052 0.384707 0.402076 0.389683 0.000053 981.190000 982.560000 978.241367 364.144870 1067.370000 1058.480000 1063.635500 306.358751 7951.440000 7958.960000 7958.123133 609.756185
749 0.018589 0.114675 0.049115 0.000310 0.471410 0.468106 0.469425 0.000026 0.380846 0.397419 0.385363 0.000026 0.023032 0.123293 0.053899 0.000622 0.014146 0.106057 0.044330 0.000639 0.464304 0.461213 0.462745 0.000050 0.478516 0.474998 0.476106 0.000053 0.376050 0.393629 0.380976 0.000052 0.385642 0.401210 0.389751 0.000054 978.880000 985.400000 978.621333 363.828717 1065.490000 1057.070000 1063.620800 303.508937 7955.630000 7957.530000 7957.757867 605.458161
750 0.018737 0.115157 0.049058 0.000307 0.470631 0.468458 0.469482 0.000026 0.380252 0.397798 0.385398 0.000026 0.022699 0.125108 0.053823 0.000623 0.014775 0.105207 0.044293 0.000623 0.464894 0.461661 0.462827 0.000050 0.476368 0.475255 0.476138 0.000054 0.376455 0.394350 0.381026 0.000052 0.384049 0.401245 0.389769 0.000054 978.350000 981.770000 978.876300 357.311874 1066.610000 1057.210000 1063.646133 302.171050 7955.040000 7961.020000 7957.477567 605.622822
751 0.018345 0.115060 0.048964 0.000310 0.471850 0.467785 0.469466 0.000026 0.381149 0.397240 0.385366 0.000026 0.022727 0.121426 0.053498 0.000619 0.013964 0.108694 0.044429 0.000633 0.464591 0.460357 0.462762 0.000050 0.479110 0.475214 0.476170 0.000053 0.376218 0.392571 0.380909 0.000051 0.386081 0.401910 0.389822 0.000053 979.120000 979.090000 979.102533 341.774041 1066.070000 1058.580000 1063.676733 301.116545 7954.810000 7962.330000 7957.220733 602.639870
752 0.018433 0.115629 0.048853 0.000308 0.471292 0.467617 0.469563 0.000026 0.380720 0.397219 0.385421 0.000026 0.022809 0.120289 0.053249 0.000615 0.014058 0.110969 0.044458 0.000645 0.464008 0.460774 0.462847 0.000050 0.478575 0.474460 0.476278 0.000054 0.375768 0.392677 0.380928 0.000051 0.385672 0.401762 0.389914 0.000054 978.110000 982.110000 979.291000 333.293941 1065.050000 1057.490000 1063.500467 303.354871 7956.840000 7960.400000 7957.208533 600.845261
753 0.018270 0.115395 0.048712 0.000309 0.471303 0.467772 0.469573 0.000026 0.380697 0.397296 0.385401 0.000026 0.022535 0.113735 0.053133 0.000611 0.014006 0.117054 0.044291 0.000649 0.464122 0.461718 0.462791 0.000050 0.478484 0.473826 0.476356 0.000053 0.375805 0.392121 0.380860 0.000051 0.385589 0.402471 0.389943 0.000053 981.820000 978.030000 979.556933 327.268825 1065.550000 1059.850000 1063.456600 304.789692 7952.630000 7962.120000 7956.986467 601.734463
754 0.018095 0.115214 0.048554 0.000307 0.471067 0.468644 0.469690 0.000026 0.380473 0.397958 0.385463 0.000026 0.022288 0.115824 0.053132 0.000602 0.013902 0.114605 0.043975 0.000639 0.465124 0.461276 0.462888 0.000049 0.477010 0.476012 0.476492 0.000053 0.376557 0.392185 0.380937 0.000050 0.384388 0.403731 0.389988 0.000054 976.660000 981.520000 979.652000 316.962771 1068.030000 1059.700000 1063.118433 310.111052 7955.310000 7958.780000 7957.229567 598.347793
755 0.018292 0.111736 0.048464 0.000303 0.471106 0.467899 0.469720 0.000026 0.380543 0.396666 0.385469 0.000026 0.022335 0.111877 0.053283 0.000610 0.014248 0.111594 0.043646 0.000626 0.463391 0.461100 0.462955 0.000049 0.478821 0.474697 0.476486 0.000053 0.375180 0.391255 0.381021 0.000050 0.385906 0.402077 0.389918 0.000054 981.590000 983.700000 979.559900 318.809274 1067.880000 1058.900000 1063.024000 313.422249 7950.530000 7957.400000 7957.416100 602.381543
756 0.018517 0.114913 0.048631 0.000302 0.472150 0.468738 0.469731 0.000025 0.381424 0.397973 0.385511 0.000026 0.022522 0.119476 0.053472 0.000615 0.014512 0.110350 0.043791 0.000626 0.465183 0.461588 0.462972 0.000049 0.479118 0.475887 0.476489 0.000053 0.376651 0.393166 0.381072 0.000050 0.386197 0.402780 0.389950 0.000053 983.090000 983.620000 979.835933 321.494935 1067.450000 1059.160000 1062.937633 316.242417 7949.460000 7957.220000 7957.226433 608.104424
757 0.018321 0.114774 0.048723 0.000307 0.471562 0.468247 0.469766 0.000026 0.380914 0.397553 0.385557 0.000026 0.022625 0.114680 0.053642 0.000631 0.014016 0.114868 0.043804 0.000626 0.464152 0.461530 0.463053 0.000049 0.478972 0.474965 0.476478 0.000054 0.375847 0.392160 0.381171 0.000051 0.385980 0.402945 0.389943 0.000053 979.710000 981.610000 980.399533 315.559295 1067.590000 1056.320000 1062.741267 314.651435 7952.700000 7962.070000 7956.859200 601.208986
758 0.018459 0.114671 0.048873 0.000314 0.471010 0.468195 0.469735 0.000025 0.380500 0.397490 0.385563 0.000026 0.022350 0.117322 0.053497 0.000635 0.014567 0.112019 0.044249 0.000643 0.464290 0.461040 0.463008 0.000048 0.477729 0.475350 0.476462 0.000052 0.375902 0.392297 0.381106 0.000051 0.385097 0.402684 0.390019 0.000053 980.150000 984.650000 980.625033 321.756547 1066.830000 1056.050000 1062.588667 312.301120 7953.020000 7959.300000 7956.786300 601.812627
759 0.018135 0.116132 0.048528 0.000311 0.471798 0.467823 0.469751 0.000025 0.381066 0.397484 0.385506 0.000026 0.022112 0.118558 0.053188 0.000626 0.014158 0.113705 0.043868 0.000639 0.464685 0.461981 0.463018 0.000049 0.478912 0.473664 0.476483 0.000052 0.376170 0.393297 0.381052 0.000051 0.385961 0.401672 0.389960 0.000053 979.480000 985.200000 980.804600 331.964913 1066.850000 1054.120000 1062.691733 312.999537 7953.670000 7960.680000 7956.503667 608.815565
760 0.018056 0.114264 0.048442 0.000305 0.471171 0.467956 0.469794 0.000025 0.380548 0.397218 0.385524 0.000026 0.022236 0.117800 0.053187 0.000619 0.013876 0.110727 0.043698 0.000626 0.465040 0.461826 0.463053 0.000049 0.477303 0.474087 0.476535 0.000052 0.376479 0.393020 0.381080 0.000050 0.384617 0.401415 0.389968 0.000053 980.970000 986.910000 980.830167 331.569714 1066.830000 1053.810000 1062.672500 314.051255 7952.200000 7959.280000 7956.497333 613.868078
761 0.018123 0.114961 0.048785 0.000306 0.470995 0.467970 0.469762 0.000026 0.380421 0.397368 0.385567 0.000026 0.021878 0.120613 0.053617 0.000626 0.014368 0.109309 0.043954 0.000622 0.464741 0.461256 0.463070 0.000049 0.477250 0.474684 0.476455 0.000053 0.376168 0.393128 0.381180 0.000051 0.384673 0.401609 0.389955 0.000053 978.750000 984.060000 980.904433 334.849782 1067.490000 1055.430000 1062.596100 316.792699 7953.760000 7960.510000 7956.499467 618.417631
762 0.018092 0.115802 0.048930 0.000313 0.471328 0.468847 0.469806 0.000026 0.380681 0.398238 0.385631 0.000026 0.022182 0.121520 0.053783 0.000636 0.014002 0.110083 0.044077 0.000633 0.463884 0.462458 0.463150 0.000049 0.478772 0.475236 0.476462 0.000053 0.375544 0.394270 0.381277 0.000052 0.385818 0.402205 0.389985 0.000053 979.530000 988.110000 980.996900 337.986005 1069.480000 1057.130000 1062.565600 322.557582 7950.990000 7954.760000 7956.437500 622.877917
763 0.018031 0.113550 0.048897 0.000308 0.471965 0.468659 0.469798 0.000026 0.381178 0.397637 0.385618 0.000026 0.021902 0.113276 0.053691 0.000626 0.014161 0.113824 0.044103 0.000632 0.465987 0.461994 0.463169 0.000050 0.477943 0.475324 0.476427 0.000054 0.377170 0.392250 0.381273 0.000051 0.385186 0.403024 0.389962 0.000053 978.800000 984.180000 981.047700 345.787228 1068.400000 1055.510000 1062.294200 328.099758 7952.800000 7960.310000 7956.658100 633.842113
764 0.017968 0.113948 0.048843 0.000311 0.471030 0.467339 0.469776 0.000026 0.380418 0.396661 0.385590 0.000026 0.022114 0.115973 0.053545 0.000638 0.013822 0.111923 0.044142 0.000635 0.464443 0.461463 0.463115 0.000049 0.477616 0.473216 0.476437 0.000054 0.375977 0.392365 0.381201 0.000051 0.384857 0.400957 0.389978 0.000054 980.740000 980.960000 981.101633 349.537734 1066.990000 1059.920000 1062.049367 333.506912 7952.270000 7959.120000 7956.849000 640.348098
765 0.017939 0.116046 0.048864 0.000316 0.471287 0.467407 0.469758 0.000026 0.380618 0.397135 0.385579 0.000026 0.021551 0.112730 0.053546 0.000647 0.014327 0.119362 0.044183 0.000643 0.464261 0.462082 0.463095 0.000049 0.478313 0.472732 0.476421 0.000054 0.375719 0.392212 0.381185 0.000051 0.385516 0.402058 0.389974 0.000054 977.730000 986.330000 981.127400 354.231931 1066.620000 1058.910000 1062.224500 339.674171 7955.650000 7954.760000 7956.648100 652.433827
766 0.017857 0.114308 0.048560 0.000309 0.470024 0.468764 0.469816 0.000026 0.379590 0.397873 0.385565 0.000026 0.021628 0.113675 0.053125 0.000634 0.014086 0.114942 0.043995 0.000632 0.463502 0.461323 0.463161 0.000049 0.476546 0.476205 0.476472 0.000054 0.375127 0.391793 0.381154 0.000052 0.384054 0.403953 0.389976 0.000054 979.670000 983.700000 981.234000 349.742807 1066.750000 1055.790000 1062.280100 339.773875 7953.580000 7960.510000 7956.485900 634.141351
767 0.017757 0.116287 0.048442 0.000310 0.470483 0.468157 0.469754 0.000026 0.379938 0.397783 0.385492 0.000026 0.021157 0.120744 0.052833 0.000637 0.014357 0.111831 0.044050 0.000631 0.463606 0.461430 0.463079 0.000049 0.477360 0.474883 0.476429 0.000055 0.375116 0.393293 0.381030 0.000051 0.384759 0.402273 0.389953 0.000055 979.160000 984.410000 981.263933 348.880562 1068.380000 1055.070000 1062.227200 342.368320 7952.460000 7960.520000 7956.508867 636.734167
768 0.017983 0.116354 0.048417 0.000315 0.471442 0.468110 0.469704 0.000026 0.380750 0.397759 0.385447 0.000027 0.022312 0.119853 0.052541 0.000633 0.013653 0.112854 0.044293 0.000647 0.464698 0.461375 0.463031 0.000049 0.478185 0.474845 0.476377 0.000055 0.376220 0.393070 0.380933 0.000051 0.385279 0.402447 0.389960 0.000056 978.570000 984.890000 981.273500 341.819816 1070.030000 1056.630000 1062.405867 342.047965 7951.400000 7958.480000 7956.320633 624.018618
769 0.017547 0.112426 0.048164 0.000311 0.471201 0.468271 0.469690 0.000026 0.380470 0.397102 0.385384 0.000026 0.020917 0.117253 0.052474 0.000632 0.014176 0.107600 0.043854 0.000634 0.465187 0.461746 0.463027 0.000049 0.477214 0.474796 0.476352 0.000056 0.376333 0.392847 0.380916 0.000051 0.384606 0.401356 0.389853 0.000056 977.260000 985.630000 981.341967 337.151644 1070.480000 1058.580000 1062.562933 338.991021 7952.260000 7955.790000 7956.095100 604.250229
770 0.017658 0.112955 0.048155 0.000314 0.471123 0.469618 0.469698 0.000026 0.380430 0.398285 0.385390 0.000027 0.021053 0.118801 0.052447 0.000630 0.014263 0.107110 0.043862 0.000641 0.465647 0.463956 0.463076 0.000049 0.476600 0.475280 0.476320 0.000056 0.376728 0.394925 0.380950 0.000052 0.384132 0.401646 0.389829 0.000056 980.150000 981.630000 981.331200 329.935068 1069.210000 1054.470000 1062.760533 337.312517 7950.640000 7963.900000 7955.908267 598.299037
771 0.017559 0.115343 0.048213 0.000313 0.471334 0.467295 0.469717 0.000026 0.380579 0.396904 0.385416 0.000026 0.021266 0.119935 0.052625 0.000623 0.013852 0.110752 0.043802 0.000640 0.464305 0.460928 0.463153 0.000049 0.478364 0.473662 0.476280 0.000055 0.375697 0.392729 0.381047 0.000051 0.385462 0.401080 0.389785 0.000056 980.640000 985.360000 981.058400 324.116931 1066.640000 1055.730000 1062.714933 336.588301 7952.720000 7958.910000 7956.226667 584.124757
772 0.017762 0.116452 0.048043 0.000314 0.471152 0.467936 0.469636 0.000026 0.380474 0.397639 0.385318 0.000026 0.021786 0.127795 0.052528 0.000635 0.013739 0.105109 0.043559 0.000635 0.464629 0.461681 0.463104 0.000049 0.477675 0.474192 0.476169 0.000056 0.376060 0.394903 0.380988 0.000051 0.384888 0.400375 0.389647 0.000055 979.280000 982.760000 981.044800 326.529717 1071.020000 1060.010000 1062.646833 333.220504 7949.700000 7957.230000 7956.308367 578.903253
773 0.017556 0.115368 0.047830 0.000309 0.471712 0.468309 0.469700 0.000025 0.380880 0.397721 0.385326 0.000025 0.020734 0.114552 0.052344 0.000622 0.014378 0.116184 0.043315 0.000633 0.465191 0.460231 0.463141 0.000049 0.478232 0.476388 0.476259 0.000054 0.376300 0.391095 0.380982 0.000051 0.385461 0.404347 0.389670 0.000054 977.680000 984.220000 980.970267 332.569819 1069.800000 1055.550000 1062.695733 334.633941 7952.520000 7960.230000 7956.334000 582.901969
774 0.017567 0.113697 0.047948 0.000309 0.470944 0.468291 0.469656 0.000026 0.380269 0.397372 0.385314 0.000026 0.021531 0.116958 0.052346 0.000628 0.013604 0.110437 0.043549 0.000633 0.464501 0.462115 0.463129 0.000050 0.477387 0.474466 0.476183 0.000055 0.375907 0.393083 0.380972 0.000051 0.384630 0.401660 0.389657 0.000055 978.320000 982.710000 981.068200 333.694759 1067.910000 1058.050000 1062.827400 326.614014 7953.770000 7959.240000 7956.104400 580.654936
775 0.017627 0.112298 0.047656 0.000304 0.470780 0.468546 0.469670 0.000026 0.380150 0.397297 0.385267 0.000026 0.021715 0.121305 0.051993 0.000628 0.013538 0.103290 0.043319 0.000613 0.464613 0.460951 0.463134 0.000051 0.476948 0.476141 0.476206 0.000055 0.376033 0.393022 0.380906 0.000052 0.384266 0.401571 0.389628 0.000055 982.220000 980.380000 981.123400 334.527641 1067.970000 1057.440000 1062.740200 325.320688 7949.810000 7962.180000 7956.136400 578.034378
776 0.017191 0.114378 0.047673 0.000304 0.471237 0.467028 0.469667 0.000026 0.380428 0.396498 0.385268 0.000026 0.021168 0.119883 0.052036 0.000629 0.013214 0.108873 0.043311 0.000616 0.465088 0.460642 0.463175 0.000050 0.477385 0.473414 0.476158 0.000056 0.376304 0.392490 0.380948 0.000052 0.384551 0.400506 0.389588 0.000054 981.380000 987.890000 981.477100 330.976757 1067.340000 1058.250000 1062.674533 326.998164 7951.280000 7953.860000 7955.848367 577.450381
777 0.017186 0.114909 0.047563 0.000310 0.470970 0.467927 0.469652 0.000026 0.380213 0.397324 0.385235 0.000026 0.020894 0.118427 0.051935 0.000632 0.013478 0.111391 0.043191 0.000628 0.465135 0.461036 0.463112 0.000050 0.476804 0.474819 0.476193 0.000055 0.376287 0.392514 0.380877 0.000052 0.384139 0.402134 0.389592 0.000054 980.490000 983.960000 981.730400 331.877315 1068.120000 1060.010000 1062.717667 331.465112 7951.390000 7956.030000 7955.551933 580.094101
778 0.017043 0.112806 0.047394 0.000303 0.471882 0.467771 0.469590 0.000026 0.380915 0.396778 0.385151 0.000026 0.020272 0.119557 0.051888 0.000624 0.013815 0.106056 0.042900 0.000612 0.465865 0.460971 0.463061 0.000050 0.477900 0.474571 0.476120 0.000055 0.376746 0.392688 0.380827 0.000052 0.385083 0.400868 0.389476 0.000055 980.580000 981.160000 982.004033 334.737607 1064.750000 1056.950000 1062.754800 330.604072 7954.670000 7961.890000 7955.241167 583.625839
779 0.017169 0.115110 0.047518 0.000307 0.470737 0.467059 0.469498 0.000026 0.380023 0.396669 0.385102 0.000026 0.021251 0.122722 0.051985 0.000640 0.013086 0.107497 0.043051 0.000618 0.464792 0.459199 0.462978 0.000050 0.476682 0.474919 0.476018 0.000056 0.376084 0.391904 0.380780 0.000052 0.383963 0.401434 0.389425 0.000055 983.290000 983.180000 982.230633 339.026961 1067.160000 1061.740000 1062.852867 329.648791 7949.550000 7955.080000 7954.916500 590.681637
780 0.016891 0.114844 0.047425 0.000305 0.471151 0.467792 0.469513 0.000026 0.380299 0.397202 0.385096 0.000026 0.020461 0.115751 0.051684 0.000615 0.013322 0.113936 0.043165 0.000630 0.464963 0.460223 0.463045 0.000050 0.477339 0.475361 0.475982 0.000057 0.376062 0.391329 0.380773 0.000051 0.384536 0.403076 0.389419 0.000056 981.100000 986.900000 982.319700 343.681591 1067.760000 1058.490000 1062.894867 330.616263 7951.140000 7954.610000 7954.785433 600.169731
781 0.016803 0.113267 0.047464 0.000311 0.471560 0.468333 0.469520 0.000026 0.380609 0.397320 0.385109 0.000026 0.020068 0.112089 0.051762 0.000629 0.013538 0.114444 0.043166 0.000638 0.465369 0.461751 0.463142 0.000049 0.477752 0.474915 0.475898 0.000056 0.376309 0.391819 0.380866 0.000051 0.384909 0.402821 0.389352 0.000056 981.360000 987.390000 982.434533 351.638946 1066.120000 1055.240000 1062.724500 333.993437 7952.520000 7957.370000 7954.840967 610.970903
782 0.017034 0.112845 0.047240 0.000311 0.471073 0.467532 0.469528 0.000026 0.380265 0.396594 0.385071 0.000027 0.020438 0.117712 0.051586 0.000633 0.013630 0.107978 0.042895 0.000625 0.464934 0.461143 0.463163 0.000049 0.477211 0.473920 0.475893 0.000057 0.376035 0.392457 0.380848 0.000051 0.384495 0.400732 0.389293 0.000057 982.320000 984.890000 982.824867 353.516150 1063.620000 1055.340000 1062.715933 331.031914 7954.060000 7959.770000 7954.459200 615.670056
783 0.016934 0.113006 0.047081 0.000306 0.470568 0.467177 0.469484 0.000026 0.379841 0.396343 0.385003 0.000026 0.020112 0.115984 0.051250 0.000622 0.013757 0.110028 0.042913 0.000630 0.463673 0.460958 0.463174 0.000049 0.477463 0.473396 0.475793 0.000057 0.374961 0.391963 0.380790 0.000050 0.384722 0.400722 0.389217 0.000056 981.180000 986.870000 983.187767 342.349792 1063.390000 1056.320000 1062.440433 327.897043 7955.430000 7956.810000 7954.371800 610.550464
784 0.016750 0.111891 0.047043 0.000307 0.470928 0.468481 0.469466 0.000027 0.380092 0.397163 0.384981 0.000027 0.019994 0.115872 0.051136 0.000638 0.013505 0.107909 0.042950 0.000628 0.465070 0.461902 0.463247 0.000049 0.476786 0.475059 0.475684 0.000058 0.376055 0.392696 0.380825 0.000051 0.384130 0.401629 0.389137 0.000057 980.370000 989.010000 983.317533 337.164720 1065.980000 1054.870000 1062.239533 329.751509 7953.650000 7956.120000 7954.442933 609.160987
785 0.016963 0.112498 0.046862 0.000301 0.471659 0.467806 0.469528 0.000026 0.380720 0.396744 0.384995 0.000026 0.019816 0.114261 0.051015 0.000635 0.014110 0.110734 0.042709 0.000619 0.465482 0.461707 0.463286 0.000049 0.477836 0.473905 0.475771 0.000057 0.376348 0.392218 0.380831 0.000052 0.385091 0.401271 0.389159 0.000055 978.820000 989.250000 983.394567 332.324159 1064.730000 1056.010000 1062.105367 326.646091 7956.450000 7954.740000 7954.500067 605.298092
786 0.016944 0.114916 0.046799 0.000306 0.470320 0.467929 0.469584 0.000026 0.379645 0.397326 0.385027 0.000026 0.020348 0.114762 0.050887 0.000639 0.013540 0.115069 0.042710 0.000630 0.463380 0.461910 0.463364 0.000049 0.477260 0.473947 0.475804 0.000057 0.374774 0.392481 0.380869 0.000051 0.384516 0.402171 0.389185 0.000056 983.600000 987.890000 983.717300 331.477756 1061.800000 1058.490000 1061.717667 328.915091 7954.600000 7953.620000 7954.565033 608.261874
787 0.016902 0.113116 0.047024 0.000307 0.470904 0.467236 0.469527 0.000026 0.380104 0.396412 0.385026 0.000026 0.020235 0.115294 0.051128 0.000640 0.013569 0.110938 0.042919 0.000631 0.464735 0.461065 0.463306 0.000050 0.477073 0.473407 0.475747 0.000056 0.375835 0.391911 0.380871 0.000052 0.384372 0.400913 0.389181 0.000056 979.050000 987.070000 983.860133 329.620101 1065.470000 1055.150000 1061.486433 333.402668 7955.480000 7957.780000 7954.653433 606.516507
788 0.016753 0.112057 0.046833 0.000305 0.471180 0.467696 0.469516 0.000026 0.380295 0.396568 0.384980 0.000026 0.019863 0.113111 0.050854 0.000647 0.013643 0.111003 0.042811 0.000621 0.465277 0.461612 0.463268 0.000049 0.477084 0.473780 0.475765 0.000056 0.376194 0.391912 0.380785 0.000052 0.384396 0.401225 0.389174 0.000055 979.650000 985.310000 983.489133 329.732854 1063.040000 1057.260000 1061.292633 339.453087 7957.310000 7957.430000 7955.218233 612.906632
789 0.016678 0.112608 0.046636 0.000309 0.470117 0.468512 0.469534 0.000026 0.379429 0.397331 0.384954 0.000026 0.020060 0.122938 0.050651 0.000643 0.013295 0.102278 0.042621 0.000618 0.464795 0.462566 0.463315 0.000049 0.475440 0.474459 0.475754 0.000057 0.375848 0.394640 0.380782 0.000051 0.383011 0.400022 0.389127 0.000056 981.100000 987.800000 983.376933 330.764722 1064.690000 1053.970000 1060.978100 343.533403 7954.210000 7958.230000 7955.644967 619.911879
790 0.016438 0.112869 0.046594 0.000306 0.470362 0.467854 0.469534 0.000027 0.379577 0.396857 0.384946 0.000026 0.019944 0.115372 0.050435 0.000636 0.012933 0.110366 0.042753 0.000624 0.464385 0.462559 0.463283 0.000049 0.476339 0.473150 0.475785 0.000057 0.375496 0.393122 0.380714 0.000051 0.383658 0.400593 0.389179 0.000056 980.930000 987.680000 983.429600 326.504950 1065.040000 1053.980000 1060.659833 347.282295 7954.030000 7958.340000 7955.910567 616.809865
791 0.016381 0.110258 0.046436 0.000300 0.471654 0.467684 0.469556 0.000026 0.380599 0.396199 0.384932 0.000026 0.019388 0.112464 0.050234 0.000623 0.013374 0.108052 0.042638 0.000612 0.465868 0.461786 0.463339 0.000049 0.477440 0.473582 0.475773 0.000056 0.376572 0.391922 0.380718 0.000051 0.384627 0.400476 0.389146 0.000055 978.990000 983.670000 983.463133 323.334869 1064.730000 1056.300000 1060.274133 350.628973 7956.280000 7960.030000 7956.262733 620.578091
792 0.016374 0.112554 0.046464 0.000307 0.469878 0.468084 0.469556 0.000027 0.379177 0.396978 0.384938 0.000027 0.019655 0.112747 0.050037 0.000629 0.013092 0.112362 0.042891 0.000625 0.463537 0.461478 0.463438 0.000049 0.476219 0.474690 0.475675 0.000057 0.374761 0.391732 0.380758 0.000051 0.383593 0.402224 0.389118 0.000056 976.630000 987.340000 983.323500 319.645423 1062.280000 1054.120000 1059.928933 349.965865 7961.090000 7958.540000 7956.747567 598.490214
793 0.016566 0.113767 0.046414 0.000303 0.471055 0.468183 0.469529 0.000026 0.380157 0.397300 0.384906 0.000026 0.019987 0.121899 0.050003 0.000625 0.013146 0.105634 0.042824 0.000621 0.464366 0.461439 0.463369 0.000048 0.477745 0.474928 0.475688 0.000057 0.375490 0.393531 0.380696 0.000051 0.384825 0.401069 0.389115 0.000056 980.320000 987.940000 983.320267 310.872340 1061.020000 1055.030000 1059.523067 349.476415 7958.660000 7957.030000 7957.156667 598.548784
794 0.016625 0.112397 0.046584 0.000303 0.471223 0.468095 0.469475 0.000027 0.380303 0.396956 0.384897 0.000027 0.020124 0.112235 0.050164 0.000620 0.013127 0.112559 0.043003 0.000619 0.465506 0.461354 0.463345 0.000048 0.476939 0.474837 0.475605 0.000057 0.376430 0.391530 0.380709 0.000051 0.384177 0.402381 0.389085 0.000056 981.110000 989.090000 983.194533 305.222339 1063.270000 1048.660000 1059.350000 349.144993 7955.620000 7962.250000 7957.455467 596.036890
795 0.016804 0.112170 0.046824 0.000306 0.470835 0.468239 0.469421 0.000026 0.380029 0.397026 0.384902 0.000026 0.020067 0.113869 0.050314 0.000626 0.013541 0.110471 0.043334 0.000627 0.464782 0.462430 0.463378 0.000049 0.476888 0.474049 0.475464 0.000056 0.375839 0.392718 0.380765 0.000051 0.384219 0.401333 0.389038 0.000056 979.900000 987.740000 983.114033 297.612938 1063.400000 1055.010000 1059.123300 344.801866 7956.700000 7957.250000 7957.762667 585.665144
796 0.016638 0.112732 0.046727 0.000306 0.470173 0.467213 0.469489 0.000026 0.379466 0.396317 0.384937 0.000026 0.020057 0.120097 0.050210 0.000620 0.013218 0.105368 0.043244 0.000619 0.464730 0.461090 0.463409 0.000048 0.475616 0.473335 0.475570 0.000056 0.375795 0.392892 0.380769 0.000051 0.383136 0.399742 0.389105 0.000055 978.170000 990.010000 982.835433 291.478343 1063.050000 1054.250000 1058.964033 343.109204 7958.780000 7955.740000 7958.200533 584.427839
797 0.016726 0.111049 0.046616 0.000301 0.471102 0.466975 0.469493 0.000027 0.380227 0.395790 0.384918 0.000027 0.020439 0.113150 0.050188 0.000619 0.013013 0.108947 0.043043 0.000614 0.465616 0.461191 0.463364 0.000049 0.476588 0.472760 0.475623 0.000057 0.376580 0.391583 0.380729 0.000051 0.383873 0.399997 0.389107 0.000056 980.620000 988.650000 982.634533 287.682503 1062.650000 1055.400000 1058.602133 345.549841 7956.730000 7955.950000 7958.763333 586.345555
798 0.016243 0.113187 0.046672 0.000303 0.470161 0.467601 0.469515 0.000027 0.379377 0.396718 0.384946 0.000027 0.019733 0.124634 0.050350 0.000624 0.012754 0.101740 0.042994 0.000616 0.463813 0.461266 0.463422 0.000049 0.476508 0.473936 0.475608 0.000057 0.374997 0.393939 0.380808 0.000052 0.383757 0.399497 0.389085 0.000055 980.570000 983.850000 982.478567 286.429512 1062.480000 1054.070000 1058.557300 346.986083 7956.950000 7962.080000 7958.964133 597.166155
799 0.016094 0.111923 0.046786 0.000306 0.471585 0.467265 0.469490 0.000027 0.380486 0.396197 0.384949 0.000027 0.019202 0.112942 0.050470 0.000634 0.012985 0.110905 0.043103 0.000621 0.464673 0.462020 0.463379 0.000050 0.478496 0.472511 0.475601 0.000057 0.375579 0.392204 0.380797 0.000052 0.385394 0.400189 0.389101 0.000056 979.010000 984.230000 982.356833 291.712692 1063.300000 1053.960000 1058.385867 342.609533 7957.690000 7961.810000 7959.257300 601.801126
800 0.016316 0.112983 0.046523 0.000304 0.470440 0.467218 0.469438 0.000027 0.379615 0.396371 0.384855 0.000027 0.019775 0.117026 0.050207 0.000623 0.012857 0.108939 0.042839 0.000622 0.464438 0.461078 0.463287 0.000050 0.476441 0.473357 0.475588 0.000057 0.375505 0.392268 0.380671 0.000052 0.383724 0.400473 0.389038 0.000056 981.050000 985.640000 982.606600 294.793145 1062.430000 1048.320000 1058.066367 334.648963 7956.520000 7966.040000 7959.327033 599.990241
801 0.016182 0.112707 0.046631 0.000310 0.471766 0.466957 0.469431 0.000026 0.380649 0.396107 0.384871 0.000026 0.019590 0.121608 0.050477 0.000637 0.012775 0.103806 0.042784 0.000632 0.465521 0.459536 0.463213 0.000049 0.478011 0.474379 0.475650 0.000056 0.376335 0.391950 0.380666 0.000051 0.384964 0.400264 0.389076 0.000056 984.200000 986.240000 982.651733 295.819225 1063.880000 1051.620000 1057.856500 324.802513 7951.920000 7962.140000 7959.491767 597.724319
802 0.016181 0.111855 0.046514 0.000305 0.471130 0.467342 0.469533 0.000027 0.380140 0.396244 0.384929 0.000026 0.019333 0.119039 0.050338 0.000625 0.013030 0.104671 0.042689 0.000619 0.464723 0.461688 0.463330 0.000050 0.477537 0.472996 0.475736 0.000057 0.375645 0.393158 0.380731 0.000052 0.384636 0.399331 0.389127 0.000055 981.310000 986.190000 982.853333 294.806211 1060.560000 1051.280000 1057.824600 315.216789 7958.130000 7962.530000 7959.322067 592.479435
803 0.016194 0.112711 0.046317 0.000304 0.471292 0.467826 0.469565 0.000027 0.380272 0.396803 0.384915 0.000026 0.019426 0.118649 0.050043 0.000617 0.012961 0.106773 0.042591 0.000629 0.464598 0.460717 0.463357 0.000050 0.477986 0.474934 0.475772 0.000057 0.375564 0.392303 0.380694 0.000052 0.384981 0.401302 0.389136 0.000056 980.820000 986.580000 983.094133 299.744142 1061.390000 1055.200000 1057.845733 303.612113 7957.790000 7958.220000 7959.060133 580.110718
804 0.016457 0.111995 0.046270 0.000301 0.470877 0.467866 0.469590 0.000027 0.379993 0.396692 0.384926 0.000026 0.019549 0.115515 0.050042 0.000624 0.013364 0.108475 0.042498 0.000613 0.464356 0.461439 0.463394 0.000049 0.477399 0.474293 0.475786 0.000057 0.375394 0.392254 0.380723 0.000051 0.384592 0.401130 0.389129 0.000057 979.110000 985.800000 983.257000 306.783389 1061.060000 1055.030000 1057.842467 305.146472 7959.830000 7959.170000 7958.900533 582.679945
805 0.016404 0.113215 0.046439 0.000309 0.470911 0.468072 0.469606 0.000027 0.380010 0.397101 0.384972 0.000027 0.019541 0.114251 0.050166 0.000617 0.013267 0.112179 0.042712 0.000631 0.464462 0.461973 0.463434 0.000050 0.477360 0.474172 0.475778 0.000058 0.375478 0.392428 0.380781 0.000051 0.384541 0.401773 0.389164 0.000057 981.960000 989.590000 983.376967 308.165990 1062.750000 1051.870000 1057.776233 309.251052 7955.290000 7958.540000 7958.846800 590.590878
806 0.016024 0.112856 0.046315 0.000306 0.469928 0.467296 0.469590 0.000026 0.379147 0.396408 0.384935 0.000026 0.019282 0.114478 0.050028 0.000632 0.012767 0.111234 0.042602 0.000624 0.463229 0.461417 0.463451 0.000050 0.476627 0.473175 0.475730 0.000056 0.374439 0.392029 0.380767 0.000052 0.383855 0.400787 0.389104 0.000055 983.800000 984.430000 983.595100 308.846098 1062.300000 1052.450000 1057.554367 316.819237 7953.900000 7963.120000 7958.850533 596.257873
807 0.016111 0.109989 0.046115 0.000305 0.470821 0.468171 0.469658 0.000026 0.379879 0.396535 0.384950 0.000026 0.019245 0.113308 0.049883 0.000634 0.012977 0.106670 0.042347 0.000619 0.464221 0.462061 0.463456 0.000049 0.477421 0.474282 0.475860 0.000056 0.375226 0.392310 0.380742 0.000052 0.384532 0.400759 0.389158 0.000056 982.970000 986.280000 983.646967 308.635280 1063.000000 1050.660000 1057.491733 318.932876 7954.030000 7963.060000 7958.861300 587.927665
808 0.016037 0.114115 0.046187 0.000310 0.471142 0.467540 0.469633 0.000026 0.380121 0.396855 0.384944 0.000026 0.019565 0.117388 0.050063 0.000639 0.012509 0.110842 0.042310 0.000616 0.464448 0.460708 0.463405 0.000049 0.477837 0.474372 0.475862 0.000056 0.375471 0.392044 0.380736 0.000052 0.384772 0.401666 0.389152 0.000054 982.970000 987.770000 983.765000 313.873319 1062.870000 1048.440000 1057.633767 325.782037 7954.160000 7963.790000 7958.601233 592.283427
809 0.015860 0.113058 0.046029 0.000309 0.470920 0.467947 0.469672 0.000026 0.379908 0.396970 0.384943 0.000026 0.018889 0.109336 0.049938 0.000642 0.012832 0.116780 0.042121 0.000614 0.465337 0.462866 0.463440 0.000050 0.476504 0.473029 0.475903 0.000056 0.376047 0.392160 0.380739 0.000053 0.383769 0.401779 0.389147 0.000055 980.950000 983.460000 983.861967 312.992660 1062.900000 1050.480000 1057.596900 330.954550 7956.150000 7966.060000 7958.541133 591.544570
810 0.015687 0.111730 0.045844 0.000304 0.471280 0.466892 0.469639 0.000026 0.380161 0.395859 0.384880 0.000025 0.018898 0.116739 0.049576 0.000626 0.012475 0.106721 0.042112 0.000611 0.465173 0.460012 0.463339 0.000049 0.477386 0.473772 0.475939 0.000055 0.375918 0.391357 0.380586 0.000051 0.384404 0.400361 0.389174 0.000054 980.570000 985.200000 983.933767 315.609282 1062.350000 1049.640000 1057.586700 332.587176 7957.080000 7965.160000 7958.479533 588.232056
811 0.015989 0.112027 0.045792 0.000305 0.471356 0.467872 0.469747 0.000026 0.380283 0.396703 0.384956 0.000025 0.018645 0.120379 0.049255 0.000619 0.013333 0.103674 0.042328 0.000619 0.465186 0.461973 0.463475 0.000048 0.477526 0.473772 0.476020 0.000055 0.375878 0.393654 0.380631 0.000050 0.384688 0.399752 0.389282 0.000054 982.130000 988.600000 984.111433 315.123822 1063.560000 1051.530000 1057.639467 328.723760 7954.310000 7959.870000 7958.249100 578.791773
812 0.016018 0.111011 0.045775 0.000302 0.471614 0.467226 0.469728 0.000025 0.380494 0.395983 0.384937 0.000025 0.019165 0.117043 0.049166 0.000605 0.012871 0.104978 0.042384 0.000611 0.465107 0.462062 0.463425 0.000047 0.478120 0.472390 0.476032 0.000055 0.375919 0.393058 0.380573 0.000049 0.385070 0.398908 0.389302 0.000054 981.820000 989.780000 984.196867 313.068603 1063.890000 1056.910000 1057.513100 330.378887 7954.290000 7953.310000 7958.290033 575.355463
813 0.016014 0.111430 0.045681 0.000303 0.471229 0.466999 0.469693 0.000025 0.380186 0.395886 0.384891 0.000026 0.019107 0.121594 0.049207 0.000614 0.012920 0.101267 0.042154 0.000609 0.464795 0.461381 0.463423 0.000048 0.477663 0.472618 0.475963 0.000055 0.375658 0.393424 0.380580 0.000051 0.384715 0.398347 0.389201 0.000054 980.540000 989.810000 984.092533 311.802878 1062.340000 1050.480000 1057.733733 326.485938 7957.120000 7959.710000 7958.173733 563.785417
814 0.016179 0.109628 0.045539 0.000291 0.470825 0.468386 0.469701 0.000025 0.379896 0.396634 0.384868 0.000025 0.020019 0.111304 0.048973 0.000597 0.012338 0.107952 0.042106 0.000604 0.464261 0.462512 0.463415 0.000048 0.477389 0.474259 0.475986 0.000055 0.375413 0.392271 0.380527 0.000050 0.384379 0.400998 0.389210 0.000054 980.090000 986.120000 983.978133 308.004620 1062.770000 1052.460000 1057.821433 332.674496 7957.140000 7961.420000 7958.200433 569.347271
815 0.016327 0.111548 0.045766 0.000299 0.471299 0.468732 0.469668 0.000026 0.380304 0.397295 0.384888 0.000026 0.019980 0.117227 0.049256 0.000610 0.012674 0.105868 0.042276 0.000615 0.465058 0.462525 0.463378 0.000048 0.477539 0.474939 0.475957 0.000055 0.376043 0.393466 0.380554 0.000050 0.384566 0.401125 0.389221 0.000054 980.200000 989.590000 983.969167 304.581253 1062.810000 1051.990000 1057.924133 332.994047 7956.990000 7958.420000 7958.106700 568.375339
816 0.016325 0.111702 0.045998 0.000302 0.471292 0.467159 0.469677 0.000026 0.380299 0.396067 0.384941 0.000026 0.019584 0.116173 0.049647 0.000622 0.013066 0.107231 0.042350 0.000618 0.464542 0.461074 0.463362 0.000048 0.478042 0.473244 0.475992 0.000055 0.375550 0.392094 0.380619 0.000051 0.385047 0.400041 0.389263 0.000054 978.190000 985.100000 983.930167 301.225690 1063.350000 1054.650000 1057.864267 336.945856 7958.460000 7960.250000 7958.205567 570.349317
817 0.016031 0.111600 0.046097 0.000302 0.470504 0.467766 0.469679 0.000026 0.379609 0.396533 0.384962 0.000026 0.019086 0.115850 0.049725 0.000615 0.012977 0.107350 0.042469 0.000621 0.464734 0.462060 0.463288 0.000048 0.476274 0.473473 0.476069 0.000055 0.375604 0.392818 0.380576 0.000051 0.383614 0.400248 0.389349 0.000055 980.340000 988.460000 983.654633 302.383237 1063.420000 1050.840000 1057.809600 336.577324 7956.240000 7960.700000 7958.535767 567.281353
818 0.016041 0.111018 0.046139 0.000306 0.470772 0.468447 0.469638 0.000026 0.379826 0.396961 0.384938 0.000026 0.019454 0.109067 0.049708 0.000617 0.012628 0.112969 0.042569 0.000629 0.464561 0.462243 0.463219 0.000049 0.476982 0.474651 0.476056 0.000056 0.375540 0.391608 0.380517 0.000051 0.384111 0.402315 0.389359 0.000056 979.860000 989.640000 983.516600 300.813758 1062.480000 1050.420000 1057.848533 334.418042 7957.660000 7959.940000 7958.634867 556.006926
819 0.016214 0.112304 0.046226 0.000308 0.471174 0.467092 0.469702 0.000026 0.380182 0.396134 0.385007 0.000026 0.019430 0.119991 0.049896 0.000618 0.012998 0.104617 0.042556 0.000627 0.465594 0.460843 0.463300 0.000049 0.476753 0.473340 0.476105 0.000055 0.376362 0.392673 0.380619 0.000051 0.384002 0.399595 0.389395 0.000055 978.540000 986.200000 982.878933 303.766063 1062.920000 1051.850000 1058.174367 334.354679 7958.540000 7961.950000 7958.946700 555.834055
820 0.016053 0.109879 0.046258 0.000301 0.471385 0.468827 0.469690 0.000026 0.380318 0.397037 0.385004 0.000026 0.019138 0.109577 0.049909 0.000610 0.012968 0.110182 0.042607 0.000618 0.465354 0.461910 0.463264 0.000049 0.477415 0.475744 0.476117 0.000056 0.376111 0.391443 0.380593 0.000051 0.384526 0.402632 0.389415 0.000056 980.790000 985.680000 982.743900 304.692359 1062.590000 1051.430000 1058.316333 338.924386 7956.620000 7962.890000 7958.939767 558.630525
821 0.015814 0.112282 0.046412 0.000310 0.470962 0.467676 0.469725 0.000025 0.379932 0.396597 0.385063 0.000026 0.019274 0.121636 0.050020 0.000620 0.012355 0.102929 0.042803 0.000645 0.464287 0.461636 0.463342 0.000048 0.477637 0.473715 0.476109 0.000054 0.375284 0.393636 0.380678 0.000050 0.384580 0.399558 0.389448 0.000056 980.550000 986.710000 982.393667 306.311890 1061.650000 1049.650000 1058.352967 341.368899 7957.800000 7963.640000 7959.253367 566.491074
822 0.016011 0.111622 0.046180 0.000305 0.471523 0.468031 0.469671 0.000026 0.380421 0.396749 0.384972 0.000026 0.019194 0.117346 0.049857 0.000622 0.012828 0.105899 0.042503 0.000632 0.465259 0.460964 0.463312 0.000048 0.477788 0.475098 0.476030 0.000056 0.376046 0.392240 0.380621 0.000050 0.384796 0.401258 0.389324 0.000056 980.920000 985.820000 982.169600 313.504580 1061.590000 1051.640000 1058.442167 346.150973 7957.490000 7962.540000 7959.388233 572.197506
823 0.015999 0.111772 0.046107 0.000307 0.471061 0.468847 0.469659 0.000026 0.380048 0.397432 0.384949 0.000026 0.019525 0.111806 0.049715 0.000627 0.012474 0.111739 0.042499 0.000629 0.464713 0.462914 0.463322 0.000049 0.477409 0.474780 0.475997 0.000056 0.375675 0.392692 0.380601 0.000051 0.384422 0.402171 0.389297 0.000056 978.330000 988.810000 982.376600 326.818231 1061.740000 1051.280000 1058.390900 345.922139 7959.930000 7959.910000 7959.232500 577.998289
824 0.015891 0.108979 0.046071 0.000304 0.470149 0.468352 0.469669 0.000025 0.379298 0.396477 0.384949 0.000026 0.018940 0.110987 0.049667 0.000631 0.012842 0.106971 0.042475 0.000624 0.463859 0.462800 0.463400 0.000048 0.476439 0.473904 0.475937 0.000054 0.374876 0.392437 0.380654 0.000051 0.383719 0.400517 0.389245 0.000055 982.650000 985.590000 982.346000 335.539127 1063.140000 1054.670000 1058.275267 348.909461 7954.210000 7959.740000 7959.378733 590.075751
825 0.015871 0.110420 0.046017 0.000306 0.470970 0.467436 0.469600 0.000025 0.379950 0.396033 0.384883 0.000026 0.018975 0.118841 0.049446 0.000633 0.012767 0.101998 0.042588 0.000620 0.464265 0.461059 0.463313 0.000048 0.477674 0.473813 0.475887 0.000055 0.375207 0.392615 0.380539 0.000051 0.384693 0.399450 0.389227 0.000055 978.830000 984.620000 982.608767 340.149989 1061.480000 1053.250000 1058.107500 352.366779 7959.690000 7962.130000 7959.283733 598.145446
826 0.016025 0.111959 0.045966 0.000307 0.471078 0.468131 0.469608 0.000026 0.380067 0.396897 0.384880 0.000026 0.019020 0.124164 0.049181 0.000617 0.013030 0.099754 0.042752 0.000628 0.464107 0.460307 0.463412 0.000049 0.478048 0.475955 0.475805 0.000055 0.375089 0.393078 0.380566 0.000050 0.385045 0.400715 0.389194 0.000056 977.720000 987.170000 982.808133 345.024925 1062.520000 1051.440000 1057.963733 349.572655 7959.760000 7961.390000 7959.228133 599.184835
827 0.015765 0.109068 0.046013 0.000300 0.471083 0.467639 0.469647 0.000026 0.380020 0.395924 0.384920 0.000026 0.018770 0.113229 0.049485 0.000617 0.012761 0.104906 0.042541 0.000612 0.465201 0.461935 0.463496 0.000048 0.476965 0.473343 0.475797 0.000056 0.375915 0.392194 0.380694 0.000050 0.384125 0.399656 0.389146 0.000055 979.830000 988.660000 982.519367 346.650123 1063.540000 1049.350000 1057.727433 352.970184 7956.630000 7961.990000 7959.753200 601.732646
828 0.015632 0.112578 0.046123 0.000312 0.471464 0.466809 0.469597 0.000026 0.380298 0.395963 0.384902 0.000026 0.018691 0.120413 0.049618 0.000635 0.012574 0.104743 0.042628 0.000633 0.465368 0.460277 0.463407 0.000049 0.477560 0.473341 0.475787 0.000056 0.376033 0.392304 0.380649 0.000051 0.384562 0.399621 0.389155 0.000055 978.150000 984.340000 982.265500 354.148285 1063.430000 1051.560000 1057.620900 360.156029 7958.420000 7964.100000 7960.113600 606.413961
829 0.015493 0.111621 0.045849 0.000305 0.471164 0.467573 0.469604 0.000026 0.380029 0.396383 0.384853 0.000026 0.018428 0.118362 0.049371 0.000625 0.012558 0.104880 0.042327 0.000621 0.465044 0.460971 0.463343 0.000049 0.477284 0.474176 0.475866 0.000055 0.375721 0.392449 0.380549 0.000051 0.384338 0.400317 0.389158 0.000055 981.280000 988.010000 982.179000 358.599594 1064.150000 1051.300000 1057.342433 361.120404 7954.570000 7960.690000 7960.478567 614.315865
830 0.015584 0.110737 0.045788 0.000301 0.470976 0.468010 0.469690 0.000026 0.379898 0.396555 0.384910 0.000026 0.019133 0.115670 0.049521 0.000620 0.012036 0.105803 0.042054 0.000615 0.464866 0.462682 0.463416 0.000049 0.477087 0.473338 0.475964 0.000054 0.375719 0.393280 0.380637 0.000051 0.384077 0.399831 0.389182 0.000054 983.150000 986.920000 982.116200 365.251701 1062.140000 1051.900000 1057.252067 361.950638 7954.710000 7961.180000 7960.631733 625.042997
831 0.015510 0.112910 0.045747 0.000307 0.471154 0.468463 0.469662 0.000025 0.380025 0.397352 0.384879 0.000026 0.018670 0.115737 0.049359 0.000621 0.012351 0.110083 0.042135 0.000620 0.464785 0.463144 0.463483 0.000048 0.477523 0.473782 0.475841 0.000054 0.375562 0.393662 0.380658 0.000050 0.384488 0.401042 0.389099 0.000054 979.850000 987.970000 981.966967 369.487937 1062.910000 1054.590000 1057.182633 360.116695 7957.240000 7957.440000 7960.850400 625.958594
832 0.015404 0.113855 0.045711 0.000305 0.470187 0.466932 0.469673 0.000025 0.379231 0.396316 0.384880 0.000026 0.018808 0.116109 0.049134 0.000617 0.011999 0.111601 0.042287 0.000620 0.464472 0.459937 0.463445 0.000048 0.475903 0.473926 0.475900 0.000054 0.375339 0.391171 0.380583 0.000049 0.383122 0.401461 0.389178 0.000054 981.210000 988.000000 982.206300 370.518192 1064.310000 1050.210000 1056.998533 362.256964 7954.480000 7961.790000 7960.795167 640.674032
833 0.015343 0.112781 0.045924 0.000308 0.470911 0.467614 0.469648 0.000025 0.379798 0.396647 0.384903 0.000026 0.018525 0.117016 0.049538 0.000640 0.012161 0.108546 0.042310 0.000623 0.464218 0.460913 0.463416 0.000048 0.477604 0.474315 0.475880 0.000053 0.375080 0.392133 0.380640 0.000050 0.384515 0.401161 0.389166 0.000053 983.400000 983.580000 982.325000 368.901118 1064.080000 1051.410000 1057.116767 366.290104 7952.520000 7965.010000 7960.558233 645.149332
834 0.015156 0.113402 0.045942 0.000313 0.471663 0.468160 0.469670 0.000025 0.380362 0.397209 0.384924 0.000026 0.018121 0.117671 0.049454 0.000650 0.012192 0.109133 0.042429 0.000635 0.465704 0.460963 0.463401 0.000048 0.477622 0.475358 0.475938 0.000053 0.376187 0.392304 0.380612 0.000051 0.384536 0.402113 0.389236 0.000054 982.670000 985.920000 982.598400 369.174298 1063.090000 1050.470000 1056.855733 362.001260 7954.240000 7963.610000 7960.545867 638.813440
835 0.015258 0.110398 0.045647 0.000306 0.471301 0.467915 0.469702 0.000026 0.380092 0.396412 0.384891 0.000026 0.018247 0.116722 0.049088 0.000639 0.012269 0.104073 0.042205 0.000624 0.464702 0.460555 0.463379 0.000048 0.477900 0.475275 0.476025 0.000054 0.375411 0.391788 0.380521 0.000051 0.384774 0.401035 0.389261 0.000054 982.960000 984.190000 982.838567 366.207471 1062.440000 1054.240000 1056.951533 363.654278 7954.600000 7961.570000 7960.209900 638.514371
836 0.015341 0.113844 0.045432 0.000309 0.471840 0.468088 0.469673 0.000026 0.380540 0.397239 0.384825 0.000026 0.018910 0.117199 0.048644 0.000633 0.011772 0.110488 0.042220 0.000634 0.465656 0.462001 0.463333 0.000048 0.478024 0.474174 0.476013 0.000054 0.376307 0.393041 0.380395 0.000051 0.384773 0.401437 0.389254 0.000054 984.200000 982.850000 983.254600 359.643542 1060.920000 1050.730000 1057.001500 357.070115 7954.880000 7966.420000 7959.743900 627.741133
837 0.015203 0.111473 0.045251 0.000308 0.470985 0.467578 0.469616 0.000026 0.379829 0.396357 0.384743 0.000026 0.018695 0.114718 0.048404 0.000617 0.011710 0.108228 0.042097 0.000643 0.465212 0.461772 0.463232 0.000049 0.476759 0.473385 0.476000 0.000054 0.375909 0.392361 0.380266 0.000051 0.383749 0.400353 0.389220 0.000055 982.530000 984.770000 983.613600 355.880740 1062.690000 1053.290000 1057.036633 358.869551 7954.780000 7961.940000 7959.349767 625.774468
838 0.015232 0.111696 0.045195 0.000305 0.471866 0.468562 0.469637 0.000026 0.380539 0.397189 0.384748 0.000026 0.018825 0.111990 0.048578 0.000612 0.011639 0.111403 0.041811 0.000632 0.465709 0.463290 0.463237 0.000048 0.478023 0.473834 0.476036 0.000054 0.376333 0.393030 0.380305 0.000051 0.384746 0.401347 0.389191 0.000054 982.210000 985.380000 983.571567 351.883397 1063.680000 1048.590000 1057.083200 356.501628 7954.110000 7966.030000 7959.345233 613.969475
839 0.015320 0.113030 0.045129 0.000308 0.470879 0.468468 0.469618 0.000025 0.379767 0.397380 0.384720 0.000026 0.018244 0.118415 0.048606 0.000623 0.012396 0.107644 0.041652 0.000620 0.464187 0.462330 0.463196 0.000048 0.477570 0.474605 0.476040 0.000053 0.374998 0.393547 0.380278 0.000051 0.384535 0.401213 0.389162 0.000054 982.470000 985.830000 983.690867 345.574350 1062.290000 1051.760000 1057.149167 358.963756 7955.240000 7962.410000 7959.159967 614.083802
840 0.015407 0.111795 0.045070 0.000302 0.470820 0.468065 0.469633 0.000025 0.379737 0.396811 0.384721 0.000026 0.019113 0.116574 0.048745 0.000612 0.011700 0.107016 0.041396 0.000614 0.464648 0.462051 0.463150 0.000049 0.476992 0.474079 0.476117 0.000053 0.375541 0.392955 0.380269 0.000050 0.383933 0.400667 0.389173 0.000053 978.860000 991.910000 983.638300 349.217887 1062.760000 1050.940000 1057.059733 358.145546 7958.380000 7957.150000 7959.301967 616.094968
841 0.015280 0.110957 0.045080 0.000310 0.470875 0.467834 0.469658 0.000025 0.379756 0.396458 0.384743 0.000026 0.018644 0.113475 0.048802 0.000622 0.011917 0.108438 0.041359 0.000620 0.463806 0.462696 0.463226 0.000049 0.477944 0.472972 0.476090 0.000053 0.374774 0.392852 0.380341 0.000052 0.384738 0.400065 0.389144 0.000054 979.220000 988.940000 983.581833 344.879530 1063.930000 1050.370000 1057.133933 355.180129 7956.850000 7960.690000 7959.284233 620.886220
842 0.015166 0.111552 0.044923 0.000308 0.471775 0.467744 0.469648 0.000025 0.380453 0.396505 0.384703 0.000026 0.018493 0.110436 0.048748 0.000617 0.011840 0.112668 0.041098 0.000622 0.465254 0.461748 0.463245 0.000049 0.478296 0.473740 0.476050 0.000053 0.375902 0.391485 0.380346 0.000050 0.385005 0.401526 0.389060 0.000054 981.300000 990.080000 983.572067 344.391742 1064.820000 1048.180000 1057.084700 355.136727 7953.880000 7961.740000 7959.343233 628.074737
843 0.015217 0.112733 0.044818 0.000307 0.471651 0.467561 0.469731 0.000026 0.380364 0.396595 0.384749 0.000026 0.018568 0.121178 0.048548 0.000615 0.011867 0.104288 0.041087 0.000613 0.465116 0.461064 0.463321 0.000050 0.478185 0.474058 0.476142 0.000053 0.375806 0.393086 0.380367 0.000051 0.384922 0.400104 0.389131 0.000053 982.040000 988.100000 983.543867 348.540149 1062.910000 1049.680000 1056.910033 352.951239 7955.050000 7962.220000 7959.546100 638.131874
844 0.015241 0.111861 0.044892 0.000306 0.472220 0.468749 0.469699 0.000025 0.380824 0.397371 0.384738 0.000025 0.018672 0.115138 0.048569 0.000610 0.011810 0.108584 0.041214 0.000620 0.466026 0.462392 0.463266 0.000049 0.478414 0.475105 0.476132 0.000053 0.376555 0.392942 0.380327 0.000050 0.385093 0.401801 0.389149 0.000053 983.280000 987.500000 983.329500 349.473410 1060.760000 1051.580000 1056.714933 354.094226 7955.960000 7960.920000 7959.955567 640.308666
845 0.015186 0.109400 0.044799 0.000301 0.471791 0.467806 0.469715 0.000025 0.380470 0.396124 0.384732 0.000025 0.018651 0.116453 0.048486 0.000606 0.011721 0.102347 0.041112 0.000611 0.465885 0.460876 0.463287 0.000050 0.477696 0.474735 0.476143 0.000053 0.376438 0.391992 0.380327 0.000051 0.384501 0.400257 0.389137 0.000053 981.640000 988.170000 983.129100 352.906310 1063.400000 1049.580000 1056.640500 360.365888 7954.960000 7962.250000 7960.230400 655.754684
846 0.015235 0.111171 0.045063 0.000309 0.471226 0.468335 0.469735 0.000025 0.380027 0.396902 0.384801 0.000026 0.018956 0.112258 0.048874 0.000623 0.011513 0.110084 0.041252 0.000615 0.464280 0.461670 0.463263 0.000050 0.478172 0.475001 0.476208 0.000053 0.375215 0.391788 0.380385 0.000052 0.384840 0.402017 0.389217 0.000052 983.720000 985.840000 983.008633 350.821314 1064.190000 1050.450000 1056.644400 362.641783 7952.090000 7963.710000 7960.346967 659.969847
847 0.015122 0.110446 0.045080 0.000308 0.470853 0.467036 0.469756 0.000025 0.379706 0.395718 0.384821 0.000026 0.018023 0.118334 0.049124 0.000628 0.012221 0.102558 0.041036 0.000621 0.464285 0.460257 0.463254 0.000049 0.477420 0.473816 0.476258 0.000053 0.375033 0.391872 0.380428 0.000051 0.384380 0.399564 0.389213 0.000053 980.620000 990.580000 983.226800 353.509836 1062.700000 1049.890000 1056.457333 380.135965 7956.680000 7959.530000 7960.315867 671.544659
848 0.014904 0.110664 0.045056 0.000307 0.471618 0.468124 0.469807 0.000026 0.380275 0.396632 0.384857 0.000026 0.018140 0.114797 0.048932 0.000624 0.011667 0.106532 0.041179 0.000613 0.464586 0.460826 0.463305 0.000050 0.478650 0.475423 0.476308 0.000053 0.375297 0.391620 0.380431 0.000052 0.385253 0.401645 0.389282 0.000053 984.260000 988.120000 983.360533 355.195793 1062.200000 1054.360000 1056.318500 385.995959 7953.540000 7957.520000 7960.320967 670.290675
849 0.014889 0.109883 0.044943 0.000302 0.471031 0.467333 0.469786 0.000025 0.379803 0.395843 0.384817 0.000026 0.017791 0.110450 0.048775 0.000631 0.011987 0.109317 0.041111 0.000609 0.464382 0.460620 0.463250 0.000050 0.477680 0.474045 0.476322 0.000052 0.375064 0.390586 0.380355 0.000052 0.384541 0.401100 0.389279 0.000052 982.730000 983.130000 983.290033 361.887382 1062.530000 1048.020000 1056.233333 401.359622 7954.740000 7968.850000 7960.476633 681.471601
850 0.015018 0.112839 0.045261 0.000313 0.470416 0.468085 0.469761 0.000026 0.379336 0.397036 0.384861 0.000027 0.017646 0.112370 0.049014 0.000638 0.012390 0.113307 0.041508 0.000631 0.464476 0.461133 0.463240 0.000051 0.476356 0.475038 0.476282 0.000053 0.375110 0.391380 0.380395 0.000053 0.383563 0.402692 0.389327 0.000054 981.320000 989.670000 983.294633 368.106644 1058.540000 1052.360000 1056.409933 409.629624 7960.140000 7957.970000 7960.295433 684.611680
851 0.014988 0.112974 0.045125 0.000310 0.471175 0.468135 0.469776 0.000026 0.379937 0.397103 0.384846 0.000027 0.018098 0.123112 0.049044 0.000647 0.011878 0.102836 0.041207 0.000613 0.465464 0.461884 0.463305 0.000050 0.476885 0.474387 0.476247 0.000053 0.375991 0.394130 0.380453 0.000053 0.383884 0.400076 0.389239 0.000053 979.560000 985.600000 983.182100 367.573587 1064.150000 1050.170000 1056.170700 417.862133 7956.290000 7964.230000 7960.647200 679.448854
852 0.015042 0.110156 0.045231 0.000303 0.470547 0.467768 0.469740 0.000026 0.379446 0.396246 0.384838 0.000026 0.018667 0.112090 0.048979 0.000644 0.011418 0.108222 0.041483 0.000605 0.464526 0.462368 0.463269 0.000050 0.476567 0.473168 0.476211 0.000054 0.375354 0.392313 0.380411 0.000052 0.383537 0.400179 0.389265 0.000053 985.900000 987.740000 983.208500 370.986228 1060.370000 1049.350000 1056.160000 420.253489 7953.730000 7962.910000 7960.631500 685.748718
853 0.015068 0.110310 0.045418 0.000301 0.471367 0.468313 0.469697 0.000026 0.380107 0.396712 0.384841 0.000026 0.018081 0.116732 0.048877 0.000639 0.012054 0.103887 0.041959 0.000614 0.464969 0.461962 0.463196 0.000050 0.477765 0.474664 0.476197 0.000055 0.375591 0.392916 0.380332 0.000052 0.384623 0.400509 0.389349 0.000054 981.990000 986.900000 983.154400 375.464828 1061.470000 1050.240000 1056.076367 426.696277 7956.540000 7962.860000 7960.769233 693.773252
854 0.015138 0.110974 0.045551 0.000307 0.470497 0.467119 0.469711 0.000026 0.379425 0.395890 0.384879 0.000026 0.018115 0.110961 0.048802 0.000637 0.012161 0.110988 0.042300 0.000631 0.463736 0.460904 0.463202 0.000050 0.477258 0.473333 0.476219 0.000054 0.374612 0.390915 0.380322 0.000052 0.384238 0.400864 0.389435 0.000054 982.420000 987.320000 983.379433 377.057605 1062.050000 1046.760000 1055.996667 428.399685 7955.530000 7965.920000 7960.623900 684.638084
855 0.014842 0.111311 0.045517 0.000313 0.470643 0.468474 0.469711 0.000027 0.379483 0.397041 0.384872 0.000027 0.017770 0.111908 0.048791 0.000644 0.011914 0.110713 0.042244 0.000635 0.463784 0.461627 0.463145 0.000050 0.477502 0.475321 0.476277 0.000054 0.374582 0.391683 0.380274 0.000053 0.384384 0.402399 0.389470 0.000054 978.870000 984.480000 983.270600 375.805153 1060.360000 1047.940000 1055.687633 427.413906 7960.770000 7967.580000 7961.041767 679.705272
856 0.015061 0.111531 0.045412 0.000313 0.471469 0.467717 0.469718 0.000027 0.380188 0.396480 0.384857 0.000027 0.018122 0.116346 0.048506 0.000637 0.012001 0.106716 0.042317 0.000638 0.465033 0.460896 0.463177 0.000050 0.477905 0.474538 0.476260 0.000054 0.375651 0.391986 0.380243 0.000053 0.384724 0.400974 0.389471 0.000053 983.080000 991.130000 983.197533 379.124965 1060.020000 1045.750000 1055.470867 427.248288 7956.900000 7963.120000 7961.331600 689.446777
857 0.014869 0.111100 0.045111 0.000308 0.470673 0.468442 0.469751 0.000026 0.379512 0.396973 0.384823 0.000026 0.017777 0.110768 0.048138 0.000630 0.011961 0.111433 0.042084 0.000635 0.464305 0.461291 0.463172 0.000050 0.477040 0.475592 0.476331 0.000053 0.374999 0.391187 0.380165 0.000053 0.384024 0.402760 0.389481 0.000053 979.820000 987.380000 983.155767 382.760774 1060.090000 1047.160000 1055.305300 429.738406 7960.090000 7965.460000 7961.538933 708.903792
[truncated: 66,640 more chars]
