# Supplementary material for: A linear reciprocal relationship between robustness and plasticity in homeostatic biological networks
Source: PLoS One. 2023 Jan 26;18(1):e0277181. doi: 10.1371/journal.pone.0277181 (PMC9879506; doi:10.1371/journal.pone.0277181)
Supplement: S2 Data — (ZIP) [file pone.0277181.s002.zip › data/Fig2CD/fitness_45_avg.data]

0 0.425519 0.486102 0.462366 0.000113 0.463938 0.461933 0.462149 0.000092 0.446650 0.472809 0.462247 0.000048 0.427156 0.485034 0.461858 0.000222 0.423882 0.487171 0.462874 0.000230 0.455532 0.450805 0.453094 0.000176 0.472345 0.473061 0.471204 0.000191 0.442763 0.466208 0.457038 0.000093 0.450536 0.479411 0.467455 0.000100 986.720000 1004.790000 1000.096533 882.086399 1020.000000 988.770000 1000.158833 888.816860 7993.280000 8006.440000 7999.744633 1562.653871
1 0.421741 0.484911 0.458458 0.000140 0.463523 0.460620 0.462368 0.000091 0.444721 0.471551 0.460608 0.000053 0.421709 0.484225 0.458083 0.000280 0.421773 0.485597 0.458832 0.000285 0.454321 0.451218 0.453316 0.000174 0.472725 0.470022 0.471419 0.000190 0.439646 0.466071 0.455461 0.000104 0.449796 0.477031 0.465755 0.000108 1000.610000 1016.690000 1008.699067 894.070496 1031.200000 1003.890000 1012.797500 899.677913 7968.190000 7979.420000 7978.503433 1576.003098
2 0.418511 0.483107 0.453538 0.000166 0.465780 0.462152 0.462631 0.000090 0.444509 0.471582 0.458539 0.000057 0.418533 0.481737 0.453249 0.000345 0.418490 0.484476 0.453827 0.000344 0.456566 0.451864 0.453553 0.000176 0.474994 0.472441 0.471709 0.000186 0.439451 0.465307 0.453416 0.000114 0.449567 0.477856 0.463662 0.000119 1002.800000 1016.280000 1007.120833 894.898902 1032.410000 1001.350000 1016.016300 934.867216 7964.790000 7982.370000 7976.862867 1602.758342
3 0.415064 0.481518 0.448013 0.000177 0.463646 0.460972 0.462876 0.000088 0.441784 0.470218 0.456187 0.000059 0.414918 0.479977 0.447666 0.000388 0.415210 0.483059 0.448359 0.000382 0.455129 0.453516 0.453915 0.000170 0.472162 0.468428 0.471837 0.000183 0.437034 0.465423 0.451103 0.000119 0.446534 0.475012 0.461272 0.000126 1001.770000 1014.790000 1005.454100 891.880140 1035.130000 1001.430000 1019.503033 936.496089 7963.100000 7983.780000 7975.042867 1621.338940
4 0.412885 0.478667 0.442749 0.000164 0.465115 0.461830 0.463121 0.000082 0.441611 0.469407 0.453954 0.000055 0.414224 0.477576 0.442226 0.000399 0.411547 0.479758 0.443272 0.000386 0.457430 0.452829 0.454310 0.000160 0.472800 0.470830 0.471932 0.000173 0.437987 0.463965 0.448872 0.000118 0.445236 0.474848 0.459035 0.000123 1000.830000 1014.320000 1004.027367 856.557381 1033.220000 1007.400000 1022.788400 896.677149 7965.950000 7978.280000 7973.184233 1607.061413
5 0.410279 0.474809 0.438464 0.000141 0.463884 0.461476 0.463323 0.000076 0.439762 0.467476 0.452136 0.000049 0.411622 0.474007 0.437932 0.000373 0.408937 0.475612 0.438996 0.000370 0.453892 0.453564 0.454538 0.000150 0.473876 0.469389 0.472108 0.000162 0.434870 0.462763 0.447065 0.000110 0.444654 0.472189 0.457207 0.000115 1001.790000 1010.240000 1003.005567 815.456326 1037.040000 1006.920000 1025.464567 826.259956 7961.170000 7982.840000 7971.529867 1533.219028
6 0.408282 0.470423 0.435181 0.000120 0.464425 0.461392 0.463383 0.000072 0.439161 0.465456 0.450692 0.000043 0.409484 0.469311 0.434712 0.000345 0.407081 0.471535 0.435651 0.000347 0.455417 0.451058 0.454552 0.000142 0.473433 0.471726 0.472215 0.000155 0.434747 0.459272 0.445624 0.000104 0.443575 0.471640 0.455761 0.000107 993.070000 1005.570000 1002.231467 763.275379 1035.370000 1012.040000 1028.026800 744.968120 7971.560000 7982.390000 7969.741733 1428.138070
7 0.405643 0.465648 0.432541 0.000109 0.465635 0.461881 0.463477 0.000067 0.438639 0.463576 0.449556 0.000040 0.406620 0.464866 0.432132 0.000320 0.404666 0.466431 0.432950 0.000330 0.456454 0.451825 0.454642 0.000136 0.474816 0.471938 0.472311 0.000145 0.434029 0.457693 0.444513 0.000098 0.443249 0.469460 0.454599 0.000099 996.550000 1010.080000 1001.786933 719.402345 1039.390000 1017.120000 1029.500667 688.452755 7964.060000 7972.800000 7968.712400 1349.004326
8 0.404122 0.462346 0.430421 0.000103 0.463922 0.461509 0.463606 0.000065 0.437012 0.461886 0.448673 0.000039 0.404921 0.461227 0.430116 0.000307 0.403323 0.463465 0.430726 0.000315 0.454952 0.452397 0.454791 0.000129 0.472892 0.470621 0.472420 0.000137 0.432438 0.456370 0.443687 0.000094 0.441586 0.467401 0.453658 0.000094 994.440000 1006.130000 1001.515367 698.691560 1038.860000 1017.820000 1030.378333 634.801513 7966.700000 7976.050000 7968.106300 1272.996720
9 0.401797 0.459734 0.428588 0.000102 0.464142 0.461691 0.463654 0.000064 0.436087 0.460810 0.447874 0.000039 0.402478 0.460369 0.428436 0.000301 0.401116 0.459099 0.428739 0.000301 0.454778 0.452377 0.454667 0.000128 0.473506 0.471005 0.472642 0.000134 0.431243 0.455973 0.442863 0.000092 0.440930 0.465647 0.452886 0.000091 995.610000 1007.550000 1000.834300 669.065162 1039.110000 1021.340000 1031.838100 596.583305 7965.280000 7971.110000 7967.327600 1203.066445
10 0.399736 0.457356 0.426634 0.000103 0.463865 0.462195 0.463664 0.000062 0.435007 0.460017 0.447000 0.000038 0.399532 0.458195 0.426435 0.000298 0.399941 0.456517 0.426833 0.000291 0.453875 0.453783 0.454589 0.000125 0.473855 0.470607 0.472739 0.000131 0.429420 0.455768 0.441919 0.000091 0.440594 0.464266 0.452081 0.000090 996.550000 1006.430000 999.960533 646.686065 1039.010000 1022.750000 1032.968533 554.370751 7964.440000 7970.820000 7967.070933 1128.586427
11 0.398082 0.455539 0.424979 0.000103 0.464297 0.461139 0.463600 0.000061 0.434500 0.458619 0.446220 0.000038 0.397265 0.457009 0.424760 0.000293 0.398898 0.454070 0.425197 0.000285 0.454640 0.452831 0.454471 0.000122 0.473954 0.469446 0.472729 0.000129 0.428821 0.454711 0.441101 0.000090 0.440179 0.462527 0.451339 0.000088 996.020000 1011.760000 999.351867 616.101513 1040.300000 1026.420000 1033.872333 519.040018 7963.680000 7961.820000 7966.775800 1063.098454
12 0.396561 0.453965 0.423199 0.000105 0.465151 0.461570 0.463691 0.000060 0.434286 0.458148 0.445469 0.000038 0.394805 0.452740 0.422873 0.000289 0.398317 0.455190 0.423525 0.000285 0.455730 0.452887 0.454475 0.000121 0.474573 0.470254 0.472907 0.000125 0.428314 0.452821 0.440254 0.000090 0.440258 0.463475 0.450685 0.000087 999.250000 1005.640000 998.792933 583.170801 1043.080000 1029.010000 1034.546500 503.863963 7957.670000 7965.350000 7966.660567 1021.195251
13 0.395106 0.451911 0.421449 0.000103 0.465516 0.462380 0.463734 0.000060 0.433832 0.457669 0.444706 0.000038 0.396985 0.450535 0.421211 0.000280 0.393226 0.453288 0.421687 0.000280 0.456377 0.454527 0.454461 0.000118 0.474656 0.470234 0.473006 0.000126 0.429651 0.452730 0.439499 0.000087 0.438013 0.462608 0.449912 0.000086 996.800000 1001.560000 998.206467 548.159153 1039.880000 1031.380000 1035.544833 489.292439 7963.320000 7967.060000 7966.248700 979.246399
14 0.392876 0.450937 0.419853 0.000106 0.464345 0.461619 0.463814 0.000059 0.432184 0.456812 0.444031 0.000038 0.394129 0.453031 0.419773 0.000277 0.391623 0.448842 0.419933 0.000282 0.454632 0.452695 0.454576 0.000117 0.474059 0.470543 0.473052 0.000122 0.427405 0.452846 0.438915 0.000087 0.436963 0.460778 0.449148 0.000086 996.910000 1002.520000 998.016733 518.120264 1042.260000 1030.110000 1036.251200 471.034483 7960.830000 7967.370000 7965.732067 936.009323
15 0.391580 0.448448 0.418225 0.000105 0.465720 0.463087 0.463801 0.000059 0.432357 0.456500 0.443292 0.000037 0.391368 0.447505 0.418209 0.000274 0.391791 0.449392 0.418241 0.000279 0.455746 0.453413 0.454429 0.000115 0.475693 0.472761 0.473174 0.000121 0.426776 0.450755 0.438130 0.000086 0.437937 0.462245 0.448454 0.000084 994.700000 1003.410000 997.712100 495.144996 1044.090000 1029.370000 1037.310733 452.353521 7961.210000 7967.220000 7964.977167 903.297108
16 0.390399 0.447026 0.416612 0.000104 0.465413 0.461737 0.463871 0.000059 0.431657 0.455117 0.442605 0.000036 0.390919 0.447117 0.416753 0.000270 0.389878 0.446934 0.416471 0.000274 0.455559 0.452647 0.454466 0.000115 0.475268 0.470827 0.473277 0.000121 0.426471 0.450159 0.437495 0.000084 0.436842 0.460075 0.447714 0.000082 994.000000 1001.890000 997.452233 468.012828 1042.470000 1029.980000 1038.270933 451.798655 7963.530000 7968.130000 7964.276833 885.129860
17 0.388815 0.446511 0.415162 0.000106 0.465513 0.461127 0.464025 0.000058 0.430998 0.454550 0.442037 0.000036 0.390020 0.445558 0.415287 0.000270 0.387609 0.447464 0.415037 0.000277 0.455512 0.451681 0.454591 0.000113 0.475513 0.470572 0.473459 0.000119 0.426041 0.448926 0.436904 0.000084 0.435956 0.460173 0.447169 0.000082 993.500000 1001.710000 996.934733 448.825929 1043.700000 1032.720000 1038.677200 440.840539 7962.800000 7965.570000 7964.388067 863.838033
18 0.387386 0.444053 0.413722 0.000104 0.466557 0.462974 0.464159 0.000058 0.430930 0.454459 0.441462 0.000036 0.388716 0.444347 0.413990 0.000265 0.386056 0.443760 0.413454 0.000276 0.457249 0.452838 0.454687 0.000112 0.475866 0.473109 0.473630 0.000119 0.426409 0.449017 0.436373 0.000081 0.435452 0.459902 0.446551 0.000082 990.850000 999.100000 996.582833 427.380109 1043.480000 1032.060000 1038.970233 435.296747 7965.670000 7968.840000 7964.446933 844.134780
19 0.385657 0.444656 0.412213 0.000107 0.465086 0.462978 0.464302 0.000057 0.429343 0.454733 0.440862 0.000036 0.386946 0.443490 0.412633 0.000268 0.384368 0.445823 0.411793 0.000281 0.455796 0.454802 0.454852 0.000112 0.474376 0.471155 0.473752 0.000115 0.424813 0.449711 0.435854 0.000083 0.433872 0.459756 0.445871 0.000084 992.860000 1002.370000 995.716500 418.583542 1044.330000 1030.920000 1039.619233 424.623407 7962.810000 7966.710000 7964.664267 830.731327
20 0.384583 0.443585 0.410842 0.000108 0.466141 0.463331 0.464307 0.000057 0.429440 0.454445 0.440248 0.000036 0.385750 0.443925 0.411457 0.000269 0.383416 0.443246 0.410227 0.000276 0.456655 0.453075 0.454852 0.000111 0.475627 0.473587 0.473763 0.000115 0.424748 0.448957 0.435324 0.000082 0.434132 0.459933 0.445172 0.000083 989.750000 998.740000 995.271000 406.419505 1045.920000 1039.270000 1040.169867 422.257230 7964.330000 7961.990000 7964.559133 825.626770
21 0.382456 0.441050 0.409281 0.000108 0.465448 0.462106 0.464427 0.000057 0.428101 0.452631 0.439611 0.000036 0.384663 0.440527 0.409819 0.000265 0.380249 0.441572 0.408744 0.000278 0.455474 0.453549 0.454949 0.000110 0.475421 0.470663 0.473904 0.000113 0.423609 0.447689 0.434641 0.000079 0.432594 0.457572 0.444582 0.000082 991.060000 1002.070000 994.836400 400.800525 1045.270000 1035.640000 1040.717833 416.026720 7963.670000 7962.290000 7964.445767 823.775255
22 0.382330 0.439579 0.407812 0.000107 0.465051 0.463447 0.464607 0.000056 0.427826 0.452707 0.439049 0.000036 0.384183 0.440506 0.408460 0.000267 0.380476 0.438653 0.407164 0.000277 0.455164 0.453555 0.455128 0.000109 0.474938 0.473340 0.474086 0.000112 0.423223 0.447683 0.434127 0.000081 0.432430 0.457730 0.443971 0.000081 990.990000 999.130000 994.424700 397.185754 1049.080000 1033.780000 1040.995533 396.874673 7959.930000 7967.090000 7964.579767 787.357638
23 0.380277 0.437568 0.406315 0.000105 0.466496 0.463809 0.464771 0.000056 0.427698 0.452000 0.438466 0.000035 0.381350 0.437858 0.407054 0.000268 0.379204 0.437277 0.405577 0.000275 0.457794 0.454448 0.455252 0.000109 0.475199 0.473170 0.474290 0.000111 0.423394 0.446982 0.433563 0.000080 0.432001 0.457018 0.443369 0.000081 991.850000 1002.320000 994.002133 392.972953 1047.300000 1036.510000 1041.512700 385.542546 7960.850000 7961.170000 7964.485167 776.471825
24 0.378842 0.436669 0.405057 0.000106 0.466120 0.462777 0.464793 0.000055 0.426845 0.451029 0.437912 0.000035 0.381887 0.437105 0.405859 0.000265 0.375797 0.436234 0.404256 0.000275 0.457818 0.454184 0.455299 0.000107 0.474421 0.471370 0.474286 0.000110 0.423649 0.446498 0.433051 0.000080 0.430040 0.455559 0.442773 0.000080 990.760000 996.990000 993.762700 385.285328 1046.560000 1033.060000 1042.002267 381.142185 7962.680000 7969.950000 7964.235033 770.276446
25 0.378127 0.435415 0.403711 0.000103 0.465390 0.463577 0.464792 0.000055 0.426122 0.450904 0.437306 0.000035 0.379714 0.434432 0.404647 0.000261 0.376540 0.436398 0.402775 0.000271 0.456079 0.454607 0.455267 0.000107 0.474701 0.472546 0.474318 0.000109 0.421715 0.445528 0.432488 0.000080 0.430529 0.456280 0.442123 0.000079 989.540000 994.620000 993.541667 378.800187 1047.960000 1037.000000 1042.493267 379.300030 7962.500000 7968.380000 7963.965067 744.797989
26 0.375970 0.434935 0.402611 0.000105 0.465568 0.463743 0.464878 0.000055 0.425249 0.450779 0.436858 0.000036 0.377513 0.435666 0.403495 0.000259 0.374427 0.434203 0.401728 0.000274 0.456654 0.454720 0.455389 0.000108 0.474482 0.472765 0.474368 0.000107 0.421040 0.446146 0.432036 0.000080 0.429458 0.455412 0.441680 0.000081 991.670000 998.220000 993.264567 374.979125 1047.070000 1035.030000 1042.870767 374.528473 7961.260000 7966.750000 7963.864667 734.293765
27 0.374359 0.432631 0.401397 0.000106 0.465645 0.463012 0.464878 0.000055 0.424567 0.449340 0.436312 0.000036 0.375981 0.433360 0.402414 0.000257 0.372737 0.431903 0.400381 0.000268 0.456429 0.453978 0.455315 0.000108 0.474862 0.472045 0.474442 0.000108 0.420228 0.444700 0.431509 0.000079 0.428906 0.453981 0.441114 0.000080 990.380000 997.200000 992.875767 367.645162 1045.860000 1035.500000 1043.279300 367.649845 7963.760000 7967.300000 7963.844933 709.654829
28 0.373616 0.432242 0.400189 0.000109 0.466564 0.463645 0.464981 0.000055 0.424738 0.449513 0.435825 0.000037 0.373748 0.435207 0.401317 0.000260 0.373485 0.429277 0.399062 0.000269 0.458111 0.453985 0.455455 0.000108 0.475017 0.473304 0.474508 0.000107 0.420148 0.445535 0.431093 0.000080 0.429328 0.453492 0.440557 0.000081 989.070000 997.320000 992.550567 364.361523 1049.370000 1036.120000 1043.769667 375.996791 7961.560000 7966.560000 7963.679767 712.263921
29 0.371973 0.431941 0.398944 0.000111 0.466115 0.464121 0.464889 0.000055 0.423751 0.449640 0.435214 0.000037 0.374055 0.432920 0.400077 0.000260 0.369891 0.430962 0.397811 0.000272 0.456600 0.455595 0.455421 0.000110 0.475629 0.472647 0.474356 0.000108 0.419455 0.445391 0.430516 0.000079 0.428047 0.453889 0.439911 0.000082 987.920000 1000.410000 992.174867 362.787513 1047.220000 1032.750000 1044.249500 385.842586 7964.860000 7966.840000 7963.575633 715.541266
30 0.371054 0.429592 0.397609 0.000110 0.466043 0.461524 0.464995 0.000055 0.423298 0.447155 0.434671 0.000036 0.373907 0.430393 0.398792 0.000259 0.368200 0.428792 0.396426 0.000273 0.455769 0.451094 0.455484 0.000110 0.476318 0.471954 0.474506 0.000108 0.418931 0.441779 0.429973 0.000079 0.427665 0.452531 0.439370 0.000082 987.140000 994.220000 991.295067 358.241902 1047.470000 1039.500000 1044.586433 391.728451 7965.390000 7966.280000 7964.118500 712.204083
31 0.369960 0.429779 0.396403 0.000110 0.465565 0.463518 0.465013 0.000054 0.422542 0.448336 0.434139 0.000036 0.369307 0.429625 0.397651 0.000265 0.370613 0.429933 0.395155 0.000273 0.457029 0.453313 0.455583 0.000109 0.474100 0.473723 0.474443 0.000106 0.417554 0.442654 0.429514 0.000079 0.427531 0.454018 0.438764 0.000082 990.720000 995.450000 990.520167 368.614345 1047.240000 1035.490000 1045.130667 396.575079 7962.040000 7969.060000 7964.349167 719.131004
32 0.368448 0.426908 0.395194 0.000109 0.466903 0.465083 0.465192 0.000054 0.422598 0.447904 0.433693 0.000036 0.367668 0.428027 0.396684 0.000262 0.369228 0.425789 0.393704 0.000268 0.458176 0.455496 0.455841 0.000108 0.475629 0.474670 0.474543 0.000105 0.417447 0.443135 0.429220 0.000078 0.427749 0.452673 0.438165 0.000081 989.390000 993.930000 989.875767 361.855293 1048.780000 1039.060000 1045.417733 402.069112 7961.830000 7967.010000 7964.706500 725.011985
33 0.368253 0.426351 0.394130 0.000110 0.467070 0.464075 0.465156 0.000054 0.422602 0.447099 0.433194 0.000036 0.367785 0.426608 0.395565 0.000265 0.368721 0.426093 0.392696 0.000267 0.458229 0.455270 0.455855 0.000109 0.475910 0.472880 0.474456 0.000107 0.417529 0.442372 0.428725 0.000079 0.427675 0.451826 0.437664 0.000082 988.070000 996.120000 989.446367 361.187888 1047.040000 1044.490000 1045.734700 416.100964 7964.890000 7959.390000 7964.818933 722.572375
34 0.366712 0.426705 0.392946 0.000110 0.466024 0.463760 0.465229 0.000052 0.421333 0.447085 0.432702 0.000035 0.367432 0.427301 0.394279 0.000265 0.365993 0.426109 0.391613 0.000265 0.457923 0.454749 0.455930 0.000106 0.474124 0.472770 0.474528 0.000105 0.417202 0.442398 0.428187 0.000078 0.425465 0.451772 0.437216 0.000080 989.860000 992.470000 989.092800 359.003969 1048.890000 1042.050000 1046.303500 419.876320 7961.250000 7965.480000 7964.603700 723.025298
35 0.365960 0.425398 0.391971 0.000110 0.466891 0.463237 0.465261 0.000053 0.421472 0.446209 0.432280 0.000036 0.365053 0.425917 0.393238 0.000273 0.366866 0.424878 0.390704 0.000265 0.456794 0.454071 0.455958 0.000106 0.476988 0.472403 0.474563 0.000105 0.415511 0.441401 0.427734 0.000079 0.427433 0.451017 0.436827 0.000080 987.650000 991.980000 988.956167 353.575902 1050.880000 1042.420000 1046.470200 420.116767 7961.470000 7965.600000 7964.573633 726.009870
36 0.364484 0.423834 0.390830 0.000108 0.466534 0.464136 0.465250 0.000053 0.420611 0.446000 0.431761 0.000035 0.363282 0.425107 0.391906 0.000266 0.365685 0.422560 0.389754 0.000266 0.457980 0.454540 0.456013 0.000104 0.475087 0.473732 0.474486 0.000106 0.415366 0.441295 0.427165 0.000077 0.425856 0.450705 0.436357 0.000081 988.260000 993.970000 988.742633 344.482109 1048.750000 1038.050000 1046.602000 423.816325 7962.990000 7967.980000 7964.655367 726.604325
37 0.363907 0.423296 0.389903 0.000109 0.467424 0.464255 0.465338 0.000054 0.420841 0.445823 0.431393 0.000036 0.363300 0.423412 0.390853 0.000267 0.364514 0.423179 0.388953 0.000263 0.458056 0.454328 0.456156 0.000105 0.476791 0.474181 0.474521 0.000106 0.415416 0.440416 0.426770 0.000078 0.426267 0.451230 0.436016 0.000080 987.470000 991.410000 988.769600 338.574417 1050.770000 1040.270000 1046.791200 420.809334 7961.760000 7968.320000 7964.439200 718.942939
38 0.362363 0.420791 0.388830 0.000108 0.467229 0.463860 0.465351 0.000053 0.420039 0.444479 0.430917 0.000035 0.362145 0.420275 0.389929 0.000267 0.362581 0.421307 0.387731 0.000257 0.458296 0.453005 0.456116 0.000105 0.476162 0.474714 0.474586 0.000106 0.415028 0.438277 0.426332 0.000078 0.425051 0.450681 0.435501 0.000079 986.280000 994.430000 988.620567 340.738128 1051.550000 1040.270000 1047.116267 412.429511 7962.170000 7965.300000 7964.263167 711.600737
39 0.361377 0.420786 0.387878 0.000110 0.466202 0.464136 0.465509 0.000054 0.419031 0.444628 0.430575 0.000035 0.361286 0.421106 0.388737 0.000270 0.361467 0.420465 0.387020 0.000260 0.457018 0.455547 0.456183 0.000104 0.475386 0.472724 0.474835 0.000108 0.413939 0.440049 0.425832 0.000078 0.424122 0.449208 0.435318 0.000080 988.120000 993.880000 988.420400 344.309723 1050.170000 1039.030000 1047.248967 403.780407 7961.710000 7967.090000 7964.330633 709.001057
40 0.360061 0.419705 0.386808 0.000111 0.466861 0.464956 0.465666 0.000052 0.418801 0.444593 0.430180 0.000035 0.359236 0.419436 0.387649 0.000273 0.360886 0.419975 0.385967 0.000260 0.457876 0.454466 0.456402 0.000102 0.475845 0.475447 0.474930 0.000105 0.413488 0.438702 0.425463 0.000078 0.424113 0.450484 0.434896 0.000080 983.580000 991.290000 988.570233 345.655542 1053.010000 1041.000000 1047.432033 396.153822 7963.410000 7967.710000 7963.997733 709.995731
41 0.359329 0.419974 0.385917 0.000114 0.466946 0.463273 0.465782 0.000052 0.418518 0.443788 0.429842 0.000035 0.359185 0.423376 0.386660 0.000283 0.359473 0.416572 0.385173 0.000259 0.456937 0.453124 0.456484 0.000101 0.476954 0.473421 0.475079 0.000105 0.412949 0.439738 0.425064 0.000079 0.424088 0.447839 0.434621 0.000080 989.770000 988.750000 988.380900 352.581454 1052.490000 1042.170000 1047.873833 390.588285 7957.740000 7969.080000 7963.745267 710.585493
42 0.357993 0.418382 0.384735 0.000114 0.467447 0.464270 0.465882 0.000052 0.418193 0.443621 0.429366 0.000036 0.356134 0.420141 0.385269 0.000286 0.359853 0.416624 0.384201 0.000257 0.457771 0.453315 0.456604 0.000100 0.477122 0.475226 0.475159 0.000103 0.412034 0.438386 0.424504 0.000082 0.424351 0.448855 0.434228 0.000079 986.870000 990.180000 988.494867 351.568696 1051.860000 1042.770000 1048.386800 389.450566 7961.270000 7967.050000 7963.118333 705.326211
43 0.356781 0.416926 0.383590 0.000114 0.466562 0.464289 0.465854 0.000051 0.417161 0.442976 0.428835 0.000035 0.354371 0.416954 0.383790 0.000289 0.359191 0.416899 0.383389 0.000249 0.456929 0.454509 0.456545 0.000100 0.476196 0.474068 0.475164 0.000104 0.410778 0.437610 0.423805 0.000082 0.423544 0.448342 0.433865 0.000077 984.330000 995.990000 988.331700 343.828390 1052.280000 1039.490000 1048.656100 389.006016 7963.390000 7964.520000 7963.012200 700.930121
44 0.355880 0.416266 0.382541 0.000115 0.466513 0.463952 0.465893 0.000053 0.416729 0.442493 0.428385 0.000036 0.353800 0.417464 0.382296 0.000290 0.357960 0.415067 0.382787 0.000253 0.457323 0.454601 0.456637 0.000100 0.475704 0.473302 0.475149 0.000106 0.410738 0.437890 0.423183 0.000084 0.422719 0.447096 0.433586 0.000078 984.450000 990.700000 988.066933 347.195936 1053.170000 1039.960000 1048.978167 393.842449 7962.380000 7969.340000 7962.954900 703.601084
45 0.354505 0.416805 0.381541 0.000116 0.467914 0.462478 0.466093 0.000050 0.416880 0.441925 0.428044 0.000035 0.353646 0.416791 0.381035 0.000287 0.355364 0.416819 0.382045 0.000263 0.458995 0.452000 0.456713 0.000097 0.476833 0.472957 0.475472 0.000103 0.411588 0.436156 0.422658 0.000082 0.422172 0.447695 0.433430 0.000079 986.150000 992.390000 987.950567 346.080677 1052.900000 1045.630000 1049.124733 383.097800 7960.950000 7961.980000 7962.924700 684.745463
46 0.353536 0.414260 0.380444 0.000117 0.467985 0.464457 0.466161 0.000050 0.416483 0.441868 0.427588 0.000035 0.354055 0.416734 0.379702 0.000285 0.353018 0.411786 0.381186 0.000265 0.458439 0.455829 0.456720 0.000098 0.477531 0.473085 0.475602 0.000102 0.411466 0.438236 0.422062 0.000081 0.421500 0.445500 0.433115 0.000080 984.920000 995.010000 987.516467 348.354375 1054.750000 1044.250000 1049.557767 371.876041 7960.330000 7960.740000 7962.925767 674.510366
47 0.352823 0.413523 0.379247 0.000114 0.467073 0.465357 0.466160 0.000051 0.415660 0.442032 0.427049 0.000036 0.352819 0.414852 0.378449 0.000272 0.352826 0.412193 0.380045 0.000263 0.458197 0.455613 0.456626 0.000099 0.475949 0.475102 0.475694 0.000101 0.410777 0.437271 0.421446 0.000080 0.420544 0.446793 0.432652 0.000080 985.450000 989.970000 987.017600 346.094644 1055.370000 1040.910000 1050.096267 364.714556 7959.180000 7969.120000 7962.886133 674.221857
48 0.351461 0.411910 0.378101 0.000115 0.467855 0.464284 0.466315 0.000050 0.415477 0.440716 0.426619 0.000035 0.350935 0.410150 0.377410 0.000271 0.351986 0.413671 0.378792 0.000264 0.458792 0.455306 0.456806 0.000098 0.476917 0.473262 0.475824 0.000102 0.410256 0.434986 0.421078 0.000079 0.420698 0.446446 0.432160 0.000080 984.750000 992.760000 986.716633 344.723979 1054.800000 1043.960000 1050.944767 356.858892 7960.450000 7963.280000 7962.338600 661.387522
49 0.350372 0.410948 0.377056 0.000115 0.467866 0.465458 0.466366 0.000050 0.414994 0.440929 0.426177 0.000036 0.349619 0.411984 0.376411 0.000268 0.351124 0.409913 0.377702 0.000266 0.458506 0.454412 0.456777 0.000098 0.477227 0.476505 0.475956 0.000099 0.409507 0.435319 0.420612 0.000079 0.420481 0.446538 0.431741 0.000079 983.740000 991.150000 986.380767 340.725563 1058.160000 1045.910000 1051.393000 345.808662 7958.100000 7962.940000 7962.226233 645.195178
50 0.349828 0.410661 0.376096 0.000115 0.467815 0.465069 0.466433 0.000049 0.414721 0.440585 0.425781 0.000035 0.351461 0.409201 0.375484 0.000262 0.348195 0.412120 0.376708 0.000263 0.458479 0.456151 0.456765 0.000097 0.477150 0.473986 0.476100 0.000099 0.410321 0.435024 0.420189 0.000077 0.419120 0.446146 0.431374 0.000078 982.360000 991.570000 986.217833 337.280923 1057.470000 1042.920000 1051.844333 344.469167 7960.170000 7965.510000 7961.937833 637.801644
51 0.348884 0.408961 0.375151 0.000114 0.467611 0.465595 0.466536 0.000049 0.414184 0.440109 0.425412 0.000035 0.349996 0.408955 0.374616 0.000259 0.347773 0.408967 0.375685 0.000262 0.459514 0.457572 0.456900 0.000097 0.475707 0.473617 0.476171 0.000099 0.410231 0.435694 0.419872 0.000076 0.418137 0.444524 0.430953 0.000079 980.010000 989.680000 985.969833 335.801675 1059.890000 1048.900000 1052.224600 337.687664 7960.100000 7961.420000 7961.805567 624.892919
52 0.347916 0.408744 0.374328 0.000114 0.466337 0.465900 0.466657 0.000048 0.413047 0.440180 0.425109 0.000034 0.349006 0.408303 0.373618 0.000261 0.346826 0.409186 0.375039 0.000260 0.457525 0.455947 0.457019 0.000096 0.475148 0.475854 0.476296 0.000097 0.408691 0.434507 0.419488 0.000075 0.417403 0.445853 0.430730 0.000078 983.410000 990.690000 985.910233 334.410810 1059.540000 1043.320000 1052.282433 336.159657 7957.050000 7965.990000 7961.807333 615.212766
53 0.347440 0.407347 0.373545 0.000112 0.468044 0.464941 0.466711 0.000047 0.413772 0.439024 0.424786 0.000034 0.348240 0.408218 0.372745 0.000257 0.346639 0.406476 0.374344 0.000260 0.458075 0.457620 0.457091 0.000093 0.478012 0.472261 0.476331 0.000097 0.408650 0.435389 0.419135 0.000074 0.418894 0.442658 0.430437 0.000078 983.700000 985.070000 985.865100 330.158654 1056.790000 1046.410000 1052.418933 340.136351 7959.510000 7968.520000 7961.715967 603.464700
54 0.346380 0.406689 0.372675 0.000114 0.467556 0.463970 0.466731 0.000047 0.413026 0.438193 0.424406 0.000034 0.347272 0.405613 0.371881 0.000254 0.345487 0.407765 0.373470 0.000265 0.458070 0.455707 0.457145 0.000093 0.477041 0.472232 0.476317 0.000097 0.408211 0.433165 0.418776 0.000073 0.417842 0.443222 0.430036 0.000078 978.790000 988.850000 985.550967 324.143047 1059.730000 1049.050000 1052.851200 339.681827 7961.480000 7962.100000 7961.597833 593.601514
55 0.345203 0.406478 0.371831 0.000116 0.468239 0.465440 0.466793 0.000048 0.412873 0.438907 0.424061 0.000035 0.344974 0.406336 0.371136 0.000255 0.345433 0.406621 0.372527 0.000272 0.458798 0.455914 0.457190 0.000093 0.477679 0.474966 0.476397 0.000097 0.407577 0.433604 0.418466 0.000073 0.418169 0.444211 0.429655 0.000080 983.500000 986.360000 985.233400 332.494046 1056.740000 1044.060000 1053.056733 340.698773 7959.760000 7969.580000 7961.709867 595.352159
56 0.344137 0.405541 0.371007 0.000115 0.467923 0.463606 0.466855 0.000048 0.412219 0.437477 0.423724 0.000035 0.346058 0.406591 0.370517 0.000251 0.342215 0.404492 0.371497 0.000272 0.458999 0.453700 0.457306 0.000096 0.476847 0.473512 0.476405 0.000098 0.408176 0.432501 0.418251 0.000073 0.416262 0.442453 0.429196 0.000079 979.450000 992.040000 985.102533 335.974821 1061.310000 1043.460000 1053.392700 351.436312 7959.240000 7964.500000 7961.504767 595.915732
57 0.343533 0.404691 0.370195 0.000118 0.467960 0.466056 0.466895 0.000048 0.411968 0.438442 0.423380 0.000035 0.345665 0.403968 0.369993 0.000255 0.341400 0.405414 0.370396 0.000277 0.458634 0.456152 0.457388 0.000093 0.477285 0.475960 0.476402 0.000096 0.407798 0.432669 0.418060 0.000072 0.416137 0.444214 0.428700 0.000080 983.160000 992.230000 984.627500 339.459950 1057.930000 1045.510000 1053.849533 356.831584 7958.910000 7962.260000 7961.522967 601.555439
58 0.342872 0.404251 0.369434 0.000115 0.467827 0.464326 0.466991 0.000047 0.411597 0.437293 0.423090 0.000035 0.343838 0.402921 0.369439 0.000253 0.341906 0.405581 0.369429 0.000277 0.458291 0.454659 0.457523 0.000094 0.477364 0.473994 0.476460 0.000096 0.406787 0.431377 0.417885 0.000072 0.416408 0.443208 0.428296 0.000080 979.380000 990.060000 984.661567 348.357497 1056.040000 1049.310000 1054.387267 357.885565 7964.580000 7960.630000 7960.951167 601.492607
59 0.342287 0.402941 0.368694 0.000114 0.469188 0.464928 0.467070 0.000047 0.412082 0.437034 0.422801 0.000035 0.343211 0.402538 0.368847 0.000253 0.341362 0.403345 0.368542 0.000276 0.459134 0.454615 0.457645 0.000094 0.479242 0.475240 0.476495 0.000096 0.406969 0.431180 0.417686 0.000073 0.417196 0.442887 0.427916 0.000080 986.000000 988.550000 984.467633 351.308531 1057.950000 1046.720000 1054.786000 360.651112 7956.050000 7964.730000 7960.746367 607.715770
60 0.341060 0.402484 0.367839 0.000115 0.468019 0.464563 0.467049 0.000047 0.410887 0.436628 0.422405 0.000035 0.342452 0.400641 0.368256 0.000261 0.339668 0.404328 0.367423 0.000275 0.458534 0.455203 0.457639 0.000094 0.477503 0.473924 0.476460 0.000094 0.406297 0.430650 0.417416 0.000075 0.415477 0.442606 0.427393 0.000079 984.140000 988.720000 984.053967 357.613376 1061.210000 1045.270000 1054.888933 361.244625 7954.650000 7966.010000 7961.057100 607.130739
61 0.340340 0.401698 0.366979 0.000117 0.468406 0.466073 0.467069 0.000046 0.410777 0.437104 0.422028 0.000035 0.339832 0.400263 0.367551 0.000264 0.340849 0.403133 0.366406 0.000276 0.457834 0.455561 0.457658 0.000093 0.478979 0.476585 0.476480 0.000095 0.404733 0.430677 0.417110 0.000075 0.416820 0.443532 0.426947 0.000079 981.170000 990.440000 984.047500 358.992803 1061.190000 1050.180000 1055.023267 364.974564 7957.640000 7959.380000 7960.929233 604.532366
62 0.339647 0.400974 0.366253 0.000118 0.468766 0.465650 0.467141 0.000046 0.410663 0.436546 0.421741 0.000035 0.340065 0.399351 0.366892 0.000261 0.339229 0.402597 0.365614 0.000277 0.458553 0.456265 0.457639 0.000092 0.478979 0.475036 0.476643 0.000094 0.405233 0.430654 0.416803 0.000075 0.416092 0.442439 0.426680 0.000078 985.310000 985.360000 983.730133 361.402044 1057.330000 1044.450000 1055.570167 361.728333 7957.360000 7970.190000 7960.699700 602.469733
63 0.338569 0.400709 0.365374 0.000117 0.467971 0.466061 0.467149 0.000046 0.409740 0.436653 0.421350 0.000035 0.340134 0.399889 0.366078 0.000258 0.337004 0.401529 0.364669 0.000278 0.457785 0.456220 0.457686 0.000093 0.478158 0.475903 0.476612 0.000093 0.404842 0.430871 0.416463 0.000075 0.414639 0.442435 0.426238 0.000078 980.870000 987.580000 983.693433 362.932886 1061.810000 1050.590000 1055.812400 360.960961 7957.320000 7961.830000 7960.494167 606.931534
64 0.337596 0.399918 0.364554 0.000117 0.468663 0.465344 0.467078 0.000046 0.409683 0.435902 0.420942 0.000035 0.338668 0.401976 0.365452 0.000261 0.336524 0.397860 0.363656 0.000272 0.458545 0.455633 0.457686 0.000093 0.478781 0.475055 0.476470 0.000093 0.404601 0.431487 0.416181 0.000075 0.414765 0.440317 0.425704 0.000077 978.290000 986.960000 983.452833 362.473777 1061.810000 1047.600000 1056.345433 361.662130 7959.900000 7965.440000 7960.201733 614.759871
65 0.336414 0.398208 0.363756 0.000118 0.468972 0.465637 0.467054 0.000045 0.409321 0.435294 0.420570 0.000035 0.336922 0.396838 0.364677 0.000262 0.335905 0.399577 0.362836 0.000270 0.459131 0.455649 0.457636 0.000093 0.478813 0.475625 0.476472 0.000092 0.404137 0.429184 0.415804 0.000075 0.414505 0.441403 0.425336 0.000076 981.080000 987.520000 983.515900 362.397236 1059.490000 1048.360000 1056.493033 361.542346 7959.430000 7964.120000 7959.991067 611.784639
66 0.335861 0.396583 0.362971 0.000117 0.468216 0.464320 0.467028 0.000046 0.408656 0.433839 0.420202 0.000035 0.337331 0.396377 0.364062 0.000263 0.334390 0.396789 0.361879 0.000271 0.459585 0.454420 0.457553 0.000093 0.476848 0.474220 0.476504 0.000093 0.404571 0.428301 0.415482 0.000074 0.412742 0.439377 0.424923 0.000076 979.770000 988.250000 983.272967 367.000513 1061.270000 1052.290000 1056.884667 359.898893 7958.960000 7959.460000 7959.842367 619.506960
67 0.335187 0.397522 0.362237 0.000119 0.468823 0.465311 0.467085 0.000046 0.408687 0.434806 0.419903 0.000035 0.337230 0.398813 0.363442 0.000267 0.333144 0.396232 0.361032 0.000274 0.458600 0.456152 0.457603 0.000094 0.479046 0.474470 0.476566 0.000092 0.403983 0.430349 0.415231 0.000075 0.413390 0.439263 0.424576 0.000077 978.650000 992.780000 982.970733 366.049182 1059.810000 1051.560000 1057.063700 357.477067 7961.540000 7955.660000 7959.965567 614.040550
68 0.335100 0.396691 0.361495 0.000120 0.468874 0.465107 0.467144 0.000046 0.408676 0.434320 0.419602 0.000035 0.336947 0.395886 0.362861 0.000269 0.333254 0.397496 0.360128 0.000273 0.458263 0.456196 0.457602 0.000093 0.479486 0.474019 0.476687 0.000091 0.403671 0.429056 0.414968 0.000075 0.413681 0.439584 0.424236 0.000075 976.550000 986.230000 982.518200 369.036064 1062.680000 1048.150000 1057.383100 356.278087 7960.770000 7965.620000 7960.098700 610.861003
69 0.334095 0.395888 0.360775 0.000121 0.468013 0.465396 0.467242 0.000046 0.407749 0.434117 0.419332 0.000035 0.333857 0.396181 0.362168 0.000269 0.334333 0.395594 0.359382 0.000273 0.459580 0.455237 0.457839 0.000092 0.476445 0.475555 0.476646 0.000092 0.403004 0.428662 0.414787 0.000074 0.412495 0.439573 0.423877 0.000075 978.840000 983.240000 982.249033 370.941050 1059.780000 1050.110000 1057.384433 358.853399 7961.380000 7966.650000 7960.366533 615.655078
70 0.333029 0.394985 0.359894 0.000120 0.468215 0.466775 0.467253 0.000046 0.407381 0.434470 0.418941 0.000035 0.333106 0.399347 0.361368 0.000271 0.332952 0.390624 0.358420 0.000267 0.459099 0.456474 0.457770 0.000092 0.477331 0.477076 0.476736 0.000092 0.402402 0.430767 0.414389 0.000075 0.412360 0.438172 0.423494 0.000074 976.850000 983.800000 981.830900 370.808259 1063.150000 1052.790000 1057.662967 356.833387 7960.000000 7963.410000 7960.506133 612.958173
71 0.332329 0.394231 0.359191 0.000117 0.468329 0.465864 0.467286 0.000046 0.407129 0.433629 0.418643 0.000035 0.331395 0.397220 0.360674 0.000272 0.333262 0.391243 0.357708 0.000263 0.458028 0.457305 0.457802 0.000091 0.478631 0.474422 0.476770 0.000094 0.401043 0.430267 0.414094 0.000075 0.413215 0.436992 0.423192 0.000074 979.280000 981.280000 981.452400 368.800206 1061.780000 1051.030000 1057.809033 356.007294 7958.940000 7967.690000 7960.738567 614.659736
72 0.331289 0.394083 0.358583 0.000120 0.468578 0.465045 0.467357 0.000046 0.406798 0.433112 0.418409 0.000035 0.331177 0.393595 0.359853 0.000275 0.331401 0.394571 0.357313 0.000267 0.458242 0.454898 0.457821 0.000090 0.478913 0.475192 0.476893 0.000093 0.401063 0.427311 0.413736 0.000076 0.412532 0.438912 0.423082 0.000074 977.870000 986.300000 981.248633 366.637073 1065.530000 1049.800000 1058.168867 353.679410 7956.600000 7963.900000 7960.582500 615.979305
73 0.330875 0.393114 0.357949 0.000120 0.467909 0.465592 0.467416 0.000046 0.406244 0.432977 0.418156 0.000035 0.331707 0.394746 0.359172 0.000279 0.330044 0.391482 0.356726 0.000264 0.457598 0.458082 0.457760 0.000093 0.478220 0.473102 0.477073 0.000091 0.400947 0.429580 0.413395 0.000078 0.411541 0.436373 0.422917 0.000073 977.890000 986.290000 980.992067 360.459109 1063.520000 1049.290000 1058.704833 357.548146 7958.590000 7964.420000 7960.303100 624.051297
74 0.329574 0.392582 0.357303 0.000124 0.469114 0.465097 0.467445 0.000047 0.406321 0.432465 0.417881 0.000036 0.329836 0.393725 0.358311 0.000280 0.329313 0.391440 0.356296 0.000268 0.458304 0.456039 0.457777 0.000093 0.479924 0.474155 0.477113 0.000093 0.400494 0.427998 0.413017 0.000078 0.412149 0.436933 0.422745 0.000075 976.800000 984.110000 980.717967 351.617782 1064.530000 1056.370000 1059.209000 356.192875 7958.670000 7959.520000 7960.073033 614.813100
75 0.328803 0.391722 0.356346 0.000126 0.468450 0.464221 0.467370 0.000047 0.405609 0.431596 0.417409 0.000037 0.327575 0.392324 0.357317 0.000280 0.330031 0.391120 0.355375 0.000273 0.459385 0.455265 0.457577 0.000094 0.477515 0.473178 0.477162 0.000093 0.400070 0.426941 0.412460 0.000079 0.411147 0.436252 0.422358 0.000076 976.840000 986.910000 980.307233 342.320783 1064.400000 1053.610000 1059.705633 358.557561 7958.760000 7959.480000 7959.987133 617.826406
76 0.328175 0.391229 0.355499 0.000125 0.469554 0.464752 0.467457 0.000047 0.405933 0.431667 0.417075 0.000036 0.330820 0.391144 0.356550 0.000278 0.325530 0.391313 0.354447 0.000272 0.460421 0.455966 0.457538 0.000092 0.478686 0.473539 0.477375 0.000092 0.402100 0.426796 0.412094 0.000078 0.409766 0.436537 0.422057 0.000076 975.550000 984.420000 980.085967 337.757889 1066.430000 1055.300000 1060.086667 361.204693 7958.020000 7960.280000 7959.827367 623.614216
77 0.327354 0.390823 0.354615 0.000126 0.468434 0.466311 0.467533 0.000048 0.404948 0.432341 0.416720 0.000037 0.327180 0.391126 0.355591 0.000276 0.327528 0.390519 0.353640 0.000275 0.458967 0.456939 0.457616 0.000093 0.477901 0.475684 0.477450 0.000093 0.399663 0.427323 0.411705 0.000078 0.410233 0.437360 0.421735 0.000077 977.780000 983.980000 979.840833 330.537163 1067.250000 1050.380000 1060.524367 365.044880 7954.970000 7965.640000 7959.634800 637.363395
78 0.327218 0.389167 0.353799 0.000125 0.468605 0.465111 0.467556 0.000047 0.404981 0.430936 0.416365 0.000037 0.327793 0.391227 0.354831 0.000273 0.326643 0.387106 0.352767 0.000274 0.458398 0.454422 0.457692 0.000093 0.478811 0.475800 0.477420 0.000094 0.399626 0.425984 0.411404 0.000077 0.410335 0.435888 0.421326 0.000077 979.200000 986.350000 979.734067 331.328222 1067.040000 1051.890000 1060.970733 369.131370 7953.760000 7961.760000 7959.295200 644.883921
79 0.326251 0.388595 0.353074 0.000123 0.469262 0.466979 0.467497 0.000048 0.404907 0.431706 0.416007 0.000036 0.327155 0.389472 0.354184 0.000275 0.325347 0.387718 0.351964 0.000275 0.460256 0.455793 0.457555 0.000094 0.478268 0.478166 0.477439 0.000095 0.400360 0.425948 0.411038 0.000077 0.409454 0.437464 0.420975 0.000077 976.610000 986.110000 979.424633 334.084488 1070.090000 1053.930000 1061.591833 370.903809 7953.300000 7959.960000 7958.983533 645.658848
80 0.325804 0.388609 0.352536 0.000122 0.467546 0.465433 0.467530 0.000047 0.403762 0.430862 0.415783 0.000036 0.326408 0.389565 0.353686 0.000271 0.325200 0.387653 0.351387 0.000275 0.457447 0.455912 0.457530 0.000094 0.477645 0.474955 0.477529 0.000092 0.398479 0.426056 0.410800 0.000077 0.409045 0.435669 0.420765 0.000076 978.520000 982.780000 979.333367 341.705988 1067.930000 1052.570000 1061.969933 368.181351 7953.550000 7964.650000 7958.696700 650.830847
81 0.325490 0.386811 0.351843 0.000118 0.469538 0.466466 0.467682 0.000047 0.404716 0.430621 0.415554 0.000035 0.328353 0.387594 0.353021 0.000267 0.322627 0.386029 0.350665 0.000275 0.459493 0.457057 0.457679 0.000095 0.479582 0.475875 0.477685 0.000092 0.400480 0.425798 0.410583 0.000076 0.408952 0.435444 0.420526 0.000076 981.000000 985.150000 979.313933 343.172387 1070.490000 1052.400000 1062.474633 367.247619 7948.510000 7962.450000 7958.211433 665.974582
82 0.324591 0.386896 0.351337 0.000119 0.468466 0.467009 0.467665 0.000047 0.403723 0.430958 0.415318 0.000035 0.326603 0.388090 0.352454 0.000271 0.322580 0.385702 0.350221 0.000276 0.457633 0.457031 0.457624 0.000095 0.479300 0.476987 0.477706 0.000091 0.398669 0.426007 0.410297 0.000076 0.408776 0.435909 0.420338 0.000076 978.160000 985.560000 979.319333 347.419886 1069.020000 1056.000000 1062.856467 369.754582 7952.820000 7958.440000 7957.824200 672.740902
83 0.322998 0.386261 0.350780 0.000122 0.469405 0.465720 0.467667 0.000048 0.403522 0.429963 0.415068 0.000036 0.322626 0.387936 0.351930 0.000272 0.323369 0.384586 0.349630 0.000280 0.459378 0.455473 0.457565 0.000096 0.479432 0.475966 0.477768 0.000093 0.397840 0.425082 0.410029 0.000077 0.409204 0.434845 0.420106 0.000078 977.050000 984.060000 979.165800 343.524178 1068.800000 1055.500000 1063.219267 384.791486 7954.150000 7960.440000 7957.614933 696.941199
84 0.323114 0.384803 0.350171 0.000120 0.469288 0.466968 0.467709 0.000048 0.403510 0.429994 0.414817 0.000036 0.325140 0.386059 0.351293 0.000270 0.321089 0.383548 0.349048 0.000278 0.459191 0.455728 0.457651 0.000096 0.479384 0.478207 0.477767 0.000094 0.398868 0.424377 0.409790 0.000077 0.408151 0.435611 0.419844 0.000077 975.740000 982.090000 979.280800 350.784418 1070.070000 1056.710000 1063.990100 389.121763 7954.190000 7961.200000 7956.729100 713.746154
85 0.322514 0.385034 0.349612 0.000123 0.469646 0.467467 0.467684 0.000049 0.403437 0.430372 0.414552 0.000037 0.323827 0.384661 0.350736 0.000275 0.321202 0.385407 0.348488 0.000281 0.459145 0.458003 0.457715 0.000098 0.480147 0.476932 0.477653 0.000092 0.398252 0.424999 0.409575 0.000078 0.408622 0.435746 0.419529 0.000078 978.820000 981.690000 979.172833 358.147402 1071.780000 1056.550000 1064.746700 391.101855 7949.400000 7961.760000 7956.080467 732.468509
86 0.321342 0.384314 0.349004 0.000123 0.469570 0.467461 0.467755 0.000049 0.402867 0.430045 0.414317 0.000037 0.322635 0.383498 0.350119 0.000278 0.320049 0.385130 0.347890 0.000278 0.458208 0.457772 0.457719 0.000097 0.480932 0.477150 0.477792 0.000094 0.397200 0.424348 0.409299 0.000079 0.408535 0.435741 0.419336 0.000077 977.370000 979.680000 978.810633 363.743526 1071.350000 1058.100000 1065.179967 395.896891 7951.280000 7962.220000 7956.009400 744.159415
87 0.321199 0.384311 0.348374 0.000124 0.469241 0.467259 0.467827 0.000049 0.402622 0.429933 0.414073 0.000037 0.321473 0.385459 0.349434 0.000277 0.320925 0.383164 0.347314 0.000279 0.459054 0.457287 0.457788 0.000098 0.479428 0.477232 0.477865 0.000093 0.397143 0.424964 0.409029 0.000078 0.408102 0.434901 0.419117 0.000077 976.590000 977.500000 978.612867 369.425622 1073.120000 1055.940000 1065.796600 403.079580 7950.290000 7966.560000 7955.590533 755.953413
88 0.320698 0.383911 0.347791 0.000123 0.468092 0.465449 0.467798 0.000049 0.401764 0.428757 0.413795 0.000037 0.322019 0.384277 0.348980 0.000279 0.319376 0.383545 0.346602 0.000279 0.458161 0.454508 0.457861 0.000096 0.478023 0.476390 0.477736 0.000095 0.396897 0.422904 0.408864 0.000078 0.406632 0.434610 0.418726 0.000078 974.640000 980.400000 978.500633 369.826146 1074.430000 1059.570000 1066.163533 401.029429 7950.930000 7960.030000 7955.335833 751.179074
89 0.319750 0.382539 0.347156 0.000124 0.468936 0.464564 0.467826 0.000049 0.401802 0.427653 0.413525 0.000037 0.322933 0.383456 0.348348 0.000282 0.316568 0.381622 0.345964 0.000282 0.459542 0.454763 0.457888 0.000097 0.478330 0.474366 0.477764 0.000093 0.398068 0.422675 0.408595 0.000079 0.405537 0.432631 0.418454 0.000077 975.850000 977.850000 978.421600 372.886178 1070.140000 1058.800000 1066.754467 403.468986 7954.010000 7963.350000 7954.823933 760.134066
90 0.319874 0.382931 0.346509 0.000124 0.467392 0.466552 0.467871 0.000048 0.401009 0.428923 0.413258 0.000037 0.320482 0.381019 0.347597 0.000281 0.319266 0.384844 0.345420 0.000283 0.458116 0.456854 0.457956 0.000096 0.476669 0.476250 0.477786 0.000092 0.396181 0.422728 0.408294 0.000080 0.405837 0.435117 0.418221 0.000077 974.810000 979.850000 978.267967 382.055882 1073.360000 1058.150000 1067.386967 395.848636 7951.830000 7962.000000 7954.345067 765.218908
91 0.319181 0.381732 0.345735 0.000125 0.469100 0.465533 0.467928 0.000048 0.401637 0.427823 0.412941 0.000037 0.321640 0.382713 0.346920 0.000284 0.316722 0.380752 0.344550 0.000284 0.459141 0.456165 0.458054 0.000097 0.479060 0.474900 0.477802 0.000090 0.397266 0.423112 0.408044 0.000081 0.406008 0.432533 0.417839 0.000076 976.210000 984.950000 978.336400 384.764544 1073.280000 1063.470000 1067.895133 392.014852 7950.510000 7951.580000 7953.768467 769.218373
92 0.318406 0.380604 0.345217 0.000123 0.469110 0.467391 0.467857 0.000048 0.401293 0.428336 0.412669 0.000038 0.321367 0.381863 0.346334 0.000281 0.315446 0.379344 0.344100 0.000283 0.458867 0.457869 0.457983 0.000096 0.479353 0.476913 0.477730 0.000089 0.396992 0.423666 0.407741 0.000081 0.405595 0.433007 0.417596 0.000077 974.650000 985.690000 978.105833 382.311296 1074.040000 1058.000000 1068.298400 386.613822 7951.310000 7956.310000 7953.595767 757.816265
93 0.317192 0.380662 0.344713 0.000125 0.468846 0.467313 0.467815 0.000048 0.400602 0.428320 0.412419 0.000038 0.319364 0.379134 0.345876 0.000283 0.315021 0.382190 0.343550 0.000289 0.459063 0.458273 0.457948 0.000096 0.478629 0.476352 0.477682 0.000090 0.396199 0.422661 0.407515 0.000081 0.405005 0.433979 0.417323 0.000079 974.960000 983.530000 977.824367 381.822353 1074.810000 1059.220000 1068.581533 382.013665 7950.230000 7957.250000 7953.594100 750.960919
94 0.317195 0.380129 0.343994 0.000123 0.468462 0.466837 0.467827 0.000048 0.400392 0.427818 0.412102 0.000037 0.317655 0.378818 0.345179 0.000279 0.316736 0.381441 0.342809 0.000288 0.458385 0.457444 0.457875 0.000097 0.478540 0.476230 0.477779 0.000091 0.395057 0.422062 0.407162 0.000081 0.405728 0.433575 0.417042 0.000079 974.470000 986.480000 977.701567 371.310548 1075.160000 1062.070000 1068.859600 376.151868 7950.370000 7951.450000 7953.438833 729.798754
95 0.317059 0.380590 0.343671 0.000123 0.468921 0.466881 0.467681 0.000048 0.400583 0.428050 0.411876 0.000037 0.317779 0.380290 0.344989 0.000283 0.316340 0.380889 0.342353 0.000282 0.458889 0.457872 0.457675 0.000098 0.478953 0.475890 0.477686 0.000091 0.395390 0.422960 0.406966 0.000080 0.405777 0.433140 0.416786 0.000078 974.850000 981.030000 977.557533 367.655564 1073.970000 1063.030000 1069.221233 376.840999 7951.180000 7955.940000 7953.221233 721.840783
96 0.316049 0.378460 0.343155 0.000121 0.468772 0.466437 0.467697 0.000047 0.400046 0.426847 0.411653 0.000037 0.316592 0.376515 0.344553 0.000278 0.315505 0.380404 0.341756 0.000283 0.459418 0.455227 0.457792 0.000096 0.478126 0.477647 0.477601 0.000091 0.395146 0.419807 0.406835 0.000080 0.404947 0.433888 0.416471 0.000079 977.420000 979.640000 977.503267 368.275893 1073.030000 1063.160000 1069.600700 379.260546 7949.550000 7957.200000 7952.896033 723.344821
97 0.315675 0.378904 0.342625 0.000124 0.468927 0.465407 0.467678 0.000047 0.399963 0.426481 0.411404 0.000037 0.317864 0.380312 0.343933 0.000278 0.313485 0.377496 0.341316 0.000287 0.458006 0.455428 0.457803 0.000095 0.479847 0.475387 0.477554 0.000091 0.394942 0.421626 0.406561 0.000078 0.404985 0.431336 0.416247 0.000079 974.880000 978.890000 977.343000 364.911561 1075.830000 1066.520000 1069.917400 374.838146 7949.290000 7954.590000 7952.739600 707.400561
98 0.314783 0.379078 0.342159 0.000124 0.469253 0.465922 0.467678 0.000047 0.399742 0.426842 0.411194 0.000037 0.316280 0.379688 0.343482 0.000276 0.313287 0.378468 0.340836 0.000290 0.459607 0.455723 0.457847 0.000093 0.478900 0.476122 0.477509 0.000092 0.395110 0.421507 0.406383 0.000079 0.404374 0.432178 0.416006 0.000080 971.850000 980.730000 977.271067 361.936655 1073.920000 1064.470000 1070.161400 370.199180 7954.230000 7954.800000 7952.567533 693.151688
99 0.314745 0.378104 0.341653 0.000125 0.469274 0.465300 0.467633 0.000048 0.399736 0.426062 0.410942 0.000037 0.314904 0.379609 0.342987 0.000282 0.314585 0.376600 0.340319 0.000284 0.458877 0.455548 0.457782 0.000095 0.479672 0.475051 0.477484 0.000091 0.394089 0.421375 0.406124 0.000079 0.405383 0.430748 0.415760 0.000078 972.480000 981.670000 977.080833 365.971242 1075.520000 1061.510000 1070.444633 371.830852 7952.000000 7956.820000 7952.474533 701.542993
100 0.313713 0.377686 0.341002 0.000126 0.469616 0.465235 0.467612 0.000047 0.399459 0.425838 0.410638 0.000037 0.315895 0.378365 0.342356 0.000283 0.311530 0.377007 0.339648 0.000284 0.459572 0.455919 0.457726 0.000093 0.479659 0.474552 0.477498 0.000092 0.394917 0.421020 0.405809 0.000079 0.404001 0.430657 0.415466 0.000079 972.780000 982.480000 976.896167 358.023959 1074.660000 1064.880000 1070.476300 365.974091 7952.560000 7952.640000 7952.627533 689.528957
101 0.312951 0.376855 0.340335 0.000126 0.469973 0.466555 0.467639 0.000046 0.399313 0.426190 0.410352 0.000037 0.315940 0.378232 0.341641 0.000286 0.309963 0.375478 0.339030 0.000287 0.460254 0.456440 0.457784 0.000092 0.479691 0.476670 0.477493 0.000091 0.395312 0.421246 0.405520 0.000079 0.403313 0.431133 0.415185 0.000079 973.610000 981.580000 976.554733 354.887536 1074.150000 1063.180000 1070.422700 372.675647 7952.240000 7955.240000 7953.022567 690.356275
102 0.312302 0.376875 0.339805 0.000127 0.468166 0.465603 0.467537 0.000046 0.398027 0.425675 0.410057 0.000037 0.315873 0.375338 0.341077 0.000283 0.308731 0.378411 0.338532 0.000292 0.458377 0.455561 0.457761 0.000091 0.477956 0.475645 0.477313 0.000092 0.394250 0.419460 0.405253 0.000079 0.401805 0.431890 0.414862 0.000080 969.220000 977.010000 976.368567 350.456059 1075.080000 1065.910000 1070.621367 376.778273 7955.700000 7957.080000 7953.010067 685.273971
103 0.312514 0.374868 0.339217 0.000126 0.469555 0.465799 0.467530 0.000047 0.398887 0.424880 0.409789 0.000037 0.314399 0.376733 0.340544 0.000283 0.310630 0.373004 0.337890 0.000286 0.459791 0.456280 0.457792 0.000092 0.479319 0.475317 0.477267 0.000092 0.394365 0.420484 0.405030 0.000078 0.403409 0.429276 0.414547 0.000080 972.270000 981.180000 975.988633 351.718163 1076.760000 1065.420000 1070.534233 381.346994 7950.970000 7953.400000 7953.477133 689.149422
104 0.311608 0.375528 0.338689 0.000126 0.470269 0.466125 0.467530 0.000046 0.398871 0.425356 0.409552 0.000036 0.313548 0.379161 0.340022 0.000287 0.309667 0.371894 0.337356 0.000287 0.461073 0.455317 0.457853 0.000091 0.479466 0.476932 0.477207 0.000091 0.394687 0.421047 0.404829 0.000078 0.403056 0.429665 0.414274 0.000080 972.120000 982.140000 975.635833 354.361141 1072.570000 1062.780000 1070.533900 384.011764 7955.310000 7955.080000 7953.830267 697.014635
105 0.310720 0.375005 0.338242 0.000125 0.468944 0.466218 0.467644 0.000046 0.397743 0.425172 0.409413 0.000036 0.312798 0.377347 0.339511 0.000285 0.308642 0.372663 0.336972 0.000292 0.460230 0.457105 0.458003 0.000089 0.477658 0.475331 0.477285 0.000093 0.393886 0.421214 0.404681 0.000077 0.401601 0.429131 0.414145 0.000082 972.430000 980.030000 975.382033 348.456489 1075.550000 1064.120000 1070.697767 388.571539 7952.020000 7955.850000 7953.920200 692.045491
106 0.310352 0.374553 0.337781 0.000124 0.468797 0.466597 0.467648 0.000046 0.397497 0.425177 0.409207 0.000036 0.312174 0.375480 0.339031 0.000285 0.308530 0.373626 0.336530 0.000291 0.458629 0.457874 0.458079 0.000090 0.478966 0.475320 0.477216 0.000092 0.392724 0.420797 0.404508 0.000078 0.402270 0.429558 0.413907 0.000082 969.030000 980.930000 974.963500 357.354184 1075.500000 1062.730000 1070.933133 394.559359 7955.470000 7956.340000 7954.103367 700.307637
107 0.309899 0.375249 0.337317 0.000124 0.469120 0.466352 0.467642 0.000046 0.397470 0.425356 0.408996 0.000036 0.311791 0.377520 0.338600 0.000284 0.308006 0.372977 0.336034 0.000297 0.459236 0.456987 0.458183 0.000088 0.479003 0.475717 0.477102 0.000093 0.392886 0.421227 0.404371 0.000077 0.402055 0.429484 0.413621 0.000083 970.950000 978.410000 974.456733 351.103441 1074.480000 1062.510000 1071.304500 394.010759 7954.570000 7959.080000 7954.238767 692.215161
108 0.309829 0.373245 0.336943 0.000125 0.467705 0.466306 0.467548 0.000046 0.396660 0.424428 0.408776 0.000037 0.313467 0.372979 0.338331 0.000280 0.306191 0.373511 0.335556 0.000301 0.459022 0.455858 0.458169 0.000089 0.476387 0.476754 0.476926 0.000094 0.393522 0.418563 0.404242 0.000077 0.399799 0.430294 0.413310 0.000084 970.230000 977.170000 974.274900 351.827143 1075.910000 1065.940000 1071.518467 395.143747 7953.860000 7956.890000 7954.206633 689.430062
109 0.308827 0.373505 0.336374 0.000128 0.469507 0.466575 0.467519 0.000046 0.397201 0.424694 0.408504 0.000037 0.309500 0.375557 0.337940 0.000289 0.308154 0.371453 0.334808 0.000302 0.460364 0.457221 0.458126 0.000088 0.478650 0.475930 0.476911 0.000095 0.392475 0.420472 0.404042 0.000078 0.401927 0.428916 0.412965 0.000084 967.190000 975.950000 973.970567 351.718963 1072.920000 1060.690000 1071.900267 390.861026 7959.890000 7963.360000 7954.129167 681.265872
110 0.308704 0.372944 0.335989 0.000126 0.468728 0.465952 0.467557 0.000045 0.396717 0.424099 0.408352 0.000036 0.310802 0.376447 0.337660 0.000288 0.306607 0.369441 0.334318 0.000296 0.458434 0.456094 0.458172 0.000087 0.479021 0.475810 0.476942 0.000094 0.391999 0.420253 0.403942 0.000077 0.401435 0.427944 0.412762 0.000082 968.600000 978.080000 973.636167 354.662092 1074.420000 1063.640000 1072.181633 390.798728 7956.980000 7958.280000 7954.182200 692.318528
111 0.308633 0.372362 0.335522 0.000127 0.468822 0.464765 0.467497 0.000045 0.396737 0.423184 0.408108 0.000036 0.309955 0.371768 0.337046 0.000285 0.307312 0.372957 0.333999 0.000301 0.459080 0.455629 0.458200 0.000088 0.478564 0.473902 0.476794 0.000095 0.391974 0.417891 0.403680 0.000077 0.401501 0.428477 0.412536 0.000082 967.780000 974.650000 973.147033 362.939918 1075.430000 1066.110000 1072.254100 389.488324 7956.790000 7959.240000 7954.598867 699.510477
112 0.307840 0.371173 0.334967 0.000127 0.468908 0.464442 0.467579 0.000045 0.396427 0.422471 0.407903 0.000036 0.309649 0.368928 0.336580 0.000290 0.306031 0.373419 0.333354 0.000294 0.457728 0.455939 0.458256 0.000088 0.480088 0.472946 0.476901 0.000093 0.391093 0.416784 0.403501 0.000079 0.401762 0.428159 0.412305 0.000080 969.330000 980.870000 972.866567 368.375460 1077.710000 1066.330000 1072.561700 391.649499 7952.960000 7952.800000 7954.571733 701.369251
113 0.306924 0.371355 0.334536 0.000128 0.469184 0.466824 0.467575 0.000045 0.396167 0.423863 0.407707 0.000036 0.306601 0.372130 0.336099 0.000291 0.307247 0.370580 0.332973 0.000297 0.459074 0.457747 0.458195 0.000088 0.479295 0.475902 0.476955 0.000093 0.390461 0.419219 0.403252 0.000078 0.401873 0.428507 0.412163 0.000080 967.910000 978.040000 972.511433 376.271184 1074.640000 1065.550000 1072.607567 392.783450 7957.450000 7956.410000 7954.881000 715.088444
114 0.306241 0.371741 0.334001 0.000131 0.468761 0.465140 0.467610 0.000045 0.395627 0.423110 0.407486 0.000037 0.308768 0.374698 0.335466 0.000300 0.303714 0.368783 0.332535 0.000299 0.459056 0.457018 0.458212 0.000088 0.478466 0.473262 0.477007 0.000095 0.391426 0.419974 0.402977 0.000080 0.399828 0.426246 0.411995 0.000082 969.520000 978.650000 972.079867 381.205459 1074.910000 1065.520000 1072.607933 389.172556 7955.570000 7955.830000 7955.312200 716.081945
115 0.305620 0.370858 0.333249 0.000131 0.469763 0.466344 0.467621 0.000045 0.395899 0.423376 0.407153 0.000036 0.305358 0.371342 0.334612 0.000303 0.305883 0.370374 0.331886 0.000298 0.460047 0.456799 0.458146 0.000087 0.479479 0.475889 0.477095 0.000094 0.390437 0.418344 0.402555 0.000079 0.401361 0.428407 0.411751 0.000082 968.780000 981.630000 971.730267 384.201665 1077.150000 1067.750000 1072.890633 390.950363 7954.070000 7950.620000 7955.379100 730.631303
116 0.305315 0.369942 0.332752 0.000130 0.469444 0.465905 0.467785 0.000045 0.395586 0.422722 0.407020 0.000036 0.305790 0.369683 0.333979 0.000302 0.304840 0.370201 0.331526 0.000298 0.459574 0.456900 0.458356 0.000087 0.479314 0.474909 0.477214 0.000094 0.390371 0.417653 0.402386 0.000080 0.400801 0.427791 0.411655 0.000081 971.690000 977.500000 971.371767 378.971671 1077.660000 1064.440000 1072.813100 390.404816 7950.650000 7958.060000 7955.815133 730.585567
117 0.304676 0.369609 0.332172 0.000129 0.470498 0.466175 0.467932 0.000045 0.395878 0.422720 0.406840 0.000036 0.304594 0.371618 0.333201 0.000306 0.304757 0.367600 0.331142 0.000297 0.461274 0.456504 0.458468 0.000086 0.479722 0.475847 0.477396 0.000095 0.390768 0.418305 0.402097 0.000080 0.400987 0.427136 0.411582 0.000083 968.090000 975.700000 971.327200 369.767820 1076.390000 1068.530000 1072.679200 398.287762 7955.520000 7955.770000 7955.993600 726.307277
118 0.304668 0.368972 0.331628 0.000128 0.470444 0.466575 0.468051 0.000044 0.395845 0.422653 0.406660 0.000036 0.303896 0.370747 0.332601 0.000301 0.305441 0.367196 0.330654 0.000292 0.461290 0.458721 0.458615 0.000085 0.479599 0.474429 0.477486 0.000092 0.390463 0.419133 0.401909 0.000080 0.401228 0.426174 0.411412 0.000081 967.120000 971.670000 971.106800 354.757116 1078.020000 1066.130000 1072.643000 392.955611 7954.860000 7962.200000 7956.250200 704.632867
119 0.304269 0.368392 0.331117 0.000129 0.469595 0.466982 0.468017 0.000044 0.395198 0.422617 0.406412 0.000036 0.305639 0.368028 0.332036 0.000299 0.302900 0.368756 0.330197 0.000295 0.460734 0.457631 0.458615 0.000085 0.478456 0.476334 0.477420 0.000092 0.390941 0.417310 0.401654 0.000079 0.399456 0.427924 0.411170 0.000082 967.470000 974.760000 970.857100 347.396464 1076.560000 1064.440000 1072.784233 387.162278 7955.970000 7960.800000 7956.358667 692.788825
120 0.303447 0.366967 0.330685 0.000131 0.470212 0.466119 0.468069 0.000044 0.395168 0.421501 0.406246 0.000036 0.303945 0.366912 0.331588 0.000300 0.302950 0.367023 0.329782 0.000296 0.461218 0.457856 0.458638 0.000086 0.479205 0.474382 0.477500 0.000091 0.390445 0.416931 0.401465 0.000079 0.399890 0.426070 0.411027 0.000082 969.910000 978.350000 970.863233 337.635653 1077.730000 1064.190000 1073.006233 380.121237 7952.360000 7957.460000 7956.130533 687.655990
121 0.303180 0.367459 0.330073 0.000130 0.470373 0.466549 0.468115 0.000045 0.395136 0.421958 0.405996 0.000037 0.304713 0.368319 0.331087 0.000294 0.301648 0.366599 0.329060 0.000303 0.461426 0.457940 0.458774 0.000084 0.479320 0.475157 0.477457 0.000093 0.390905 0.417611 0.401315 0.000078 0.399368 0.426306 0.410678 0.000084 967.810000 975.920000 970.730133 336.157254 1079.140000 1065.730000 1073.339200 378.330860 7953.050000 7958.350000 7955.930667 689.578108
122 0.302718 0.366031 0.329674 0.000130 0.470504 0.466339 0.468105 0.000043 0.395000 0.421200 0.405811 0.000036 0.302974 0.366977 0.330710 0.000300 0.302462 0.365085 0.328637 0.000302 0.461279 0.457485 0.458780 0.000083 0.479729 0.475194 0.477431 0.000093 0.390042 0.416756 0.401148 0.000078 0.399959 0.425644 0.410474 0.000084 971.050000 974.250000 970.787900 332.242995 1077.540000 1066.380000 1073.441467 375.496196 7951.410000 7959.370000 7955.770633 684.550795
123 0.301920 0.365553 0.329285 0.000130 0.469775 0.467398 0.468186 0.000043 0.394240 0.421568 0.405680 0.000036 0.301626 0.367693 0.330262 0.000296 0.302213 0.363414 0.328308 0.000304 0.459717 0.457915 0.458894 0.000082 0.479833 0.476882 0.477478 0.000092 0.388576 0.417315 0.401009 0.000077 0.399904 0.425821 0.410351 0.000082 969.040000 978.230000 970.861400 332.527970 1075.350000 1067.550000 1073.697233 375.863629 7955.610000 7954.220000 7955.441367 686.880637
124 0.302094 0.366460 0.329009 0.000130 0.469173 0.465959 0.468243 0.000043 0.393988 0.421184 0.405588 0.000036 0.303160 0.365311 0.330140 0.000297 0.301028 0.367609 0.327879 0.000310 0.459928 0.457322 0.458940 0.000080 0.478419 0.474596 0.477545 0.000093 0.389382 0.415917 0.400980 0.000077 0.398593 0.426452 0.410195 0.000083 968.050000 972.870000 970.785467 323.489451 1078.480000 1069.060000 1073.834100 370.600094 7953.470000 7958.070000 7955.380433 678.754638
125 0.301144 0.365571 0.328510 0.000129 0.469587 0.465709 0.468284 0.000042 0.393788 0.420647 0.405386 0.000035 0.303160 0.362545 0.329782 0.000300 0.299128 0.368597 0.327238 0.000298 0.459470 0.456637 0.458938 0.000082 0.479703 0.474781 0.477631 0.000091 0.389131 0.414295 0.400818 0.000078 0.398445 0.426999 0.409954 0.000081 966.990000 973.070000 970.880267 318.801144 1079.070000 1067.610000 1073.841600 368.668186 7953.940000 7959.320000 7955.278133 666.219236
126 0.300855 0.364982 0.328121 0.000129 0.469485 0.466385 0.468232 0.000042 0.393601 0.420754 0.405182 0.000035 0.301649 0.368038 0.329378 0.000300 0.300060 0.361926 0.326865 0.000299 0.460869 0.457536 0.458873 0.000080 0.478100 0.475234 0.477590 0.000091 0.389220 0.417262 0.400601 0.000078 0.397982 0.424245 0.409764 0.000081 970.450000 972.750000 970.715467 323.103153 1079.160000 1067.960000 1074.012667 364.120158 7950.390000 7959.290000 7955.271867 656.337048
127 0.300771 0.364981 0.327732 0.000129 0.470585 0.465923 0.468303 0.000043 0.394169 0.420499 0.405046 0.000035 0.300885 0.368789 0.328995 0.000299 0.300658 0.361173 0.326468 0.000293 0.461181 0.457237 0.458983 0.000080 0.479989 0.474609 0.477624 0.000090 0.389048 0.417435 0.400488 0.000077 0.399290 0.423563 0.409604 0.000079 966.880000 974.480000 970.824467 326.936865 1077.250000 1069.010000 1073.901800 367.653364 7955.870000 7956.510000 7955.273733 657.431532
128 0.300484 0.364502 0.327373 0.000127 0.469622 0.464989 0.468326 0.000043 0.393510 0.419770 0.404897 0.000035 0.302284 0.367411 0.328602 0.000301 0.298684 0.361593 0.326144 0.000294 0.460236 0.456095 0.458976 0.000082 0.479008 0.473883 0.477675 0.000091 0.389158 0.416187 0.400308 0.000078 0.397862 0.423353 0.409486 0.000079 966.640000 974.520000 970.682033 330.338666 1080.060000 1066.560000 1074.033333 369.308403 7953.300000 7958.920000 7955.284633 659.808969
129 0.300277 0.363940 0.327105 0.000126 0.469439 0.465203 0.468387 0.000042 0.393316 0.419635 0.404810 0.000035 0.300509 0.364672 0.328246 0.000298 0.300045 0.363208 0.325963 0.000291 0.460133 0.456745 0.459023 0.000081 0.478744 0.473661 0.477751 0.000092 0.388302 0.415312 0.400173 0.000076 0.398330 0.423957 0.409446 0.000079 967.280000 973.700000 970.610400 331.711455 1078.280000 1067.050000 1074.163700 370.874364 7954.440000 7959.250000 7955.225900 664.441345
130 0.299722 0.363835 0.326768 0.000126 0.470406 0.465810 0.468374 0.000043 0.393598 0.419921 0.404651 0.000035 0.299099 0.362466 0.327663 0.000293 0.300345 0.365204 0.325873 0.000291 0.460598 0.457060 0.459020 0.000080 0.480215 0.474560 0.477728 0.000093 0.387923 0.414493 0.399909 0.000076 0.399273 0.425350 0.409394 0.000078 968.170000 972.310000 970.468533 332.485577 1078.730000 1070.800000 1074.230033 377.046498 7953.100000 7956.890000 7955.301433 664.454143
131 0.298784 0.363501 0.326653 0.000127 0.470237 0.467003 0.468358 0.000043 0.393083 0.420427 0.404591 0.000035 0.299021 0.367272 0.327675 0.000295 0.298547 0.359731 0.325632 0.000290 0.460631 0.456315 0.458950 0.000081 0.479842 0.477690 0.477766 0.000093 0.387906 0.416246 0.399876 0.000076 0.398259 0.424608 0.409306 0.000079 967.970000 971.940000 970.371233 338.424309 1077.910000 1066.450000 1074.246667 383.363691 7954.120000 7961.610000 7955.382100 663.358825
132 0.299041 0.363430 0.326264 0.000128 0.468858 0.466515 0.468431 0.000043 0.392441 0.420127 0.404456 0.000036 0.299762 0.362888 0.327258 0.000302 0.298320 0.363972 0.325271 0.000287 0.459784 0.456860 0.459056 0.000082 0.477933 0.476170 0.477806 0.000092 0.387774 0.414572 0.399747 0.000078 0.397107 0.425681 0.409165 0.000078 966.810000 975.040000 970.292200 344.749816 1080.000000 1068.830000 1074.379700 389.575915 7953.190000 7956.130000 7955.328100 669.396770
133 0.298901 0.362126 0.326034 0.000127 0.470801 0.467263 0.468365 0.000044 0.393446 0.419951 0.404316 0.000036 0.297805 0.364866 0.326957 0.000302 0.299998 0.359387 0.325111 0.000290 0.461655 0.457731 0.459002 0.000083 0.479946 0.476795 0.477728 0.000092 0.387922 0.415942 0.399582 0.000078 0.398969 0.423961 0.409050 0.000078 969.260000 974.460000 970.271300 347.016918 1077.820000 1063.260000 1074.500700 387.221199 7952.920000 7962.280000 7955.228000 669.103636
134 0.298262 0.363063 0.325685 0.000130 0.470568 0.465465 0.468373 0.000044 0.393030 0.419384 0.404163 0.000036 0.297517 0.365400 0.326495 0.000309 0.299006 0.360727 0.324875 0.000294 0.460726 0.456921 0.458956 0.000083 0.480411 0.474008 0.477791 0.000092 0.387282 0.415737 0.399348 0.000079 0.398779 0.423031 0.408978 0.000078 969.710000 974.690000 970.184233 348.308023 1080.060000 1067.970000 1074.923933 391.697902 7950.230000 7957.340000 7954.891833 669.483155
135 0.297317 0.361849 0.325236 0.000130 0.469544 0.465152 0.468409 0.000044 0.392042 0.418665 0.403981 0.000036 0.296450 0.362071 0.325866 0.000307 0.298183 0.361627 0.324605 0.000290 0.460789 0.457226 0.458990 0.000082 0.478299 0.473078 0.477829 0.000092 0.386836 0.414406 0.399084 0.000080 0.397247 0.422925 0.408878 0.000078 970.950000 973.880000 970.173367 346.406621 1078.560000 1068.750000 1075.081500 403.959296 7950.490000 7957.370000 7954.745133 670.299919
136 0.296968 0.361002 0.324889 0.000130 0.469706 0.464773 0.468417 0.000044 0.391974 0.418076 0.403829 0.000036 0.296904 0.362146 0.325402 0.000308 0.297032 0.359858 0.324376 0.000292 0.459913 0.456084 0.459005 0.000084 0.479498 0.473463 0.477829 0.000092 0.386559 0.413812 0.398884 0.000081 0.397389 0.422341 0.408775 0.000078 968.040000 974.800000 970.079833 347.065514 1082.340000 1069.070000 1075.361800 400.153433 7949.620000 7956.130000 7954.558367 661.789738
137 0.296598 0.361260 0.324466 0.000131 0.469902 0.466225 0.468444 0.000044 0.391916 0.418991 0.403654 0.000036 0.296704 0.361514 0.324825 0.000313 0.296492 0.361006 0.324108 0.000292 0.459801 0.457290 0.458969 0.000083 0.480004 0.475160 0.477919 0.000092 0.386407 0.414191 0.398604 0.000082 0.397424 0.423791 0.408704 0.000078 968.450000 973.950000 969.909400 346.750436 1083.100000 1063.170000 1075.566167 399.094949 7948.450000 7962.880000 7954.524433 669.287455
138 0.296363 0.361343 0.323918 0.000135 0.469420 0.466829 0.468470 0.000044 0.391545 0.419360 0.403422 0.000037 0.297972 0.361076 0.324225 0.000311 0.294755 0.361611 0.323611 0.000302 0.460010 0.458187 0.458997 0.000084 0.478830 0.475471 0.477944 0.000090 0.387093 0.414487 0.398349 0.000081 0.395996 0.424234 0.408494 0.000080 968.730000 973.040000 969.771100 342.495799 1081.490000 1066.720000 1075.908467 393.732297 7949.780000 7960.240000 7954.320433 668.540700
139 0.295788 0.361294 0.323458 0.000134 0.470458 0.466291 0.468481 0.000044 0.391857 0.419042 0.403221 0.000037 0.295640 0.361751 0.323682 0.000306 0.295935 0.360837 0.323233 0.000304 0.460965 0.457019 0.458971 0.000084 0.479952 0.475563 0.477992 0.000090 0.386569 0.414148 0.398091 0.000080 0.397145 0.423936 0.408351 0.000080 966.490000 974.710000 969.708300 339.986603 1081.080000 1068.150000 1076.520800 387.089607 7952.430000 7957.140000 7953.770900 658.663096
140 0.295629 0.361314 0.323074 0.000132 0.470824 0.466454 0.468494 0.000044 0.391986 0.419141 0.403055 0.000036 0.296144 0.361251 0.323291 0.000305 0.295114 0.361376 0.322857 0.000301 0.460795 0.456882 0.458981 0.000084 0.480853 0.476027 0.478007 0.000089 0.386702 0.413848 0.397920 0.000080 0.397270 0.424434 0.408190 0.000080 968.030000 973.220000 969.493033 341.282773 1080.060000 1065.010000 1076.596000 375.959506 7951.910000 7961.770000 7953.910967 655.367068
141 0.295486 0.360161 0.322791 0.000129 0.469558 0.466669 0.468436 0.000043 0.391226 0.418740 0.402896 0.000036 0.297028 0.361288 0.322876 0.000300 0.293945 0.359033 0.322705 0.000302 0.460029 0.457077 0.458897 0.000084 0.479086 0.476262 0.477975 0.000089 0.386679 0.413972 0.397687 0.000079 0.395772 0.423509 0.408104 0.000079 970.460000 976.160000 969.562667 339.547175 1083.200000 1067.800000 1076.948567 362.064522 7946.340000 7956.040000 7953.488767 640.026176
142 0.295332 0.359477 0.322604 0.000130 0.469337 0.466591 0.468450 0.000044 0.391035 0.418390 0.402820 0.000036 0.296899 0.356774 0.322689 0.000296 0.293765 0.362179 0.322519 0.000305 0.459084 0.457369 0.458883 0.000085 0.479591 0.475814 0.478018 0.000088 0.386101 0.412101 0.397596 0.000079 0.395969 0.424679 0.408043 0.000080 966.090000 974.380000 969.621867 339.900649 1081.560000 1066.570000 1077.232433 359.329709 7952.350000 7959.050000 7953.145700 632.780285
143 0.294283 0.359902 0.322303 0.000132 0.468985 0.467317 0.468468 0.000044 0.390369 0.418980 0.402694 0.000037 0.295170 0.360705 0.322379 0.000299 0.293396 0.359099 0.322226 0.000306 0.459629 0.458132 0.458888 0.000085 0.478341 0.476502 0.478048 0.000089 0.385622 0.414290 0.397459 0.000080 0.395115 0.423670 0.407928 0.000081 968.640000 973.500000 969.707133 334.934553 1083.250000 1066.940000 1077.589400 362.292949 7948.110000 7959.560000 7952.703467 630.592402
144 0.293725 0.359929 0.321872 0.000134 0.469801 0.465968 0.468417 0.000043 0.390567 0.418250 0.402471 0.000037 0.295079 0.358573 0.322023 0.000301 0.292371 0.361285 0.321721 0.000313 0.459660 0.457124 0.458841 0.000086 0.479942 0.474812 0.477992 0.000088 0.385599 0.412776 0.397273 0.000080 0.395535 0.423725 0.407670 0.000083 968.310000 972.170000 969.953267 329.303873 1083.410000 1070.560000 1078.096433 363.678769 7948.280000 7957.270000 7951.950300 632.071810
145 0.293768 0.358962 0.321452 0.000132 0.468348 0.466469 0.468393 0.000044 0.389787 0.418091 0.402269 0.000037 0.293078 0.357537 0.321569 0.000297 0.294458 0.360387 0.321334 0.000312 0.458139 0.455994 0.458709 0.000087 0.478557 0.476944 0.478077 0.000088 0.383862 0.411688 0.396996 0.000080 0.395712 0.424493 0.407543 0.000083 965.150000 973.580000 969.792333 326.594252 1080.860000 1071.340000 1078.233433 367.231202 7953.990000 7955.080000 7951.974233 639.485954
146 0.293179 0.358206 0.321048 0.000132 0.467863 0.467427 0.468386 0.000043 0.389256 0.418277 0.402084 0.000037 0.293936 0.358178 0.321322 0.000300 0.292423 0.358233 0.320773 0.000309 0.457505 0.457849 0.458721 0.000086 0.478222 0.477005 0.478052 0.000089 0.383899 0.412997 0.396892 0.000081 0.394612 0.423557 0.407276 0.000082 968.180000 974.760000 969.785633 330.421410 1084.230000 1072.040000 1078.668300 365.500840 7947.590000 7953.200000 7951.546067 636.230716
147 0.292988 0.357869 0.320507 0.000134 0.469471 0.466766 0.468274 0.000044 0.390054 0.417762 0.401779 0.000038 0.292970 0.358368 0.320727 0.000302 0.293006 0.357370 0.320286 0.000311 0.458681 0.456995 0.458610 0.000087 0.480261 0.476536 0.477938 0.000090 0.384111 0.412613 0.396563 0.000082 0.395996 0.422912 0.406995 0.000083 967.010000 973.650000 969.417867 326.696838 1085.450000 1068.270000 1078.858667 366.964109 7947.540000 7958.080000 7951.723467 626.463685
148 0.292632 0.357891 0.320115 0.000134 0.469175 0.466576 0.468191 0.000043 0.389731 0.417668 0.401557 0.000037 0.292889 0.356034 0.320377 0.000305 0.292376 0.359748 0.319853 0.000307 0.460020 0.457377 0.458501 0.000085 0.478331 0.475775 0.477882 0.000089 0.384811 0.411773 0.396345 0.000082 0.394651 0.423562 0.406769 0.000082 966.000000 976.160000 969.453333 331.539708 1082.770000 1068.790000 1079.137200 371.050821 7951.230000 7955.050000 7951.409467 629.136942
149 0.292452 0.357901 0.319713 0.000132 0.469024 0.466095 0.468162 0.000044 0.389567 0.417408 0.401360 0.000037 0.293765 0.358057 0.320029 0.000303 0.291138 0.357746 0.319397 0.000306 0.460136 0.456523 0.458474 0.000087 0.477913 0.475667 0.477850 0.000090 0.385269 0.412213 0.396174 0.000082 0.393864 0.422603 0.406546 0.000083 964.660000 976.640000 969.282033 338.035384 1085.150000 1071.970000 1079.310667 367.715368 7950.190000 7951.390000 7951.407300 627.031479
150 0.291917 0.357102 0.319407 0.000133 0.469114 0.466826 0.468071 0.000045 0.389376 0.417450 0.401173 0.000038 0.291977 0.359430 0.319729 0.000307 0.291858 0.354773 0.319086 0.000305 0.460591 0.457040 0.458326 0.000087 0.477638 0.476611 0.477817 0.000092 0.384715 0.413116 0.395958 0.000082 0.394037 0.421784 0.406388 0.000083 967.070000 974.280000 969.280133 341.260847 1084.280000 1070.720000 1079.270767 365.390312 7948.650000 7955.000000 7951.449100 619.400348
151 0.291094 0.356947 0.319241 0.000134 0.470013 0.467224 0.468075 0.000044 0.389500 0.417600 0.401099 0.000038 0.291055 0.358589 0.319448 0.000302 0.291134 0.355306 0.319034 0.000311 0.460792 0.457443 0.458384 0.000085 0.479235 0.477005 0.477765 0.000092 0.384410 0.412959 0.395863 0.000081 0.394589 0.422240 0.406336 0.000084 966.170000 976.920000 969.223067 347.511104 1082.360000 1071.810000 1079.334867 367.112917 7951.470000 7951.270000 7951.442067 616.315163
152 0.290807 0.356103 0.318841 0.000134 0.470792 0.465637 0.468101 0.000045 0.389799 0.416347 0.400934 0.000038 0.292584 0.355142 0.319179 0.000305 0.289031 0.357065 0.318503 0.000316 0.460884 0.455481 0.458532 0.000086 0.480700 0.475791 0.477671 0.000093 0.385149 0.410329 0.395823 0.000081 0.394449 0.422364 0.406045 0.000084 964.130000 970.890000 968.974467 354.195562 1081.270000 1071.460000 1079.485433 366.381104 7954.600000 7957.650000 7951.540100 621.288873
153 0.290473 0.356176 0.318412 0.000135 0.469328 0.465306 0.468102 0.000044 0.388843 0.416197 0.400742 0.000037 0.291862 0.356546 0.318848 0.000305 0.289084 0.355805 0.317976 0.000315 0.460096 0.457429 0.458486 0.000084 0.478560 0.473184 0.477719 0.000093 0.384391 0.412031 0.395649 0.000081 0.393296 0.420364 0.405834 0.000085 966.580000 971.330000 968.657033 357.339850 1085.170000 1070.290000 1079.648100 353.645501 7948.250000 7958.380000 7951.694867 608.077209
154 0.289746 0.355331 0.318105 0.000135 0.469303 0.466352 0.468138 0.000044 0.388502 0.416393 0.400623 0.000038 0.290497 0.355561 0.318516 0.000301 0.288995 0.355102 0.317694 0.000319 0.458492 0.457103 0.458472 0.000085 0.480115 0.475601 0.477803 0.000093 0.382894 0.411409 0.395492 0.000080 0.394111 0.421376 0.405754 0.000087 966.800000 974.620000 968.542900 360.200388 1084.330000 1077.010000 1079.793800 346.889944 7948.870000 7948.370000 7951.663300 610.922229
155 0.289808 0.356077 0.317750 0.000137 0.469541 0.467638 0.468125 0.000045 0.388661 0.417436 0.400456 0.000038 0.290484 0.353048 0.318415 0.000312 0.289133 0.359106 0.317085 0.000318 0.460081 0.458020 0.458490 0.000085 0.479001 0.477256 0.477759 0.000092 0.383762 0.410783 0.395456 0.000081 0.393560 0.424089 0.405456 0.000086 963.910000 974.760000 968.455700 360.449401 1083.410000 1069.950000 1079.794700 341.898045 7952.680000 7955.290000 7951.749600 610.786674
156 0.289353 0.356530 0.317336 0.000138 0.470609 0.467279 0.468119 0.000044 0.389044 0.417442 0.400267 0.000038 0.291853 0.357373 0.317889 0.000308 0.286853 0.355687 0.316782 0.000321 0.461260 0.459354 0.458532 0.000085 0.479959 0.475204 0.477707 0.000092 0.385027 0.413462 0.395243 0.000080 0.393061 0.421422 0.405291 0.000085 965.110000 973.180000 968.279767 359.970213 1083.530000 1067.830000 1079.826033 343.968931 7951.360000 7958.990000 7951.894200 613.855174
157 0.288744 0.353546 0.316924 0.000136 0.470727 0.466747 0.468201 0.000045 0.388835 0.415807 0.400126 0.000038 0.290818 0.355983 0.317678 0.000307 0.286670 0.351110 0.316169 0.000316 0.461170 0.456621 0.458531 0.000085 0.480285 0.476874 0.477871 0.000090 0.384511 0.411334 0.395148 0.000080 0.393159 0.420280 0.405105 0.000085 963.370000 974.120000 968.429267 349.324677 1085.370000 1071.260000 1079.769833 344.241760 7951.260000 7954.620000 7951.800900 606.379663
158 0.288360 0.354768 0.316494 0.000137 0.470253 0.465983 0.468112 0.000044 0.388401 0.415936 0.399884 0.000037 0.289443 0.354149 0.317285 0.000307 0.287278 0.355388 0.315704 0.000316 0.461412 0.456253 0.458521 0.000085 0.479095 0.475713 0.477703 0.000091 0.384026 0.410306 0.394965 0.000079 0.392777 0.421567 0.404803 0.000085 965.650000 972.290000 968.373667 333.016795 1085.820000 1071.990000 1079.993867 352.332495 7948.530000 7955.720000 7951.632467 597.336048
159 0.288367 0.353877 0.316148 0.000135 0.469472 0.464585 0.468189 0.000044 0.387975 0.414766 0.399770 0.000037 0.291237 0.356373 0.317111 0.000304 0.285497 0.351381 0.315184 0.000316 0.460281 0.454436 0.458559 0.000084 0.478664 0.474733 0.477819 0.000090 0.384211 0.410308 0.394907 0.000078 0.391739 0.419225 0.404634 0.000085 964.700000 972.800000 968.133100 322.201053 1085.030000 1077.360000 1080.371367 349.101481 7950.270000 7949.840000 7951.495533 595.809916
160 0.288002 0.352539 0.315794 0.000136 0.469259 0.466820 0.468215 0.000044 0.387693 0.415394 0.399625 0.000038 0.290044 0.352948 0.316952 0.000306 0.285959 0.352130 0.314635 0.000315 0.459841 0.456439 0.458529 0.000085 0.478678 0.477201 0.477901 0.000090 0.383432 0.409868 0.394819 0.000080 0.391954 0.420919 0.404431 0.000086 966.750000 973.550000 968.138467 318.529221 1086.130000 1072.700000 1080.425267 353.688803 7947.120000 7953.750000 7951.436267 599.732529
161 0.287462 0.353637 0.315516 0.000137 0.469442 0.466379 0.468212 0.000044 0.387551 0.415645 0.399499 0.000037 0.288904 0.355691 0.316765 0.000309 0.286020 0.351583 0.314267 0.000318 0.459816 0.455779 0.458581 0.000086 0.479067 0.476979 0.477842 0.000091 0.382906 0.410739 0.394764 0.000081 0.392196 0.420551 0.404234 0.000085 967.170000 970.750000 968.003233 313.093533 1082.020000 1072.120000 1080.447333 358.417094 7950.810000 7957.130000 7951.549433 595.674434
162 0.287228 0.354834 0.315163 0.000139 0.469220 0.466916 0.468285 0.000044 0.387324 0.416479 0.399380 0.000038 0.289665 0.357175 0.316387 0.000310 0.284791 0.352493 0.313940 0.000321 0.459920 0.456729 0.458604 0.000086 0.478520 0.477102 0.477965 0.000089 0.383305 0.411930 0.394606 0.000081 0.391342 0.421028 0.404154 0.000086 965.120000 973.840000 967.971800 316.838092 1085.800000 1070.380000 1080.430867 358.818219 7949.080000 7955.780000 7951.597333 607.943460
163 0.286912 0.352624 0.314659 0.000138 0.469332 0.467991 0.468249 0.000044 0.387243 0.416075 0.399134 0.000038 0.288391 0.350761 0.316097 0.000307 0.285434 0.354487 0.313222 0.000318 0.459468 0.456868 0.458582 0.000086 0.479196 0.479113 0.477916 0.000091 0.382483 0.409120 0.394464 0.000080 0.392004 0.423031 0.403803 0.000086 965.300000 974.610000 967.867967 317.094507 1085.950000 1070.610000 1080.713567 358.982426 7948.750000 7954.780000 7951.418467 604.408285
164 0.286430 0.352750 0.314282 0.000138 0.470286 0.466611 0.468247 0.000043 0.387551 0.415374 0.398963 0.000038 0.288647 0.355583 0.315682 0.000307 0.284213 0.349917 0.312882 0.000322 0.460808 0.457475 0.458540 0.000084 0.479764 0.475748 0.477954 0.000089 0.383335 0.411623 0.394254 0.000080 0.391766 0.419124 0.403672 0.000086 968.110000 970.650000 967.750767 314.304434 1085.250000 1074.030000 1080.857867 355.346692 7946.640000 7955.320000 7951.391367 597.959376
165 0.286587 0.352264 0.313835 0.000137 0.470364 0.467976 0.468269 0.000044 0.387665 0.415906 0.398774 0.000038 0.287826 0.352240 0.315413 0.000300 0.285348 0.352288 0.312257 0.000316 0.460186 0.459152 0.458592 0.000085 0.480542 0.476800 0.477946 0.000089 0.382624 0.411042 0.394161 0.000078 0.392705 0.420769 0.403386 0.000085 965.060000 973.440000 967.833533 317.108776 1086.480000 1075.020000 1080.945567 354.642694 7948.460000 7951.540000 7951.220900 607.873385
166 0.285547 0.352393 0.313516 0.000137 0.469685 0.466663 0.468196 0.000043 0.386823 0.415242 0.398590 0.000038 0.286383 0.353240 0.315190 0.000302 0.284710 0.351546 0.311843 0.000319 0.459169 0.456318 0.458448 0.000086 0.480201 0.477009 0.477943 0.000088 0.381415 0.409933 0.393982 0.000080 0.392230 0.420551 0.403198 0.000086 965.800000 971.850000 967.873433 317.922863 1089.190000 1072.130000 1081.259467 353.828219 7945.010000 7956.020000 7950.867100 600.574871
167 0.285521 0.351911 0.313205 0.000136 0.469825 0.464926 0.468279 0.000043 0.386888 0.414069 0.398496 0.000037 0.286566 0.352686 0.314915 0.000301 0.284477 0.351136 0.311494 0.000316 0.459412 0.455551 0.458539 0.000085 0.480238 0.474300 0.478019 0.000088 0.381631 0.409262 0.393909 0.000080 0.392145 0.418876 0.403082 0.000084 967.040000 970.740000 967.847667 326.187846 1087.220000 1074.600000 1081.492867 355.027601 7945.740000 7954.660000 7950.659467 611.123114
168 0.285674 0.351222 0.313010 0.000136 0.468717 0.467086 0.468226 0.000043 0.386348 0.414947 0.398379 0.000037 0.286449 0.350514 0.314760 0.000300 0.284898 0.351931 0.311261 0.000317 0.457727 0.457501 0.458459 0.000085 0.479708 0.476670 0.477993 0.000088 0.380652 0.409357 0.393794 0.000079 0.392043 0.420537 0.402964 0.000084 961.680000 975.720000 967.972600 334.243464 1087.250000 1072.530000 1081.390100 352.744511 7951.070000 7951.750000 7950.637300 612.348052
169 0.284896 0.350650 0.312612 0.000134 0.469502 0.466043 0.468218 0.000043 0.386429 0.414116 0.398195 0.000037 0.287547 0.349500 0.314639 0.000299 0.282245 0.351800 0.310584 0.000309 0.460130 0.457076 0.458414 0.000086 0.478873 0.475010 0.478021 0.000087 0.382468 0.408667 0.393715 0.000079 0.390391 0.419566 0.402675 0.000083 963.990000 974.040000 967.891200 333.038145 1086.480000 1072.930000 1081.593633 347.210612 7949.530000 7953.030000 7950.515167 606.860856
170 0.284088 0.351486 0.312246 0.000134 0.469428 0.466696 0.468186 0.000043 0.386025 0.414851 0.398013 0.000037 0.286245 0.350883 0.314301 0.000297 0.281931 0.352088 0.310191 0.000305 0.459876 0.457582 0.458374 0.000086 0.478980 0.475811 0.477998 0.000088 0.381742 0.409567 0.393541 0.000079 0.390308 0.420136 0.402485 0.000083 968.120000 974.600000 967.948067 335.642358 1088.690000 1075.770000 1081.821400 341.089833 7943.190000 7949.630000 7950.230533 607.699904
171 0.283618 0.350063 0.311936 0.000134 0.470448 0.466723 0.468214 0.000043 0.386375 0.414226 0.397889 0.000037 0.286592 0.353011 0.314173 0.000299 0.280644 0.347116 0.309698 0.000302 0.460511 0.456797 0.458371 0.000087 0.480385 0.476650 0.478058 0.000088 0.382248 0.410093 0.393482 0.000079 0.390501 0.418359 0.402296 0.000081 965.100000 972.530000 967.698567 334.033937 1087.790000 1072.680000 1081.968000 334.871724 7947.110000 7954.790000 7950.333433 598.734431
172 0.283598 0.350469 0.311714 0.000137 0.468858 0.467012 0.468256 0.000044 0.385491 0.414567 0.397812 0.000037 0.284816 0.352449 0.313728 0.000299 0.282380 0.348489 0.309700 0.000311 0.459841 0.457122 0.458375 0.000087 0.477874 0.476901 0.478136 0.000089 0.381080 0.410019 0.393284 0.000080 0.389902 0.419116 0.402340 0.000083 965.620000 976.170000 967.734433 345.979303 1088.630000 1072.360000 1082.207733 332.556264 7945.750000 7951.470000 7950.057833 613.619072
173 0.283233 0.348099 0.311330 0.000135 0.469871 0.465863 0.468227 0.000044 0.385884 0.412869 0.397623 0.000037 0.284320 0.348061 0.313418 0.000297 0.282146 0.348137 0.309241 0.000308 0.460089 0.456219 0.458342 0.000086 0.479652 0.475507 0.478113 0.000090 0.380993 0.407548 0.393126 0.000079 0.390774 0.418190 0.402120 0.000083 963.680000 974.440000 967.763033 345.166783 1090.210000 1077.560000 1082.443800 334.180129 7946.110000 7948.000000 7949.793167 614.989075
174 0.282496 0.349076 0.311049 0.000138 0.469739 0.465089 0.468252 0.000044 0.385479 0.412883 0.397511 0.000037 0.284891 0.351616 0.313219 0.000303 0.280100 0.346535 0.308879 0.000311 0.460157 0.454533 0.458345 0.000087 0.479321 0.475645 0.478160 0.000088 0.381287 0.408220 0.393038 0.000081 0.389672 0.417545 0.401984 0.000083 965.380000 974.090000 967.828400 344.949379 1089.620000 1072.860000 1082.934567 334.115945 7945.000000 7953.050000 7949.237033 611.937426
175 0.282616 0.348097 0.310579 0.000139 0.468712 0.465423 0.468174 0.000044 0.384969 0.412627 0.397256 0.000038 0.283730 0.348625 0.312696 0.000302 0.281503 0.347569 0.308462 0.000310 0.459468 0.456110 0.458324 0.000087 0.477956 0.474737 0.478024 0.000089 0.380386 0.407742 0.392791 0.000081 0.389552 0.417511 0.401721 0.000083 962.330000 971.040000 967.891500 348.263906 1087.990000 1074.570000 1083.317167 329.523514 7949.680000 7954.390000 7948.791333 611.788199
176 0.282241 0.348506 0.310181 0.000139 0.469904 0.466311 0.468191 0.000044 0.385455 0.413299 0.397087 0.000038 0.285074 0.350937 0.312359 0.000304 0.279408 0.346075 0.308004 0.000311 0.461000 0.456806 0.458384 0.000087 0.478807 0.475816 0.477998 0.000088 0.381833 0.409165 0.392673 0.000082 0.389078 0.417433 0.401501 0.000084 963.420000 971.950000 967.820700 348.346702 1087.320000 1073.280000 1083.546600 327.896515 7949.260000 7954.770000 7948.632700 599.118076
177 0.281701 0.347568 0.309785 0.000138 0.469569 0.467154 0.468219 0.000044 0.385028 0.413340 0.396924 0.000039 0.283216 0.348366 0.311943 0.000301 0.280186 0.346770 0.307627 0.000311 0.459791 0.456707 0.458440 0.000089 0.479347 0.477601 0.477998 0.000089 0.380332 0.407954 0.392516 0.000082 0.389725 0.418727 0.401331 0.000084 963.030000 972.800000 967.387367 348.178509 1091.180000 1072.940000 1083.780067 328.879688 7945.790000 7954.260000 7948.832567 601.267535
178 0.281649 0.347885 0.309400 0.000138 0.470157 0.465082 0.468142 0.000045 0.385328 0.412343 0.396708 0.000039 0.284320 0.348303 0.311660 0.000297 0.278977 0.347468 0.307139 0.000309 0.460457 0.452464 0.458454 0.000090 0.479857 0.477700 0.477829 0.000091 0.381195 0.405592 0.392397 0.000081 0.389461 0.419095 0.401019 0.000083 963.880000 968.430000 966.913000 341.972438 1091.190000 1077.650000 1084.058067 332.108970 7944.930000 7953.920000 7949.028933 595.543332
179 0.280863 0.346620 0.309099 0.000138 0.468594 0.465070 0.468160 0.000044 0.384115 0.411768 0.396583 0.000038 0.282706 0.349364 0.311425 0.000299 0.279020 0.343875 0.306774 0.000302 0.460029 0.454012 0.458420 0.000091 0.477159 0.476129 0.477900 0.000089 0.380233 0.406920 0.392272 0.000081 0.387997 0.416615 0.400893 0.000081 964.080000 966.740000 966.772233 335.592413 1090.780000 1077.070000 1084.201633 334.416928 7945.140000 7956.190000 7949.026133 583.797636
180 0.280573 0.347436 0.308742 0.000138 0.469666 0.466055 0.468254 0.000043 0.384574 0.412677 0.396473 0.000038 0.281672 0.349005 0.311054 0.000307 0.279474 0.345867 0.306430 0.000300 0.460494 0.455382 0.458623 0.000088 0.478838 0.476729 0.477884 0.000089 0.380024 0.407513 0.392217 0.000082 0.389124 0.417841 0.400729 0.000079 964.000000 969.700000 966.580067 334.832214 1089.470000 1075.630000 1084.214467 336.799068 7946.530000 7954.670000 7949.205467 574.358719
181 0.280813 0.347617 0.308422 0.000138 0.468838 0.466852 0.468188 0.000044 0.384227 0.413196 0.396293 0.000038 0.283238 0.351475 0.310662 0.000308 0.278388 0.343758 0.306182 0.000301 0.459297 0.456884 0.458509 0.000089 0.478379 0.476820 0.477867 0.000089 0.380070 0.409450 0.391978 0.000083 0.388383 0.416942 0.400609 0.000081 966.080000 971.310000 966.536900 337.095920 1088.700000 1077.410000 1084.147667 336.751201 7945.220000 7951.280000 7949.315433 575.242162
182 0.280092 0.347742 0.308209 0.000141 0.469943 0.466183 0.468251 0.000044 0.384510 0.412885 0.396232 0.000039 0.280746 0.348488 0.310302 0.000311 0.279438 0.346996 0.306115 0.000302 0.461102 0.456271 0.458624 0.000088 0.478784 0.476094 0.477878 0.000090 0.379942 0.407769 0.391879 0.000084 0.389078 0.418000 0.400585 0.000082 965.440000 973.370000 966.463533 322.382622 1090.520000 1078.560000 1084.061500 337.515781 7944.040000 7948.070000 7949.474967 564.682361
183 0.279790 0.347025 0.307798 0.000141 0.470218 0.467159 0.468198 0.000044 0.384525 0.413099 0.396018 0.000039 0.281522 0.348713 0.309827 0.000313 0.278058 0.345336 0.305769 0.000302 0.460020 0.457473 0.458586 0.000088 0.480415 0.476845 0.477809 0.000090 0.379696 0.408531 0.391645 0.000083 0.389355 0.417666 0.400391 0.000081 965.360000 970.820000 966.538200 312.642378 1088.330000 1077.230000 1084.220767 338.155843 7946.310000 7951.950000 7949.241033 560.151785
184 0.279284 0.346968 0.307439 0.000140 0.470251 0.465765 0.468130 0.000044 0.384316 0.412307 0.395819 0.000039 0.278955 0.349879 0.309212 0.000311 0.279612 0.344058 0.305665 0.000305 0.461049 0.455918 0.458533 0.000088 0.479453 0.475613 0.477726 0.000090 0.379106 0.408200 0.391339 0.000082 0.389525 0.416413 0.400299 0.000081 965.700000 974.720000 966.381000 309.013816 1087.980000 1071.490000 1084.407067 341.670065 7946.320000 7953.790000 7949.211933 560.702229
185 0.279275 0.346287 0.307015 0.000140 0.469911 0.465687 0.468077 0.000044 0.384125 0.411957 0.395599 0.000038 0.280448 0.344593 0.308740 0.000307 0.278101 0.347980 0.305291 0.000307 0.460087 0.457077 0.458510 0.000087 0.479736 0.474297 0.477643 0.000090 0.379249 0.406459 0.391113 0.000081 0.389000 0.417454 0.400085 0.000081 962.530000 968.140000 966.554500 303.654210 1088.760000 1075.490000 1084.460367 339.877587 7948.710000 7956.370000 7948.985133 546.776335
186 0.278311 0.344788 0.306698 0.000138 0.468779 0.465880 0.468168 0.000043 0.383068 0.411388 0.395507 0.000039 0.280500 0.344562 0.308446 0.000306 0.276121 0.345014 0.304950 0.000307 0.459241 0.457884 0.458636 0.000085 0.478317 0.473875 0.477701 0.000090 0.378808 0.406889 0.391051 0.000081 0.387329 0.415888 0.399963 0.000082 962.740000 974.390000 966.416600 301.829783 1091.870000 1076.050000 1084.476233 343.612887 7945.390000 7949.560000 7949.107167 539.012728
187 0.278152 0.344297 0.306479 0.000140 0.469732 0.465878 0.468153 0.000043 0.383521 0.411167 0.395400 0.000038 0.279756 0.346904 0.308105 0.000308 0.276549 0.341691 0.304853 0.000305 0.460658 0.456147 0.458735 0.000084 0.478806 0.475610 0.477572 0.000089 0.379252 0.406987 0.390951 0.000081 0.387790 0.415346 0.399849 0.000081 964.490000 972.000000 966.269700 298.346346 1089.290000 1078.020000 1084.465100 346.617876 7946.220000 7949.980000 7949.265200 539.775371
188 0.277590 0.344075 0.306008 0.000139 0.470009 0.465877 0.468167 0.000043 0.383421 0.411066 0.395196 0.000038 0.278908 0.347020 0.307561 0.000311 0.276272 0.341130 0.304456 0.000303 0.459008 0.456859 0.458652 0.000083 0.481011 0.474894 0.477683 0.000089 0.377963 0.407432 0.390661 0.000080 0.388878 0.414700 0.399731 0.000080 961.820000 969.980000 966.257000 290.654673 1087.570000 1083.810000 1084.406700 348.240573 7950.610000 7946.210000 7949.336300 537.696377
189 0.277380 0.343642 0.305693 0.000139 0.470012 0.466550 0.468181 0.000043 0.383327 0.411241 0.395062 0.000037 0.278861 0.346564 0.307245 0.000310 0.275899 0.340719 0.304142 0.000305 0.459913 0.457163 0.458645 0.000083 0.480110 0.475938 0.477718 0.000088 0.378440 0.407393 0.390515 0.000079 0.388215 0.415090 0.399609 0.000079 962.250000 967.500000 966.070600 298.681795 1089.580000 1075.900000 1084.674400 352.300213 7948.170000 7956.600000 7949.255000 547.693056
190 0.277418 0.344606 0.305387 0.000141 0.470024 0.465863 0.468283 0.000043 0.383352 0.411297 0.394980 0.000037 0.278519 0.346095 0.306736 0.000310 0.276318 0.343117 0.304038 0.000308 0.459494 0.456246 0.458698 0.000083 0.480554 0.475480 0.477868 0.000088 0.378056 0.406678 0.390315 0.000079 0.388648 0.415916 0.399644 0.000079 961.440000 969.140000 965.957267 298.234503 1088.370000 1076.010000 1084.615800 348.758433 7950.190000 7954.850000 7949.426933 556.475583
191 0.277007 0.343951 0.305069 0.000141 0.469944 0.466167 0.468260 0.000042 0.383123 0.411170 0.394824 0.000037 0.278481 0.347103 0.306291 0.000311 0.275534 0.340799 0.303847 0.000310 0.460060 0.456158 0.458785 0.000082 0.479828 0.476177 0.477735 0.000088 0.378349 0.407083 0.390162 0.000079 0.387896 0.415257 0.399486 0.000080 961.550000 972.460000 965.765167 301.093281 1089.520000 1076.040000 1084.702533 350.783731 7948.930000 7951.500000 7949.532300 563.539950
192 0.276598 0.342869 0.304764 0.000140 0.469969 0.466167 0.468340 0.000042 0.382952 0.410683 0.394731 0.000037 0.278158 0.346056 0.305870 0.000313 0.275037 0.339681 0.303659 0.000308 0.461017 0.455647 0.458749 0.000081 0.478921 0.476687 0.477931 0.000087 0.378731 0.406331 0.389954 0.000080 0.387173 0.415034 0.399509 0.000080 964.710000 970.300000 965.617833 304.473586 1089.210000 1075.500000 1084.795667 345.856630 7946.080000 7954.200000 7949.586500 571.457796
193 0.275888 0.344682 0.304543 0.000143 0.470407 0.464896 0.468433 0.000042 0.382874 0.410800 0.394683 0.000037 0.275664 0.346670 0.305526 0.000316 0.276112 0.342693 0.303560 0.000309 0.461231 0.454391 0.458801 0.000082 0.479583 0.475401 0.478066 0.000085 0.377726 0.405917 0.389827 0.000080 0.388021 0.415682 0.399538 0.000080 962.320000 968.050000 965.584567 309.696258 1090.690000 1078.110000 1085.036400 348.956022 7946.990000 7953.840000 7949.379033 586.353547
194 0.276250 0.342067 0.304174 0.000139 0.470345 0.467385 0.468464 0.000042 0.383003 0.410992 0.394533 0.000036 0.277457 0.345477 0.305041 0.000317 0.275044 0.338657 0.303306 0.000307 0.461031 0.456396 0.458836 0.000082 0.479659 0.478374 0.478092 0.000086 0.378423 0.406482 0.389629 0.000080 0.387582 0.415501 0.399438 0.000079 961.230000 969.320000 965.357100 315.878583 1091.090000 1080.780000 1085.245867 346.579243 7947.680000 7949.900000 7949.397033 595.903587
195 0.275982 0.342353 0.303896 0.000139 0.469608 0.466405 0.468499 0.000042 0.382476 0.410582 0.394428 0.000037 0.277738 0.345616 0.304675 0.000317 0.274226 0.339091 0.303117 0.000307 0.460513 0.456614 0.458918 0.000080 0.478703 0.476197 0.478081 0.000085 0.378264 0.406665 0.389509 0.000080 0.386689 0.414499 0.399347 0.000080 961.440000 972.440000 964.984167 325.308657 1090.850000 1078.110000 1085.452967 347.491102 7947.710000 7949.450000 7949.562867 614.081228
196 0.275415 0.343526 0.303682 0.000140 0.470313 0.465402 0.468476 0.000042 0.382609 0.410558 0.394319 0.000037 0.275661 0.343415 0.304340 0.000320 0.275169 0.343638 0.303025 0.000311 0.460745 0.455254 0.458851 0.000081 0.479882 0.475551 0.478100 0.000085 0.377457 0.404926 0.389321 0.000081 0.387761 0.416190 0.399316 0.000080 962.180000 971.520000 964.583467 327.380076 1089.580000 1074.620000 1085.672200 345.670841 7948.240000 7953.860000 7949.744333 617.770072
197 0.275142 0.341728 0.303443 0.000140 0.470615 0.465254 0.468509 0.000043 0.382652 0.409667 0.394229 0.000037 0.275531 0.343110 0.304074 0.000323 0.274754 0.340345 0.302811 0.000312 0.460042 0.455476 0.458902 0.000083 0.481188 0.475031 0.478116 0.000086 0.377012 0.404911 0.389230 0.000082 0.388293 0.414423 0.399229 0.000080 962.020000 968.570000 964.328167 325.117701 1090.840000 1079.610000 1085.810767 340.498703 7947.140000 7951.820000 7949.861067 616.114106
198 0.274914 0.341605 0.303199 0.000140 0.470964 0.466443 0.468628 0.000042 0.382741 0.410266 0.394185 0.000037 0.274803 0.339915 0.303768 0.000321 0.275025 0.343296 0.302631 0.000315 0.460211 0.456970 0.458954 0.000082 0.481716 0.475916 0.478302 0.000086 0.376778 0.404295 0.389120 0.000081 0.388705 0.416237 0.399250 0.000081 962.200000 969.350000 964.054467 329.868341 1089.610000 1077.040000 1086.047867 336.764532 7948.190000 7953.610000 7949.897667 616.402355
199 0.274704 0.341460 0.302806 0.000139 0.468502 0.465119 0.468651 0.000043 0.381293 0.409472 0.394021 0.000037 0.276899 0.343312 0.303360 0.000318 0.272508 0.339607 0.302253 0.000315 0.459375 0.455048 0.458914 0.000082 0.477629 0.475189 0.478388 0.000085 0.377261 0.404767 0.388915 0.000080 0.385325 0.414177 0.399127 0.000081 963.880000 969.480000 963.819133 329.842401 1091.640000 1080.510000 1086.091000 324.149925 7944.480000 7950.010000 7950.089867 590.416639
200 0.273921 0.341055 0.302591 0.000141 0.469355 0.466866 0.468663 0.000042 0.381410 0.410251 0.393931 0.000037 0.272113 0.341194 0.303198 0.000326 0.275729 0.340916 0.301983 0.000317 0.460775 0.456824 0.458980 0.000082 0.477935 0.476907 0.478347 0.000085 0.375877 0.404791 0.388878 0.000082 0.386943 0.415711 0.398983 0.000081 960.480000 971.160000 963.804533 332.951238 1090.060000 1083.270000 1086.269667 323.120200 7949.460000 7945.570000 7949.925800 598.854810
201 0.274549 0.340239 0.302356 0.000141 0.469668 0.464717 0.468670 0.000043 0.381865 0.408702 0.393829 0.000038 0.274097 0.339749 0.302761 0.000321 0.275001 0.340729 0.301951 0.000319 0.459783 0.456043 0.459038 0.000082 0.479553 0.473391 0.478303 0.000086 0.376224 0.403711 0.388713 0.000081 0.387505 0.413693 0.398945 0.000082 958.380000 966.410000 963.531833 334.134885 1092.170000 1077.890000 1086.198500 324.392118 7949.450000 7955.700000 7950.269667 587.532911
202 0.273455 0.341030 0.302076 0.000140 0.469745 0.466972 0.468677 0.000042 0.381414 0.410298 0.393707 0.000038 0.271893 0.341386 0.302519 0.000320 0.275017 0.340673 0.301634 0.000317 0.459458 0.457833 0.458966 0.000082 0.480031 0.476112 0.478388 0.000085 0.375054 0.405432 0.388565 0.000083 0.387775 0.415165 0.398849 0.000082 960.850000 967.790000 963.306400 337.153331 1092.640000 1078.530000 1086.116467 325.046549 7946.510000 7953.680000 7950.577133 591.385599
203 0.273029 0.341355 0.301808 0.000145 0.470235 0.467064 0.468591 0.000042 0.381493 0.410495 0.393538 0.000039 0.271935 0.340294 0.302226 0.000327 0.274123 0.342417 0.301390 0.000322 0.460866 0.457151 0.458891 0.000081 0.479604 0.476977 0.478290 0.000086 0.375847 0.404565 0.388392 0.000083 0.387138 0.416425 0.398685 0.000083 957.380000 970.030000 963.072500 340.981952 1092.000000 1081.710000 1086.248567 333.584404 7950.620000 7948.260000 7950.678933 602.158105
204 0.272412 0.340555 0.301472 0.000145 0.469187 0.465967 0.468665 0.000043 0.380638 0.409531 0.393428 0.000039 0.273294 0.342195 0.301844 0.000328 0.271531 0.338914 0.301101 0.000322 0.459978 0.455297 0.458919 0.000083 0.478396 0.476637 0.478412 0.000087 0.375970 0.404401 0.388235 0.000083 0.385306 0.414662 0.398622 0.000083 958.880000 969.360000 962.958333 344.645261 1090.430000 1077.330000 1086.415167 338.696271 7950.690000 7953.310000 7950.626500 617.010835
205 0.272278 0.340631 0.300987 0.000145 0.470614 0.467474 0.468669 0.000042 0.381363 0.410395 0.393212 0.000039 0.272235 0.340368 0.301280 0.000324 0.272322 0.340893 0.300694 0.000321 0.460159 0.457071 0.458926 0.000083 0.481068 0.477877 0.478412 0.000086 0.375594 0.404555 0.387986 0.000083 0.387132 0.416235 0.398439 0.000083 956.330000 969.150000 962.666067 344.964382 1092.440000 1076.640000 1086.531800 344.015189 7951.230000 7954.210000 7950.802133 617.762984
206 0.271972 0.338718 0.300541 0.000142 0.470030 0.466299 0.468745 0.000042 0.380904 0.408888 0.393053 0.000038 0.272434 0.339276 0.300836 0.000320 0.271509 0.338160 0.300247 0.000317 0.460496 0.457025 0.458948 0.000083 0.479564 0.475574 0.478542 0.000085 0.375868 0.404038 0.387797 0.000082 0.385939 0.413738 0.398310 0.000082 958.490000 970.030000 962.417667 342.488927 1089.590000 1078.240000 1086.550867 338.117271 7951.920000 7951.730000 7951.031467 609.912626
207 0.271546 0.338603 0.300206 0.000142 0.470165 0.466473 0.468732 0.000042 0.380786 0.408932 0.392895 0.000038 0.271351 0.339579 0.300388 0.000318 0.271740 0.337626 0.300023 0.000316 0.459750 0.456168 0.458918 0.000082 0.480581 0.476779 0.478546 0.000086 0.374971 0.403703 0.387579 0.000081 0.386602 0.414160 0.398211 0.000081 958.760000 965.320000 962.199533 340.200600 1091.000000 1078.430000 1086.738967 339.078914 7950.240000 7956.250000 7951.061500 606.622541
208 0.271023 0.338372 0.299735 0.000141 0.469953 0.465449 0.468766 0.000042 0.380434 0.408265 0.392702 0.000038 0.271239 0.337127 0.299949 0.000318 0.270806 0.339617 0.299521 0.000314 0.460946 0.455500 0.458857 0.000083 0.478960 0.475398 0.478674 0.000085 0.375578 0.402232 0.387348 0.000082 0.385291 0.414297 0.398055 0.000081 959.240000 966.990000 961.825400 335.950683 1088.160000 1078.390000 1086.977533 330.985783 7952.600000 7954.620000 7951.197067 591.599251
209 0.270774 0.338087 0.299508 0.000141 0.469156 0.464484 0.468688 0.000043 0.379884 0.407605 0.392557 0.000038 0.269832 0.337408 0.299681 0.000318 0.271717 0.338765 0.299336 0.000310 0.458789 0.456046 0.458864 0.000082 0.479523 0.472923 0.478512 0.000086 0.373758 0.402659 0.387232 0.000082 0.386010 0.412552 0.397883 0.000081 956.530000 966.920000 961.808867 336.838637 1089.550000 1080.360000 1086.844633 324.699361 7953.920000 7952.720000 7951.346500 587.043176
210 0.270461 0.337769 0.299284 0.000144 0.469849 0.466566 0.468686 0.000042 0.380124 0.408607 0.392455 0.000039 0.270231 0.340834 0.299429 0.000321 0.270691 0.334703 0.299139 0.000310 0.459072 0.456970 0.458806 0.000081 0.480626 0.476162 0.478565 0.000084 0.374093 0.404709 0.387087 0.000082 0.386155 0.412506 0.397824 0.000080 959.900000 966.570000 961.677233 327.947148 1091.080000 1079.490000 1087.001767 328.739050 7949.020000 7953.940000 7951.321000 581.238006
211 0.270238 0.336402 0.298864 0.000142 0.471467 0.465843 0.468722 0.000041 0.380914 0.407595 0.392286 0.000037 0.270674 0.336856 0.298994 0.000320 0.269801 0.335947 0.298734 0.000307 0.461382 0.455916 0.458803 0.000082 0.481553 0.475771 0.478641 0.000084 0.375563 0.402339 0.386889 0.000082 0.386265 0.412851 0.397683 0.000078 958.450000 963.660000 961.359100 324.202931 1094.850000 1079.310000 1087.026567 321.589543 7946.700000 7957.030000 7951.614333 572.936002
212 0.270098 0.338449 0.298635 0.000144 0.470871 0.466253 0.468736 0.000042 0.380523 0.408741 0.392190 0.000038 0.268863 0.337534 0.298639 0.000319 0.271333 0.339363 0.298630 0.000311 0.460797 0.456547 0.458870 0.000083 0.480945 0.475959 0.478601 0.000084 0.374427 0.402991 0.386766 0.000082 0.386620 0.414491 0.397614 0.000079 958.760000 965.740000 961.159500 319.376686 1090.360000 1078.960000 1087.221133 319.772052 7950.880000 7955.300000 7951.619367 557.264159
213 0.269388 0.336333 0.298214 0.000141 0.470088 0.465711 0.468750 0.000042 0.379773 0.407491 0.392009 0.000037 0.269551 0.336166 0.298287 0.000313 0.269226 0.336500 0.298142 0.000312 0.459163 0.456724 0.458804 0.000084 0.481012 0.474699 0.478695 0.000082 0.373837 0.402473 0.386571 0.000080 0.385709 0.412509 0.397446 0.000078 958.070000 965.580000 961.130833 324.133098 1091.050000 1080.500000 1087.135067 323.119658 7950.880000 7953.920000 7951.734100 568.105963
214 0.269170 0.335868 0.297925 0.000142 0.470751 0.466188 0.468790 0.000041 0.380039 0.407544 0.391900 0.000038 0.268614 0.334961 0.297838 0.000314 0.269725 0.336776 0.298011 0.000312 0.461065 0.456476 0.458853 0.000082 0.480436 0.475900 0.478726 0.000083 0.374462 0.401794 0.386396 0.000080 0.385616 0.413294 0.397404 0.000080 955.240000 966.410000 961.043067 329.513197 1093.210000 1077.300000 1087.034033 323.820240 7951.550000 7956.290000 7951.922900 571.794941
215 0.268922 0.337339 0.297694 0.000144 0.469596 0.466207 0.468819 0.000042 0.379293 0.408216 0.391813 0.000038 0.268027 0.338430 0.297563 0.000313 0.269818 0.336247 0.297824 0.000319 0.459015 0.456985 0.458920 0.000086 0.480176 0.475428 0.478718 0.000081 0.373070 0.403635 0.386309 0.000081 0.385515 0.412797 0.397316 0.000081 956.310000 966.030000 960.826933 342.618313 1090.540000 1077.360000 1086.829033 326.099706 7953.150000 7956.610000 7952.344033 572.981356
216 0.268969 0.336954 0.297407 0.000145 0.470811 0.466570 0.468877 0.000041 0.379982 0.408243 0.391715 0.000038 0.269263 0.334827 0.297215 0.000316 0.268676 0.339081 0.297598 0.000316 0.462059 0.457590 0.458962 0.000083 0.479563 0.475550 0.478792 0.000082 0.375301 0.402347 0.386176 0.000081 0.384664 0.414139 0.397255 0.000081 955.970000 964.760000 960.360800 343.077701 1092.480000 1075.740000 1086.823667 327.277753 7951.550000 7959.500000 7952.815533 566.245782
217 0.268423 0.334994 0.297062 0.000144 0.470528 0.467790 0.468843 0.000041 0.379581 0.408032 0.391542 0.000038 0.268886 0.333963 0.296716 0.000316 0.267960 0.336025 0.297409 0.000315 0.461601 0.458219 0.458907 0.000084 0.479454 0.477361 0.478779 0.000080 0.374879 0.402304 0.385921 0.000081 0.384282 0.413760 0.397162 0.000080 957.390000 966.390000 959.987833 346.775934 1094.470000 1078.410000 1086.923400 320.783787 7948.140000 7955.200000 7953.088767 567.080089
218 0.268305 0.335574 0.296817 0.000144 0.468729 0.467374 0.468847 0.000041 0.378538 0.408064 0.391433 0.000038 0.269197 0.338887 0.296470 0.000314 0.267414 0.332262 0.297164 0.000311 0.458440 0.457080 0.458884 0.000083 0.479017 0.477667 0.478809 0.000083 0.373281 0.403893 0.385797 0.000080 0.383796 0.412235 0.397069 0.000081 959.110000 966.460000 959.900833 346.623144 1094.470000 1075.190000 1087.025533 322.275675 7946.420000 7958.350000 7953.073633 572.415556
219 0.268410 0.335409 0.296571 0.000144 0.469387 0.467780 0.468869 0.000041 0.378947 0.408213 0.391335 0.000038 0.268343 0.331739 0.296303 0.000313 0.268477 0.339079 0.296839 0.000319 0.459731 0.457700 0.458983 0.000083 0.479042 0.477860 0.478756 0.000082 0.373607 0.401017 0.385777 0.000081 0.384288 0.415409 0.396893 0.000082 956.040000 961.000000 959.703900 350.782094 1096.100000 1082.520000 1087.311800 318.132241 7947.860000 7956.480000 7952.984300 572.161244
220 0.267745 0.335095 0.296260 0.000142 0.471718 0.467162 0.468936 0.000042 0.379930 0.407732 0.391232 0.000038 0.268716 0.333624 0.296004 0.000312 0.266773 0.336566 0.296515 0.000315 0.462340 0.457096 0.459082 0.000083 0.481096 0.477229 0.478789 0.000084 0.375209 0.401533 0.385697 0.000079 0.384650 0.413930 0.396766 0.000082 956.890000 965.880000 959.630733 349.092008 1095.360000 1078.180000 1087.583133 318.085200 7947.750000 7955.940000 7952.786133 563.084443
221 0.267251 0.335468 0.296109 0.000142 0.470549 0.466942 0.468842 0.000041 0.379065 0.407778 0.391112 0.000038 0.268923 0.334528 0.295943 0.000308 0.265578 0.336407 0.296275 0.000318 0.460517 0.456828 0.459053 0.000082 0.480582 0.477055 0.478631 0.000082 0.374300 0.401793 0.385654 0.000080 0.383830 0.413764 0.396571 0.000081 955.760000 963.560000 959.531200 352.774198 1096.710000 1078.900000 1087.586633 319.940572 7947.530000 7957.540000 7952.882167 565.884543
222 0.266478 0.335020 0.295789 0.000145 0.471001 0.466477 0.468898 0.000041 0.378965 0.407322 0.390999 0.000037 0.267001 0.335476 0.295773 0.000313 0.265955 0.334564 0.295805 0.000319 0.460667 0.457232 0.459164 0.000081 0.481335 0.475723 0.478632 0.000081 0.373517 0.402442 0.385638 0.000079 0.384414 0.412201 0.396360 0.000080 955.870000 963.460000 959.727300 347.862694 1092.850000 1081.170000 1087.780700 317.717359 7951.280000 7955.370000 7952.492000 559.075129
223 0.266306 0.335288 0.295560 0.000147 0.469945 0.466815 0.468962 0.000041 0.378308 0.407628 0.390931 0.000038 0.266296 0.337824 0.295610 0.000319 0.266317 0.332751 0.295510 0.000321 0.459318 0.457017 0.459262 0.000082 0.480572 0.476612 0.478662 0.000083 0.372459 0.403380 0.385619 0.000082 0.384157 0.411875 0.396243 0.000082 957.710000 962.680000 959.831533 336.520748 1095.850000 1079.510000 1088.143400 320.528535 7946.440000 7957.810000 7952.025067 547.410793
224 0.266161 0.333849 0.295176 0.000146 0.471143 0.467625 0.469030 0.000040 0.378901 0.407426 0.390796 0.000038 0.267159 0.332898 0.295398 0.000317 0.265162 0.334799 0.294954 0.000323 0.461219 0.458844 0.459380 0.000080 0.481068 0.476406 0.478680 0.000082 0.373892 0.402168 0.385588 0.000082 0.383910 0.412683 0.396003 0.000081 957.470000 961.210000 960.018567 325.437701 1095.100000 1076.960000 1088.151867 315.560226 7947.430000 7961.830000 7951.829567 538.869094
225 0.265553 0.334017 0.294877 0.000149 0.470698 0.467990 0.469030 0.000040 0.378383 0.407702 0.390662 0.000039 0.266085 0.334542 0.295217 0.000322 0.265020 0.333493 0.294538 0.000328 0.460741 0.458767 0.459365 0.000079 0.480656 0.477212 0.478695 0.000082 0.373146 0.402866 0.385499 0.000083 0.383620 0.412538 0.395824 0.000083 959.100000 969.810000 960.019300 321.355109 1096.320000 1081.310000 1088.407067 318.471882 7944.580000 7948.880000 7951.573633 542.578502
226 0.265369 0.334001 0.294470 0.000147 0.470556 0.467103 0.469007 0.000040 0.378222 0.407207 0.390466 0.000038 0.266480 0.332556 0.294754 0.000319 0.264257 0.335445 0.294187 0.000325 0.459981 0.457271 0.459281 0.000078 0.481132 0.476935 0.478734 0.000082 0.372906 0.401149 0.385243 0.000082 0.383538 0.413265 0.395688 0.000082 957.890000 965.770000 960.044600 311.906682 1094.230000 1084.880000 1088.605133 311.465436 7947.880000 7949.350000 7951.350267 530.929719
227 0.265137 0.334323 0.294123 0.000148 0.471201 0.468247 0.469027 0.000040 0.378472 0.407982 0.390321 0.000038 0.266768 0.332727 0.294411 0.000326 0.263506 0.335920 0.293836 0.000328 0.461984 0.459315 0.459273 0.000079 0.480417 0.477180 0.478781 0.000081 0.374137 0.402350 0.385085 0.000083 0.382807 0.413613 0.395556 0.000083 959.510000 964.460000 959.941733 314.271811 1093.570000 1082.650000 1088.966633 311.248420 7946.920000 7952.890000 7951.091633 531.051845
228 0.264970 0.334160 0.293870 0.000148 0.471235 0.466272 0.469116 0.000040 0.378416 0.406822 0.390255 0.000038 0.267197 0.333318 0.294247 0.000319 0.262743 0.335003 0.293492 0.000331 0.461025 0.456386 0.459261 0.000079 0.481444 0.476158 0.478971 0.000080 0.373802 0.401005 0.385005 0.000082 0.383029 0.412638 0.395506 0.000083 956.350000 963.620000 959.921233 315.305756 1094.900000 1078.060000 1088.918133 306.628496 7948.750000 7958.320000 7951.160633 532.841394
229 0.265063 0.333763 0.293547 0.000147 0.469887 0.466095 0.469128 0.000039 0.377716 0.406545 0.390116 0.000038 0.266715 0.335646 0.293968 0.000320 0.263411 0.331879 0.293126 0.000328 0.460244 0.455284 0.459216 0.000077 0.479529 0.476906 0.479040 0.000080 0.373156 0.401447 0.384854 0.000082 0.382276 0.411644 0.395379 0.000082 955.800000 965.470000 959.844700 306.137238 1094.990000 1082.900000 1089.065367 303.211560 7949.210000 7951.630000 7951.089933 531.009419
230 0.265018 0.333159 0.293294 0.000144 0.472111 0.467443 0.469156 0.000039 0.378919 0.407015 0.390018 0.000037 0.267185 0.332402 0.293753 0.000315 0.262850 0.333916 0.292834 0.000325 0.461090 0.458669 0.459142 0.000076 0.483132 0.476216 0.479171 0.000078 0.373833 0.401849 0.384717 0.000081 0.384005 0.412181 0.395319 0.000081 958.400000 961.050000 959.815867 297.450863 1094.080000 1083.380000 1089.042300 306.901290 7947.520000 7955.570000 7951.141833 526.957177
231 0.264705 0.331991 0.293128 0.000144 0.471116 0.466458 0.469132 0.000039 0.378231 0.405948 0.389930 0.000037 0.267183 0.332132 0.293737 0.000313 0.262227 0.331850 0.292518 0.000329 0.460455 0.456524 0.459131 0.000075 0.481776 0.476393 0.479134 0.000080 0.373483 0.400547 0.384704 0.000080 0.382979 0.411349 0.395157 0.000083 955.460000 963.860000 959.790600 291.923803 1095.610000 1079.660000 1089.249067 306.842879 7948.930000 7956.480000 7950.960333 518.258970
232 0.264534 0.332022 0.292993 0.000146 0.470722 0.467521 0.469089 0.000039 0.377937 0.406546 0.389845 0.000038 0.265541 0.331874 0.293704 0.000310 0.263528 0.332170 0.292281 0.000334 0.460563 0.459441 0.459086 0.000077 0.480880 0.475600 0.479092 0.000080 0.372803 0.402036 0.384664 0.000079 0.383071 0.411056 0.395027 0.000083 956.350000 964.910000 959.855900 294.664643 1092.960000 1079.510000 1089.334067 303.320198 7950.690000 7955.580000 7950.810033 525.468044
233 0.264237 0.332451 0.292745 0.000145 0.470662 0.466761 0.469091 0.000039 0.377771 0.406321 0.389735 0.000037 0.265997 0.331079 0.293669 0.000308 0.262476 0.333823 0.291821 0.000325 0.459747 0.457892 0.459054 0.000077 0.481577 0.475629 0.479127 0.000080 0.372560 0.400826 0.384630 0.000079 0.382981 0.411816 0.394840 0.000081 955.130000 965.170000 959.757367 299.235019 1095.820000 1079.460000 1089.614800 309.209709 7949.050000 7955.370000 7950.627833 539.707073
234 0.264312 0.332038 0.292635 0.000146 0.471466 0.468025 0.469112 0.000040 0.378247 0.406831 0.389698 0.000038 0.264182 0.331317 0.293660 0.000313 0.264442 0.332760 0.291610 0.000327 0.462725 0.457690 0.459092 0.000078 0.480206 0.478360 0.479133 0.000081 0.373381 0.400822 0.384648 0.000080 0.383112 0.412840 0.394748 0.000082 955.350000 962.870000 959.720033 299.055128 1093.550000 1083.610000 1089.858000 307.369014 7951.100000 7953.520000 7950.421967 547.227527
235 0.264138 0.331562 0.292425 0.000146 0.470932 0.467540 0.469141 0.000040 0.377874 0.406350 0.389619 0.000038 0.265843 0.331608 0.293562 0.000319 0.262432 0.331517 0.291288 0.000330 0.460857 0.457082 0.459120 0.000077 0.481006 0.477999 0.479161 0.000081 0.373101 0.400619 0.384619 0.000081 0.382648 0.412082 0.394618 0.000082 956.360000 963.750000 959.729667 302.680331 1095.320000 1081.840000 1089.896900 314.194071 7948.320000 7954.410000 7950.373433 561.886755
236 0.263524 0.332315 0.292131 0.000147 0.470581 0.466215 0.469150 0.000040 0.377405 0.405960 0.389492 0.000038 0.265445 0.333237 0.293348 0.000315 0.261603 0.331393 0.290914 0.000328 0.461243 0.455051 0.459125 0.000078 0.479919 0.477378 0.479176 0.000081 0.373134 0.400235 0.384525 0.000080 0.381677 0.411685 0.394458 0.000081 955.600000 964.520000 959.578667 303.462072 1096.020000 1082.140000 1089.934200 317.475082 7948.380000 7953.340000 7950.487133 570.039706
237 0.262831 0.331881 0.291936 0.000145 0.470986 0.467946 0.469204 0.000040 0.377316 0.406717 0.389433 0.000038 0.264721 0.333620 0.293204 0.000313 0.260941 0.330143 0.290667 0.000322 0.460265 0.456200 0.459167 0.000077 0.481707 0.479692 0.479241 0.000081 0.372270 0.401039 0.384484 0.000079 0.382363 0.412395 0.394382 0.000080 956.800000 966.760000 959.601267 309.334899 1096.930000 1083.890000 1090.040833 323.501036 7946.270000 7949.350000 7950.357900 583.616028
238 0.262757 0.330879 0.291795 0.000144 0.470034 0.467258 0.469194 0.000040 0.376759 0.405888 0.389365 0.000037 0.264264 0.331507 0.293261 0.000318 0.261249 0.330251 0.290329 0.000319 0.461040 0.457960 0.459161 0.000078 0.479028 0.476557 0.479226 0.000081 0.372491 0.401056 0.384506 0.000081 0.381027 0.410720 0.394223 0.000079 957.010000 965.580000 959.475500 312.981798 1096.140000 1079.660000 1089.957100 325.814596 7946.850000 7954.760000 7950.567400 594.487009
239 0.262691 0.331666 0.291673 0.000148 0.470742 0.466556 0.469234 0.000040 0.377119 0.405855 0.389332 0.000039 0.264061 0.332879 0.293188 0.000315 0.261321 0.330453 0.290158 0.000327 0.460506 0.456898 0.459255 0.000077 0.480978 0.476213 0.479214 0.000082 0.372106 0.401090 0.384525 0.000080 0.382132 0.410621 0.394139 0.000082 959.390000 964.650000 959.435133 315.044918 1097.310000 1084.820000 1089.912333 328.638237 7943.300000 7950.530000 7950.652533 599.538195
240 0.262841 0.330945 0.291427 0.000148 0.471329 0.467103 0.469203 0.000041 0.377509 0.405832 0.389204 0.000039 0.264879 0.333222 0.292980 0.000319 0.260802 0.328668 0.289875 0.000331 0.461717 0.456513 0.459240 0.000078 0.480941 0.477693 0.479166 0.000084 0.373140 0.401032 0.384423 0.000080 0.381878 0.410632 0.393985 0.000083 955.710000 960.640000 959.576400 319.926323 1096.940000 1084.830000 1089.745733 332.561206 7947.350000 7954.530000 7950.677867 607.998349
241 0.262231 0.331200 0.291170 0.000149 0.470892 0.467745 0.469214 0.000040 0.376995 0.406300 0.389094 0.000039 0.264509 0.330613 0.292947 0.000320 0.259953 0.331787 0.289392 0.000325 0.460568 0.459088 0.459182 0.000078 0.481217 0.476402 0.479246 0.000081 0.372341 0.401275 0.384377 0.000080 0.381648 0.411325 0.393812 0.000081 954.760000 962.020000 959.707967 317.539111 1094.190000 1080.140000 1089.828400 335.818714 7951.050000 7957.840000 7950.463633 607.754178
242 0.261908 0.329684 0.290863 0.000146 0.470771 0.467209 0.469214 0.000040 0.376783 0.405323 0.388956 0.000038 0.263534 0.330895 0.292563 0.000318 0.260281 0.328473 0.289162 0.000324 0.461320 0.458458 0.459266 0.000077 0.480222 0.475961 0.479161 0.000083 0.372317 0.401054 0.384250 0.000080 0.381249 0.409591 0.393662 0.000081 957.910000 967.680000 959.719900 324.827393 1093.630000 1083.060000 1089.861633 335.775232 7948.460000 7949.260000 7950.418467 609.180727
243 0.261490 0.330963 0.290743 0.000147 0.469923 0.466853 0.469239 0.000039 0.376128 0.405703 0.388916 0.000039 0.263983 0.328841 0.292530 0.000318 0.258997 0.333085 0.288955 0.000326 0.458654 0.457923 0.459295 0.000077 0.481192 0.475784 0.479183 0.000081 0.371052 0.399836 0.384251 0.000081 0.381204 0.411569 0.393580 0.000082 956.530000 964.130000 959.742200 329.041488 1094.800000 1081.050000 1089.713067 328.331883 7948.670000 7954.820000 7950.544733 596.891399
244 0.261181 0.331264 0.290522 0.000149 0.470596 0.466145 0.469176 0.000040 0.376359 0.405448 0.388782 0.000038 0.262999 0.330198 0.292348 0.000324 0.259363 0.332330 0.288697 0.000330 0.461293 0.456556 0.459187 0.000079 0.479898 0.475734 0.479165 0.000082 0.372061 0.399695 0.384109 0.000081 0.380657 0.411202 0.393454 0.000082 956.240000 961.820000 959.581033 334.572150 1091.790000 1082.520000 1089.694333 325.004714 7951.970000 7955.660000 7950.724633 588.048385
245 0.260569 0.330196 0.290253 0.000150 0.470386 0.464975 0.469223 0.000040 0.375969 0.404324 0.388687 0.000039 0.265270 0.331031 0.292164 0.000324 0.255869 0.329360 0.288341 0.000335 0.459873 0.454520 0.459245 0.000079 0.480900 0.475430 0.479202 0.000081 0.372301 0.398950 0.384058 0.000081 0.379636 0.409698 0.393315 0.000083 955.460000 962.280000 959.446400 338.170045 1094.150000 1082.500000 1089.625800 328.018432 7950.390000 7955.220000 7950.927800 588.884127
246 0.260487 0.330807 0.289979 0.000151 0.471387 0.465167 0.469225 0.000040 0.376482 0.404705 0.388564 0.000038 0.264300 0.328339 0.291925 0.000323 0.256674 0.333275 0.288033 0.000338 0.460114 0.455959 0.459245 0.000080 0.482661 0.474375 0.479205 0.000081 0.371998 0.398530 0.383951 0.000080 0.380967 0.410880 0.393177 0.000083 954.250000 965.590000 959.624400 340.822403 1092.620000 1083.460000 1089.686867 327.827593 7953.130000 7950.950000 7950.688733 581.695865
247 0.260351 0.328126 0.289615 0.000148 0.471666 0.468523 0.469272 0.000040 0.376575 0.405344 0.388426 0.000038 0.263631 0.326513 0.291655 0.000321 0.257071 0.329740 0.287574 0.000332 0.462053 0.460333 0.459314 0.000079 0.481279 0.476713 0.479229 0.000080 0.372763 0.400114 0.383868 0.000080 0.380386 0.410575 0.392984 0.000083 954.730000 959.560000 959.611533 337.165068 1092.800000 1083.190000 1089.770367 320.764531 7952.470000 7957.250000 7950.618100 570.766409
248 0.260396 0.328851 0.289495 0.000148 0.470470 0.466447 0.469288 0.000039 0.375937 0.404528 0.388381 0.000038 0.264618 0.330894 0.291591 0.000318 0.256174 0.326807 0.287399 0.000334 0.460705 0.455939 0.459399 0.000079 0.480235 0.476954 0.479176 0.000079 0.372466 0.399669 0.383885 0.000080 0.379408 0.409388 0.392876 0.000084 956.470000 959.320000 959.350033 340.531334 1092.740000 1084.120000 1089.912000 319.446606 7950.790000 7956.560000 7950.737967 562.384805
249 0.260264 0.329378 0.289236 0.000151 0.470537 0.467404 0.469202 0.000039 0.375914 0.405293 0.388217 0.000039 0.264193 0.327030 0.291637 0.000328 0.256335 0.331726 0.286835 0.000337 0.461091 0.457526 0.459322 0.000077 0.479983 0.477283 0.479083 0.000081 0.372487 0.398803 0.383864 0.000081 0.379342 0.411782 0.392571 0.000084 954.980000 967.730000 958.968233 348.914941 1093.870000 1078.500000 1089.911133 316.000827 7951.150000 7953.770000 7951.120633 571.936011
250 0.260434 0.328271 0.288987 0.000150 0.471108 0.466768 0.469224 0.000039 0.376305 0.404444 0.388117 0.000038 0.263550 0.329197 0.291515 0.000324 0.257319 0.327344 0.286458 0.000336 0.460749 0.457073 0.459324 0.000077 0.481467 0.476463 0.479123 0.000081 0.372009 0.399529 0.383810 0.000080 0.380600 0.409360 0.392424 0.000084 953.260000 965.560000 958.810533 347.722500 1093.740000 1076.700000 1089.785033 318.260837 7953.000000 7957.740000 7951.404433 564.956687
251 0.260049 0.329335 0.288793 0.000151 0.471036 0.466591 0.469264 0.000039 0.376092 0.404826 0.388052 0.000038 0.263214 0.332199 0.291405 0.000325 0.256883 0.326471 0.286183 0.000341 0.459842 0.455907 0.459347 0.000078 0.482231 0.477275 0.479181 0.000081 0.371359 0.400238 0.383773 0.000081 0.380825 0.409413 0.392331 0.000085 955.140000 967.990000 958.649200 347.936234 1094.950000 1084.930000 1089.754867 315.421023 7949.910000 7947.080000 7951.595933 560.591729
252 0.259437 0.328952 0.288621 0.000150 0.470630 0.466739 0.469361 0.000040 0.375593 0.404735 0.388028 0.000038 0.261751 0.330857 0.291254 0.000325 0.257122 0.327046 0.285988 0.000338 0.460902 0.457130 0.459581 0.000079 0.480358 0.476348 0.479142 0.000082 0.371284 0.400307 0.383834 0.000080 0.379902 0.409162 0.392223 0.000085 953.810000 966.080000 958.587500 347.594572 1094.910000 1082.560000 1089.579667 311.842454 7951.280000 7951.360000 7951.832833 556.392060
253 0.259426 0.328914 0.288510 0.000150 0.470286 0.467403 0.469335 0.000040 0.375399 0.405083 0.387964 0.000039 0.261677 0.331864 0.291072 0.000325 0.257176 0.325964 0.285948 0.000336 0.462042 0.457312 0.459541 0.000079 0.478529 0.477494 0.479129 0.000081 0.371878 0.400860 0.383730 0.000081 0.378920 0.409306 0.392198 0.000084 954.010000 965.630000 958.608300 350.360242 1094.020000 1080.300000 1089.648600 313.587545 7951.970000 7954.070000 7951.743100 564.402037
254 0.258972 0.328283 0.288209 0.000150 0.470797 0.467604 0.469352 0.000040 0.375476 0.404910 0.387837 0.000039 0.262285 0.328891 0.290740 0.000328 0.255660 0.327675 0.285678 0.000333 0.461164 0.457900 0.459469 0.000079 0.480430 0.477309 0.479234 0.000081 0.371668 0.399846 0.383541 0.000082 0.379284 0.409973 0.392134 0.000083 955.060000 964.360000 958.581667 354.896051 1094.960000 1079.860000 1089.449100 315.826231 7949.980000 7955.780000 7951.969233 573.010230
255 0.258304 0.328505 0.287921 0.000153 0.470746 0.466956 0.469419 0.000040 0.375147 0.404653 0.387745 0.000039 0.261688 0.327912 0.290453 0.000331 0.254921 0.329098 0.285390 0.000337 0.461098 0.456643 0.459624 0.000080 0.480394 0.477269 0.479215 0.000080 0.371364 0.398714 0.383497 0.000082 0.378931 0.410592 0.391994 0.000085 954.820000 965.750000 958.408500 356.860429 1095.820000 1082.470000 1089.473833 314.757699 7949.360000 7951.780000 7952.117667 564.472154
256 0.258435 0.327222 0.287508 0.000148 0.472087 0.466535 0.469480 0.000039 0.375944 0.403844 0.387593 0.000038 0.263093 0.329404 0.289981 0.000327 0.253777 0.325040 0.285034 0.000327 0.462263 0.456077 0.459670 0.000080 0.481912 0.476993 0.479291 0.000080 0.372637 0.399074 0.383310 0.000082 0.379251 0.408614 0.391875 0.000082 954.380000 963.010000 958.112900 354.250771 1093.780000 1080.010000 1089.810800 305.827067 7951.840000 7956.980000 7952.076300 555.829959
257 0.258339 0.326735 0.287372 0.000149 0.471016 0.467898 0.469449 0.000040 0.375311 0.404375 0.387515 0.000038 0.260426 0.327023 0.289702 0.000329 0.256251 0.326446 0.285043 0.000329 0.462076 0.457792 0.459682 0.000079 0.479957 0.478004 0.479216 0.000082 0.371334 0.398946 0.383191 0.000081 0.379289 0.409803 0.391838 0.000083 955.690000 959.860000 958.018900 351.761886 1096.460000 1081.580000 1090.031600 303.950645 7947.850000 7958.560000 7951.949500 555.668794
258 0.257757 0.326968 0.287222 0.000150 0.470745 0.466887 0.469455 0.000039 0.374900 0.403923 0.387450 0.000038 0.259964 0.326574 0.289487 0.000328 0.255551 0.327362 0.284956 0.000336 0.460488 0.457914 0.459729 0.000077 0.481001 0.475859 0.479180 0.000081 0.370252 0.398811 0.383120 0.000081 0.379548 0.409036 0.391779 0.000084 953.580000 959.770000 958.198000 345.119574 1094.630000 1080.210000 1090.092400 300.556419 7951.790000 7960.020000 7951.709600 544.320577
259 0.257793 0.327014 0.287183 0.000149 0.471219 0.468584 0.469440 0.000039 0.375177 0.404877 0.387424 0.000039 0.260389 0.330331 0.289434 0.000331 0.255197 0.323697 0.284932 0.000334 0.462281 0.458440 0.459806 0.000079 0.480157 0.478727 0.479074 0.000081 0.371429 0.400791 0.383139 0.000083 0.378925 0.408964 0.391710 0.000084 954.170000 965.090000 957.955367 340.887232 1094.290000 1082.760000 1090.237200 298.286667 7951.540000 7952.150000 7951.807433 538.473254
260 0.257318 0.326759 0.287028 0.000149 0.471115 0.467400 0.469457 0.000040 0.374907 0.404112 0.387364 0.000039 0.260410 0.328347 0.289143 0.000335 0.254227 0.325172 0.284912 0.000336 0.461049 0.457257 0.459806 0.000079 0.481181 0.477543 0.479107 0.000081 0.370762 0.399247 0.383008 0.000084 0.379051 0.408976 0.391719 0.000084 955.600000 967.190000 957.656333 333.127602 1095.390000 1084.640000 1090.315400 296.215256 7949.010000 7948.170000 7952.028267 539.564734
261 0.257509 0.326946 0.286836 0.000151 0.471110 0.467456 0.469437 0.000040 0.374989 0.404226 0.387266 0.000039 0.260646 0.329039 0.288891 0.000336 0.254371 0.324853 0.284781 0.000335 0.460717 0.456754 0.459737 0.000079 0.481502 0.478157 0.479136 0.000081 0.370685 0.399283 0.382856 0.000085 0.379293 0.409170 0.391676 0.000084 953.690000 960.720000 957.386300 324.455249 1093.940000 1085.940000 1090.317400 295.443346 7952.370000 7953.340000 7952.296300 537.329026
262 0.257310 0.325787 0.286533 0.000152 0.471605 0.468113 0.469442 0.000039 0.375172 0.404066 0.387133 0.000039 0.259640 0.327045 0.288356 0.000339 0.254981 0.324530 0.284710 0.000335 0.461473 0.458158 0.459682 0.000078 0.481737 0.478068 0.479203 0.000079 0.370648 0.399157 0.382585 0.000084 0.379697 0.408976 0.391681 0.000083 954.870000 966.250000 957.199233 314.801147 1094.590000 1083.250000 1090.235067 287.510875 7950.540000 7950.500000 7952.565700 539.352695
263 0.257197 0.325886 0.286196 0.000152 0.472019 0.467742 0.469462 0.000040 0.375349 0.403907 0.386992 0.000039 0.259191 0.328050 0.288057 0.000334 0.255203 0.323722 0.284336 0.000331 0.461689 0.456641 0.459667 0.000078 0.482349 0.478844 0.479257 0.000080 0.370564 0.398775 0.382442 0.000082 0.380133 0.409039 0.391542 0.000083 953.670000 963.940000 957.022967 312.515806 1096.800000 1082.990000 1090.272467 281.842589 7949.530000 7953.070000 7952.704567 530.402602
264 0.256994 0.326043 0.286132 0.000152 0.470707 0.467569 0.469463 0.000039 0.374536 0.403882 0.386964 0.000039 0.259252 0.332824 0.287901 0.000333 0.254735 0.319263 0.284363 0.000332 0.460333 0.458505 0.459703 0.000078 0.481082 0.476633 0.479222 0.000079 0.369847 0.401948 0.382392 0.000083 0.379226 0.405816 0.391536 0.000082 954.330000 960.470000 956.857100 308.325701 1093.890000 1075.370000 1090.232067 279.681980 7951.780000 7964.160000 7952.910833 529.281075
265 0.256541 0.325538 0.285915 0.000151 0.471556 0.467057 0.469501 0.000040 0.374799 0.403374 0.386888 0.000039 0.259185 0.326415 0.287647 0.000329 0.253897 0.324661 0.284184 0.000337 0.461589 0.456619 0.459742 0.000079 0.481524 0.477495 0.479261 0.000081 0.370507 0.398027 0.382299 0.000082 0.379092 0.408720 0.391476 0.000084 955.410000 961.690000 956.625000 302.492844 1095.180000 1081.410000 1090.456200 273.977758 7949.410000 7956.900000 7952.918800 511.599731
266 0.255876 0.325974 0.285742 0.000151 0.470394 0.466996 0.469540 0.000040 0.373861 0.403536 0.386831 0.000039 0.257788 0.326852 0.287541 0.000331 0.253964 0.325096 0.283944 0.000337 0.460504 0.458266 0.459791 0.000078 0.480284 0.475727 0.479290 0.000080 0.369282 0.399130 0.382278 0.000082 0.378440 0.407943 0.391384 0.000083 953.800000 957.960000 956.687567 298.120643 1092.450000 1083.670000 1090.636633 271.381894 7953.750000 7958.370000 7952.675800 505.702057
267 0.255873 0.326258 0.285624 0.000155 0.471849 0.467307 0.469483 0.000040 0.374660 0.403835 0.386746 0.000039 0.258665 0.329079 0.287497 0.000334 0.253080 0.323438 0.283750 0.000341 0.462570 0.458423 0.459710 0.000080 0.481129 0.476192 0.479256 0.000079 0.370813 0.400218 0.382214 0.000082 0.378507 0.407452 0.391278 0.000085 957.370000 962.310000 956.958000 291.672338 1093.820000 1083.540000 1090.717133 269.551864 7948.810000 7954.150000 7952.324867 498.438304
268 0.255507 0.325763 0.285209 0.000155 0.471563 0.467230 0.469589 0.000040 0.374338 0.403570 0.386618 0.000039 0.257468 0.324397 0.287243 0.000330 0.253546 0.327129 0.283175 0.000343 0.462415 0.458212 0.459778 0.000080 0.480711 0.476248 0.479401 0.000080 0.370189 0.397995 0.382138 0.000082 0.378487 0.409144 0.391099 0.000086 955.230000 961.130000 956.785867 291.483189 1094.180000 1079.640000 1090.716967 269.278169 7950.590000 7959.230000 7952.497167 492.086427
269 0.255443 0.325792 0.284961 0.000153 0.471113 0.467517 0.469597 0.000040 0.374061 0.403741 0.386511 0.000039 0.257633 0.326255 0.287122 0.000328 0.253253 0.325329 0.282799 0.000337 0.461776 0.457580 0.459753 0.000079 0.480450 0.477454 0.479442 0.000078 0.369911 0.398484 0.382069 0.000082 0.378211 0.408998 0.390953 0.000084 954.510000 964.430000 956.883433 291.485770 1096.530000 1082.100000 1090.721133 268.225662 7948.960000 7953.470000 7952.395433 492.697816
270 0.255887 0.325071 0.284626 0.000149 0.470915 0.467310 0.469573 0.000040 0.374152 0.403303 0.386347 0.000039 0.257935 0.325698 0.286811 0.000325 0.253838 0.324444 0.282441 0.000330 0.461257 0.456993 0.459809 0.000078 0.480574 0.477627 0.479337 0.000079 0.369762 0.397910 0.381960 0.000081 0.378543 0.408695 0.390734 0.000083 953.810000 961.310000 956.956367 292.187504 1097.550000 1084.890000 1090.941133 267.943312 7948.640000 7953.800000 7952.102500 497.156287
271 0.255248 0.324525 0.284513 0.000153 0.471311 0.468769 0.469580 0.000040 0.374083 0.403859 0.386300 0.000039 0.258827 0.327783 0.286698 0.000331 0.251669 0.321267 0.282327 0.000333 0.461211 0.459637 0.459851 0.000078 0.481411 0.477900 0.479309 0.000079 0.370138 0.400303 0.381932 0.000082 0.378028 0.407415 0.390667 0.000083 953.920000 960.610000 957.122567 290.142857 1095.920000 1082.260000 1090.934733 267.058445 7950.160000 7957.130000 7951.942700 498.054208
272 0.254711 0.324266 0.284166 0.000152 0.472044 0.467941 0.469598 0.000039 0.374244 0.403287 0.386154 0.000039 0.256973 0.327413 0.286299 0.000327 0.252448 0.321119 0.282034 0.000329 0.462124 0.459780 0.459884 0.000077 0.481963 0.476102 0.479312 0.000081 0.369806 0.400215 0.381771 0.000081 0.378681 0.406359 0.390537 0.000082 954.890000 960.620000 957.344167 288.839937 1095.590000 1083.300000 1090.780633 266.167948 7949.520000 7956.080000 7951.875200 496.715175
273 0.255023 0.324946 0.284137 0.000153 0.471660 0.467576 0.469637 0.000039 0.374173 0.403392 0.386162 0.000039 0.256553 0.326215 0.286295 0.000327 0.253493 0.323676 0.281979 0.000336 0.463115 0.458492 0.459921 0.000076 0.480205 0.476659 0.479353 0.000080 0.370162 0.398968 0.381789 0.000081 0.378185 0.407817 0.390535 0.000083 954.460000 963.220000 957.420167 283.980888 1096.550000 1082.880000 1090.701733 270.035089 7948.990000 7953.900000 7951.878100 495.772439
274 0.254571 0.324658 0.283866 0.000152 0.470962 0.467777 0.469601 0.000039 0.373586 0.403374 0.386020 0.000039 0.256861 0.324467 0.286032 0.000330 0.252282 0.324849 0.281701 0.000329 0.460851 0.459062 0.459905 0.000076 0.481073 0.476493 0.479298 0.000081 0.369056 0.398494 0.381662 0.000082 0.378117 0.408253 0.390379 0.000082 956.260000 964.540000 957.619333 276.481428 1097.130000 1080.690000 1090.776533 276.653696 7946.610000 7954.770000 7951.604133 502.176007
275 0.255423 0.323266 0.283748 0.000148 0.471805 0.466920 0.469692 0.000039 0.374433 0.402276 0.386017 0.000039 0.256752 0.324321 0.285815 0.000325 0.254095 0.322211 0.281680 0.000328 0.462235 0.458092 0.460021 0.000075 0.481375 0.475747 0.479362 0.000081 0.369767 0.397895 0.381629 0.000081 0.379099 0.406656 0.390405 0.000082 956.120000 962.320000 957.697000 272.996182 1095.590000 1083.490000 1090.856067 276.784797 7948.290000 7954.190000 7951.446933 499.219541
276 0.254571 0.324495 0.283712 0.000151 0.470976 0.467758 0.469620 0.000040 0.373594 0.403290 0.385962 0.000039 0.257865 0.327104 0.285740 0.000332 0.251276 0.321886 0.281684 0.000332 0.460396 0.458386 0.459959 0.000077 0.481556 0.477130 0.479282 0.000081 0.369257 0.399309 0.381561 0.000083 0.377930 0.407270 0.390363 0.000083 955.850000 964.420000 957.834133 270.353458 1098.550000 1080.200000 1091.069500 284.643122 7945.600000 7955.380000 7951.096367 498.408542
277 0.254313 0.323997 0.283539 0.000150 0.471161 0.467402 0.469574 0.000040 0.373579 0.402870 0.385858 0.000039 0.257797 0.326510 0.285597 0.000330 0.250829 0.321484 0.281481 0.000326 0.460949 0.457538 0.459925 0.000076 0.481372 0.477267 0.479223 0.000080 0.369531 0.398575 0.381477 0.000083 0.377628 0.407164 0.390239 0.000082 956.780000 963.330000 957.813367 272.473417 1099.720000 1080.950000 1091.328600 284.421406 7943.500000 7955.720000 7950.858033 501.421555
278 0.253468 0.323523 0.283401 0.000153 0.471565 0.468085 0.469652 0.000039 0.373422 0.403032 0.385839 0.000039 0.254926 0.327262 0.285398 0.000333 0.252011 0.319783 0.281404 0.000336 0.461747 0.459673 0.459979 0.000075 0.481383 0.476498 0.479325 0.000081 0.368677 0.400088 0.381418 0.000083 0.378166 0.405976 0.390260 0.000084 955.140000 960.220000 957.819867 275.774403 1098.380000 1083.540000 1091.604567 286.212108 7946.480000 7956.240000 7950.575567 504.039832
279 0.253691 0.323535 0.283148 0.000153 0.471373 0.466649 0.469579 0.000039 0.373416 0.402248 0.385685 0.000039 0.256578 0.326857 0.284973 0.000333 0.250804 0.320212 0.281322 0.000338 0.461151 0.457785 0.459892 0.000076 0.481595 0.475513 0.479266 0.000080 0.369093 0.398868 0.381179 0.000083 0.377739 0.405628 0.390191 0.000084 956.670000 964.460000 957.891467 276.862880 1095.850000 1084.190000 1091.613900 286.642403 7947.480000 7951.350000 7950.494633 503.326177
280 0.253339 0.323869 0.282909 0.000155 0.469756 0.466799 0.469625 0.000039 0.372368 0.402481 0.385603 0.000039 0.256166 0.326549 0.284671 0.000332 0.250512 0.321190 0.281148 0.000338 0.460607 0.457249 0.459962 0.000076 0.478905 0.476349 0.479288 0.000080 0.368608 0.398434 0.381081 0.000082 0.376128 0.406527 0.390125 0.000084 956.050000 964.530000 957.852233 281.759078 1097.330000 1083.350000 1091.745067 288.085157 7946.620000 7952.120000 7950.402700 501.413617
281 0.253064 0.323600 0.282625 0.000155 0.470901 0.466637 0.469540 0.000039 0.372874 0.402270 0.385428 0.000039 0.255076 0.322706 0.284464 0.000331 0.251051 0.324493 0.280786 0.000342 0.461678 0.458224 0.459919 0.000078 0.480123 0.475050 0.479162 0.000080 0.368707 0.397241 0.380964 0.000082 0.377041 0.407300 0.389892 0.000084 956.810000 960.970000 957.778700 282.502584 1097.330000 1081.720000 1091.810233 286.883538 7945.860000 7957.310000 7950.411067 502.701542
282 0.252910 0.322739 0.282403 0.000155 0.471530 0.466974 0.469542 0.000039 0.373151 0.402069 0.385330 0.000039 0.254630 0.324043 0.284444 0.000332 0.251190 0.321436 0.280363 0.000341 0.462496 0.457375 0.459897 0.000077 0.480564 0.476574 0.479187 0.000081 0.368956 0.397375 0.380943 0.000083 0.377345 0.406762 0.389716 0.000084 954.650000 964.440000 957.731367 282.417558 1100.560000 1084.910000 1091.824633 288.408343 7944.790000 7950.650000 7950.444000 501.236910
283 0.252467 0.322782 0.282047 0.000156 0.471676 0.466232 0.469549 0.000039 0.373031 0.401680 0.385173 0.000039 0.255324 0.324260 0.284018 0.000335 0.249609 0.321304 0.280076 0.000334 0.461790 0.456877 0.459943 0.000077 0.481561 0.475588 0.479156 0.000081 0.368880 0.397199 0.380777 0.000083 0.377183 0.406160 0.389570 0.000084 955.180000 964.230000 957.678533 284.091836 1097.240000 1080.540000 1091.974833 285.370042 7947.580000 7955.230000 7950.346633 503.307930
284 0.252649 0.323124 0.281767 0.000157 0.471180 0.466885 0.469579 0.000039 0.372841 0.402193 0.385064 0.000039 0.254926 0.325538 0.283612 0.000336 0.250372 0.320711 0.279923 0.000335 0.461763 0.457649 0.460002 0.000077 0.480598 0.476121 0.479156 0.000081 0.368686 0.398199 0.380626 0.000082 0.376996 0.406186 0.389501 0.000084 955.720000 963.930000 957.716633 285.715630 1097.940000 1082.270000 1092.173333 279.938535 7946.340000 7953.800000 7950.110033 501.284580
285 0.252517 0.322485 0.281561 0.000154 0.470744 0.467485 0.469615 0.000039 0.372542 0.402235 0.384990 0.000039 0.255330 0.321701 0.283352 0.000330 0.249705 0.323268 0.279770 0.000331 0.460683 0.458644 0.460014 0.000076 0.480804 0.476326 0.479215 0.000080 0.368274 0.397020 0.380516 0.000082 0.376809 0.407450 0.389465 0.000083 953.240000 966.850000 957.489033 292.631952 1098.260000 1085.220000 1092.284500 283.525212 7948.500000 7947.930000 7950.226467 516.677591
286 0.252293 0.321826 0.281481 0.000154 0.471007 0.467642 0.469563 0.000039 0.372586 0.402025 0.384926 0.000039 0.254381 0.323049 0.283246 0.000329 0.250206 0.320603 0.279716 0.000337 0.461021 0.458664 0.459937 0.000077 0.480994 0.476620 0.479188 0.000079 0.368033 0.397637 0.380426 0.000081 0.377139 0.406412 0.389425 0.000083 952.840000 964.450000 957.310800 289.806880 1098.480000 1083.750000 1092.595967 285.598130 7948.680000 7951.800000 7950.093233 507.995019
287 0.251368 0.321564 0.281222 0.000153 0.470994 0.466999 0.469589 0.000038 0.372162 0.401553 0.384824 0.000039 0.253945 0.321601 0.282980 0.000325 0.248791 0.321527 0.279464 0.000337 0.461053 0.457726 0.460060 0.000076 0.480934 0.476273 0.479118 0.000080 0.367855 0.396469 0.380374 0.000081 0.376470 0.406637 0.389274 0.000084 953.740000 961.770000 957.168500 287.563579 1097.860000 1086.050000 1092.814867 282.429706 7948.400000 7952.180000 7950.016633 502.604196
288 0.251245 0.320944 0.281242 0.000153 0.470643 0.466303 0.469546 0.000038 0.371914 0.400891 0.384809 0.000039 0.253919 0.320795 0.283009 0.000324 0.248571 0.321092 0.279476 0.000334 0.461229 0.457287 0.460003 0.000076 0.480057 0.475318 0.479089 0.000079 0.367940 0.395866 0.380356 0.000080 0.375888 0.405917 0.389263 0.000083 953.510000 961.560000 956.855500 284.010862 1099.180000 1082.730000 1092.866467 281.970302 7947.310000 7955.710000 7950.278033 505.031093
289 0.250683 0.321718 0.281199 0.000157 0.471010 0.467316 0.469591 0.000039 0.371863 0.401797 0.384815 0.000040 0.253573 0.324517 0.283092 0.000332 0.247792 0.318919 0.279307 0.000339 0.462507 0.457886 0.460081 0.000077 0.479513 0.476747 0.479101 0.000081 0.368487 0.397870 0.380436 0.000082 0.375238 0.405724 0.389194 0.000085 953.030000 960.860000 956.698500 286.398547 1096.880000 1085.890000 1092.907867 281.213588 7950.090000 7953.250000 7950.393633 512.749259
290 0.251332 0.321087 0.280867 0.000156 0.471036 0.467260 0.469493 0.000039 0.372169 0.401482 0.384611 0.000040 0.253753 0.320304 0.282722 0.000329 0.248911 0.321869 0.279013 0.000344 0.461683 0.456621 0.460111 0.000076 0.480390 0.477899 0.478875 0.000081 0.368115 0.395278 0.380286 0.000081 0.376224 0.407686 0.388937 0.000086 953.530000 962.960000 956.545967 289.675350 1096.290000 1082.820000 1093.126933 280.203547 7950.180000 7954.220000 7950.327100 509.804004
291 0.251237 0.321562 0.280712 0.000155 0.471202 0.466823 0.469520 0.000039 0.372217 0.401456 0.384556 0.000040 0.253860 0.322986 0.282519 0.000332 0.248613 0.320138 0.278905 0.000346 0.462315 0.457289 0.460127 0.000075 0.480089 0.476357 0.478912 0.000081 0.368510 0.396853 0.380203 0.000081 0.375925 0.406059 0.388909 0.000087 952.540000 960.750000 956.433433 289.792663 1097.120000 1085.090000 1093.194767 274.941225 7950.340000 7954.160000 7950.371800 500.508466
292 0.251006 0.320060 0.280427 0.000153 0.471201 0.466867 0.469538 0.000039 0.372113 0.400804 0.384438 0.000039 0.254318 0.321862 0.282284 0.000327 0.247695 0.318258 0.278570 0.000335 0.461540 0.457924 0.460246 0.000075 0.480862 0.475811 0.478830 0.000082 0.368290 0.396696 0.380163 0.000080 0.375937 0.404912 0.388713 0.000084 952.470000 960.360000 956.256767 292.686914 1100.770000 1082.530000 1093.308500 274.906696 7946.760000 7957.110000 7950.434733 495.508685
293 0.250977 0.320425 0.280481 0.000158 0.470820 0.466873 0.469438 0.000040 0.371891 0.400972 0.384408 0.000040 0.252232 0.318712 0.282257 0.000335 0.249723 0.322138 0.278705 0.000348 0.462197 0.458908 0.460237 0.000075 0.479444 0.474839 0.478640 0.000083 0.367713 0.395820 0.380146 0.000082 0.376069 0.406123 0.388669 0.000086 952.770000 964.660000 956.056633 291.683587 1098.600000 1084.560000 1093.419933 274.546007 7948.630000 7950.780000 7950.523433 501.808488
294 0.250809 0.319939 0.280302 0.000157 0.472221 0.467872 0.469501 0.000039 0.372586 0.401302 0.384361 0.000039 0.253404 0.324544 0.282000 0.000335 0.248214 0.315335 0.278604 0.000350 0.463176 0.457210 0.460315 0.000075 0.481267 0.478534 0.478687 0.000083 0.368778 0.397510 0.380073 0.000081 0.376393 0.405094 0.388649 0.000086 952.900000 961.490000 955.868900 287.310483 1098.300000 1084.680000 1093.434267 274.791966 7948.800000 7953.830000 7950.696833 499.817329
295 0.250665 0.320496 0.279946 0.000156 0.471903 0.468018 0.469691 0.000039 0.372346 0.401633 0.384306 0.000039 0.253783 0.321687 0.281574 0.000335 0.247547 0.319306 0.278318 0.000350 0.462755 0.458576 0.460453 0.000075 0.481052 0.477460 0.478929 0.000082 0.368717 0.396976 0.379958 0.000082 0.375975 0.406290 0.388654 0.000086 953.140000 959.860000 955.862800 292.700644 1099.860000 1085.290000 1093.425600 277.213769 7947.000000 7954.850000 7950.711600 507.039242
296 0.250560 0.321219 0.279583 0.000154 0.471504 0.467117 0.469757 0.000038 0.372079 0.401463 0.384179 0.000038 0.252101 0.323847 0.281401 0.000334 0.249019 0.318591 0.277765 0.000345 0.461060 0.457253 0.460503 0.000074 0.481949 0.476982 0.479011 0.000081 0.367029 0.397220 0.379907 0.000081 0.377130 0.405706 0.388450 0.000085 952.900000 961.970000 955.767333 289.566389 1103.300000 1084.790000 1093.444967 284.623024 7943.800000 7953.240000 7950.787700 520.393231
297 0.249939 0.321928 0.279550 0.000155 0.471853 0.466177 0.469737 0.000038 0.371991 0.401265 0.384153 0.000039 0.253118 0.322519 0.281403 0.000332 0.246759 0.321338 0.277696 0.000348 0.463927 0.457250 0.460537 0.000072 0.479778 0.475105 0.478938 0.000081 0.369063 0.396621 0.379927 0.000080 0.374920 0.405910 0.388379 0.000086 956.870000 964.950000 955.901233 285.916425 1100.520000 1086.670000 1093.499767 291.522410 7942.610000 7948.380000 7950.599000 528.623907
298 0.250290 0.320400 0.279466 0.000154 0.471860 0.466184 0.469795 0.000038 0.372153 0.400581 0.384147 0.000039 0.253450 0.321147 0.281426 0.000340 0.247130 0.319654 0.277505 0.000349 0.462982 0.455272 0.460616 0.000072 0.480737 0.477095 0.478974 0.000082 0.368693 0.394916 0.379980 0.000082 0.375614 0.406246 0.388313 0.000086 955.180000 959.600000 955.948967 286.325366 1102.110000 1086.790000 1093.618600 292.354926 7942.710000 7953.610000 7950.432433 527.203288
299 0.249404 0.320142 0.279368 0.000154 0.471118 0.468703 0.469681 0.000038 0.371347 0.401851 0.384040 0.000039 0.250490 0.320276 0.281203 0.000337 0.248318 0.320009 0.277533 0.000352 0.462180 0.458830 0.460530 0.000074 0.480056 0.478576 0.478832 0.000083 0.366920 0.396481 0.379833 0.000082 0.375774 0.407221 0.388247 0.000086 951.430000 958.640000 955.859633 283.590545 1104.710000 1084.880000 1093.871733 302.238498 7943.860000 7956.480000 7950.268633 535.619767
300 0.249573 0.319837 0.279301 0.000155 0.472078 0.468269 0.469659 0.000039 0.371951 0.401475 0.383998 0.000039 0.251141 0.323971 0.281118 0.000346 0.248004 0.315704 0.277483 0.000356 0.463035 0.459127 0.460503 0.000073 0.481122 0.477411 0.478815 0.000084 0.367683 0.398307 0.379780 0.000082 0.376219 0.404643 0.388216 0.000088 954.090000 962.360000 956.105400 287.061164 1105.510000 1088.040000 1094.296100 309.937077 7940.400000 7949.600000 7949.598500 539.109693
301 0.249354 0.319415 0.279096 0.000155 0.471748 0.467312 0.469678 0.000038 0.371671 0.400759 0.383916 0.000039 0.252013 0.322385 0.280873 0.000346 0.246694 0.316446 0.277319 0.000357 0.461660 0.457775 0.460522 0.000072 0.481836 0.476849 0.478834 0.000082 0.367319 0.396850 0.379680 0.000083 0.376022 0.404668 0.388152 0.000088 953.000000 959.680000 956.361767 288.888391 1105.360000 1086.860000 1094.925700 315.739581 7941.640000 7953.460000 7948.712533 540.455974
302 0.248766 0.319304 0.278875 0.000155 0.472207 0.467486 0.469704 0.000038 0.371658 0.400804 0.383831 0.000038 0.251548 0.320077 0.280590 0.000346 0.245983 0.318532 0.277161 0.000357 0.463149 0.458215 0.460577 0.000072 0.481265 0.476757 0.478830 0.000081 0.367928 0.396053 0.379583 0.000082 0.375388 0.405556 0.388079 0.000087 955.940000 959.980000 956.487333 283.805826 1105.680000 1085.920000 1095.574433 321.893628 7938.380000 7954.100000 7947.938233 540.358364
303 0.249215 0.319779 0.278746 0.000156 0.471270 0.468193 0.469710 0.000038 0.371345 0.401407 0.383776 0.000039 0.251504 0.319288 0.280477 0.000342 0.246926 0.320270 0.277015 0.000363 0.461923 0.458410 0.460595 0.000072 0.480616 0.477977 0.478824 0.000081 0.367235 0.395805 0.379542 0.000082 0.375456 0.407008 0.388010 0.000088 955.770000 958.770000 956.755500 280.257935 1103.670000 1086.220000 1096.210533 328.514269 7940.560000 7955.010000 7947.033967 538.425328
304 0.248575 0.318299 0.278502 0.000153 0.471512 0.466743 0.469728 0.000038 0.371190 0.399943 0.383676 0.000038 0.251361 0.318100 0.280287 0.000341 0.245790 0.318498 0.276717 0.000360 0.462886 0.457908 0.460645 0.000071 0.480137 0.475579 0.478811 0.000081 0.367700 0.394995 0.379484 0.000082 0.374681 0.404892 0.387869 0.000087 956.730000 960.650000 956.909067 279.115337 1103.460000 1088.760000 1096.761100 329.096635 7939.810000 7950.590000 7946.329833 539.586360
305 0.248537 0.319065 0.278435 0.000155 0.472647 0.467809 0.469745 0.000037 0.371798 0.400874 0.383656 0.000039 0.250421 0.318964 0.280271 0.000340 0.246654 0.319165 0.276599 0.000368 0.464030 0.459146 0.460604 0.000071 0.481265 0.476472 0.478886 0.000081 0.367906 0.396064 0.379454 0.000082 0.375690 0.405684 0.387857 0.000089 955.250000 960.000000 956.994500 278.845422 1105.340000 1087.670000 1097.259133 332.300099 7939.410000 7952.330000 7945.746367 551.184705
306 0.248059 0.319624 0.278382 0.000156 0.471803 0.467324 0.469829 0.000038 0.371118 0.400859 0.383678 0.000038 0.250585 0.319755 0.280432 0.000347 0.245534 0.319493 0.276332 0.000361 0.463348 0.458452 0.460708 0.000071 0.480258 0.476196 0.478950 0.000079 0.367605 0.396038 0.379583 0.000083 0.374632 0.405680 0.387772 0.000087 954.880000 961.830000 956.915900 274.218547 1105.160000 1089.460000 1097.894833 323.730048 7939.960000 7948.710000 7945.189267 546.367788
307 0.248067 0.318816 0.278077 0.000155 0.471362 0.466910 0.469846 0.000038 0.370879 0.400268 0.383550 0.000038 0.250329 0.318679 0.280126 0.000345 0.245805 0.318954 0.276028 0.000368 0.462141 0.457462 0.460789 0.000072 0.480583 0.476359 0.478904 0.000080 0.366825 0.395010 0.379491 0.000082 0.374933 0.405526 0.387610 0.000089 956.420000 965.240000 956.981267 276.919528 1104.210000 1086.600000 1098.025000 330.296645 7939.370000 7948.160000 7944.993733 559.521517
308 0.248228 0.318647 0.277944 0.000159 0.471475 0.466762 0.469843 0.000037 0.371014 0.400111 0.383488 0.000039 0.249546 0.319433 0.279961 0.000343 0.246910 0.317861 0.275928 0.000370 0.462513 0.457578 0.460718 0.000072 0.480438 0.475946 0.478968 0.000079 0.366678 0.395413 0.379377 0.000082 0.375350 0.404808 0.387600 0.000090 954.560000 962.740000 957.044300 278.950212 1105.520000 1087.240000 1098.309633 326.766961 7939.920000 7950.020000 7944.646067 563.166277
309 0.247574 0.319370 0.277708 0.000159 0.470999 0.467561 0.469893 0.000038 0.370458 0.400875 0.383409 0.000039 0.251278 0.320069 0.279780 0.000345 0.243871 0.318670 0.275635 0.000367 0.461738 0.456903 0.460808 0.000072 0.480261 0.478219 0.478978 0.000081 0.367031 0.395328 0.379345 0.000083 0.373885 0.406422 0.387474 0.000089 954.490000 959.740000 957.056400 282.144665 1106.690000 1090.690000 1098.392233 329.840127 7938.820000 7949.570000 7944.551367 575.350684
310 0.247272 0.319722 0.277517 0.000158 0.471796 0.466312 0.469885 0.000038 0.370760 0.400346 0.383320 0.000039 0.248876 0.320729 0.279666 0.000346 0.245668 0.318714 0.275369 0.000362 0.463454 0.457889 0.460888 0.000073 0.480138 0.474735 0.478882 0.000080 0.366893 0.396167 0.379338 0.000083 0.374626 0.404526 0.387301 0.000088 952.810000 960.860000 957.176500 282.087339 1107.300000 1090.180000 1098.596267 337.856359 7939.890000 7948.960000 7944.227233 577.183416
311 0.247700 0.318373 0.277329 0.000157 0.471458 0.467696 0.469908 0.000038 0.370767 0.400501 0.383247 0.000039 0.250442 0.318043 0.279558 0.000347 0.244957 0.318702 0.275099 0.000361 0.463431 0.458573 0.460853 0.000072 0.479485 0.476820 0.478963 0.000080 0.367586 0.395334 0.379270 0.000083 0.373947 0.405667 0.387224 0.000088 954.390000 961.250000 957.183400 285.780796 1106.380000 1086.320000 1099.210533 340.826194 7939.230000 7952.430000 7943.606067 581.423597
312 0.247288 0.318108 0.277098 0.000158 0.471127 0.467234 0.469887 0.000037 0.370399 0.400127 0.383132 0.000039 0.250624 0.322010 0.279197 0.000347 0.243952 0.314205 0.274999 0.000361 0.462717 0.458336 0.460884 0.000071 0.479537 0.476133 0.478889 0.000080 0.367275 0.396989 0.379125 0.000083 0.373524 0.403265 0.387139 0.000089 953.990000 959.240000 957.073433 291.338276 1104.670000 1086.580000 1099.549367 331.017304 7941.340000 7954.180000 7943.377200 565.908668
313 0.247149 0.317416 0.276975 0.000160 0.471362 0.466833 0.469881 0.000038 0.370466 0.399595 0.383073 0.000040 0.249766 0.321139 0.279201 0.000348 0.244532 0.313693 0.274749 0.000363 0.463419 0.458928 0.460870 0.000070 0.479306 0.474737 0.478892 0.000081 0.367275 0.396923 0.379119 0.000084 0.373658 0.402267 0.387027 0.000089 954.810000 960.560000 957.024567 293.699751 1104.080000 1089.460000 1099.726667 326.831752 7941.110000 7949.980000 7943.248767 560.461050
314 0.246520 0.318235 0.276621 0.000158 0.471212 0.468813 0.469876 0.000038 0.370101 0.401053 0.382911 0.000040 0.248687 0.322093 0.279017 0.000350 0.244354 0.314378 0.274225 0.000365 0.462602 0.459820 0.460948 0.000070 0.479823 0.477805 0.478804 0.000080 0.366340 0.397843 0.379079 0.000085 0.373862 0.404263 0.386744 0.000090 954.330000 958.830000 957.033167 292.006317 1105.160000 1090.450000 1099.695567 324.534296 7940.510000 7950.720000 7943.271267 557.978789
315 0.247273 0.317380 0.276427 0.000156 0.471350 0.467360 0.469910 0.000037 0.370515 0.399869 0.382843 0.000039 0.250172 0.318798 0.278879 0.000349 0.244373 0.315962 0.273975 0.000357 0.463563 0.457490 0.460878 0.000070 0.479137 0.477230 0.478942 0.000078 0.367537 0.395079 0.378978 0.000085 0.373493 0.404659 0.386707 0.000087 955.490000 958.870000 957.267300 291.991022 1103.940000 1088.920000 1099.693400 322.853175 7940.570000 7952.210000 7943.039300 543.580812
316 0.247236 0.317165 0.276446 0.000154 0.470913 0.467138 0.469839 0.000038 0.370258 0.399650 0.382812 0.000039 0.249866 0.318258 0.278975 0.000351 0.244606 0.316073 0.273916 0.000353 0.461814 0.457504 0.460772 0.000071 0.480012 0.476771 0.478905 0.000079 0.366437 0.394843 0.378963 0.000084 0.374079 0.404457 0.386660 0.000087 956.150000 964.380000 957.295367 296.246555 1104.040000 1090.190000 1099.534600 322.961092 7939.810000 7945.430000 7943.170033 548.627604
317 0.246713 0.316778 0.276436 0.000156 0.471225 0.467385 0.469894 0.000038 0.370194 0.399612 0.382838 0.000039 0.248111 0.319104 0.278813 0.000351 0.245315 0.314453 0.274059 0.000357 0.462124 0.458004 0.460848 0.000071 0.480325 0.476767 0.478939 0.000079 0.365819 0.395499 0.378932 0.000084 0.374570 0.403726 0.386743 0.000088 952.980000 961.990000 957.108033 298.726149 1103.480000 1090.960000 1099.539300 321.103003 7943.540000 7947.050000 7943.352667 544.944110
318 0.246256 0.317067 0.276292 0.000157 0.471501 0.467980 0.469871 0.000037 0.370141 0.400069 0.382760 0.000039 0.247817 0.316697 0.278730 0.000350 0.244695 0.317437 0.273854 0.000359 0.462787 0.458803 0.460867 0.000071 0.480215 0.477158 0.478875 0.000079 0.366051 0.394856 0.378905 0.000085 0.374231 0.405283 0.386616 0.000087 953.370000 963.260000 956.923367 300.653237 1104.290000 1093.730000 1099.504033 323.379473 7942.340000 7943.010000 7943.572600 547.261053
319 0.246430 0.317441 0.276277 0.000157 0.471808 0.468224 0.469806 0.000039 0.370388 0.400372 0.382718 0.000040 0.248235 0.320075 0.278594 0.000353 0.244624 0.314807 0.273959 0.000360 0.463176 0.459125 0.460831 0.000072 0.480441 0.477324 0.478781 0.000080 0.366452 0.396552 0.378824 0.000086 0.374323 0.404192 0.386611 0.000086 956.830000 962.270000 956.914133 303.713785 1103.730000 1095.870000 1099.330833 330.206674 7939.440000 7941.860000 7943.755033 564.237410
320 0.246734 0.316956 0.276156 0.000159 0.471972 0.467360 0.469826 0.000038 0.370615 0.399678 0.382675 0.000040 0.251124 0.318441 0.278590 0.000353 0.242344 0.315471 0.273722 0.000354 0.463041 0.458413 0.460831 0.000072 0.480903 0.476307 0.478821 0.000080 0.367679 0.395426 0.378822 0.000086 0.373551 0.403931 0.386527 0.000085 956.110000 963.170000 956.859333 307.854462 1106.060000 1093.280000 1099.192100 329.245260 7937.830000 7943.550000 7943.948567 571.024822
321 0.246201 0.317073 0.275949 0.000160 0.471430 0.468214 0.469817 0.000038 0.370077 0.400201 0.382577 0.000040 0.247250 0.323563 0.278393 0.000360 0.245152 0.310583 0.273505 0.000356 0.462026 0.460746 0.460887 0.000073 0.480833 0.475682 0.478747 0.000080 0.365377 0.399014 0.378765 0.000087 0.374777 0.401388 0.386388 0.000085 954.810000 965.660000 957.054867 309.575978 1103.930000 1093.730000 1099.215767 331.686223 7941.260000 7940.610000 7943.729367 569.384526
322 0.245883 0.316020 0.275652 0.000156 0.471941 0.468196 0.469803 0.000038 0.370215 0.399717 0.382435 0.000039 0.248731 0.318804 0.277909 0.000350 0.243034 0.313236 0.273394 0.000353 0.462119 0.459187 0.460844 0.000072 0.481762 0.477204 0.478763 0.000081 0.366095 0.396015 0.378523 0.000083 0.374335 0.403418 0.386347 0.000084 955.340000 962.900000 957.035500 314.979863 1104.330000 1093.450000 1099.093033 333.170250 7940.330000 7943.650000 7943.871467 575.222834
323 0.245849 0.315212 0.275566 0.000158 0.471751 0.468405 0.469811 0.000038 0.370095 0.399468 0.382401 0.000039 0.250094 0.318572 0.277844 0.000354 0.241604 0.311852 0.273287 0.000348 0.462146 0.460462 0.460749 0.000072 0.481356 0.476348 0.478874 0.000081 0.366723 0.396611 0.378441 0.000085 0.373468 0.402325 0.386360 0.000084 955.820000 962.190000 957.310600 316.205594 1104.190000 1089.040000 1099.083633 337.672750 7939.990000 7948.770000 7943.605767 575.851376
324 0.245676 0.316061 0.275413 0.000157 0.471434 0.467321 0.469821 0.000038 0.369843 0.399254 0.382337 0.000039 0.248913 0.315808 0.277612 0.000347 0.242438 0.316315 0.273214 0.000348 0.461535 0.457654 0.460711 0.000073 0.481333 0.476988 0.478930 0.000080 0.365855 0.393823 0.378317 0.000083 0.373830 0.404685 0.386358 0.000083 955.610000 961.980000 957.439967 309.542678 1107.360000 1092.030000 1099.085733 342.329307 7937.030000 7945.990000 7943.474300 571.946719
325 0.245463 0.317324 0.275325 0.000158 0.470809 0.466563 0.469846 0.000039 0.369404 0.399406 0.382311 0.000039 0.248934 0.319463 0.277451 0.000346 0.241992 0.315185 0.273199 0.000352 0.461492 0.456487 0.460726 0.000072 0.480126 0.476639 0.478966 0.000082 0.365841 0.394826 0.378252 0.000083 0.372966 0.403985 0.386371 0.000085 954.380000 961.720000 957.526167 309.347799 1106.100000 1090.560000 1098.935900 344.991766 7939.520000 7947.720000 7943.537933 571.686546
326 0.245421 0.316095 0.275186 0.000159 0.471656 0.467473 0.469903 0.000038 0.369850 0.399353 0.382280 0.000039 0.247238 0.318186 0.277275 0.000341 0.243604 0.314004 0.273096 0.000358 0.462451 0.459190 0.460723 0.000073 0.480862 0.475756 0.479082 0.000081 0.365605 0.395738 0.378172 0.000082 0.374096 0.402967 0.386389 0.000086 954.220000 959.860000 957.705300 304.980470 1104.550000 1087.570000 1098.947467 338.126275 7941.230000 7952.570000 7943.347233 559.813540
327 0.245437 0.316952 0.275076 0.000156 0.471396 0.468048 0.469985 0.000038 0.369714 0.400055 0.382276 0.000039 0.248152 0.317051 0.277237 0.000344 0.242721 0.316852 0.272915 0.000359 0.462125 0.458985 0.460890 0.000071 0.480667 0.477111 0.479079 0.000080 0.365837 0.395115 0.378246 0.000082 0.373592 0.404994 0.386305 0.000085 954.110000 961.110000 957.802533 301.809871 1105.490000 1089.520000 1099.098267 334.040775 7940.400000 7949.370000 7943.099200 554.559167
328 0.245356 0.315067 0.275076 0.000154 0.471999 0.467158 0.469991 0.000038 0.370010 0.398717 0.382279 0.000038 0.248199 0.316760 0.277231 0.000345 0.242514 0.313374 0.272919 0.000355 0.462822 0.457383 0.460799 0.000073 0.481175 0.476933 0.479183 0.000080 0.366242 0.394103 0.378193 0.000083 0.373778 0.403331 0.386364 0.000085 954.010000 959.420000 958.100700 297.229714 1106.890000 1091.610000 1099.269333 328.460800 7939.100000 7948.970000 7942.629967 542.310907
329 0.245060 0.315630 0.275035 0.000155 0.471675 0.467856 0.469962 0.000038 0.369698 0.399355 0.382245 0.000039 0.247320 0.318760 0.277160 0.000351 0.242800 0.312500 0.272909 0.000358 0.462340 0.458175 0.460707 0.000073 0.481010 0.477538 0.479217 0.000078 0.365581 0.395438 0.378111 0.000084 0.373816 0.403271 0.386378 0.000086 957.180000 961.760000 958.270700 300.310353 1104.100000 1092.370000 1099.477933 333.804460 7938.720000 7945.870000 7942.251367 546.386664
330 0.245169 0.316450 0.275070 0.000158 0.472191 0.467685 0.470020 0.000038 0.370031 0.399629 0.382292 0.000039 0.246864 0.318132 0.277127 0.000354 0.243473 0.314768 0.273012 0.000364 0.462753 0.459089 0.460709 0.000073 0.481629 0.476280 0.479330 0.000078 0.365603 0.395658 0.378097 0.000085 0.374459 0.403600 0.386487 0.000087 956.100000 960.340000 958.453467 303.744841 1105.270000 1087.090000 1099.530367 321.626648 7938.630000 7952.570000 7942.016167 536.609728
331 0.244791 0.315574 0.274922 0.000158 0.472325 0.467441 0.469980 0.000039 0.369935 0.399101 0.382204 0.000040 0.247017 0.320019 0.277067 0.000354 0.242564 0.311130 0.272778 0.000363 0.462519 0.459516 0.460662 0.000073 0.482131 0.475365 0.479298 0.000078 0.365544 0.396743 0.378044 0.000085 0.374326 0.401459 0.386364 0.000087 955.050000 962.050000 958.306067 303.277879 1107.000000 1086.830000 1099.590633 324.462242 7937.950000 7951.120000 7942.103300 531.681408
332 0.244705 0.316362 0.274875 0.000156 0.471888 0.467299 0.469921 0.000038 0.369655 0.399377 0.382150 0.000040 0.246510 0.319472 0.276960 0.000357 0.242899 0.313252 0.272790 0.000361 0.463062 0.458793 0.460606 0.000072 0.480714 0.475806 0.479235 0.000078 0.365614 0.396098 0.377966 0.000087 0.373697 0.402656 0.386335 0.000088 956.360000 960.610000 958.181800 298.667176 1104.850000 1089.630000 1099.639933 325.707812 7938.790000 7949.760000 7942.178267 538.528065
333 0.244897 0.315790 0.274882 0.000156 0.471540 0.467792 0.469830 0.000038 0.369550 0.399391 0.382103 0.000040 0.246793 0.318368 0.277044 0.000358 0.243001 0.313211 0.272718 0.000358 0.461475 0.458885 0.460529 0.000073 0.481605 0.476700 0.479132 0.000078 0.364868 0.395652 0.377961 0.000087 0.374233 0.403130 0.386246 0.000086 953.750000 962.050000 958.187167 296.494040 1104.880000 1090.790000 1099.668233 325.150817 7941.370000 7947.160000 7942.144600 537.556938
334 0.244658 0.316273 0.274826 0.000157 0.471545 0.466994 0.469816 0.000038 0.369445 0.399170 0.382070 0.000039 0.247468 0.321037 0.276960 0.000355 0.241847 0.311509 0.272691 0.000362 0.462538 0.457857 0.460453 0.000073 0.480551 0.476130 0.479178 0.000078 0.365757 0.396288 0.377881 0.000086 0.373134 0.402051 0.386259 0.000088 955.790000 962.090000 958.247700 293.193977 1105.130000 1089.720000 1099.754467 320.201786 7939.080000 7948.190000 7941.997833 525.126730
335 0.244634 0.316346 0.274736 0.000158 0.470854 0.467202 0.469820 0.000037 0.369055 0.399317 0.382032 0.000039 0.247677 0.320436 0.276754 0.000352 0.241590 0.312256 0.272717 0.000365 0.460558 0.457812 0.460330 0.000072 0.481149 0.476592 0.479311 0.000076 0.364762 0.395993 0.377721 0.000086 0.373348 0.402641 0.386344 0.000088 954.130000 962.060000 958.263000 288.255865 1104.900000 1094.350000 1099.984000 314.431186 7940.970000 7943.590000 7941.753000 519.889711
336 0.244000 0.315959 0.274576 0.000161 0.470840 0.467655 0.469826 0.000038 0.368762 0.399392 0.381963 0.000040 0.247090 0.316102 0.276621 0.000356 0.240911 0.315816 0.272530 0.000372 0.461981 0.457565 0.460383 0.000073 0.479699 0.477744 0.479268 0.000078 0.365280 0.393907 0.377690 0.000085 0.372244 0.404877 0.386236 0.000090 957.950000 962.920000 958.163933 282.086247 1107.590000 1089.890000 1100.103900 318.236001 7934.460000 7947.190000 7941.732167 515.648148
337 0.244479 0.315413 0.274333 0.000162 0.470902 0.468122 0.469829 0.000038 0.369011 0.399403 0.381856 0.000040 0.248134 0.314455 0.276565 0.000362 0.240823 0.316371 0.272100 0.000370 0.461425 0.458537 0.460337 0.000072 0.480379 0.477706 0.479322 0.000078 0.365444 0.393700 0.377639 0.000087 0.372579 0.405105 0.386072 0.000090 956.160000 963.960000 957.939500 275.977000 1105.230000 1088.500000 1100.301933 316.869912 7938.610000 7947.540000 7941.758567 509.225543
338 0.244169 0.315093 0.274171 0.000163 0.471338 0.467584 0.469803 0.000038 0.369112 0.398963 0.381768 0.000040 0.248460 0.315799 0.276215 0.000356 0.239878 0.314387 0.272127 0.000378 0.461525 0.457312 0.460358 0.000072 0.481152 0.477857 0.479247 0.000079 0.365646 0.393631 0.377493 0.000085 0.372579 0.404296 0.386043 0.000092 954.830000 965.040000 957.830600 272.140131 1106.940000 1091.310000 1100.485067 318.021142 7938.230000 7943.650000 7941.684333 505.449133
339 0.244125 0.315280 0.273955 0.000162 0.471381 0.466876 0.469814 0.000038 0.369115 0.398658 0.381677 0.000041 0.249716 0.310877 0.276287 0.000352 0.238533 0.319683 0.271624 0.000376 0.462180 0.457029 0.460381 0.000072 0.480581 0.476722 0.479246 0.000078 0.366571 0.391261 0.377539 0.000085 0.371660 0.406054 0.385816 0.000092 956.340000 965.590000 957.794300 273.484642 1106.740000 1092.290000 1100.639933 317.122430 7936.920000 7942.120000 7941.565767 505.747809
340 0.244069 0.314666 0.273787 0.000160 0.471698 0.468075 0.469803 0.000038 0.369265 0.399041 0.381596 0.000040 0.246905 0.314188 0.276388 0.000350 0.241234 0.315143 0.271187 0.000371 0.463311 0.458713 0.460364 0.000072 0.480085 0.477436 0.479243 0.000078 0.365928 0.393677 0.377575 0.000084 0.372602 0.404404 0.385618 0.000090 954.540000 964.890000 957.677200 269.580657 1107.810000 1093.420000 1100.723067 319.995623 7937.650000 7941.690000 7941.599733 506.620063
341 0.243924 0.315750 0.273726 0.000160 0.470210 0.467385 0.469787 0.000037 0.368381 0.399149 0.381560 0.000040 0.247100 0.316559 0.276393 0.000348 0.240748 0.314941 0.271060 0.000373 0.461340 0.458207 0.460367 0.000073 0.479080 0.476563 0.479207 0.000078 0.364932 0.394466 0.377579 0.000084 0.371831 0.403833 0.385541 0.000090 953.490000 962.150000 957.495400 267.132596 1106.630000 1091.040000 1100.791167 319.142510 7939.880000 7946.810000 7941.713433 511.824848
342 0.242743 0.315177 0.273577 0.000162 0.471506 0.468793 0.469766 0.000038 0.368563 0.399666 0.381481 0.000040 0.246530 0.314688 0.276415 0.000345 0.238955 0.315665 0.270740 0.000377 0.462740 0.459129 0.460275 0.000073 0.480272 0.478457 0.479257 0.000078 0.365446 0.394131 0.377538 0.000083 0.371680 0.405201 0.385424 0.000089 952.140000 962.880000 957.608900 264.962182 1107.750000 1094.140000 1100.687100 315.733995 7940.110000 7942.980000 7941.704000 514.442340
343 0.242848 0.314058 0.273316 0.000161 0.471127 0.466544 0.469763 0.000038 0.368401 0.397925 0.381362 0.000040 0.247570 0.321202 0.276339 0.000342 0.238125 0.306915 0.270292 0.000371 0.461647 0.457132 0.460313 0.000074 0.480607 0.475955 0.479213 0.000078 0.365312 0.395963 0.377525 0.000083 0.371490 0.399887 0.385198 0.000089 954.720000 961.160000 957.707167 262.613304 1106.480000 1096.090000 1100.533500 311.117040 7938.800000 7942.750000 7941.759333 506.283702
344 0.242795 0.315441 0.273100 0.000161 0.470766 0.467440 0.469810 0.000037 0.368179 0.399040 0.381291 0.000040 0.247332 0.318124 0.276261 0.000343 0.238257 0.312758 0.269939 0.000371 0.461317 0.457937 0.460333 0.000071 0.480214 0.476942 0.479288 0.000078 0.365024 0.395021 0.377500 0.000083 0.371333 0.403059 0.385081 0.000089 955.570000 964.240000 957.908100 267.595803 1108.510000 1090.640000 1100.474233 299.776028 7935.920000 7945.120000 7941.617667 494.106635
345 0.242584 0.315057 0.273041 0.000162 0.471188 0.466724 0.469772 0.000037 0.368316 0.398474 0.381243 0.000040 0.247572 0.317465 0.276328 0.000346 0.237596 0.312650 0.269754 0.000368 0.461264 0.457412 0.460372 0.000072 0.481113 0.476037 0.479173 0.000078 0.365102 0.394436 0.377552 0.000083 0.371531 0.402512 0.384934 0.000088 955.230000 962.990000 958.019800 272.342359 1107.070000 1093.190000 1100.566333 299.855866 7937.700000 7943.820000 7941.413867 501.167751
346 0.241849 0.313791 0.272892 0.000160 0.471760 0.467884 0.469803 0.000038 0.368300 0.398542 0.381193 0.000040 0.245707 0.316464 0.276284 0.000346 0.237991 0.311118 0.269500 0.000361 0.462547 0.458010 0.460373 0.000072 0.480972 0.477758 0.479233 0.000077 0.364969 0.394314 0.377533 0.000083 0.371630 0.402770 0.384853 0.000087 955.750000 966.540000 957.750000 269.269774 1110.410000 1092.730000 1100.726300 294.870497 7933.840000 7940.730000 7941.523700 493.777419
347 0.242333 0.314880 0.272873 0.000163 0.472411 0.466954 0.469767 0.000038 0.368876 0.398521 0.381165 0.000041 0.246159 0.317231 0.276378 0.000353 0.238507 0.312530 0.269367 0.000358 0.463571 0.456233 0.460354 0.000074 0.481250 0.477676 0.479181 0.000077 0.365736 0.393682 0.377565 0.000085 0.372016 0.403360 0.384765 0.000087 955.520000 964.880000 957.729433 272.804461 1109.560000 1092.840000 1100.903700 288.106561 7934.920000 7942.280000 7941.366867 491.570958
348 0.241922 0.313725 0.272613 0.000161 0.471297 0.467457 0.469809 0.000037 0.368078 0.398277 0.381071 0.000040 0.245309 0.316962 0.275987 0.000353 0.238534 0.310488 0.269239 0.000361 0.463120 0.458231 0.460445 0.000072 0.479473 0.476682 0.479173 0.000077 0.365106 0.394660 0.377439 0.000085 0.371050 0.401895 0.384703 0.000089 953.180000 962.550000 957.637500 270.845241 1109.170000 1095.010000 1100.954933 281.776766 7937.650000 7942.440000 7941.407567 487.494700
349 0.242204 0.314474 0.272693 0.000165 0.472166 0.467286 0.469786 0.000037 0.368683 0.398521 0.381094 0.000040 0.246749 0.319005 0.276044 0.000348 0.237658 0.309943 0.269343 0.000374 0.462311 0.458987 0.460445 0.000072 0.482021 0.475585 0.479127 0.000077 0.365308 0.395995 0.377465 0.000083 0.372058 0.401046 0.384724 0.000090 958.120000 961.290000 957.718300 273.833514 1108.760000 1097.300000 1101.042933 281.691968 7933.120000 7941.410000 7941.238767 487.095294
350 0.242147 0.315758 0.272670 0.000164 0.471627 0.466883 0.469798 0.000037 0.368361 0.398877 0.381090 0.000040 0.245624 0.313451 0.276035 0.000344 0.238670 0.318065 0.269305 0.000370 0.463113 0.457204 0.460463 0.000072 0.480142 0.476562 0.479132 0.000078 0.365243 0.392515 0.377471 0.000082 0.371479 0.405238 0.384710 0.000091 955.510000 961.830000 957.733367 274.051067 1110.520000 1092.330000 1101.188033 279.603161 7933.970000 7945.840000 7941.078600 494.525979
351 0.242147 0.314571 0.272471 0.000165 0.471894 0.468125 0.469819 0.000037 0.368508 0.399026 0.381012 0.000040 0.245493 0.317394 0.275924 0.000353 0.238802 0.311749 0.269019 0.000370 0.462818 0.459073 0.460585 0.000074 0.480971 0.477176 0.479053 0.000076 0.365021 0.395318 0.377487 0.000084 0.371995 0.402734 0.384538 0.000089 955.780000 960.260000 957.813033 271.380249 1109.140000 1092.440000 1101.570667 281.717427 7935.080000 7947.300000 7940.616300 490.750867
352 0.241989 0.313215 0.272254 0.000162 0.471907 0.467329 0.469782 0.000037 0.368444 0.397977 0.380894 0.000040 0.244855 0.319072 0.275645 0.000356 0.239124 0.307357 0.268863 0.000363 0.462659 0.456828 0.460541 0.000072 0.481155 0.477829 0.479023 0.000076 0.364647 0.394838 0.377337 0.000084 0.372241 0.401117 0.384451 0.000088 954.670000 960.700000 957.828633 270.341354 1110.080000 1095.160000 1101.797833 282.969607 7935.250000 7944.140000 7940.373533 497.845597
353 0.241550 0.313550 0.271992 0.000163 0.471055 0.467908 0.469852 0.000037 0.367778 0.398447 0.380815 0.000041 0.245527 0.315618 0.275278 0.000352 0.237573 0.311481 0.268706 0.000369 0.462056 0.459408 0.460633 0.000071 0.480054 0.476408 0.479071 0.000077 0.364618 0.394703 0.377223 0.000084 0.370938 0.402191 0.384407 0.000091 954.290000 959.930000 957.818267 271.630534 1110.360000 1091.850000 1102.145167 283.789980 7935.350000 7948.220000 7940.036567 503.300147
354 0.241538 0.313450 0.271693 0.000164 0.470777 0.467857 0.469767 0.000037 0.367619 0.398374 0.380634 0.000041 0.245500 0.315887 0.275103 0.000354 0.237577 0.311013 0.268284 0.000370 0.461516 0.458225 0.460562 0.000072 0.480037 0.477489 0.478972 0.000077 0.364309 0.394173 0.377106 0.000085 0.370930 0.402574 0.384162 0.000090 953.240000 961.940000 957.869567 264.960759 1110.970000 1091.140000 1102.330200 285.293502 7935.790000 7946.920000 7939.800233 501.001954
355 0.241281 0.311910 0.271495 0.000163 0.471763 0.468175 0.469794 0.000037 0.368046 0.397856 0.380560 0.000041 0.244595 0.314632 0.274852 0.000353 0.237967 0.309188 0.268139 0.000366 0.461994 0.458793 0.460581 0.000071 0.481532 0.477557 0.479008 0.000078 0.364164 0.393921 0.377003 0.000084 0.371928 0.401791 0.384117 0.000091 956.120000 963.740000 958.025867 265.618855 1106.740000 1094.030000 1102.383733 286.999926 7937.140000 7942.230000 7939.590400 501.961697
356 0.240950 0.312313 0.271338 0.000164 0.470583 0.467552 0.469723 0.000037 0.367248 0.397694 0.380450 0.000041 0.243863 0.312967 0.274605 0.000354 0.238037 0.311658 0.268072 0.000367 0.461377 0.458138 0.460606 0.000071 0.479789 0.476965 0.478841 0.000078 0.363496 0.392811 0.376905 0.000084 0.371000 0.402577 0.383995 0.000091 954.600000 963.760000 957.919133 272.051853 1108.780000 1096.450000 1102.700267 289.110121 7936.620000 7939.790000 7939.380600 510.937456
357 0.240216 0.313528 0.271251 0.000166 0.471157 0.468444 0.469726 0.000038 0.367234 0.398732 0.380412 0.000041 0.241470 0.314063 0.274514 0.000361 0.238963 0.312994 0.267987 0.000365 0.462027 0.459257 0.460592 0.000071 0.480287 0.477631 0.478859 0.000079 0.362777 0.393920 0.376857 0.000085 0.371691 0.403544 0.383967 0.000090 956.280000 960.810000 958.011633 273.442678 1110.270000 1095.310000 1103.068733 294.187748 7933.450000 7943.880000 7938.919633 518.471911
358 0.240467 0.311911 0.270952 0.000166 0.471144 0.467500 0.469759 0.000038 0.367339 0.397485 0.380296 0.000041 0.243924 0.313413 0.274063 0.000361 0.237009 0.310409 0.267842 0.000361 0.461910 0.459438 0.460677 0.000071 0.480377 0.475561 0.478842 0.000080 0.363816 0.393727 0.376701 0.000086 0.370861 0.401243 0.383892 0.000089 957.830000 962.670000 957.899333 269.960244 1108.080000 1094.680000 1103.267867 294.224324 7934.090000 7942.650000 7938.832800 511.374829
359 0.240171 0.313333 0.270551 0.000167 0.471524 0.467837 0.469781 0.000038 0.367415 0.398310 0.380127 0.000041 0.242813 0.314151 0.273485 0.000362 0.237530 0.312516 0.267616 0.000364 0.461882 0.460114 0.460707 0.000071 0.481165 0.475560 0.478854 0.000081 0.363301 0.394431 0.376457 0.000086 0.371529 0.402190 0.383797 0.000089 956.450000 963.760000 957.947500 271.472592 1108.890000 1096.220000 1103.540667 297.033991 7934.660000 7940.020000 7938.511833 517.339369
360 0.240413 0.312473 0.270262 0.000165 0.471657 0.467471 0.469681 0.000038 0.367597 0.397722 0.379942 0.000041 0.242569 0.314089 0.273246 0.000356 0.238256 0.310857 0.267279 0.000364 0.462647 0.458360 0.460631 0.000072 0.480666 0.476583 0.478730 0.000079 0.363612 0.393438 0.376308 0.000085 0.371582 0.402006 0.383577 0.000088 956.730000 963.360000 957.937533 273.825500 1108.990000 1096.600000 1103.754367 291.762845 7934.280000 7940.040000 7938.308100 512.590596
361 0.239863 0.312698 0.269964 0.000164 0.470290 0.467487 0.469640 0.000038 0.366598 0.397832 0.379786 0.000041 0.241303 0.317693 0.272897 0.000360 0.238423 0.307703 0.267031 0.000355 0.460987 0.458164 0.460518 0.000071 0.479593 0.476810 0.478762 0.000081 0.362129 0.394952 0.376089 0.000085 0.371067 0.400712 0.383483 0.000087 954.710000 963.520000 958.197100 277.309375 1108.320000 1096.740000 1103.793667 298.023016 7936.970000 7939.740000 7938.009233 518.727304
362 0.240087 0.311400 0.269821 0.000163 0.471212 0.467590 0.469666 0.000037 0.367206 0.397304 0.379736 0.000041 0.243512 0.311658 0.272638 0.000352 0.236661 0.311141 0.267004 0.000354 0.461829 0.457679 0.460527 0.000071 0.480595 0.477500 0.478805 0.000078 0.363587 0.391970 0.375977 0.000084 0.370825 0.402638 0.383495 0.000087 957.800000 963.930000 958.219700 273.645051 1109.850000 1094.970000 1103.672533 296.397085 7932.350000 7941.100000 7938.107767 511.515021
363 0.240230 0.310833 0.269641 0.000161 0.470371 0.468802 0.469632 0.000037 0.366807 0.397716 0.379636 0.000040 0.242010 0.313766 0.272294 0.000350 0.238450 0.307900 0.266987 0.000357 0.461551 0.458966 0.460543 0.000072 0.479190 0.478638 0.478722 0.000078 0.362757 0.393626 0.375831 0.000084 0.370857 0.401806 0.383441 0.000087 956.000000 961.700000 958.386900 271.239005 1108.110000 1092.150000 1103.558467 299.854790 7935.890000 7946.150000 7938.054633 500.537886
364 0.239550 0.311446 0.269566 0.000160 0.471192 0.467703 0.469612 0.000038 0.366953 0.397387 0.379591 0.000040 0.241822 0.314743 0.272141 0.000351 0.237277 0.308148 0.266991 0.000359 0.462768 0.459230 0.460495 0.000072 0.479616 0.476175 0.478729 0.000079 0.363342 0.394211 0.375736 0.000083 0.370564 0.400563 0.383447 0.000088 957.060000 962.190000 958.613033 269.568648 1111.000000 1091.910000 1103.495333 306.783609 7931.940000 7945.900000 7937.891633 505.013390
365 0.239612 0.311951 0.269505 0.000160 0.470370 0.467468 0.469554 0.000038 0.366529 0.397486 0.379532 0.000040 0.242244 0.310712 0.272080 0.000354 0.236979 0.313191 0.266930 0.000359 0.460233 0.456831 0.460393 0.000073 0.480508 0.478105 0.478716 0.000080 0.362138 0.391078 0.375652 0.000084 0.370920 0.403894 0.383412 0.000088 957.550000 964.760000 958.765433 267.124699 1108.980000 1092.750000 1103.301900 315.137619 7933.470000 7942.490000 7937.932667 507.354088
366 0.238975 0.312884 0.269459 0.000164 0.471295 0.467183 0.469530 0.000038 0.366751 0.397748 0.379498 0.000041 0.241331 0.313266 0.271944 0.000356 0.236618 0.312502 0.266974 0.000362 0.462981 0.457484 0.460401 0.000073 0.479608 0.476881 0.478658 0.000080 0.363238 0.392586 0.375595 0.000084 0.370263 0.402911 0.383400 0.000088 958.150000 966.190000 958.928400 273.425520 1109.150000 1092.400000 1103.165567 328.837993 7932.700000 7941.410000 7937.906033 528.284648
367 0.239018 0.311444 0.269292 0.000164 0.471032 0.466610 0.469525 0.000038 0.366626 0.396785 0.379420 0.000041 0.241071 0.314811 0.271637 0.000357 0.236966 0.308078 0.266947 0.000360 0.462537 0.458178 0.460426 0.000073 0.479527 0.475041 0.478625 0.000080 0.362877 0.393663 0.375471 0.000086 0.370375 0.399908 0.383370 0.000088 956.450000 961.910000 959.169933 278.566025 1109.400000 1095.990000 1103.179333 330.487062 7934.150000 7942.100000 7937.650733 534.960463
368 0.239368 0.310583 0.269044 0.000162 0.471348 0.468135 0.469558 0.000039 0.366957 0.397237 0.379326 0.000040 0.242049 0.314370 0.271311 0.000358 0.236687 0.306796 0.266777 0.000361 0.461731 0.458931 0.460514 0.000075 0.480965 0.477339 0.478602 0.000080 0.362874 0.393879 0.375372 0.000085 0.371040 0.400595 0.383281 0.000088 956.540000 963.800000 959.289333 281.476413 1110.530000 1094.090000 1103.279900 328.740075 7932.930000 7942.110000 7937.430767 544.003140
369 0.239446 0.310491 0.268939 0.000163 0.471618 0.466589 0.469552 0.000039 0.367141 0.396345 0.379276 0.000040 0.241770 0.315248 0.271226 0.000360 0.237121 0.305733 0.266651 0.000357 0.463043 0.457219 0.460494 0.000074 0.480194 0.475959 0.478611 0.000081 0.363470 0.393332 0.375323 0.000085 0.370812 0.399357 0.383229 0.000088 955.960000 963.100000 959.495267 284.750877 1110.080000 1092.780000 1103.233733 334.661229 7933.960000 7944.120000 7937.271000 550.677357
370 0.239097 0.311607 0.269018 0.000162 0.471574 0.467507 0.469543 0.000038 0.366959 0.397352 0.379307 0.000041 0.241769 0.310268 0.271308 0.000357 0.236424 0.312946 0.266728 0.000356 0.462342 0.458860 0.460431 0.000074 0.480805 0.476154 0.478656 0.000080 0.363084 0.391993 0.375325 0.000086 0.370834 0.402711 0.383288 0.000088 955.730000 964.170000 959.474433 287.325714 1109.060000 1096.070000 1103.342700 340.321968 7935.210000 7939.760000 7937.182867 546.150199
371 0.238880 0.310081 0.268897 0.000159 0.470432 0.466205 0.469480 0.000039 0.366234 0.395949 0.379218 0.000040 0.240987 0.312966 0.271067 0.000352 0.236773 0.307195 0.266728 0.000357 0.461384 0.457715 0.460262 0.000074 0.479481 0.474695 0.478698 0.000079 0.362205 0.392578 0.375124 0.000086 0.370262 0.399320 0.383312 0.000089 953.630000 962.490000 959.262567 290.435195 1110.240000 1094.990000 1103.327300 342.949659 7936.130000 7942.520000 7937.410133 544.369201
372 0.238687 0.311326 0.268853 0.000159 0.470173 0.467757 0.469542 0.000039 0.366004 0.397363 0.379232 0.000040 0.242021 0.312334 0.271007 0.000350 0.235353 0.310319 0.266699 0.000365 0.461348 0.459309 0.460294 0.000074 0.478998 0.476204 0.478790 0.000080 0.362651 0.393170 0.375115 0.000085 0.369358 0.401556 0.383349 0.000090 955.580000 964.660000 959.018400 291.280620 1111.940000 1092.210000 1103.396633 348.854028 7932.480000 7943.130000 7937.584967 544.438773
373 0.238630 0.309745 0.268726 0.000160 0.471229 0.468567 0.469493 0.000039 0.366560 0.397097 0.379148 0.000041 0.241208 0.309781 0.271035 0.000350 0.236051 0.309709 0.266417 0.000366 0.462437 0.459875 0.460226 0.000075 0.480022 0.477258 0.478761 0.000080 0.362884 0.392333 0.375090 0.000086 0.370235 0.401861 0.383206 0.000089 955.740000 961.260000 959.090067 289.826011 1109.350000 1093.400000 1103.583167 349.114714 7934.910000 7945.340000 7937.326767 538.767612
374 0.237780 0.309319 0.268593 0.000162 0.471101 0.466656 0.469450 0.000039 0.366107 0.395854 0.379065 0.000040 0.240757 0.312786 0.271107 0.000350 0.234803 0.305851 0.266080 0.000367 0.462125 0.457012 0.460072 0.000076 0.480078 0.476300 0.478828 0.000079 0.362509 0.392110 0.375038 0.000086 0.369704 0.399598 0.383091 0.000089 955.770000 961.800000 959.186100 283.379354 1107.950000 1091.760000 1103.687933 350.785277 7936.280000 7946.440000 7937.125967 522.477725
375 0.238406 0.310349 0.268362 0.000162 0.470277 0.467015 0.469455 0.000038 0.365935 0.396515 0.378963 0.000040 0.241887 0.314477 0.270908 0.000348 0.234925 0.306220 0.265815 0.000370 0.461130 0.457026 0.459986 0.000075 0.479424 0.477003 0.478924 0.000079 0.362471 0.392879 0.374901 0.000086 0.369400 0.400151 0.383025 0.000089 956.330000 966.070000 959.070533 276.973722 1110.720000 1096.340000 1103.719333 347.764781 7932.950000 7937.590000 7937.210133 518.970391
376 0.238213 0.310580 0.268199 0.000164 0.470893 0.467903 0.469461 0.000039 0.366187 0.397108 0.378893 0.000041 0.240972 0.312887 0.270887 0.000354 0.235455 0.308273 0.265511 0.000373 0.460784 0.458376 0.459993 0.000075 0.481003 0.477429 0.478928 0.000080 0.361868 0.392906 0.374895 0.000087 0.370506 0.401309 0.382891 0.000091 955.520000 966.260000 958.959633 272.738798 1108.660000 1090.520000 1103.804200 343.367061 7935.820000 7943.220000 7937.236167 523.954962
377 0.237582 0.310053 0.267997 0.000163 0.471832 0.467698 0.469498 0.000038 0.366419 0.396758 0.378823 0.000041 0.239366 0.310920 0.270835 0.000351 0.235797 0.309185 0.265159 0.000367 0.462202 0.458955 0.460057 0.000074 0.481462 0.476442 0.478939 0.000079 0.361926 0.392339 0.374907 0.000086 0.370913 0.401176 0.382738 0.000090 955.250000 965.820000 958.836800 262.683270 1110.680000 1092.330000 1103.809033 335.848131 7934.070000 7941.850000 7937.354167 520.696997
378 0.237632 0.310429 0.267997 0.000163 0.471868 0.466958 0.469423 0.000039 0.366462 0.396520 0.378782 0.000041 0.240600 0.312313 0.270965 0.000352 0.234664 0.308545 0.265029 0.000369 0.462538 0.457935 0.459991 0.000074 0.481198 0.475980 0.478856 0.000080 0.362666 0.392405 0.374929 0.000087 0.370258 0.400635 0.382634 0.000091 956.190000 963.310000 958.702400 262.362830 1110.420000 1096.730000 1103.923067 332.988298 7933.390000 7939.960000 7937.374533 525.898638
379 0.237711 0.308920 0.267775 0.000163 0.470954 0.467630 0.469398 0.000039 0.365995 0.396211 0.378668 0.000041 0.240947 0.310720 0.270843 0.000357 0.234474 0.307121 0.264708 0.000363 0.462689 0.458356 0.460029 0.000075 0.479220 0.476905 0.478767 0.000080 0.362905 0.391920 0.374895 0.000087 0.369084 0.400502 0.382440 0.000091 955.860000 966.360000 958.413833 261.800898 1110.180000 1094.130000 1104.025133 326.704126 7933.960000 7939.510000 7937.561033 530.021695
380 0.237333 0.310231 0.267576 0.000164 0.471124 0.468721 0.469372 0.000039 0.365918 0.397401 0.378564 0.000041 0.240324 0.313300 0.270687 0.000358 0.234343 0.307163 0.264466 0.000363 0.461330 0.459596 0.460029 0.000076 0.480919 0.477847 0.478714 0.000081 0.361877 0.393763 0.374825 0.000087 0.369960 0.401039 0.382302 0.000090 955.580000 961.860000 958.283833 262.023310 1108.780000 1093.280000 1104.144100 322.258180 7935.640000 7944.860000 7937.572067 545.549596
381 0.237633 0.309965 0.267568 0.000164 0.471051 0.466729 0.469348 0.000038 0.366013 0.396185 0.378547 0.000041 0.241662 0.313008 0.270730 0.000357 0.233605 0.306921 0.264406 0.000365 0.461296 0.457188 0.460035 0.000075 0.480806 0.476271 0.478661 0.000080 0.362461 0.392307 0.374848 0.000086 0.369566 0.400063 0.382246 0.000090 956.490000 962.350000 958.288633 260.840061 1110.760000 1095.070000 1104.177467 321.530534 7932.750000 7942.580000 7937.533900 556.413774
382 0.237660 0.308785 0.267385 0.000161 0.471043 0.468195 0.469358 0.000039 0.366021 0.396461 0.378470 0.000040 0.240782 0.310665 0.270468 0.000359 0.234538 0.306905 0.264302 0.000361 0.462101 0.458380 0.460077 0.000077 0.479985 0.478011 0.478639 0.000080 0.362507 0.391908 0.374753 0.000087 0.369534 0.401013 0.382188 0.000089 954.690000 962.130000 958.326233 260.961256 1110.440000 1097.610000 1104.158700 321.757850 7934.870000 7940.260000 7937.515067 565.052853
383 0.237259 0.309981 0.267361 0.000162 0.470526 0.468280 0.469419 0.000040 0.365555 0.397045 0.378493 0.000041 0.240864 0.314727 0.270456 0.000360 0.233653 0.305234 0.264267 0.000363 0.461713 0.459239 0.460152 0.000076 0.479337 0.477321 0.478687 0.000082 0.362331 0.394209 0.374789 0.000088 0.368780 0.399882 0.382198 0.000090 955.730000 968.780000 958.605800 263.568606 1109.490000 1093.650000 1104.073967 330.083784 7934.780000 7937.570000 7937.320233 577.077534
384 0.237698 0.308254 0.267276 0.000162 0.470392 0.466759 0.469385 0.000040 0.365680 0.395432 0.378436 0.000041 0.241021 0.309105 0.270323 0.000363 0.234375 0.307404 0.264229 0.000362 0.461557 0.457488 0.460080 0.000078 0.479227 0.476030 0.478690 0.000082 0.362316 0.390715 0.374689 0.000088 0.369044 0.400148 0.382183 0.000089 953.310000 962.360000 958.672300 268.642658 1110.180000 1099.080000 1104.018567 334.093170 7936.510000 7938.560000 7937.309133 592.580352
385 0.236910 0.308265 0.267064 0.000163 0.470546 0.466699 0.469421 0.000040 0.365409 0.395404 0.378360 0.000041 0.239282 0.311501 0.270193 0.000361 0.234537 0.305029 0.263936 0.000361 0.462003 0.457128 0.460155 0.000076 0.479088 0.476270 0.478686 0.000081 0.361779 0.391596 0.374672 0.000087 0.369040 0.399211 0.382049 0.000089 955.180000 964.510000 958.891067 267.650851 1110.500000 1097.150000 1103.935933 332.461096 7934.320000 7938.340000 7937.173000 592.179479
386 0.236308 0.307731 0.266839 0.000159 0.471491 0.466790 0.469429 0.000039 0.365659 0.395213 0.378264 0.000040 0.240371 0.312274 0.269975 0.000357 0.232246 0.303187 0.263703 0.000358 0.462098 0.458081 0.460235 0.000076 0.480884 0.475499 0.478623 0.000081 0.362321 0.392468 0.374618 0.000086 0.368997 0.397958 0.381909 0.000088 957.530000 964.980000 958.861033 271.341167 1113.240000 1095.140000 1103.870000 332.642070 7929.230000 7939.880000 7937.268967 602.346578
387 0.236616 0.307678 0.266838 0.000162 0.470759 0.468718 0.469477 0.000039 0.365395 0.396250 0.378289 0.000040 0.238214 0.309467 0.269842 0.000359 0.235019 0.305888 0.263833 0.000364 0.461597 0.459018 0.460313 0.000077 0.479922 0.478419 0.478641 0.000081 0.361074 0.391720 0.374601 0.000086 0.369716 0.400780 0.381978 0.000089 955.030000 964.200000 958.995700 270.360951 1109.540000 1097.670000 1103.698067 330.643469 7935.430000 7938.130000 7937.306233 610.677890
388 0.236306 0.308686 0.266867 0.000164 0.470646 0.466337 0.469414 0.000038 0.365193 0.395394 0.378268 0.000041 0.239120 0.309930 0.269924 0.000359 0.233492 0.307442 0.263809 0.000364 0.461189 0.457689 0.460324 0.000075 0.480103 0.474985 0.478505 0.000079 0.361258 0.391197 0.374644 0.000085 0.369128 0.399591 0.381892 0.000089 956.110000 967.880000 959.068833 271.236976 1109.700000 1094.070000 1103.615933 329.797141 7934.190000 7938.050000 7937.315233 611.995790
389 0.236008 0.309396 0.266779 0.000165 0.471667 0.466937 0.469372 0.000039 0.365621 0.396044 0.378205 0.000041 0.238003 0.312570 0.269857 0.000358 0.234014 0.306223 0.263700 0.000367 0.462213 0.457525 0.460273 0.000075 0.481121 0.476349 0.478470 0.000081 0.361319 0.392295 0.374586 0.000085 0.369923 0.399792 0.381824 0.000090 956.880000 964.910000 959.005300 271.277824 1110.380000 1099.000000 1103.574467 324.530221 7932.740000 7936.090000 7937.420233 605.144301
390 0.235879 0.308840 0.266641 0.000168 0.471213 0.467444 0.469380 0.000039 0.365313 0.396072 0.378147 0.000042 0.238271 0.313926 0.269719 0.000368 0.233486 0.303753 0.263562 0.000364 0.461817 0.457952 0.460314 0.000073 0.480610 0.476937 0.478447 0.000082 0.361221 0.393141 0.374546 0.000087 0.369404 0.399004 0.381749 0.000090 956.650000 967.360000 959.099067 270.855346 1110.460000 1094.780000 1103.903567 314.619338 7932.890000 7937.860000 7936.997367 593.374932
391 0.235671 0.309407 0.266422 0.000166 0.471153 0.466280 0.469373 0.000039 0.365186 0.395687 0.378045 0.000041 0.238374 0.312201 0.269372 0.000368 0.232967 0.306613 0.263471 0.000360 0.461978 0.457225 0.460297 0.000072 0.480328 0.475336 0.478448 0.000083 0.361356 0.391964 0.374381 0.000087 0.369016 0.399410 0.381709 0.000087 957.250000 966.090000 959.042800 270.997457 1109.630000 1094.850000 1104.010033 307.156545 7933.120000 7939.060000 7936.947167 583.711488
392 0.235881 0.307248 0.266196 0.000162 0.471365 0.466830 0.469294 0.000039 0.365397 0.395018 0.377900 0.000041 0.239331 0.309839 0.269195 0.000364 0.232431 0.304658 0.263197 0.000358 0.461273 0.456687 0.460240 0.000073 0.481458 0.476973 0.478347 0.000082 0.361399 0.390606 0.374270 0.000087 0.369396 0.399431 0.381530 0.000086 957.880000 966.830000 959.079133 277.150404 1109.470000 1096.020000 1104.211833 301.998335 7932.650000 7937.150000 7936.709033 589.492384
393 0.235719 0.307521 0.266073 0.000161 0.470824 0.465568 0.469378 0.000039 0.365027 0.394447 0.377891 0.000040 0.238996 0.310733 0.268912 0.000358 0.232442 0.304308 0.263233 0.000357 0.461738 0.455347 0.460229 0.000075 0.479911 0.475789 0.478527 0.000081 0.361504 0.390271 0.374136 0.000086 0.368550 0.398622 0.381645 0.000086 956.430000 963.950000 959.247467 282.393450 1111.620000 1098.120000 1104.256033 300.825324 7931.950000 7937.930000 7936.496500 587.744049
394 0.235209 0.307976 0.265875 0.000164 0.470695 0.467284 0.469363 0.000039 0.364726 0.395596 0.377794 0.000041 0.237662 0.305613 0.268704 0.000356 0.232757 0.310340 0.263045 0.000361 0.461024 0.459823 0.460195 0.000073 0.480366 0.474746 0.478532 0.000082 0.360511 0.390428 0.374024 0.000086 0.368942 0.400763 0.381563 0.000086 959.790000 965.470000 959.252433 286.264314 1109.550000 1097.500000 1104.292567 300.372544 7930.660000 7937.030000 7936.455000 595.536531
395 0.235429 0.308014 0.265654 0.000167 0.472824 0.466130 0.469429 0.000039 0.365997 0.394978 0.377731 0.000041 0.239524 0.310626 0.268482 0.000362 0.231334 0.305402 0.262826 0.000364 0.464354 0.457184 0.460199 0.000075 0.481295 0.475076 0.478659 0.000080 0.363181 0.391233 0.373927 0.000085 0.368812 0.398723 0.381534 0.000087 957.720000 963.170000 959.419700 288.825770 1109.950000 1099.520000 1104.061333 297.883025 7932.330000 7937.310000 7936.518967 589.225617
396 0.235424 0.307602 0.265438 0.000165 0.471656 0.466812 0.469406 0.000039 0.365352 0.395167 0.377620 0.000041 0.240009 0.312817 0.268450 0.000357 0.230840 0.302386 0.262426 0.000361 0.461489 0.457885 0.460104 0.000073 0.481823 0.475739 0.478708 0.000079 0.361823 0.392605 0.373860 0.000084 0.368881 0.397730 0.381381 0.000087 956.060000 962.150000 959.386500 286.069099 1111.380000 1094.000000 1104.060867 297.013433 7932.560000 7943.850000 7936.552633 577.870944
397 0.235167 0.307519 0.265252 0.000161 0.471777 0.467163 0.469425 0.000038 0.365302 0.395323 0.377547 0.000040 0.240283 0.310679 0.268336 0.000350 0.230050 0.304358 0.262167 0.000359 0.462331 0.458368 0.460182 0.000072 0.481223 0.475958 0.478669 0.000080 0.362409 0.391908 0.373851 0.000083 0.368195 0.398738 0.381243 0.000086 956.710000 961.260000 959.444067 283.278940 1111.680000 1091.790000 1104.206333 296.396816 7931.610000 7946.950000 7936.349600 557.045734
398 0.235120 0.306480 0.265240 0.000162 0.471635 0.468170 0.469497 0.000038 0.365203 0.395410 0.377581 0.000040 0.238886 0.309454 0.268299 0.000353 0.231353 0.303506 0.262180 0.000359 0.462473 0.459201 0.460238 0.000072 0.480796 0.477140 0.478757 0.000081 0.361859 0.391815 0.373865 0.000084 0.368547 0.399005 0.381297 0.000086 956.740000 963.910000 959.702567 282.142828 1112.370000 1094.090000 1104.161033 297.723117 7930.890000 7942.000000 7936.136400 552.028186
399 0.234818 0.306636 0.265170 0.000163 0.471915 0.467720 0.469494 0.000038 0.365222 0.395232 0.377548 0.000040 0.239538 0.308579 0.268389 0.000352 0.230099 0.304692 0.261951 0.000365 0.463490 0.459209 0.460311 0.000072 0.480341 0.476232 0.478677 0.000079 0.362711 0.391425 0.373946 0.000083 0.367732 0.399039 0.381151 0.000087 956.800000 963.490000 959.911833 281.974350 1112.060000 1094.690000 1104.108500 305.012018 7931.140000 7941.820000 7935.979667 550.560732
400 0.234397 0.307072 0.264941 0.000164 0.471532 0.467825 0.469539 0.000038 0.364821 0.395486 0.377470 0.000040 0.239043 0.310415 0.268174 0.000355 0.229752 0.303730 0.261709 0.000369 0.462542 0.457825 0.460369 0.000072 0.480521 0.477826 0.478708 0.000079 0.361967 0.391490 0.373881 0.000084 0.367675 0.399483 0.381059 0.000088 955.860000 966.420000 960.069100 278.598176 1112.520000 1094.790000 1104.071433 309.098177 7931.620000 7938.790000 7935.859467 544.913350
401 0.234155 0.306152 0.264694 0.000166 0.471479 0.467178 0.469599 0.000038 0.364683 0.394716 0.377392 0.000041 0.237320 0.309285 0.267968 0.000350 0.230990 0.303020 0.261421 0.000370 0.463195 0.456948 0.460417 0.000071 0.479764 0.477407 0.478780 0.000081 0.361551 0.390499 0.373815 0.000083 0.367815 0.398933 0.380969 0.000090 954.550000 962.680000 960.206367 273.876441 1113.120000 1094.020000 1104.250167 306.197725 7932.330000 7943.300000 7935.543467 532.670404
402 0.233987 0.306232 0.264494 0.000166 0.471305 0.466042 0.469646 0.000037 0.364512 0.394127 0.377328 0.000040 0.238451 0.308387 0.267775 0.000349 0.229523 0.304076 0.261214 0.000368 0.462834 0.457320 0.460478 0.000070 0.479777 0.474763 0.478815 0.000080 0.361861 0.390300 0.373761 0.000083 0.367163 0.397954 0.380894 0.000089 957.450000 962.690000 960.364567 269.515488 1111.470000 1098.230000 1104.412767 302.454576 7931.080000 7939.080000 7935.222667 527.933940
403 0.234128 0.306016 0.264328 0.000164 0.472178 0.465755 0.469718 0.000038 0.365056 0.393872 0.377293 0.000040 0.238606 0.310846 0.267798 0.000353 0.229649 0.301185 0.260858 0.000367 0.464415 0.455960 0.460534 0.000072 0.479942 0.475550 0.478902 0.000079 0.362801 0.390659 0.373803 0.000084 0.367310 0.397086 0.380782 0.000089 957.040000 959.980000 960.499900 268.840068 1113.910000 1098.760000 1104.622067 305.391267 7929.050000 7941.260000 7934.878033 526.281739
404 0.233879 0.306378 0.264307 0.000164 0.471813 0.465891 0.469762 0.000038 0.364743 0.394110 0.377307 0.000040 0.238057 0.308414 0.267866 0.000356 0.229701 0.304342 0.260748 0.000365 0.463404 0.457004 0.460574 0.000070 0.480223 0.474778 0.478951 0.000080 0.361998 0.390138 0.373855 0.000084 0.367488 0.398082 0.380760 0.000089 956.000000 965.260000 960.509833 270.434430 1112.460000 1096.560000 1104.809267 308.752666 7931.540000 7938.180000 7934.680900 531.344572
405 0.233631 0.306379 0.264182 0.000163 0.472326 0.467108 0.469783 0.000038 0.364914 0.394780 0.377263 0.000040 0.237852 0.307245 0.267683 0.000355 0.229411 0.305514 0.260681 0.000367 0.462992 0.456890 0.460638 0.000070 0.481661 0.477327 0.478927 0.000082 0.361679 0.389550 0.373808 0.000084 0.368148 0.400011 0.380717 0.000090 955.700000 964.360000 960.257733 273.343374 1111.630000 1096.310000 1104.959233 303.387222 7932.670000 7939.330000 7934.783033 517.595079
406 0.233462 0.305225 0.264117 0.000163 0.472743 0.467210 0.469868 0.000037 0.365067 0.394317 0.377280 0.000039 0.238846 0.309802 0.267560 0.000350 0.228078 0.300648 0.260675 0.000365 0.463445 0.457151 0.460735 0.000070 0.482041 0.477269 0.479000 0.000080 0.362376 0.390843 0.373807 0.000083 0.367758 0.397790 0.380754 0.000088 958.730000 963.020000 960.138633 277.516443 1110.740000 1094.220000 1104.920367 307.559953 7930.530000 7942.760000 7934.941000 521.105145
407 0.233079 0.306042 0.263974 0.000166 0.472030 0.468424 0.469868 0.000037 0.364502 0.395352 0.377216 0.000041 0.236558 0.309724 0.267433 0.000355 0.229600 0.302360 0.260516 0.000369 0.462131 0.458095 0.460791 0.000070 0.481929 0.478753 0.478945 0.000080 0.360623 0.391328 0.373780 0.000085 0.368381 0.399376 0.380652 0.000089 959.410000 966.120000 960.132533 284.178048 1112.770000 1095.450000 1104.967000 309.415211 7927.820000 7938.430000 7934.900467 527.420294
408 0.233199 0.306171 0.263819 0.000168 0.471390 0.466649 0.469883 0.000038 0.364204 0.394434 0.377155 0.000041 0.237566 0.307981 0.267109 0.000360 0.228833 0.304361 0.260530 0.000369 0.462888 0.457428 0.460820 0.000070 0.479892 0.475870 0.478946 0.000081 0.361493 0.390177 0.373650 0.000085 0.366916 0.398691 0.380659 0.000089 956.680000 964.340000 960.174900 288.660444 1112.900000 1096.300000 1105.000633 304.645851 7930.420000 7939.360000 7934.824467 528.705815
409 0.233236 0.306992 0.263552 0.000170 0.472157 0.468202 0.469902 0.000037 0.364643 0.395657 0.377045 0.000042 0.237048 0.308224 0.266824 0.000363 0.229424 0.305760 0.260280 0.000372 0.462421 0.459493 0.460820 0.000070 0.481893 0.476910 0.478985 0.000081 0.361003 0.391422 0.373521 0.000085 0.368282 0.399893 0.380568 0.000091 957.830000 968.780000 960.370733 292.174400 1110.990000 1094.040000 1105.131267 302.800472 7931.180000 7937.180000 7934.498000 532.372133
410 0.232747 0.306925 0.263413 0.000169 0.471855 0.468012 0.469868 0.000038 0.364256 0.395523 0.376963 0.000042 0.235854 0.312080 0.266735 0.000359 0.229639 0.301770 0.260091 0.000373 0.462944 0.458630 0.460778 0.000070 0.480766 0.477394 0.478957 0.000081 0.360754 0.392682 0.373459 0.000085 0.367759 0.398363 0.380468 0.000090 957.010000 963.590000 960.436400 292.594075 1110.950000 1094.600000 1105.238767 302.217936 7932.040000 7941.810000 7934.324833 530.219726
411 0.232748 0.304910 0.263207 0.000167 0.471585 0.467629 0.469899 0.000038 0.364108 0.394406 0.376888 0.000041 0.237797 0.308028 0.266573 0.000357 0.227699 0.301791 0.259841 0.000374 0.462200 0.458025 0.460815 0.000071 0.480969 0.477234 0.478983 0.000081 0.361219 0.390526 0.373406 0.000084 0.366998 0.398285 0.380369 0.000090 956.220000 966.400000 960.518467 291.189555 1110.570000 1098.600000 1105.389933 297.000135 7933.210000 7935.000000 7934.091600 522.883351
412 0.232850 0.305372 0.263076 0.000168 0.470361 0.467167 0.469911 0.000038 0.363481 0.394359 0.376835 0.000041 0.236883 0.306012 0.266521 0.000358 0.228816 0.304732 0.259632 0.000373 0.461644 0.457649 0.460818 0.000071 0.479079 0.476685 0.479003 0.000081 0.360502 0.389412 0.373385 0.000086 0.366461 0.399306 0.380286 0.000090 957.680000 969.880000 960.462100 294.573714 1112.220000 1101.060000 1105.320133 303.196506 7930.100000 7929.060000 7934.217767 533.251747
413 0.232619 0.305677 0.263034 0.000168 0.471982 0.467915 0.469880 0.000038 0.364269 0.394908 0.376799 0.000042 0.235885 0.306206 0.266436 0.000352 0.229353 0.305148 0.259633 0.000376 0.463529 0.458561 0.460753 0.000071 0.480434 0.477270 0.479008 0.000080 0.361090 0.390001 0.373310 0.000085 0.367448 0.399815 0.380289 0.000090 961.130000 965.680000 960.608367 296.238526 1111.290000 1098.390000 1105.144333 301.306615 7927.580000 7935.930000 7934.247300 532.208166
414 0.232671 0.305399 0.262793 0.000167 0.471193 0.467489 0.469985 0.000038 0.363858 0.394548 0.376749 0.000041 0.236744 0.306657 0.266309 0.000358 0.228597 0.304140 0.259278 0.000373 0.461794 0.459282 0.460840 0.000070 0.480592 0.475697 0.479129 0.000080 0.360522 0.390601 0.373301 0.000085 0.367194 0.398496 0.380196 0.000090 956.970000 970.580000 960.561700 300.134871 1109.110000 1095.150000 1105.038800 296.635799 7933.920000 7934.270000 7934.399500 531.196700
415 0.232408 0.304974 0.262712 0.000167 0.471981 0.468581 0.469927 0.000038 0.364173 0.394958 0.376680 0.000041 0.236283 0.307109 0.266381 0.000356 0.228533 0.302839 0.259043 0.000374 0.463780 0.459248 0.460745 0.000071 0.480182 0.477915 0.479109 0.000078 0.361406 0.390785 0.373281 0.000084 0.366940 0.399131 0.380080 0.000090 956.770000 968.500000 960.605467 299.036369 1110.610000 1098.490000 1104.967700 295.541476 7932.620000 7933.010000 7934.426833 528.895169
416 0.232044 0.304403 0.262536 0.000166 0.471484 0.468587 0.469995 0.000037 0.363736 0.394704 0.376638 0.000041 0.235313 0.309683 0.266328 0.000355 0.228774 0.299123 0.258744 0.000370 0.462714 0.458755 0.460863 0.000070 0.480254 0.478419 0.479126 0.000078 0.360384 0.391673 0.373322 0.000084 0.367088 0.397735 0.379955 0.000090 956.160000 963.760000 960.653633 298.994750 1112.440000 1094.450000 1105.036000 294.633145 7931.400000 7941.790000 7934.310367 525.319461
417 0.232277 0.303937 0.262425 0.000162 0.472460 0.467316 0.469981 0.000038 0.364378 0.393795 0.376581 0.000041 0.234132 0.308074 0.266268 0.000353 0.230422 0.299800 0.258582 0.000361 0.463611 0.458821 0.460729 0.000070 0.481310 0.475811 0.479234 0.000079 0.360346 0.390985 0.373221 0.000085 0.368410 0.396606 0.379940 0.000089 958.860000 968.540000 960.739667 294.031679 1111.440000 1095.740000 1105.044100 293.365086 7929.700000 7935.720000 7934.216233 522.344743
418 0.232667 0.304052 0.262431 0.000160 0.472210 0.468247 0.469987 0.000038 0.364415 0.394359 0.376587 0.000040 0.236149 0.307386 0.266214 0.000357 0.229185 0.300718 0.258647 0.000358 0.461959 0.459172 0.460831 0.000071 0.482461 0.477321 0.479143 0.000079 0.360344 0.390868 0.373253 0.000086 0.368486 0.397850 0.379920 0.000088 959.110000 969.250000 960.738967 292.683956 1111.090000 1096.090000 1105.128300 288.368425 7929.800000 7934.660000 7934.132733 514.498246
419 0.231991 0.303935 0.262599 0.000161 0.470986 0.467885 0.469940 0.000038 0.363438 0.394108 0.376637 0.000041 0.235533 0.309027 0.266447 0.000356 0.228449 0.298843 0.258750 0.000359 0.461959 0.457989 0.460866 0.000071 0.480013 0.477782 0.479015 0.000078 0.360067 0.390956 0.373377 0.000086 0.366809 0.397259 0.379896 0.000089 956.210000 967.850000 960.912800 293.354883 1109.280000 1092.310000 1105.087300 291.197130 7934.510000 7939.840000 7933.999900 519.454353
420 0.232031 0.304329 0.262590 0.000162 0.470724 0.467593 0.469923 0.000037 0.363312 0.394124 0.376623 0.000040 0.236105 0.304791 0.266241 0.000354 0.227956 0.303868 0.258939 0.000365 0.462293 0.457339 0.460893 0.000071 0.479156 0.477847 0.478952 0.000077 0.360509 0.388692 0.373300 0.000085 0.366116 0.399557 0.379946 0.000089 954.950000 967.800000 961.007333 294.914829 1107.580000 1095.160000 1104.988933 287.633372 7937.470000 7937.040000 7934.003733 516.667889
421 0.232236 0.304526 0.262612 0.000165 0.472210 0.467725 0.469907 0.000037 0.364222 0.394286 0.376624 0.000040 0.237351 0.304562 0.266148 0.000363 0.227121 0.304489 0.259075 0.000367 0.462705 0.459169 0.460859 0.000071 0.481715 0.476282 0.478956 0.000075 0.361296 0.389596 0.373239 0.000087 0.367148 0.398975 0.380009 0.000088 957.120000 967.320000 961.120700 296.776386 1110.380000 1096.960000 1105.033400 290.169438 7932.500000 7935.720000 7933.845900 517.895922
422 0.231871 0.303316 0.262443 0.000166 0.471731 0.469313 0.469830 0.000037 0.363794 0.394614 0.376506 0.000041 0.236565 0.306748 0.265988 0.000363 0.227177 0.299883 0.258897 0.000370 0.462205 0.459979 0.460746 0.000071 0.481256 0.478647 0.478914 0.000075 0.360667 0.391025 0.373105 0.000087 0.366920 0.398203 0.379907 0.000089 956.240000 966.110000 961.046800 300.677841 1110.420000 1096.620000 1105.011700 290.608246 7933.340000 7937.270000 7933.941500 529.473121
423 0.231399 0.304089 0.262131 0.000171 0.471713 0.468077 0.469825 0.000037 0.363571 0.394282 0.376363 0.000042 0.236592 0.310359 0.265689 0.000369 0.226206 0.297818 0.258574 0.000381 0.462670 0.457593 0.460749 0.000071 0.480755 0.478560 0.478901 0.000076 0.360935 0.391338 0.372972 0.000088 0.366208 0.397226 0.379754 0.000091 955.880000 967.150000 960.811367 307.089045 1112.280000 1098.850000 1104.928567 292.355366 7931.840000 7934.000000 7934.260067 535.334714
424 0.230781 0.304186 0.261920 0.000168 0.471278 0.468128 0.469749 0.000037 0.363054 0.394354 0.376226 0.000041 0.234998 0.307121 0.265414 0.000366 0.226563 0.301251 0.258426 0.000377 0.462170 0.458640 0.460666 0.000071 0.480387 0.477617 0.478833 0.000076 0.359942 0.390456 0.372802 0.000088 0.366166 0.398252 0.379650 0.000090 954.950000 968.120000 960.483100 310.036973 1112.890000 1093.170000 1105.092900 293.978410 7932.160000 7938.710000 7934.424000 547.627646
425 0.230679 0.304148 0.261685 0.000168 0.472095 0.467698 0.469779 0.000037 0.363458 0.394100 0.376137 0.000041 0.235009 0.307541 0.265209 0.000364 0.226348 0.300754 0.258161 0.000376 0.462738 0.459311 0.460659 0.000071 0.481453 0.476084 0.478899 0.000076 0.360260 0.391014 0.372707 0.000088 0.366656 0.397186 0.379567 0.000091 955.670000 968.740000 960.031733 310.546807 1110.120000 1095.430000 1104.977533 293.711048 7934.210000 7935.830000 7934.990733 550.195851
426 0.229544 0.302994 0.261399 0.000172 0.470858 0.467463 0.469758 0.000037 0.362267 0.393452 0.375996 0.000042 0.233434 0.306028 0.264963 0.000366 0.225653 0.299960 0.257835 0.000382 0.462297 0.458430 0.460707 0.000070 0.479420 0.476495 0.478810 0.000077 0.359309 0.389849 0.372622 0.000088 0.365225 0.397054 0.379371 0.000091 955.500000 966.360000 959.957667 315.029910 1110.080000 1094.470000 1104.891100 288.250959 7934.420000 7939.170000 7935.151233 559.431337
427 0.229806 0.302665 0.260947 0.000174 0.471944 0.468804 0.469842 0.000037 0.362982 0.394041 0.375839 0.000042 0.232777 0.305692 0.264512 0.000370 0.226836 0.299637 0.257381 0.000379 0.461915 0.460063 0.460721 0.000071 0.481972 0.477545 0.478963 0.000077 0.358803 0.390596 0.372427 0.000088 0.367161 0.397486 0.379251 0.000091 954.730000 964.120000 959.650100 317.517008 1111.290000 1096.820000 1105.015167 287.560894 7933.980000 7939.060000 7935.334733 560.574064
428 0.229974 0.305020 0.260562 0.000175 0.472003 0.467717 0.469935 0.000036 0.363090 0.394503 0.375717 0.000042 0.232610 0.308453 0.264078 0.000372 0.227339 0.301587 0.257045 0.000378 0.462360 0.457937 0.460889 0.000071 0.481646 0.477496 0.478981 0.000077 0.358973 0.390669 0.372324 0.000088 0.367208 0.398337 0.379110 0.000090 954.930000 965.930000 959.576267 317.708127 1114.510000 1093.660000 1105.186100 290.765164 7930.560000 7940.410000 7935.237633 555.670003
429 0.229703 0.304041 0.260260 0.000173 0.472547 0.467647 0.469945 0.000037 0.363267 0.394024 0.375587 0.000042 0.231462 0.303521 0.263689 0.000366 0.227945 0.304561 0.256832 0.000376 0.463287 0.458522 0.460874 0.000070 0.481807 0.476771 0.479017 0.000078 0.358966 0.388772 0.372140 0.000086 0.367569 0.399277 0.379034 0.000089 954.830000 964.510000 959.371733 309.107768 1111.240000 1094.980000 1105.384200 289.899786 7933.930000 7940.510000 7935.244067 547.499155
430 0.229641 0.302485 0.259973 0.000169 0.471745 0.468189 0.470035 0.000037 0.362798 0.393622 0.375507 0.000041 0.233820 0.305239 0.263477 0.000365 0.225462 0.299730 0.256469 0.000371 0.462249 0.457304 0.460875 0.000070 0.481240 0.479073 0.479194 0.000077 0.359456 0.388875 0.372046 0.000086 0.366140 0.398369 0.378968 0.000088 952.550000 964.360000 959.054333 306.725720 1111.240000 1095.420000 1105.349400 287.298877 7936.210000 7940.220000 7935.596267 538.680008
431 0.229593 0.301907 0.259720 0.000167 0.471239 0.467966 0.470010 0.000037 0.362498 0.393240 0.375380 0.000041 0.232226 0.306626 0.263137 0.000362 0.226960 0.297188 0.256303 0.000366 0.461554 0.458643 0.460885 0.000070 0.480925 0.477290 0.479136 0.000079 0.358356 0.390236 0.371898 0.000086 0.366641 0.396244 0.378861 0.000087 955.460000 963.580000 958.597833 303.997455 1112.270000 1098.720000 1105.515500 284.601375 7932.270000 7937.700000 7935.886667 529.334666
432 0.229588 0.301543 0.259707 0.000168 0.473199 0.468149 0.470079 0.000037 0.363574 0.393177 0.375412 0.000040 0.231611 0.306866 0.263116 0.000361 0.227564 0.296220 0.256298 0.000363 0.463803 0.459111 0.460860 0.000070 0.482596 0.477188 0.479298 0.000078 0.359317 0.390601 0.371875 0.000085 0.367832 0.395752 0.378948 0.000085 955.000000 963.140000 958.224167 302.933936 1110.260000 1098.650000 1105.329200 279.824533 7934.740000 7938.210000 7936.446633 521.741911
433 0.229826 0.301836 0.259606 0.000165 0.471571 0.468866 0.470132 0.000037 0.362786 0.393703 0.375395 0.000040 0.232861 0.309136 0.262857 0.000356 0.226791 0.294536 0.256355 0.000359 0.462058 0.460754 0.460855 0.000070 0.481085 0.476977 0.479409 0.000077 0.358919 0.392526 0.371756 0.000085 0.366652 0.394879 0.379035 0.000084 955.480000 966.110000 958.082267 295.888614 1112.680000 1093.780000 1105.244200 279.825399 7931.840000 7940.110000 7936.673533 518.313810
434 0.229603 0.302316 0.259565 0.000166 0.471698 0.468174 0.470245 0.000036 0.362756 0.393538 0.375439 0.000040 0.232395 0.307556 0.262762 0.000354 0.226811 0.297076 0.256368 0.000359 0.462282 0.458783 0.460927 0.000070 0.481115 0.477565 0.479563 0.000076 0.358833 0.390731 0.371753 0.000084 0.366678 0.396345 0.379125 0.000085 955.010000 960.940000 958.128500 284.777721 1110.740000 1097.150000 1105.179933 276.866701 7934.250000 7941.910000 7936.691567 515.006321
435 0.228818 0.301937 0.259574 0.000167 0.471631 0.468391 0.470285 0.000037 0.362365 0.393487 0.375465 0.000040 0.231598 0.303242 0.262587 0.000359 0.226038 0.300631 0.256560 0.000359 0.462327 0.458473 0.461005 0.000070 0.480935 0.478309 0.479565 0.000077 0.358499 0.388619 0.371717 0.000086 0.366232 0.398354 0.379213 0.000084 955.950000 964.830000 958.170067 283.672862 1111.220000 1096.830000 1105.145500 280.800729 7932.830000 7938.340000 7936.684433 525.496395
436 0.229025 0.302004 0.259361 0.000165 0.471617 0.467056 0.470250 0.000036 0.362451 0.392783 0.375350 0.000040 0.231846 0.304483 0.262142 0.000357 0.226204 0.299526 0.256580 0.000358 0.462414 0.458746 0.460924 0.000071 0.480820 0.475366 0.479576 0.000076 0.358659 0.389327 0.371472 0.000085 0.366243 0.396238 0.379228 0.000084 956.350000 959.400000 958.166400 281.823705 1111.780000 1096.580000 1105.066267 286.219389 7931.870000 7944.020000 7936.767333 534.598630
437 0.228676 0.302466 0.259210 0.000167 0.472348 0.468155 0.470322 0.000036 0.362696 0.393595 0.375322 0.000040 0.231929 0.307032 0.261941 0.000359 0.225423 0.297899 0.256478 0.000363 0.462303 0.460097 0.460988 0.000070 0.482393 0.476213 0.479656 0.000076 0.358635 0.391218 0.371417 0.000086 0.366757 0.395972 0.379226 0.000085 955.410000 963.060000 958.354733 278.437841 1114.620000 1101.700000 1105.136900 288.734478 7929.970000 7935.240000 7936.508367 529.728990
438 0.228455 0.300806 0.258981 0.000166 0.471129 0.467889 0.470253 0.000036 0.361926 0.392702 0.375180 0.000041 0.231653 0.301757 0.261632 0.000363 0.225257 0.299855 0.256329 0.000363 0.461857 0.459278 0.460910 0.000071 0.480402 0.476500 0.479596 0.000075 0.358265 0.388394 0.371235 0.000087 0.365586 0.397010 0.379126 0.000086 953.510000 961.970000 958.439267 265.694708 1109.950000 1098.870000 1105.078867 290.791345 7936.540000 7939.160000 7936.481867 517.832258
439 0.228496 0.301645 0.258985 0.000169 0.472347 0.466948 0.470240 0.000037 0.362614 0.392562 0.375175 0.000041 0.232043 0.302189 0.261525 0.000363 0.224948 0.301101 0.256446 0.000370 0.462410 0.456549 0.460875 0.000071 0.482285 0.477348 0.479604 0.000076 0.358745 0.387087 0.371168 0.000086 0.366483 0.398037 0.379183 0.000088 953.460000 960.340000 958.247767 270.424576 1111.330000 1099.300000 1105.279933 296.643630 7935.210000 7940.360000 7936.472300 524.539279
440 0.228179 0.300973 0.258713 0.000169 0.471593 0.467777 0.470241 0.000037 0.362057 0.392715 0.375053 0.000042 0.231797 0.303498 0.261031 0.000360 0.224561 0.298449 0.256395 0.000371 0.462314 0.458270 0.460886 0.000071 0.480872 0.477284 0.479595 0.000076 0.358582 0.388623 0.370951 0.000085 0.365532 0.396808 0.379155 0.000088 953.400000 960.970000 958.404267 268.935563 1112.620000 1093.130000 1105.331833 303.585305 7933.980000 7945.900000 7936.263900 523.684205
441 0.227952 0.301170 0.258513 0.000165 0.471479 0.467571 0.470209 0.000036 0.361892 0.392691 0.374946 0.000041 0.232098 0.301098 0.260720 0.000356 0.223807 0.301241 0.256305 0.000372 0.462325 0.458737 0.460881 0.000071 0.480632 0.476406 0.479536 0.000075 0.358723 0.387799 0.370809 0.000084 0.365061 0.397582 0.379082 0.000088 953.600000 962.320000 958.358000 273.326735 1113.300000 1094.030000 1105.407233 304.421218 7933.100000 7943.650000 7936.234767 526.675888
442 0.227151 0.300705 0.258560 0.000169 0.472062 0.470183 0.470214 0.000037 0.361852 0.393918 0.374970 0.000041 0.231897 0.301531 0.260740 0.000364 0.222405 0.299879 0.256380 0.000372 0.463179 0.460660 0.460914 0.000071 0.480945 0.479707 0.479514 0.000076 0.359102 0.389052 0.370836 0.000085 0.364602 0.398784 0.379104 0.000089 954.270000 966.840000 958.356967 272.806270 1112.740000 1097.860000 1105.274100 308.959356 7932.990000 7935.300000 7936.368933 531.212977
443 0.228451 0.301573 0.258434 0.000165 0.471276 0.468302 0.470182 0.000037 0.362005 0.393274 0.374895 0.000040 0.230778 0.303594 0.260531 0.000358 0.226125 0.299552 0.256336 0.000368 0.461948 0.459598 0.460923 0.000071 0.480604 0.477005 0.479441 0.000077 0.357921 0.389396 0.370747 0.000085 0.366088 0.397151 0.379044 0.000088 952.760000 964.700000 958.223867 270.842354 1111.650000 1095.810000 1105.125267 317.862030 7935.590000 7939.490000 7936.650867 543.473082
444 0.227595 0.301121 0.258443 0.000166 0.471989 0.468788 0.470166 0.000037 0.362012 0.393338 0.374891 0.000041 0.230529 0.300600 0.260433 0.000356 0.224661 0.301642 0.256453 0.000374 0.462701 0.458886 0.460967 0.000071 0.481277 0.478690 0.479365 0.000077 0.358224 0.387657 0.370727 0.000085 0.365800 0.399019 0.379055 0.000089 956.580000 961.640000 958.258567 274.173379 1111.940000 1096.660000 1105.407400 318.660194 7931.480000 7941.700000 7936.334033 550.268234
445 0.227467 0.300148 0.258379 0.000164 0.471920 0.467153 0.470186 0.000037 0.361916 0.392001 0.374873 0.000040 0.230315 0.298966 0.260534 0.000352 0.224619 0.301331 0.256224 0.000372 0.462805 0.457515 0.460960 0.000072 0.481035 0.476791 0.479412 0.000077 0.358184 0.386168 0.370769 0.000084 0.365648 0.397834 0.378977 0.000089 954.390000 964.210000 958.253800 274.239772 1110.790000 1094.200000 1105.452233 317.759513 7934.820000 7941.590000 7936.293967 558.172667
446 0.227567 0.299378 0.258423 0.000164 0.471719 0.466635 0.470095 0.000038 0.361850 0.391370 0.374843 0.000040 0.230220 0.301577 0.260634 0.000358 0.224914 0.297179 0.256213 0.000373 0.461866 0.458027 0.460906 0.000072 0.481572 0.475243 0.479283 0.000079 0.357625 0.387625 0.370784 0.000085 0.366076 0.395115 0.378902 0.000089 953.850000 962.690000 958.284700 276.419370 1110.440000 1095.320000 1105.671500 315.704321 7935.710000 7941.990000 7936.043800 562.510091
447 0.227774 0.300210 0.258404 0.000166 0.471278 0.468807 0.470133 0.000038 0.361701 0.392938 0.374855 0.000041 0.229324 0.303063 0.260621 0.000360 0.226223 0.297356 0.256187 0.000375 0.462084 0.459320 0.460985 0.000072 0.480472 0.478294 0.479281 0.000079 0.357342 0.389004 0.370821 0.000086 0.366060 0.396872 0.378889 0.000091 954.250000 965.240000 958.343033 280.274194 1113.950000 1100.540000 1105.795600 308.896101 7931.800000 7934.220000 7935.861367 555.931098
448 0.227804 0.299658 0.258411 0.000165 0.471258 0.467848 0.470009 0.000038 0.361704 0.392163 0.374790 0.000041 0.229763 0.301667 0.260575 0.000363 0.225845 0.297650 0.256247 0.000375 0.462220 0.458917 0.460931 0.000072 0.480296 0.476779 0.479086 0.000079 0.357614 0.388154 0.370771 0.000087 0.365793 0.396171 0.378809 0.000089 953.130000 962.090000 958.456167 285.114981 1110.850000 1097.190000 1105.837667 303.872865 7936.020000 7940.720000 7935.706167 560.400385
449 0.227683 0.300901 0.258377 0.000167 0.472057 0.466267 0.470066 0.000039 0.362089 0.391852 0.374806 0.000041 0.231686 0.300581 0.260618 0.000369 0.223679 0.301220 0.256135 0.000371 0.462430 0.458826 0.460940 0.000073 0.481684 0.473708 0.479193 0.000081 0.358595 0.387616 0.370795 0.000088 0.365582 0.396088 0.378817 0.000090 955.890000 960.940000 958.797767 285.523914 1112.310000 1097.090000 1105.774500 298.890780 7931.800000 7941.970000 7935.427733 556.507239
450 0.227662 0.301723 0.258386 0.000169 0.471411 0.468714 0.470026 0.000038 0.361724 0.393568 0.374788 0.000042 0.228937 0.302715 0.260456 0.000371 0.226386 0.300732 0.256316 0.000375 0.462271 0.459636 0.460879 0.000072 0.480551 0.477792 0.479172 0.000080 0.357271 0.389021 0.370689 0.000088 0.366177 0.398115 0.378887 0.000090 957.650000 961.970000 958.940900 289.398663 1112.290000 1094.640000 1105.740600 300.498042 7930.060000 7943.390000 7935.318500 547.465267
451 0.227450 0.301065 0.258324 0.000170 0.471935 0.467562 0.470001 0.000038 0.361917 0.392638 0.374747 0.000042 0.229524 0.301177 0.260198 0.000371 0.225376 0.300954 0.256451 0.000375 0.461725 0.459567 0.460882 0.000073 0.482145 0.475556 0.479121 0.000079 0.357234 0.388292 0.370574 0.000090 0.366599 0.396985 0.378919 0.000089 953.930000 963.210000 959.045267 289.357615 1109.920000 1099.230000 1105.696867 301.264925 7936.150000 7937.560000 7935.257867 541.642425
452 0.227490 0.300441 0.258041 0.000167 0.472043 0.468394 0.469992 0.000038 0.361994 0.392815 0.374614 0.000041 0.231090 0.304419 0.259893 0.000361 0.223889 0.296464 0.256189 0.000365 0.461319 0.458376 0.460826 0.000073 0.482767 0.478412 0.479158 0.000078 0.357716 0.389095 0.370406 0.000088 0.366272 0.396535 0.378822 0.000087 954.810000 964.180000 959.080967 291.231773 1109.950000 1095.270000 1105.673000 300.541480 7935.240000 7940.550000 7935.246033 546.212915
453 0.227391 0.300402 0.257997 0.000167 0.471761 0.468192 0.469984 0.000038 0.361795 0.392686 0.374590 0.000041 0.230994 0.300016 0.259940 0.000354 0.223788 0.300788 0.256054 0.000370 0.462097 0.458914 0.460712 0.000073 0.481425 0.477470 0.479256 0.000079 0.358101 0.387410 0.370365 0.000085 0.365488 0.397963 0.378815 0.000088 955.530000 964.330000 959.042967 300.061366 1114.220000 1096.710000 1105.740300 300.674407 7930.250000 7938.960000 7935.216733 553.683319
454 0.227061 0.299965 0.257950 0.000168 0.472328 0.468553 0.469944 0.000037 0.361958 0.392688 0.374547 0.000041 0.229694 0.303129 0.260002 0.000356 0.224427 0.296800 0.255898 0.000374 0.463040 0.460074 0.460609 0.000074 0.481617 0.477032 0.479279 0.000077 0.358034 0.389449 0.370336 0.000085 0.365882 0.395927 0.378757 0.000088 954.140000 965.460000 958.821400 295.838060 1112.140000 1096.470000 1105.644333 300.558484 7933.720000 7938.070000 7935.534267 547.350458
455 0.227596 0.299856 0.257922 0.000166 0.471678 0.468362 0.470052 0.000037 0.361841 0.392535 0.374593 0.000040 0.230512 0.297462 0.259964 0.000351 0.224680 0.302250 0.255879 0.000370 0.462198 0.460789 0.460706 0.000074 0.481158 0.475936 0.479399 0.000077 0.357939 0.387292 0.370372 0.000085 0.365743 0.397777 0.378815 0.000087 954.970000 966.320000 958.755667 296.415026 1110.690000 1096.700000 1105.621700 297.448824 7934.340000 7936.980000 7935.622633 543.241205
456 0.227606 0.300055 0.257927 0.000166 0.472367 0.467467 0.469971 0.000037 0.362225 0.392132 0.374551 0.000040 0.230169 0.298788 0.260040 0.000352 0.225043 0.301321 0.255813 0.000369 0.462876 0.458473 0.460632 0.000074 0.481859 0.476461 0.479310 0.000075 0.358158 0.386615 0.370366 0.000085 0.366292 0.397648 0.378736 0.000087 953.620000 965.510000 958.796600 293.891970 1110.580000 1099.200000 1105.580100 297.461254 7935.800000 7935.290000 7935.623300 538.882412
457 0.227598 0.299801 0.257954 0.000165 0.471613 0.466939 0.470024 0.000038 0.361806 0.391727 0.374593 0.000040 0.229705 0.299066 0.260050 0.000353 0.225491 0.300536 0.255859 0.000368 0.461399 0.457699 0.460647 0.000075 0.481827 0.476178 0.479401 0.000077 0.357137 0.386315 0.370379 0.000085 0.366476 0.397139 0.378807 0.000086 954.060000 962.890000 958.623667 292.004984 1111.670000 1101.950000 1105.482500 299.759665 7934.270000 7935.160000 7935.893833 543.309018
458 0.227149 0.301300 0.258058 0.000164 0.472178 0.467813 0.470081 0.000037 0.361915 0.392882 0.374671 0.000040 0.228504 0.300005 0.260313 0.000357 0.225795 0.302595 0.255804 0.000365 0.462335 0.459225 0.460630 0.000073 0.482022 0.476402 0.479533 0.000074 0.357111 0.387576 0.370487 0.000086 0.366720 0.398189 0.378855 0.000087 951.820000 964.690000 958.199767 290.492210 1113.020000 1096.140000 1105.580033 305.061219 7935.160000 7939.170000 7936.220200 542.579112
459 0.227847 0.300241 0.257996 0.000165 0.472645 0.468304 0.470050 0.000037 0.362486 0.392676 0.374626 0.000040 0.229143 0.300672 0.260205 0.000361 0.226551 0.299811 0.255787 0.000367 0.463520 0.458130 0.460592 0.000073 0.481771 0.478479 0.479507 0.000076 0.358050 0.387274 0.370418 0.000087 0.366922 0.398078 0.378833 0.000088 954.600000 963.530000 958.034367 292.320410 1111.210000 1098.750000 1105.565533 314.541594 7934.190000 7937.720000 7936.400100 553.821972
460 0.227950 0.301755 0.258139 0.000169 0.472841 0.467623 0.470009 0.000037 0.362640 0.392982 0.374668 0.000041 0.230080 0.303824 0.260312 0.000367 0.225819 0.299685 0.255967 0.000373 0.462663 0.458808 0.460520 0.000075 0.483018 0.476438 0.479498 0.000077 0.358001 0.389065 0.370426 0.000089 0.367279 0.396899 0.378909 0.000088 953.750000 964.180000 957.897533 287.656809 1110.810000 1094.700000 1105.705667 312.779032 7935.440000 7941.120000 7936.396800 547.617687
461 0.227672 0.301372 0.258078 0.000169 0.473169 0.466687 0.470078 0.000037 0.362695 0.392295 0.374678 0.000041 0.229969 0.301572 0.260158 0.000369 0.225374 0.301172 0.255999 0.000377 0.463202 0.456382 0.460632 0.000072 0.483135 0.476992 0.479524 0.000077 0.358247 0.386717 0.370418 0.000088 0.367143 0.397873 0.378938 0.000089 955.200000 963.270000 957.712900 283.615693 1112.330000 1095.010000 1105.561333 309.232781 7932.470000 7941.720000 7936.725767 534.687212
462 0.227414 0.299704 0.258051 0.000166 0.471198 0.466485 0.470122 0.000036 0.361495 0.391434 0.374690 0.000041 0.229376 0.300493 0.260057 0.000368 0.225452 0.298915 0.256044 0.000378 0.461722 0.456595 0.460606 0.000073 0.480675 0.476375 0.479639 0.000076 0.357166 0.386349 0.370359 0.000088 0.365825 0.396518 0.379021 0.000089 954.800000 962.040000 957.735333 280.159497 1111.870000 1095.990000 1105.526533 306.129702 7933.330000 7941.970000 7936.738133 529.787368
463 0.227251 0.300678 0.257963 0.000167 0.471605 0.467237 0.470145 0.000037 0.361646 0.392285 0.374663 0.000041 0.228325 0.299199 0.259733 0.000364 0.226178 0.302157 0.256193 0.000380 0.461556 0.458800 0.460557 0.000074 0.481655 0.475674 0.479733 0.000077 0.356602 0.386979 0.370186 0.000088 0.366690 0.397591 0.379140 0.000090 955.860000 966.320000 957.578133 275.151112 1111.070000 1101.000000 1105.838900 299.670821 7933.070000 7932.680000 7936.582967 510.534145
464 0.226889 0.302131 0.257922 0.000170 0.472661 0.468087 0.470064 0.000037 0.362064 0.393407 0.374600 0.000042 0.230036 0.303423 0.259596 0.000370 0.223742 0.300839 0.256247 0.000375 0.462794 0.459336 0.460452 0.000073 0.482527 0.476838 0.479675 0.000077 0.358053 0.389175 0.370067 0.000088 0.366074 0.397639 0.379133 0.000089 953.530000 963.360000 957.578567 276.971932 1112.800000 1097.090000 1105.749333 296.797100 7933.670000 7939.550000 7936.672100 502.811318
465 0.226054 0.299987 0.257785 0.000171 0.472481 0.468225 0.470101 0.000037 0.361589 0.392518 0.374558 0.000041 0.228668 0.299306 0.259435 0.000367 0.223439 0.300668 0.256135 0.000371 0.462970 0.459746 0.460503 0.000073 0.481993 0.476705 0.479699 0.000076 0.357534 0.387548 0.370022 0.000088 0.365644 0.397488 0.379095 0.000087 953.840000 960.170000 957.541400 280.503779 1111.800000 1094.430000 1105.738733 297.676885 7934.360000 7945.400000 7936.719867 509.110103
466 0.225939 0.299494 0.257650 0.000173 0.471731 0.467332 0.470131 0.000037 0.361125 0.391805 0.374515 0.000042 0.227088 0.301553 0.259190 0.000368 0.224790 0.297434 0.256111 0.000377 0.462090 0.457914 0.460494 0.000074 0.481373 0.476751 0.479768 0.000076 0.356339 0.387551 0.369907 0.000088 0.365910 0.396059 0.379123 0.000090 949.310000 961.520000 957.338133 278.041225 1116.190000 1097.400000 1106.013933 292.984969 7934.500000 7941.080000 7936.647933 509.019143
467 0.226419 0.298552 0.257389 0.000174 0.471221 0.468269 0.470223 0.000037 0.361060 0.391897 0.374448 0.000042 0.227081 0.300518 0.258825 0.000375 0.225757 0.296587 0.255953 0.000379 0.461598 0.458118 0.460564 0.000073 0.480845 0.478420 0.479882 0.000076 0.356065 0.387198 0.369782 0.000089 0.366055 0.396595 0.379114 0.000089 953.180000 962.470000 957.378267 278.247670 1113.400000 1094.950000 1106.054700 291.228588 7933.420000 7942.580000 7936.567033 510.358735
468 0.226626 0.301063 0.257244 0.000172 0.472119 0.468330 0.470189 0.000037 0.361648 0.393060 0.374364 0.000041 0.227962 0.307645 0.258734 0.000382 0.225291 0.294482 0.255755 0.000379 0.462282 0.459153 0.460510 0.000073 0.481957 0.477506 0.479868 0.000077 0.356838 0.390975 0.369711 0.000090 0.366457 0.395145 0.379017 0.000089 950.800000 964.790000 957.331267 278.433543 1115.110000 1095.830000 1106.002167 294.084982 7934.090000 7939.380000 7936.666567 519.446767
469 0.226775 0.299623 0.257166 0.000173 0.472424 0.467670 0.470199 0.000037 0.361882 0.392049 0.374334 0.000042 0.226795 0.301627 0.258661 0.000384 0.226755 0.297619 0.255671 0.000380 0.461834 0.458819 0.460498 0.000074 0.483015 0.476522 0.479901 0.000076 0.356067 0.388082 0.369671 0.000089 0.367698 0.396016 0.378997 0.000089 952.190000 960.480000 957.161533 280.766724 1114.250000 1097.000000 1106.041633 294.470336 7933.560000 7942.520000 7936.796833 527.288571
470 0.226177 0.299360 0.257015 0.000167 0.472457 0.468611 0.470245 0.000037 0.361631 0.392448 0.374292 0.000040 0.227920 0.303228 0.258321 0.000373 0.224433 0.295493 0.255708 0.000372 0.463366 0.459222 0.460521 0.000074 0.481548 0.478000 0.479970 0.000077 0.357416 0.389024 0.369531 0.000087 0.365846 0.395872 0.379052 0.000088 953.530000 963.780000 957.063067 280.410462 1114.670000 1093.400000 1106.165400 292.748065 7931.800000 7942.820000 7936.771533 525.370720
471 0.226795 0.299459 0.257086 0.000167 0.470960 0.468360 0.470285 0.000037 0.361086 0.392355 0.374345 0.000041 0.227843 0.301442 0.258264 0.000366 0.225747 0.297476 0.255907 0.000375 0.461817 0.458465 0.460531 0.000074 0.480104 0.478256 0.480039 0.000078 0.356529 0.387804 0.369511 0.000085 0.365643 0.396905 0.379180 0.000090 953.130000 962.390000 957.012433 283.017290 1113.080000 1094.490000 1106.168333 292.254811 7933.790000 7943.120000 7936.819233 531.652580
472 0.226363 0.300438 0.257150 0.000166 0.472281 0.466841 0.470321 0.000038 0.361618 0.391960 0.374394 0.000041 0.225735 0.302664 0.258464 0.000364 0.226991 0.298213 0.255835 0.000375 0.463280 0.458458 0.460603 0.000075 0.481281 0.475225 0.480039 0.000077 0.356385 0.388350 0.369641 0.000085 0.366851 0.395569 0.379147 0.000089 950.770000 963.920000 956.859233 277.315892 1114.750000 1097.100000 1106.322267 298.601314 7934.480000 7938.980000 7936.818500 534.324826
473 0.226793 0.299064 0.257228 0.000166 0.471985 0.468358 0.470358 0.000037 0.361648 0.392176 0.374449 0.000041 0.229189 0.300510 0.258532 0.000361 0.224396 0.297618 0.255924 0.000379 0.461946 0.457465 0.460600 0.000073 0.482024 0.479250 0.480116 0.000076 0.357206 0.386836 0.369669 0.000085 0.366091 0.397516 0.379230 0.000090 953.490000 959.410000 956.780033 270.308869 1111.580000 1099.950000 1106.456967 307.357979 7934.930000 7940.640000 7936.763000 534.158965
474 0.226553 0.299221 0.257237 0.000165 0.472745 0.468177 0.470362 0.000037 0.361959 0.392147 0.374456 0.000040 0.229025 0.295683 0.258629 0.000358 0.224080 0.302758 0.255845 0.000376 0.462617 0.458516 0.460585 0.000073 0.482874 0.477839 0.480138 0.000078 0.357501 0.385241 0.369705 0.000084 0.366417 0.399053 0.379206 0.000090 953.210000 963.530000 956.745767 269.425294 1115.740000 1096.380000 1106.596100 312.119478 7931.050000 7940.090000 7936.658133 533.969028
475 0.226517 0.299525 0.257375 0.000167 0.471807 0.467676 0.470390 0.000037 0.361426 0.392008 0.374533 0.000041 0.228537 0.299609 0.258666 0.000365 0.224496 0.299442 0.256084 0.000382 0.462283 0.457250 0.460612 0.000073 0.481331 0.478102 0.480167 0.000078 0.357098 0.386312 0.369736 0.000086 0.365755 0.397705 0.379330 0.000091 953.170000 962.900000 956.905000 266.499547 1114.920000 1094.100000 1106.730233 314.991971 7931.910000 7943.000000 7936.364767 532.033217
476 0.226316 0.300697 0.257371 0.000170 0.471499 0.469453 0.470394 0.000038 0.361167 0.393513 0.374534 0.000042 0.228296 0.301568 0.258862 0.000371 0.224337 0.299826 0.255879 0.000378 0.462336 0.459813 0.460612 0.000074 0.480663 0.479093 0.480177 0.000078 0.357018 0.388603 0.369825 0.000088 0.365316 0.398423 0.379243 0.000091 952.700000 958.410000 956.919233 271.330196 1112.720000 1097.960000 1106.709667 321.978461 7934.580000 7943.630000 7936.371100 541.708057
477 0.226134 0.299849 0.257240 0.000170 0.472542 0.468155 0.470411 0.000037 0.361659 0.392417 0.374484 0.000042 0.227789 0.299149 0.258789 0.000374 0.224479 0.300549 0.255691 0.000377 0.462430 0.459263 0.460601 0.000073 0.482655 0.477046 0.480222 0.000079 0.356842 0.387212 0.369786 0.000089 0.366476 0.397623 0.379183 0.000090 954.460000 961.290000 956.978067 271.255508 1115.750000 1096.330000 1106.759033 324.568431 7929.790000 7942.380000 7936.262900 545.977547
478 0.226293 0.300191 0.257204 0.000171 0.471354 0.467872 0.470324 0.000037 0.361077 0.392416 0.374420 0.000042 0.228562 0.298835 0.258655 0.000370 0.224024 0.301547 0.255754 0.000386 0.460683 0.458709 0.460552 0.000074 0.482026 0.477035 0.480096 0.000077 0.356228 0.386766 0.369698 0.000088 0.365925 0.398066 0.379142 0.000092 953.170000 962.400000 957.023200 271.716320 1114.370000 1096.900000 1106.799000 333.867132 7932.460000 7940.700000 7936.177800 551.080372
479 0.226104 0.300679 0.257094 0.000172 0.471765 0.469016 0.470358 0.000038 0.361217 0.393265 0.374389 0.000042 0.229106 0.300674 0.258532 0.000373 0.223102 0.300684 0.255657 0.000386 0.461730 0.459422 0.460549 0.000074 0.481799 0.478611 0.480168 0.000076 0.357049 0.387985 0.369641 0.000089 0.365385 0.398544 0.379138 0.000092 950.790000 966.130000 957.033533 274.838944 1115.460000 1095.730000 1106.828700 338.739828 7933.750000 7938.140000 7936.137767 560.801113
480 0.226498 0.300339 0.256963 0.000173 0.472020 0.467621 0.470295 0.000038 0.361535 0.392344 0.374295 0.000043 0.227897 0.301856 0.258627 0.000376 0.225099 0.298823 0.255298 0.000384 0.461736 0.456749 0.460476 0.000074 0.482304 0.478493 0.480114 0.000076 0.356508 0.387047 0.369644 0.000090 0.366562 0.397641 0.378947 0.000092 954.030000 965.090000 957.099467 279.442170 1114.660000 1097.810000 1106.830167 346.274148 7931.310000 7937.100000 7936.070367 566.293509
481 0.226481 0.300800 0.256803 0.000169 0.471041 0.467545 0.470256 0.000038 0.360990 0.392510 0.374202 0.000042 0.229642 0.304408 0.258452 0.000378 0.223321 0.297192 0.255153 0.000374 0.460624 0.457105 0.460351 0.000074 0.481459 0.477984 0.480161 0.000076 0.356682 0.388391 0.369496 0.000091 0.365297 0.396628 0.378908 0.000090 951.390000 962.380000 956.905300 273.349689 1114.550000 1098.280000 1106.928600 345.954582 7934.060000 7939.340000 7936.166100 556.288475
482 0.226452 0.300332 0.256892 0.000166 0.472134 0.467533 0.470230 0.000038 0.361577 0.392293 0.374228 0.000041 0.229158 0.300416 0.258403 0.000375 0.223745 0.300248 0.255381 0.000377 0.462493 0.457497 0.460321 0.000075 0.481776 0.477569 0.480139 0.000075 0.357492 0.386811 0.369458 0.000090 0.365662 0.397775 0.378998 0.000091 954.840000 961.040000 956.719633 275.008393 1113.260000 1096.440000 1106.938533 341.332966 7931.900000 7942.520000 7936.341833 552.910548
483 0.226608 0.298955 0.256960 0.000164 0.472845 0.468883 0.470210 0.000038 0.362038 0.392416 0.374247 0.000041 0.228598 0.298718 0.258487 0.000373 0.224618 0.299191 0.255434 0.000376 0.463003 0.458436 0.460256 0.000076 0.482687 0.479331 0.480164 0.000075 0.357521 0.386563 0.369460 0.000089 0.366556 0.398268 0.379035 0.000090 951.340000 960.550000 956.633167 276.083476 1112.650000 1093.970000 1106.928900 340.077719 7936.010000 7945.480000 7936.437933 555.661304
484 0.226567 0.298442 0.257050 0.000165 0.471695 0.467790 0.470212 0.000037 0.361387 0.391583 0.374289 0.000041 0.228410 0.301420 0.258674 0.000370 0.224724 0.295463 0.255427 0.000379 0.462363 0.457795 0.460274 0.000075 0.481027 0.477786 0.480151 0.000074 0.357084 0.387426 0.369553 0.000089 0.365690 0.395741 0.379025 0.000091 950.650000 960.810000 956.618367 281.222126 1113.450000 1099.510000 1107.074333 341.762574 7935.900000 7939.680000 7936.307300 561.666700
485 0.226536 0.298706 0.257259 0.000165 0.471831 0.467374 0.470167 0.000037 0.361448 0.391473 0.374358 0.000041 0.227357 0.299153 0.258981 0.000373 0.225714 0.298258 0.255538 0.000379 0.462040 0.456716 0.460282 0.000075 0.481621 0.478032 0.480052 0.000074 0.356433 0.385813 0.369696 0.000091 0.366463 0.397134 0.379020 0.000090 952.770000 960.080000 956.856033 287.422212 1116.100000 1099.060000 1107.180700 335.882381 7931.130000 7940.860000 7935.963267 565.614485
486 0.227223 0.300303 0.257352 0.000167 0.471428 0.468593 0.470207 0.000037 0.361536 0.392862 0.374422 0.000041 0.228552 0.302386 0.259157 0.000380 0.225894 0.298219 0.255547 0.000381 0.461618 0.457704 0.460304 0.000074 0.481239 0.479481 0.480109 0.000074 0.356738 0.387811 0.369788 0.000091 0.366333 0.397913 0.379056 0.000090 949.920000 959.870000 956.949033 296.687229 1115.600000 1099.140000 1107.236767 329.412490 7934.480000 7940.990000 7935.814200 569.998951
487 0.226909 0.299776 0.257341 0.000166 0.470837 0.468538 0.470106 0.000037 0.361069 0.392595 0.374362 0.000041 0.229703 0.300619 0.259223 0.000382 0.224114 0.298934 0.255459 0.000379 0.461524 0.459208 0.460293 0.000074 0.480149 0.477868 0.479919 0.000074 0.357205 0.387843 0.369811 0.000092 0.364934 0.397348 0.378912 0.000091 952.440000 962.870000 957.017333 295.946027 1115.910000 1099.410000 1107.325233 328.103945 7931.650000 7937.720000 7935.657433 572.291339
488 0.226517 0.299104 0.257378 0.000166 0.471867 0.467110 0.470163 0.000037 0.361460 0.391507 0.374410 0.000041 0.228774 0.298613 0.259126 0.000380 0.224261 0.299595 0.255630 0.000382 0.462870 0.458209 0.460328 0.000076 0.480864 0.476011 0.479997 0.000073 0.357527 0.386391 0.369787 0.000091 0.365392 0.396624 0.379032 0.000090 950.920000 964.790000 956.847533 297.186671 1114.490000 1094.640000 1107.392933 323.590112 7934.590000 7940.570000 7935.759533 568.042187
489 0.226789 0.299090 0.257413 0.000167 0.471829 0.469134 0.470143 0.000037 0.361561 0.392614 0.374414 0.000041 0.228232 0.302653 0.259172 0.000375 0.225346 0.295527 0.255654 0.000386 0.462849 0.459375 0.460264 0.000078 0.480809 0.478892 0.480022 0.000074 0.357271 0.388851 0.369773 0.000090 0.365851 0.396378 0.379056 0.000090 954.100000 963.390000 956.608500 288.716247 1112.800000 1098.060000 1107.410300 320.165554 7933.100000 7938.550000 7935.981200 555.354648
490 0.226334 0.299437 0.257455 0.000169 0.472250 0.468725 0.470153 0.000037 0.361588 0.392546 0.374439 0.000042 0.229077 0.302821 0.259194 0.000376 0.223591 0.296053 0.255717 0.000385 0.462031 0.457782 0.460265 0.000077 0.482470 0.479669 0.480042 0.000074 0.357201 0.388049 0.369783 0.000091 0.365974 0.397042 0.379096 0.000091 953.960000 964.140000 956.396267 292.373036 1111.660000 1097.450000 1107.257433 324.297775 7934.380000 7938.410000 7936.346300 566.052404
491 0.226724 0.299752 0.257517 0.000169 0.472570 0.467386 0.470126 0.000038 0.361939 0.391951 0.374452 0.000042 0.229492 0.302606 0.259180 0.000372 0.223955 0.296899 0.255854 0.000387 0.462269 0.458297 0.460260 0.000076 0.482870 0.476475 0.479992 0.000075 0.357519 0.388236 0.369774 0.000089 0.366358 0.395665 0.379130 0.000092 951.900000 964.020000 956.401033 294.330499 1109.730000 1097.160000 1107.177700 321.240593 7938.370000 7938.820000 7936.421267 567.845128
492 0.226673 0.299635 0.257493 0.000171 0.472480 0.467195 0.470096 0.000037 0.361867 0.391793 0.374425 0.000042 0.228688 0.299647 0.259311 0.000376 0.224658 0.299623 0.255676 0.000391 0.462499 0.456866 0.460227 0.000076 0.482461 0.477524 0.479965 0.000074 0.357284 0.386118 0.369815 0.000090 0.366450 0.397469 0.379035 0.000092 951.330000 963.200000 956.091200 295.839076 1112.340000 1098.240000 1106.957333 321.711045 7936.330000 7938.560000 7936.951467 578.051991
493 0.226268 0.301399 0.257374 0.000173 0.472147 0.467466 0.470111 0.000036 0.361501 0.392736 0.374379 0.000042 0.228691 0.303405 0.259303 0.000375 0.223846 0.299393 0.255445 0.000388 0.462274 0.458053 0.460272 0.000074 0.482019 0.476879 0.479950 0.000073 0.357162 0.388461 0.369836 0.000090 0.365841 0.397010 0.378923 0.000092 952.660000 962.480000 955.969667 298.722961 1110.810000 1097.690000 1106.616533 323.020577 7936.530000 7939.830000 7937.413800 589.197158
494 0.226495 0.298715 0.257113 0.000169 0.472278 0.468933 0.470149 0.000037 0.361676 0.392335 0.374283 0.000041 0.229238 0.300144 0.259030 0.000372 0.223753 0.297285 0.255195 0.000380 0.461892 0.459947 0.460326 0.000075 0.482664 0.477920 0.479972 0.000074 0.357197 0.388036 0.369743 0.000089 0.366154 0.396634 0.378822 0.000090 951.980000 961.340000 955.813667 296.636347 1110.600000 1098.800000 1106.462733 320.761301 7937.420000 7939.860000 7937.723600 591.254354
495 0.226423 0.299575 0.257076 0.000168 0.471289 0.466365 0.470126 0.000037 0.361099 0.391309 0.374254 0.000041 0.230224 0.302581 0.259068 0.000372 0.222623 0.296568 0.255084 0.000371 0.461200 0.456361 0.460303 0.000074 0.481378 0.476368 0.479950 0.000074 0.357261 0.387160 0.369747 0.000089 0.364938 0.395458 0.378760 0.000089 952.740000 961.200000 955.868967 296.359885 1110.840000 1101.480000 1105.974233 315.117093 7936.420000 7937.320000 7938.156800 582.279406
496 0.226496 0.299259 0.256964 0.000168 0.471162 0.467789 0.470182 0.000037 0.361062 0.391950 0.374234 0.000041 0.230032 0.302764 0.258986 0.000369 0.222960 0.295753 0.254941 0.000370 0.460709 0.458248 0.460291 0.000075 0.481615 0.477329 0.480074 0.000074 0.356904 0.388280 0.369704 0.000089 0.365220 0.395620 0.378764 0.000088 953.270000 962.900000 955.764333 290.183351 1112.500000 1095.800000 1105.692267 310.304675 7934.230000 7941.300000 7938.543400 571.208118
497 0.226430 0.297962 0.256877 0.000166 0.471688 0.467969 0.470178 0.000036 0.361322 0.391466 0.374192 0.000040 0.230154 0.299465 0.258955 0.000361 0.222706 0.296458 0.254798 0.000368 0.462274 0.458067 0.460325 0.000074 0.481103 0.477872 0.480031 0.000073 0.357820 0.386696 0.369709 0.000085 0.364825 0.396235 0.378676 0.000087 955.030000 960.670000 955.826800 289.249988 1114.010000 1098.340000 1105.531600 304.639961 7930.960000 7940.990000 7938.641600 568.599430
498 0.226253 0.298675 0.256798 0.000169 0.471694 0.466675 0.470241 0.000036 0.361246 0.391075 0.374192 0.000041 0.230900 0.300696 0.259120 0.000365 0.221607 0.296655 0.254477 0.000372 0.462451 0.456882 0.460327 0.000073 0.480937 0.476468 0.480155 0.000075 0.358253 0.386598 0.369784 0.000086 0.364238 0.395552 0.378600 0.000088 952.730000 961.410000 955.995167 286.271382 1109.730000 1097.940000 1105.216933 297.543330 7937.540000 7940.650000 7938.787900 554.597735
499 0.225713 0.299072 0.256757 0.000166 0.471185 0.469019 0.470206 0.000036 0.360722 0.392543 0.374154 0.000041 0.228508 0.298833 0.259245 0.000360 0.222918 0.299312 0.254269 0.000376 0.461481 0.459091 0.460364 0.000072 0.480887 0.478947 0.480048 0.000075 0.356643 0.386975 0.369861 0.000086 0.364801 0.398111 0.378448 0.000090 953.100000 958.730000 956.022333 283.875143 1111.130000 1098.220000 1105.072200 300.013306 7935.770000 7943.050000 7938.905467 550.716750
500 0.225911 0.300960 0.256881 0.000169 0.472749 0.466781 0.470235 0.000035 0.361672 0.392161 0.374225 0.000040 0.228980 0.301349 0.259371 0.000369 0.222842 0.300570 0.254390 0.000387 0.462737 0.455991 0.460324 0.000072 0.482762 0.477572 0.480146 0.000074 0.357546 0.386402 0.369895 0.000086 0.365798 0.397921 0.378556 0.000090 953.410000 959.980000 956.078500 283.169440 1111.990000 1100.020000 1104.893067 298.547992 7934.600000 7940.000000 7939.028433 546.149597
501 0.226225 0.299489 0.256779 0.000168 0.472297 0.468257 0.470259 0.000036 0.361565 0.392312 0.374193 0.000041 0.228566 0.301186 0.259490 0.000376 0.223885 0.297793 0.254068 0.000390 0.461927 0.457554 0.460333 0.000072 0.482667 0.478960 0.480184 0.000075 0.356914 0.387188 0.369954 0.000088 0.366215 0.397435 0.378432 0.000093 955.160000 960.980000 956.136767 283.781009 1110.140000 1097.000000 1104.735733 295.164195 7934.700000 7942.020000 7939.127500 544.883092
502 0.225795 0.299956 0.256660 0.000169 0.472796 0.467271 0.470238 0.000037 0.361646 0.391979 0.374128 0.000041 0.229200 0.300338 0.259425 0.000377 0.222390 0.299574 0.253896 0.000383 0.462775 0.458203 0.460319 0.000072 0.482817 0.476340 0.480157 0.000076 0.357666 0.387164 0.369917 0.000088 0.365625 0.396795 0.378339 0.000091 952.690000 964.030000 956.314233 285.054532 1111.270000 1101.360000 1104.459200 293.023007 7936.040000 7934.610000 7939.226567 541.934238
503 0.225431 0.300067 0.256504 0.000168 0.471938 0.467907 0.470264 0.000036 0.361010 0.392379 0.374072 0.000041 0.227154 0.300961 0.259259 0.000382 0.223709 0.299174 0.253749 0.000382 0.462399 0.458209 0.460400 0.000070 0.481478 0.477605 0.480128 0.000075 0.356538 0.387447 0.369887 0.000088 0.365482 0.397311 0.378257 0.000092 954.060000 962.900000 956.537767 279.707187 1112.710000 1097.450000 1104.161067 297.270010 7933.230000 7939.650000 7939.301167 537.280711
504 0.225333 0.300091 0.256444 0.000168 0.473072 0.468227 0.470153 0.000036 0.361589 0.392566 0.373984 0.000041 0.226581 0.301666 0.259015 0.000384 0.224084 0.298515 0.253872 0.000377 0.462808 0.457689 0.460304 0.000072 0.483336 0.478765 0.480003 0.000075 0.356506 0.387479 0.369724 0.000088 0.366673 0.397652 0.378244 0.000090 954.860000 964.970000 956.611533 281.333675 1108.900000 1095.980000 1104.086900 293.433286 7936.240000 7939.050000 7939.301567 547.471312
505 0.224691 0.298246 0.256263 0.000170 0.472459 0.467751 0.470228 0.000036 0.360963 0.391474 0.373944 0.000041 0.226676 0.302182 0.258892 0.000388 0.222706 0.294310 0.253634 0.000375 0.462295 0.458422 0.460360 0.000071 0.482623 0.477080 0.480096 0.000074 0.356266 0.388114 0.369700 0.000090 0.365660 0.394833 0.378188 0.000089 953.580000 961.890000 956.704833 280.485415 1111.620000 1095.690000 1104.135633 287.002759 7934.800000 7942.420000 7939.159533 548.698758
506 0.224863 0.298071 0.256026 0.000172 0.472583 0.468735 0.470263 0.000035 0.361109 0.391936 0.373856 0.000041 0.225999 0.301456 0.258481 0.000391 0.223728 0.294686 0.253571 0.000375 0.462203 0.458769 0.460460 0.000071 0.482964 0.478701 0.480066 0.000073 0.355911 0.387979 0.369569 0.000091 0.366308 0.395894 0.378143 0.000089 952.580000 959.820000 956.920433 283.189833 1114.490000 1096.960000 1104.113633 279.530153 7932.930000 7943.220000 7938.965933 539.750884
507 0.224855 0.297331 0.255908 0.000170 0.471492 0.467845 0.470248 0.000036 0.360505 0.391114 0.373795 0.000041 0.227404 0.297482 0.258204 0.000389 0.222307 0.297180 0.253611 0.000370 0.461677 0.458244 0.460360 0.000071 0.481307 0.477446 0.480135 0.000073 0.356254 0.385901 0.369390 0.000089 0.364757 0.396327 0.378199 0.000088 951.730000 961.620000 956.895467 282.890222 1112.200000 1092.830000 1104.072600 281.727952 7936.070000 7945.550000 7939.031933 541.074217
508 0.224996 0.297541 0.255748 0.000169 0.471394 0.467526 0.470243 0.000035 0.360515 0.391032 0.373720 0.000040 0.226355 0.299081 0.257722 0.000386 0.223637 0.296000 0.253774 0.000371 0.461109 0.458586 0.460380 0.000072 0.481680 0.476465 0.480105 0.000071 0.355470 0.386809 0.369184 0.000089 0.365560 0.395256 0.378256 0.000088 950.210000 960.450000 956.837567 282.239016 1112.980000 1092.770000 1104.122033 280.049530 7936.810000 7946.780000 7939.040400 537.019741
509 0.224395 0.297920 0.255571 0.000172 0.471783 0.467377 0.470371 0.000035 0.360458 0.391121 0.373711 0.000041 0.226100 0.300904 0.257404 0.000394 0.222689 0.294935 0.253737 0.000373 0.462259 0.456883 0.460495 0.000072 0.481307 0.477872 0.480248 0.000072 0.355987 0.386693 0.369104 0.000091 0.364929 0.395550 0.378318 0.000088 952.120000 960.740000 956.808300 279.700208 1114.240000 1096.110000 1104.399000 277.987009 7933.640000 7943.150000 7938.792700 530.169795
510 0.224041 0.297546 0.255258 0.000170 0.471647 0.468136 0.470388 0.000035 0.360224 0.391371 0.373580 0.000041 0.226439 0.301496 0.256850 0.000386 0.221642 0.293596 0.253666 0.000371 0.461461 0.457899 0.460523 0.000071 0.481834 0.478373 0.480253 0.000072 0.355701 0.387518 0.368870 0.000090 0.364748 0.395224 0.378289 0.000088 950.270000 963.010000 956.702367 274.815284 1113.390000 1093.960000 1104.583933 279.097461 7936.340000 7943.030000 7938.713700 522.991474
511 0.224294 0.297717 0.255199 0.000171 0.472647 0.467394 0.470331 0.000035 0.360888 0.391039 0.373521 0.000041 0.224314 0.303062 0.256606 0.000387 0.224275 0.292372 0.253792 0.000372 0.462854 0.458061 0.460514 0.000073 0.482440 0.476726 0.480147 0.000073 0.355511 0.388312 0.368755 0.000090 0.366266 0.393767 0.378287 0.000088 952.480000 963.270000 956.640700 274.141432 1112.230000 1098.260000 1104.715000 282.391031 7935.290000 7938.470000 7938.644300 523.983433
512 0.224218 0.297686 0.254962 0.000172 0.470909 0.468179 0.470365 0.000035 0.359898 0.391457 0.373434 0.000041 0.226131 0.295920 0.256132 0.000377 0.222305 0.299453 0.253791 0.000380 0.460600 0.458369 0.460586 0.000071 0.481217 0.477989 0.480144 0.000072 0.355089 0.385267 0.368582 0.000088 0.364706 0.397648 0.378285 0.000090 953.160000 962.770000 956.517400 276.136794 1111.950000 1094.900000 1104.973333 285.244448 7934.890000 7942.330000 7938.509267 524.485389
513 0.223555 0.297605 0.254994 0.000171 0.472098 0.466835 0.470299 0.000035 0.360254 0.390681 0.373412 0.000041 0.223781 0.301789 0.256248 0.000375 0.223328 0.293420 0.253740 0.000375 0.463012 0.455762 0.460487 0.000072 0.481184 0.477907 0.480111 0.000073 0.355358 0.386475 0.368580 0.000087 0.365149 0.394888 0.378244 0.000089 952.680000 962.030000 956.684767 279.841750 1113.870000 1096.540000 1105.045867 288.904457 7933.450000 7941.430000 7938.269367 515.054608
514 0.224273 0.298716 0.255068 0.000171 0.471881 0.468045 0.470258 0.000036 0.360457 0.391847 0.373422 0.000041 0.226292 0.300061 0.256202 0.000376 0.222254 0.297372 0.253934 0.000373 0.461729 0.456874 0.460416 0.000072 0.482034 0.479215 0.480100 0.000073 0.355782 0.386308 0.368520 0.000087 0.365133 0.397385 0.378325 0.000088 951.300000 960.790000 956.691000 282.695003 1111.170000 1092.260000 1105.091867 292.368729 7937.530000 7946.950000 7938.217133 510.054894
515 0.224688 0.296342 0.254870 0.000166 0.471852 0.467585 0.470286 0.000035 0.360628 0.390526 0.373348 0.000040 0.227091 0.298648 0.256013 0.000369 0.222285 0.294037 0.253726 0.000370 0.462956 0.457609 0.460493 0.000071 0.480747 0.477561 0.480078 0.000072 0.356817 0.386076 0.368477 0.000086 0.364439 0.394975 0.378220 0.000088 951.230000 959.720000 956.516333 283.897094 1110.910000 1096.190000 1105.272200 291.944752 7937.860000 7944.090000 7938.211467 508.504694
516 0.224235 0.297345 0.255002 0.000169 0.471031 0.467276 0.470162 0.000035 0.359973 0.390807 0.373340 0.000041 0.227007 0.298387 0.256161 0.000377 0.221464 0.296304 0.253844 0.000378 0.460879 0.457626 0.460325 0.000071 0.481182 0.476925 0.479999 0.000072 0.355637 0.385969 0.368451 0.000087 0.364309 0.395646 0.378229 0.000089 951.800000 959.590000 956.507867 286.355252 1110.940000 1098.880000 1105.211700 293.751475 7937.260000 7941.530000 7938.280433 508.830382
517 0.223828 0.297186 0.254915 0.000168 0.472580 0.468696 0.470271 0.000036 0.360641 0.391517 0.373361 0.000041 0.228500 0.298834 0.255934 0.000374 0.219157 0.295539 0.253897 0.000389 0.462019 0.458320 0.460415 0.000071 0.483140 0.479072 0.480128 0.000074 0.356935 0.386551 0.368398 0.000087 0.364347 0.396482 0.378324 0.000092 951.790000 963.780000 956.545567 288.365966 1111.020000 1094.490000 1105.099833 288.810966 7937.190000 7941.730000 7938.354600 506.302828
518 0.223978 0.297707 0.255007 0.000169 0.471866 0.468761 0.470180 0.000036 0.360316 0.391787 0.373352 0.000041 0.226425 0.298276 0.255934 0.000380 0.221531 0.297139 0.254079 0.000394 0.461706 0.459221 0.460359 0.000071 0.482026 0.478300 0.480001 0.000073 0.355830 0.386796 0.368368 0.000088 0.364803 0.396778 0.378336 0.000093 951.360000 959.910000 956.524600 289.474567 1111.870000 1094.630000 1104.983400 287.753066 7936.770000 7945.460000 7938.492000 505.306659
519 0.223791 0.297280 0.254987 0.000172 0.472049 0.467737 0.470175 0.000036 0.360333 0.391031 0.373340 0.000041 0.226968 0.296954 0.255818 0.000385 0.220614 0.297606 0.254155 0.000399 0.462112 0.457780 0.460382 0.000071 0.481985 0.477694 0.479969 0.000075 0.356297 0.385408 0.368328 0.000089 0.364368 0.396654 0.378353 0.000093 952.510000 963.120000 956.351967 286.904153 1111.570000 1096.970000 1104.942867 283.951616 7935.920000 7939.910000 7938.705167 492.824184
520 0.224117 0.298074 0.254904 0.000172 0.472307 0.467460 0.470254 0.000036 0.360621 0.391237 0.373346 0.000041 0.226991 0.301206 0.255794 0.000385 0.221243 0.294942 0.254013 0.000401 0.462545 0.457732 0.460512 0.000071 0.482068 0.477189 0.479996 0.000075 0.356546 0.387295 0.368389 0.000089 0.364697 0.395178 0.378304 0.000093 952.400000 961.540000 956.044767 279.872771 1110.400000 1098.030000 1104.999733 284.061415 7937.200000 7940.430000 7938.955500 484.783224
521 0.224577 0.297914 0.254822 0.000172 0.471944 0.467743 0.470296 0.000036 0.360629 0.391320 0.373333 0.000041 0.227333 0.297956 0.255845 0.000388 0.221822 0.297872 0.253799 0.000400 0.462513 0.458411 0.460548 0.000070 0.481375 0.477075 0.480043 0.000074 0.356682 0.386206 0.368432 0.000090 0.364576 0.396434 0.378233 0.000093 950.680000 963.200000 955.959267 276.823401 1111.570000 1097.280000 1104.942933 295.061200 7937.750000 7939.520000 7939.097800 495.189995
522 0.224123 0.295755 0.254516 0.000170 0.470731 0.467399 0.470307 0.000037 0.359758 0.390159 0.373201 0.000041 0.225310 0.296835 0.255729 0.000384 0.222937 0.294674 0.253304 0.000395 0.461569 0.456796 0.460503 0.000072 0.479894 0.478001 0.480112 0.000075 0.355252 0.384814 0.368355 0.000089 0.364263 0.395504 0.378048 0.000093 951.510000 959.990000 955.847867 272.043704 1111.390000 1101.910000 1105.032333 298.211076 7937.100000 7938.100000 7939.119800 497.620832
523 0.224277 0.296372 0.254474 0.000170 0.471998 0.467991 0.470344 0.000035 0.360523 0.390762 0.373202 0.000041 0.227553 0.296262 0.255736 0.000383 0.221000 0.296481 0.253212 0.000394 0.462595 0.457041 0.460485 0.000071 0.481401 0.478941 0.480203 0.000072 0.356826 0.384690 0.368348 0.000089 0.364220 0.396834 0.378057 0.000092 949.860000 958.770000 955.840733 274.663653 1112.250000 1097.500000 1104.715133 300.651603 7937.890000 7943.730000 7939.444133 502.086397
524 0.224677 0.296652 0.254463 0.000168 0.471686 0.468258 0.470246 0.000037 0.360532 0.391035 0.373143 0.000041 0.225646 0.295463 0.255940 0.000383 0.223708 0.297842 0.252986 0.000385 0.461484 0.458686 0.460384 0.000074 0.481887 0.477830 0.480107 0.000073 0.355357 0.385236 0.368384 0.000088 0.365707 0.396835 0.377903 0.000091 949.500000 959.390000 955.807333 276.178733 1111.710000 1095.510000 1104.444767 294.509767 7938.790000 7945.100000 7939.747900 495.500220
525 0.224059 0.297323 0.254482 0.000166 0.471536 0.468415 0.470300 0.000037 0.360172 0.391424 0.373182 0.000041 0.225012 0.299594 0.255956 0.000379 0.223106 0.295052 0.253007 0.000385 0.462101 0.458918 0.460428 0.000074 0.480971 0.477911 0.480173 0.000076 0.355411 0.387222 0.368415 0.000088 0.364932 0.395625 0.377948 0.000092 953.610000 965.210000 955.911167 276.230370 1113.110000 1092.660000 1104.231400 287.172734 7933.280000 7942.130000 7939.857433 493.482618
526 0.224544 0.296499 0.254834 0.000164 0.472443 0.467890 0.470168 0.000037 0.360889 0.390764 0.373267 0.000040 0.228497 0.297952 0.256362 0.000374 0.220592 0.295046 0.253305 0.000381 0.463622 0.457283 0.460351 0.000073 0.481265 0.478496 0.479985 0.000075 0.357816 0.385584 0.368556 0.000088 0.363962 0.395944 0.377979 0.000091 950.470000 957.410000 955.831767 273.025508 1109.920000 1096.640000 1103.943467 282.600798 7939.610000 7945.950000 7940.224767 482.601503
527 0.224045 0.297660 0.254822 0.000167 0.471920 0.467333 0.470190 0.000037 0.360376 0.390980 0.373275 0.000041 0.227044 0.301248 0.256411 0.000378 0.221046 0.294072 0.253234 0.000385 0.461899 0.456612 0.460342 0.000073 0.481941 0.478054 0.480038 0.000077 0.356215 0.386698 0.368573 0.000088 0.364538 0.395262 0.377976 0.000093 951.350000 960.640000 955.713400 282.054925 1109.870000 1095.760000 1103.707133 279.037311 7938.780000 7943.600000 7940.579467 486.657031
528 0.223948 0.298206 0.254854 0.000169 0.471942 0.469259 0.470091 0.000038 0.360345 0.392285 0.373234 0.000042 0.223856 0.301866 0.256433 0.000379 0.224040 0.294546 0.253274 0.000389 0.462422 0.458545 0.460284 0.000073 0.481461 0.479973 0.479898 0.000078 0.355068 0.388040 0.368551 0.000089 0.365621 0.396531 0.377917 0.000093 950.790000 962.300000 955.879433 283.070963 1109.810000 1094.400000 1103.565367 282.216607 7939.400000 7943.300000 7940.555200 493.150372
529 0.223668 0.297405 0.254825 0.000171 0.471711 0.468593 0.470017 0.000038 0.360091 0.391559 0.373180 0.000042 0.225124 0.298890 0.256242 0.000380 0.222211 0.295920 0.253408 0.000391 0.462489 0.458072 0.460194 0.000072 0.480932 0.479115 0.479839 0.000079 0.355675 0.386440 0.368415 0.000088 0.364508 0.396677 0.377945 0.000093 953.620000 959.340000 955.844833 280.431669 1109.320000 1096.090000 1103.257367 283.280390 7937.060000 7944.570000 7940.897800 485.879847
530 0.223698 0.299070 0.254773 0.000173 0.471007 0.468773 0.470002 0.000038 0.359718 0.392407 0.373149 0.000042 0.224766 0.299892 0.256214 0.000387 0.222629 0.298249 0.253333 0.000391 0.461155 0.459100 0.460228 0.000072 0.480859 0.478446 0.479775 0.000078 0.354780 0.387456 0.368422 0.000089 0.364656 0.397357 0.377876 0.000093 952.140000 960.130000 955.879767 282.009161 1110.620000 1094.740000 1103.188800 284.603588 7937.240000 7945.130000 7940.931433 492.842843
531 0.223538 0.297706 0.254769 0.000174 0.472268 0.468471 0.470066 0.000037 0.360339 0.391627 0.373182 0.000042 0.225697 0.298203 0.256243 0.000392 0.221379 0.297209 0.253294 0.000386 0.461802 0.459305 0.460290 0.000072 0.482734 0.477637 0.479843 0.000078 0.355555 0.386809 0.368469 0.000091 0.365124 0.396445 0.377896 0.000092 951.970000 962.270000 956.023533 286.222080 1108.810000 1095.120000 1103.010233 283.713467 7939.220000 7942.610000 7940.966233 501.697694
532 0.223442 0.297623 0.254491 0.000171 0.472564 0.467573 0.470025 0.000037 0.360459 0.391095 0.373035 0.000041 0.225141 0.297706 0.255704 0.000386 0.221744 0.297540 0.253279 0.000380 0.463373 0.457082 0.460203 0.000072 0.481755 0.478063 0.479846 0.000078 0.356169 0.385363 0.368179 0.000089 0.364750 0.396828 0.377891 0.000091 951.910000 959.630000 956.235233 285.376795 1111.100000 1092.890000 1103.107767 286.202200 7936.990000 7947.480000 7940.657000 506.506047
533 0.223460 0.297016 0.254538 0.000171 0.471651 0.467729 0.470087 0.000038 0.359965 0.390908 0.373090 0.000042 0.226171 0.292898 0.255554 0.000386 0.220750 0.301134 0.253521 0.000388 0.461655 0.457545 0.460329 0.000073 0.481648 0.477912 0.479845 0.000077 0.355687 0.383454 0.368180 0.000090 0.364244 0.398362 0.377999 0.000092 952.490000 958.620000 956.326900 280.718285 1111.600000 1091.750000 1103.055533 286.450793 7935.910000 7949.630000 7940.617567 508.217741
534 0.223662 0.297507 0.254497 0.000169 0.471809 0.467784 0.470044 0.000037 0.360143 0.391159 0.373048 0.000041 0.223455 0.298155 0.255386 0.000388 0.223869 0.296858 0.253608 0.000383 0.462117 0.457774 0.460207 0.000071 0.481502 0.477794 0.479882 0.000077 0.354719 0.385946 0.368037 0.000090 0.365567 0.396373 0.378059 0.000091 951.670000 963.580000 956.271467 281.134937 1110.200000 1090.680000 1103.255533 288.655886 7938.130000 7945.740000 7940.473000 512.204949
535 0.224065 0.297334 0.254376 0.000173 0.471584 0.468294 0.470047 0.000038 0.360200 0.391362 0.372995 0.000042 0.224799 0.298794 0.255211 0.000392 0.223331 0.295875 0.253541 0.000383 0.462331 0.457508 0.460216 0.000073 0.480837 0.479080 0.479877 0.000077 0.355441 0.386086 0.367964 0.000091 0.364959 0.396637 0.378026 0.000091 952.050000 960.810000 956.186367 278.889853 1110.660000 1093.850000 1103.238767 291.136104 7937.290000 7945.340000 7940.574867 503.379908
536 0.223393 0.295632 0.254178 0.000167 0.472703 0.467653 0.470053 0.000037 0.360513 0.390244 0.372909 0.000041 0.225550 0.295729 0.254948 0.000380 0.221235 0.295536 0.253408 0.000384 0.462597 0.458638 0.460175 0.000072 0.482808 0.476669 0.479930 0.000076 0.355926 0.385329 0.367823 0.000089 0.365100 0.395159 0.377995 0.000091 951.390000 960.360000 956.186767 273.956102 1110.920000 1094.260000 1103.368967 286.597921 7937.690000 7945.380000 7940.444267 490.430699
537 0.222617 0.295634 0.254296 0.000167 0.472523 0.467833 0.470049 0.000038 0.360066 0.390344 0.372960 0.000041 0.222443 0.296415 0.255074 0.000379 0.222792 0.294853 0.253518 0.000382 0.462563 0.458971 0.460194 0.000074 0.482483 0.476695 0.479904 0.000077 0.354509 0.385821 0.367890 0.000090 0.365622 0.394866 0.378030 0.000090 951.300000 960.980000 956.105267 271.881447 1111.030000 1095.780000 1103.453667 281.186070 7937.670000 7943.240000 7940.441067 483.197056
538 0.222192 0.297674 0.254266 0.000172 0.471844 0.466452 0.470048 0.000038 0.359501 0.390502 0.372946 0.000042 0.223273 0.297713 0.254926 0.000387 0.221110 0.297636 0.253607 0.000385 0.461987 0.456169 0.460206 0.000074 0.481702 0.476734 0.479891 0.000078 0.354566 0.384864 0.367830 0.000090 0.364436 0.396140 0.378063 0.000092 951.900000 965.200000 956.067100 270.214792 1110.350000 1093.570000 1103.362833 281.883408 7937.750000 7941.230000 7940.570067 479.955692
539 0.222145 0.297296 0.254079 0.000175 0.472845 0.468711 0.470108 0.000038 0.360030 0.391574 0.372895 0.000042 0.222675 0.294824 0.254520 0.000388 0.221615 0.299768 0.253637 0.000389 0.462179 0.458255 0.460302 0.000074 0.483511 0.479167 0.479914 0.000076 0.354402 0.384711 0.367700 0.000090 0.365658 0.398437 0.378090 0.000092 952.560000 962.390000 956.003200 268.742549 1110.540000 1093.090000 1103.195300 284.653648 7936.900000 7944.520000 7940.801500 484.283914
540 0.222088 0.298027 0.253872 0.000177 0.471649 0.466822 0.470135 0.000037 0.359346 0.390865 0.372816 0.000042 0.222073 0.297807 0.254179 0.000390 0.222102 0.298248 0.253564 0.000390 0.461955 0.456807 0.460398 0.000074 0.481343 0.476838 0.479871 0.000076 0.354008 0.385257 0.367600 0.000091 0.364684 0.396473 0.378033 0.000091 950.850000 961.600000 955.908500 272.542714 1110.960000 1095.230000 1103.032900 285.085988 7938.190000 7943.170000 7941.058600 485.280287
541 0.222037 0.296169 0.253577 0.000177 0.471848 0.467006 0.470139 0.000037 0.359433 0.390129 0.372686 0.000043 0.222322 0.300988 0.253830 0.000386 0.221752 0.291349 0.253325 0.000385 0.462770 0.457150 0.460304 0.000073 0.480926 0.476862 0.479975 0.000076 0.354569 0.386877 0.367390 0.000090 0.364298 0.393381 0.377983 0.000091 952.890000 960.210000 955.973167 274.813012 1110.250000 1096.860000 1102.950567 289.363500 7936.860000 7942.930000 7941.076267 491.437148
542 0.222209 0.295970 0.253267 0.000177 0.471868 0.468117 0.470176 0.000038 0.359522 0.390651 0.372567 0.000042 0.220381 0.295108 0.253426 0.000385 0.224037 0.296831 0.253108 0.000383 0.462564 0.458916 0.460391 0.000074 0.481173 0.477318 0.479962 0.000075 0.353582 0.385202 0.367256 0.000089 0.365462 0.396099 0.377878 0.000090 950.940000 960.410000 955.959233 275.570506 1109.000000 1093.810000 1103.122933 289.962666 7940.060000 7945.780000 7940.917833 483.727074
543 0.221616 0.296190 0.253207 0.000177 0.472397 0.466798 0.470142 0.000038 0.359545 0.390025 0.372521 0.000042 0.221401 0.293943 0.253189 0.000380 0.221830 0.298437 0.253224 0.000389 0.462735 0.457215 0.460401 0.000074 0.482059 0.476382 0.479884 0.000078 0.354135 0.383743 0.367156 0.000089 0.364956 0.396307 0.377887 0.000091 952.220000 961.660000 955.959133 278.805043 1110.390000 1092.550000 1103.103067 291.448285 7937.390000 7945.790000 7940.937800 483.280149
544 0.222192 0.295940 0.253003 0.000173 0.471552 0.468415 0.470237 0.000037 0.359340 0.390801 0.372482 0.000042 0.222668 0.296529 0.253094 0.000380 0.221715 0.295350 0.252911 0.000380 0.461479 0.457937 0.460465 0.000072 0.481626 0.478892 0.480009 0.000075 0.354014 0.385304 0.367148 0.000088 0.364666 0.396298 0.377815 0.000090 949.690000 958.520000 955.843100 272.757839 1111.690000 1093.120000 1103.131233 289.768138 7938.620000 7948.360000 7941.025667 476.333578
545 0.221709 0.297311 0.252957 0.000177 0.472608 0.468129 0.470181 0.000037 0.359703 0.391261 0.372430 0.000042 0.221793 0.296051 0.252776 0.000385 0.221624 0.298571 0.253137 0.000382 0.462353 0.459299 0.460442 0.000072 0.482864 0.476959 0.479920 0.000075 0.354101 0.385837 0.366992 0.000089 0.365306 0.396684 0.377867 0.000091 950.880000 961.790000 956.028533 261.360738 1109.130000 1090.410000 1103.103933 288.421436 7939.990000 7947.800000 7940.867533 464.692209
546 0.221492 0.295978 0.252738 0.000174 0.472161 0.467912 0.470239 0.000037 0.359360 0.390542 0.372364 0.000042 0.222988 0.294115 0.252371 0.000386 0.219997 0.297842 0.253106 0.000379 0.461492 0.459353 0.460542 0.000072 0.482829 0.476471 0.479937 0.000076 0.354165 0.384996 0.366865 0.000090 0.364555 0.396088 0.377863 0.000092 953.470000 962.200000 955.989967 252.906356 1110.250000 1093.610000 1103.315000 285.793294 7936.280000 7944.190000 7940.695033 458.383702
547 0.221265 0.295229 0.252580 0.000174 0.470625 0.467078 0.470170 0.000037 0.358413 0.389746 0.372255 0.000042 0.220565 0.293771 0.252107 0.000384 0.221964 0.296688 0.253053 0.000381 0.461925 0.458275 0.460432 0.000073 0.479325 0.475881 0.479909 0.000075 0.353313 0.384248 0.366686 0.000091 0.363513 0.395244 0.377824 0.000091 951.660000 959.150000 956.029900 247.027548 1109.610000 1093.780000 1103.300800 287.205727 7938.730000 7947.070000 7940.669300 462.914708
548 0.220835 0.295371 0.252284 0.000176 0.470973 0.467455 0.470201 0.000038 0.358411 0.390017 0.372138 0.000043 0.220899 0.295825 0.251769 0.000387 0.220770 0.294917 0.252798 0.000380 0.461036 0.457719 0.460488 0.000073 0.480909 0.477190 0.479913 0.000076 0.352975 0.384867 0.366565 0.000091 0.363847 0.395167 0.377712 0.000091 951.180000 960.010000 956.069133 242.757771 1109.610000 1098.330000 1103.231433 285.956306 7939.210000 7941.660000 7940.699433 463.474472
549 0.220727 0.295104 0.252099 0.000173 0.471789 0.467245 0.470134 0.000037 0.358811 0.389781 0.372018 0.000042 0.221158 0.294399 0.251583 0.000380 0.220297 0.295809 0.252615 0.000382 0.462363 0.457508 0.460401 0.000072 0.481215 0.476982 0.479867 0.000073 0.353821 0.384109 0.366433 0.000090 0.363802 0.395454 0.377604 0.000091 953.290000 961.780000 955.882833 243.630310 1108.670000 1095.280000 1103.213500 283.947128 7938.040000 7942.940000 7940.903667 467.939876
550 0.220787 0.294635 0.251956 0.000172 0.471614 0.467984 0.470168 0.000037 0.358742 0.389977 0.371972 0.000041 0.222590 0.293744 0.251510 0.000382 0.218985 0.295526 0.252402 0.000378 0.461522 0.458810 0.460381 0.000073 0.481705 0.477158 0.479954 0.000075 0.354003 0.384530 0.366389 0.000090 0.363481 0.395424 0.377555 0.000089 955.630000 961.870000 955.930600 246.014593 1108.320000 1092.170000 1103.249600 283.524331 7936.050000 7945.960000 7940.819800 473.400544
551 0.221448 0.295193 0.251861 0.000174 0.472396 0.467913 0.470191 0.000037 0.359469 0.390189 0.371942 0.000042 0.222245 0.292460 0.251281 0.000375 0.220650 0.297926 0.252440 0.000385 0.462465 0.456806 0.460441 0.000073 0.482327 0.479021 0.479940 0.000073 0.354366 0.382850 0.366319 0.000088 0.364572 0.397528 0.377565 0.000090 954.730000 961.930000 956.018833 254.980205 1108.880000 1094.380000 1103.036700 291.940876 7936.390000 7943.690000 7940.944467 485.709845
552 0.220976 0.294414 0.251887 0.000168 0.472497 0.468533 0.470273 0.000036 0.359312 0.390179 0.372000 0.000041 0.221982 0.293729 0.251328 0.000367 0.219969 0.295099 0.252446 0.000383 0.462260 0.457652 0.460524 0.000072 0.482734 0.479413 0.480022 0.000071 0.354135 0.383887 0.366386 0.000087 0.364490 0.396472 0.377613 0.000090 956.160000 960.170000 956.257500 253.581850 1109.560000 1093.330000 1102.894833 294.074058 7934.280000 7946.500000 7940.847667 482.964545
553 0.221181 0.294831 0.251982 0.000171 0.472647 0.467540 0.470241 0.000037 0.359487 0.389821 0.372024 0.000042 0.220964 0.292915 0.251654 0.000368 0.221399 0.296747 0.252309 0.000391 0.463514 0.457036 0.460489 0.000071 0.481779 0.478043 0.479992 0.000074 0.354367 0.383182 0.366513 0.000087 0.364608 0.396460 0.377535 0.000091 952.700000 958.640000 956.466267 255.684257 1107.450000 1094.620000 1102.652800 295.999130 7939.850000 7946.740000 7940.880933 487.030653
554 0.220753 0.295112 0.252029 0.000172 0.471155 0.467649 0.470252 0.000037 0.358474 0.390007 0.372052 0.000041 0.222035 0.294098 0.251939 0.000363 0.219471 0.296126 0.252119 0.000393 0.459964 0.457970 0.460514 0.000072 0.482346 0.477328 0.479990 0.000073 0.352895 0.384227 0.366655 0.000085 0.364052 0.395787 0.377448 0.000091 953.190000 961.220000 956.904267 258.319266 1110.210000 1093.570000 1102.601367 301.170186 7936.600000 7945.210000 7940.494367 491.284190
555 0.220640 0.294862 0.252000 0.000173 0.472488 0.468730 0.470250 0.000036 0.359156 0.390489 0.372038 0.000041 0.221968 0.293861 0.252200 0.000365 0.219312 0.295864 0.251800 0.000392 0.462647 0.458845 0.460554 0.000072 0.482328 0.478615 0.479947 0.000073 0.354342 0.384602 0.366794 0.000085 0.363971 0.396377 0.377281 0.000091 955.030000 963.350000 957.420500 255.321071 1108.080000 1092.180000 1102.707967 301.862067 7936.890000 7944.470000 7939.871533 489.845008
556 0.220313 0.295721 0.251889 0.000174 0.472522 0.468664 0.470292 0.000037 0.359028 0.390840 0.372011 0.000041 0.220748 0.294248 0.252325 0.000367 0.219877 0.297193 0.251453 0.000390 0.462832 0.458264 0.460652 0.000072 0.482212 0.479064 0.479933 0.000073 0.353894 0.384457 0.366905 0.000086 0.364161 0.397222 0.377117 0.000090 954.300000 961.260000 957.679967 263.141659 1108.740000 1091.960000 1102.654500 307.217023 7936.960000 7946.780000 7939.665533 500.453166
557 0.220732 0.295240 0.251831 0.000172 0.472199 0.467670 0.470358 0.000036 0.359039 0.390076 0.372021 0.000041 0.221337 0.295598 0.252558 0.000372 0.220126 0.294882 0.251105 0.000387 0.463025 0.457132 0.460671 0.000072 0.481374 0.478207 0.480045 0.000073 0.354265 0.384442 0.367020 0.000086 0.363813 0.395711 0.377022 0.000089 954.340000 962.640000 957.809267 258.159475 1107.670000 1095.350000 1102.640300 306.991275 7937.990000 7942.010000 7939.550433 499.964403
558 0.221107 0.294167 0.251876 0.000173 0.472465 0.467314 0.470392 0.000036 0.359354 0.389398 0.372060 0.000041 0.222332 0.294882 0.252582 0.000379 0.219882 0.293453 0.251170 0.000386 0.463041 0.457188 0.460724 0.000072 0.481888 0.477439 0.480060 0.000072 0.354722 0.384150 0.367060 0.000087 0.363986 0.394645 0.377060 0.000090 954.590000 964.020000 958.057800 253.882572 1107.680000 1091.900000 1102.615933 306.058598 7937.730000 7944.080000 7939.326267 498.496546
559 0.220337 0.293584 0.251702 0.000171 0.471876 0.468970 0.470464 0.000036 0.358684 0.390046 0.372021 0.000041 0.221015 0.293325 0.252475 0.000378 0.219659 0.293843 0.250929 0.000387 0.462239 0.458740 0.460810 0.000072 0.481513 0.479199 0.480117 0.000072 0.353688 0.384303 0.367059 0.000088 0.363679 0.395789 0.376982 0.000091 953.480000 963.600000 958.036267 256.613751 1106.510000 1092.610000 1102.484533 310.000291 7940.010000 7943.790000 7939.479200 498.848497
560 0.220487 0.293315 0.251894 0.000173 0.473189 0.468510 0.470449 0.000036 0.359473 0.389672 0.372099 0.000041 0.222201 0.288948 0.252538 0.000382 0.218774 0.297682 0.251250 0.000393 0.463476 0.459851 0.460828 0.000072 0.482902 0.477170 0.480070 0.000072 0.354902 0.382944 0.367098 0.000088 0.364044 0.396400 0.377101 0.000092 952.850000 960.270000 958.173867 257.764734 1106.970000 1092.490000 1102.008433 312.494049 7940.180000 7947.240000 7939.817700 500.986722
561 0.220829 0.292870 0.251838 0.000169 0.472780 0.468093 0.470478 0.000036 0.359402 0.389242 0.372090 0.000041 0.221798 0.289396 0.252758 0.000380 0.219861 0.296344 0.250918 0.000384 0.462741 0.457917 0.460928 0.000072 0.482820 0.478269 0.480029 0.000073 0.354317 0.382082 0.367251 0.000087 0.364488 0.396403 0.376929 0.000091 953.940000 961.370000 958.258633 258.294434 1108.960000 1096.090000 1101.900833 305.282522 7937.100000 7942.540000 7939.840533 492.882861
562 0.220762 0.294192 0.251918 0.000173 0.471995 0.466902 0.470441 0.000036 0.358940 0.389183 0.372105 0.000041 0.220783 0.295243 0.252860 0.000378 0.220742 0.293142 0.250975 0.000387 0.464354 0.456976 0.460955 0.000071 0.479637 0.476829 0.479927 0.000073 0.354747 0.384196 0.367312 0.000087 0.363134 0.394170 0.376899 0.000090 951.750000 964.810000 958.161867 256.937831 1106.420000 1093.430000 1101.694367 302.925865 7941.830000 7941.760000 7940.143767 499.722004
563 0.221095 0.294591 0.251914 0.000172 0.471327 0.468306 0.470354 0.000036 0.358722 0.390134 0.372056 0.000041 0.221212 0.294478 0.252993 0.000387 0.220979 0.294704 0.250835 0.000380 0.461900 0.458749 0.460910 0.000072 0.480753 0.477862 0.479798 0.000075 0.353590 0.384827 0.367348 0.000089 0.363854 0.395441 0.376765 0.000090 955.340000 964.000000 958.221067 259.460297 1109.380000 1090.820000 1101.503467 297.656540 7935.280000 7945.180000 7940.275467 496.969141
564 0.221006 0.294076 0.251853 0.000172 0.471852 0.468242 0.470393 0.000036 0.358972 0.389868 0.372050 0.000041 0.221690 0.291760 0.252662 0.000384 0.220322 0.296393 0.251043 0.000383 0.462757 0.458220 0.460947 0.000071 0.480948 0.478265 0.479839 0.000073 0.354277 0.383313 0.367219 0.000089 0.363667 0.396422 0.376881 0.000090 953.810000 964.840000 958.158433 259.818293 1107.060000 1090.680000 1101.528100 293.140708 7939.130000 7944.480000 7940.313467 487.403737
565 0.220867 0.295406 0.251817 0.000174 0.471847 0.467760 0.470412 0.000035 0.358906 0.390201 0.372045 0.000041 0.220938 0.298791 0.252484 0.000387 0.220796 0.292021 0.251151 0.000380 0.462218 0.458987 0.460958 0.000070 0.481476 0.476533 0.479867 0.000075 0.353642 0.386899 0.367145 0.000090 0.364170 0.393503 0.376945 0.000088 952.520000 964.230000 958.182167 262.593594 1108.350000 1089.730000 1101.242067 291.055480 7939.130000 7946.040000 7940.575767 484.012751
566 0.221112 0.295781 0.251710 0.000173 0.471884 0.468397 0.470357 0.000035 0.359036 0.390720 0.371966 0.000041 0.222042 0.296330 0.252232 0.000383 0.220182 0.295232 0.251187 0.000378 0.462992 0.461009 0.461025 0.000069 0.480775 0.475785 0.479689 0.000073 0.354565 0.386904 0.367068 0.000089 0.363508 0.394536 0.376863 0.000088 952.580000 963.520000 958.154800 266.828472 1108.840000 1091.870000 1101.333400 296.543169 7938.580000 7944.610000 7940.511800 493.560373
567 0.220432 0.295318 0.251629 0.000173 0.472465 0.468406 0.470433 0.000035 0.359050 0.390516 0.371971 0.000041 0.219865 0.299295 0.252034 0.000381 0.220999 0.291342 0.251225 0.000380 0.464076 0.459259 0.461012 0.000069 0.480854 0.477552 0.479854 0.000074 0.354181 0.387275 0.366972 0.000090 0.363919 0.393758 0.376971 0.000089 954.900000 963.020000 958.087667 265.321656 1106.330000 1091.420000 1101.229467 296.798770 7938.770000 7945.560000 7940.682867 488.127438
568 0.220515 0.295129 0.251528 0.000173 0.471477 0.469324 0.470414 0.000036 0.358544 0.390936 0.371915 0.000041 0.220478 0.297226 0.251904 0.000376 0.220552 0.293033 0.251151 0.000381 0.462664 0.460211 0.461031 0.000071 0.480291 0.478437 0.479798 0.000073 0.353680 0.386868 0.366924 0.000088 0.363408 0.395005 0.376907 0.000089 956.890000 965.430000 958.015133 266.417913 1106.480000 1094.640000 1101.263333 300.795601 7936.630000 7939.930000 7940.721533 499.822076
569 0.220133 0.293316 0.251482 0.000171 0.471845 0.468301 0.470401 0.000035 0.358574 0.389558 0.371887 0.000041 0.222477 0.292144 0.251758 0.000370 0.217788 0.294487 0.251205 0.000378 0.462197 0.457510 0.461001 0.000069 0.481492 0.479093 0.479800 0.000074 0.354323 0.383095 0.366842 0.000087 0.362825 0.396020 0.376932 0.000089 956.220000 963.960000 958.086967 268.972748 1108.960000 1093.740000 1101.126967 304.843494 7934.820000 7942.300000 7940.786067 507.491655
570 0.219804 0.294509 0.251542 0.000174 0.472009 0.468406 0.470397 0.000036 0.358517 0.390152 0.371912 0.000042 0.219876 0.299442 0.251907 0.000384 0.219732 0.289577 0.251178 0.000378 0.462552 0.459156 0.460963 0.000071 0.481466 0.477656 0.479831 0.000073 0.353348 0.387285 0.366888 0.000090 0.363686 0.393020 0.376937 0.000090 955.690000 966.020000 958.431200 269.938488 1106.740000 1089.450000 1100.968367 301.314586 7937.570000 7944.530000 7940.600433 503.609301
571 0.220413 0.293803 0.251697 0.000172 0.471858 0.469400 0.470391 0.000035 0.358708 0.390381 0.371979 0.000042 0.220761 0.293615 0.251978 0.000380 0.220065 0.293990 0.251416 0.000376 0.462020 0.460253 0.460969 0.000070 0.481696 0.478547 0.479813 0.000073 0.353453 0.385266 0.366923 0.000089 0.363962 0.395497 0.377034 0.000089 955.730000 960.790000 958.384133 269.195116 1107.390000 1091.780000 1100.649867 302.864850 7936.880000 7947.430000 7940.966000 509.436675
572 0.220191 0.293774 0.251656 0.000170 0.472334 0.468352 0.470372 0.000035 0.358869 0.389792 0.371950 0.000041 0.220156 0.296041 0.251985 0.000375 0.220226 0.291507 0.251327 0.000378 0.462429 0.458435 0.460959 0.000070 0.482239 0.478269 0.479784 0.000073 0.353406 0.385358 0.366921 0.000088 0.364333 0.394226 0.376979 0.000090 957.610000 964.550000 958.741300 271.871414 1108.190000 1092.820000 1100.556167 299.953659 7934.200000 7942.630000 7940.702533 514.034002
573 0.220847 0.293891 0.251596 0.000170 0.471531 0.468075 0.470314 0.000036 0.358723 0.389692 0.371891 0.000041 0.222757 0.292089 0.251851 0.000374 0.218938 0.295693 0.251341 0.000382 0.462023 0.458698 0.460887 0.000071 0.481038 0.477453 0.479741 0.000073 0.354353 0.383724 0.366821 0.000088 0.363093 0.395661 0.376961 0.000091 959.390000 961.570000 959.090567 272.143070 1103.160000 1092.340000 1100.419233 299.011309 7937.450000 7946.090000 7940.490200 515.544582
574 0.220914 0.293754 0.251588 0.000170 0.472205 0.468834 0.470302 0.000036 0.359124 0.390048 0.371881 0.000041 0.220888 0.294344 0.251882 0.000372 0.220939 0.293163 0.251293 0.000385 0.462647 0.460499 0.460819 0.000072 0.481763 0.477169 0.479786 0.000074 0.353856 0.385729 0.366797 0.000089 0.364392 0.394366 0.376964 0.000091 958.810000 966.880000 959.488700 275.482332 1103.990000 1090.360000 1100.241367 297.034749 7937.200000 7942.760000 7940.269933 519.569070
575 0.219928 0.294049 0.251691 0.000175 0.471694 0.468125 0.470229 0.000036 0.358399 0.389791 0.371887 0.000042 0.219725 0.297450 0.252164 0.000378 0.220132 0.290648 0.251218 0.000393 0.461825 0.458939 0.460742 0.000073 0.481562 0.477312 0.479715 0.000073 0.352880 0.386269 0.366882 0.000089 0.363919 0.393313 0.376891 0.000093 957.430000 966.630000 959.781500 280.076380 1106.110000 1089.460000 1099.855800 297.580955 7936.460000 7943.910000 7940.362700 525.584487
576 0.220601 0.294235 0.251672 0.000174 0.471880 0.467906 0.470179 0.000036 0.358805 0.389754 0.371851 0.000042 0.222258 0.293205 0.252323 0.000376 0.218945 0.295264 0.251022 0.000388 0.462093 0.456657 0.460693 0.000074 0.481666 0.479156 0.479665 0.000073 0.354168 0.383103 0.366926 0.000090 0.363441 0.396404 0.376776 0.000092 956.970000 965.250000 960.038500 281.474024 1106.020000 1091.850000 1099.634767 302.458999 7937.010000 7942.900000 7940.326733 538.242901
577 0.220574 0.294411 0.251532 0.000176 0.472169 0.466819 0.470188 0.000037 0.358951 0.389236 0.371792 0.000043 0.223189 0.292548 0.252534 0.000382 0.217959 0.296275 0.250529 0.000384 0.462456 0.458363 0.460591 0.000075 0.481881 0.475275 0.479784 0.000073 0.354786 0.383746 0.366966 0.000091 0.363116 0.394725 0.376619 0.000091 956.000000 966.580000 960.571367 281.027087 1106.230000 1093.620000 1099.638933 303.640802 7937.770000 7939.800000 7939.789700 542.264541
578 0.220380 0.295617 0.251396 0.000176 0.472093 0.468189 0.470124 0.000037 0.358822 0.390532 0.371697 0.000043 0.223610 0.295605 0.252492 0.000377 0.217149 0.295630 0.250300 0.000383 0.462590 0.458174 0.460537 0.000074 0.481597 0.478205 0.479712 0.000074 0.355049 0.385018 0.366917 0.000089 0.362595 0.396046 0.376477 0.000091 958.730000 962.250000 960.765733 283.440441 1107.270000 1091.970000 1099.462600 307.862718 7934.000000 7945.780000 7939.771667 559.350811
579 0.220684 0.294447 0.251349 0.000174 0.471466 0.467858 0.470168 0.000037 0.358614 0.389823 0.371699 0.000042 0.222173 0.294880 0.252495 0.000372 0.219195 0.294013 0.250202 0.000379 0.461719 0.458271 0.460622 0.000074 0.481214 0.477445 0.479713 0.000074 0.353923 0.384745 0.366965 0.000088 0.363305 0.394901 0.376434 0.000091 960.420000 963.740000 960.985000 286.882767 1106.720000 1088.010000 1099.425300 309.913846 7932.860000 7948.250000 7939.589700 555.291867
580 0.219792 0.295049 0.251176 0.000171 0.471537 0.467455 0.470136 0.000038 0.358252 0.389872 0.371604 0.000042 0.222508 0.296688 0.252278 0.000368 0.217077 0.293409 0.250075 0.000380 0.462640 0.458822 0.460569 0.000075 0.480434 0.476088 0.479703 0.000075 0.354580 0.385862 0.366838 0.000087 0.361923 0.393882 0.376371 0.000090 959.700000 967.700000 961.115333 288.017037 1107.950000 1090.310000 1099.508433 303.643801 7932.350000 7941.990000 7939.376233 541.824122
581 0.220131 0.294088 0.251098 0.000171 0.472295 0.468184 0.470167 0.000037 0.358821 0.389841 0.371586 0.000042 0.222732 0.296814 0.252386 0.000378 0.217529 0.291361 0.249810 0.000378 0.462565 0.459250 0.460646 0.000073 0.482025 0.477119 0.479689 0.000075 0.354640 0.386154 0.366929 0.000089 0.363002 0.393528 0.376244 0.000089 957.790000 968.130000 961.277700 290.137699 1107.740000 1091.150000 1099.651533 304.795412 7934.470000 7940.720000 7939.070767 541.329821
582 0.220487 0.293447 0.251188 0.000174 0.471143 0.467480 0.470189 0.000036 0.358348 0.389165 0.371639 0.000042 0.222627 0.294570 0.252489 0.000379 0.218347 0.292324 0.249888 0.000378 0.461628 0.457733 0.460637 0.000071 0.480657 0.477227 0.479742 0.000075 0.354078 0.384309 0.366970 0.000089 0.362617 0.394020 0.376308 0.000089 960.480000 965.800000 961.450833 293.597481 1106.680000 1091.170000 1099.666967 309.033275 7932.840000 7943.030000 7938.882200 545.955630
583 0.220296 0.294302 0.251339 0.000172 0.471558 0.468420 0.470124 0.000037 0.358490 0.390067 0.371671 0.000042 0.222007 0.296587 0.252722 0.000375 0.218585 0.292017 0.249957 0.000381 0.462731 0.458536 0.460529 0.000072 0.480385 0.478304 0.479720 0.000076 0.354405 0.385659 0.367016 0.000088 0.362575 0.394475 0.376327 0.000091 962.800000 967.230000 961.793767 294.061863 1108.330000 1089.890000 1099.687233 314.557108 7928.870000 7942.880000 7938.519000 550.205332
584 0.220005 0.294083 0.251335 0.000170 0.472145 0.468069 0.470176 0.000037 0.358682 0.389775 0.371697 0.000041 0.221297 0.296891 0.252960 0.000376 0.218714 0.291274 0.249710 0.000386 0.463014 0.457201 0.460604 0.000072 0.481275 0.478936 0.479748 0.000077 0.354241 0.385062 0.367164 0.000089 0.363123 0.394488 0.376231 0.000091 961.410000 966.280000 961.848133 295.075642 1106.780000 1087.440000 1099.696600 316.795343 7931.810000 7946.280000 7938.455267 561.293209
585 0.219264 0.293919 0.251231 0.000173 0.472340 0.469460 0.470245 0.000037 0.358456 0.390467 0.371689 0.000042 0.220177 0.293446 0.253018 0.000381 0.218350 0.294393 0.249445 0.000387 0.461897 0.460310 0.460707 0.000073 0.482784 0.478611 0.479783 0.000076 0.353123 0.385221 0.367247 0.000090 0.363789 0.395713 0.376131 0.000093 961.990000 965.610000 962.008000 302.548797 1105.580000 1090.050000 1099.620200 325.796901 7932.430000 7944.340000 7938.371800 575.483178
586 0.219887 0.293184 0.251205 0.000175 0.472272 0.467658 0.470257 0.000037 0.358699 0.389145 0.371684 0.000042 0.221472 0.295496 0.252859 0.000388 0.218303 0.290873 0.249552 0.000386 0.463083 0.457248 0.460735 0.000073 0.481461 0.478067 0.479778 0.000077 0.354358 0.384459 0.367191 0.000092 0.363040 0.393830 0.376176 0.000093 959.170000 966.980000 962.442633 310.126232 1106.380000 1091.050000 1099.617000 336.132377 7934.450000 7941.970000 7937.940367 597.612221
587 0.219918 0.295430 0.251174 0.000174 0.471757 0.469002 0.470244 0.000037 0.358430 0.390895 0.371662 0.000042 0.220334 0.296698 0.252733 0.000393 0.219502 0.294161 0.249614 0.000391 0.462165 0.459329 0.460742 0.000072 0.481349 0.478675 0.479745 0.000076 0.353341 0.386145 0.367138 0.000092 0.363518 0.395644 0.376186 0.000093 961.220000 967.130000 962.639133 309.889553 1104.460000 1088.810000 1099.582067 331.886681 7934.320000 7944.060000 7937.778800 591.891829
588 0.219792 0.294643 0.251110 0.000175 0.471556 0.468135 0.470197 0.000037 0.358262 0.390063 0.371608 0.000043 0.219717 0.294468 0.252775 0.000396 0.219866 0.294817 0.249444 0.000390 0.462915 0.458281 0.460711 0.000072 0.480196 0.477989 0.479684 0.000076 0.353476 0.384565 0.367139 0.000094 0.363048 0.395562 0.376076 0.000093 959.350000 970.410000 962.897300 308.165359 1106.000000 1090.530000 1099.802767 333.279141 7934.650000 7939.060000 7937.299933 596.303926
589 0.219906 0.293497 0.251078 0.000173 0.472377 0.467429 0.470176 0.000037 0.358765 0.389160 0.371582 0.000042 0.221131 0.295184 0.252488 0.000395 0.218680 0.291809 0.249668 0.000389 0.462641 0.458242 0.460738 0.000073 0.482112 0.476616 0.479614 0.000078 0.353962 0.384866 0.367025 0.000094 0.363568 0.393453 0.376138 0.000092 959.390000 969.610000 963.358967 313.013118 1108.960000 1089.520000 1099.882767 334.319381 7931.650000 7940.870000 7936.758267 605.126012
590 0.219939 0.294843 0.251102 0.000173 0.471852 0.468111 0.470113 0.000037 0.358491 0.390141 0.371558 0.000042 0.221481 0.296839 0.252482 0.000396 0.218399 0.292848 0.249722 0.000384 0.462827 0.458933 0.460622 0.000073 0.480877 0.477289 0.479604 0.000077 0.354221 0.385990 0.366959 0.000093 0.362762 0.394291 0.376157 0.000092 959.960000 966.240000 963.598400 326.399741 1104.620000 1088.710000 1099.982933 332.812055 7935.420000 7945.050000 7936.418667 622.566879
591 0.220105 0.294024 0.251255 0.000175 0.472529 0.467138 0.470197 0.000037 0.358938 0.389237 0.371673 0.000042 0.220722 0.296672 0.252532 0.000400 0.219488 0.291377 0.249978 0.000389 0.462252 0.458842 0.460772 0.000071 0.482805 0.475434 0.479622 0.000077 0.353564 0.385865 0.367064 0.000093 0.364313 0.392608 0.376282 0.000092 961.060000 967.440000 963.834500 329.570859 1105.270000 1092.900000 1099.938600 331.228723 7933.670000 7939.660000 7936.226900 627.448361
592 0.220286 0.295453 0.251298 0.000175 0.471755 0.467841 0.470146 0.000037 0.358594 0.390266 0.371664 0.000042 0.220792 0.299071 0.252558 0.000406 0.219780 0.291835 0.250038 0.000388 0.462302 0.458418 0.460705 0.000073 0.481208 0.477263 0.479587 0.000077 0.353623 0.386712 0.367039 0.000096 0.363566 0.393821 0.376290 0.000092 961.250000 962.350000 963.817333 338.123620 1106.340000 1092.370000 1099.737500 330.069112 7932.410000 7945.280000 7936.445167 628.161804
593 0.219720 0.295007 0.251253 0.000178 0.471968 0.467243 0.470166 0.000036 0.358456 0.389737 0.371655 0.000043 0.220584 0.295469 0.252292 0.000409 0.218856 0.294546 0.250214 0.000389 0.463121 0.457590 0.460797 0.000073 0.480814 0.476896 0.479535 0.000075 0.353980 0.384635 0.366970 0.000094 0.362933 0.394838 0.376340 0.000093 958.210000 970.330000 963.710400 339.020366 1105.920000 1088.110000 1099.778500 330.381040 7935.870000 7941.560000 7936.511100 630.152312
594 0.219199 0.294833 0.251194 0.000177 0.472220 0.468009 0.470116 0.000037 0.358361 0.390080 0.371601 0.000042 0.218376 0.295573 0.251940 0.000398 0.220022 0.294094 0.250448 0.000394 0.462928 0.459270 0.460835 0.000072 0.481513 0.476747 0.479398 0.000077 0.352880 0.385606 0.366832 0.000092 0.363842 0.394553 0.376370 0.000092 961.150000 967.750000 963.611867 337.705730 1105.930000 1089.550000 1099.672700 328.893416 7932.920000 7942.700000 7936.715433 630.312439
595 0.219499 0.294357 0.251063 0.000177 0.472785 0.468119 0.470179 0.000036 0.358806 0.389926 0.371577 0.000042 0.220635 0.294044 0.251707 0.000407 0.218363 0.294669 0.250420 0.000394 0.463472 0.458374 0.460995 0.000070 0.482097 0.477865 0.479364 0.000077 0.354195 0.384425 0.366815 0.000093 0.363417 0.395427 0.376339 0.000093 961.360000 968.530000 963.468367 335.309228 1105.120000 1091.940000 1099.528400 329.108259 7933.520000 7939.530000 7937.003233 638.072932
596 0.218867 0.293658 0.250916 0.000177 0.472359 0.468127 0.470230 0.000036 0.358288 0.389616 0.371538 0.000042 0.220386 0.296577 0.251560 0.000401 0.217348 0.290739 0.250271 0.000396 0.462549 0.459470 0.461010 0.000070 0.482170 0.476785 0.479450 0.000077 0.353576 0.386168 0.366758 0.000092 0.363000 0.393064 0.376319 0.000092 961.570000 969.430000 963.247033 330.586948 1103.650000 1090.050000 1099.355033 320.160252 7934.780000 7940.520000 7937.397933 632.249660
597 0.219027 0.294259 0.250657 0.000176 0.472071 0.467779 0.470294 0.000036 0.358201 0.389695 0.371457 0.000042 0.220143 0.295035 0.251256 0.000398 0.217911 0.293484 0.250058 0.000390 0.463928 0.458368 0.461078 0.000068 0.480215 0.477190 0.479510 0.000078 0.354224 0.384868 0.366658 0.000091 0.362178 0.394522 0.376257 0.000092 960.180000 971.180000 963.281533 320.168459 1103.410000 1089.500000 1099.039633 313.515322 7936.410000 7939.320000 7937.678833 629.350215
598 0.219290 0.294633 0.250361 0.000177 0.472935 0.467670 0.470344 0.000036 0.358795 0.389803 0.371352 0.000042 0.217760 0.299375 0.250906 0.000398 0.220820 0.289891 0.249816 0.000388 0.463799 0.459270 0.461147 0.000068 0.482070 0.476069 0.479542 0.000077 0.353082 0.387317 0.366538 0.000090 0.364508 0.392289 0.376165 0.000091 961.380000 968.090000 963.472867 318.442970 1106.800000 1092.380000 1098.890033 307.037068 7931.820000 7939.530000 7937.637100 622.623647
599 0.218957 0.294352 0.250261 0.000176 0.471123 0.468679 0.470330 0.000035 0.357648 0.390232 0.371298 0.000042 0.220373 0.295806 0.250542 0.000397 0.217541 0.292897 0.249979 0.000397 0.461678 0.459359 0.461141 0.000067 0.480568 0.478000 0.479518 0.000075 0.353091 0.385760 0.366371 0.000090 0.362206 0.394704 0.376226 0.000093 961.380000 963.290000 963.653000 311.986404 1104.250000 1093.160000 1098.606433 301.171204 7934.370000 7943.550000 7937.740567 606.807894
600 0.219414 0.292705 0.250038 0.000169 0.471946 0.467934 0.470365 0.000036 0.358306 0.389081 0.371218 0.000041 0.220641 0.293543 0.250466 0.000390 0.218187 0.291868 0.249610 0.000394 0.462437 0.457817 0.461210 0.000068 0.481455 0.478050 0.479520 0.000077 0.353628 0.383893 0.366375 0.000088 0.362984 0.394268 0.376060 0.000093 959.840000 966.060000 963.922567 304.173361 1104.800000 1088.870000 1098.281800 299.093486 7935.360000 7945.070000 7937.795633 597.798456
601 0.219155 0.292844 0.250169 0.000171 0.472160 0.467310 0.470318 0.000036 0.358308 0.388801 0.371251 0.000041 0.220015 0.292745 0.250563 0.000391 0.218295 0.292943 0.249775 0.000389 0.463733 0.458719 0.461154 0.000067 0.480588 0.475902 0.479482 0.000077 0.354060 0.384031 0.366388 0.000088 0.362556 0.393570 0.376114 0.000093 962.020000 970.650000 964.185033 306.219530 1103.490000 1090.140000 1098.168467 304.952887 7934.490000 7939.210000 7937.646500 600.219711
602 0.219089 0.293238 0.250201 0.000171 0.471389 0.467970 0.470389 0.000036 0.357854 0.389340 0.371304 0.000041 0.220213 0.293769 0.250462 0.000386 0.217964 0.292706 0.249939 0.000395 0.462633 0.457577 0.461260 0.000069 0.480144 0.478363 0.479517 0.000075 0.353544 0.383864 0.366401 0.000089 0.362163 0.394817 0.376207 0.000094 959.680000 968.660000 964.306133 299.073129 1105.280000 1087.730000 1097.934233 306.232750 7935.040000 7943.610000 7937.759633 593.122374
603 0.219074 0.293048 0.250303 0.000172 0.472083 0.468470 0.470355 0.000036 0.358229 0.389530 0.371332 0.000041 0.220408 0.291324 0.250448 0.000388 0.217740 0.294772 0.250159 0.000388 0.462982 0.458325 0.461138 0.000070 0.481184 0.478615 0.479572 0.000074 0.353824 0.383174 0.366327 0.000088 0.362634 0.395886 0.376336 0.000093 960.890000 969.880000 964.443500 299.623836 1105.590000 1085.810000 1097.983933 306.996978 7933.520000 7944.310000 7937.572567 591.194414
604 0.219045 0.294608 0.250371 0.000175 0.471981 0.468131 0.470353 0.000037 0.358160 0.390045 0.371361 0.000042 0.220924 0.293395 0.250474 0.000393 0.217166 0.295821 0.250268 0.000393 0.462113 0.458336 0.461166 0.000069 0.481848 0.477926 0.479539 0.000077 0.353578 0.384112 0.366355 0.000090 0.362741 0.395979 0.376367 0.000094 960.750000 967.880000 964.660467 299.344546 1104.910000 1084.520000 1097.895333 307.836456 7934.340000 7947.600000 7937.444200 591.183217
605 0.218621 0.293877 0.250309 0.000177 0.472732 0.468733 0.470334 0.000036 0.358382 0.390048 0.371323 0.000042 0.218270 0.294506 0.250342 0.000395 0.218971 0.293249 0.250275 0.000399 0.463513 0.458101 0.461107 0.000070 0.481951 0.479364 0.479561 0.000075 0.353154 0.384483 0.366263 0.000090 0.363610 0.395612 0.376382 0.000094 960.980000 967.420000 964.819200 296.265290 1104.910000 1090.670000 1097.843067 303.754942 7934.110000 7941.910000 7937.337733 583.430015
606 0.218769 0.293915 0.250214 0.000176 0.471795 0.467705 0.470343 0.000036 0.357933 0.389500 0.371285 0.000042 0.218972 0.293561 0.250409 0.000397 0.218565 0.294270 0.250020 0.000401 0.462501 0.458781 0.461042 0.000070 0.481088 0.476629 0.479644 0.000075 0.352913 0.384432 0.366257 0.000091 0.362953 0.394568 0.376313 0.000094 958.690000 965.660000 964.970800 293.438304 1104.760000 1091.460000 1097.816300 299.851759 7936.550000 7942.880000 7937.212900 574.272370
607 0.218873 0.293090 0.250127 0.000174 0.472573 0.467982 0.470393 0.000036 0.358408 0.389281 0.371273 0.000042 0.220042 0.296006 0.250335 0.000397 0.217704 0.290174 0.249919 0.000395 0.462794 0.458999 0.461049 0.000069 0.482351 0.476966 0.479737 0.000074 0.353556 0.385652 0.366227 0.000091 0.363260 0.392909 0.376319 0.000093 962.310000 968.980000 965.064600 289.324507 1102.550000 1089.650000 1097.749067 296.746095 7935.140000 7941.370000 7937.186333 568.501186
608 0.218442 0.292386 0.250184 0.000174 0.473160 0.468353 0.470325 0.000037 0.358537 0.389168 0.371262 0.000042 0.220582 0.295273 0.250388 0.000387 0.216302 0.289498 0.249981 0.000392 0.463086 0.458019 0.461045 0.000071 0.483233 0.478687 0.479606 0.000076 0.353959 0.384783 0.366249 0.000089 0.363114 0.393552 0.376275 0.000092 959.070000 970.640000 965.139000 283.432492 1103.700000 1090.200000 1097.795233 293.323025 7937.230000 7939.160000 7937.065767 559.497281
609 0.218676 0.293302 0.250246 0.000179 0.471653 0.468419 0.470301 0.000036 0.357813 0.389616 0.371276 0.000043 0.219723 0.292292 0.250598 0.000392 0.217630 0.294312 0.249894 0.000401 0.462683 0.458882 0.460964 0.000070 0.480622 0.477956 0.479638 0.000075 0.353351 0.383916 0.366299 0.000091 0.362276 0.395316 0.376253 0.000093 960.290000 970.700000 965.207767 285.936845 1104.380000 1087.060000 1097.640667 292.739430 7935.330000 7942.240000 7937.151567 560.371768
610 0.218340 0.294406 0.250146 0.000178 0.472212 0.468769 0.470301 0.000036 0.357969 0.390306 0.371231 0.000042 0.219526 0.291457 0.250516 0.000387 0.217153 0.297355 0.249776 0.000402 0.462650 0.459461 0.460842 0.000070 0.481773 0.478078 0.479760 0.000075 0.353245 0.383859 0.366196 0.000089 0.362694 0.396753 0.376267 0.000093 962.090000 970.220000 965.191067 284.552614 1101.890000 1087.820000 1097.593100 289.952974 7936.020000 7941.960000 7937.215833 549.734076
611 0.218795 0.293326 0.249956 0.000180 0.471747 0.468405 0.470282 0.000036 0.357919 0.389619 0.371136 0.000042 0.221138 0.294760 0.250391 0.000395 0.216453 0.291892 0.249521 0.000402 0.461920 0.459487 0.460903 0.000071 0.481574 0.477323 0.479662 0.000075 0.353568 0.385360 0.366172 0.000092 0.362269 0.393879 0.376099 0.000093 960.840000 972.030000 965.069667 288.703636 1101.270000 1088.260000 1097.629633 291.640073 7937.890000 7939.710000 7937.300700 556.723619
612 0.218492 0.293247 0.249739 0.000179 0.473492 0.467277 0.470348 0.000036 0.358742 0.388964 0.371074 0.000042 0.222188 0.295743 0.250290 0.000391 0.214797 0.290752 0.249188 0.000402 0.464382 0.458020 0.460807 0.000071 0.482602 0.476534 0.479888 0.000074 0.355395 0.384995 0.366075 0.000092 0.362089 0.392932 0.376073 0.000093 961.650000 969.900000 965.051100 290.923871 1102.040000 1090.890000 1097.504200 294.755831 7936.310000 7939.210000 7937.444700 556.634392
613 0.218761 0.292778 0.249579 0.000178 0.471891 0.467039 0.470308 0.000036 0.357983 0.388622 0.370980 0.000042 0.221409 0.291606 0.250146 0.000382 0.216114 0.293950 0.249012 0.000398 0.461826 0.456851 0.460756 0.000072 0.481956 0.477227 0.479859 0.000073 0.353638 0.382491 0.365981 0.000090 0.362327 0.394753 0.375978 0.000092 963.560000 966.530000 965.050500 293.255802 1101.870000 1089.120000 1097.272267 291.511129 7934.570000 7944.350000 7937.677233 541.936565
614 0.218360 0.293193 0.249505 0.000177 0.472496 0.468907 0.470283 0.000036 0.358134 0.389836 0.370933 0.000042 0.220224 0.293621 0.250115 0.000382 0.216495 0.292764 0.248896 0.000400 0.462886 0.459706 0.460711 0.000072 0.482105 0.478108 0.479856 0.000073 0.353688 0.384968 0.365942 0.000091 0.362581 0.394703 0.375924 0.000092 962.930000 968.080000 965.176100 291.624476 1100.290000 1088.600000 1096.827867 293.462261 7936.780000 7943.320000 7937.996033 532.161645
615 0.218410 0.292838 0.249437 0.000173 0.471940 0.468780 0.470400 0.000036 0.357852 0.389606 0.370966 0.000041 0.221683 0.293134 0.250205 0.000379 0.215137 0.292542 0.248668 0.000396 0.463279 0.459145 0.460883 0.000072 0.480601 0.478414 0.479918 0.000074 0.354561 0.384440 0.366078 0.000090 0.361142 0.394772 0.375855 0.000091 964.010000 971.080000 965.411867 297.103017 1101.440000 1087.590000 1096.363367 288.201544 7934.550000 7941.330000 7938.224767 522.251465
616 0.218480 0.292085 0.249380 0.000172 0.471170 0.467583 0.470388 0.000036 0.357459 0.388609 0.370934 0.000041 0.220596 0.294981 0.250229 0.000378 0.216364 0.289188 0.248530 0.000397 0.460770 0.457970 0.460799 0.000073 0.481570 0.477197 0.479977 0.000072 0.352692 0.384625 0.366043 0.000090 0.362227 0.392593 0.375826 0.000092 962.160000 968.330000 965.733700 302.856251 1101.670000 1088.830000 1096.074133 277.344138 7936.170000 7942.840000 7938.192167 509.391984
617 0.218586 0.292233 0.249541 0.000172 0.473254 0.467257 0.470410 0.000036 0.358654 0.388496 0.371019 0.000041 0.221945 0.291557 0.250572 0.000374 0.215226 0.292909 0.248510 0.000403 0.462749 0.457735 0.460787 0.000072 0.483760 0.476780 0.480032 0.000073 0.354387 0.382955 0.366190 0.000090 0.362920 0.394038 0.375847 0.000094 963.660000 974.910000 966.148600 299.264875 1102.870000 1089.460000 1095.747367 277.079418 7933.470000 7935.630000 7938.104033 503.134251
618 0.218713 0.292398 0.249656 0.000175 0.471856 0.467046 0.470380 0.000036 0.357942 0.388455 0.371054 0.000042 0.222538 0.288849 0.250917 0.000376 0.214887 0.295946 0.248394 0.000408 0.463201 0.457247 0.460751 0.000072 0.480512 0.476846 0.480009 0.000073 0.354903 0.381468 0.366326 0.000089 0.360981 0.395441 0.375782 0.000094 964.420000 971.640000 966.426833 306.670951 1100.280000 1084.800000 1095.428933 282.814208 7935.300000 7943.560000 7938.144233 505.592872
619 0.218006 0.292924 0.249600 0.000174 0.472683 0.468961 0.470435 0.000036 0.358078 0.389744 0.371059 0.000041 0.220814 0.291043 0.251110 0.000375 0.215197 0.294805 0.248090 0.000411 0.462932 0.457996 0.460789 0.000073 0.482435 0.479926 0.480080 0.000074 0.353979 0.382867 0.366434 0.000090 0.362178 0.396621 0.375684 0.000095 966.030000 972.790000 966.712867 307.195295 1100.490000 1086.230000 1095.219133 282.970589 7933.480000 7940.980000 7938.068000 496.369573
620 0.218271 0.293907 0.249661 0.000172 0.471815 0.466775 0.470458 0.000036 0.357720 0.388985 0.371100 0.000041 0.221341 0.293052 0.251499 0.000382 0.215201 0.294761 0.247822 0.000410 0.462454 0.455844 0.460821 0.000072 0.481175 0.477706 0.480096 0.000072 0.353954 0.382588 0.366626 0.000091 0.361487 0.395381 0.375573 0.000095 964.580000 970.330000 966.931867 307.393150 1101.560000 1088.720000 1094.861000 285.000513 7933.860000 7940.950000 7938.207133 498.018897
621 0.218237 0.291670 0.249814 0.000173 0.471685 0.467379 0.470417 0.000035 0.357633 0.388310 0.371146 0.000041 0.221024 0.292397 0.251803 0.000381 0.215450 0.290942 0.247825 0.000410 0.462619 0.457509 0.460774 0.000071 0.480751 0.477248 0.480060 0.000073 0.353901 0.383209 0.366737 0.000091 0.361366 0.393411 0.375554 0.000096 967.220000 972.120000 966.924333 310.078808 1101.200000 1084.770000 1094.695200 294.869288 7931.580000 7943.110000 7938.380467 508.789624
622 0.218318 0.292536 0.249811 0.000175 0.471436 0.467688 0.470466 0.000036 0.357533 0.388870 0.371171 0.000042 0.221489 0.292551 0.251843 0.000382 0.215148 0.292520 0.247780 0.000402 0.461575 0.456778 0.460833 0.000073 0.481297 0.478598 0.480099 0.000074 0.353536 0.382876 0.366788 0.000091 0.361530 0.394863 0.375555 0.000094 965.750000 973.490000 967.108367 310.216317 1099.910000 1089.630000 1094.618900 299.587965 7934.340000 7936.880000 7938.272733 508.958227
623 0.218467 0.292006 0.249831 0.000178 0.471732 0.468849 0.470451 0.000035 0.357763 0.389270 0.371172 0.000043 0.221313 0.293484 0.251854 0.000385 0.215620 0.290528 0.247808 0.000402 0.462217 0.458367 0.460836 0.000071 0.481247 0.479332 0.480066 0.000073 0.353810 0.384169 0.366794 0.000092 0.361715 0.394370 0.375550 0.000094 965.140000 970.130000 967.469400 310.303018 1101.740000 1084.860000 1094.545500 303.400110 7933.120000 7945.010000 7937.985100 523.727612
624 0.218192 0.292612 0.249556 0.000177 0.472429 0.467259 0.470451 0.000035 0.358023 0.388668 0.371049 0.000042 0.222882 0.293485 0.251845 0.000384 0.213502 0.291739 0.247268 0.000395 0.463244 0.458857 0.460822 0.000069 0.481615 0.475662 0.480081 0.000073 0.355081 0.384440 0.366782 0.000091 0.360964 0.392897 0.375315 0.000093 966.430000 974.900000 967.537267 304.881234 1100.270000 1085.980000 1094.580200 301.189323 7933.300000 7939.120000 7937.882533 518.370226
625 0.218212 0.292916 0.249425 0.000174 0.472307 0.468921 0.470539 0.000035 0.357964 0.389719 0.371038 0.000042 0.221952 0.296119 0.251790 0.000384 0.214471 0.289713 0.247061 0.000389 0.462874 0.458943 0.460949 0.000070 0.481739 0.478899 0.480128 0.000073 0.354459 0.385672 0.366828 0.000091 0.361469 0.393765 0.375248 0.000091 966.110000 970.290000 967.478267 307.126823 1100.020000 1085.190000 1094.673133 302.930385 7933.870000 7944.520000 7937.848600 521.648903
626 0.218208 0.292806 0.249506 0.000175 0.472386 0.467793 0.470416 0.000036 0.358006 0.389049 0.371006 0.000042 0.221991 0.295911 0.251915 0.000378 0.214425 0.289701 0.247097 0.000392 0.462510 0.458101 0.460861 0.000070 0.482263 0.477485 0.479970 0.000073 0.354276 0.385115 0.366835 0.000090 0.361736 0.392982 0.375177 0.000092 964.400000 971.840000 967.599733 311.041864 1100.150000 1086.210000 1094.770333 304.281831 7935.450000 7941.950000 7937.629933 532.896787
627 0.217786 0.292628 0.249278 0.000176 0.472818 0.468438 0.470368 0.000035 0.358053 0.389323 0.370878 0.000042 0.220485 0.298112 0.251649 0.000381 0.215087 0.287144 0.246908 0.000394 0.463194 0.458522 0.460713 0.000071 0.482441 0.478354 0.480024 0.000072 0.353975 0.386337 0.366634 0.000091 0.362132 0.392309 0.375121 0.000092 965.710000 971.600000 967.655567 309.080243 1102.930000 1086.870000 1094.768333 290.403822 7931.360000 7941.530000 7937.576100 535.189902
628 0.217490 0.293051 0.249158 0.000178 0.471967 0.468423 0.470375 0.000035 0.357452 0.389506 0.370828 0.000042 0.222443 0.293780 0.251464 0.000377 0.212536 0.292322 0.246852 0.000401 0.462737 0.458231 0.460735 0.000071 0.481197 0.478615 0.480015 0.000072 0.354605 0.384228 0.366563 0.000090 0.360300 0.394783 0.375091 0.000093 965.740000 967.090000 967.904600 302.802625 1099.970000 1086.370000 1094.748433 288.911720 7934.290000 7946.540000 7937.346967 529.158595
629 0.217218 0.291342 0.249225 0.000176 0.473176 0.468389 0.470462 0.000036 0.357995 0.388718 0.370905 0.000042 0.219950 0.292006 0.251608 0.000379 0.214487 0.290679 0.246843 0.000393 0.463407 0.458030 0.460825 0.000072 0.482945 0.478749 0.480099 0.000072 0.353851 0.383319 0.366677 0.000090 0.362139 0.394117 0.375134 0.000091 963.090000 973.030000 967.902367 309.801148 1099.940000 1083.760000 1094.787833 285.515127 7936.970000 7943.210000 7937.309800 532.443612
630 0.217255 0.291513 0.249116 0.000176 0.472560 0.468072 0.470465 0.000037 0.357673 0.388620 0.370858 0.000042 0.220073 0.291514 0.251486 0.000379 0.214438 0.291512 0.246747 0.000393 0.463593 0.458797 0.460899 0.000073 0.481526 0.477348 0.480032 0.000073 0.354009 0.383519 0.366663 0.000089 0.361336 0.393721 0.375053 0.000092 965.660000 974.590000 968.147900 303.204787 1099.750000 1086.220000 1094.679533 275.682737 7934.590000 7939.190000 7937.172567 525.533478
631 0.217383 0.292799 0.249271 0.000180 0.472341 0.468093 0.470417 0.000036 0.357610 0.389210 0.370901 0.000042 0.220054 0.293716 0.251730 0.000382 0.214712 0.291881 0.246812 0.000399 0.462540 0.458337 0.460818 0.000073 0.482141 0.477848 0.480017 0.000073 0.353421 0.384258 0.366728 0.000090 0.361798 0.394163 0.375074 0.000092 964.460000 976.070000 968.370300 294.658169 1099.040000 1084.470000 1094.542400 269.543304 7936.500000 7939.460000 7937.087300 520.621674
632 0.217477 0.291866 0.249032 0.000177 0.472213 0.469188 0.470555 0.000036 0.357582 0.389393 0.370869 0.000042 0.220393 0.294289 0.251773 0.000380 0.214561 0.289443 0.246290 0.000392 0.462366 0.458674 0.460841 0.000072 0.482061 0.479703 0.480269 0.000071 0.353478 0.384701 0.366760 0.000090 0.361686 0.394086 0.374978 0.000090 963.180000 973.740000 968.395567 291.276690 1099.560000 1087.280000 1094.373467 275.659265 7937.260000 7938.980000 7937.230967 523.717752
633 0.217442 0.292221 0.248968 0.000178 0.471927 0.468624 0.470603 0.000036 0.357409 0.389242 0.370867 0.000042 0.220099 0.294629 0.251718 0.000377 0.214784 0.289812 0.246218 0.000391 0.462476 0.459835 0.460931 0.000073 0.481379 0.477412 0.480274 0.000073 0.353407 0.385493 0.366785 0.000090 0.361411 0.392992 0.374949 0.000090 966.260000 973.910000 968.453600 294.902272 1100.090000 1084.800000 1094.074600 274.471219 7933.650000 7941.290000 7937.471800 528.803946
634 0.217260 0.293498 0.248900 0.000179 0.472103 0.467705 0.470613 0.000037 0.357424 0.389312 0.370842 0.000042 0.220185 0.295597 0.251789 0.000380 0.214334 0.291399 0.246010 0.000395 0.462775 0.457999 0.460912 0.000074 0.481432 0.477411 0.480313 0.000072 0.353609 0.384918 0.366807 0.000090 0.361238 0.393706 0.374877 0.000091 964.310000 972.520000 968.425033 296.805550 1098.930000 1085.390000 1093.903567 273.302204 7936.760000 7942.090000 7937.671400 523.589771
635 0.217212 0.292232 0.248749 0.000175 0.472624 0.468836 0.470592 0.000037 0.357689 0.389364 0.370763 0.000042 0.220213 0.292435 0.251639 0.000372 0.214211 0.292028 0.245860 0.000398 0.462352 0.460626 0.460852 0.000073 0.482897 0.477045 0.480332 0.000071 0.353390 0.384940 0.366706 0.000089 0.361988 0.393787 0.374820 0.000093 964.930000 973.750000 968.510000 298.532852 1098.170000 1084.020000 1093.650833 273.105153 7936.900000 7942.230000 7937.839167 521.992768
636 0.217277 0.291943 0.248751 0.000174 0.472993 0.467888 0.470608 0.000037 0.357921 0.388712 0.370772 0.000042 0.220071 0.295764 0.251684 0.000370 0.214482 0.288121 0.245818 0.000391 0.462401 0.457797 0.460870 0.000074 0.483586 0.477978 0.480345 0.000073 0.353352 0.384883 0.366736 0.000089 0.362489 0.392542 0.374808 0.000091 964.080000 975.320000 968.584033 294.272091 1099.280000 1086.140000 1093.340100 270.721101 7936.640000 7938.540000 7938.075867 511.337921
637 0.217102 0.291784 0.248803 0.000174 0.473377 0.468931 0.470675 0.000037 0.358053 0.389215 0.370833 0.000042 0.220487 0.295624 0.251895 0.000370 0.213716 0.287944 0.245710 0.000392 0.463285 0.458640 0.460906 0.000073 0.483468 0.479222 0.480445 0.000072 0.354026 0.385283 0.366851 0.000088 0.362080 0.393147 0.374814 0.000092 963.120000 971.720000 968.885967 295.301307 1099.180000 1083.120000 1093.145533 266.371393 7937.700000 7945.160000 7937.968500 503.076352
638 0.216962 0.291799 0.248878 0.000174 0.472176 0.468741 0.470673 0.000036 0.357329 0.389117 0.370865 0.000042 0.221110 0.294458 0.252054 0.000372 0.212814 0.289140 0.245702 0.000387 0.462097 0.458753 0.460890 0.000072 0.482254 0.478730 0.480457 0.000071 0.353653 0.384820 0.366914 0.000088 0.361006 0.393414 0.374817 0.000091 963.110000 970.780000 969.001700 301.037076 1098.220000 1085.770000 1092.777200 267.121569 7938.670000 7943.450000 7938.221100 507.027566
639 0.217231 0.292182 0.248894 0.000178 0.472689 0.468483 0.470610 0.000037 0.357733 0.389148 0.370838 0.000043 0.221623 0.297548 0.252109 0.000375 0.212839 0.286816 0.245678 0.000392 0.462772 0.459443 0.460845 0.000074 0.482606 0.477523 0.480375 0.000071 0.354255 0.386590 0.366914 0.000089 0.361211 0.391705 0.374762 0.000092 962.570000 975.000000 969.096000 308.210247 1098.030000 1084.440000 1092.475200 274.792898 7939.400000 7940.560000 7938.428800 508.650978
640 0.217579 0.291548 0.248887 0.000175 0.472102 0.468315 0.470565 0.000037 0.357567 0.388770 0.370810 0.000042 0.221660 0.292789 0.252100 0.000369 0.213499 0.290308 0.245674 0.000387 0.461990 0.459524 0.460737 0.000074 0.482213 0.477105 0.480393 0.000071 0.353841 0.384493 0.366851 0.000088 0.361292 0.393046 0.374770 0.000091 961.990000 973.220000 968.968433 310.683487 1099.330000 1084.010000 1092.404967 277.024249 7938.680000 7942.770000 7938.626600 515.077321
641 0.217467 0.291598 0.248720 0.000176 0.472813 0.468666 0.470519 0.000036 0.357907 0.388986 0.370709 0.000043 0.221115 0.292472 0.252082 0.000372 0.213819 0.290725 0.245357 0.000386 0.462685 0.459398 0.460759 0.000071 0.482941 0.477934 0.480280 0.000071 0.353979 0.384281 0.366854 0.000089 0.361836 0.393690 0.374564 0.000091 963.450000 974.530000 968.809700 311.277799 1097.340000 1082.890000 1092.489233 276.286754 7939.210000 7942.580000 7938.701067 521.134201
642 0.217785 0.292049 0.248723 0.000175 0.471934 0.468388 0.470488 0.000036 0.357567 0.389036 0.370693 0.000042 0.223953 0.294756 0.252167 0.000372 0.211618 0.289342 0.245279 0.000385 0.461759 0.459458 0.460681 0.000073 0.482109 0.477319 0.480294 0.000071 0.354746 0.385342 0.366850 0.000089 0.360388 0.392729 0.374537 0.000090 962.960000 975.710000 968.533100 315.056340 1098.320000 1083.530000 1092.364733 281.853279 7938.720000 7940.760000 7939.102167 541.011742
643 0.217628 0.292014 0.248728 0.000174 0.473059 0.467308 0.470510 0.000037 0.358115 0.388426 0.370708 0.000042 0.222213 0.289165 0.252166 0.000371 0.213043 0.294863 0.245291 0.000385 0.462424 0.457279 0.460631 0.000073 0.483694 0.477337 0.480389 0.000073 0.354329 0.381628 0.366822 0.000090 0.361901 0.395224 0.374594 0.000091 964.960000 970.720000 968.326900 312.028487 1096.910000 1083.390000 1092.317100 283.916876 7938.130000 7945.890000 7939.356000 544.453422
644 0.217431 0.291213 0.248880 0.000173 0.471885 0.468193 0.470475 0.000036 0.357381 0.388552 0.370758 0.000042 0.222415 0.292680 0.252251 0.000370 0.212447 0.289746 0.245509 0.000388 0.461624 0.459065 0.460558 0.000074 0.482146 0.477320 0.480393 0.000072 0.353980 0.384192 0.366820 0.000090 0.360781 0.392912 0.374695 0.000090 964.770000 973.400000 968.117767 316.153158 1094.820000 1080.270000 1092.291400 285.276784 7940.410000 7946.330000 7939.590833 554.698204
645 0.217528 0.291374 0.248953 0.000174 0.472348 0.468315 0.470447 0.000037 0.357679 0.388692 0.370775 0.000042 0.221912 0.292664 0.252482 0.000371 0.213144 0.290085 0.245424 0.000393 0.462372 0.457933 0.460490 0.000075 0.482323 0.478697 0.480405 0.000071 0.354165 0.383562 0.366887 0.000090 0.361192 0.393821 0.374663 0.000090 966.250000 971.510000 967.998133 318.785368 1096.180000 1083.260000 1091.956833 288.997946 7937.570000 7945.230000 7940.045033 560.992696
646 0.217756 0.292195 0.249039 0.000177 0.472192 0.467158 0.470393 0.000037 0.357696 0.388425 0.370784 0.000042 0.222509 0.294948 0.252856 0.000373 0.213003 0.289441 0.245222 0.000400 0.461684 0.456401 0.460389 0.000075 0.482699 0.477915 0.480398 0.000072 0.354055 0.383747 0.366999 0.000090 0.361336 0.393102 0.374569 0.000092 963.660000 970.670000 967.835700 314.319276 1096.720000 1085.970000 1091.601900 293.458037 7939.620000 7943.360000 7940.562400 568.173388
647 0.217469 0.292894 0.248878 0.000176 0.471385 0.468318 0.470403 0.000036 0.357123 0.389377 0.370717 0.000043 0.223081 0.297580 0.252806 0.000371 0.211858 0.288208 0.244949 0.000400 0.461193 0.458681 0.460352 0.000074 0.481577 0.477956 0.480455 0.000073 0.354042 0.386185 0.366956 0.000090 0.360204 0.392569 0.374477 0.000093 967.570000 971.170000 967.546267 304.286104 1095.230000 1082.710000 1091.324733 299.253366 7937.200000 7946.120000 7941.129000 576.889638
648 0.217639 0.292323 0.248917 0.000176 0.472029 0.467983 0.470426 0.000036 0.357554 0.388936 0.370747 0.000043 0.222696 0.293887 0.253041 0.000376 0.212582 0.290758 0.244792 0.000395 0.461871 0.457265 0.460358 0.000075 0.482187 0.478701 0.480495 0.000071 0.354242 0.383745 0.367065 0.000090 0.360865 0.394127 0.374429 0.000091 966.770000 972.080000 967.860067 308.714990 1097.420000 1082.600000 1090.942433 303.378588 7935.810000 7945.320000 7941.197500 589.978464
649 0.217310 0.292344 0.248925 0.000177 0.472443 0.467753 0.470389 0.000036 0.357633 0.388819 0.370730 0.000042 0.221675 0.297114 0.253189 0.000377 0.212944 0.287573 0.244661 0.000398 0.463310 0.456392 0.460291 0.000076 0.481577 0.479113 0.480487 0.000069 0.354574 0.384717 0.367095 0.000090 0.360692 0.392920 0.374365 0.000092 964.540000 973.400000 968.008167 309.864878 1098.810000 1081.530000 1090.908400 303.317110 7936.650000 7945.070000 7941.083433 594.776551
650 0.217838 0.293174 0.248912 0.000177 0.471765 0.468254 0.470365 0.000037 0.357498 0.389468 0.370711 0.000043 0.222895 0.295352 0.253307 0.000377 0.212780 0.290996 0.244518 0.000399 0.460867 0.457953 0.460240 0.000076 0.482662 0.478555 0.480490 0.000071 0.353780 0.384783 0.367120 0.000091 0.361215 0.394154 0.374303 0.000092 963.530000 974.020000 968.065267 311.874233 1098.790000 1079.750000 1090.590500 303.814399 7937.680000 7946.230000 7941.344233 587.106955
651 0.217189 0.291718 0.248774 0.000178 0.471619 0.468717 0.470321 0.000037 0.357126 0.389067 0.370625 0.000043 0.222810 0.296132 0.253348 0.000376 0.211568 0.287303 0.244200 0.000401 0.460387 0.457908 0.460135 0.000077 0.482851 0.479526 0.480506 0.000070 0.353477 0.385109 0.367081 0.000090 0.360774 0.393025 0.374168 0.000092 964.230000 969.960000 968.059100 314.796086 1097.430000 1082.680000 1090.307133 307.407588 7938.340000 7947.360000 7941.633767 588.658503
652 0.216839 0.291578 0.248521 0.000178 0.470434 0.468658 0.470294 0.000037 0.356316 0.388972 0.370497 0.000044 0.222036 0.294076 0.253269 0.000378 0.211642 0.289080 0.243774 0.000397 0.460619 0.458936 0.460120 0.000077 0.480249 0.478381 0.480469 0.000070 0.353257 0.384749 0.367037 0.000091 0.359376 0.393195 0.373956 0.000091 965.020000 974.290000 968.089067 316.800509 1096.690000 1083.550000 1090.332967 307.748180 7938.290000 7942.160000 7941.577967 585.434630
653 0.217861 0.292143 0.248540 0.000180 0.471316 0.467730 0.470196 0.000037 0.357261 0.388716 0.370451 0.000044 0.223890 0.298527 0.253446 0.000385 0.211831 0.285759 0.243634 0.000392 0.461006 0.456142 0.459924 0.000077 0.481626 0.479317 0.480468 0.000069 0.354304 0.385215 0.367009 0.000092 0.360218 0.392216 0.373893 0.000091 961.890000 969.790000 968.022500 312.331458 1096.430000 1081.080000 1090.151467 305.962679 7941.680000 7949.130000 7941.826033 574.186742
654 0.217301 0.291695 0.248292 0.000178 0.471707 0.467892 0.470176 0.000037 0.357225 0.388604 0.370328 0.000044 0.222005 0.295401 0.253230 0.000385 0.212597 0.287990 0.243354 0.000383 0.460847 0.457399 0.459931 0.000077 0.482568 0.478386 0.480421 0.000070 0.353368 0.384500 0.366915 0.000092 0.361081 0.392708 0.373741 0.000089 965.520000 968.840000 968.160467 311.366077 1099.640000 1083.400000 1090.016400 307.973725 7934.840000 7947.760000 7941.823133 576.070138
655 0.217422 0.292442 0.248304 0.000174 0.471456 0.467778 0.470085 0.000037 0.357141 0.388877 0.370283 0.000043 0.221928 0.297366 0.253054 0.000376 0.212916 0.287518 0.243555 0.000384 0.460526 0.458347 0.459807 0.000077 0.482386 0.477208 0.480362 0.000070 0.353157 0.385906 0.366768 0.000090 0.361124 0.391847 0.373799 0.000089 965.070000 975.310000 968.080533 311.174170 1097.610000 1081.630000 1090.071067 307.574466 7937.320000 7943.060000 7941.848400 579.261687
656 0.216925 0.292329 0.248412 0.000173 0.471317 0.467743 0.470003 0.000037 0.356841 0.388807 0.370287 0.000043 0.221567 0.299047 0.253264 0.000373 0.212284 0.285611 0.243561 0.000383 0.461247 0.456147 0.459743 0.000077 0.481387 0.479340 0.480263 0.000071 0.353391 0.385452 0.366827 0.000089 0.360291 0.392162 0.373747 0.000089 962.000000 978.300000 968.136033 313.739903 1098.080000 1080.550000 1090.010800 312.297822 7939.920000 7941.150000 7941.853167 579.189197
657 0.217142 0.291578 0.248469 0.000172 0.471114 0.468901 0.469987 0.000036 0.356827 0.389106 0.370304 0.000042 0.221955 0.297293 0.253441 0.000375 0.212329 0.285863 0.243498 0.000383 0.461064 0.457276 0.459670 0.000076 0.481165 0.480526 0.480304 0.000071 0.353465 0.385284 0.366867 0.000089 0.360189 0.392928 0.373741 0.000089 965.120000 971.950000 968.017833 319.716513 1096.930000 1081.340000 1090.021967 312.381273 7937.950000 7946.710000 7941.960200 583.970351
658 0.216556 0.291235 0.248706 0.000175 0.472096 0.468583 0.469897 0.000037 0.357103 0.388776 0.370361 0.000042 0.221826 0.293667 0.253633 0.000377 0.211286 0.288803 0.243779 0.000388 0.462639 0.459028 0.459647 0.000077 0.481554 0.478138 0.480146 0.000072 0.354273 0.384616 0.366941 0.000090 0.359933 0.392937 0.373781 0.000090 965.840000 973.500000 968.006900 319.270052 1096.380000 1079.360000 1089.981800 310.950356 7937.780000 7947.140000 7942.011300 575.743109
659 0.216890 0.291324 0.248671 0.000178 0.471349 0.468223 0.469817 0.000037 0.356842 0.388618 0.370301 0.000043 0.221884 0.294740 0.253529 0.000383 0.211895 0.287909 0.243813 0.000394 0.461073 0.457892 0.459465 0.000077 0.481625 0.478553 0.480169 0.000073 0.353438 0.384474 0.366794 0.000091 0.360246 0.392763 0.373809 0.000091 963.810000 975.280000 968.154933 319.501211 1097.370000 1079.320000 1090.051433 313.287149 7938.820000 7945.400000 7941.793633 574.453702
660 0.216643 0.292291 0.248541 0.000180 0.470733 0.468443 0.469808 0.000037 0.356392 0.389175 0.370238 0.000044 0.221457 0.298627 0.253515 0.000385 0.211828 0.285955 0.243567 0.000393 0.460567 0.457858 0.459492 0.000079 0.480899 0.479028 0.480125 0.000072 0.352967 0.386204 0.366802 0.000092 0.359817 0.392145 0.373674 0.000091 964.970000 973.920000 968.067433 319.454668 1098.050000 1079.180000 1090.378167 316.078685 7936.980000 7946.900000 7941.554400 577.760465
661 0.216616 0.292641 0.248182 0.000179 0.471639 0.467284 0.469762 0.000037 0.356879 0.388695 0.370051 0.000043 0.221363 0.298960 0.253275 0.000384 0.211869 0.286322 0.243090 0.000388 0.462035 0.457258 0.459477 0.000077 0.481242 0.477310 0.480046 0.000072 0.353732 0.386024 0.366686 0.000091 0.360025 0.391365 0.373416 0.000090 964.050000 974.400000 967.931433 313.999358 1097.160000 1080.250000 1090.434167 310.487062 7938.790000 7945.350000 7941.634400 573.027200
662 0.216498 0.292053 0.248111 0.000182 0.470662 0.468252 0.469760 0.000037 0.356288 0.388962 0.370018 0.000044 0.221194 0.299211 0.253205 0.000389 0.211803 0.284896 0.243016 0.000395 0.459591 0.457988 0.459373 0.000077 0.481733 0.478515 0.480146 0.000074 0.352312 0.386538 0.366598 0.000092 0.360265 0.391387 0.373438 0.000092 963.640000 977.870000 967.928567 314.439052 1099.760000 1081.690000 1090.547433 310.854831 7936.600000 7940.440000 7941.524000 578.336345
663 0.216591 0.292090 0.247821 0.000181 0.471570 0.468046 0.469795 0.000038 0.356829 0.388866 0.369907 0.000044 0.222122 0.295968 0.253000 0.000388 0.211059 0.288212 0.242642 0.000391 0.461781 0.457187 0.459415 0.000077 0.481359 0.478905 0.480176 0.000073 0.353934 0.384638 0.366529 0.000091 0.359724 0.393093 0.373286 0.000092 963.980000 976.640000 967.991367 315.009382 1099.920000 1079.460000 1090.536433 309.707359 7936.100000 7943.900000 7941.472200 570.437179
664 0.216823 0.291108 0.247745 0.000175 0.472575 0.467293 0.469759 0.000037 0.357487 0.388010 0.369853 0.000043 0.220472 0.297321 0.252942 0.000381 0.213174 0.284897 0.242548 0.000388 0.462963 0.457008 0.459391 0.000077 0.482187 0.477578 0.480126 0.000073 0.353842 0.385149 0.366489 0.000090 0.361131 0.390871 0.373216 0.000091 965.350000 972.470000 967.800600 317.832958 1097.190000 1082.910000 1090.556933 308.781765 7937.460000 7944.620000 7941.642467 561.440282
665 0.217096 0.291609 0.247951 0.000175 0.472064 0.466762 0.469770 0.000037 0.357328 0.387943 0.369951 0.000042 0.222841 0.297596 0.253100 0.000385 0.211351 0.285622 0.242802 0.000389 0.462227 0.456847 0.459392 0.000077 0.481900 0.476676 0.480147 0.000072 0.354503 0.385184 0.366561 0.000090 0.360153 0.390702 0.373342 0.000090 964.520000 972.720000 967.995067 318.140148 1097.640000 1080.920000 1090.660167 304.273372 7937.840000 7946.360000 7941.344767 547.415864
666 0.217026 0.291692 0.247930 0.000177 0.471450 0.468236 0.469831 0.000037 0.356959 0.388791 0.369976 0.000042 0.222555 0.298029 0.253133 0.000384 0.211497 0.285355 0.242728 0.000389 0.460670 0.456945 0.459478 0.000077 0.482230 0.479527 0.480185 0.000073 0.353518 0.385433 0.366623 0.000091 0.360400 0.392150 0.373329 0.000090 964.780000 973.200000 967.917567 311.785449 1096.640000 1077.750000 1090.766833 306.173607 7938.580000 7949.050000 7941.315600 542.672922
667 0.216733 0.291048 0.247846 0.000175 0.471375 0.468364 0.469888 0.000037 0.356786 0.388572 0.369969 0.000042 0.220177 0.297610 0.253141 0.000383 0.213289 0.284485 0.242552 0.000386 0.461262 0.457506 0.459552 0.000077 0.481487 0.479222 0.480223 0.000071 0.352774 0.385553 0.366667 0.000090 0.360798 0.391590 0.373271 0.000090 964.820000 971.380000 967.722867 311.291279 1097.460000 1078.250000 1090.798833 303.318923 7937.720000 7950.370000 7941.478300 547.124604
668 0.216509 0.291854 0.247894 0.000177 0.472107 0.467529 0.469914 0.000037 0.357088 0.388475 0.370005 0.000042 0.220059 0.295414 0.253235 0.000387 0.212960 0.288294 0.242552 0.000387 0.462416 0.456933 0.459607 0.000077 0.481798 0.478125 0.480222 0.000071 0.353355 0.384249 0.366739 0.000091 0.360821 0.392701 0.373271 0.000090 967.510000 972.870000 967.802367 311.032764 1097.030000 1082.890000 1090.649733 302.823889 7935.460000 7944.240000 7941.547900 541.222558
669 0.216457 0.291060 0.247885 0.000175 0.472405 0.466921 0.469925 0.000037 0.357229 0.387783 0.370007 0.000042 0.221599 0.294404 0.253197 0.000384 0.211316 0.287716 0.242574 0.000389 0.462214 0.454696 0.459631 0.000077 0.482596 0.479146 0.480220 0.000071 0.353937 0.382565 0.366736 0.000090 0.360520 0.393002 0.373279 0.000091 964.260000 972.630000 967.999600 313.002503 1096.250000 1078.800000 1090.741867 309.538265 7939.490000 7948.570000 7941.258533 556.769251
670 0.216539 0.290829 0.247845 0.000173 0.471670 0.467290 0.469961 0.000037 0.356861 0.387882 0.370009 0.000042 0.220614 0.293721 0.253046 0.000381 0.212464 0.287937 0.242644 0.000385 0.461506 0.457045 0.459697 0.000075 0.481835 0.477534 0.480226 0.000071 0.353105 0.383549 0.366704 0.000090 0.360618 0.392215 0.373314 0.000090 962.900000 973.710000 967.960633 314.130645 1097.550000 1082.660000 1090.700767 309.124523 7939.550000 7943.630000 7941.338600 563.664355
671 0.216233 0.291512 0.247965 0.000175 0.472258 0.468947 0.469969 0.000037 0.357047 0.389101 0.370067 0.000042 0.220536 0.298911 0.253051 0.000388 0.211930 0.284113 0.242880 0.000384 0.461035 0.457090 0.459694 0.000075 0.483481 0.480803 0.480243 0.000071 0.352810 0.385910 0.366705 0.000090 0.361283 0.392293 0.373429 0.000090 962.640000 973.830000 967.980100 315.844688 1094.490000 1078.300000 1090.573533 307.677127 7942.870000 7947.870000 7941.446367 562.523817
672 0.216179 0.291541 0.248116 0.000179 0.471988 0.467103 0.469999 0.000036 0.356874 0.388100 0.370151 0.000043 0.217959 0.295711 0.253254 0.000397 0.214399 0.287372 0.242978 0.000381 0.462125 0.456275 0.459720 0.000074 0.481850 0.477931 0.480278 0.000071 0.352250 0.384021 0.366810 0.000091 0.361497 0.392179 0.373493 0.000090 961.980000 971.450000 968.098900 320.213560 1098.590000 1083.230000 1090.600167 307.464676 7939.430000 7945.320000 7941.300933 574.645361
673 0.216412 0.290526 0.248047 0.000174 0.472200 0.466269 0.469937 0.000037 0.357096 0.387185 0.370087 0.000042 0.219243 0.297729 0.253040 0.000392 0.213582 0.283323 0.243054 0.000379 0.462614 0.455344 0.459698 0.000076 0.481787 0.477193 0.480176 0.000072 0.353097 0.384417 0.366702 0.000092 0.361095 0.389952 0.373471 0.000089 964.310000 971.720000 967.918633 318.231864 1096.700000 1084.500000 1090.683167 303.341320 7938.990000 7943.780000 7941.398200 570.479431
674 0.216313 0.292655 0.248133 0.000179 0.471414 0.467355 0.469972 0.000037 0.356619 0.388740 0.370144 0.000042 0.220357 0.294790 0.252769 0.000393 0.212269 0.290520 0.243496 0.000390 0.460808 0.457374 0.459751 0.000075 0.482020 0.477336 0.480194 0.000072 0.352605 0.384211 0.366609 0.000091 0.360632 0.393269 0.373680 0.000090 964.310000 972.600000 967.810200 312.491601 1097.290000 1081.300000 1090.767033 303.799957 7938.400000 7946.100000 7941.422767 553.990391
675 0.216118 0.290993 0.248019 0.000179 0.472001 0.467891 0.469962 0.000037 0.356853 0.388287 0.370087 0.000043 0.221171 0.301249 0.252470 0.000395 0.211065 0.280737 0.243568 0.000387 0.461435 0.458095 0.459674 0.000075 0.482567 0.477686 0.480249 0.000071 0.353316 0.387514 0.366432 0.000093 0.360391 0.389059 0.373743 0.000091 964.350000 968.750000 968.068700 301.474307 1095.510000 1083.260000 1091.044200 297.255163 7940.140000 7947.990000 7940.887100 529.693851
676 0.216355 0.290277 0.247932 0.000179 0.471790 0.468210 0.469963 0.000036 0.356844 0.388140 0.370049 0.000043 0.220345 0.289355 0.252167 0.000397 0.212364 0.291199 0.243698 0.000388 0.461205 0.458185 0.459784 0.000073 0.482376 0.478235 0.480142 0.000071 0.352818 0.382211 0.366356 0.000093 0.360871 0.394069 0.373742 0.000091 966.250000 970.720000 968.002000 295.697488 1095.340000 1082.750000 1091.032067 297.196982 7938.410000 7946.530000 7940.965933 524.969450
677 0.216404 0.291904 0.247777 0.000180 0.472316 0.467664 0.469976 0.000037 0.357156 0.388572 0.369987 0.000043 0.219624 0.296791 0.251887 0.000402 0.213184 0.287018 0.243668 0.000393 0.462345 0.456655 0.459848 0.000075 0.482288 0.478673 0.480103 0.000073 0.353120 0.384716 0.366266 0.000094 0.361191 0.392428 0.373708 0.000092 966.360000 972.340000 968.274667 291.935250 1096.650000 1081.620000 1090.866067 295.907661 7936.990000 7946.040000 7940.859267 512.954940
678 0.216187 0.292169 0.247689 0.000180 0.470850 0.467640 0.469952 0.000037 0.356251 0.388678 0.369933 0.000043 0.219268 0.297988 0.251579 0.000403 0.213106 0.286350 0.243798 0.000395 0.461239 0.457452 0.459843 0.000074 0.480461 0.477828 0.480060 0.000071 0.352352 0.385693 0.366124 0.000093 0.360151 0.391663 0.373742 0.000093 964.440000 976.340000 968.356267 289.644602 1099.950000 1081.380000 1090.899100 294.077108 7935.610000 7942.280000 7940.744633 508.405703
679 0.216317 0.291866 0.247707 0.000178 0.471396 0.467538 0.470018 0.000037 0.356611 0.388486 0.369978 0.000043 0.218530 0.293918 0.251494 0.000405 0.214104 0.289815 0.243920 0.000399 0.461707 0.456779 0.459934 0.000075 0.481086 0.478297 0.480103 0.000071 0.352277 0.383491 0.366136 0.000094 0.360944 0.393480 0.373820 0.000093 964.480000 976.300000 968.477133 295.580825 1098.390000 1077.060000 1090.860033 296.249784 7937.130000 7946.640000 7940.662833 521.071279
680 0.216084 0.290563 0.247792 0.000176 0.472578 0.468731 0.469929 0.000037 0.357156 0.388555 0.369967 0.000042 0.219331 0.291663 0.251515 0.000405 0.212837 0.289463 0.244068 0.000395 0.463378 0.458172 0.459884 0.000075 0.481779 0.479290 0.479974 0.000070 0.353557 0.383243 0.366118 0.000093 0.360755 0.393868 0.373816 0.000093 965.980000 975.630000 968.709767 296.456717 1096.980000 1082.340000 1090.832100 294.217338 7937.040000 7942.030000 7940.458133 518.384171
681 0.215900 0.291127 0.247828 0.000179 0.471631 0.466793 0.470067 0.000037 0.356552 0.387743 0.370059 0.000043 0.219714 0.299118 0.251387 0.000414 0.212087 0.283135 0.244269 0.000407 0.461293 0.455535 0.460008 0.000074 0.481969 0.478051 0.480126 0.000071 0.352583 0.385147 0.366128 0.000095 0.360522 0.390339 0.373990 0.000095 964.790000 973.360000 968.895333 299.335203 1097.440000 1082.140000 1090.527233 300.065289 7937.770000 7944.500000 7940.577433 531.142088
682 0.215779 0.292585 0.247659 0.000181 0.471266 0.467798 0.470080 0.000036 0.356297 0.388952 0.369990 0.000043 0.219673 0.294780 0.251080 0.000413 0.211886 0.290390 0.244238 0.000414 0.461001 0.456307 0.459943 0.000075 0.481530 0.479289 0.480217 0.000069 0.352403 0.383620 0.365954 0.000095 0.360190 0.394284 0.374026 0.000096 964.140000 971.540000 969.012800 297.257040 1097.010000 1079.800000 1090.488033 305.014064 7938.850000 7948.660000 7940.499167 526.160376
683 0.215893 0.291605 0.247673 0.000179 0.472102 0.466091 0.470132 0.000037 0.356808 0.387572 0.370025 0.000043 0.220385 0.293911 0.250971 0.000406 0.211401 0.289299 0.244374 0.000416 0.461446 0.457108 0.460054 0.000074 0.482757 0.475073 0.480210 0.000070 0.352968 0.383670 0.365966 0.000094 0.360647 0.391475 0.374084 0.000096 965.020000 973.900000 969.012667 294.571843 1097.330000 1078.010000 1090.585900 303.831549 7937.650000 7948.090000 7940.401433 515.842523
684 0.216314 0.292211 0.247423 0.000178 0.472179 0.469423 0.470181 0.000037 0.357040 0.389678 0.369940 0.000043 0.220138 0.294684 0.250736 0.000398 0.212491 0.289739 0.244111 0.000417 0.462452 0.459376 0.460136 0.000076 0.481905 0.479469 0.480225 0.000070 0.353411 0.385264 0.365906 0.000094 0.360668 0.394091 0.373974 0.000096 964.530000 974.710000 969.009633 287.124089 1097.090000 1080.430000 1090.675933 306.516146 7938.380000 7944.860000 7940.314433 508.296901
685 0.216001 0.290899 0.247493 0.000178 0.470421 0.468344 0.470178 0.000037 0.355932 0.388494 0.369970 0.000043 0.219065 0.293227 0.250975 0.000397 0.212938 0.288571 0.244010 0.000411 0.461304 0.458950 0.460117 0.000076 0.479538 0.477739 0.480240 0.000071 0.352296 0.384374 0.366003 0.000093 0.359568 0.392613 0.373937 0.000096 963.510000 978.510000 968.745767 283.955331 1095.830000 1078.240000 1090.662833 302.811467 7940.660000 7943.250000 7940.591400 504.052119
686 0.215565 0.290944 0.247526 0.000176 0.470829 0.468676 0.470145 0.000037 0.355960 0.388696 0.369966 0.000043 0.220022 0.292044 0.250985 0.000398 0.211108 0.289843 0.244067 0.000407 0.458935 0.457673 0.460081 0.000075 0.482722 0.479679 0.480208 0.000071 0.351424 0.383140 0.365988 0.000093 0.360496 0.394253 0.373945 0.000096 963.270000 975.100000 968.574467 278.468453 1096.750000 1081.010000 1090.475033 309.480523 7939.980000 7943.890000 7940.950500 501.151894
687 0.215526 0.290586 0.247525 0.000177 0.471788 0.467445 0.470134 0.000037 0.356470 0.387858 0.369960 0.000043 0.218643 0.292283 0.250984 0.000398 0.212410 0.288889 0.244066 0.000402 0.461343 0.457465 0.460003 0.000076 0.482233 0.477425 0.480265 0.000070 0.352128 0.383133 0.365944 0.000093 0.360813 0.392584 0.373976 0.000095 961.740000 971.820000 968.313567 281.036321 1096.690000 1084.030000 1090.369867 315.202994 7941.570000 7944.150000 7941.316567 504.024745
688 0.216093 0.291637 0.247696 0.000179 0.472206 0.466641 0.470049 0.000037 0.356955 0.387890 0.369990 0.000043 0.220345 0.293663 0.251166 0.000398 0.211842 0.289612 0.244226 0.000406 0.462297 0.457550 0.459919 0.000076 0.482115 0.475733 0.480179 0.000072 0.353419 0.383801 0.365980 0.000093 0.360492 0.391978 0.374000 0.000095 962.910000 972.370000 968.263767 283.267209 1097.050000 1082.120000 1090.310267 317.363096 7940.040000 7945.510000 7941.425967 493.274152
689 0.216279 0.290883 0.247667 0.000182 0.472569 0.466967 0.470105 0.000037 0.357239 0.387729 0.370008 0.000043 0.220359 0.294821 0.251186 0.000396 0.212200 0.286945 0.244148 0.000410 0.462578 0.457372 0.460032 0.000075 0.482560 0.476561 0.480177 0.000073 0.353579 0.384224 0.366051 0.000093 0.360898 0.391234 0.373964 0.000096 964.120000 973.890000 968.025667 277.964062 1096.900000 1083.150000 1090.083500 319.848590 7938.980000 7942.960000 7941.890833 488.171017
690 0.215779 0.291074 0.247512 0.000181 0.471359 0.468417 0.470145 0.000037 0.356348 0.388613 0.369961 0.000044 0.219168 0.296557 0.250984 0.000391 0.212390 0.285591 0.244041 0.000410 0.460847 0.458888 0.460078 0.000076 0.481870 0.477947 0.480213 0.000072 0.352092 0.385839 0.365985 0.000093 0.360604 0.391387 0.373936 0.000096 963.300000 973.680000 967.647433 270.485331 1099.660000 1084.400000 1090.270933 315.435325 7937.040000 7941.920000 7942.081633 482.882638
691 0.215791 0.291637 0.247499 0.000178 0.472346 0.467196 0.470090 0.000037 0.356897 0.388194 0.369924 0.000042 0.220032 0.292930 0.251183 0.000387 0.211551 0.290344 0.243814 0.000401 0.463053 0.459326 0.460029 0.000075 0.481639 0.475065 0.480152 0.000072 0.353694 0.384448 0.366048 0.000090 0.360099 0.391941 0.373800 0.000093 962.410000 976.460000 967.465900 260.547427 1095.960000 1078.750000 1090.200367 312.743490 7941.630000 7944.790000 7942.333733 480.380539
692 0.215493 0.290327 0.247364 0.000178 0.472280 0.467460 0.470125 0.000037 0.356726 0.387750 0.369882 0.000042 0.219896 0.291999 0.251064 0.000389 0.211090 0.288655 0.243664 0.000399 0.462467 0.457538 0.460118 0.000076 0.482093 0.477382 0.480132 0.000072 0.353310 0.383045 0.366043 0.000092 0.360142 0.392455 0.373721 0.000092 962.480000 972.890000 967.263433 251.085147 1096.020000 1077.220000 1090.524867 305.599007 7941.500000 7949.890000 7942.211700 475.540733
693 0.215271 0.290333 0.247304 0.000178 0.471355 0.467637 0.470193 0.000037 0.356117 0.387850 0.369893 0.000042 0.218320 0.295810 0.251128 0.000393 0.212223 0.284856 0.243479 0.000398 0.460306 0.456998 0.460164 0.000076 0.482404 0.478277 0.480222 0.000072 0.351412 0.384464 0.366098 0.000092 0.360822 0.391237 0.373688 0.000092 962.800000 974.250000 967.210933 243.675654 1097.730000 1083.650000 1090.417067 301.192575 7939.470000 7942.100000 7942.372000 473.021666
694 0.214928 0.290925 0.247294 0.000179 0.471564 0.466925 0.470203 0.000037 0.356078 0.387725 0.369894 0.000042 0.219469 0.292516 0.251227 0.000395 0.210387 0.289335 0.243360 0.000395 0.461178 0.458043 0.460125 0.000076 0.481951 0.475806 0.480282 0.000072 0.352409 0.383556 0.366121 0.000092 0.359747 0.391894 0.373667 0.000092 961.810000 970.240000 967.145100 244.414006 1095.920000 1082.770000 1090.134233 304.388564 7942.270000 7946.990000 7942.720667 477.944249
695 0.214612 0.291045 0.247143 0.000183 0.472329 0.466614 0.470215 0.000036 0.356357 0.387608 0.369832 0.000043 0.217558 0.296378 0.251159 0.000399 0.211667 0.285711 0.243126 0.000397 0.462561 0.457517 0.460186 0.000076 0.482097 0.475710 0.480244 0.000070 0.352310 0.385005 0.366124 0.000093 0.360404 0.390210 0.373541 0.000092 961.110000 975.050000 966.994633 241.541920 1094.940000 1080.230000 1090.025700 302.743942 7943.950000 7944.720000 7942.979667 476.105521
696 0.214929 0.289295 0.246991 0.000182 0.471521 0.467930 0.470304 0.000036 0.356054 0.387544 0.369813 0.000043 0.218101 0.292126 0.251002 0.000398 0.211756 0.286465 0.242980 0.000391 0.461594 0.457075 0.460253 0.000074 0.481447 0.478785 0.480355 0.000071 0.352022 0.382848 0.366090 0.000092 0.360086 0.392241 0.373536 0.000091 961.890000 976.450000 966.928500 244.436827 1097.240000 1082.140000 1090.025500 300.803049 7940.870000 7941.410000 7943.046000 478.910872
697 0.214651 0.290543 0.246933 0.000182 0.472169 0.465781 0.470292 0.000036 0.356286 0.386924 0.369781 0.000043 0.218784 0.295926 0.250854 0.000394 0.210517 0.285159 0.243012 0.000394 0.461403 0.454489 0.460209 0.000074 0.482935 0.477074 0.480376 0.000070 0.352225 0.383135 0.365999 0.000089 0.360347 0.390713 0.373562 0.000093 962.280000 968.460000 966.852733 240.345031 1095.090000 1082.700000 1089.558067 296.360699 7942.630000 7948.840000 7943.589200 478.215506
698 0.214834 0.290667 0.246874 0.000183 0.471946 0.467539 0.470315 0.000036 0.356246 0.387947 0.369766 0.000044 0.221511 0.298391 0.250841 0.000396 0.208157 0.282944 0.242907 0.000394 0.461797 0.456565 0.460321 0.000075 0.482095 0.478513 0.480308 0.000071 0.353668 0.385386 0.366055 0.000092 0.358823 0.390507 0.373477 0.000093 963.320000 967.920000 966.597967 241.691147 1094.050000 1081.160000 1089.172833 301.364642 7942.630000 7950.920000 7944.229200 489.924723
699 0.215265 0.291394 0.246771 0.000182 0.471646 0.467895 0.470314 0.000036 0.356274 0.388469 0.369720 0.000043 0.220566 0.295089 0.250522 0.000392 0.209964 0.287699 0.243020 0.000399 0.461153 0.458177 0.460295 0.000074 0.482139 0.477613 0.480333 0.000072 0.352889 0.384787 0.365897 0.000091 0.359660 0.392152 0.373542 0.000093 962.090000 971.410000 966.665200 243.309899 1092.550000 1080.720000 1088.946033 307.867663 7945.360000 7947.870000 7944.388767 494.690887
700 0.214098 0.290136 0.246699 0.000182 0.470862 0.467784 0.470324 0.000036 0.355318 0.387843 0.369693 0.000043 0.220004 0.293473 0.250535 0.000390 0.208192 0.286798 0.242863 0.000407 0.460284 0.457956 0.460270 0.000074 0.481440 0.477612 0.480378 0.000070 0.352158 0.383939 0.365889 0.000092 0.358479 0.391746 0.373496 0.000095 961.950000 971.620000 966.655233 239.752041 1096.090000 1082.070000 1088.759600 312.480756 7941.960000 7946.310000 7944.585167 498.476179
701 0.214999 0.289485 0.246517 0.000182 0.471900 0.467373 0.470244 0.000036 0.356294 0.387323 0.369567 0.000044 0.221380 0.294709 0.250534 0.000389 0.208617 0.284261 0.242500 0.000410 0.462124 0.457982 0.460207 0.000074 0.481676 0.476764 0.480281 0.000071 0.353789 0.384509 0.365854 0.000092 0.358800 0.390138 0.373280 0.000096 962.540000 976.670000 966.518800 241.789058 1097.270000 1079.040000 1088.703800 311.857473 7940.190000 7944.290000 7944.777400 498.783191
702 0.214385 0.290056 0.246277 0.000181 0.470051 0.467395 0.470187 0.000036 0.355001 0.387593 0.369428 0.000043 0.220914 0.295211 0.250379 0.000386 0.207855 0.284902 0.242176 0.000408 0.459180 0.457378 0.460101 0.000075 0.480922 0.477413 0.480274 0.000072 0.351960 0.384403 0.365726 0.000091 0.358042 0.390783 0.373130 0.000096 960.020000 971.940000 966.262467 242.773745 1096.360000 1081.260000 1088.733900 313.856307 7943.620000 7946.800000 7945.003633 494.508736
703 0.214200 0.290127 0.246285 0.000177 0.471060 0.468059 0.470187 0.000037 0.355473 0.387990 0.369431 0.000043 0.221633 0.291701 0.250596 0.000385 0.206767 0.288554 0.241975 0.000406 0.460451 0.458654 0.460120 0.000075 0.481670 0.477463 0.480254 0.000072 0.352983 0.383525 0.365834 0.000091 0.357964 0.392454 0.373029 0.000096 960.300000 972.160000 965.955967 243.151048 1096.630000 1079.220000 1088.777733 312.526195 7943.070000 7948.620000 7945.266300 493.389457
704 0.214922 0.289458 0.246339 0.000180 0.471190 0.468188 0.470200 0.000037 0.355870 0.387759 0.369462 0.000043 0.220715 0.294856 0.250842 0.000387 0.209129 0.284060 0.241836 0.000411 0.460504 0.458050 0.460145 0.000076 0.481877 0.478325 0.480255 0.000071 0.352599 0.384613 0.365959 0.000093 0.359140 0.390906 0.372966 0.000096 960.950000 971.160000 965.682000 243.200979 1097.570000 1079.410000 1088.824800 310.914866 7941.480000 7949.430000 7945.493200 496.604133
705 0.214057 0.289566 0.246298 0.000179 0.472244 0.468291 0.470144 0.000037 0.356060 0.387865 0.369413 0.000043 0.218656 0.290848 0.250905 0.000387 0.209457 0.288284 0.241691 0.000422 0.462687 0.458819 0.460075 0.000076 0.481802 0.477763 0.480213 0.000073 0.352873 0.383232 0.365948 0.000093 0.359247 0.392497 0.372878 0.000098 959.150000 970.600000 965.451000 243.844282 1096.380000 1078.250000 1088.932700 314.521001 7944.470000 7951.150000 7945.616300 502.455161
706 0.214698 0.289229 0.246275 0.000180 0.472240 0.467450 0.470135 0.000038 0.356346 0.387251 0.369398 0.000044 0.220460 0.293527 0.251200 0.000391 0.208936 0.284932 0.241351 0.000412 0.463009 0.457414 0.460034 0.000077 0.481470 0.477487 0.480236 0.000073 0.353862 0.383664 0.366059 0.000092 0.358830 0.390837 0.372738 0.000097 958.810000 971.150000 965.433933 244.592124 1098.190000 1084.020000 1088.984800 312.993277 7943.000000 7944.830000 7945.581267 498.997863
707 0.214400 0.289689 0.246105 0.000178 0.471827 0.467088 0.470135 0.000037 0.355985 0.387258 0.369321 0.000043 0.220494 0.290648 0.251190 0.000381 0.208306 0.288731 0.241020 0.000411 0.461726 0.455263 0.460108 0.000077 0.481929 0.478912 0.480162 0.000072 0.353171 0.381187 0.366095 0.000091 0.358799 0.393330 0.372548 0.000096 963.040000 971.360000 965.498133 249.969773 1095.990000 1080.240000 1089.155267 309.210238 7940.970000 7948.400000 7945.346600 506.775027
708 0.214583 0.288954 0.246108 0.000180 0.472086 0.468111 0.470204 0.000037 0.356210 0.387490 0.369361 0.000043 0.220769 0.292775 0.251391 0.000391 0.208397 0.285132 0.240826 0.000404 0.462097 0.457126 0.460101 0.000076 0.482075 0.479095 0.480307 0.000071 0.353499 0.383168 0.366182 0.000093 0.358920 0.391812 0.372541 0.000094 961.570000 969.020000 965.433233 253.363395 1095.720000 1081.510000 1089.603833 304.761573 7942.710000 7949.470000 7944.962933 517.043985
709 0.214670 0.289423 0.245961 0.000179 0.471868 0.468146 0.470167 0.000037 0.356129 0.387721 0.369274 0.000043 0.217689 0.293830 0.251298 0.000393 0.211651 0.285016 0.240623 0.000398 0.461045 0.457992 0.460103 0.000076 0.482692 0.478300 0.480230 0.000071 0.351535 0.384119 0.366141 0.000094 0.360724 0.391322 0.372407 0.000093 962.620000 970.970000 965.399667 259.033417 1096.860000 1078.310000 1089.810900 303.774250 7940.520000 7950.720000 7944.789433 531.316951
710 0.214115 0.289294 0.245921 0.000178 0.472012 0.466881 0.470179 0.000037 0.355958 0.386967 0.369263 0.000043 0.220069 0.292447 0.251176 0.000394 0.208161 0.286140 0.240666 0.000397 0.461284 0.456332 0.460146 0.000076 0.482739 0.477430 0.480213 0.000072 0.352737 0.382583 0.366109 0.000094 0.359179 0.391350 0.372417 0.000093 960.780000 974.850000 965.400700 262.428852 1096.740000 1080.250000 1090.078333 302.219553 7942.480000 7944.900000 7944.520967 540.731878
711 0.213740 0.289705 0.245987 0.000177 0.472337 0.468235 0.470234 0.000037 0.355969 0.387896 0.369323 0.000043 0.218560 0.291242 0.250894 0.000392 0.208921 0.288167 0.241080 0.000395 0.462814 0.458692 0.460202 0.000074 0.481860 0.477777 0.480267 0.000072 0.352900 0.383339 0.366013 0.000094 0.359038 0.392453 0.372633 0.000094 960.380000 970.550000 965.351100 263.477690 1097.150000 1078.330000 1090.311800 298.579060 7942.470000 7951.120000 7944.337100 534.921719
712 0.213713 0.289061 0.245906 0.000178 0.471831 0.468467 0.470162 0.000036 0.355678 0.387735 0.369247 0.000043 0.218324 0.290760 0.250695 0.000387 0.209103 0.287362 0.241118 0.000397 0.461236 0.458167 0.460204 0.000072 0.482427 0.478768 0.480120 0.000073 0.351925 0.382834 0.365925 0.000093 0.359431 0.392635 0.372569 0.000094 960.460000 967.720000 965.400900 267.668085 1096.000000 1080.070000 1090.515067 299.749868 7943.540000 7952.210000 7944.084033 540.952213
713 0.213426 0.289612 0.245743 0.000178 0.472598 0.467661 0.470229 0.000036 0.355970 0.387539 0.369210 0.000042 0.217756 0.291110 0.250326 0.000392 0.209096 0.288113 0.241160 0.000397 0.462913 0.458170 0.460305 0.000074 0.482282 0.477152 0.480153 0.000072 0.352592 0.382993 0.365814 0.000094 0.359348 0.392085 0.372606 0.000093 959.890000 968.980000 965.415300 272.271801 1097.050000 1082.610000 1090.322200 296.807075 7943.060000 7948.410000 7944.262500 544.429528
714 0.213517 0.289272 0.245709 0.000181 0.471950 0.467364 0.470245 0.000036 0.355655 0.387223 0.369204 0.000043 0.217757 0.292918 0.250250 0.000398 0.209278 0.285626 0.241168 0.000410 0.461586 0.457253 0.460337 0.000073 0.482314 0.477476 0.480152 0.000071 0.351863 0.383302 0.365798 0.000095 0.359448 0.391143 0.372609 0.000095 960.590000 973.420000 965.380600 276.247920 1097.020000 1079.410000 1090.198800 292.420605 7942.390000 7947.170000 7944.420600 540.502179
715 0.213844 0.289322 0.245565 0.000180 0.473887 0.466592 0.470194 0.000036 0.356868 0.386821 0.369111 0.000043 0.217828 0.290540 0.250181 0.000400 0.209861 0.288104 0.240950 0.000396 0.463877 0.456404 0.460274 0.000073 0.483897 0.476780 0.480113 0.000072 0.353155 0.381766 0.365732 0.000095 0.360581 0.391876 0.372490 0.000094 960.770000 970.480000 965.356933 275.175289 1097.290000 1080.580000 1090.149000 292.347376 7941.940000 7948.940000 7944.494067 532.605677
716 0.213798 0.289857 0.245535 0.000179 0.472145 0.467498 0.470199 0.000036 0.355889 0.387559 0.369100 0.000043 0.218082 0.295411 0.249868 0.000400 0.209514 0.284302 0.241203 0.000399 0.462377 0.458325 0.460297 0.000072 0.481912 0.476670 0.480102 0.000073 0.352444 0.385014 0.365603 0.000094 0.359333 0.390105 0.372597 0.000094 959.890000 967.770000 965.394433 280.897042 1096.180000 1081.490000 1090.207233 291.814579 7943.930000 7950.740000 7944.398333 531.488467
717 0.214076 0.288643 0.245388 0.000180 0.471449 0.467571 0.470209 0.000036 0.355631 0.387053 0.369040 0.000043 0.217676 0.294571 0.249547 0.000400 0.210475 0.282715 0.241229 0.000405 0.461150 0.457293 0.460262 0.000073 0.481748 0.477849 0.480156 0.000072 0.351587 0.384068 0.365440 0.000094 0.359675 0.390038 0.372639 0.000093 961.830000 970.530000 965.058033 282.557019 1096.510000 1083.280000 1090.171967 289.620332 7941.660000 7946.190000 7944.770000 530.197876
718 0.213393 0.288458 0.245154 0.000179 0.472578 0.468474 0.470258 0.000036 0.355945 0.387467 0.368961 0.000042 0.217399 0.295144 0.249189 0.000399 0.209387 0.281772 0.241119 0.000398 0.461724 0.458584 0.460304 0.000071 0.483432 0.478363 0.480212 0.000071 0.351778 0.385036 0.365302 0.000094 0.360112 0.389897 0.372620 0.000092 960.970000 971.120000 964.709100 277.815536 1096.770000 1083.730000 1090.152300 282.687119 7942.260000 7945.150000 7945.138600 514.443176
719 0.213356 0.287834 0.245045 0.000179 0.473434 0.468981 0.470232 0.000036 0.356399 0.387465 0.368898 0.000042 0.219045 0.291063 0.248818 0.000398 0.207667 0.284605 0.241273 0.000406 0.464316 0.459310 0.460245 0.000072 0.482553 0.478652 0.480220 0.000071 0.353944 0.383598 0.365103 0.000094 0.358854 0.391331 0.372693 0.000093 959.980000 967.980000 964.470600 271.752384 1094.270000 1081.990000 1090.121067 274.935574 7945.750000 7950.030000 7945.408333 502.107269
720 0.213539 0.286938 0.244933 0.000178 0.472364 0.468456 0.470322 0.000036 0.355893 0.386773 0.368897 0.000042 0.219364 0.290972 0.248784 0.000393 0.207713 0.282904 0.241081 0.000406 0.462154 0.457739 0.460327 0.000072 0.482574 0.479174 0.480317 0.000070 0.352899 0.382694 0.365133 0.000093 0.358887 0.390852 0.372661 0.000094 959.820000 969.720000 964.347433 269.826315 1093.160000 1080.100000 1090.054500 273.085730 7947.020000 7950.180000 7945.598067 496.093087
721 0.213534 0.288145 0.245048 0.000177 0.472804 0.468463 0.470391 0.000035 0.356133 0.387320 0.368986 0.000042 0.220337 0.290806 0.248809 0.000392 0.206732 0.285484 0.241286 0.000408 0.463485 0.458724 0.460370 0.000072 0.482123 0.478203 0.480412 0.000070 0.354068 0.383161 0.365167 0.000093 0.358197 0.391479 0.372805 0.000094 961.280000 969.900000 964.216400 267.704386 1095.130000 1079.680000 1089.849633 269.641204 7943.590000 7950.420000 7945.933967 497.958830
722 0.213504 0.287937 0.244908 0.000176 0.472206 0.468704 0.470338 0.000036 0.355790 0.387359 0.368895 0.000042 0.218838 0.289527 0.248681 0.000381 0.208170 0.286348 0.241136 0.000410 0.461836 0.458846 0.460323 0.000071 0.482575 0.478563 0.480353 0.000071 0.352487 0.382652 0.365084 0.000091 0.359093 0.392066 0.372706 0.000096 959.120000 970.680000 964.318000 265.502397 1095.300000 1079.140000 1089.692767 270.449804 7945.580000 7950.180000 7945.989233 499.162361
723 0.213262 0.287579 0.244857 0.000176 0.471484 0.467711 0.470360 0.000035 0.355284 0.386652 0.368884 0.000042 0.217359 0.291345 0.248550 0.000384 0.209164 0.283813 0.241165 0.000409 0.460911 0.457520 0.460447 0.000070 0.482058 0.477902 0.480272 0.000070 0.351313 0.382741 0.365093 0.000092 0.359256 0.390562 0.372674 0.000095 960.380000 969.450000 964.339767 268.515435 1099.620000 1081.320000 1089.398700 272.413763 7940.000000 7949.230000 7946.261533 510.507795
724 0.213163 0.288398 0.244949 0.000179 0.472448 0.468465 0.470281 0.000035 0.355770 0.387435 0.368882 0.000043 0.217510 0.292370 0.248561 0.000388 0.208815 0.284425 0.241337 0.000412 0.462768 0.458386 0.460393 0.000071 0.482128 0.478544 0.480170 0.000071 0.352402 0.383679 0.365068 0.000092 0.359137 0.391191 0.372695 0.000097 961.830000 974.360000 964.458533 269.695648 1098.000000 1079.340000 1089.276467 278.781013 7940.170000 7946.300000 7946.265000 526.464080
725 0.213238 0.289306 0.244948 0.000179 0.471134 0.468087 0.470368 0.000036 0.355081 0.387635 0.368929 0.000043 0.216927 0.292065 0.248591 0.000388 0.209548 0.286547 0.241304 0.000410 0.461235 0.458700 0.460478 0.000069 0.481033 0.477473 0.480258 0.000072 0.351297 0.383714 0.365129 0.000093 0.358865 0.391556 0.372729 0.000095 961.400000 972.390000 964.711833 270.617264 1096.270000 1084.320000 1089.251600 276.891692 7942.330000 7943.290000 7946.036567 524.111115
726 0.213108 0.287070 0.244785 0.000177 0.471870 0.468324 0.470377 0.000036 0.355427 0.386760 0.368861 0.000042 0.218144 0.290509 0.248434 0.000383 0.208071 0.283632 0.241136 0.000406 0.461524 0.459127 0.460504 0.000070 0.482217 0.477520 0.480251 0.000070 0.352003 0.383249 0.365072 0.000092 0.358851 0.390270 0.372649 0.000095 962.160000 967.090000 964.794200 271.202921 1095.240000 1081.320000 1089.155400 278.692232 7942.600000 7951.590000 7946.050400 525.946022
727 0.213101 0.288201 0.244767 0.000178 0.472353 0.467434 0.470407 0.000035 0.355690 0.386779 0.368869 0.000042 0.217938 0.290167 0.248404 0.000385 0.208264 0.286235 0.241131 0.000408 0.463259 0.457127 0.460576 0.000071 0.481447 0.477741 0.480238 0.000070 0.352865 0.381995 0.365098 0.000090 0.358515 0.391563 0.372640 0.000095 962.340000 973.170000 964.978967 271.438059 1095.450000 1082.300000 1089.097100 281.241557 7942.210000 7944.530000 7945.923933 530.854356
728 0.213284 0.288810 0.244746 0.000180 0.472176 0.467062 0.470444 0.000035 0.355675 0.386848 0.368880 0.000042 0.216887 0.290753 0.248352 0.000388 0.209680 0.286867 0.241141 0.000409 0.462317 0.455902 0.460664 0.000068 0.482036 0.478222 0.480225 0.000072 0.351874 0.381585 0.365124 0.000090 0.359475 0.392112 0.372637 0.000095 963.430000 968.380000 965.371567 268.647711 1096.230000 1081.810000 1089.102267 277.957669 7940.340000 7949.810000 7945.526167 528.217546
729 0.213354 0.288488 0.244734 0.000178 0.472339 0.468547 0.470484 0.000035 0.355795 0.387520 0.368896 0.000042 0.217685 0.291444 0.248414 0.000386 0.209022 0.285533 0.241054 0.000410 0.463020 0.457737 0.460707 0.000068 0.481657 0.479356 0.480260 0.000072 0.352619 0.382905 0.365175 0.000089 0.358972 0.392135 0.372617 0.000095 961.160000 970.450000 965.525033 268.120658 1094.720000 1077.200000 1088.969200 274.368189 7944.120000 7952.350000 7945.505767 526.279922
730 0.213455 0.287762 0.244726 0.000177 0.472527 0.468254 0.470466 0.000035 0.355944 0.387033 0.368883 0.000042 0.218016 0.286501 0.248449 0.000388 0.208895 0.289022 0.241002 0.000410 0.462519 0.458550 0.460716 0.000068 0.482534 0.477959 0.480215 0.000071 0.352493 0.381128 0.365196 0.000091 0.359396 0.392938 0.372569 0.000096 962.120000 971.880000 965.612800 272.807717 1096.210000 1082.400000 1088.639200 274.600423 7941.670000 7945.720000 7945.748000 539.644708
731 0.213115 0.286764 0.244700 0.000174 0.471960 0.467387 0.470544 0.000034 0.355480 0.386107 0.368914 0.000041 0.216164 0.293042 0.248525 0.000393 0.210067 0.280486 0.240874 0.000401 0.462760 0.456859 0.460816 0.000068 0.481161 0.477915 0.480271 0.000070 0.351792 0.383141 0.365285 0.000091 0.359168 0.389072 0.372542 0.000092 960.120000 968.670000 965.644233 279.734482 1094.910000 1079.290000 1088.513400 276.628703 7944.970000 7952.040000 7945.842367 545.379797
732 0.213260 0.286920 0.244762 0.000175 0.471902 0.467882 0.470467 0.000035 0.355513 0.386449 0.368900 0.000041 0.216383 0.288696 0.248483 0.000393 0.210138 0.285144 0.241040 0.000404 0.462886 0.457840 0.460760 0.000068 0.480918 0.477924 0.480174 0.000072 0.351960 0.381725 0.365235 0.000091 0.359067 0.391173 0.372564 0.000094 960.550000 969.170000 965.874000 281.933582 1094.780000 1078.630000 1088.316300 279.294138 7944.670000 7952.200000 7945.809700 549.211834
733 0.213956 0.288300 0.244813 0.000176 0.472808 0.468151 0.470509 0.000035 0.356325 0.387218 0.368946 0.000042 0.217917 0.295952 0.248418 0.000397 0.209996 0.280647 0.241209 0.000400 0.462815 0.458767 0.460860 0.000067 0.482801 0.477536 0.480158 0.000073 0.352611 0.385500 0.365261 0.000092 0.360039 0.388936 0.372631 0.000093 962.970000 971.570000 965.672233 286.411622 1093.600000 1079.140000 1088.118067 275.307069 7943.430000 7949.290000 7946.209700 542.097390
734 0.213504 0.288133 0.244839 0.000176 0.472480 0.468311 0.470496 0.000035 0.355941 0.387231 0.368950 0.000042 0.216653 0.290565 0.248261 0.000391 0.210355 0.285701 0.241418 0.000403 0.463346 0.459285 0.460962 0.000067 0.481613 0.477337 0.480029 0.000074 0.352334 0.383361 0.365247 0.000091 0.359547 0.391101 0.372654 0.000095 962.250000 973.350000 965.443433 292.646439 1094.180000 1077.760000 1087.962100 276.792451 7943.570000 7948.890000 7946.594467 544.951476
735 0.212911 0.288507 0.244815 0.000177 0.472925 0.467062 0.470469 0.000035 0.355919 0.386712 0.368925 0.000042 0.218149 0.289770 0.248210 0.000389 0.207673 0.287243 0.241420 0.000401 0.462868 0.456900 0.460973 0.000067 0.482982 0.477225 0.479966 0.000074 0.352745 0.381691 0.365229 0.000091 0.359093 0.391733 0.372620 0.000094 960.800000 971.170000 965.337167 297.388996 1093.950000 1082.060000 1087.929067 282.737089 7945.250000 7946.770000 7946.733767 550.165084
736 0.212900 0.287501 0.244785 0.000176 0.471614 0.468520 0.470476 0.000035 0.355193 0.387061 0.368915 0.000042 0.216325 0.293507 0.248041 0.000393 0.209475 0.281495 0.241528 0.000395 0.463694 0.459927 0.460945 0.000067 0.479533 0.477112 0.480008 0.000074 0.352378 0.385038 0.365138 0.000093 0.358007 0.389084 0.372692 0.000093 960.120000 974.570000 965.462567 301.878008 1093.770000 1080.370000 1087.938533 279.865485 7946.110000 7945.060000 7946.598900 545.724626
737 0.212661 0.287491 0.244776 0.000178 0.472180 0.469195 0.470484 0.000035 0.355396 0.387428 0.368915 0.000043 0.214784 0.286933 0.247781 0.000395 0.210537 0.288048 0.241771 0.000401 0.463676 0.459396 0.460969 0.000069 0.480684 0.478995 0.479998 0.000073 0.351674 0.381788 0.365035 0.000092 0.359118 0.393069 0.372796 0.000094 963.420000 972.100000 965.224400 309.115294 1091.780000 1078.960000 1087.972467 277.595385 7944.800000 7948.940000 7946.803133 552.317178
738 0.212108 0.288770 0.244501 0.000180 0.471388 0.468465 0.470480 0.000036 0.354712 0.387603 0.368789 0.000044 0.214985 0.290164 0.247226 0.000393 0.209231 0.287377 0.241777 0.000405 0.462738 0.459604 0.461039 0.000069 0.480038 0.477327 0.479921 0.000074 0.351250 0.383356 0.364823 0.000092 0.358175 0.391849 0.372756 0.000096 961.470000 972.710000 965.166933 308.369587 1094.600000 1079.680000 1087.896533 278.881569 7943.930000 7947.610000 7946.936533 552.366562
739 0.212863 0.288544 0.244310 0.000183 0.472240 0.467357 0.470442 0.000035 0.355521 0.386891 0.368682 0.000044 0.215732 0.293112 0.247053 0.000398 0.209995 0.283975 0.241567 0.000401 0.462930 0.457463 0.461030 0.000068 0.481550 0.477250 0.479853 0.000073 0.351691 0.383505 0.364740 0.000092 0.359350 0.390276 0.372624 0.000095 959.610000 966.720000 965.226933 301.356363 1094.090000 1079.170000 1087.818233 273.908774 7946.300000 7954.110000 7946.954833 542.296023
740 0.212379 0.287594 0.243853 0.000182 0.472436 0.469124 0.470428 0.000035 0.355411 0.387435 0.368469 0.000043 0.214217 0.290749 0.246427 0.000397 0.210542 0.284438 0.241279 0.000399 0.463907 0.460519 0.461103 0.000067 0.480965 0.477728 0.479754 0.000073 0.351546 0.384123 0.364499 0.000091 0.359275 0.390748 0.372440 0.000094 959.190000 970.730000 965.052500 295.242958 1093.510000 1079.450000 1087.717167 273.316181 7947.300000 7949.820000 7947.230333 541.463223
741 0.212461 0.287989 0.243620 0.000181 0.472970 0.468226 0.470416 0.000035 0.355741 0.387119 0.368357 0.000043 0.215191 0.289598 0.246200 0.000388 0.209731 0.286379 0.241039 0.000399 0.464260 0.458915 0.461134 0.000067 0.481681 0.477537 0.479697 0.000073 0.352179 0.382723 0.364414 0.000089 0.359304 0.391516 0.372301 0.000094 962.420000 970.760000 965.097333 284.324394 1093.160000 1076.740000 1087.559867 269.672333 7944.420000 7952.500000 7947.342800 527.997083
742 0.212522 0.287004 0.243585 0.000177 0.471923 0.468414 0.470378 0.000035 0.355193 0.386779 0.368321 0.000042 0.214978 0.286059 0.246174 0.000385 0.210066 0.287949 0.240995 0.000394 0.462487 0.459304 0.461223 0.000066 0.481359 0.477524 0.479533 0.000073 0.351108 0.381344 0.364451 0.000088 0.359277 0.392215 0.372191 0.000093 959.040000 970.170000 965.125667 275.825674 1093.010000 1078.890000 1087.280400 266.117619 7947.950000 7950.940000 7947.593933 516.670974
743 0.211908 0.287452 0.243700 0.000178 0.472174 0.467259 0.470359 0.000035 0.355054 0.386346 0.368362 0.000043 0.215617 0.290838 0.246203 0.000391 0.208200 0.284065 0.241196 0.000394 0.462278 0.457798 0.461257 0.000067 0.482069 0.476720 0.479460 0.000074 0.351281 0.382666 0.364483 0.000089 0.358828 0.390025 0.372241 0.000095 960.120000 970.500000 965.211567 268.479973 1094.430000 1079.010000 1087.116867 259.674211 7945.450000 7950.490000 7947.671567 500.723209
744 0.211801 0.287706 0.243557 0.000175 0.472666 0.467171 0.470340 0.000035 0.355277 0.386412 0.368287 0.000042 0.215244 0.288425 0.245981 0.000383 0.208357 0.286987 0.241133 0.000390 0.462953 0.457755 0.461288 0.000067 0.482379 0.476588 0.479391 0.000073 0.351484 0.381557 0.364400 0.000088 0.359069 0.391267 0.372175 0.000093 960.390000 970.610000 965.232900 265.651031 1094.570000 1077.940000 1087.073400 257.429790 7945.040000 7951.450000 7947.693700 491.412668
745 0.211246 0.287251 0.243553 0.000178 0.473507 0.468066 0.470389 0.000035 0.355490 0.386700 0.368313 0.000042 0.214986 0.287935 0.246124 0.000383 0.207507 0.286567 0.240982 0.000395 0.464173 0.458989 0.461322 0.000067 0.482840 0.477144 0.479455 0.000074 0.352039 0.382015 0.364483 0.000088 0.358940 0.391385 0.372142 0.000093 960.950000 966.880000 965.350300 268.639283 1093.090000 1080.800000 1087.201133 260.165206 7945.960000 7952.320000 7947.448567 495.090891
746 0.211775 0.286941 0.243609 0.000183 0.473115 0.466828 0.470399 0.000036 0.355512 0.385879 0.368343 0.000043 0.215108 0.289395 0.246300 0.000388 0.208442 0.284486 0.240918 0.000406 0.464054 0.457457 0.461325 0.000068 0.482176 0.476199 0.479473 0.000073 0.352028 0.381829 0.364564 0.000089 0.358996 0.389928 0.372123 0.000094 962.580000 971.640000 965.469733 271.978375 1092.920000 1076.050000 1087.143900 264.888182 7944.500000 7952.310000 7947.386367 497.174769
747 0.211514 0.288242 0.243278 0.000187 0.472781 0.467851 0.470499 0.000035 0.355211 0.387027 0.368249 0.000044 0.216532 0.289891 0.246270 0.000391 0.206497 0.286594 0.240285 0.000411 0.462400 0.457665 0.461355 0.000067 0.483162 0.478037 0.479642 0.000073 0.351759 0.382166 0.364567 0.000090 0.358663 0.391887 0.371932 0.000096 962.250000 975.050000 965.545000 277.302295 1092.850000 1079.920000 1087.248733 266.487427 7944.900000 7945.030000 7947.206267 501.181884
748 0.211413 0.287226 0.243125 0.000182 0.471126 0.467925 0.470467 0.000035 0.354255 0.386611 0.368163 0.000043 0.214065 0.289561 0.246308 0.000387 0.208760 0.284891 0.239941 0.000405 0.461841 0.458584 0.461332 0.000067 0.480412 0.477267 0.479602 0.000072 0.350342 0.382523 0.364571 0.000089 0.358169 0.390698 0.371754 0.000093 961.910000 968.570000 965.350733 278.105050 1092.880000 1077.270000 1087.150967 267.513103 7945.210000 7954.160000 7947.498300 497.162662
749 0.211908 0.288064 0.243087 0.000180 0.471690 0.468500 0.470457 0.000034 0.354788 0.387304 0.368140 0.000042 0.215733 0.292051 0.246373 0.000394 0.208083 0.284076 0.239800 0.000396 0.462312 0.460156 0.461287 0.000067 0.481068 0.476845 0.479628 0.000071 0.351351 0.384509 0.364576 0.000092 0.358225 0.390099 0.371705 0.000091 962.700000 971.730000 965.101467 279.675353 1091.780000 1076.810000 1086.985000 275.115314 7945.520000 7951.460000 7947.913533 494.482026
750 0.212166 0.286374 0.243024 0.000175 0.472434 0.468004 0.470571 0.000035 0.355314 0.386270 0.368175 0.000041 0.215273 0.288055 0.246255 0.000390 0.209059 0.284693 0.239793 0.000389 0.462627 0.459597 0.461347 0.000067 0.482242 0.476411 0.479795 0.000072 0.351318 0.382403 0.364556 0.000090 0.359310 0.390138 0.371794 0.000090 963.300000 971.470000 965.257667 279.876158 1093.100000 1076.930000 1086.970367 282.117692 7943.600000 7951.600000 7947.771967 491.853588
751 0.212616 0.286852 0.243182 0.000175 0.472207 0.468202 0.470575 0.000035 0.355391 0.386595 0.368248 0.000042 0.215711 0.289700 0.246344 0.000391 0.209520 0.284005 0.240021 0.000392 0.462445 0.458477 0.461238 0.000068 0.481968 0.477927 0.479912 0.000071 0.351415 0.382527 0.364536 0.000092 0.359367 0.390662 0.371961 0.000090 964.080000 969.210000 965.356500 284.197809 1091.200000 1075.380000 1087.076700 287.040268 7944.720000 7955.410000 7947.566800 494.523178
752 0.212196 0.285684 0.243215 0.000172 0.472355 0.468392 0.470566 0.000035 0.355284 0.386174 0.368258 0.000041 0.213659 0.290619 0.246285 0.000387 0.210733 0.280750 0.240145 0.000391 0.463385 0.458989 0.461179 0.000069 0.481325 0.477796 0.479953 0.000071 0.351009 0.383222 0.364477 0.000091 0.359559 0.389125 0.372040 0.000090 963.310000 970.770000 965.397900 285.035307 1091.650000 1076.450000 1087.019367 290.799212 7945.040000 7952.780000 7947.582733 490.185599
753 0.212099 0.285266 0.243381 0.000172 0.472276 0.468106 0.470439 0.000035 0.355197 0.385828 0.368263 0.000041 0.215594 0.284909 0.246470 0.000387 0.208604 0.285623 0.240291 0.000390 0.462693 0.459260 0.460941 0.000070 0.481859 0.476952 0.479937 0.000071 0.351499 0.380802 0.364429 0.000091 0.358895 0.390854 0.372096 0.000090 963.970000 969.000000 965.594500 286.171458 1093.280000 1072.550000 1086.856867 288.319421 7942.750000 7958.450000 7947.548633 488.551815
754 0.212329 0.286120 0.243554 0.000173 0.472318 0.468463 0.470521 0.000035 0.355323 0.386409 0.368386 0.000041 0.216295 0.285744 0.246658 0.000387 0.208363 0.286496 0.240451 0.000399 0.462552 0.458865 0.461018 0.000069 0.482085 0.478062 0.480024 0.000071 0.351736 0.380960 0.364556 0.000091 0.358910 0.391857 0.372216 0.000092 961.120000 968.360000 965.685333 290.692477 1094.500000 1076.730000 1086.602300 292.175156 7944.380000 7954.910000 7947.712367 496.343654
755 0.212964 0.285223 0.243762 0.000172 0.472878 0.468605 0.470492 0.000035 0.355917 0.386083 0.368463 0.000042 0.215259 0.288493 0.246921 0.000383 0.210669 0.281953 0.240602 0.000398 0.463586 0.459733 0.460965 0.000069 0.482171 0.477477 0.480018 0.000071 0.351839 0.382675 0.364645 0.000090 0.359995 0.389491 0.372281 0.000092 963.400000 972.290000 965.786833 295.142822 1091.240000 1076.490000 1086.439400 293.689236 7945.360000 7951.220000 7947.773767 508.716572
756 0.213180 0.287120 0.244015 0.000174 0.473128 0.468257 0.470459 0.000035 0.356151 0.386745 0.368559 0.000041 0.216647 0.289093 0.247007 0.000386 0.209713 0.285146 0.241022 0.000393 0.462388 0.458259 0.460861 0.000070 0.483868 0.478256 0.480057 0.000071 0.351805 0.382134 0.364626 0.000090 0.360498 0.391357 0.372492 0.000091 963.170000 970.890000 965.910600 297.903609 1092.850000 1076.640000 1086.395700 293.535876 7943.980000 7952.470000 7947.693700 507.959914
757 0.212879 0.287341 0.244054 0.000172 0.471469 0.468235 0.470496 0.000035 0.355104 0.386833 0.368597 0.000041 0.217217 0.289639 0.247265 0.000385 0.208541 0.285043 0.240843 0.000388 0.461313 0.457895 0.460882 0.000070 0.481625 0.478576 0.480110 0.000072 0.351470 0.382180 0.364754 0.000090 0.358737 0.391486 0.372440 0.000091 961.860000 969.540000 965.930400 304.641463 1095.280000 1075.370000 1086.382100 300.562058 7942.860000 7955.090000 7947.687500 523.920285
758 0.213037 0.286424 0.244248 0.000173 0.472417 0.469072 0.470478 0.000035 0.355696 0.386880 0.368675 0.000041 0.216984 0.284194 0.247516 0.000384 0.209090 0.288653 0.240981 0.000390 0.462839 0.460264 0.460874 0.000069 0.481996 0.477880 0.480083 0.000073 0.352204 0.381032 0.364863 0.000089 0.359188 0.392728 0.372487 0.000091 959.690000 967.910000 965.962000 304.254902 1095.010000 1074.200000 1086.441433 307.829443 7945.300000 7957.890000 7947.596567 527.863654
759 0.213141 0.287868 0.244262 0.000175 0.472999 0.467690 0.470499 0.000035 0.356063 0.386770 0.368693 0.000042 0.217285 0.290674 0.247561 0.000393 0.208997 0.285062 0.240964 0.000394 0.462932 0.459228 0.460894 0.000069 0.483065 0.476152 0.480104 0.000073 0.352391 0.383379 0.364894 0.000090 0.359734 0.390162 0.372491 0.000092 962.560000 970.220000 966.019467 300.959407 1092.020000 1075.540000 1086.347800 306.886951 7945.420000 7954.240000 7947.632733 525.309582
760 0.213288 0.286797 0.244340 0.000174 0.472053 0.467820 0.470505 0.000035 0.355609 0.386360 0.368731 0.000041 0.217598 0.288186 0.247497 0.000390 0.208979 0.285407 0.241184 0.000398 0.461272 0.457962 0.460880 0.000069 0.482835 0.477679 0.480131 0.000073 0.351618 0.381563 0.364857 0.000089 0.359600 0.391157 0.372605 0.000093 962.440000 970.610000 966.178200 304.462295 1092.340000 1078.630000 1086.454100 309.101566 7945.220000 7950.760000 7947.367700 526.417768
761 0.213369 0.287635 0.244634 0.000174 0.473358 0.468715 0.470484 0.000035 0.356363 0.387229 0.368851 0.000042 0.217721 0.290494 0.247865 0.000388 0.209018 0.284776 0.241402 0.000406 0.463858 0.459732 0.460827 0.000070 0.482857 0.477698 0.480141 0.000072 0.353096 0.383575 0.364994 0.000089 0.359629 0.390883 0.372708 0.000095 960.010000 974.650000 966.033533 310.315010 1090.800000 1076.770000 1086.464900 314.124827 7949.190000 7948.580000 7947.501567 531.493238
762 0.213037 0.288360 0.244760 0.000178 0.472348 0.468078 0.470537 0.000035 0.355658 0.387205 0.368937 0.000042 0.218047 0.289942 0.248105 0.000395 0.208027 0.286778 0.241414 0.000411 0.461815 0.457719 0.460833 0.000069 0.482882 0.478437 0.480240 0.000073 0.352119 0.382219 0.365105 0.000091 0.359197 0.392190 0.372769 0.000094 961.390000 973.320000 965.550733 320.172885 1092.520000 1081.300000 1086.443300 314.052842 7946.090000 7945.380000 7948.005967 542.199788
763 0.213495 0.288921 0.244786 0.000178 0.472786 0.468520 0.470606 0.000035 0.356105 0.387701 0.368987 0.000042 0.216277 0.290935 0.248067 0.000397 0.210713 0.286907 0.241505 0.000410 0.463073 0.458124 0.460910 0.000070 0.482500 0.478917 0.480302 0.000072 0.352015 0.382889 0.365131 0.000091 0.360196 0.392512 0.372844 0.000094 963.480000 970.810000 965.519433 319.373155 1093.610000 1073.690000 1086.353100 313.516991 7942.910000 7955.500000 7948.127467 543.906609
764 0.213530 0.288443 0.244746 0.000175 0.472870 0.469313 0.470622 0.000036 0.356167 0.387921 0.368978 0.000041 0.218029 0.292302 0.248154 0.000401 0.209032 0.284583 0.241339 0.000403 0.462797 0.459987 0.460801 0.000070 0.482944 0.478639 0.480443 0.000072 0.352652 0.384529 0.365109 0.000092 0.359683 0.391314 0.372846 0.000092 961.590000 975.520000 965.453067 321.816118 1092.070000 1076.480000 1086.310067 308.990577 7946.340000 7948.000000 7948.236867 545.180258
765 0.213107 0.287793 0.244756 0.000176 0.471992 0.469433 0.470603 0.000035 0.355494 0.387695 0.368972 0.000042 0.215905 0.289800 0.247960 0.000401 0.210309 0.285786 0.241553 0.000404 0.463194 0.460468 0.460754 0.000071 0.480790 0.478399 0.480451 0.000070 0.351914 0.383667 0.364997 0.000093 0.359074 0.391723 0.372947 0.000092 961.680000 968.840000 965.252800 321.704950 1093.630000 1077.750000 1086.236833 311.426690 7944.690000 7953.410000 7948.510367 557.244260
766 0.212888 0.288691 0.244625 0.000180 0.473136 0.467996 0.470656 0.000035 0.356024 0.387309 0.368942 0.000042 0.217527 0.292700 0.247915 0.000402 0.208249 0.284683 0.241334 0.000403 0.462610 0.458909 0.460809 0.000070 0.483662 0.477082 0.480503 0.000070 0.352322 0.384115 0.365007 0.000092 0.359726 0.390502 0.372877 0.000091 961.900000 970.860000 965.146167 325.946804 1092.680000 1077.860000 1086.013200 314.183220 7945.420000 7951.280000 7948.840633 557.435904
767 0.212498 0.288261 0.244494 0.000178 0.472450 0.468265 0.470632 0.000036 0.355471 0.387263 0.368870 0.000042 0.217551 0.292777 0.247618 0.000398 0.207445 0.283745 0.241370 0.000401 0.463063 0.458693 0.460774 0.000070 0.481836 0.477836 0.480490 0.000071 0.352583 0.384031 0.364854 0.000092 0.358360 0.390495 0.372886 0.000092 960.160000 970.000000 965.155833 324.046857 1094.180000 1078.270000 1085.945167 310.784145 7945.660000 7951.730000 7948.899000 552.883839
768 0.211850 0.288383 0.244464 0.000181 0.472468 0.468947 0.470606 0.000035 0.355190 0.387693 0.368842 0.000042 0.216819 0.288918 0.247675 0.000389 0.206881 0.287849 0.241253 0.000401 0.462250 0.459868 0.460746 0.000070 0.482687 0.478026 0.480464 0.000070 0.351806 0.382941 0.364864 0.000091 0.358574 0.392446 0.372819 0.000092 960.310000 965.610000 965.144367 325.607038 1095.200000 1074.930000 1085.876633 305.779730 7944.490000 7959.460000 7948.979000 549.059438
769 0.212449 0.288164 0.244123 0.000181 0.472203 0.468965 0.470720 0.000035 0.355314 0.387605 0.368751 0.000043 0.215870 0.290431 0.247414 0.000388 0.209028 0.285897 0.240832 0.000403 0.463764 0.458287 0.460926 0.000070 0.480643 0.479644 0.480513 0.000070 0.352212 0.382752 0.364846 0.000091 0.358416 0.392458 0.372657 0.000092 961.440000 970.900000 965.335800 315.868978 1093.700000 1076.310000 1085.971100 300.635430 7944.860000 7952.790000 7948.693100 533.442923
770 0.212273 0.287371 0.243871 0.000180 0.472651 0.467941 0.470781 0.000035 0.355481 0.386684 0.368672 0.000042 0.214514 0.290181 0.247227 0.000381 0.210032 0.284560 0.240516 0.000402 0.463096 0.459168 0.461057 0.000069 0.482205 0.476713 0.480505 0.000071 0.351234 0.383124 0.364833 0.000088 0.359727 0.390244 0.372510 0.000092 962.860000 968.120000 965.237067 307.794400 1091.820000 1077.880000 1086.132367 296.113564 7945.320000 7954.000000 7948.630567 530.040123
771 0.212108 0.286925 0.243845 0.000176 0.472638 0.468619 0.470868 0.000034 0.355399 0.386857 0.368708 0.000041 0.216566 0.291561 0.247339 0.000382 0.207650 0.282290 0.240351 0.000392 0.462970 0.459752 0.461235 0.000067 0.482305 0.477485 0.480501 0.000069 0.352089 0.384066 0.364982 0.000088 0.358710 0.389647 0.372433 0.000090 962.860000 966.940000 965.361600 300.982848 1091.420000 1080.570000 1086.210800 293.791308 7945.720000 7952.490000 7948.427600 523.002992
772 0.212692 0.286789 0.243806 0.000177 0.471450 0.468020 0.470855 0.000034 0.355009 0.386466 0.368683 0.000041 0.217826 0.290052 0.247412 0.000381 0.207558 0.283526 0.240199 0.000399 0.461976 0.457409 0.461243 0.000067 0.480924 0.478631 0.480467 0.000070 0.352109 0.382098 0.365019 0.000087 0.357909 0.390833 0.372347 0.000091 963.710000 970.450000 965.554967 298.094316 1093.740000 1076.380000 1086.205167 296.100164 7942.550000 7953.170000 7948.239867 521.173618
773 0.213064 0.287802 0.243864 0.000174 0.472478 0.467292 0.470918 0.000035 0.355742 0.386522 0.368743 0.000041 0.217856 0.291334 0.247569 0.000374 0.208272 0.284270 0.240158 0.000391 0.462776 0.457865 0.461362 0.000068 0.482180 0.476719 0.480473 0.000070 0.352562 0.382926 0.365155 0.000087 0.358921 0.390117 0.372332 0.000089 962.320000 968.670000 965.747733 299.882207 1092.620000 1073.770000 1086.070367 302.713938 7945.060000 7957.560000 7948.181900 532.172804
774 0.212918 0.286676 0.244115 0.000175 0.472742 0.468276 0.470898 0.000034 0.355821 0.386556 0.368846 0.000041 0.217321 0.290703 0.247910 0.000377 0.208516 0.282649 0.240320 0.000391 0.462626 0.457907 0.461322 0.000067 0.482859 0.478645 0.480475 0.000070 0.352239 0.382665 0.365287 0.000088 0.359404 0.390447 0.372405 0.000090 960.300000 972.730000 965.737933 295.624915 1092.650000 1076.050000 1086.129567 310.852686 7947.050000 7951.220000 7948.132500 535.997310
775 0.212405 0.287433 0.244013 0.000176 0.472811 0.468149 0.470953 0.000035 0.355628 0.386827 0.368830 0.000042 0.217497 0.287338 0.247811 0.000375 0.207312 0.287528 0.240215 0.000394 0.463132 0.457990 0.461438 0.000068 0.482490 0.478307 0.480468 0.000072 0.352596 0.381197 0.365306 0.000087 0.358660 0.392457 0.372354 0.000092 961.160000 969.120000 965.940100 295.256025 1093.450000 1074.950000 1086.215600 312.839002 7945.390000 7955.930000 7947.844300 532.247480
776 0.212331 0.287425 0.244071 0.000177 0.473021 0.467873 0.470923 0.000035 0.355710 0.386672 0.368840 0.000042 0.217356 0.287765 0.247775 0.000371 0.207305 0.287086 0.240367 0.000397 0.464103 0.458564 0.461474 0.000067 0.481938 0.477182 0.480372 0.000071 0.353067 0.381704 0.365309 0.000086 0.358354 0.391639 0.372370 0.000092 960.230000 969.850000 966.092133 296.850733 1093.180000 1075.430000 1086.338033 309.689200 7946.590000 7954.720000 7947.569833 524.935932
777 0.212616 0.286348 0.243945 0.000175 0.472210 0.469878 0.470947 0.000034 0.355393 0.387289 0.368796 0.000042 0.218208 0.284244 0.247713 0.000373 0.207025 0.288453 0.240178 0.000403 0.461818 0.460947 0.461514 0.000066 0.482603 0.478808 0.480379 0.000071 0.352193 0.381431 0.365304 0.000086 0.358593 0.393148 0.372288 0.000094 961.400000 973.260000 966.096700 299.959193 1092.700000 1076.620000 1086.635633 310.390889 7945.900000 7950.120000 7947.267667 531.049080
778 0.212681 0.285709 0.243860 0.000175 0.472938 0.469365 0.470895 0.000035 0.355823 0.386720 0.368729 0.000041 0.218036 0.287788 0.247792 0.000376 0.207326 0.283630 0.239929 0.000396 0.463229 0.460028 0.461444 0.000067 0.482648 0.478701 0.480346 0.000071 0.352892 0.382520 0.365300 0.000086 0.358753 0.390919 0.372158 0.000091 961.280000 971.800000 966.023133 299.716811 1090.850000 1079.150000 1086.633067 308.730484 7947.870000 7949.050000 7947.343800 529.522906
779 0.212113 0.286849 0.243948 0.000177 0.472881 0.470164 0.470859 0.000035 0.355535 0.387672 0.368749 0.000042 0.216114 0.288326 0.247878 0.000382 0.208112 0.285372 0.240017 0.000396 0.462689 0.460850 0.461479 0.000066 0.483073 0.479477 0.480239 0.000071 0.351731 0.383214 0.365358 0.000088 0.359340 0.392130 0.372139 0.000092 960.540000 969.790000 965.886667 298.123693 1093.320000 1076.980000 1086.585167 306.150958 7946.140000 7953.230000 7947.528167 526.820999
780 0.212403 0.287548 0.243999 0.000175 0.472910 0.469287 0.470839 0.000035 0.355682 0.387505 0.368761 0.000041 0.216228 0.290438 0.247995 0.000382 0.208577 0.284657 0.240004 0.000391 0.463202 0.460170 0.461407 0.000066 0.482618 0.478405 0.480271 0.000071 0.352064 0.383791 0.365372 0.000088 0.359299 0.391218 0.372151 0.000090 959.960000 973.760000 965.844600 293.569939 1092.430000 1078.260000 1086.287833 312.366797 7947.610000 7947.980000 7947.867567 526.113557
781 0.212350 0.287437 0.244035 0.000178 0.473227 0.468578 0.470881 0.000036 0.355833 0.387065 0.368800 0.000042 0.217896 0.287590 0.247843 0.000384 0.206804 0.287284 0.240227 0.000394 0.464766 0.459127 0.461449 0.000068 0.481688 0.478029 0.480313 0.000072 0.353675 0.381936 0.365326 0.000089 0.357990 0.392194 0.372274 0.000091 961.440000 972.430000 965.780067 285.352438 1093.390000 1077.620000 1086.117700 305.701146 7945.170000 7949.950000 7948.102233 521.978581
782 0.212109 0.287692 0.244043 0.000180 0.472308 0.468180 0.470851 0.000035 0.355218 0.386960 0.368787 0.000043 0.216247 0.289790 0.247703 0.000382 0.207970 0.285593 0.240382 0.000404 0.463023 0.458321 0.461374 0.000068 0.481593 0.478039 0.480328 0.000072 0.351974 0.382482 0.365222 0.000089 0.358462 0.391438 0.372353 0.000094 965.390000 973.700000 966.170733 280.799924 1091.620000 1078.170000 1086.091033 304.046144 7942.990000 7948.130000 7947.738233 514.064808
783 0.212114 0.287071 0.243746 0.000181 0.472716 0.468883 0.470821 0.000035 0.355445 0.387068 0.368637 0.000043 0.216841 0.285706 0.247499 0.000382 0.207388 0.288437 0.239992 0.000405 0.463172 0.460902 0.461352 0.000068 0.482260 0.476865 0.480290 0.000072 0.352323 0.382064 0.365118 0.000089 0.358568 0.392072 0.372156 0.000093 964.480000 970.380000 966.287200 271.433773 1093.770000 1077.130000 1086.092267 288.717229 7941.750000 7952.490000 7947.620533 496.083238
784 0.211938 0.288106 0.243613 0.000181 0.472843 0.467193 0.470832 0.000035 0.355436 0.386604 0.368584 0.000042 0.216668 0.290824 0.247489 0.000382 0.207208 0.285388 0.239738 0.000402 0.463557 0.456570 0.461469 0.000068 0.482130 0.477816 0.480195 0.000072 0.352457 0.381984 0.365178 0.000088 0.358415 0.391223 0.371989 0.000092 963.970000 973.460000 966.400833 270.478331 1094.370000 1077.540000 1086.158667 285.887867 7941.660000 7949.000000 7947.440500 499.866479
785 0.212783 0.287770 0.243613 0.000176 0.472752 0.467644 0.470845 0.000035 0.355766 0.386701 0.368590 0.000041 0.217404 0.290626 0.247549 0.000376 0.208163 0.284915 0.239677 0.000401 0.463297 0.458892 0.461461 0.000068 0.482207 0.476396 0.480228 0.000071 0.352645 0.383172 0.365200 0.000087 0.358887 0.390230 0.371980 0.000092 963.170000 972.700000 966.522200 267.969355 1092.690000 1075.280000 1086.315967 280.954320 7944.140000 7952.020000 7947.161833 499.948837
786 0.212651 0.288080 0.243724 0.000176 0.471844 0.469025 0.470936 0.000035 0.355208 0.387599 0.368691 0.000042 0.216743 0.288673 0.247764 0.000373 0.208560 0.287487 0.239684 0.000397 0.462307 0.459981 0.461592 0.000067 0.481382 0.478068 0.480280 0.000072 0.351803 0.382893 0.365369 0.000087 0.358612 0.392306 0.372012 0.000092 964.100000 972.670000 966.950000 272.673199 1092.590000 1078.300000 1086.358667 284.779015 7943.310000 7949.030000 7946.691333 512.495573
787 0.212867 0.288311 0.243989 0.000176 0.472577 0.467442 0.470910 0.000035 0.355708 0.386833 0.368795 0.000041 0.216698 0.289214 0.248241 0.000383 0.209037 0.287409 0.239736 0.000387 0.463410 0.457715 0.461563 0.000068 0.481745 0.477169 0.480257 0.000072 0.352389 0.381889 0.365568 0.000087 0.359026 0.391777 0.372022 0.000091 964.160000 973.680000 967.150733 276.365528 1091.500000 1081.100000 1086.342167 290.535737 7944.340000 7945.220000 7946.507100 518.907887
788 0.212036 0.287766 0.243934 0.000177 0.471807 0.469181 0.470969 0.000034 0.354910 0.387544 0.368803 0.000042 0.217152 0.288141 0.248016 0.000383 0.206919 0.287391 0.239853 0.000386 0.461986 0.459844 0.461606 0.000068 0.481629 0.478518 0.480331 0.000071 0.351810 0.382578 0.365491 0.000088 0.358009 0.392511 0.372116 0.000090 964.460000 970.480000 967.266167 275.958287 1094.690000 1078.220000 1086.405667 304.508074 7940.850000 7951.300000 7946.328167 532.833507
789 0.212355 0.287292 0.243774 0.000177 0.472761 0.468404 0.470997 0.000034 0.355578 0.386904 0.368747 0.000042 0.217023 0.291663 0.247678 0.000385 0.207686 0.282922 0.239870 0.000382 0.463758 0.458570 0.461660 0.000067 0.481764 0.478237 0.480335 0.000072 0.352727 0.383462 0.365368 0.000089 0.358429 0.390345 0.372126 0.000090 963.640000 970.940000 967.410000 277.935014 1094.250000 1078.320000 1086.594267 302.744182 7942.110000 7950.740000 7945.995733 532.886800
790 0.211120 0.288157 0.243848 0.000178 0.473660 0.469448 0.470964 0.000034 0.355517 0.387867 0.368762 0.000042 0.215639 0.288540 0.247674 0.000387 0.206601 0.287774 0.240021 0.000384 0.464124 0.460415 0.461624 0.000067 0.483196 0.478481 0.480304 0.000071 0.352306 0.383072 0.365347 0.000089 0.358729 0.392663 0.372177 0.000090 963.330000 971.590000 967.436933 276.957727 1094.100000 1078.290000 1086.568100 299.877566 7942.570000 7950.120000 7945.994967 521.161092
791 0.212432 0.287753 0.243779 0.000178 0.472000 0.469294 0.470964 0.000034 0.355194 0.387601 0.368731 0.000042 0.216541 0.290952 0.247486 0.000386 0.208322 0.284554 0.240072 0.000388 0.462260 0.460175 0.461666 0.000067 0.481740 0.478413 0.480263 0.000072 0.351687 0.384025 0.365285 0.000089 0.358702 0.391177 0.372177 0.000091 964.210000 971.040000 967.352433 275.579567 1091.240000 1079.290000 1086.519267 300.324615 7944.550000 7949.670000 7946.128300 513.582995
792 0.212075 0.286039 0.243647 0.000179 0.472248 0.469265 0.471030 0.000034 0.355170 0.386813 0.368708 0.000043 0.215435 0.290242 0.247331 0.000385 0.208715 0.281835 0.239963 0.000391 0.462837 0.458905 0.461766 0.000066 0.481659 0.479625 0.480295 0.000071 0.351506 0.383007 0.365270 0.000089 0.358834 0.390619 0.372146 0.000091 965.230000 974.820000 967.459167 267.798987 1090.410000 1079.860000 1086.414067 295.672145 7944.360000 7945.320000 7946.126767 496.590966
793 0.211986 0.287526 0.243566 0.000181 0.473243 0.469037 0.470980 0.000034 0.355677 0.387357 0.368643 0.000043 0.215014 0.290498 0.247070 0.000386 0.208959 0.284554 0.240062 0.000396 0.463801 0.459546 0.461672 0.000066 0.482685 0.478528 0.480288 0.000071 0.351847 0.383475 0.365101 0.000089 0.359508 0.391240 0.372186 0.000091 963.910000 972.180000 967.399767 255.922707 1091.940000 1074.290000 1086.299967 290.869909 7944.150000 7953.530000 7946.300267 482.283226
794 0.212507 0.286778 0.243575 0.000181 0.472650 0.469258 0.470990 0.000034 0.355585 0.387142 0.368653 0.000042 0.216014 0.287512 0.247265 0.000386 0.209000 0.286044 0.239885 0.000393 0.463425 0.461408 0.461652 0.000066 0.481874 0.477108 0.480328 0.000071 0.352090 0.383155 0.365178 0.000089 0.359081 0.391129 0.372129 0.000091 963.820000 974.160000 967.544867 248.307452 1093.120000 1076.350000 1086.038133 289.813973 7943.060000 7949.490000 7946.417000 480.716917
795 0.212197 0.288028 0.243613 0.000180 0.473000 0.469580 0.470960 0.000034 0.355639 0.387882 0.368654 0.000042 0.216867 0.289975 0.247314 0.000388 0.207527 0.286080 0.239912 0.000399 0.463351 0.459693 0.461671 0.000066 0.482649 0.479467 0.480249 0.000070 0.352433 0.383320 0.365210 0.000089 0.358845 0.392443 0.372097 0.000091 962.910000 972.540000 967.868533 244.440350 1093.950000 1074.490000 1085.768400 288.205192 7943.140000 7952.970000 7946.363067 476.211109
796 0.211497 0.288016 0.243479 0.000178 0.472839 0.469314 0.471009 0.000034 0.355235 0.387730 0.368620 0.000042 0.215289 0.293293 0.247078 0.000393 0.207705 0.282739 0.239879 0.000397 0.464186 0.458914 0.461782 0.000065 0.481491 0.479713 0.480236 0.000071 0.352182 0.384385 0.365165 0.000089 0.358288 0.391075 0.372076 0.000092 964.550000 971.260000 967.763167 245.268937 1091.180000 1075.980000 1085.652500 288.644225 7944.270000 7952.760000 7946.584333 472.251527
797 0.212089 0.288344 0.243409 0.000178 0.472264 0.468490 0.471001 0.000034 0.355185 0.387424 0.368585 0.000042 0.216228 0.293443 0.247058 0.000387 0.207951 0.283245 0.239761 0.000401 0.462559 0.459562 0.461763 0.000064 0.481968 0.477419 0.480239 0.000071 0.351710 0.384808 0.365146 0.000089 0.358660 0.390041 0.372024 0.000093 963.430000 974.920000 967.494233 243.631452 1093.200000 1074.810000 1085.730200 288.047116 7943.370000 7950.270000 7946.775567 469.234427
798 0.211733 0.286899 0.243466 0.000174 0.472325 0.469133 0.471020 0.000034 0.355059 0.387128 0.368621 0.000042 0.216675 0.292711 0.247132 0.000381 0.206791 0.281087 0.239800 0.000394 0.463633 0.460702 0.461812 0.000066 0.481017 0.477564 0.480229 0.000072 0.352502 0.385106 0.365206 0.000088 0.357615 0.389149 0.372036 0.000093 963.930000 973.350000 967.357800 241.909541 1092.510000 1075.660000 1085.656100 289.151098 7943.560000 7950.990000 7946.986100 467.205340
799 0.212387 0.286778 0.243604 0.000174 0.473592 0.468966 0.470947 0.000034 0.356050 0.386981 0.368642 0.000042 0.216811 0.287816 0.247365 0.000377 0.207962 0.285739 0.239843 0.000394 0.464532 0.459092 0.461823 0.000066 0.482652 0.478839 0.480070 0.000072 0.353058 0.382018 0.365317 0.000088 0.359041 0.391944 0.371968 0.000092 962.870000 972.030000 967.342933 245.130006 1092.290000 1075.720000 1085.797133 292.465542 7944.840000 7952.250000 7946.859933 466.818318
800 0.211870 0.286340 0.243558 0.000174 0.472495 0.468173 0.470926 0.000035 0.355213 0.386348 0.368611 0.000041 0.215887 0.289803 0.247293 0.000379 0.207853 0.282877 0.239823 0.000396 0.464424 0.457708 0.461766 0.000067 0.480566 0.478638 0.480087 0.000073 0.352582 0.382151 0.365253 0.000087 0.357845 0.390545 0.371968 0.000092 965.640000 973.670000 967.422033 248.042796 1092.060000 1071.530000 1085.665800 299.247578 7942.300000 7954.800000 7946.912167 463.537008
801 0.212329 0.287497 0.243755 0.000179 0.473065 0.468219 0.470916 0.000035 0.355734 0.386894 0.368694 0.000042 0.216715 0.288606 0.247505 0.000381 0.207942 0.286388 0.240004 0.000399 0.463527 0.457704 0.461714 0.000066 0.482602 0.478734 0.480119 0.000073 0.352462 0.381610 0.365320 0.000088 0.359005 0.392178 0.372068 0.000093 962.950000 974.700000 967.299400 253.268630 1091.750000 1074.530000 1085.587467 299.276877 7945.300000 7950.770000 7947.113133 466.748122
802 0.211697 0.287162 0.243811 0.000178 0.472047 0.467504 0.470958 0.000035 0.354890 0.386350 0.368742 0.000042 0.215918 0.288011 0.247449 0.000386 0.207476 0.286312 0.240173 0.000400 0.463247 0.459209 0.461762 0.000067 0.480847 0.475800 0.480155 0.000073 0.351949 0.382170 0.365321 0.000090 0.357830 0.390531 0.372163 0.000093 965.080000 972.940000 967.205633 256.423746 1091.510000 1074.050000 1085.649833 299.633725 7943.410000 7953.010000 7947.144533 463.168015
803 0.211593 0.286854 0.243711 0.000178 0.473272 0.468889 0.470949 0.000035 0.355517 0.386974 0.368692 0.000042 0.215554 0.290691 0.247395 0.000390 0.207632 0.283018 0.240027 0.000396 0.464083 0.459817 0.461761 0.000066 0.482461 0.477962 0.480137 0.000072 0.352245 0.383710 0.365296 0.000090 0.358788 0.390237 0.372088 0.000092 962.820000 972.490000 967.242900 257.672988 1091.000000 1075.000000 1085.516567 295.264903 7946.180000 7952.510000 7947.240533 467.769129
804 0.211805 0.287269 0.243679 0.000179 0.472749 0.468557 0.470972 0.000034 0.355324 0.386977 0.368690 0.000043 0.215050 0.289477 0.247365 0.000391 0.208561 0.285061 0.239993 0.000398 0.462893 0.459110 0.461749 0.000065 0.482604 0.478003 0.480196 0.000071 0.351364 0.382775 0.365276 0.000091 0.359285 0.391179 0.372104 0.000093 965.510000 970.880000 967.563300 259.345951 1089.640000 1077.550000 1085.490233 290.567376 7944.850000 7951.570000 7946.946467 469.490613
805 0.212283 0.287780 0.243627 0.000181 0.472412 0.469504 0.470929 0.000035 0.355354 0.387728 0.368643 0.000043 0.216534 0.289583 0.247096 0.000391 0.208032 0.285978 0.240159 0.000400 0.463782 0.460649 0.461714 0.000066 0.481041 0.478358 0.480144 0.000073 0.352520 0.383669 0.365136 0.000090 0.358187 0.391787 0.372151 0.000094 964.350000 974.120000 967.779200 262.121525 1092.540000 1075.080000 1085.477967 292.696143 7943.110000 7950.800000 7946.742833 478.026735
806 0.211636 0.287262 0.243456 0.000179 0.472601 0.469050 0.470922 0.000035 0.355167 0.387246 0.368562 0.000043 0.215510 0.288286 0.246864 0.000388 0.207762 0.286238 0.240048 0.000402 0.463943 0.460996 0.461741 0.000066 0.481259 0.477105 0.480102 0.000072 0.352148 0.383276 0.365046 0.000091 0.358186 0.391215 0.372077 0.000093 965.660000 972.850000 967.879400 264.402270 1091.990000 1075.940000 1085.491067 295.246475 7942.350000 7951.210000 7946.629533 482.006414
807 0.211613 0.286196 0.243417 0.000178 0.472909 0.469105 0.470906 0.000034 0.355326 0.386796 0.368536 0.000042 0.214636 0.286799 0.246733 0.000386 0.208590 0.285594 0.240100 0.000412 0.464041 0.459431 0.461711 0.000066 0.481776 0.478780 0.480101 0.000072 0.351809 0.381747 0.364971 0.000090 0.358842 0.391846 0.372100 0.000095 964.290000 971.930000 967.993333 262.691080 1091.130000 1078.660000 1085.399133 291.823299 7944.580000 7949.410000 7946.607533 482.555675
808 0.211961 0.287646 0.243435 0.000181 0.473050 0.468185 0.470897 0.000034 0.355560 0.386942 0.368539 0.000043 0.216636 0.290816 0.247068 0.000395 0.207286 0.284475 0.239802 0.000409 0.463667 0.458158 0.461687 0.000067 0.482434 0.478212 0.480107 0.000071 0.352503 0.382854 0.365108 0.000091 0.358617 0.391031 0.371970 0.000095 964.840000 971.780000 968.181500 260.493649 1090.040000 1077.690000 1085.188400 295.270801 7945.120000 7950.530000 7946.630100 487.593950
809 0.211648 0.287194 0.243370 0.000180 0.472452 0.468268 0.470911 0.000034 0.355090 0.386785 0.368518 0.000043 0.215028 0.291409 0.247122 0.000396 0.208268 0.282979 0.239618 0.000406 0.462857 0.458883 0.461737 0.000068 0.482047 0.477654 0.480086 0.000072 0.351334 0.383519 0.365160 0.000092 0.358846 0.390050 0.371875 0.000094 964.730000 973.560000 968.307300 254.825063 1093.060000 1075.130000 1085.037200 301.139082 7942.210000 7951.310000 7946.655500 486.839454
810 0.211647 0.287524 0.243288 0.000182 0.473370 0.468551 0.470829 0.000035 0.355595 0.387089 0.368436 0.000043 0.217251 0.292515 0.246920 0.000393 0.206044 0.282534 0.239656 0.000409 0.464195 0.458350 0.461550 0.000068 0.482544 0.478753 0.480108 0.000072 0.353070 0.383724 0.364966 0.000092 0.358119 0.390454 0.371905 0.000095 966.120000 972.920000 968.439733 251.722526 1089.570000 1076.010000 1084.989900 304.814727 7944.310000 7951.070000 7946.570367 483.958413
811 0.212052 0.287811 0.243200 0.000176 0.472060 0.468478 0.470919 0.000035 0.355057 0.387178 0.368445 0.000042 0.216729 0.290128 0.246959 0.000398 0.207375 0.285494 0.239441 0.000404 0.463561 0.459392 0.461668 0.000068 0.480560 0.477563 0.480170 0.000071 0.352486 0.383223 0.365049 0.000091 0.357627 0.391132 0.371842 0.000094 966.580000 972.390000 968.581300 252.283698 1093.190000 1077.350000 1084.777500 308.480068 7940.230000 7950.260000 7946.641200 488.267809
812 0.211366 0.287393 0.243301 0.000179 0.473286 0.468227 0.470918 0.000034 0.355422 0.386852 0.368490 0.000042 0.215508 0.288110 0.247180 0.000399 0.207224 0.286677 0.239422 0.000407 0.463619 0.459237 0.461673 0.000066 0.482953 0.477217 0.480162 0.000072 0.351969 0.382230 0.365151 0.000092 0.358875 0.391474 0.371829 0.000093 966.200000 974.200000 968.566600 256.205352 1092.500000 1076.850000 1084.704800 302.792188 7941.300000 7948.950000 7946.728600 482.734783
813 0.211211 0.287031 0.243207 0.000178 0.471665 0.467735 0.470886 0.000034 0.354461 0.386418 0.368431 0.000042 0.216685 0.289886 0.247244 0.000399 0.205738 0.284175 0.239170 0.000408 0.462025 0.458704 0.461672 0.000067 0.481306 0.476767 0.480100 0.000072 0.351622 0.382736 0.365180 0.000092 0.357300 0.390100 0.371682 0.000094 965.090000 973.250000 968.593433 259.493021 1089.520000 1073.970000 1084.684467 309.380379 7945.390000 7952.780000 7946.722100 478.175883
814 0.211379 0.287187 0.243187 0.000177 0.472809 0.467998 0.470907 0.000035 0.355166 0.386633 0.368433 0.000042 0.215106 0.290844 0.247318 0.000396 0.207651 0.283530 0.239056 0.000412 0.463527 0.459344 0.461670 0.000068 0.482093 0.476652 0.480144 0.000072 0.351738 0.383519 0.365212 0.000093 0.358594 0.389747 0.371654 0.000095 966.680000 975.200000 968.684633 255.714713 1092.160000 1076.100000 1084.553333 307.698769 7941.160000 7948.700000 7946.762033 471.660181
815 0.211648 0.286355 0.243171 0.000177 0.472623 0.468810 0.470848 0.000035 0.355184 0.386706 0.368393 0.000042 0.216664 0.285792 0.247277 0.000395 0.206633 0.286919 0.239064 0.000415 0.462520 0.460036 0.461687 0.000068 0.482726 0.477585 0.480009 0.000072 0.351885 0.381626 0.365202 0.000092 0.358484 0.391785 0.371584 0.000096 967.330000 974.910000 968.853867 258.271528 1091.430000 1077.460000 1084.628033 303.099694 7941.240000 7947.630000 7946.518100 467.503662
816 0.211435 0.286088 0.243236 0.000181 0.472671 0.469009 0.470824 0.000034 0.355114 0.386695 0.368409 0.000043 0.215695 0.289336 0.247422 0.000405 0.207175 0.282841 0.239049 0.000424 0.462375 0.459558 0.461646 0.000067 0.482966 0.478460 0.480001 0.000072 0.351369 0.382958 0.365245 0.000095 0.358860 0.390431 0.371573 0.000097 967.010000 971.520000 969.206867 258.681093 1092.700000 1078.690000 1084.390067 302.145975 7940.290000 7949.790000 7946.403067 464.307855
817 0.211617 0.285076 0.243152 0.000180 0.471877 0.467986 0.470808 0.000035 0.354760 0.385677 0.368363 0.000043 0.215174 0.288452 0.247526 0.000410 0.208060 0.281699 0.238778 0.000416 0.462316 0.458939 0.461546 0.000067 0.481438 0.477034 0.480071 0.000072 0.351102 0.382220 0.365237 0.000096 0.358418 0.389133 0.371489 0.000096 964.290000 974.310000 969.387500 261.575677 1091.910000 1078.560000 1084.197067 301.211758 7943.800000 7947.130000 7946.415433 463.503063
818 0.211277 0.286586 0.243153 0.000179 0.473707 0.467727 0.470728 0.000035 0.355613 0.386214 0.368319 0.000042 0.216363 0.290984 0.247386 0.000410 0.206191 0.282189 0.238920 0.000406 0.463651 0.458405 0.461380 0.000068 0.483763 0.477050 0.480076 0.000072 0.352371 0.383065 0.365083 0.000095 0.358856 0.389362 0.371556 0.000093 966.610000 972.660000 969.681100 267.243438 1092.490000 1077.040000 1084.122500 299.475017 7940.900000 7950.300000 7946.196400 463.606181
819 0.211593 0.286834 0.243233 0.000177 0.472294 0.468985 0.470789 0.000035 0.354978 0.387017 0.368389 0.000042 0.215821 0.289420 0.247414 0.000408 0.207365 0.284247 0.239052 0.000406 0.462157 0.460082 0.461463 0.000069 0.482430 0.477887 0.480114 0.000072 0.351306 0.383284 0.365141 0.000095 0.358651 0.390749 0.371636 0.000094 965.880000 977.370000 970.001233 268.580030 1089.890000 1077.760000 1084.242300 295.891768 7944.230000 7944.870000 7945.756467 458.198850
820 0.212841 0.286802 0.243422 0.000176 0.472760 0.469800 0.470767 0.000035 0.355797 0.387451 0.368462 0.000042 0.217480 0.287437 0.247459 0.000403 0.208201 0.286168 0.239386 0.000410 0.463610 0.460689 0.461446 0.000069 0.481911 0.478911 0.480089 0.000073 0.352852 0.382726 0.365152 0.000094 0.358741 0.392176 0.371772 0.000095 965.890000 976.300000 970.026267 268.792153 1091.670000 1073.810000 1084.322833 295.918300 7942.440000 7949.890000 7945.650900 465.341724
821 0.211790 0.287137 0.243639 0.000178 0.472987 0.468304 0.470763 0.000035 0.355448 0.386779 0.368557 0.000042 0.216257 0.289998 0.247761 0.000404 0.207325 0.284276 0.239518 0.000416 0.463451 0.459079 0.461458 0.000068 0.482522 0.477529 0.480068 0.000073 0.352213 0.382993 0.365294 0.000094 0.358683 0.390565 0.371821 0.000095 965.940000 974.770000 969.977067 271.937960 1093.280000 1077.510000 1084.596067 298.754368 7940.780000 7947.720000 7945.426867 470.269379
822 0.211658 0.286264 0.243712 0.000175 0.472488 0.468008 0.470762 0.000036 0.355114 0.386223 0.368589 0.000042 0.215988 0.287263 0.247936 0.000406 0.207328 0.285266 0.239488 0.000410 0.462359 0.458731 0.461442 0.000068 0.482617 0.477284 0.480081 0.000074 0.351492 0.381571 0.365364 0.000093 0.358737 0.390876 0.371814 0.000095 966.800000 971.620000 970.193500 271.393272 1090.490000 1076.500000 1084.613500 296.365541 7942.710000 7951.880000 7945.193000 476.881102
823 0.212351 0.287751 0.243753 0.000178 0.472312 0.468963 0.470736 0.000036 0.355330 0.387418 0.368594 0.000043 0.215486 0.288165 0.247979 0.000416 0.209216 0.287336 0.239527 0.000407 0.462997 0.460418 0.461355 0.000068 0.481627 0.477508 0.480118 0.000074 0.351617 0.382904 0.365335 0.000095 0.359042 0.391931 0.371852 0.000094 967.630000 973.490000 970.458367 273.353874 1090.310000 1072.730000 1084.799367 300.559942 7942.060000 7953.780000 7944.742267 489.343633
824 0.211600 0.287355 0.243669 0.000180 0.472754 0.469064 0.470829 0.000035 0.355234 0.387295 0.368607 0.000043 0.215165 0.292021 0.247633 0.000419 0.208035 0.282689 0.239704 0.000411 0.463208 0.460202 0.461541 0.000068 0.482299 0.477927 0.480117 0.000073 0.351589 0.384521 0.365283 0.000096 0.358880 0.390070 0.371931 0.000095 968.990000 974.510000 970.516700 273.488385 1089.760000 1075.290000 1084.820100 303.169544 7941.250000 7950.200000 7944.663200 499.701279
825 0.211930 0.288205 0.243557 0.000180 0.472838 0.468343 0.470783 0.000035 0.355429 0.387281 0.368531 0.000043 0.216002 0.292048 0.247396 0.000413 0.207858 0.284362 0.239717 0.000414 0.464088 0.458949 0.461399 0.000068 0.481589 0.477736 0.480167 0.000073 0.352449 0.383844 0.365098 0.000095 0.358410 0.390718 0.371965 0.000097 968.630000 973.670000 970.558800 273.498025 1092.730000 1076.510000 1084.874467 307.305901 7938.640000 7949.820000 7944.566733 515.149861
826 0.211674 0.287143 0.243531 0.000181 0.473228 0.467674 0.470791 0.000035 0.355528 0.386435 0.368524 0.000043 0.216374 0.291173 0.247275 0.000408 0.206973 0.283112 0.239788 0.000417 0.464279 0.457296 0.461486 0.000069 0.482176 0.478052 0.480097 0.000073 0.352722 0.382541 0.365091 0.000095 0.358335 0.390329 0.371958 0.000097 969.950000 975.940000 970.774767 277.717172 1094.750000 1075.190000 1084.914400 302.590202 7935.300000 7948.870000 7944.310833 524.931242
827 0.211980 0.288619 0.243474 0.000182 0.471862 0.469740 0.470857 0.000036 0.354915 0.388236 0.368534 0.000043 0.216954 0.293429 0.247073 0.000400 0.207007 0.283810 0.239874 0.000420 0.463268 0.459714 0.461607 0.000069 0.480455 0.479766 0.480107 0.000073 0.352427 0.384886 0.365067 0.000094 0.357404 0.391586 0.372002 0.000097 968.930000 974.610000 971.076867 280.133094 1089.900000 1072.990000 1084.859733 303.441462 7941.170000 7952.400000 7944.063400 531.086209
828 0.211524 0.287647 0.243310 0.000182 0.473163 0.467986 0.470820 0.000036 0.355425 0.386834 0.368441 0.000043 0.216618 0.289522 0.246874 0.000396 0.206431 0.285772 0.239746 0.000417 0.464896 0.458437 0.461632 0.000066 0.481429 0.477536 0.480008 0.000073 0.353171 0.382425 0.364991 0.000093 0.357680 0.391242 0.371890 0.000097 969.170000 972.580000 971.019867 280.809295 1091.790000 1074.720000 1085.013800 305.642936 7939.040000 7952.700000 7943.966333 533.078298
829 0.212015 0.286194 0.243039 0.000179 0.473541 0.468206 0.470877 0.000035 0.355855 0.386300 0.368350 0.000042 0.216554 0.286878 0.246580 0.000386 0.207477 0.285510 0.239499 0.000414 0.464086 0.459083 0.461652 0.000068 0.482997 0.477328 0.480102 0.000074 0.352696 0.381591 0.364869 0.000090 0.359013 0.391010 0.371831 0.000095 971.520000 975.400000 971.069800 284.650507 1093.630000 1077.090000 1085.008533 304.572263 7934.850000 7947.510000 7943.921667 543.715476
830 0.212015 0.286098 0.243036 0.000177 0.472562 0.468116 0.470868 0.000034 0.355316 0.386208 0.368344 0.000042 0.218044 0.283729 0.246693 0.000390 0.205985 0.288467 0.239379 0.000404 0.462833 0.458714 0.461629 0.000066 0.482292 0.477518 0.480107 0.000073 0.352678 0.379971 0.364908 0.000091 0.357954 0.392445 0.371780 0.000093 971.260000 973.870000 971.247333 287.532208 1091.670000 1075.470000 1085.115967 309.440914 7937.070000 7950.660000 7943.636700 547.230391
831 0.211683 0.286616 0.243095 0.000178 0.473050 0.467929 0.470866 0.000035 0.355435 0.386338 0.368369 0.000043 0.216133 0.292609 0.246804 0.000395 0.207234 0.280624 0.239385 0.000402 0.463440 0.459521 0.461666 0.000067 0.482661 0.476336 0.480066 0.000072 0.352152 0.384410 0.364978 0.000093 0.358719 0.388266 0.371760 0.000093 970.680000 974.640000 971.399100 298.858450 1096.490000 1072.530000 1085.178000 315.066171 7932.830000 7952.830000 7943.422900 569.459390
832 0.211978 0.286307 0.243228 0.000178 0.472735 0.468925 0.470780 0.000035 0.355394 0.386747 0.368382 0.000043 0.215682 0.290037 0.246809 0.000392 0.208274 0.282578 0.239648 0.000410 0.463813 0.459420 0.461542 0.000068 0.481656 0.478430 0.480018 0.000072 0.352154 0.383198 0.364912 0.000092 0.358634 0.390297 0.371852 0.000095 966.830000 977.220000 971.450333 304.661777 1094.060000 1074.850000 1085.183033 321.979271 7939.110000 7947.930000 7943.366633 577.254339
833 0.211463 0.287574 0.243352 0.000178 0.472003 0.468678 0.470777 0.000035 0.354760 0.387181 0.368436 0.000043 0.217432 0.294733 0.247051 0.000391 0.205495 0.280415 0.239653 0.000414 0.462683 0.460222 0.461597 0.000067 0.481322 0.477134 0.479957 0.000072 0.352320 0.385752 0.365051 0.000092 0.357200 0.388610 0.371820 0.000096 968.880000 975.210000 971.588433 311.273856 1095.800000 1071.650000 1085.383767 323.370901 7935.320000 7953.140000 7943.027800 586.891577
834 0.211585 0.286447 0.243438 0.000181 0.472259 0.468624 0.470758 0.000034 0.354956 0.386645 0.368464 0.000043 0.217524 0.288677 0.247154 0.000396 0.205646 0.284218 0.239723 0.000419 0.463039 0.460088 0.461570 0.000068 0.481479 0.477160 0.479945 0.000071 0.352557 0.382953 0.365083 0.000092 0.357354 0.390336 0.371845 0.000097 969.910000 975.570000 971.767067 315.000569 1092.180000 1074.780000 1085.440433 327.369177 7937.910000 7949.650000 7942.792500 609.073007
835 0.211205 0.286138 0.243184 0.000178 0.472079 0.469720 0.470761 0.000034 0.354686 0.387108 0.368351 0.000042 0.216812 0.289391 0.247089 0.000395 0.205597 0.282884 0.239279 0.000412 0.462761 0.460406 0.461600 0.000067 0.481397 0.479034 0.479921 0.000071 0.352084 0.383449 0.365070 0.000092 0.357287 0.390767 0.371633 0.000096 970.100000 974.290000 971.810067 314.010658 1094.660000 1074.710000 1085.851333 331.682897 7935.240000 7951.000000 7942.338600 617.296496
836 0.211288 0.287218 0.243242 0.000180 0.472864 0.467140 0.470698 0.000035 0.355155 0.386175 0.368343 0.000043 0.215925 0.293695 0.247363 0.000406 0.206651 0.280741 0.239121 0.000412 0.463825 0.457823 0.461650 0.000067 0.481902 0.476457 0.479746 0.000071 0.352270 0.383965 0.365221 0.000094 0.358039 0.388385 0.371465 0.000096 970.710000 975.690000 972.267033 311.810071 1095.430000 1075.440000 1086.058467 322.429961 7933.860000 7948.870000 7941.674500 610.263983
837 0.211197 0.287226 0.243138 0.000181 0.471889 0.467219 0.470628 0.000034 0.354578 0.386222 0.368257 0.000043 0.216907 0.288984 0.247185 0.000402 0.205487 0.285467 0.239090 0.000409 0.462983 0.459138 0.461586 0.000067 0.480795 0.475299 0.479670 0.000071 0.352249 0.382569 0.365105 0.000093 0.356907 0.389875 0.371409 0.000096 971.500000 976.970000 972.578033 299.946308 1094.950000 1075.430000 1086.184700 320.970580 7933.550000 7947.600000 7941.237267 599.579307
838 0.211168 0.286476 0.243054 0.000179 0.471285 0.469061 0.470586 0.000034 0.354233 0.386898 0.368196 0.000043 0.216834 0.292887 0.247188 0.000400 0.205502 0.280064 0.238920 0.000407 0.462115 0.460629 0.461595 0.000067 0.480456 0.477492 0.479576 0.000072 0.351738 0.385146 0.365112 0.000093 0.356727 0.388650 0.371281 0.000096 972.170000 974.750000 972.866533 293.833442 1092.240000 1076.130000 1086.342933 318.153254 7935.590000 7949.120000 7940.790533 598.498445
839 0.211286 0.287344 0.242941 0.000181 0.472053 0.467409 0.470476 0.000036 0.354708 0.386380 0.368085 0.000043 0.215845 0.292401 0.247073 0.000395 0.206727 0.282288 0.238810 0.000404 0.463850 0.458917 0.461492 0.000068 0.480255 0.475901 0.479460 0.000075 0.352248 0.383985 0.365003 0.000093 0.357168 0.388775 0.371168 0.000095 975.280000 974.750000 973.130000 282.433250 1095.630000 1079.020000 1086.692100 314.394312 7929.090000 7946.230000 7940.177900 582.972789
840 0.211273 0.285976 0.242810 0.000179 0.471719 0.468725 0.470437 0.000035 0.354518 0.386488 0.368005 0.000043 0.214752 0.291077 0.246971 0.000394 0.207794 0.280876 0.238648 0.000401 0.461925 0.459849 0.461353 0.000068 0.481513 0.477601 0.479520 0.000074 0.350697 0.383901 0.364882 0.000092 0.358340 0.389075 0.371128 0.000094 972.230000 978.740000 973.361067 274.045143 1097.040000 1073.080000 1086.915233 308.579512 7930.730000 7948.180000 7939.723700 561.043566
841 0.211149 0.286348 0.242748 0.000178 0.472238 0.467085 0.470485 0.000035 0.354748 0.385753 0.368003 0.000042 0.216242 0.291168 0.246769 0.000392 0.206057 0.281528 0.238727 0.000403 0.461952 0.458486 0.461417 0.000067 0.482524 0.475683 0.479553 0.000075 0.351382 0.383193 0.364825 0.000091 0.358114 0.388313 0.371181 0.000094 970.540000 976.430000 973.659033 274.075142 1093.510000 1074.760000 1087.001167 310.775892 7935.950000 7948.810000 7939.339800 561.564843
842 0.210733 0.286520 0.242672 0.000178 0.472040 0.468945 0.470433 0.000035 0.354452 0.386854 0.367940 0.000043 0.215217 0.288001 0.246695 0.000387 0.206250 0.285039 0.238649 0.000405 0.462862 0.460157 0.461307 0.000068 0.481218 0.477734 0.479558 0.000076 0.351421 0.382686 0.364732 0.000092 0.357482 0.391021 0.371149 0.000096 970.500000 979.690000 974.157200 275.805827 1094.140000 1075.880000 1086.799933 315.600277 7935.360000 7944.430000 7939.042867 572.413056
843 0.211117 0.287756 0.242733 0.000177 0.472097 0.467839 0.470420 0.000035 0.354656 0.386802 0.367961 0.000043 0.214563 0.291005 0.246852 0.000388 0.207672 0.284507 0.238615 0.000403 0.463518 0.458710 0.461192 0.000067 0.480677 0.476969 0.479647 0.000075 0.351488 0.383243 0.364739 0.000091 0.357825 0.390361 0.371183 0.000094 971.190000 981.210000 974.235933 276.916880 1095.070000 1075.270000 1086.584800 317.492700 7933.740000 7943.520000 7939.179267 573.474986
844 0.211029 0.286079 0.242769 0.000179 0.471990 0.468129 0.470326 0.000035 0.354557 0.386207 0.367925 0.000043 0.216914 0.291981 0.246997 0.000389 0.205144 0.280178 0.238540 0.000400 0.462029 0.459352 0.461073 0.000067 0.481950 0.476905 0.479579 0.000075 0.351727 0.384035 0.364739 0.000091 0.357387 0.388378 0.371112 0.000093 969.370000 979.490000 974.290267 277.708227 1094.190000 1077.450000 1086.452333 320.732325 7936.440000 7943.060000 7939.257400 578.698511
845 0.210864 0.286368 0.242590 0.000179 0.472181 0.467898 0.470296 0.000035 0.354588 0.386210 0.367828 0.000043 0.214785 0.289571 0.246810 0.000390 0.206944 0.283166 0.238370 0.000402 0.462726 0.458238 0.461063 0.000067 0.481635 0.477558 0.479529 0.000076 0.351153 0.382337 0.364649 0.000091 0.358024 0.390082 0.371008 0.000094 971.470000 980.950000 974.137633 276.333559 1094.460000 1073.720000 1086.254333 324.579921 7934.070000 7945.330000 7939.608033 580.135277
846 0.211281 0.285281 0.242688 0.000178 0.472594 0.468061 0.470293 0.000035 0.355003 0.385810 0.367871 0.000042 0.216019 0.287896 0.246974 0.000391 0.206543 0.282667 0.238402 0.000397 0.464027 0.459900 0.460991 0.000067 0.481162 0.476222 0.479595 0.000074 0.352423 0.382498 0.364683 0.000092 0.357583 0.389122 0.371058 0.000092 971.600000 978.460000 974.106467 273.186696 1094.390000 1079.490000 1086.213000 322.306960 7934.010000 7942.050000 7939.680533 571.487025
847 0.211772 0.286809 0.242864 0.000179 0.471704 0.468896 0.470192 0.000035 0.354735 0.386957 0.367894 0.000042 0.216204 0.291401 0.247095 0.000396 0.207339 0.282217 0.238632 0.000396 0.462089 0.459972 0.460820 0.000068 0.481320 0.477820 0.479565 0.000075 0.351441 0.384115 0.364644 0.000093 0.358028 0.389798 0.371145 0.000093 969.540000 980.380000 974.037200 282.258332 1092.250000 1075.950000 1086.174167 328.046307 7938.210000 7943.670000 7939.788633 581.011223
848 0.210671 0.286829 0.242934 0.000177 0.471966 0.467550 0.470264 0.000036 0.354383 0.386226 0.367965 0.000042 0.215755 0.286749 0.247062 0.000392 0.205586 0.286908 0.238806 0.000396 0.463035 0.459394 0.460886 0.000069 0.480897 0.475706 0.479641 0.000075 0.351759 0.381704 0.364665 0.000093 0.357007 0.390747 0.371265 0.000092 970.440000 979.790000 973.898033 285.973853 1094.060000 1077.850000 1086.251333 332.992953 7935.500000 7942.360000 7939.850633 586.830601
849 0.211522 0.287298 0.242961 0.000175 0.471664 0.468112 0.470230 0.000036 0.354600 0.386746 0.367959 0.000041 0.215184 0.289528 0.246889 0.000396 0.207860 0.285068 0.239034 0.000396 0.462105 0.458644 0.460816 0.000070 0.481223 0.477581 0.479645 0.000074 0.350991 0.382542 0.364549 0.000093 0.358210 0.390950 0.371370 0.000091 971.200000 980.580000 973.920900 289.025320 1094.000000 1077.010000 1086.305333 331.821973 7934.800000 7942.410000 7939.773767 588.732377
850 0.211874 0.287069 0.243247 0.000177 0.473012 0.467919 0.470290 0.000036 0.355500 0.386536 0.368120 0.000042 0.216099 0.291531 0.247013 0.000399 0.207648 0.282608 0.239480 0.000399 0.463048 0.459635 0.460842 0.000070 0.482977 0.476202 0.479737 0.000075 0.351921 0.383988 0.364619 0.000093 0.359079 0.389085 0.371622 0.000092 969.620000 981.730000 974.097767 294.163428 1091.740000 1077.890000 1086.227967 333.706271 7938.640000 7940.380000 7939.674267 594.586329
851 0.211707 0.287075 0.243350 0.000180 0.473278 0.466827 0.470337 0.000036 0.355571 0.385938 0.368193 0.000042 0.215499 0.291960 0.246945 0.000412 0.207915 0.282189 0.239755 0.000401 0.463871 0.457304 0.460896 0.000070 0.482684 0.476349 0.479779 0.000074 0.352104 0.382899 0.364618 0.000095 0.359038 0.388977 0.371768 0.000091 972.850000 980.410000 974.448267 292.369017 1089.160000 1077.110000 1085.811900 334.835482 7937.990000 7942.480000 7939.739833 587.518815
852 0.211442 0.286564 0.243386 0.000176 0.472421 0.468728 0.470432 0.000036 0.354980 0.386754 0.368261 0.000042 0.214762 0.293182 0.246792 0.000403 0.208121 0.279946 0.239979 0.000401 0.462206 0.459080 0.460953 0.000069 0.482635 0.478375 0.479911 0.000073 0.350856 0.384426 0.364581 0.000094 0.359104 0.389082 0.371942 0.000092 971.120000 978.160000 974.289333 297.510998 1091.890000 1077.450000 1085.612833 337.622662 7936.990000 7944.390000 7940.097833 597.129403
853 0.212355 0.287218 0.243560 0.000178 0.471480 0.467841 0.470409 0.000036 0.354873 0.386561 0.368327 0.000042 0.214923 0.288582 0.246814 0.000401 0.209786 0.285854 0.240305 0.000405 0.463116 0.459124 0.460886 0.000069 0.479843 0.476558 0.479931 0.000073 0.351429 0.382380 0.364554 0.000093 0.358317 0.390741 0.372099 0.000092 969.100000 979.920000 974.252567 297.671124 1091.310000 1077.620000 1085.487400 339.222623 7939.590000 7942.460000 7940.260033 592.997406
854 0.212520 0.286828 0.243729 0.000180 0.473075 0.466888 0.470447 0.000036 0.355825 0.385861 0.368424 0.000042 0.216891 0.288836 0.246923 0.000406 0.208149 0.284820 0.240536 0.000408 0.463582 0.457204 0.460865 0.000070 0.482569 0.476572 0.480029 0.000073 0.352571 0.381438 0.364591 0.000093 0.359080 0.390284 0.372257 0.000093 968.670000 977.400000 974.211633 292.696831 1090.980000 1076.340000 1085.631933 333.267858 7940.350000 7946.260000 7940.156433 577.846113
855 0.212238 0.287120 0.243569 0.000177 0.472003 0.468151 0.470479 0.000036 0.355109 0.386687 0.368369 0.000042 0.216290 0.287641 0.246830 0.000402 0.208185 0.286598 0.240308 0.000400 0.462523 0.457798 0.460853 0.000069 0.481482 0.478504 0.480104 0.000073 0.351718 0.381227 0.364543 0.000093 0.358499 0.392147 0.372196 0.000092 971.150000 980.310000 974.094633 288.755722 1091.140000 1076.810000 1085.805333 329.804980 7937.710000 7942.880000 7940.100033 564.225169
856 0.212768 0.286335 0.243791 0.000175 0.472851 0.467752 0.470486 0.000035 0.355813 0.386115 0.368474 0.000041 0.215558 0.285830 0.246950 0.000401 0.209978 0.286840 0.240633 0.000401 0.462745 0.458293 0.460896 0.000069 0.482956 0.477212 0.480077 0.000073 0.351511 0.380685 0.364620 0.000093 0.360116 0.391545 0.372327 0.000092 969.590000 978.950000 974.122233 288.680893 1090.800000 1074.920000 1085.693333 333.576505 7939.610000 7946.130000 7940.184433 570.154206
857 0.212445 0.288549 0.243803 0.000178 0.472040 0.468882 0.470465 0.000035 0.355222 0.387732 0.368467 0.000042 0.216282 0.291424 0.246873 0.000401 0.208607 0.285673 0.240733 0.000405 0.461239 0.459271 0.460785 0.000069 0.482841 0.478492 0.480146 0.000072 0.351008 0.383740 0.364525 0.000094 0.359436 0.391724 0.372410 0.000092 966.910000 979.880000 973.939033 281.623579 1092.670000 1073.720000 1085.518933 338.684712 7940.420000 7946.400000 7940.542033 566.506338
[truncated: 66,640 more chars]
