# Supplementary material for: A linear reciprocal relationship between robustness and plasticity in homeostatic biological networks
Source: PLoS One. 2023 Jan 26;18(1):e0277181. doi: 10.1371/journal.pone.0277181 (PMC9879506; doi:10.1371/journal.pone.0277181)
Supplement: S2 Data — (ZIP) [file pone.0277181.s002.zip › data/Fig2CD/fitness_70_avg.data]

0 0.434214 0.482516 0.462303 0.000071 0.462558 0.461262 0.462116 0.000173 0.442717 0.476140 0.462247 0.000048 0.433477 0.480540 0.461015 0.000139 0.434950 0.484493 0.463591 0.000146 0.448961 0.443945 0.447758 0.000329 0.476154 0.478580 0.476473 0.000368 0.438123 0.469561 0.457038 0.000093 0.447311 0.482719 0.467455 0.000100 980.750000 1005.760000 1000.096533 882.086399 1026.130000 984.100000 1000.158833 888.816860 7993.120000 8010.140000 7999.744633 1562.653871
1 0.431885 0.481060 0.459943 0.000081 0.464373 0.460736 0.462283 0.000170 0.441631 0.474963 0.460645 0.000052 0.431822 0.479693 0.458735 0.000158 0.431947 0.482426 0.461151 0.000166 0.450117 0.445237 0.447940 0.000323 0.478629 0.476235 0.476627 0.000360 0.437310 0.469357 0.455496 0.000101 0.445952 0.480569 0.465794 0.000108 993.990000 1017.030000 1008.517300 900.571152 1035.500000 998.390000 1012.771633 906.501820 7970.510000 7984.580000 7978.711067 1600.066775
2 0.429667 0.480303 0.457235 0.000091 0.465518 0.459626 0.462462 0.000166 0.440422 0.474100 0.458803 0.000056 0.429486 0.477876 0.456214 0.000179 0.429848 0.482730 0.458257 0.000188 0.448651 0.445497 0.448021 0.000320 0.482385 0.473756 0.476903 0.000354 0.435236 0.468162 0.453756 0.000111 0.445609 0.480038 0.463850 0.000117 995.200000 1019.140000 1007.220333 919.581051 1035.370000 1003.060000 1015.431767 932.887141 7969.430000 7977.800000 7977.347900 1620.892194
3 0.427800 0.479169 0.454293 0.000099 0.465928 0.461186 0.462683 0.000160 0.439239 0.473774 0.456810 0.000060 0.426236 0.478270 0.453302 0.000197 0.429365 0.480067 0.455284 0.000210 0.450918 0.445003 0.448353 0.000311 0.480938 0.477369 0.477013 0.000348 0.433640 0.468290 0.451817 0.000118 0.444837 0.479257 0.461803 0.000128 993.690000 1013.570000 1005.070667 928.527055 1040.610000 1005.470000 1018.800967 953.981917 7965.700000 7980.960000 7976.128367 1634.333042
4 0.426098 0.477370 0.451296 0.000101 0.466874 0.458811 0.463018 0.000156 0.438331 0.471803 0.454812 0.000060 0.427325 0.475964 0.450447 0.000204 0.424871 0.478777 0.452144 0.000222 0.452641 0.444190 0.448640 0.000302 0.481107 0.473432 0.477395 0.000335 0.434920 0.466432 0.449905 0.000122 0.441742 0.477173 0.459719 0.000131 993.760000 1012.300000 1003.100933 913.268378 1033.080000 1004.140000 1022.192100 956.575484 7973.160000 7983.560000 7974.706967 1622.714544
5 0.424881 0.475620 0.448411 0.000097 0.466584 0.461070 0.463299 0.000150 0.437392 0.471255 0.452878 0.000057 0.425379 0.474042 0.447692 0.000203 0.424384 0.477197 0.449130 0.000224 0.451229 0.446920 0.448878 0.000292 0.481939 0.475220 0.477720 0.000320 0.433134 0.465906 0.448048 0.000121 0.441650 0.476604 0.457707 0.000131 991.800000 1006.680000 1001.178333 895.639154 1037.280000 1001.680000 1025.640133 932.579532 7970.920000 7991.640000 7973.181533 1605.773107
6 0.423086 0.473380 0.445794 0.000088 0.465650 0.462851 0.463430 0.000147 0.435855 0.470221 0.451085 0.000053 0.422658 0.472619 0.445262 0.000198 0.423514 0.474140 0.446326 0.000217 0.449643 0.449353 0.448916 0.000285 0.481656 0.476349 0.477944 0.000310 0.430754 0.465639 0.446358 0.000118 0.440957 0.474803 0.455811 0.000127 991.370000 1012.900000 999.216133 852.635682 1039.350000 1006.580000 1028.273833 900.975044 7969.280000 7980.520000 7972.510033 1548.574291
7 0.421965 0.470589 0.443608 0.000080 0.466272 0.461660 0.463689 0.000138 0.435257 0.467910 0.449632 0.000048 0.423026 0.469866 0.443233 0.000191 0.420903 0.471312 0.443982 0.000205 0.450930 0.448213 0.449176 0.000270 0.481615 0.475107 0.478203 0.000293 0.431397 0.463370 0.445016 0.000112 0.439117 0.472451 0.454249 0.000120 989.040000 1008.040000 997.536333 810.157571 1038.680000 1008.890000 1030.644167 854.596094 7972.280000 7983.070000 7971.819500 1486.911773
8 0.420301 0.468881 0.441878 0.000073 0.464542 0.461741 0.463914 0.000133 0.433573 0.466739 0.448489 0.000045 0.419863 0.467718 0.441725 0.000180 0.420738 0.470044 0.442031 0.000196 0.446782 0.446534 0.449314 0.000261 0.482301 0.476947 0.478513 0.000278 0.427939 0.461363 0.444002 0.000106 0.439207 0.472115 0.452976 0.000114 990.080000 1009.720000 996.280900 763.384887 1037.340000 1012.520000 1032.245633 830.312022 7972.580000 7977.760000 7971.473467 1458.338894
9 0.418975 0.466387 0.440405 0.000068 0.466100 0.462587 0.464197 0.000127 0.433113 0.465247 0.447543 0.000042 0.419937 0.466185 0.440320 0.000174 0.418014 0.466590 0.440489 0.000185 0.450119 0.446066 0.449580 0.000244 0.482081 0.479109 0.478815 0.000268 0.428992 0.460149 0.443098 0.000103 0.437234 0.470346 0.451987 0.000108 987.070000 1007.280000 995.043367 714.066967 1046.700000 1011.800000 1033.739767 800.738106 7966.230000 7980.920000 7971.216867 1402.146012
10 0.417712 0.463715 0.438997 0.000065 0.466815 0.460070 0.464437 0.000123 0.432443 0.462621 0.446629 0.000040 0.417154 0.462740 0.438987 0.000170 0.418271 0.464690 0.439007 0.000183 0.451727 0.446596 0.449795 0.000235 0.481903 0.473543 0.479079 0.000258 0.427526 0.457897 0.442229 0.000101 0.437360 0.467346 0.451029 0.000105 987.810000 1002.520000 994.416800 690.525060 1041.210000 1020.240000 1035.135700 765.027785 7970.980000 7977.240000 7970.447500 1373.450553
11 0.416085 0.462432 0.437918 0.000066 0.465169 0.460834 0.464493 0.000119 0.430810 0.461953 0.445890 0.000040 0.417280 0.461036 0.438026 0.000167 0.414890 0.463828 0.437810 0.000180 0.449877 0.446167 0.449740 0.000231 0.480461 0.475500 0.479245 0.000250 0.427059 0.456575 0.441540 0.000098 0.434561 0.467330 0.450241 0.000103 989.050000 1004.600000 993.624967 673.277635 1045.980000 1019.370000 1036.323133 742.565647 7964.970000 7976.030000 7970.051900 1350.638868
12 0.415188 0.460922 0.436761 0.000066 0.467448 0.462230 0.464699 0.000117 0.430866 0.461314 0.445142 0.000040 0.415661 0.459931 0.436966 0.000166 0.414715 0.461913 0.436556 0.000181 0.451567 0.450615 0.449941 0.000228 0.483328 0.473846 0.479457 0.000242 0.426432 0.457136 0.440858 0.000098 0.435299 0.465493 0.449426 0.000101 989.350000 1004.630000 992.973067 658.021687 1041.350000 1021.500000 1037.447533 711.012929 7969.300000 7973.870000 7969.579400 1322.580379
13 0.413931 0.459371 0.435611 0.000066 0.467503 0.462110 0.464819 0.000115 0.430002 0.460193 0.444374 0.000040 0.414847 0.460195 0.435825 0.000167 0.413015 0.458547 0.435398 0.000177 0.451868 0.449233 0.450132 0.000225 0.483137 0.474987 0.479505 0.000237 0.425953 0.456906 0.440117 0.000100 0.434051 0.463479 0.448630 0.000099 987.760000 1000.980000 992.357333 649.347175 1046.390000 1026.920000 1038.642000 686.563828 7965.850000 7972.100000 7969.000667 1278.740669
14 0.412872 0.458616 0.434594 0.000066 0.466619 0.463073 0.464995 0.000112 0.428996 0.459953 0.443715 0.000040 0.412149 0.457442 0.434898 0.000168 0.413595 0.459790 0.434291 0.000173 0.451555 0.448995 0.450182 0.000221 0.481684 0.477151 0.479807 0.000230 0.423971 0.454908 0.439483 0.000099 0.434022 0.464998 0.447946 0.000098 988.310000 999.160000 991.909167 630.457735 1046.440000 1032.540000 1039.597967 661.633516 7965.250000 7968.300000 7968.492867 1249.163501
15 0.411692 0.457850 0.433507 0.000066 0.467427 0.461789 0.465126 0.000111 0.428413 0.459032 0.442993 0.000040 0.414586 0.457950 0.433731 0.000167 0.408799 0.457749 0.433284 0.000171 0.451598 0.448650 0.450268 0.000216 0.483257 0.474929 0.479983 0.000228 0.425690 0.455160 0.438692 0.000098 0.431136 0.462903 0.447293 0.000098 989.950000 1002.320000 991.418833 605.396562 1045.200000 1032.460000 1040.244400 639.827159 7964.850000 7965.220000 7968.336767 1189.819500
16 0.411145 0.456792 0.432431 0.000065 0.467004 0.462929 0.465254 0.000107 0.427903 0.458633 0.442278 0.000039 0.412455 0.456977 0.432740 0.000164 0.409835 0.456607 0.432122 0.000170 0.450284 0.448783 0.450471 0.000209 0.483723 0.477075 0.480038 0.000222 0.423804 0.454519 0.438060 0.000097 0.432002 0.462747 0.446497 0.000097 989.660000 997.150000 990.997600 594.423112 1045.390000 1029.420000 1040.852633 621.230064 7964.950000 7973.430000 7968.149767 1161.170078
17 0.409804 0.456139 0.431463 0.000067 0.467499 0.461273 0.465354 0.000106 0.427113 0.457679 0.441630 0.000040 0.413280 0.456423 0.431805 0.000166 0.406329 0.455854 0.431122 0.000170 0.451643 0.447906 0.450538 0.000204 0.483356 0.474641 0.480171 0.000222 0.424789 0.453868 0.437425 0.000097 0.429437 0.461490 0.445836 0.000097 988.990000 999.640000 990.499967 584.661525 1048.130000 1025.060000 1041.228400 615.216351 7962.880000 7975.300000 7968.271633 1141.842612
18 0.409511 0.454668 0.430536 0.000067 0.467175 0.463691 0.465529 0.000104 0.426810 0.457375 0.441034 0.000040 0.411293 0.454174 0.430915 0.000165 0.407729 0.455162 0.430158 0.000172 0.451343 0.447710 0.450637 0.000203 0.483007 0.479673 0.480421 0.000217 0.423308 0.452235 0.436831 0.000097 0.430312 0.462515 0.445237 0.000097 987.550000 996.790000 990.343000 571.796591 1047.190000 1041.180000 1041.837400 603.323432 7965.260000 7962.030000 7967.819600 1103.752396
19 0.408138 0.454001 0.429549 0.000068 0.467998 0.463695 0.465678 0.000103 0.426096 0.456909 0.440388 0.000040 0.410131 0.454562 0.430021 0.000165 0.406146 0.453440 0.429077 0.000173 0.450829 0.449848 0.450660 0.000201 0.485168 0.477541 0.480697 0.000212 0.422340 0.453148 0.436213 0.000096 0.429852 0.460670 0.444563 0.000098 987.080000 993.680000 990.263167 567.064934 1048.360000 1031.440000 1042.197000 594.410339 7964.560000 7974.880000 7967.539833 1085.216148
20 0.407237 0.453762 0.428641 0.000068 0.465906 0.463885 0.465681 0.000101 0.424838 0.456799 0.439753 0.000040 0.409711 0.453414 0.429132 0.000166 0.404763 0.454111 0.428151 0.000174 0.452434 0.449487 0.450664 0.000196 0.479378 0.478282 0.480699 0.000210 0.422528 0.452236 0.435591 0.000096 0.427147 0.461363 0.443915 0.000097 985.120000 992.940000 989.932000 546.653704 1048.090000 1036.390000 1042.581600 591.091260 7966.790000 7970.670000 7967.486400 1054.789194
21 0.406637 0.453184 0.427660 0.000067 0.467825 0.463657 0.465802 0.000101 0.424993 0.456326 0.439102 0.000040 0.407685 0.451665 0.428029 0.000162 0.405589 0.454703 0.427290 0.000174 0.453292 0.449693 0.450836 0.000197 0.482358 0.477621 0.480767 0.000209 0.421367 0.451073 0.434871 0.000093 0.428620 0.461578 0.443333 0.000097 989.130000 996.260000 989.701933 528.131990 1049.620000 1038.040000 1043.252167 600.648209 7961.250000 7965.700000 7967.045900 1038.702765
22 0.405651 0.452102 0.426810 0.000067 0.465850 0.465005 0.465867 0.000099 0.423711 0.455973 0.438527 0.000039 0.407365 0.451802 0.427273 0.000162 0.403937 0.452403 0.426347 0.000173 0.450437 0.449515 0.450925 0.000193 0.481263 0.480495 0.480809 0.000207 0.420287 0.451116 0.434369 0.000093 0.427135 0.460830 0.442686 0.000096 986.420000 994.310000 989.439567 509.940284 1049.900000 1037.980000 1043.702200 590.889517 7963.680000 7967.710000 7966.858233 1013.218971
23 0.404792 0.451052 0.425824 0.000065 0.467592 0.464812 0.466038 0.000099 0.423632 0.455180 0.437889 0.000038 0.406904 0.451162 0.426362 0.000163 0.402679 0.450942 0.425287 0.000173 0.452928 0.450905 0.451086 0.000193 0.482255 0.478719 0.480991 0.000205 0.420711 0.451085 0.433779 0.000093 0.426552 0.459275 0.441998 0.000096 986.900000 1002.920000 989.280167 501.692924 1050.560000 1034.700000 1044.114867 586.909504 7962.540000 7962.380000 7966.604967 995.250920
24 0.403761 0.449292 0.425020 0.000066 0.468634 0.462918 0.466058 0.000101 0.423223 0.453380 0.437331 0.000039 0.406676 0.447394 0.425785 0.000160 0.400846 0.451190 0.424256 0.000174 0.453775 0.449412 0.451065 0.000196 0.483493 0.476424 0.481050 0.000207 0.420805 0.448000 0.433369 0.000091 0.425640 0.458760 0.441294 0.000097 988.250000 994.910000 989.092667 481.205789 1051.520000 1035.390000 1044.552533 573.401196 7960.230000 7969.700000 7966.354800 952.987873
25 0.402863 0.449105 0.424122 0.000065 0.467306 0.462766 0.465997 0.000100 0.422196 0.453203 0.436684 0.000039 0.405352 0.448146 0.424862 0.000159 0.400374 0.450063 0.423381 0.000171 0.452610 0.447658 0.450995 0.000194 0.482002 0.477874 0.480999 0.000204 0.419530 0.448000 0.432702 0.000091 0.424863 0.458407 0.440666 0.000096 986.450000 991.550000 988.834067 470.554159 1052.210000 1036.760000 1045.071067 571.569510 7961.340000 7971.690000 7966.094867 916.704787
26 0.402220 0.448167 0.423432 0.000066 0.467575 0.462949 0.466001 0.000099 0.421826 0.452602 0.436203 0.000039 0.403339 0.446000 0.424237 0.000158 0.401101 0.450334 0.422626 0.000173 0.451922 0.448426 0.450964 0.000195 0.483227 0.477471 0.481038 0.000197 0.417914 0.446728 0.432255 0.000090 0.425739 0.458475 0.440150 0.000096 983.700000 993.910000 988.538867 465.817882 1052.230000 1038.310000 1045.556400 552.429068 7964.070000 7967.780000 7965.904733 886.123547
27 0.401231 0.447492 0.422646 0.000067 0.467306 0.462115 0.466183 0.000099 0.421054 0.451879 0.435707 0.000039 0.402323 0.447175 0.423523 0.000161 0.400140 0.447809 0.421770 0.000173 0.453032 0.447469 0.451160 0.000194 0.481580 0.476762 0.481206 0.000200 0.417535 0.447263 0.431814 0.000091 0.424572 0.456495 0.439601 0.000095 986.250000 992.920000 988.600500 462.237731 1053.510000 1041.110000 1046.138933 547.876532 7960.240000 7965.970000 7965.260567 868.472085
28 0.400580 0.446560 0.421923 0.000068 0.468471 0.464759 0.466241 0.000098 0.420947 0.452020 0.435218 0.000040 0.399773 0.445905 0.422864 0.000163 0.401387 0.447215 0.420981 0.000175 0.452788 0.450341 0.451165 0.000193 0.484153 0.479177 0.481317 0.000198 0.415678 0.447236 0.431354 0.000092 0.426217 0.456804 0.439082 0.000097 983.470000 993.800000 988.201400 454.274790 1053.700000 1042.150000 1046.916367 531.610660 7962.830000 7964.050000 7964.882233 852.902812
29 0.399661 0.446975 0.421092 0.000070 0.466983 0.463917 0.466205 0.000099 0.419858 0.452057 0.434626 0.000040 0.400278 0.446207 0.422016 0.000166 0.399045 0.447742 0.420168 0.000176 0.454094 0.451229 0.451152 0.000195 0.479871 0.476605 0.481258 0.000199 0.416423 0.447714 0.430757 0.000093 0.423293 0.456401 0.438495 0.000096 985.860000 992.700000 988.038133 449.354668 1058.610000 1042.170000 1047.598900 517.800150 7955.530000 7965.130000 7964.362967 834.919558
30 0.398743 0.445147 0.420302 0.000069 0.469592 0.461686 0.466278 0.000098 0.419998 0.450109 0.434094 0.000039 0.399989 0.444127 0.421298 0.000166 0.397497 0.446168 0.419306 0.000175 0.454729 0.446910 0.451165 0.000194 0.484455 0.476462 0.481391 0.000199 0.416411 0.444962 0.430258 0.000092 0.423585 0.455256 0.437931 0.000095 983.550000 990.590000 987.599600 454.726530 1057.690000 1042.150000 1048.291767 498.889599 7958.760000 7967.260000 7964.108633 813.003681
31 0.397898 0.444858 0.419493 0.000070 0.467795 0.461787 0.466419 0.000096 0.418867 0.449936 0.433571 0.000040 0.399147 0.445517 0.420498 0.000165 0.396650 0.444198 0.418488 0.000173 0.452784 0.446730 0.451373 0.000191 0.482806 0.476844 0.481465 0.000193 0.415238 0.445881 0.429761 0.000091 0.422497 0.453992 0.437381 0.000094 982.190000 990.160000 987.553700 449.853896 1059.010000 1040.630000 1048.844200 488.425647 7958.800000 7969.210000 7963.602100 811.491317
32 0.397236 0.444012 0.418710 0.000070 0.468511 0.463224 0.466537 0.000096 0.418618 0.449776 0.433058 0.000040 0.398787 0.442298 0.419689 0.000163 0.395685 0.445726 0.417730 0.000171 0.451582 0.447617 0.451516 0.000191 0.485440 0.478830 0.481558 0.000191 0.414626 0.443894 0.429238 0.000090 0.422611 0.455657 0.436878 0.000094 983.170000 992.660000 987.294133 451.539672 1058.620000 1037.610000 1049.384967 481.015259 7958.210000 7969.730000 7963.320900 804.654623
33 0.395694 0.443436 0.417927 0.000069 0.468487 0.463299 0.466579 0.000095 0.417532 0.449395 0.432523 0.000040 0.397773 0.442071 0.418957 0.000162 0.393615 0.444800 0.416898 0.000169 0.452966 0.449523 0.451462 0.000188 0.484007 0.477076 0.481695 0.000190 0.414331 0.444307 0.428708 0.000090 0.420733 0.454483 0.436337 0.000093 981.600000 990.570000 986.981433 456.269952 1057.930000 1038.510000 1050.084233 465.403170 7960.470000 7970.920000 7962.934333 792.970708
34 0.395803 0.442740 0.417215 0.000069 0.468583 0.463503 0.466557 0.000095 0.417637 0.448969 0.432018 0.000040 0.396123 0.443811 0.418290 0.000160 0.395482 0.441669 0.416141 0.000168 0.454215 0.447314 0.451331 0.000191 0.482951 0.479692 0.481782 0.000190 0.413551 0.444862 0.428202 0.000089 0.421723 0.453076 0.435833 0.000093 982.040000 991.030000 986.929200 454.564618 1058.990000 1043.980000 1050.571233 449.298192 7958.970000 7964.990000 7962.499567 767.838758
35 0.395114 0.442335 0.416547 0.000070 0.467828 0.462614 0.466566 0.000093 0.416928 0.448419 0.431553 0.000040 0.395983 0.443763 0.417695 0.000160 0.394245 0.440907 0.415399 0.000169 0.451108 0.445875 0.451340 0.000186 0.484548 0.479353 0.481793 0.000186 0.412521 0.444397 0.427789 0.000088 0.421336 0.452441 0.435318 0.000093 982.080000 994.600000 986.868967 449.727200 1060.010000 1043.000000 1051.274400 438.448541 7957.910000 7962.400000 7961.856633 750.200582
36 0.393962 0.441160 0.415769 0.000070 0.468383 0.464101 0.466649 0.000093 0.416288 0.448043 0.431033 0.000041 0.396404 0.442681 0.416987 0.000159 0.391520 0.439640 0.414552 0.000167 0.452821 0.446232 0.451529 0.000183 0.483944 0.481971 0.481770 0.000188 0.413329 0.443746 0.427350 0.000089 0.419248 0.452339 0.434717 0.000094 982.510000 992.780000 986.445400 447.051018 1059.330000 1045.520000 1051.747867 440.180375 7958.160000 7961.700000 7961.806733 743.614700
37 0.393329 0.440389 0.415060 0.000071 0.468701 0.464425 0.466717 0.000091 0.415940 0.447600 0.430557 0.000041 0.396476 0.442050 0.416246 0.000160 0.390182 0.438728 0.413875 0.000167 0.453404 0.449147 0.451668 0.000183 0.483997 0.479703 0.481766 0.000185 0.413555 0.444179 0.426872 0.000089 0.418326 0.451021 0.434242 0.000093 980.170000 990.790000 986.213167 435.246285 1061.920000 1046.080000 1052.303933 433.415221 7957.910000 7963.130000 7961.482900 724.941456
38 0.392804 0.439274 0.414276 0.000070 0.467114 0.465920 0.466587 0.000091 0.415097 0.447268 0.429969 0.000040 0.393671 0.440352 0.415500 0.000159 0.391937 0.438196 0.413052 0.000164 0.453080 0.449555 0.451537 0.000179 0.481147 0.482284 0.481637 0.000187 0.411494 0.443113 0.426311 0.000089 0.418700 0.451423 0.433628 0.000092 980.440000 987.380000 985.842000 429.191785 1059.910000 1045.190000 1053.067933 430.786368 7959.650000 7967.430000 7961.090067 716.668427
39 0.392054 0.438812 0.413606 0.000069 0.467956 0.466059 0.466648 0.000092 0.414824 0.446986 0.429519 0.000040 0.390892 0.437001 0.414731 0.000156 0.393216 0.440623 0.412481 0.000164 0.453940 0.451435 0.451581 0.000183 0.481971 0.480682 0.481715 0.000190 0.409806 0.441331 0.425786 0.000087 0.419842 0.452641 0.433251 0.000093 979.800000 988.870000 985.391600 431.416338 1060.250000 1045.040000 1053.900933 433.804478 7959.950000 7966.090000 7960.707467 719.347926
40 0.391105 0.438684 0.412918 0.000070 0.469103 0.465896 0.466697 0.000091 0.414504 0.446848 0.429051 0.000041 0.392990 0.438819 0.414097 0.000158 0.389221 0.438549 0.411739 0.000167 0.456264 0.450799 0.451705 0.000180 0.481941 0.480994 0.481689 0.000191 0.411972 0.442413 0.425379 0.000089 0.417037 0.451282 0.432724 0.000095 978.650000 992.460000 985.018167 427.945762 1062.920000 1045.970000 1054.419100 433.720034 7958.430000 7961.570000 7960.562733 703.553527
41 0.390908 0.438128 0.412288 0.000070 0.466848 0.464171 0.466697 0.000092 0.413690 0.445941 0.428610 0.000041 0.392980 0.438344 0.413652 0.000159 0.388836 0.437911 0.410923 0.000167 0.452910 0.447122 0.451688 0.000179 0.480786 0.481220 0.481706 0.000193 0.410959 0.440978 0.425063 0.000088 0.416421 0.450904 0.432158 0.000096 979.090000 991.530000 984.745533 424.523906 1062.050000 1045.850000 1054.762567 424.432498 7958.860000 7962.620000 7960.491900 693.882414
42 0.390225 0.436866 0.411561 0.000070 0.465477 0.462681 0.466696 0.000092 0.412801 0.444611 0.428101 0.000040 0.391188 0.437020 0.412925 0.000159 0.389263 0.436713 0.410196 0.000167 0.451631 0.446913 0.451829 0.000180 0.479322 0.478449 0.481564 0.000194 0.409321 0.439988 0.424596 0.000089 0.416281 0.449234 0.431606 0.000096 982.100000 988.560000 984.441500 427.395826 1060.700000 1045.770000 1055.248967 416.756770 7957.200000 7965.670000 7960.309533 682.814857
43 0.389880 0.436769 0.410867 0.000071 0.466850 0.465713 0.466622 0.000092 0.412971 0.445452 0.427594 0.000041 0.392202 0.438417 0.412258 0.000161 0.387556 0.435120 0.409476 0.000170 0.452452 0.451106 0.451888 0.000178 0.481248 0.480319 0.481356 0.000199 0.410277 0.442224 0.424147 0.000091 0.415664 0.448680 0.431040 0.000098 981.200000 990.510000 984.308500 433.763110 1064.350000 1044.160000 1055.574667 423.821832 7954.450000 7965.330000 7960.116833 694.682939
44 0.389002 0.436711 0.410182 0.000070 0.467702 0.463797 0.466713 0.000094 0.412612 0.444837 0.427141 0.000041 0.391508 0.435735 0.411629 0.000160 0.386495 0.437688 0.408734 0.000170 0.453421 0.448154 0.452065 0.000178 0.481984 0.479441 0.481360 0.000197 0.410082 0.439461 0.423760 0.000090 0.415142 0.450214 0.430522 0.000098 981.340000 991.660000 984.068967 434.935270 1064.370000 1047.600000 1056.249067 416.964542 7954.290000 7960.740000 7959.681967 697.036421
45 0.388311 0.435599 0.409635 0.000069 0.469689 0.464004 0.466768 0.000094 0.412724 0.444120 0.426775 0.000040 0.390999 0.435927 0.411170 0.000159 0.385622 0.435270 0.408101 0.000167 0.455797 0.446708 0.452126 0.000181 0.483581 0.481301 0.481410 0.000199 0.410438 0.439161 0.423457 0.000089 0.415010 0.449079 0.430093 0.000096 980.500000 988.330000 983.893333 437.045830 1064.330000 1046.550000 1056.727900 412.562730 7955.170000 7965.120000 7959.378767 696.546099
46 0.387800 0.434631 0.409122 0.000070 0.469259 0.464514 0.466686 0.000094 0.412238 0.443596 0.426391 0.000040 0.390034 0.435173 0.410665 0.000162 0.385566 0.434090 0.407579 0.000166 0.455030 0.448579 0.451996 0.000181 0.483488 0.480449 0.481376 0.000201 0.409533 0.439195 0.423064 0.000091 0.414943 0.447998 0.429718 0.000095 982.990000 985.310000 983.907867 437.266322 1065.090000 1049.330000 1057.057433 416.723042 7951.920000 7965.360000 7959.034700 691.857146
47 0.387105 0.434161 0.408488 0.000069 0.469802 0.465432 0.466702 0.000094 0.411914 0.443543 0.425952 0.000040 0.389469 0.434083 0.409980 0.000161 0.384740 0.434240 0.406995 0.000162 0.455752 0.452016 0.452145 0.000180 0.483851 0.478849 0.481258 0.000199 0.409354 0.439463 0.422630 0.000090 0.414474 0.447623 0.429274 0.000093 981.140000 987.450000 983.774300 439.986879 1063.700000 1046.340000 1057.535733 410.631551 7955.160000 7966.210000 7958.689967 707.490051
48 0.386368 0.433342 0.407882 0.000069 0.469409 0.464492 0.466870 0.000093 0.411280 0.442687 0.425579 0.000040 0.388826 0.432335 0.409437 0.000159 0.383910 0.434349 0.406327 0.000164 0.455126 0.449510 0.452399 0.000177 0.483692 0.479474 0.481342 0.000199 0.408716 0.437487 0.422326 0.000089 0.413844 0.447886 0.428831 0.000093 983.650000 989.130000 983.755767 446.088067 1066.050000 1048.270000 1057.703267 409.584086 7950.300000 7962.600000 7958.540967 706.158729
49 0.385550 0.433377 0.407385 0.000071 0.469283 0.466162 0.466913 0.000094 0.410670 0.443212 0.425244 0.000040 0.388251 0.436105 0.409023 0.000162 0.382849 0.430649 0.405748 0.000167 0.454084 0.451634 0.452380 0.000178 0.484482 0.480689 0.481447 0.000202 0.408001 0.440764 0.422030 0.000090 0.413339 0.445661 0.428457 0.000094 983.960000 988.630000 983.629067 453.042502 1065.350000 1052.670000 1058.363233 407.201281 7950.690000 7958.700000 7958.007700 713.875524
50 0.384955 0.432908 0.406804 0.000072 0.470732 0.465601 0.466934 0.000093 0.410688 0.442716 0.424843 0.000041 0.387488 0.433148 0.408442 0.000163 0.382422 0.432668 0.405165 0.000167 0.456268 0.452139 0.452422 0.000176 0.485196 0.479063 0.481446 0.000201 0.408122 0.438846 0.421636 0.000091 0.413254 0.446586 0.428049 0.000094 981.060000 986.260000 983.613567 452.325567 1066.550000 1050.720000 1058.837533 397.989761 7952.390000 7963.020000 7957.548900 721.766234
51 0.384110 0.431891 0.406171 0.000073 0.468920 0.464518 0.466903 0.000095 0.409553 0.441679 0.424391 0.000042 0.386214 0.433476 0.407730 0.000164 0.382007 0.430306 0.404612 0.000167 0.455353 0.451260 0.452514 0.000178 0.482486 0.477775 0.481292 0.000201 0.406955 0.438812 0.421165 0.000091 0.412151 0.444547 0.427616 0.000094 980.760000 988.620000 983.625133 450.781957 1066.970000 1050.380000 1059.345700 395.285140 7952.270000 7961.000000 7957.029167 720.127611
52 0.383967 0.431890 0.405642 0.000073 0.468506 0.463329 0.466981 0.000094 0.409328 0.441322 0.424044 0.000042 0.385909 0.433319 0.407114 0.000164 0.382025 0.430462 0.404170 0.000170 0.452622 0.448318 0.452726 0.000172 0.484390 0.478339 0.481236 0.000201 0.405923 0.437819 0.420798 0.000091 0.412734 0.444825 0.427290 0.000095 980.760000 989.440000 983.391833 454.111614 1067.270000 1049.110000 1059.848733 396.872260 7951.970000 7961.450000 7956.759433 734.714897
53 0.383183 0.431560 0.405003 0.000074 0.469380 0.465912 0.467135 0.000095 0.409043 0.441865 0.423643 0.000042 0.386406 0.431364 0.406507 0.000165 0.379961 0.431755 0.403498 0.000169 0.455237 0.450817 0.452806 0.000171 0.483523 0.481008 0.481464 0.000204 0.407055 0.437200 0.420397 0.000091 0.411030 0.446531 0.426888 0.000095 982.040000 987.770000 983.325633 455.438382 1068.010000 1048.850000 1060.493267 397.483688 7949.950000 7963.380000 7956.181100 743.717550
54 0.382345 0.430958 0.404376 0.000074 0.468997 0.465620 0.467085 0.000093 0.408341 0.441357 0.423189 0.000042 0.383102 0.432182 0.405880 0.000164 0.381589 0.429734 0.402873 0.000168 0.453792 0.449532 0.452822 0.000169 0.484203 0.481708 0.481349 0.000203 0.404309 0.437387 0.419962 0.000090 0.412373 0.445326 0.426416 0.000094 979.430000 988.640000 983.140700 453.557245 1066.240000 1049.490000 1061.027200 393.536409 7954.330000 7961.870000 7955.832100 733.127384
55 0.382086 0.430636 0.403791 0.000073 0.468632 0.464844 0.467117 0.000095 0.408049 0.440898 0.422789 0.000042 0.384818 0.431786 0.405294 0.000164 0.379353 0.429485 0.402288 0.000168 0.452969 0.450727 0.452811 0.000167 0.484294 0.478961 0.481422 0.000204 0.405263 0.437468 0.419549 0.000091 0.410835 0.444328 0.426028 0.000094 980.120000 986.360000 983.117433 456.387123 1068.540000 1053.710000 1061.403633 395.675360 7951.340000 7959.930000 7955.478933 733.216101
56 0.381668 0.430062 0.403251 0.000072 0.468721 0.466976 0.467159 0.000095 0.407784 0.441136 0.422424 0.000042 0.383449 0.430368 0.404716 0.000160 0.379888 0.429757 0.401787 0.000169 0.455179 0.452344 0.452815 0.000171 0.482263 0.481608 0.481504 0.000203 0.404968 0.436961 0.419146 0.000090 0.410600 0.445312 0.425702 0.000095 980.300000 990.390000 982.785467 449.850438 1068.990000 1052.360000 1062.015100 391.503645 7950.710000 7957.250000 7955.199433 727.176562
57 0.380927 0.429361 0.402742 0.000073 0.468896 0.464930 0.467129 0.000096 0.407318 0.440031 0.422058 0.000043 0.382628 0.429998 0.404221 0.000161 0.379226 0.428724 0.401262 0.000172 0.453025 0.448946 0.452753 0.000171 0.484766 0.480914 0.481505 0.000204 0.403747 0.435682 0.418780 0.000090 0.410888 0.444381 0.425335 0.000097 978.810000 988.990000 982.534200 448.940083 1067.610000 1051.360000 1062.255767 392.881111 7953.580000 7959.650000 7955.210033 717.030797
58 0.380585 0.429096 0.402217 0.000073 0.468970 0.465748 0.467085 0.000094 0.407101 0.440091 0.421677 0.000042 0.382420 0.430707 0.403817 0.000160 0.378751 0.427484 0.400617 0.000171 0.452075 0.454220 0.452675 0.000172 0.485865 0.477276 0.481495 0.000202 0.403316 0.437761 0.418474 0.000090 0.410885 0.442422 0.424880 0.000096 977.540000 987.490000 982.356067 443.722305 1068.880000 1050.630000 1062.670100 394.593032 7953.580000 7961.880000 7954.973833 705.958785
59 0.380300 0.428298 0.401739 0.000073 0.469582 0.466163 0.467119 0.000095 0.407084 0.439658 0.421353 0.000042 0.380778 0.429182 0.403412 0.000164 0.379821 0.427415 0.400066 0.000172 0.455578 0.451626 0.452739 0.000172 0.483585 0.480700 0.481498 0.000205 0.403218 0.435915 0.418210 0.000091 0.410950 0.443400 0.424495 0.000097 981.150000 989.780000 982.142733 440.430647 1067.920000 1053.690000 1063.002933 389.664417 7950.930000 7956.530000 7954.854333 685.083797
60 0.379335 0.427617 0.401206 0.000072 0.468485 0.465108 0.466876 0.000095 0.406080 0.438864 0.420907 0.000042 0.383049 0.428167 0.402885 0.000162 0.375621 0.427067 0.399527 0.000173 0.454929 0.451461 0.452603 0.000172 0.482041 0.478756 0.481150 0.000208 0.404613 0.435155 0.417800 0.000091 0.407547 0.442574 0.424014 0.000097 979.550000 989.350000 981.927433 436.651651 1066.940000 1055.180000 1063.187700 384.805482 7953.510000 7955.470000 7954.884867 675.181606
61 0.379075 0.427319 0.400691 0.000071 0.469704 0.466424 0.466913 0.000096 0.406264 0.439051 0.420558 0.000042 0.381988 0.427670 0.402399 0.000162 0.376162 0.426969 0.398983 0.000170 0.454533 0.452607 0.452719 0.000175 0.484875 0.480242 0.481107 0.000208 0.403751 0.435151 0.417495 0.000091 0.408776 0.442951 0.423620 0.000096 978.840000 990.800000 981.815633 438.871464 1069.440000 1051.160000 1063.501900 382.588323 7951.720000 7958.040000 7954.682467 664.449553
62 0.378575 0.426905 0.400304 0.000072 0.468940 0.465847 0.466986 0.000096 0.405685 0.438588 0.420309 0.000042 0.379243 0.428486 0.402034 0.000166 0.377907 0.425325 0.398574 0.000172 0.454040 0.450549 0.452721 0.000174 0.483841 0.481145 0.481251 0.000210 0.401682 0.435105 0.417240 0.000092 0.409687 0.442071 0.423377 0.000098 979.150000 986.200000 981.640600 433.718604 1069.720000 1052.530000 1063.561233 388.573010 7951.130000 7961.270000 7954.798167 658.118756
63 0.378088 0.426231 0.399840 0.000072 0.469607 0.466612 0.467001 0.000096 0.405544 0.438345 0.419988 0.000042 0.380533 0.425648 0.401628 0.000165 0.375643 0.426813 0.398051 0.000174 0.454478 0.450697 0.452754 0.000174 0.484736 0.482527 0.481249 0.000211 0.402717 0.433163 0.416966 0.000091 0.408371 0.443527 0.423010 0.000098 978.280000 989.930000 981.608100 435.005313 1069.270000 1053.180000 1063.733533 389.620742 7952.450000 7956.890000 7954.658367 664.376186
64 0.377518 0.425691 0.399392 0.000073 0.469613 0.466228 0.466901 0.000097 0.405147 0.437852 0.419645 0.000042 0.380531 0.427300 0.401197 0.000166 0.374505 0.424083 0.397587 0.000173 0.456081 0.452815 0.452830 0.000175 0.483146 0.479640 0.480973 0.000210 0.403196 0.434954 0.416687 0.000092 0.407098 0.440750 0.422603 0.000097 977.930000 986.310000 981.469933 432.026369 1070.920000 1055.880000 1064.082700 391.094520 7951.150000 7957.810000 7954.447367 651.852541
65 0.377182 0.425151 0.398877 0.000073 0.467502 0.465422 0.466930 0.000096 0.404278 0.437232 0.419293 0.000042 0.378992 0.426337 0.400638 0.000163 0.375372 0.423964 0.397116 0.000174 0.453912 0.452903 0.452827 0.000172 0.481091 0.477941 0.481033 0.000208 0.401468 0.434307 0.416295 0.000090 0.407087 0.440157 0.422291 0.000098 978.270000 985.620000 981.546900 423.773400 1072.550000 1054.600000 1064.143400 385.912600 7949.180000 7959.780000 7954.309700 635.431116
66 0.376881 0.424698 0.398435 0.000073 0.468502 0.465855 0.467001 0.000095 0.404368 0.437045 0.419005 0.000042 0.378169 0.425441 0.400204 0.000167 0.375594 0.423956 0.396666 0.000174 0.454800 0.452087 0.452963 0.000171 0.482204 0.479622 0.481040 0.000209 0.401158 0.433435 0.416032 0.000092 0.407577 0.440655 0.421978 0.000098 977.590000 988.750000 981.554800 426.315950 1071.040000 1057.500000 1064.418200 379.062588 7951.370000 7953.750000 7954.027000 630.860420
67 0.376745 0.424980 0.398033 0.000073 0.467798 0.467107 0.466948 0.000096 0.404061 0.437618 0.418707 0.000042 0.378886 0.425339 0.399780 0.000167 0.374605 0.424622 0.396285 0.000175 0.453137 0.454138 0.452900 0.000170 0.482459 0.480076 0.480995 0.000211 0.401161 0.433979 0.415716 0.000092 0.406961 0.441258 0.421698 0.000098 977.530000 986.530000 981.517967 424.411447 1073.280000 1057.600000 1064.718700 378.919259 7949.190000 7955.870000 7953.763333 638.284959
68 0.376058 0.423936 0.397664 0.000072 0.468267 0.464240 0.466952 0.000094 0.403720 0.436027 0.418451 0.000041 0.377818 0.422853 0.399482 0.000167 0.374297 0.425019 0.395846 0.000174 0.453118 0.451830 0.452785 0.000168 0.483415 0.476649 0.481120 0.000209 0.400408 0.431546 0.415473 0.000092 0.407033 0.440508 0.421428 0.000097 978.920000 988.420000 981.554033 431.062946 1072.220000 1054.880000 1064.976800 377.709305 7948.860000 7956.700000 7953.469167 650.366169
69 0.375289 0.424092 0.397310 0.000074 0.468937 0.462883 0.467069 0.000093 0.403383 0.435729 0.418237 0.000042 0.377274 0.423542 0.398946 0.000167 0.373304 0.424641 0.395673 0.000175 0.455264 0.449020 0.453020 0.000167 0.482610 0.476745 0.481117 0.000206 0.400671 0.431185 0.415168 0.000092 0.406096 0.440273 0.421306 0.000098 976.310000 988.290000 981.385100 429.022467 1070.830000 1052.700000 1065.188367 379.666784 7952.860000 7959.010000 7953.426533 656.043266
70 0.374885 0.423151 0.396863 0.000073 0.467856 0.465232 0.467082 0.000094 0.402776 0.435776 0.417928 0.000042 0.376940 0.422910 0.398494 0.000168 0.372829 0.423393 0.395231 0.000175 0.452770 0.451048 0.452982 0.000169 0.482942 0.479417 0.481181 0.000210 0.399689 0.431351 0.414841 0.000093 0.405863 0.440200 0.421016 0.000099 977.830000 989.170000 981.157400 430.585981 1074.860000 1054.250000 1065.743267 383.593940 7947.310000 7956.580000 7953.099333 663.110809
71 0.374885 0.422871 0.396485 0.000073 0.469264 0.464986 0.467163 0.000091 0.403199 0.435505 0.417688 0.000041 0.377470 0.421850 0.398222 0.000168 0.372300 0.423892 0.394748 0.000172 0.455697 0.449448 0.452962 0.000167 0.482831 0.480523 0.481364 0.000202 0.400938 0.430129 0.414644 0.000093 0.405459 0.440881 0.420732 0.000095 976.380000 989.060000 980.755167 431.866188 1071.750000 1054.130000 1066.244433 391.373438 7951.870000 7956.810000 7953.000400 672.176517
72 0.373891 0.422839 0.396108 0.000074 0.468844 0.462945 0.467194 0.000093 0.402377 0.434871 0.417434 0.000042 0.375117 0.423095 0.397808 0.000171 0.372665 0.422584 0.394408 0.000173 0.454546 0.450156 0.452995 0.000167 0.483142 0.475734 0.481393 0.000208 0.398946 0.431213 0.414364 0.000094 0.405808 0.438529 0.420503 0.000096 978.910000 986.860000 980.287933 431.446185 1078.120000 1057.580000 1066.625433 396.359087 7942.970000 7955.560000 7953.086633 680.345401
73 0.373177 0.422184 0.395699 0.000075 0.467397 0.465370 0.467326 0.000091 0.401443 0.435139 0.417187 0.000042 0.374377 0.422739 0.397330 0.000171 0.371977 0.421628 0.394067 0.000174 0.453124 0.450668 0.453105 0.000167 0.481669 0.480071 0.481547 0.000204 0.398001 0.431118 0.414063 0.000094 0.404885 0.439161 0.420311 0.000097 974.790000 986.150000 980.097900 441.128833 1076.820000 1057.060000 1067.167600 404.337968 7948.390000 7956.790000 7952.734500 699.085439
74 0.373339 0.422941 0.395300 0.000076 0.471656 0.464014 0.467331 0.000092 0.402834 0.435263 0.416909 0.000042 0.375936 0.424194 0.396839 0.000175 0.370743 0.421688 0.393761 0.000175 0.456024 0.450849 0.452961 0.000170 0.487288 0.477179 0.481700 0.000203 0.399962 0.432190 0.413676 0.000096 0.405707 0.438335 0.420143 0.000096 974.500000 984.880000 979.839667 446.680648 1077.500000 1055.380000 1067.518167 416.887574 7948.000000 7959.740000 7952.642167 712.338661
75 0.372628 0.421432 0.394724 0.000076 0.471294 0.463327 0.467395 0.000090 0.402228 0.434000 0.416525 0.000042 0.373420 0.422933 0.396258 0.000175 0.371836 0.419931 0.393190 0.000174 0.457196 0.449845 0.452960 0.000165 0.485392 0.476809 0.481829 0.000201 0.398553 0.431006 0.413269 0.000095 0.405903 0.436994 0.419782 0.000095 974.230000 987.640000 979.551233 445.091114 1075.100000 1058.140000 1067.919567 433.739972 7950.670000 7954.220000 7952.529200 729.389994
76 0.372160 0.421499 0.394316 0.000075 0.470388 0.464210 0.467432 0.000090 0.401628 0.434313 0.416251 0.000042 0.372746 0.423201 0.395804 0.000172 0.371574 0.419798 0.392828 0.000175 0.456125 0.449517 0.452865 0.000167 0.484650 0.478903 0.482000 0.000200 0.397760 0.431096 0.412922 0.000094 0.405497 0.437529 0.419580 0.000097 972.780000 989.050000 979.101667 451.214506 1075.300000 1058.920000 1068.498800 443.095430 7951.920000 7952.030000 7952.399533 740.476427
77 0.372029 0.421704 0.393890 0.000076 0.469980 0.464499 0.467483 0.000089 0.401414 0.434543 0.415968 0.000042 0.373148 0.420870 0.395359 0.000172 0.370909 0.422538 0.392420 0.000177 0.455276 0.449797 0.452871 0.000167 0.484684 0.479201 0.482095 0.000195 0.397787 0.429548 0.412613 0.000093 0.405041 0.439537 0.419323 0.000098 975.540000 988.100000 978.941433 447.219552 1076.240000 1061.610000 1068.753300 452.237350 7948.220000 7950.290000 7952.305267 736.342269
78 0.371468 0.420697 0.393444 0.000076 0.470844 0.464863 0.467633 0.000090 0.401281 0.433947 0.415701 0.000042 0.373391 0.420196 0.394928 0.000172 0.369544 0.421199 0.391960 0.000177 0.456947 0.449876 0.453209 0.000165 0.484740 0.479850 0.482057 0.000199 0.398458 0.429100 0.412412 0.000093 0.404103 0.438794 0.418989 0.000099 977.020000 984.040000 978.642000 446.491829 1078.420000 1057.140000 1069.198000 457.513920 7944.560000 7958.820000 7952.160000 738.015586
79 0.370830 0.420174 0.393019 0.000076 0.469393 0.466263 0.467706 0.000091 0.400399 0.434001 0.415425 0.000042 0.373241 0.421600 0.394533 0.000173 0.368420 0.418748 0.391506 0.000178 0.454141 0.451797 0.453224 0.000166 0.484644 0.480729 0.482188 0.000198 0.397511 0.430659 0.412140 0.000095 0.403287 0.437342 0.418711 0.000099 975.240000 982.300000 978.566300 440.120128 1078.090000 1058.530000 1069.857433 460.270743 7946.670000 7959.170000 7951.576267 744.140562
80 0.370526 0.419756 0.392654 0.000077 0.470026 0.464440 0.467777 0.000088 0.400376 0.433161 0.415191 0.000042 0.373150 0.421185 0.394152 0.000174 0.367902 0.418327 0.391157 0.000180 0.456151 0.449181 0.453354 0.000163 0.483902 0.479698 0.482201 0.000192 0.398051 0.429584 0.411912 0.000094 0.402702 0.436738 0.418470 0.000099 974.530000 984.090000 978.377767 440.077540 1074.380000 1058.400000 1070.205667 459.891199 7951.090000 7957.510000 7951.416567 740.297606
81 0.370332 0.419718 0.392286 0.000075 0.470628 0.465709 0.467940 0.000087 0.400421 0.433516 0.414982 0.000041 0.372426 0.420223 0.393775 0.000171 0.368238 0.419214 0.390797 0.000176 0.456598 0.452351 0.453487 0.000162 0.484658 0.479068 0.482393 0.000190 0.397677 0.429861 0.411688 0.000093 0.403164 0.437170 0.418276 0.000098 975.650000 983.950000 978.067200 434.753548 1079.020000 1059.200000 1070.932133 463.411908 7945.330000 7956.850000 7951.000667 745.067481
82 0.369506 0.419357 0.391974 0.000076 0.470669 0.464003 0.467942 0.000087 0.399855 0.432751 0.414765 0.000042 0.372181 0.421678 0.393342 0.000173 0.366831 0.417037 0.390607 0.000181 0.456601 0.451138 0.453586 0.000161 0.484737 0.476869 0.482298 0.000191 0.397507 0.430516 0.411415 0.000094 0.402203 0.434987 0.418114 0.000099 973.170000 980.860000 977.580033 421.443021 1079.740000 1065.680000 1071.618333 457.882754 7947.090000 7953.460000 7950.801633 734.641833
83 0.368889 0.418499 0.391564 0.000076 0.470068 0.465841 0.467990 0.000087 0.399242 0.432701 0.414492 0.000042 0.370700 0.418650 0.392890 0.000170 0.367078 0.418348 0.390238 0.000179 0.457280 0.453030 0.453585 0.000162 0.482856 0.478651 0.482394 0.000189 0.396674 0.428964 0.411099 0.000092 0.401811 0.436439 0.417885 0.000099 971.950000 984.800000 976.941833 410.198360 1078.700000 1062.650000 1072.145100 444.791139 7949.350000 7952.550000 7950.913067 723.629566
84 0.368719 0.417939 0.391148 0.000077 0.469189 0.466283 0.467983 0.000087 0.398860 0.432442 0.414199 0.000043 0.370201 0.418593 0.392484 0.000171 0.367237 0.417286 0.389813 0.000183 0.454474 0.452679 0.453632 0.000160 0.483905 0.479887 0.482334 0.000190 0.395483 0.428819 0.410828 0.000092 0.402237 0.436066 0.417569 0.000101 973.730000 983.470000 976.668433 404.244791 1079.120000 1061.200000 1072.334133 437.539385 7947.150000 7955.330000 7950.997433 715.627642
85 0.368322 0.417304 0.390741 0.000078 0.471511 0.464221 0.467990 0.000087 0.399279 0.431379 0.413916 0.000043 0.369674 0.418050 0.392121 0.000170 0.366970 0.416559 0.389361 0.000182 0.456737 0.451940 0.453686 0.000160 0.486284 0.476503 0.482294 0.000188 0.395793 0.428217 0.410590 0.000092 0.402764 0.434542 0.417241 0.000100 974.080000 984.700000 976.559633 407.658336 1079.110000 1066.790000 1072.628633 436.491828 7946.810000 7948.510000 7950.811733 725.949002
86 0.367936 0.418045 0.390265 0.000078 0.469417 0.464330 0.468112 0.000088 0.398380 0.431930 0.413619 0.000043 0.370286 0.418282 0.391642 0.000169 0.365586 0.417808 0.388888 0.000184 0.455585 0.449778 0.453822 0.000159 0.483248 0.478883 0.482403 0.000190 0.395876 0.427730 0.410296 0.000090 0.400885 0.436130 0.416943 0.000101 972.520000 980.740000 976.276533 396.721139 1079.600000 1062.820000 1072.974933 426.654927 7947.880000 7956.440000 7950.748533 710.882406
87 0.367650 0.416986 0.389814 0.000078 0.468967 0.467628 0.468248 0.000087 0.398045 0.432179 0.413344 0.000043 0.370256 0.418229 0.391240 0.000169 0.365043 0.415744 0.388388 0.000186 0.456175 0.452778 0.454075 0.000158 0.481760 0.482477 0.482420 0.000187 0.396032 0.428593 0.410091 0.000090 0.400058 0.435764 0.416598 0.000102 971.850000 979.110000 976.184633 399.664401 1080.650000 1067.520000 1072.997800 420.411426 7947.500000 7953.370000 7950.817567 707.849116
88 0.366691 0.417450 0.389421 0.000079 0.470532 0.466518 0.468276 0.000086 0.397843 0.432170 0.413077 0.000043 0.368172 0.419216 0.390917 0.000171 0.365209 0.415684 0.387925 0.000186 0.456000 0.452418 0.454192 0.000155 0.485064 0.480618 0.482359 0.000188 0.394521 0.429176 0.409899 0.000092 0.401166 0.435164 0.416256 0.000102 973.610000 980.710000 975.903967 403.451719 1080.890000 1060.620000 1073.098933 422.900366 7945.500000 7958.670000 7950.997100 715.485536
89 0.366583 0.416574 0.388994 0.000079 0.469786 0.466288 0.468323 0.000086 0.397544 0.431488 0.412792 0.000043 0.367461 0.416751 0.390463 0.000172 0.365706 0.416397 0.387524 0.000185 0.454481 0.451397 0.454145 0.000155 0.485091 0.481178 0.482500 0.000187 0.393567 0.427145 0.409568 0.000092 0.401521 0.435832 0.416017 0.000102 971.150000 974.550000 975.769867 406.990126 1082.700000 1063.980000 1073.314167 415.577816 7946.150000 7961.470000 7950.915967 718.428957
90 0.366148 0.416258 0.388528 0.000080 0.468919 0.466510 0.468394 0.000087 0.396979 0.431334 0.412488 0.000044 0.367678 0.417094 0.390159 0.000177 0.364618 0.415422 0.386896 0.000184 0.453681 0.452526 0.454234 0.000159 0.484157 0.480495 0.482554 0.000186 0.393479 0.427724 0.409381 0.000096 0.400480 0.434944 0.415594 0.000102 970.700000 980.320000 975.591400 408.005987 1083.660000 1061.320000 1073.695033 416.845755 7945.640000 7958.360000 7950.713567 717.669690
91 0.365749 0.415779 0.387979 0.000079 0.469720 0.467443 0.468411 0.000086 0.396940 0.431278 0.412109 0.000044 0.366576 0.416783 0.389614 0.000174 0.364921 0.414776 0.386344 0.000181 0.455587 0.451789 0.454254 0.000157 0.483853 0.483096 0.482568 0.000187 0.393279 0.427285 0.409006 0.000094 0.400601 0.435272 0.415211 0.000100 972.150000 975.270000 975.433467 404.576326 1082.560000 1065.460000 1074.098800 414.137719 7945.290000 7959.270000 7950.467733 710.045988
92 0.365107 0.415246 0.387549 0.000079 0.469622 0.467067 0.468422 0.000084 0.396461 0.430792 0.411811 0.000043 0.366290 0.414282 0.389201 0.000174 0.363924 0.416210 0.385898 0.000184 0.456030 0.452683 0.454353 0.000154 0.483214 0.481451 0.482491 0.000183 0.393212 0.425802 0.408746 0.000094 0.399711 0.435782 0.414876 0.000100 973.220000 978.610000 975.200233 402.185002 1080.150000 1067.170000 1074.497700 409.722356 7946.630000 7954.220000 7950.302067 688.691543
93 0.364879 0.416043 0.387173 0.000079 0.469734 0.464239 0.468425 0.000083 0.396335 0.430502 0.411549 0.000043 0.367395 0.417495 0.388772 0.000175 0.362363 0.414591 0.385575 0.000181 0.454567 0.450578 0.454485 0.000154 0.484902 0.477900 0.482366 0.000182 0.393547 0.427420 0.408486 0.000094 0.399124 0.433584 0.414612 0.000098 972.690000 976.750000 974.855567 404.836440 1083.640000 1063.380000 1074.737467 404.406057 7943.670000 7959.870000 7950.406967 683.134011
94 0.364549 0.414008 0.386772 0.000078 0.469265 0.466332 0.468511 0.000084 0.395963 0.429706 0.411294 0.000043 0.366279 0.413575 0.388421 0.000173 0.362817 0.414442 0.385124 0.000178 0.454830 0.450919 0.454397 0.000153 0.483700 0.481745 0.482625 0.000182 0.392845 0.424778 0.408214 0.000094 0.399082 0.434633 0.414374 0.000097 974.470000 977.840000 974.792033 397.942192 1083.700000 1069.720000 1075.045833 407.461947 7941.830000 7952.440000 7950.162133 681.091902
95 0.364105 0.414483 0.386504 0.000079 0.470036 0.466564 0.468443 0.000083 0.395884 0.430107 0.411086 0.000044 0.366746 0.414391 0.388128 0.000177 0.361464 0.414576 0.384880 0.000178 0.456144 0.452328 0.454273 0.000155 0.483929 0.480801 0.482612 0.000179 0.393565 0.425772 0.407972 0.000095 0.398204 0.434443 0.414200 0.000097 971.980000 983.250000 974.849133 398.496643 1079.820000 1064.830000 1075.343567 409.830828 7948.200000 7951.920000 7949.807300 684.991501
96 0.363665 0.414326 0.386110 0.000079 0.470002 0.465173 0.468472 0.000083 0.395566 0.429580 0.410818 0.000044 0.365765 0.414978 0.387607 0.000175 0.361565 0.413674 0.384612 0.000178 0.456752 0.449678 0.454362 0.000156 0.483251 0.480668 0.482581 0.000176 0.393061 0.425388 0.407634 0.000095 0.398071 0.433772 0.414003 0.000097 974.060000 979.390000 974.637167 392.492056 1080.010000 1066.260000 1075.804433 406.652384 7945.930000 7954.350000 7949.558400 673.227240
97 0.363602 0.413687 0.385687 0.000080 0.471694 0.465397 0.468425 0.000081 0.396029 0.429200 0.410509 0.000044 0.364915 0.415552 0.387153 0.000173 0.362288 0.411822 0.384222 0.000178 0.458060 0.449789 0.454416 0.000151 0.485328 0.481006 0.482435 0.000174 0.392858 0.425823 0.407331 0.000093 0.399200 0.432577 0.413686 0.000097 973.910000 980.090000 974.575100 381.889673 1080.660000 1066.850000 1076.201867 407.854100 7945.430000 7953.060000 7949.223033 661.976265
98 0.362658 0.413598 0.385344 0.000080 0.470556 0.467271 0.468492 0.000082 0.395027 0.429700 0.410289 0.000044 0.364367 0.413608 0.386872 0.000172 0.360948 0.413588 0.383817 0.000179 0.456059 0.452464 0.454569 0.000149 0.485052 0.482077 0.482416 0.000177 0.391875 0.425265 0.407181 0.000093 0.398180 0.434135 0.413396 0.000098 974.070000 979.370000 974.564000 380.563001 1081.060000 1064.080000 1076.184800 400.885616 7944.870000 7956.550000 7949.251200 665.893080
99 0.362244 0.412901 0.384982 0.000081 0.470817 0.466797 0.468410 0.000083 0.394816 0.429070 0.410010 0.000045 0.364104 0.415097 0.386484 0.000174 0.360384 0.410705 0.383479 0.000182 0.457756 0.454508 0.454578 0.000150 0.483878 0.479086 0.482242 0.000180 0.392200 0.426920 0.406912 0.000094 0.397432 0.431219 0.413108 0.000099 971.870000 980.020000 974.447267 381.976652 1082.970000 1066.600000 1076.421167 403.050389 7945.160000 7953.380000 7949.131567 669.079314
100 0.362485 0.413052 0.384502 0.000081 0.472148 0.467984 0.468437 0.000083 0.395384 0.429532 0.409683 0.000045 0.364134 0.413295 0.386047 0.000172 0.360836 0.412809 0.382958 0.000181 0.458587 0.455483 0.454539 0.000148 0.485710 0.480485 0.482335 0.000181 0.392470 0.425951 0.406595 0.000093 0.398298 0.433112 0.412771 0.000098 972.840000 978.780000 974.453800 376.555916 1079.440000 1064.290000 1076.629933 395.781612 7947.720000 7956.930000 7948.916267 659.632625
101 0.362162 0.412217 0.383954 0.000079 0.470501 0.466012 0.468476 0.000082 0.394664 0.428356 0.409311 0.000044 0.363194 0.412011 0.385517 0.000169 0.361130 0.412424 0.382392 0.000178 0.457925 0.450705 0.454676 0.000148 0.483076 0.481318 0.482277 0.000180 0.391614 0.423619 0.406264 0.000091 0.397714 0.433092 0.412358 0.000097 972.140000 978.330000 974.569967 370.879149 1082.530000 1066.610000 1076.831200 390.780620 7945.330000 7955.060000 7948.598833 652.385104
102 0.361112 0.411098 0.383617 0.000079 0.468242 0.465682 0.468466 0.000083 0.393251 0.427473 0.409072 0.000044 0.362840 0.412582 0.385244 0.000172 0.359384 0.409613 0.381991 0.000175 0.454202 0.452192 0.454645 0.000149 0.482281 0.479172 0.482287 0.000182 0.390249 0.424465 0.406064 0.000093 0.396254 0.430480 0.412080 0.000096 971.100000 973.740000 974.659267 368.836212 1084.470000 1069.030000 1076.886033 390.489166 7944.430000 7957.230000 7948.454700 644.875529
103 0.361107 0.410976 0.383261 0.000078 0.470037 0.466601 0.468485 0.000082 0.393786 0.427663 0.408828 0.000043 0.362881 0.413067 0.384893 0.000173 0.359333 0.408885 0.381629 0.000172 0.455921 0.453470 0.454576 0.000147 0.484153 0.479732 0.482395 0.000179 0.390793 0.425188 0.405798 0.000093 0.396779 0.430139 0.411859 0.000094 971.330000 978.230000 974.685233 370.651566 1084.920000 1069.640000 1076.981100 390.931754 7943.750000 7952.130000 7948.333667 637.281650
104 0.361206 0.411463 0.383067 0.000077 0.469522 0.465568 0.468461 0.000083 0.393701 0.427695 0.408685 0.000043 0.362830 0.411025 0.384708 0.000174 0.359583 0.411902 0.381427 0.000171 0.455100 0.452278 0.454460 0.000148 0.483945 0.478857 0.482462 0.000178 0.390511 0.423401 0.405633 0.000095 0.396891 0.431989 0.411737 0.000094 970.570000 974.830000 974.817933 376.406171 1084.080000 1070.390000 1076.946433 399.996597 7945.350000 7954.780000 7948.235633 653.218275
105 0.360818 0.410597 0.382900 0.000077 0.468470 0.467461 0.468460 0.000081 0.393113 0.427656 0.408568 0.000043 0.362115 0.412006 0.384452 0.000174 0.359521 0.409187 0.381348 0.000173 0.454593 0.455490 0.454490 0.000147 0.482347 0.479432 0.482430 0.000179 0.389858 0.425052 0.405464 0.000093 0.396368 0.430261 0.411673 0.000096 971.670000 981.790000 974.760233 381.481655 1083.990000 1070.810000 1077.147300 408.034449 7944.340000 7947.400000 7948.092467 658.551120
106 0.360449 0.410527 0.382744 0.000077 0.469516 0.467921 0.468363 0.000081 0.393169 0.427745 0.408430 0.000043 0.361678 0.411089 0.384282 0.000175 0.359219 0.409966 0.381205 0.000174 0.455027 0.455738 0.454313 0.000148 0.484005 0.480105 0.482414 0.000179 0.389683 0.424483 0.405291 0.000094 0.396655 0.431008 0.411568 0.000096 968.920000 975.030000 974.727100 386.479308 1082.380000 1067.990000 1077.263267 415.075852 7948.700000 7956.980000 7948.009633 660.281005
107 0.360748 0.410015 0.382500 0.000076 0.469086 0.465298 0.468368 0.000082 0.393249 0.426600 0.408260 0.000043 0.362155 0.410879 0.384025 0.000173 0.359341 0.409152 0.380976 0.000172 0.456099 0.451821 0.454376 0.000148 0.482073 0.478774 0.482359 0.000179 0.390338 0.423161 0.405130 0.000094 0.396161 0.430039 0.411391 0.000095 971.320000 980.280000 974.839133 394.985297 1082.830000 1067.140000 1077.484300 423.249778 7945.850000 7952.580000 7947.676567 668.239300
108 0.360068 0.409334 0.382276 0.000077 0.469226 0.468537 0.468349 0.000082 0.392816 0.427095 0.408097 0.000043 0.360990 0.410348 0.383840 0.000177 0.359146 0.408321 0.380711 0.000170 0.454156 0.454592 0.454348 0.000148 0.484296 0.482483 0.482349 0.000182 0.388940 0.423621 0.404992 0.000095 0.396691 0.430570 0.411203 0.000094 972.370000 981.100000 974.766233 398.156263 1081.360000 1067.860000 1077.577033 423.749880 7946.270000 7951.040000 7947.656733 674.258833
109 0.359611 0.410284 0.382049 0.000078 0.469424 0.467586 0.468367 0.000080 0.392555 0.427475 0.407944 0.000043 0.360030 0.412908 0.383521 0.000175 0.359192 0.407661 0.380577 0.000170 0.455385 0.452277 0.454225 0.000148 0.483463 0.482894 0.482509 0.000177 0.388636 0.424719 0.404732 0.000094 0.396473 0.430231 0.411156 0.000094 974.150000 979.410000 974.674000 403.312548 1079.370000 1068.440000 1077.960233 425.037496 7946.480000 7952.150000 7947.365767 673.140140
110 0.359190 0.409654 0.381846 0.000078 0.470019 0.465258 0.468356 0.000081 0.392438 0.426335 0.407799 0.000044 0.360373 0.411691 0.383182 0.000176 0.358007 0.407617 0.380510 0.000171 0.455466 0.452123 0.454254 0.000149 0.484572 0.478394 0.482458 0.000177 0.388901 0.423820 0.404504 0.000095 0.395976 0.428850 0.411094 0.000094 973.030000 977.130000 974.633967 411.516073 1081.690000 1068.430000 1078.061900 433.276650 7945.280000 7954.440000 7947.304133 684.420317
111 0.359154 0.409716 0.381584 0.000080 0.468465 0.464010 0.468189 0.000081 0.391947 0.426004 0.407566 0.000044 0.359975 0.411610 0.382917 0.000176 0.358333 0.407822 0.380251 0.000172 0.453842 0.449334 0.454025 0.000151 0.483088 0.478687 0.482353 0.000178 0.388135 0.422927 0.404250 0.000095 0.395759 0.429082 0.410882 0.000094 969.940000 981.080000 974.593667 412.106813 1082.070000 1070.130000 1077.794033 438.602339 7947.990000 7948.790000 7947.612300 679.353839
112 0.358119 0.408909 0.381206 0.000080 0.470466 0.466694 0.468312 0.000082 0.391823 0.426244 0.407338 0.000044 0.358714 0.410259 0.382468 0.000177 0.357525 0.407559 0.379945 0.000173 0.455564 0.451695 0.454139 0.000152 0.485368 0.481693 0.482485 0.000180 0.387769 0.422690 0.403969 0.000097 0.395878 0.429799 0.410707 0.000094 971.860000 982.410000 974.380867 414.248707 1083.000000 1066.940000 1077.501900 446.447823 7945.140000 7950.650000 7948.117233 686.683536
113 0.358570 0.408272 0.380905 0.000080 0.470196 0.467926 0.468295 0.000080 0.392058 0.426168 0.407122 0.000044 0.360516 0.409906 0.382040 0.000176 0.356624 0.406639 0.379771 0.000175 0.455148 0.452780 0.454115 0.000151 0.485244 0.483071 0.482476 0.000174 0.388905 0.422768 0.403662 0.000096 0.395210 0.429569 0.410582 0.000095 972.880000 980.040000 974.292933 412.384609 1083.130000 1067.670000 1077.220000 451.072130 7943.990000 7952.290000 7948.487067 679.146196
114 0.357490 0.408186 0.380521 0.000082 0.470434 0.465832 0.468326 0.000082 0.391373 0.425480 0.406862 0.000045 0.357941 0.410639 0.381627 0.000178 0.357040 0.405734 0.379414 0.000176 0.457046 0.451076 0.454126 0.000151 0.483822 0.480587 0.482525 0.000177 0.387672 0.422770 0.403377 0.000097 0.395075 0.428190 0.410348 0.000096 968.300000 983.110000 974.105133 412.324694 1085.980000 1069.500000 1077.358233 455.971616 7945.720000 7947.390000 7948.536633 680.944148
115 0.357983 0.408202 0.380152 0.000081 0.472090 0.467015 0.468143 0.000081 0.392215 0.425846 0.406549 0.000045 0.358274 0.411974 0.381203 0.000178 0.357692 0.404429 0.379101 0.000175 0.458276 0.451790 0.453958 0.000149 0.485905 0.482239 0.482327 0.000178 0.388274 0.423919 0.403030 0.000095 0.396156 0.427772 0.410069 0.000097 971.090000 981.880000 973.929600 412.589052 1086.280000 1066.580000 1077.359533 443.565952 7942.630000 7951.540000 7948.710867 683.068109
116 0.357117 0.407717 0.379878 0.000080 0.470820 0.465743 0.468284 0.000081 0.391228 0.425125 0.406400 0.000044 0.357781 0.408683 0.380941 0.000177 0.356452 0.406751 0.378816 0.000178 0.457263 0.452491 0.454055 0.000152 0.484377 0.478995 0.482513 0.000174 0.387626 0.421826 0.402875 0.000095 0.394830 0.428424 0.409925 0.000097 970.740000 978.860000 973.943433 416.200790 1084.120000 1067.840000 1077.364267 439.296922 7945.140000 7953.300000 7948.692300 684.840450
117 0.357150 0.407478 0.379596 0.000081 0.469780 0.467590 0.468330 0.000080 0.390939 0.425512 0.406216 0.000044 0.357087 0.408368 0.380571 0.000178 0.357214 0.406588 0.378621 0.000179 0.454880 0.451303 0.454081 0.000150 0.484681 0.483878 0.482578 0.000174 0.386425 0.421248 0.402624 0.000094 0.395454 0.429775 0.409808 0.000098 969.100000 975.240000 973.656167 408.355406 1087.660000 1069.130000 1077.697300 425.758042 7943.240000 7955.630000 7948.646533 676.639441
118 0.357008 0.407477 0.379261 0.000080 0.470275 0.467626 0.468416 0.000080 0.390988 0.425522 0.406008 0.000043 0.356869 0.410805 0.380276 0.000177 0.357147 0.404150 0.378246 0.000178 0.456047 0.451351 0.454199 0.000147 0.484503 0.483901 0.482632 0.000176 0.386622 0.422969 0.402453 0.000095 0.395354 0.428075 0.409562 0.000097 969.660000 979.760000 973.392833 408.871575 1086.060000 1071.380000 1077.981467 424.870446 7944.280000 7948.860000 7948.625700 681.749612
119 0.356540 0.407813 0.379022 0.000082 0.469000 0.466897 0.468417 0.000079 0.390278 0.425538 0.405840 0.000045 0.358250 0.407095 0.380083 0.000181 0.354831 0.408532 0.377961 0.000180 0.454722 0.453053 0.454231 0.000148 0.483279 0.480742 0.482602 0.000172 0.387191 0.420882 0.402328 0.000096 0.393365 0.430195 0.409353 0.000099 968.530000 981.150000 973.154933 416.614518 1084.020000 1068.610000 1078.419433 424.822513 7947.450000 7950.240000 7948.425633 688.905267
120 0.356366 0.406943 0.378743 0.000082 0.470140 0.466957 0.468364 0.000079 0.390498 0.424947 0.405629 0.000045 0.357407 0.408427 0.379766 0.000182 0.355326 0.405459 0.377720 0.000181 0.456025 0.451240 0.454303 0.000148 0.484255 0.482675 0.482424 0.000173 0.386992 0.421271 0.402127 0.000097 0.394004 0.428624 0.409131 0.000099 968.830000 980.660000 973.128767 414.837921 1083.600000 1069.760000 1078.606833 417.125816 7947.570000 7949.580000 7948.264400 692.478485
121 0.356222 0.406152 0.378340 0.000081 0.470282 0.465953 0.468410 0.000079 0.390440 0.424093 0.405361 0.000045 0.357629 0.408335 0.379366 0.000181 0.354815 0.403970 0.377314 0.000181 0.456309 0.452891 0.454284 0.000145 0.484255 0.479015 0.482535 0.000173 0.387233 0.421701 0.401841 0.000096 0.393647 0.426484 0.408880 0.000099 967.300000 979.150000 972.569900 420.201428 1088.140000 1069.230000 1078.829400 413.101301 7944.560000 7951.620000 7948.600700 702.783658
122 0.355984 0.406837 0.378130 0.000080 0.469819 0.464889 0.468295 0.000080 0.390134 0.424253 0.405179 0.000044 0.357538 0.407194 0.379176 0.000177 0.354430 0.406481 0.377084 0.000181 0.456366 0.450840 0.454172 0.000145 0.483271 0.478937 0.482417 0.000177 0.387186 0.420288 0.401675 0.000094 0.393083 0.428218 0.408684 0.000099 967.440000 978.400000 972.425467 425.691503 1088.480000 1065.670000 1079.304400 408.338409 7944.080000 7955.930000 7948.270133 698.474698
123 0.355460 0.406706 0.378005 0.000081 0.470766 0.465124 0.468327 0.000079 0.390052 0.424232 0.405102 0.000044 0.356003 0.407775 0.379029 0.000177 0.354916 0.405637 0.376981 0.000181 0.456009 0.452496 0.454140 0.000144 0.485523 0.477753 0.482513 0.000174 0.386005 0.421191 0.401563 0.000094 0.394098 0.427272 0.408641 0.000099 967.960000 979.270000 972.035967 418.859379 1087.390000 1070.120000 1079.591500 406.113984 7944.650000 7950.610000 7948.372533 693.377847
124 0.355489 0.406587 0.377864 0.000081 0.471387 0.466225 0.468325 0.000082 0.390259 0.424478 0.405002 0.000044 0.355946 0.408222 0.378872 0.000177 0.355033 0.404952 0.376856 0.000182 0.456415 0.451426 0.454170 0.000147 0.486360 0.481024 0.482480 0.000180 0.386086 0.421183 0.401461 0.000094 0.394431 0.427773 0.408543 0.000099 965.300000 981.710000 971.679967 420.886804 1089.660000 1067.690000 1079.805133 402.987732 7945.040000 7950.600000 7948.514900 704.546399
125 0.354713 0.405958 0.377571 0.000081 0.469502 0.467458 0.468408 0.000082 0.389149 0.424408 0.404822 0.000045 0.355903 0.408657 0.378561 0.000181 0.353523 0.403259 0.376581 0.000182 0.454723 0.453613 0.454273 0.000147 0.484280 0.481304 0.482543 0.000178 0.385549 0.422144 0.401275 0.000096 0.392750 0.426673 0.408370 0.000099 964.160000 977.220000 971.300933 415.072857 1087.080000 1071.140000 1080.099700 401.723880 7948.760000 7951.640000 7948.599367 706.789927
126 0.355077 0.405585 0.377347 0.000080 0.469211 0.466879 0.468309 0.000080 0.389317 0.423974 0.404635 0.000044 0.356818 0.406326 0.378312 0.000178 0.353336 0.404844 0.376381 0.000182 0.454394 0.451719 0.454085 0.000147 0.484029 0.482040 0.482534 0.000176 0.386091 0.419944 0.401044 0.000094 0.392544 0.428003 0.408227 0.000099 964.900000 977.870000 970.978900 415.776282 1085.940000 1067.370000 1080.380267 401.753979 7949.160000 7954.760000 7948.640833 703.501096
127 0.354579 0.404613 0.377060 0.000080 0.470113 0.465203 0.468355 0.000081 0.389239 0.422790 0.404448 0.000044 0.355314 0.405521 0.378005 0.000178 0.353843 0.403706 0.376114 0.000181 0.454853 0.450714 0.454209 0.000149 0.485374 0.479693 0.482500 0.000175 0.385176 0.419079 0.400866 0.000095 0.393302 0.426502 0.408030 0.000099 965.170000 973.220000 970.481867 412.741030 1087.240000 1070.170000 1080.814333 402.705085 7947.590000 7956.610000 7948.703800 709.329447
128 0.353884 0.404555 0.376718 0.000081 0.470069 0.466175 0.468339 0.000082 0.388740 0.423041 0.404205 0.000044 0.355259 0.406909 0.377687 0.000178 0.352509 0.402200 0.375750 0.000181 0.455704 0.451014 0.454244 0.000151 0.484434 0.481335 0.482433 0.000179 0.385393 0.420141 0.400654 0.000095 0.392086 0.425941 0.407755 0.000099 966.720000 979.170000 970.138933 412.218965 1091.780000 1070.370000 1081.247900 403.253020 7941.500000 7950.460000 7948.613167 713.911880
129 0.353790 0.404750 0.376528 0.000082 0.469932 0.466385 0.468287 0.000083 0.388633 0.423241 0.404056 0.000045 0.355636 0.408960 0.377452 0.000181 0.351944 0.400540 0.375604 0.000182 0.456752 0.453447 0.454163 0.000153 0.483113 0.479322 0.482412 0.000181 0.385970 0.422306 0.400466 0.000097 0.391295 0.424175 0.407646 0.000100 964.890000 976.780000 969.774467 404.253706 1091.070000 1070.600000 1081.627400 394.453700 7944.040000 7952.620000 7948.598133 705.962239
130 0.353981 0.405246 0.376297 0.000081 0.470672 0.468021 0.468222 0.000084 0.388988 0.424079 0.403875 0.000045 0.354119 0.406729 0.377261 0.000178 0.353844 0.403763 0.375334 0.000181 0.455198 0.453143 0.454090 0.000152 0.486146 0.482898 0.482354 0.000182 0.384442 0.420654 0.400309 0.000096 0.393534 0.427504 0.407440 0.000099 965.800000 978.740000 969.325300 409.720222 1091.620000 1071.780000 1082.028933 401.999734 7942.580000 7949.480000 7948.645767 717.138687
131 0.353117 0.404475 0.376094 0.000082 0.470107 0.465489 0.468160 0.000085 0.388214 0.422779 0.403714 0.000046 0.354268 0.406338 0.377023 0.000180 0.351967 0.402612 0.375165 0.000182 0.456785 0.452892 0.453934 0.000154 0.483429 0.478085 0.482387 0.000181 0.385023 0.420305 0.400096 0.000097 0.391406 0.425254 0.407332 0.000100 965.110000 975.490000 969.238067 413.116330 1088.400000 1070.630000 1082.117167 400.391918 7946.490000 7953.880000 7948.644767 723.103511
132 0.353588 0.403894 0.375811 0.000081 0.468160 0.466253 0.468172 0.000085 0.387960 0.422602 0.403519 0.000045 0.355061 0.404154 0.376657 0.000177 0.352115 0.403635 0.374965 0.000180 0.454222 0.451681 0.453933 0.000155 0.482097 0.480826 0.482411 0.000182 0.384810 0.418412 0.399840 0.000096 0.391110 0.426792 0.407199 0.000098 966.440000 973.650000 969.049633 414.082539 1088.830000 1073.050000 1082.277967 401.729419 7944.730000 7953.300000 7948.672400 723.329656
133 0.353253 0.404161 0.375661 0.000082 0.469391 0.466449 0.468221 0.000085 0.388095 0.422848 0.403429 0.000045 0.352634 0.405370 0.376541 0.000182 0.353872 0.402953 0.374782 0.000178 0.454688 0.453644 0.453963 0.000155 0.484094 0.479254 0.482479 0.000179 0.383251 0.419852 0.399768 0.000098 0.392939 0.425843 0.407091 0.000098 963.220000 980.130000 968.756900 413.636930 1090.030000 1072.110000 1082.562767 408.913077 7946.750000 7947.760000 7948.680333 730.435164
134 0.353029 0.403173 0.375379 0.000081 0.470271 0.465875 0.468219 0.000087 0.388202 0.421984 0.403231 0.000045 0.354898 0.403776 0.376158 0.000179 0.351160 0.402570 0.374600 0.000179 0.456519 0.453779 0.453997 0.000159 0.484024 0.477970 0.482442 0.000181 0.385384 0.418777 0.399509 0.000095 0.391019 0.425190 0.406953 0.000099 969.240000 978.040000 968.670100 414.352646 1089.620000 1074.550000 1082.551567 413.607541 7941.140000 7947.410000 7948.778333 733.769777
135 0.352883 0.403155 0.375133 0.000081 0.469956 0.465936 0.468271 0.000085 0.388005 0.421989 0.403074 0.000045 0.354340 0.401704 0.375816 0.000180 0.351426 0.404605 0.374449 0.000181 0.455861 0.450324 0.454060 0.000156 0.484051 0.481547 0.482481 0.000179 0.384797 0.416290 0.399289 0.000096 0.391213 0.427688 0.406859 0.000099 964.100000 977.660000 968.356033 415.389485 1087.240000 1073.060000 1082.621333 417.939951 7948.660000 7949.280000 7949.022633 748.503641
136 0.352876 0.402574 0.374866 0.000080 0.471938 0.468458 0.468280 0.000085 0.388594 0.422339 0.402891 0.000044 0.352604 0.402253 0.375617 0.000179 0.353147 0.402895 0.374115 0.000179 0.457351 0.454663 0.453993 0.000155 0.486524 0.482253 0.482567 0.000179 0.384028 0.417976 0.399130 0.000096 0.393160 0.426703 0.406651 0.000099 965.700000 971.280000 968.194800 412.886935 1087.630000 1075.780000 1082.772767 410.860553 7946.670000 7952.940000 7949.032433 735.757357
137 0.352137 0.402334 0.374611 0.000080 0.470038 0.466739 0.468308 0.000086 0.387507 0.421655 0.402720 0.000044 0.353908 0.401580 0.375314 0.000178 0.350365 0.403088 0.373908 0.000179 0.456366 0.453488 0.453911 0.000157 0.483710 0.479990 0.482704 0.000182 0.384645 0.417153 0.398893 0.000096 0.390368 0.426158 0.406546 0.000099 966.910000 978.110000 968.202433 417.058344 1089.280000 1077.350000 1082.903300 411.659811 7943.810000 7944.540000 7948.894267 737.518650
138 0.352069 0.402478 0.374432 0.000080 0.470700 0.467968 0.468249 0.000085 0.387658 0.422125 0.402577 0.000044 0.353411 0.403481 0.375157 0.000176 0.350727 0.401475 0.373707 0.000180 0.456320 0.453354 0.453967 0.000156 0.485080 0.482583 0.482532 0.000181 0.384284 0.418443 0.398800 0.000095 0.391033 0.425807 0.406354 0.000100 964.640000 974.710000 968.224533 420.464494 1092.280000 1075.490000 1082.993500 403.293784 7943.080000 7949.800000 7948.781967 727.509909
139 0.351909 0.402928 0.374231 0.000080 0.470743 0.467033 0.468247 0.000084 0.387559 0.422160 0.402436 0.000044 0.353040 0.402306 0.374974 0.000176 0.350778 0.403550 0.373488 0.000184 0.455990 0.453519 0.453868 0.000159 0.485496 0.480547 0.482626 0.000182 0.383925 0.417670 0.398642 0.000095 0.391193 0.426649 0.406229 0.000102 965.640000 973.820000 968.182733 426.277936 1091.870000 1075.590000 1083.005467 401.714172 7942.490000 7950.590000 7948.811800 729.168843
140 0.351775 0.402288 0.374027 0.000079 0.470104 0.464379 0.468342 0.000086 0.387274 0.420915 0.402321 0.000043 0.353016 0.402488 0.374812 0.000177 0.350535 0.402087 0.373241 0.000182 0.455451 0.451034 0.454003 0.000161 0.484758 0.477724 0.482681 0.000184 0.383746 0.417052 0.398569 0.000095 0.390802 0.424778 0.406073 0.000101 966.320000 971.260000 968.001067 435.843890 1088.530000 1074.760000 1083.184600 406.755184 7945.150000 7953.980000 7948.814333 745.907066
141 0.351868 0.401800 0.373929 0.000079 0.469767 0.466997 0.468234 0.000084 0.387237 0.421359 0.402220 0.000043 0.353888 0.404256 0.374735 0.000178 0.349847 0.399345 0.373122 0.000182 0.454861 0.453066 0.453896 0.000160 0.484672 0.480928 0.482572 0.000181 0.384180 0.418899 0.398484 0.000095 0.390295 0.423820 0.405957 0.000100 964.700000 975.590000 968.228633 432.345081 1088.050000 1077.010000 1083.120200 401.141483 7947.250000 7947.400000 7948.651167 745.928992
142 0.351157 0.401641 0.373789 0.000080 0.469481 0.465778 0.468306 0.000083 0.386654 0.420882 0.402144 0.000044 0.352613 0.400792 0.374554 0.000175 0.349701 0.402489 0.373024 0.000187 0.455005 0.452451 0.453943 0.000160 0.483957 0.479106 0.482669 0.000178 0.383330 0.416290 0.398371 0.000095 0.389978 0.425474 0.405917 0.000103 964.920000 970.240000 968.108000 432.409505 1089.370000 1076.300000 1083.293033 400.256854 7945.710000 7953.460000 7948.598967 747.974171
143 0.351217 0.401775 0.373677 0.000080 0.468477 0.466391 0.468401 0.000083 0.386395 0.421159 0.402094 0.000045 0.354053 0.402468 0.374507 0.000174 0.348382 0.401082 0.372847 0.000188 0.453781 0.450980 0.453996 0.000161 0.483173 0.481801 0.482805 0.000177 0.383971 0.417021 0.398353 0.000095 0.388819 0.425298 0.405835 0.000104 966.110000 971.870000 968.095467 433.032986 1088.530000 1074.010000 1083.463967 399.699257 7945.360000 7954.120000 7948.440567 755.102129
144 0.350872 0.401397 0.373476 0.000080 0.469879 0.467234 0.468400 0.000083 0.386575 0.421148 0.401953 0.000044 0.353265 0.400608 0.374416 0.000172 0.348480 0.402185 0.372537 0.000188 0.454807 0.452270 0.454040 0.000159 0.484952 0.482198 0.482760 0.000178 0.383728 0.416106 0.398303 0.000095 0.389421 0.426189 0.405604 0.000103 965.820000 974.430000 968.108733 423.269510 1088.890000 1071.460000 1083.519500 398.113644 7945.290000 7954.110000 7948.371767 745.308147
145 0.350261 0.401530 0.373221 0.000081 0.470129 0.465120 0.468434 0.000082 0.386221 0.420607 0.401785 0.000044 0.351911 0.401079 0.374054 0.000174 0.348611 0.401981 0.372387 0.000189 0.455244 0.451073 0.453999 0.000157 0.485014 0.479167 0.482869 0.000176 0.382911 0.416077 0.398038 0.000096 0.389532 0.425137 0.405532 0.000103 966.490000 973.930000 968.033200 412.814876 1092.250000 1076.750000 1083.886067 391.927696 7941.260000 7949.320000 7948.080733 734.711789
146 0.350289 0.401270 0.373068 0.000082 0.470822 0.466203 0.468464 0.000083 0.386449 0.420750 0.401687 0.000044 0.351462 0.400475 0.374081 0.000177 0.349116 0.402066 0.372055 0.000187 0.455779 0.452688 0.454064 0.000159 0.485865 0.479718 0.482864 0.000175 0.382757 0.416139 0.398076 0.000096 0.390141 0.425361 0.405297 0.000101 964.130000 973.120000 968.360967 418.099794 1090.550000 1074.690000 1083.994667 400.941817 7945.320000 7952.190000 7947.644367 745.967716
147 0.350093 0.401786 0.372748 0.000083 0.470394 0.467298 0.468395 0.000083 0.386183 0.421439 0.401442 0.000046 0.353304 0.401565 0.373887 0.000178 0.346883 0.402006 0.371608 0.000189 0.456068 0.452825 0.453908 0.000164 0.484720 0.481771 0.482882 0.000172 0.384133 0.416943 0.397894 0.000097 0.388234 0.425936 0.404990 0.000103 965.830000 976.740000 968.244033 415.015230 1091.810000 1075.900000 1084.228667 403.355589 7942.360000 7947.360000 7947.527300 736.979518
148 0.349554 0.400678 0.372469 0.000083 0.471139 0.465085 0.468405 0.000085 0.386030 0.420000 0.401250 0.000046 0.352082 0.399643 0.373617 0.000177 0.347027 0.401713 0.371320 0.000191 0.456582 0.449700 0.453915 0.000164 0.485696 0.480470 0.482896 0.000176 0.383432 0.414660 0.397707 0.000096 0.388628 0.425340 0.404793 0.000104 962.940000 972.830000 968.286933 415.599587 1095.110000 1074.690000 1084.439333 405.125927 7941.950000 7952.480000 7947.273733 729.615436
149 0.349223 0.400184 0.372137 0.000082 0.470434 0.464209 0.468334 0.000084 0.385586 0.419392 0.400996 0.000045 0.352187 0.399898 0.373345 0.000178 0.346259 0.400470 0.370928 0.000190 0.457575 0.449332 0.453871 0.000164 0.483293 0.479087 0.482798 0.000177 0.383804 0.414728 0.397503 0.000097 0.387369 0.424055 0.404489 0.000103 965.900000 973.830000 968.059667 412.018168 1092.540000 1077.550000 1084.982967 399.113792 7941.560000 7948.620000 7946.957367 717.849493
150 0.349214 0.400418 0.371954 0.000082 0.468171 0.465504 0.468183 0.000085 0.384901 0.419944 0.400823 0.000046 0.352023 0.400121 0.373175 0.000176 0.346405 0.400715 0.370733 0.000189 0.453813 0.449774 0.453663 0.000166 0.482528 0.481234 0.482703 0.000176 0.382560 0.415017 0.397322 0.000096 0.387242 0.424871 0.404324 0.000103 961.270000 976.000000 967.923433 410.233511 1093.330000 1071.870000 1085.327367 400.435367 7945.400000 7952.130000 7946.749200 703.383277
151 0.349050 0.401269 0.371830 0.000082 0.470721 0.466152 0.468229 0.000084 0.385551 0.420734 0.400750 0.000045 0.350814 0.401162 0.373180 0.000176 0.347286 0.401376 0.370480 0.000193 0.454779 0.451538 0.453724 0.000162 0.486663 0.480766 0.482734 0.000180 0.382003 0.416275 0.397343 0.000096 0.389099 0.425193 0.404156 0.000106 964.280000 975.410000 967.769500 407.589248 1091.100000 1076.200000 1085.549133 397.447271 7944.620000 7948.390000 7946.681367 687.220847
152 0.349289 0.399912 0.371662 0.000083 0.469887 0.467373 0.468347 0.000086 0.385469 0.420150 0.400667 0.000046 0.352855 0.398809 0.373064 0.000177 0.345724 0.401016 0.370260 0.000195 0.457187 0.452404 0.454029 0.000165 0.482587 0.482342 0.482665 0.000179 0.384154 0.414887 0.397353 0.000096 0.386783 0.425414 0.403981 0.000107 966.130000 975.890000 967.767100 407.042107 1090.580000 1073.040000 1085.618333 403.643709 7943.290000 7951.070000 7946.614567 682.265367
153 0.348775 0.399871 0.371450 0.000081 0.469591 0.466383 0.468352 0.000086 0.385020 0.419824 0.400521 0.000045 0.351468 0.399597 0.373000 0.000176 0.346083 0.400144 0.369901 0.000196 0.455212 0.451229 0.453950 0.000162 0.483970 0.481537 0.482755 0.000180 0.382591 0.415087 0.397285 0.000096 0.387449 0.424562 0.403757 0.000107 968.380000 973.790000 967.435033 409.522354 1092.860000 1071.680000 1085.879733 395.253475 7938.760000 7954.530000 7946.685233 671.814281
154 0.348556 0.399413 0.371274 0.000083 0.470736 0.466479 0.468360 0.000084 0.385210 0.419533 0.400400 0.000045 0.350182 0.400797 0.372927 0.000177 0.346930 0.398029 0.369621 0.000198 0.456984 0.453737 0.453962 0.000158 0.484489 0.479222 0.482757 0.000180 0.382223 0.416679 0.397238 0.000096 0.388197 0.422387 0.403562 0.000107 965.200000 976.890000 967.320533 401.364104 1092.970000 1073.900000 1086.255200 400.089917 7941.830000 7949.210000 7946.424267 673.982493
155 0.347820 0.399833 0.371112 0.000083 0.470977 0.466099 0.468308 0.000084 0.384767 0.419713 0.400271 0.000045 0.351195 0.399839 0.372919 0.000179 0.344446 0.399827 0.369304 0.000198 0.456917 0.453449 0.453930 0.000157 0.485036 0.478749 0.482686 0.000178 0.382911 0.415922 0.397223 0.000096 0.386623 0.423503 0.403319 0.000108 963.990000 976.410000 967.200233 399.103673 1094.250000 1076.200000 1086.509100 398.245156 7941.760000 7947.390000 7946.290667 674.657277
156 0.347961 0.399097 0.370902 0.000084 0.469254 0.467584 0.468340 0.000084 0.384349 0.419643 0.400134 0.000046 0.351963 0.399404 0.372745 0.000179 0.343960 0.398790 0.369060 0.000201 0.455787 0.452803 0.454130 0.000157 0.482721 0.482365 0.482551 0.000178 0.383110 0.415424 0.397160 0.000096 0.385588 0.423863 0.403107 0.000110 961.910000 968.150000 966.896900 399.396535 1095.900000 1077.310000 1087.010800 401.911465 7942.190000 7954.540000 7946.092300 692.762277
157 0.347521 0.399036 0.370632 0.000085 0.470153 0.467148 0.468334 0.000084 0.384311 0.419470 0.399942 0.000046 0.350514 0.399307 0.372598 0.000182 0.344528 0.398765 0.368665 0.000203 0.455807 0.453695 0.454053 0.000157 0.484499 0.480600 0.482615 0.000180 0.382102 0.415624 0.397034 0.000097 0.386519 0.423316 0.402850 0.000110 962.410000 972.550000 966.679667 402.244173 1094.470000 1078.840000 1087.434200 404.258849 7943.120000 7948.610000 7945.886133 701.554540
158 0.347312 0.398347 0.370251 0.000084 0.470271 0.465786 0.468336 0.000084 0.384199 0.418579 0.399676 0.000046 0.349844 0.400239 0.372311 0.000184 0.344778 0.396455 0.368190 0.000203 0.454632 0.450755 0.454107 0.000156 0.485910 0.480816 0.482565 0.000182 0.381281 0.415394 0.396850 0.000098 0.387118 0.421763 0.402503 0.000110 961.590000 972.870000 966.507967 403.367766 1095.350000 1076.610000 1087.831267 401.159309 7943.060000 7950.520000 7945.660767 706.752561
159 0.346866 0.398083 0.370050 0.000084 0.468733 0.468483 0.468342 0.000085 0.383426 0.419203 0.399538 0.000046 0.350747 0.400232 0.372129 0.000184 0.342986 0.395934 0.367971 0.000200 0.455711 0.454025 0.454030 0.000154 0.481754 0.482942 0.482655 0.000187 0.382236 0.416370 0.396699 0.000098 0.384616 0.422036 0.402376 0.000109 963.450000 971.520000 966.481333 411.144142 1095.160000 1076.920000 1088.070000 403.831778 7941.390000 7951.560000 7945.448667 716.511235
160 0.346975 0.398884 0.369883 0.000085 0.469202 0.466832 0.468309 0.000083 0.383643 0.419268 0.399411 0.000047 0.349829 0.398879 0.372038 0.000188 0.344121 0.398889 0.367728 0.000201 0.453983 0.453274 0.454006 0.000156 0.484421 0.480389 0.482611 0.000183 0.381075 0.415197 0.396628 0.000100 0.386211 0.423339 0.402193 0.000110 958.420000 970.220000 966.466267 413.115926 1095.710000 1074.610000 1088.184100 397.955511 7945.870000 7955.170000 7945.349633 720.701836
161 0.346374 0.398254 0.369722 0.000085 0.471690 0.467127 0.468276 0.000085 0.383968 0.418916 0.399288 0.000047 0.350450 0.399702 0.371914 0.000189 0.342297 0.396805 0.367530 0.000200 0.456576 0.453678 0.453947 0.000159 0.486803 0.480577 0.482604 0.000183 0.382288 0.415895 0.396524 0.000102 0.385649 0.421937 0.402052 0.000109 961.660000 971.520000 966.661833 416.613777 1095.460000 1074.350000 1088.540500 402.192269 7942.880000 7954.130000 7944.797667 728.276783
162 0.346725 0.398733 0.369560 0.000086 0.470119 0.466387 0.468242 0.000086 0.383743 0.419029 0.399165 0.000047 0.349049 0.399667 0.371610 0.000188 0.344400 0.397799 0.367510 0.000199 0.455176 0.451863 0.453917 0.000156 0.485061 0.480911 0.482566 0.000188 0.380887 0.415326 0.396302 0.000101 0.386599 0.422733 0.402027 0.000109 960.650000 973.090000 966.848900 422.469305 1094.540000 1074.680000 1088.759100 408.654241 7944.810000 7952.230000 7944.392000 738.635812
163 0.345966 0.398102 0.369272 0.000086 0.470710 0.465047 0.468298 0.000085 0.383389 0.418186 0.398980 0.000047 0.350181 0.398522 0.371401 0.000187 0.341751 0.397682 0.367143 0.000201 0.455839 0.451041 0.453925 0.000157 0.485582 0.479054 0.482671 0.000184 0.381879 0.414278 0.396158 0.000100 0.384900 0.422094 0.401802 0.000108 962.620000 971.940000 966.773933 421.580531 1097.070000 1076.280000 1089.142933 406.607157 7940.310000 7951.780000 7944.083133 733.033029
164 0.345832 0.398181 0.369001 0.000087 0.471653 0.466414 0.468319 0.000084 0.383579 0.418651 0.398796 0.000047 0.348303 0.399618 0.371121 0.000187 0.343362 0.396744 0.366881 0.000201 0.456610 0.452355 0.453830 0.000156 0.486696 0.480472 0.482808 0.000179 0.380795 0.415439 0.395934 0.000100 0.386362 0.421862 0.401659 0.000108 961.050000 971.800000 966.674000 430.791838 1094.710000 1079.350000 1089.384867 408.766829 7944.240000 7948.850000 7943.941133 744.349779
165 0.345636 0.397095 0.368758 0.000086 0.470205 0.464070 0.468389 0.000083 0.383007 0.417188 0.398647 0.000047 0.349116 0.395945 0.370997 0.000186 0.342155 0.398246 0.366519 0.000199 0.454416 0.449454 0.453826 0.000155 0.485995 0.478686 0.482953 0.000179 0.380706 0.411997 0.395846 0.000101 0.385307 0.422378 0.401449 0.000107 960.120000 971.700000 966.398867 430.325593 1097.850000 1079.350000 1089.406267 411.053750 7942.030000 7948.950000 7944.194867 734.532281
166 0.345710 0.397555 0.368504 0.000086 0.469704 0.467506 0.468463 0.000083 0.382908 0.418540 0.398492 0.000047 0.348517 0.397313 0.370623 0.000189 0.342902 0.397797 0.366385 0.000199 0.453983 0.453135 0.453731 0.000158 0.485424 0.481877 0.483194 0.000174 0.380157 0.414059 0.395556 0.000100 0.385659 0.423021 0.401428 0.000108 964.100000 975.480000 966.233400 435.956786 1097.980000 1076.420000 1089.424700 415.810579 7937.920000 7948.100000 7944.341900 736.887634
167 0.345268 0.397275 0.368223 0.000087 0.469460 0.466249 0.468444 0.000084 0.382526 0.417967 0.398289 0.000048 0.346861 0.397492 0.370292 0.000188 0.343675 0.397058 0.366154 0.000197 0.453234 0.451446 0.453743 0.000159 0.485686 0.481053 0.483145 0.000175 0.378773 0.413678 0.395327 0.000101 0.386279 0.422257 0.401252 0.000106 962.120000 970.990000 966.163833 436.967890 1096.080000 1075.720000 1089.510033 410.786965 7941.800000 7953.290000 7944.326133 739.089313
168 0.344751 0.396085 0.367978 0.000086 0.469488 0.467485 0.468336 0.000083 0.382172 0.417505 0.398086 0.000047 0.347948 0.398633 0.369913 0.000185 0.341554 0.393536 0.366044 0.000197 0.454092 0.452877 0.453613 0.000158 0.484883 0.482094 0.483058 0.000174 0.379791 0.414906 0.395023 0.000099 0.384552 0.420103 0.401148 0.000106 962.720000 977.370000 965.930333 443.203489 1096.880000 1078.700000 1089.617367 409.083929 7940.400000 7943.930000 7944.452300 742.082508
169 0.344778 0.397208 0.367686 0.000086 0.469967 0.465867 0.468310 0.000082 0.382335 0.417806 0.397873 0.000047 0.347439 0.399070 0.369712 0.000185 0.342117 0.395346 0.365660 0.000197 0.455372 0.451962 0.453551 0.000159 0.484563 0.479772 0.483069 0.000173 0.379818 0.414938 0.394864 0.000099 0.384851 0.420673 0.400883 0.000106 961.410000 971.860000 965.514167 434.521323 1098.370000 1071.390000 1089.928600 405.939670 7940.220000 7956.750000 7944.557233 730.684327
170 0.344705 0.396069 0.367334 0.000085 0.468982 0.468183 0.468341 0.000083 0.381988 0.417703 0.397636 0.000047 0.346848 0.399301 0.369462 0.000180 0.342561 0.392836 0.365206 0.000199 0.452689 0.453689 0.453634 0.000159 0.485276 0.482677 0.483048 0.000175 0.378601 0.415617 0.394714 0.000097 0.385376 0.419788 0.400558 0.000108 962.190000 975.800000 965.521667 423.010275 1100.010000 1077.660000 1090.414567 405.314674 7937.800000 7946.540000 7944.063767 724.935715
171 0.344263 0.396418 0.367190 0.000086 0.469799 0.466473 0.468347 0.000084 0.381924 0.417434 0.397537 0.000047 0.347034 0.397573 0.369347 0.000181 0.341492 0.395262 0.365034 0.000200 0.455418 0.451585 0.453609 0.000159 0.484180 0.481360 0.483084 0.000175 0.379549 0.413777 0.394626 0.000098 0.384298 0.421091 0.400449 0.000108 959.270000 970.800000 965.194167 421.343617 1098.460000 1080.480000 1090.721300 397.479762 7942.270000 7948.720000 7944.084533 719.729187
172 0.344016 0.396059 0.367038 0.000085 0.469836 0.466655 0.468416 0.000083 0.381762 0.417238 0.397451 0.000047 0.348016 0.395784 0.369262 0.000183 0.340016 0.396334 0.364814 0.000198 0.454712 0.452476 0.453658 0.000162 0.484959 0.480835 0.483174 0.000173 0.380025 0.412791 0.394581 0.000098 0.383499 0.421684 0.400322 0.000107 959.080000 973.950000 965.197933 418.562063 1101.170000 1077.530000 1091.059333 399.129970 7939.750000 7948.520000 7943.742733 712.420736
173 0.344002 0.395458 0.366816 0.000084 0.470785 0.467400 0.468401 0.000082 0.382037 0.417041 0.397292 0.000046 0.347123 0.396110 0.368966 0.000182 0.340881 0.394806 0.364666 0.000198 0.457220 0.451624 0.453644 0.000160 0.484351 0.483176 0.483158 0.000172 0.380152 0.412764 0.394370 0.000098 0.383922 0.421317 0.400213 0.000108 960.060000 971.610000 964.919367 410.430309 1096.510000 1083.820000 1091.207333 396.868662 7943.430000 7944.570000 7943.873300 699.305356
174 0.344010 0.394819 0.366604 0.000084 0.470019 0.465409 0.468347 0.000084 0.381813 0.415996 0.397127 0.000046 0.346917 0.396204 0.368829 0.000182 0.341104 0.393434 0.364379 0.000198 0.455170 0.448960 0.453449 0.000163 0.484868 0.481857 0.483244 0.000173 0.379393 0.412031 0.394215 0.000098 0.384233 0.419961 0.400038 0.000107 960.350000 973.560000 964.823300 414.263760 1099.060000 1080.840000 1091.461300 397.506006 7940.590000 7945.600000 7943.715400 701.000065
175 0.343637 0.394270 0.366335 0.000083 0.470796 0.465000 0.468272 0.000084 0.381785 0.415489 0.396916 0.000046 0.347052 0.396060 0.368630 0.000180 0.340223 0.392480 0.364040 0.000194 0.456737 0.450454 0.453382 0.000162 0.484856 0.479547 0.483162 0.000177 0.379957 0.412378 0.394056 0.000097 0.383613 0.418600 0.399777 0.000105 959.590000 968.930000 964.601900 410.463397 1100.270000 1079.880000 1091.637400 391.326199 7940.140000 7951.190000 7943.760700 701.744765
176 0.343185 0.395084 0.366270 0.000085 0.469181 0.465563 0.468205 0.000085 0.380983 0.416228 0.396850 0.000047 0.347302 0.394751 0.368711 0.000182 0.339067 0.395417 0.363828 0.000195 0.452854 0.453891 0.453339 0.000165 0.485507 0.477235 0.483071 0.000178 0.378968 0.412493 0.394099 0.000099 0.382999 0.419962 0.399601 0.000106 959.110000 967.220000 964.406633 404.687448 1102.760000 1083.710000 1091.906300 392.471823 7938.130000 7949.070000 7943.687067 701.763710
177 0.342846 0.394114 0.366026 0.000083 0.470411 0.468147 0.468282 0.000084 0.381116 0.416324 0.396703 0.000046 0.346084 0.395304 0.368381 0.000179 0.339607 0.392925 0.363671 0.000192 0.453749 0.453174 0.453252 0.000166 0.487074 0.483121 0.483312 0.000177 0.378384 0.412665 0.393842 0.000098 0.383847 0.419984 0.399563 0.000104 957.870000 971.260000 964.257200 401.115915 1102.670000 1078.010000 1092.100500 392.101124 7939.460000 7950.730000 7943.642300 697.046702
178 0.342567 0.395086 0.365846 0.000083 0.469838 0.466315 0.468150 0.000085 0.380749 0.416455 0.396537 0.000046 0.345764 0.394682 0.368270 0.000182 0.339371 0.395490 0.363423 0.000190 0.454030 0.451792 0.453094 0.000169 0.485647 0.480838 0.483206 0.000178 0.378244 0.411815 0.393717 0.000100 0.383253 0.421094 0.399357 0.000102 955.600000 971.870000 963.887567 402.149232 1101.770000 1079.830000 1092.410033 396.683333 7942.630000 7948.300000 7943.702400 710.164167
179 0.342816 0.394986 0.365773 0.000084 0.469168 0.464931 0.468073 0.000087 0.380722 0.415969 0.396463 0.000047 0.344669 0.394254 0.368097 0.000185 0.340964 0.395718 0.363449 0.000194 0.454908 0.449371 0.452902 0.000174 0.483428 0.480491 0.483244 0.000180 0.377741 0.410789 0.393538 0.000100 0.383703 0.421150 0.399388 0.000104 959.760000 976.110000 963.644600 406.511182 1101.870000 1082.910000 1092.781467 395.881446 7938.370000 7940.980000 7943.573933 705.660091
180 0.342376 0.393632 0.365620 0.000084 0.469578 0.466567 0.468186 0.000086 0.380537 0.415512 0.396390 0.000046 0.343866 0.395709 0.367879 0.000187 0.340886 0.391554 0.363360 0.000193 0.455866 0.451143 0.453003 0.000171 0.483291 0.481991 0.483370 0.000177 0.377466 0.412339 0.393416 0.000101 0.383608 0.418685 0.399363 0.000103 957.280000 970.590000 963.460333 409.167340 1100.660000 1082.600000 1093.022433 398.419669 7942.060000 7946.810000 7943.517233 711.582747
181 0.342345 0.395114 0.365504 0.000085 0.470354 0.467538 0.468228 0.000085 0.380747 0.416841 0.396321 0.000046 0.343824 0.396341 0.367685 0.000185 0.340866 0.393887 0.363323 0.000195 0.455479 0.452601 0.452943 0.000169 0.485229 0.482476 0.483512 0.000175 0.377320 0.413219 0.393262 0.000100 0.384175 0.420463 0.399380 0.000104 958.940000 968.590000 963.391267 409.079206 1102.470000 1079.860000 1093.377633 405.058864 7938.590000 7951.550000 7943.231100 718.246148
182 0.342061 0.395263 0.365416 0.000086 0.470642 0.466203 0.468262 0.000086 0.380636 0.416545 0.396270 0.000047 0.344781 0.396367 0.367538 0.000185 0.339341 0.394159 0.363293 0.000197 0.454318 0.451133 0.452992 0.000173 0.486967 0.481274 0.483532 0.000175 0.377642 0.412796 0.393174 0.000100 0.383629 0.420293 0.399365 0.000104 956.800000 972.520000 963.173267 408.475659 1102.240000 1079.630000 1093.500233 403.670923 7940.960000 7947.850000 7943.326500 718.385977
183 0.341944 0.394413 0.365144 0.000087 0.471387 0.466887 0.468208 0.000086 0.380777 0.416155 0.396063 0.000047 0.343580 0.395267 0.367223 0.000187 0.340307 0.393558 0.363065 0.000196 0.456192 0.451790 0.452852 0.000172 0.486583 0.481983 0.483563 0.000172 0.377364 0.412224 0.392912 0.000101 0.384190 0.420085 0.399215 0.000103 957.630000 968.160000 963.132333 402.862821 1099.470000 1083.830000 1093.828500 401.574243 7942.900000 7948.010000 7943.039167 707.485647
184 0.341521 0.393664 0.364890 0.000086 0.470452 0.465111 0.468227 0.000084 0.380200 0.415098 0.395891 0.000047 0.343889 0.395415 0.366932 0.000188 0.339153 0.391912 0.362849 0.000194 0.455400 0.453894 0.452905 0.000168 0.485505 0.476328 0.483550 0.000172 0.377342 0.412959 0.392724 0.000101 0.383058 0.417237 0.399059 0.000104 957.950000 970.620000 962.867767 405.828264 1098.240000 1081.840000 1093.801633 404.910494 7943.810000 7947.540000 7943.330600 711.460292
185 0.341623 0.393304 0.364620 0.000087 0.471499 0.466266 0.468178 0.000085 0.380586 0.415193 0.395688 0.000047 0.343329 0.393094 0.366652 0.000186 0.339917 0.393515 0.362588 0.000193 0.455173 0.452906 0.452814 0.000170 0.487825 0.479627 0.483542 0.000173 0.376882 0.411038 0.392501 0.000100 0.384289 0.419348 0.398875 0.000104 956.090000 969.360000 962.758733 407.655977 1100.200000 1087.440000 1093.929033 403.514294 7943.710000 7943.200000 7943.312233 712.383633
186 0.341161 0.393374 0.364430 0.000086 0.470818 0.465677 0.468218 0.000085 0.380058 0.415065 0.395567 0.000047 0.341978 0.392639 0.366574 0.000188 0.340343 0.394108 0.362286 0.000192 0.454608 0.450723 0.452907 0.000169 0.487028 0.480632 0.483529 0.000170 0.375767 0.410065 0.392474 0.000101 0.384349 0.420065 0.398659 0.000104 958.000000 971.280000 962.734433 399.075213 1100.100000 1082.480000 1093.981833 404.106545 7941.900000 7946.240000 7943.283733 708.688001
187 0.340999 0.393960 0.364365 0.000088 0.471254 0.465317 0.468180 0.000084 0.380076 0.415368 0.395509 0.000048 0.341576 0.396144 0.366441 0.000191 0.340423 0.391776 0.362289 0.000193 0.455737 0.449770 0.452940 0.000169 0.486770 0.480865 0.483421 0.000171 0.375824 0.412232 0.392390 0.000102 0.384327 0.418503 0.398628 0.000103 956.690000 967.280000 962.830533 396.848934 1100.700000 1080.360000 1094.073900 396.787838 7942.610000 7952.360000 7943.095567 686.004050
188 0.340851 0.392574 0.363960 0.000088 0.470562 0.465379 0.468380 0.000082 0.379765 0.414415 0.395286 0.000048 0.344087 0.393536 0.365996 0.000191 0.337615 0.391611 0.361924 0.000191 0.456618 0.449800 0.453033 0.000165 0.484506 0.480959 0.483727 0.000164 0.377847 0.410415 0.392107 0.000102 0.381683 0.418416 0.398465 0.000101 960.090000 968.320000 962.578600 399.449311 1100.250000 1083.350000 1094.243933 401.086055 7939.660000 7948.330000 7943.177467 684.700754
189 0.340786 0.392850 0.363682 0.000087 0.472032 0.465792 0.468385 0.000083 0.380160 0.414733 0.395093 0.000047 0.341908 0.394393 0.365658 0.000190 0.339665 0.391308 0.361707 0.000188 0.456048 0.448863 0.453090 0.000163 0.488015 0.482721 0.483679 0.000165 0.376150 0.410734 0.391888 0.000102 0.384170 0.418732 0.398299 0.000099 960.310000 968.470000 962.662833 401.482402 1095.720000 1084.480000 1094.148933 405.355767 7943.970000 7947.050000 7943.188233 687.816495
190 0.340741 0.392491 0.363542 0.000087 0.470396 0.465945 0.468476 0.000084 0.379637 0.414527 0.395022 0.000047 0.342195 0.393580 0.365412 0.000190 0.339286 0.391402 0.361672 0.000190 0.456020 0.448631 0.453095 0.000166 0.484773 0.483260 0.483856 0.000165 0.376343 0.410095 0.391717 0.000102 0.382932 0.418959 0.398328 0.000102 961.130000 970.330000 962.661000 397.550941 1097.660000 1080.930000 1094.229000 402.485186 7941.210000 7948.740000 7943.110000 682.633809
191 0.340296 0.392835 0.363427 0.000087 0.470072 0.465592 0.468558 0.000082 0.379229 0.414662 0.394966 0.000047 0.342814 0.394252 0.365295 0.000192 0.337778 0.391418 0.361559 0.000190 0.454883 0.449485 0.453256 0.000163 0.485260 0.481699 0.483860 0.000163 0.376435 0.410822 0.391683 0.000103 0.382023 0.418502 0.398249 0.000102 957.550000 964.700000 962.839667 397.734750 1098.800000 1084.680000 1093.920067 402.193499 7943.650000 7950.620000 7943.240267 686.394564
192 0.340432 0.392840 0.363332 0.000085 0.470570 0.465914 0.468504 0.000083 0.379474 0.414762 0.394883 0.000046 0.342347 0.391821 0.364999 0.000186 0.338518 0.393858 0.361664 0.000192 0.455603 0.449541 0.453150 0.000165 0.485536 0.482288 0.483858 0.000163 0.376324 0.409137 0.391444 0.000101 0.382623 0.420387 0.398323 0.000102 960.710000 966.430000 962.827600 403.028981 1098.700000 1081.330000 1093.811967 397.308926 7940.590000 7952.240000 7943.360433 683.101594
193 0.340527 0.393150 0.363261 0.000085 0.471432 0.466884 0.468640 0.000083 0.379799 0.415270 0.394875 0.000046 0.343211 0.394661 0.364899 0.000187 0.337844 0.391638 0.361623 0.000191 0.455440 0.451893 0.453281 0.000165 0.487425 0.481875 0.483999 0.000163 0.376879 0.411830 0.391413 0.000101 0.382718 0.418709 0.398336 0.000102 957.960000 966.240000 962.849767 400.068959 1097.400000 1084.900000 1093.633067 386.382793 7944.640000 7948.860000 7943.517167 669.519806
194 0.340235 0.392411 0.363088 0.000084 0.471002 0.466626 0.468532 0.000082 0.379465 0.414676 0.394721 0.000046 0.341031 0.392746 0.364690 0.000187 0.339439 0.392076 0.361487 0.000187 0.452919 0.450762 0.453179 0.000166 0.489084 0.482490 0.483885 0.000162 0.374597 0.410151 0.391236 0.000102 0.384333 0.419201 0.398206 0.000100 958.780000 968.280000 962.964167 398.587605 1098.650000 1084.430000 1093.586733 389.280299 7942.570000 7947.290000 7943.449100 669.454354
195 0.340551 0.392067 0.363019 0.000084 0.470987 0.466394 0.468612 0.000082 0.379681 0.414365 0.394697 0.000045 0.342303 0.393548 0.364696 0.000185 0.338799 0.390585 0.361341 0.000189 0.454176 0.450784 0.453215 0.000166 0.487797 0.482004 0.484009 0.000161 0.375865 0.410719 0.391252 0.000101 0.383498 0.418011 0.398142 0.000100 960.680000 970.520000 963.018100 398.337968 1100.660000 1085.000000 1093.461800 389.086776 7938.660000 7944.480000 7943.520100 678.803547
196 0.340536 0.392085 0.362958 0.000084 0.470079 0.465389 0.468688 0.000083 0.379399 0.414076 0.394677 0.000045 0.342739 0.395034 0.364602 0.000186 0.338334 0.389136 0.361313 0.000189 0.453829 0.449289 0.453183 0.000166 0.486329 0.481489 0.484193 0.000162 0.376066 0.411310 0.391177 0.000102 0.382732 0.416842 0.398177 0.000100 958.050000 969.370000 962.832567 400.808890 1099.200000 1085.890000 1093.190767 394.153540 7942.750000 7944.740000 7943.976667 682.877660
197 0.339913 0.391980 0.362973 0.000083 0.470693 0.465596 0.468667 0.000081 0.379147 0.414065 0.394681 0.000045 0.342434 0.395604 0.364711 0.000185 0.337392 0.388356 0.361234 0.000189 0.454351 0.450378 0.453144 0.000167 0.487035 0.480815 0.484191 0.000159 0.376009 0.412036 0.391241 0.000100 0.382285 0.416093 0.398121 0.000100 957.740000 966.870000 962.720967 408.705670 1097.030000 1086.850000 1092.996833 394.767451 7945.230000 7946.280000 7944.282200 695.611228
198 0.340073 0.391298 0.362949 0.000083 0.470608 0.464701 0.468761 0.000082 0.379234 0.413319 0.394693 0.000045 0.342084 0.392988 0.364644 0.000184 0.338063 0.389608 0.361254 0.000191 0.454127 0.449906 0.453171 0.000169 0.487090 0.479496 0.484351 0.000157 0.375697 0.410063 0.391202 0.000099 0.382771 0.416574 0.398183 0.000102 956.610000 963.420000 962.835367 408.792859 1099.360000 1087.700000 1092.681533 396.466531 7944.030000 7948.880000 7944.483100 707.290555
199 0.339406 0.391536 0.362819 0.000085 0.470869 0.465984 0.468859 0.000081 0.378845 0.413870 0.394631 0.000046 0.341436 0.392933 0.364396 0.000187 0.337376 0.390139 0.361242 0.000194 0.455159 0.451691 0.453166 0.000166 0.486579 0.480277 0.484552 0.000159 0.375553 0.410560 0.391027 0.000101 0.382137 0.417180 0.398235 0.000102 956.940000 967.760000 962.720700 402.654493 1097.370000 1084.230000 1092.351600 395.600052 7945.690000 7948.010000 7944.927700 703.042408
200 0.339213 0.390899 0.362667 0.000086 0.470744 0.468378 0.468915 0.000081 0.378672 0.414143 0.394542 0.000046 0.339279 0.392098 0.364253 0.000189 0.339147 0.389701 0.361081 0.000191 0.455633 0.453311 0.453224 0.000167 0.485854 0.483445 0.484606 0.000156 0.374185 0.410462 0.390944 0.000102 0.383159 0.417824 0.398139 0.000101 960.360000 970.790000 962.743767 397.220451 1096.980000 1084.500000 1092.220667 389.366278 7942.660000 7944.710000 7945.035567 703.000313
201 0.339063 0.391583 0.362532 0.000087 0.470638 0.467492 0.468940 0.000080 0.378536 0.414356 0.394454 0.000047 0.339963 0.392367 0.363958 0.000188 0.338164 0.390800 0.361105 0.000194 0.455780 0.452644 0.453197 0.000163 0.485496 0.482340 0.484684 0.000156 0.374708 0.410450 0.390730 0.000102 0.382363 0.418262 0.398178 0.000103 958.060000 966.060000 962.753233 390.071242 1099.030000 1082.620000 1092.241500 393.867197 7942.910000 7951.320000 7945.005267 703.712301
202 0.339061 0.391793 0.362398 0.000088 0.472022 0.467189 0.469050 0.000079 0.378949 0.414412 0.394394 0.000047 0.340505 0.392275 0.363849 0.000190 0.337617 0.391311 0.360948 0.000195 0.455805 0.453677 0.453327 0.000161 0.488239 0.480701 0.484773 0.000154 0.375095 0.410696 0.390692 0.000103 0.382803 0.418128 0.398095 0.000103 957.500000 965.840000 962.888133 389.034750 1095.680000 1082.780000 1092.283767 391.519847 7946.820000 7951.380000 7944.828100 704.317623
203 0.339091 0.391837 0.362246 0.000088 0.470371 0.466092 0.468995 0.000080 0.378475 0.414114 0.394271 0.000047 0.341515 0.392132 0.363707 0.000189 0.336667 0.391543 0.360785 0.000196 0.454512 0.450585 0.453332 0.000163 0.486231 0.481598 0.484659 0.000155 0.375414 0.409668 0.390595 0.000102 0.381536 0.418560 0.397947 0.000103 956.310000 966.310000 962.782033 379.226109 1098.220000 1081.030000 1092.083400 391.408738 7945.470000 7952.660000 7945.134567 698.293776
204 0.338749 0.391500 0.362093 0.000088 0.471020 0.466387 0.469158 0.000078 0.378430 0.413967 0.394213 0.000047 0.340819 0.394000 0.363601 0.000188 0.336680 0.389001 0.360586 0.000194 0.454706 0.451086 0.453443 0.000162 0.487335 0.481689 0.484873 0.000152 0.374985 0.411126 0.390554 0.000101 0.381876 0.416807 0.397872 0.000102 956.660000 970.040000 962.409533 376.784043 1098.330000 1080.560000 1091.790833 392.920683 7945.010000 7949.400000 7945.799633 703.144393
205 0.338652 0.391496 0.361887 0.000088 0.471049 0.466379 0.469136 0.000079 0.378371 0.413961 0.394061 0.000048 0.340390 0.393649 0.363470 0.000188 0.336913 0.389343 0.360303 0.000194 0.455963 0.451442 0.453424 0.000161 0.486134 0.481317 0.484847 0.000153 0.375062 0.410987 0.390456 0.000102 0.381679 0.416935 0.397667 0.000102 955.790000 969.330000 962.268200 368.190081 1101.130000 1082.450000 1091.713400 383.388573 7943.080000 7948.220000 7946.018400 690.517128
206 0.338205 0.391073 0.361726 0.000086 0.470888 0.467184 0.469077 0.000079 0.378010 0.413906 0.393931 0.000047 0.341680 0.393382 0.363227 0.000187 0.334730 0.388764 0.360225 0.000194 0.453982 0.452424 0.453273 0.000164 0.487793 0.481944 0.484881 0.000153 0.375371 0.411095 0.390241 0.000102 0.380649 0.416718 0.397622 0.000104 955.950000 966.790000 961.972533 365.040896 1098.140000 1080.590000 1091.286067 379.467847 7945.910000 7952.620000 7946.741400 688.588621
207 0.338064 0.390077 0.361591 0.000086 0.471331 0.468517 0.468992 0.000080 0.378044 0.413609 0.393811 0.000047 0.342269 0.391947 0.363071 0.000185 0.333860 0.388206 0.360111 0.000196 0.455231 0.452129 0.453221 0.000165 0.487429 0.484904 0.484762 0.000154 0.376158 0.410002 0.390116 0.000101 0.379931 0.417216 0.397506 0.000104 960.210000 966.060000 961.733567 360.862677 1096.000000 1082.450000 1091.334200 374.087965 7943.790000 7951.490000 7946.932233 675.372259
208 0.337570 0.391338 0.361345 0.000086 0.470025 0.465002 0.469085 0.000079 0.377307 0.413437 0.393667 0.000047 0.340911 0.393495 0.362856 0.000183 0.334230 0.389181 0.359834 0.000198 0.454417 0.448623 0.453303 0.000167 0.485633 0.481381 0.484868 0.000151 0.374962 0.410034 0.389990 0.000100 0.379651 0.416841 0.397344 0.000106 958.600000 972.750000 961.535633 357.170719 1097.020000 1081.800000 1091.396933 378.535222 7944.380000 7945.450000 7947.067433 670.648395
209 0.338239 0.390246 0.361305 0.000085 0.471128 0.464770 0.469013 0.000080 0.378106 0.412603 0.393618 0.000046 0.341456 0.390101 0.362882 0.000185 0.335022 0.390391 0.359729 0.000199 0.455009 0.449538 0.453278 0.000168 0.487247 0.480003 0.484749 0.000153 0.375522 0.407932 0.390000 0.000100 0.380690 0.417275 0.397235 0.000105 960.750000 968.020000 961.604767 362.722164 1096.030000 1084.630000 1091.461133 375.684997 7943.220000 7947.350000 7946.934100 668.641389
210 0.337575 0.390568 0.361260 0.000088 0.471787 0.465859 0.468942 0.000079 0.377838 0.413155 0.393564 0.000047 0.339728 0.392335 0.362943 0.000190 0.335421 0.388800 0.359577 0.000201 0.455144 0.450123 0.453218 0.000167 0.488430 0.481596 0.484666 0.000154 0.374353 0.409671 0.390025 0.000101 0.381324 0.416639 0.397104 0.000107 956.090000 967.870000 961.394733 360.078612 1097.440000 1081.450000 1091.312300 374.735019 7946.470000 7950.680000 7947.292967 658.655722
211 0.337712 0.390533 0.361060 0.000086 0.471547 0.466114 0.468998 0.000078 0.377863 0.413208 0.393441 0.000047 0.340541 0.390865 0.362889 0.000187 0.334884 0.390202 0.359231 0.000203 0.455824 0.451785 0.453206 0.000165 0.487271 0.480443 0.484790 0.000151 0.375126 0.409141 0.389984 0.000100 0.380600 0.417274 0.396899 0.000108 957.340000 970.720000 961.297367 352.003167 1097.960000 1084.860000 1091.131900 372.827476 7944.700000 7944.420000 7947.570733 654.049989
212 0.337497 0.390131 0.361015 0.000087 0.471510 0.467138 0.469078 0.000078 0.377701 0.413233 0.393434 0.000046 0.340450 0.390549 0.362779 0.000186 0.334543 0.389714 0.359252 0.000200 0.455447 0.451947 0.453386 0.000164 0.487574 0.482329 0.484769 0.000152 0.374949 0.408968 0.389961 0.000099 0.380452 0.417498 0.396907 0.000107 956.970000 968.290000 961.412167 357.251911 1098.510000 1082.210000 1091.251100 373.392547 7944.520000 7949.500000 7947.336733 662.894026
213 0.337510 0.389583 0.360896 0.000087 0.471517 0.468025 0.469041 0.000079 0.377712 0.413116 0.393339 0.000046 0.339723 0.389384 0.362764 0.000189 0.335296 0.389782 0.359028 0.000199 0.456242 0.452813 0.453300 0.000164 0.486791 0.483237 0.484782 0.000154 0.374679 0.408412 0.389925 0.000101 0.380745 0.417819 0.396754 0.000106 958.730000 967.550000 961.400033 361.789333 1097.880000 1084.140000 1091.152400 371.423607 7943.390000 7948.310000 7947.447567 673.511441
214 0.337732 0.389660 0.360661 0.000088 0.472219 0.468168 0.469155 0.000078 0.378078 0.413212 0.393209 0.000047 0.342354 0.391019 0.362497 0.000189 0.333111 0.388301 0.358825 0.000201 0.456869 0.453069 0.453432 0.000162 0.487568 0.483268 0.484878 0.000156 0.376709 0.409634 0.389777 0.000100 0.379448 0.416791 0.396641 0.000107 958.510000 971.310000 961.360233 361.050956 1101.130000 1081.700000 1091.159033 373.077439 7940.360000 7946.990000 7947.480733 674.107182
215 0.337430 0.391099 0.360591 0.000088 0.470542 0.467299 0.469244 0.000076 0.377363 0.413959 0.393187 0.000047 0.340238 0.392211 0.362349 0.000191 0.334622 0.389988 0.358833 0.000200 0.455615 0.449338 0.453587 0.000161 0.485468 0.485260 0.484901 0.000150 0.374851 0.409349 0.389721 0.000101 0.379876 0.418569 0.396653 0.000106 957.960000 968.740000 961.366900 365.591747 1095.520000 1077.680000 1091.145900 375.504584 7946.520000 7953.580000 7947.487200 681.632254
216 0.337374 0.389459 0.360450 0.000087 0.470775 0.466668 0.469206 0.000079 0.377394 0.412622 0.393077 0.000047 0.340108 0.389312 0.362256 0.000186 0.334640 0.389606 0.358644 0.000204 0.455492 0.449181 0.453665 0.000159 0.486057 0.484155 0.484747 0.000158 0.374723 0.407272 0.389679 0.000100 0.380065 0.417971 0.396475 0.000108 957.600000 971.670000 961.398200 358.328961 1098.950000 1083.080000 1091.086600 373.033422 7943.450000 7945.250000 7947.515200 666.792182
217 0.337250 0.389487 0.360312 0.000087 0.471654 0.465493 0.469181 0.000076 0.377571 0.412289 0.392972 0.000047 0.340341 0.389393 0.362269 0.000188 0.334158 0.389580 0.358354 0.000204 0.456802 0.448679 0.453635 0.000157 0.486505 0.482308 0.484726 0.000154 0.375280 0.407179 0.389679 0.000100 0.379862 0.417398 0.396266 0.000109 958.860000 970.000000 961.347067 359.242269 1096.340000 1080.740000 1091.180267 373.882073 7944.800000 7949.260000 7947.472667 668.826023
218 0.337222 0.389577 0.360132 0.000086 0.471176 0.466439 0.469140 0.000078 0.377408 0.412636 0.392834 0.000046 0.341789 0.391160 0.362159 0.000185 0.332656 0.387994 0.358105 0.000203 0.455040 0.450764 0.453569 0.000156 0.487312 0.482114 0.484710 0.000157 0.375764 0.409041 0.389582 0.000099 0.379053 0.416230 0.396087 0.000108 957.840000 968.140000 961.365600 359.728064 1099.640000 1079.460000 1091.414900 370.998758 7942.520000 7952.400000 7947.219500 673.251294
219 0.337028 0.389481 0.360142 0.000086 0.470806 0.467609 0.469234 0.000077 0.377161 0.412919 0.392870 0.000046 0.340976 0.389035 0.362246 0.000185 0.333080 0.389927 0.358039 0.000205 0.455934 0.451504 0.453768 0.000157 0.485677 0.483714 0.484701 0.000156 0.375463 0.407776 0.389702 0.000099 0.378859 0.418063 0.396038 0.000109 957.520000 966.040000 961.249033 364.232578 1097.230000 1081.260000 1091.377433 378.630158 7945.250000 7952.700000 7947.373533 682.615102
220 0.336846 0.389287 0.360071 0.000085 0.471808 0.465384 0.469270 0.000078 0.377335 0.412116 0.392831 0.000046 0.339880 0.388523 0.362252 0.000184 0.333812 0.390050 0.357890 0.000203 0.456868 0.451637 0.453859 0.000156 0.486749 0.479132 0.484680 0.000161 0.374976 0.407457 0.389734 0.000098 0.379693 0.416775 0.395927 0.000108 956.730000 963.320000 961.231267 371.971626 1096.790000 1082.960000 1091.524733 387.069609 7946.480000 7953.720000 7947.244000 692.257542
221 0.336273 0.389385 0.360056 0.000084 0.470805 0.466114 0.469185 0.000078 0.376633 0.412404 0.392795 0.000046 0.340450 0.391023 0.362279 0.000183 0.332097 0.387747 0.357833 0.000202 0.457292 0.449576 0.453835 0.000154 0.484318 0.482652 0.484534 0.000161 0.375503 0.408589 0.389746 0.000098 0.377763 0.416219 0.395844 0.000109 958.690000 963.790000 961.063700 375.434089 1098.510000 1080.950000 1091.446567 379.172401 7942.800000 7955.260000 7947.489733 687.450045
222 0.336519 0.389097 0.359944 0.000087 0.470347 0.467363 0.469244 0.000078 0.376668 0.412577 0.392734 0.000047 0.340429 0.387659 0.362320 0.000186 0.332610 0.390535 0.357568 0.000207 0.455060 0.451155 0.453907 0.000152 0.485634 0.483571 0.484581 0.000160 0.374818 0.406708 0.389796 0.000098 0.378517 0.418446 0.395672 0.000110 956.330000 966.910000 961.088867 373.667120 1099.430000 1081.780000 1091.383233 377.430267 7944.240000 7951.310000 7947.527900 671.966870
223 0.336486 0.389563 0.359827 0.000087 0.471115 0.467213 0.469315 0.000078 0.376875 0.412858 0.392673 0.000047 0.339493 0.389191 0.362202 0.000186 0.333479 0.389934 0.357452 0.000208 0.456282 0.449960 0.453968 0.000154 0.485949 0.484467 0.484662 0.000161 0.374530 0.407422 0.389732 0.000100 0.379220 0.418294 0.395615 0.000110 958.850000 965.980000 961.201600 377.930152 1102.030000 1080.470000 1091.465567 375.169847 7939.120000 7953.550000 7947.332833 680.203131
224 0.336324 0.388586 0.359691 0.000088 0.471471 0.465732 0.469403 0.000077 0.376868 0.411730 0.392605 0.000047 0.340797 0.388642 0.362243 0.000185 0.331850 0.388530 0.357139 0.000213 0.456323 0.451529 0.454057 0.000154 0.486618 0.479936 0.484748 0.000159 0.375455 0.407508 0.389788 0.000100 0.378281 0.415952 0.395422 0.000112 959.870000 963.480000 961.245867 381.273136 1100.940000 1084.050000 1091.657967 381.299385 7939.190000 7952.470000 7947.096167 693.044260
225 0.336057 0.388586 0.359600 0.000089 0.471104 0.464509 0.469292 0.000078 0.376571 0.411363 0.392508 0.000048 0.339773 0.389700 0.362190 0.000189 0.332341 0.387472 0.357010 0.000215 0.455522 0.451175 0.454001 0.000156 0.486686 0.477843 0.484582 0.000161 0.374498 0.408143 0.389733 0.000101 0.378644 0.414583 0.395282 0.000113 958.320000 963.980000 961.421567 385.444068 1098.860000 1082.010000 1091.772767 386.864675 7942.820000 7954.010000 7946.805667 704.401307
226 0.336052 0.388513 0.359445 0.000089 0.470265 0.466783 0.469307 0.000077 0.376316 0.411994 0.392403 0.000048 0.339138 0.389291 0.362159 0.000191 0.332966 0.387735 0.356730 0.000211 0.455427 0.451953 0.453918 0.000154 0.485103 0.481613 0.484695 0.000157 0.374025 0.408090 0.389687 0.000102 0.378607 0.415899 0.395119 0.000112 959.400000 966.120000 961.471933 387.806932 1100.070000 1084.080000 1091.805233 389.410373 7940.530000 7949.800000 7946.722833 705.147710
227 0.335952 0.388282 0.359270 0.000088 0.472419 0.466166 0.469312 0.000077 0.376892 0.411647 0.392283 0.000047 0.339549 0.390544 0.362026 0.000187 0.332355 0.386020 0.356514 0.000209 0.456972 0.450391 0.454085 0.000155 0.487866 0.481941 0.484539 0.000158 0.374776 0.408498 0.389644 0.000099 0.379008 0.414796 0.394922 0.000112 960.700000 965.450000 961.800700 383.000405 1100.340000 1084.140000 1091.735133 398.684609 7938.960000 7950.410000 7946.464167 703.480480
228 0.335664 0.388363 0.359196 0.000089 0.471783 0.466539 0.469352 0.000078 0.376500 0.411816 0.392243 0.000048 0.339540 0.389954 0.362005 0.000191 0.331788 0.386772 0.356388 0.000209 0.457432 0.450852 0.454107 0.000154 0.486134 0.482225 0.484597 0.000158 0.374908 0.408223 0.389635 0.000101 0.378092 0.415408 0.394850 0.000111 961.740000 966.150000 961.990100 382.910783 1100.040000 1080.150000 1091.596167 403.958510 7938.220000 7953.700000 7946.413733 705.386250
229 0.335638 0.387198 0.359007 0.000088 0.472521 0.466898 0.469429 0.000076 0.376703 0.411108 0.392134 0.000047 0.338459 0.388724 0.361875 0.000193 0.332818 0.385673 0.356139 0.000207 0.458392 0.451825 0.454181 0.000151 0.486650 0.481970 0.484676 0.000157 0.374439 0.407654 0.389567 0.000102 0.378968 0.414562 0.394700 0.000111 960.130000 967.170000 962.245800 373.239605 1097.810000 1084.740000 1091.709767 407.970953 7942.060000 7948.090000 7946.044433 710.369944
230 0.335580 0.387958 0.358861 0.000088 0.471634 0.468143 0.469425 0.000077 0.376396 0.412013 0.392030 0.000047 0.340183 0.390581 0.361764 0.000192 0.330977 0.385335 0.355959 0.000209 0.456017 0.453709 0.454258 0.000151 0.487251 0.482577 0.484591 0.000157 0.374933 0.409519 0.389512 0.000102 0.377859 0.414507 0.394549 0.000111 960.060000 964.230000 962.434933 367.030034 1099.720000 1082.630000 1091.796367 414.608147 7940.220000 7953.140000 7945.768700 718.321622
231 0.335400 0.387992 0.358732 0.000088 0.471475 0.466250 0.469461 0.000078 0.376223 0.411469 0.391950 0.000047 0.339566 0.391636 0.361738 0.000194 0.331234 0.384348 0.355725 0.000206 0.455321 0.451141 0.454362 0.000151 0.487630 0.481360 0.484559 0.000162 0.374293 0.409487 0.389525 0.000103 0.378153 0.413451 0.394375 0.000110 960.780000 965.360000 962.578167 363.600234 1100.090000 1083.680000 1091.822300 425.640016 7939.130000 7950.960000 7945.599533 724.801595
232 0.334923 0.387361 0.358632 0.000088 0.470824 0.466931 0.469446 0.000078 0.375693 0.411232 0.391876 0.000047 0.338089 0.388893 0.361609 0.000196 0.331756 0.385830 0.355654 0.000210 0.456002 0.451974 0.454470 0.000151 0.485645 0.481889 0.484421 0.000160 0.373463 0.407817 0.389468 0.000104 0.377923 0.414647 0.394284 0.000112 959.440000 966.060000 962.891100 367.013974 1102.390000 1082.610000 1092.207467 429.899340 7938.170000 7951.330000 7944.901433 723.754351
233 0.335086 0.387915 0.358566 0.000088 0.470953 0.466726 0.469472 0.000077 0.375846 0.411558 0.391838 0.000047 0.339527 0.387988 0.361453 0.000195 0.330645 0.387842 0.355678 0.000209 0.455190 0.451504 0.454521 0.000148 0.486715 0.481947 0.484423 0.000163 0.374226 0.407043 0.389374 0.000104 0.377466 0.416074 0.394302 0.000110 957.330000 969.820000 963.040400 367.573680 1102.560000 1086.680000 1092.362100 432.750144 7940.110000 7943.500000 7944.597500 725.085496
234 0.334804 0.388428 0.358459 0.000090 0.471080 0.466562 0.469467 0.000077 0.375687 0.411868 0.391762 0.000048 0.339360 0.391419 0.361319 0.000199 0.330248 0.385437 0.355599 0.000215 0.456459 0.451221 0.454550 0.000148 0.485702 0.481904 0.484384 0.000160 0.374490 0.409360 0.389289 0.000106 0.376884 0.414377 0.394235 0.000114 957.620000 966.650000 963.043167 370.660711 1102.230000 1083.450000 1092.597700 435.617552 7940.150000 7949.900000 7944.359133 729.141028
235 0.334782 0.387897 0.358304 0.000089 0.471934 0.467627 0.469448 0.000076 0.375928 0.411816 0.391647 0.000048 0.338671 0.388666 0.361240 0.000196 0.330893 0.387128 0.355367 0.000212 0.457105 0.451233 0.454481 0.000149 0.486763 0.484022 0.484415 0.000159 0.374201 0.407436 0.389213 0.000105 0.377654 0.416196 0.394081 0.000112 959.360000 966.560000 962.913767 369.315275 1102.640000 1083.960000 1092.809200 443.859234 7938.000000 7949.480000 7944.277033 742.398558
236 0.334416 0.388088 0.358192 0.000091 0.472206 0.468762 0.469520 0.000075 0.375753 0.412290 0.391590 0.000049 0.338351 0.390695 0.361281 0.000196 0.330481 0.385480 0.355103 0.000211 0.454811 0.452422 0.454593 0.000147 0.489601 0.485102 0.484448 0.000158 0.373289 0.409213 0.389274 0.000105 0.378217 0.415367 0.393906 0.000111 957.680000 970.460000 962.751400 372.748387 1099.930000 1078.110000 1092.904567 439.081748 7942.390000 7951.430000 7944.344033 756.066542
237 0.334605 0.387986 0.357957 0.000091 0.472135 0.466855 0.469543 0.000075 0.375864 0.411646 0.391433 0.000049 0.339568 0.389925 0.361078 0.000196 0.329642 0.386047 0.354836 0.000210 0.457318 0.451727 0.454667 0.000144 0.486952 0.481982 0.484420 0.000160 0.374893 0.408465 0.389154 0.000105 0.376835 0.414828 0.393711 0.000111 957.280000 969.880000 962.810167 371.906793 1100.140000 1080.810000 1093.288200 438.183399 7942.580000 7949.310000 7943.901633 762.328316
238 0.334620 0.386889 0.357809 0.000088 0.469929 0.467170 0.469454 0.000077 0.375212 0.410973 0.391302 0.000047 0.338985 0.389262 0.360849 0.000193 0.330254 0.384515 0.354769 0.000203 0.455066 0.453783 0.454558 0.000147 0.484792 0.480557 0.484349 0.000160 0.373810 0.408618 0.388962 0.000104 0.376615 0.413328 0.393643 0.000108 959.640000 964.960000 962.818400 363.354068 1100.310000 1081.670000 1093.403400 434.753795 7940.050000 7953.370000 7943.778200 757.211166
239 0.334076 0.387399 0.357724 0.000089 0.471340 0.468982 0.469394 0.000076 0.375255 0.411874 0.391225 0.000048 0.337747 0.388181 0.360786 0.000193 0.330405 0.386616 0.354662 0.000207 0.455675 0.456509 0.454466 0.000147 0.487005 0.481454 0.484322 0.000158 0.373125 0.408680 0.388890 0.000104 0.377385 0.415068 0.393560 0.000109 957.860000 968.930000 962.948733 363.846299 1100.000000 1081.920000 1093.424233 427.842285 7942.140000 7949.150000 7943.627033 748.439000
240 0.333893 0.386813 0.357559 0.000088 0.471974 0.468826 0.469390 0.000076 0.375317 0.411417 0.391108 0.000048 0.339012 0.389536 0.360603 0.000193 0.328774 0.384090 0.354515 0.000207 0.456305 0.453785 0.454426 0.000146 0.487643 0.483866 0.484355 0.000160 0.374200 0.408811 0.388750 0.000104 0.376435 0.414023 0.393467 0.000109 959.530000 969.460000 963.117600 361.010722 1099.050000 1084.230000 1093.741267 422.748716 7941.420000 7946.310000 7943.141133 735.438840
241 0.333968 0.388065 0.357492 0.000089 0.470937 0.465314 0.469298 0.000077 0.375059 0.411240 0.391033 0.000048 0.337861 0.392999 0.360576 0.000192 0.330075 0.383131 0.354408 0.000207 0.454970 0.449770 0.454342 0.000149 0.486905 0.480859 0.484253 0.000160 0.372994 0.410030 0.388706 0.000103 0.377124 0.412449 0.393361 0.000109 958.850000 968.240000 963.093800 359.570311 1098.810000 1078.760000 1093.811600 425.807746 7942.340000 7953.000000 7943.094600 732.909371
242 0.334101 0.386905 0.357346 0.000087 0.469869 0.467088 0.469271 0.000076 0.374832 0.410960 0.390923 0.000047 0.338757 0.388789 0.360341 0.000188 0.329445 0.385020 0.354350 0.000208 0.454547 0.453255 0.454271 0.000147 0.485191 0.480921 0.484271 0.000160 0.373494 0.408129 0.388520 0.000101 0.376169 0.413790 0.393327 0.000110 958.940000 968.940000 963.138767 362.810002 1101.630000 1082.280000 1094.097633 423.847524 7939.430000 7948.780000 7942.763600 735.609542
243 0.334150 0.386907 0.357312 0.000088 0.470148 0.467947 0.469323 0.000075 0.374950 0.411219 0.390915 0.000047 0.339139 0.388805 0.360400 0.000190 0.329161 0.385009 0.354224 0.000211 0.456161 0.453687 0.454306 0.000145 0.484135 0.482207 0.484340 0.000160 0.374246 0.408269 0.388572 0.000101 0.375653 0.414168 0.393259 0.000111 958.020000 967.510000 963.067767 364.059591 1100.560000 1082.400000 1094.104133 426.233441 7941.420000 7950.090000 7942.828100 733.071180
244 0.333195 0.386489 0.357247 0.000090 0.471476 0.467711 0.469251 0.000076 0.374680 0.410855 0.390848 0.000048 0.339048 0.386674 0.360321 0.000191 0.327343 0.386303 0.354172 0.000215 0.456274 0.452679 0.454178 0.000148 0.486678 0.482744 0.484324 0.000161 0.374216 0.406475 0.388478 0.000101 0.375144 0.415236 0.393218 0.000113 958.120000 972.150000 963.073467 366.669099 1103.530000 1082.150000 1094.123267 427.362038 7938.350000 7945.700000 7942.803267 728.211481
245 0.333057 0.386789 0.357122 0.000091 0.470740 0.468245 0.469307 0.000077 0.374362 0.411226 0.390777 0.000049 0.338376 0.387090 0.360292 0.000194 0.327737 0.386487 0.353952 0.000215 0.455888 0.453954 0.454157 0.000150 0.485593 0.482536 0.484457 0.000160 0.373630 0.407150 0.388452 0.000103 0.375094 0.415302 0.393103 0.000114 959.010000 971.590000 963.046967 363.534386 1104.040000 1083.860000 1094.170400 424.495557 7936.950000 7944.550000 7942.782633 715.565939
246 0.333753 0.386252 0.357009 0.000090 0.470348 0.465533 0.469138 0.000076 0.374731 0.410036 0.390648 0.000048 0.338625 0.388495 0.360256 0.000196 0.328880 0.384009 0.353763 0.000214 0.453717 0.449893 0.453941 0.000150 0.486978 0.481173 0.484335 0.000159 0.373152 0.406914 0.388361 0.000104 0.376310 0.413158 0.392935 0.000113 957.570000 971.270000 963.186233 358.440439 1101.950000 1088.520000 1094.391533 416.970777 7940.480000 7940.210000 7942.422233 701.964427
247 0.333816 0.385991 0.356791 0.000089 0.470872 0.468253 0.469216 0.000076 0.374933 0.410669 0.390519 0.000048 0.338544 0.387495 0.360111 0.000197 0.329087 0.384487 0.353472 0.000212 0.453981 0.454280 0.454084 0.000149 0.487763 0.482225 0.484348 0.000160 0.373175 0.407530 0.388303 0.000105 0.376690 0.413808 0.392734 0.000112 959.060000 968.260000 962.849733 357.345050 1100.720000 1084.590000 1094.564600 416.272506 7940.220000 7947.150000 7942.585667 698.892429
248 0.333554 0.387190 0.356763 0.000089 0.471536 0.467766 0.469118 0.000077 0.374949 0.411363 0.390469 0.000048 0.339759 0.388475 0.360031 0.000197 0.327348 0.385904 0.353495 0.000212 0.455725 0.453327 0.454035 0.000153 0.487348 0.482206 0.484201 0.000157 0.374549 0.407931 0.388232 0.000104 0.375348 0.414795 0.392707 0.000112 959.300000 969.160000 962.767567 354.388979 1103.980000 1081.410000 1094.534733 415.151094 7936.720000 7949.430000 7942.697700 698.550662
249 0.333020 0.386454 0.356604 0.000089 0.471739 0.466759 0.469038 0.000077 0.374636 0.410545 0.390334 0.000048 0.336281 0.388422 0.359985 0.000197 0.329759 0.384485 0.353223 0.000215 0.455743 0.452881 0.453816 0.000154 0.487735 0.480638 0.484259 0.000158 0.372119 0.407759 0.388135 0.000104 0.377152 0.413331 0.392534 0.000113 958.250000 969.290000 962.629733 354.422919 1103.020000 1078.320000 1094.426133 413.135010 7938.730000 7952.390000 7942.944133 699.548168
250 0.333232 0.385637 0.356476 0.000089 0.470971 0.465960 0.469036 0.000078 0.374554 0.409734 0.390244 0.000048 0.337133 0.386102 0.359881 0.000197 0.329332 0.385172 0.353071 0.000215 0.455477 0.450779 0.453752 0.000153 0.486465 0.481142 0.484319 0.000156 0.372636 0.405505 0.388043 0.000104 0.376472 0.413963 0.392445 0.000113 961.360000 971.420000 962.535367 350.423741 1100.970000 1084.440000 1094.242367 411.013308 7937.670000 7944.140000 7943.222267 699.739689
251 0.332546 0.386151 0.356420 0.000089 0.471876 0.467039 0.469072 0.000078 0.374345 0.410417 0.390216 0.000048 0.337130 0.389826 0.359889 0.000196 0.327962 0.382475 0.352951 0.000217 0.456419 0.452353 0.453711 0.000154 0.487333 0.481725 0.484434 0.000156 0.372917 0.408584 0.388035 0.000103 0.375773 0.412250 0.392396 0.000113 958.440000 967.680000 962.592633 347.647282 1101.780000 1087.430000 1094.405833 417.908692 7939.780000 7944.890000 7943.001533 704.994695
252 0.332771 0.385227 0.356382 0.000089 0.469383 0.468224 0.469112 0.000078 0.373755 0.410126 0.390201 0.000048 0.337273 0.389810 0.359896 0.000194 0.328269 0.380644 0.352868 0.000213 0.452736 0.453746 0.453809 0.000154 0.486030 0.482701 0.484415 0.000156 0.371912 0.408991 0.388070 0.000102 0.375598 0.411261 0.392332 0.000112 958.700000 970.680000 962.666200 344.659205 1102.000000 1084.300000 1094.571367 410.493811 7939.300000 7945.020000 7942.762433 694.414357
253 0.332504 0.385828 0.356269 0.000090 0.470667 0.466666 0.469112 0.000078 0.373953 0.410080 0.390122 0.000048 0.337680 0.387521 0.359848 0.000194 0.327328 0.384135 0.352689 0.000209 0.454646 0.451724 0.453869 0.000156 0.486689 0.481609 0.484354 0.000157 0.372770 0.406782 0.388055 0.000103 0.375136 0.413377 0.392189 0.000110 960.260000 968.870000 962.803267 342.269910 1100.230000 1085.130000 1094.609033 401.963011 7939.510000 7946.000000 7942.587700 690.751089
254 0.332542 0.385459 0.356084 0.000091 0.471912 0.467232 0.469067 0.000077 0.374353 0.409991 0.389979 0.000049 0.337098 0.387076 0.359560 0.000191 0.327986 0.383843 0.352608 0.000214 0.455542 0.453471 0.453819 0.000155 0.488283 0.480993 0.484315 0.000156 0.372631 0.406994 0.387837 0.000101 0.376075 0.412988 0.392120 0.000112 958.870000 965.000000 962.840300 336.509719 1100.240000 1082.110000 1094.841167 401.740899 7940.890000 7952.890000 7942.318533 683.803055
255 0.331937 0.385589 0.355938 0.000091 0.471795 0.467542 0.469097 0.000078 0.373894 0.410175 0.389886 0.000049 0.336775 0.386174 0.359499 0.000194 0.327099 0.385004 0.352378 0.000209 0.455805 0.452623 0.453880 0.000158 0.487785 0.482462 0.484313 0.000157 0.372484 0.406109 0.387814 0.000102 0.375305 0.414241 0.391958 0.000109 959.890000 966.730000 962.912600 331.617844 1102.980000 1083.890000 1094.850033 398.613982 7937.130000 7949.380000 7942.237367 671.135544
256 0.332130 0.385868 0.355687 0.000091 0.471191 0.466031 0.469169 0.000077 0.373848 0.409917 0.389731 0.000048 0.336576 0.388628 0.359350 0.000191 0.327684 0.383107 0.352024 0.000206 0.456127 0.450437 0.453937 0.000156 0.486254 0.481624 0.484401 0.000154 0.372441 0.407171 0.387726 0.000101 0.375255 0.412662 0.391737 0.000108 960.920000 966.150000 963.036167 321.656325 1101.860000 1081.520000 1094.867967 402.330840 7937.220000 7952.330000 7942.095867 667.573844
257 0.331712 0.385264 0.355502 0.000090 0.470377 0.468553 0.469148 0.000078 0.373312 0.410251 0.389596 0.000048 0.335357 0.386992 0.359088 0.000192 0.328068 0.383536 0.351916 0.000204 0.453723 0.453518 0.453855 0.000158 0.487032 0.483588 0.484441 0.000158 0.370867 0.406950 0.387518 0.000102 0.375757 0.413552 0.391674 0.000108 960.900000 968.170000 963.107867 317.666221 1101.520000 1084.650000 1094.669867 403.897465 7937.580000 7947.180000 7942.222267 657.132014
258 0.331650 0.385262 0.355347 0.000090 0.471008 0.466229 0.469037 0.000079 0.373458 0.409552 0.389454 0.000048 0.336670 0.387896 0.358841 0.000192 0.326630 0.382627 0.351853 0.000204 0.455390 0.449693 0.453796 0.000160 0.486627 0.482766 0.484277 0.000159 0.372286 0.406435 0.387328 0.000102 0.374629 0.412669 0.391581 0.000107 959.630000 970.400000 962.999867 316.671988 1099.610000 1083.650000 1094.536833 399.323286 7940.760000 7945.950000 7942.463300 655.095548
259 0.331898 0.385899 0.355226 0.000089 0.472093 0.467872 0.469034 0.000079 0.373957 0.410491 0.389368 0.000049 0.337481 0.389500 0.358760 0.000191 0.326315 0.382299 0.351691 0.000201 0.457686 0.451221 0.453915 0.000157 0.486501 0.484524 0.484154 0.000161 0.373543 0.408016 0.387307 0.000102 0.374370 0.412967 0.391430 0.000107 959.710000 969.540000 962.924033 312.871509 1101.170000 1082.120000 1094.275367 404.179469 7939.120000 7948.340000 7942.800600 662.563292
260 0.331773 0.384360 0.355250 0.000088 0.470614 0.466294 0.469015 0.000078 0.373425 0.408940 0.389380 0.000048 0.336893 0.387077 0.358741 0.000187 0.326652 0.381643 0.351759 0.000201 0.454772 0.451118 0.453968 0.000154 0.486457 0.481471 0.484062 0.000162 0.372257 0.406289 0.387309 0.000100 0.374594 0.411591 0.391450 0.000107 959.090000 964.850000 962.768267 309.310666 1100.460000 1084.070000 1094.205467 403.968915 7940.450000 7951.080000 7943.026267 655.262772
261 0.331387 0.384762 0.355179 0.000091 0.471085 0.467458 0.468892 0.000079 0.373296 0.409571 0.389293 0.000049 0.336912 0.385688 0.358660 0.000191 0.325863 0.383836 0.351698 0.000207 0.454742 0.451938 0.453866 0.000155 0.487427 0.482978 0.483917 0.000165 0.372261 0.405563 0.387222 0.000101 0.374332 0.413578 0.391364 0.000109 957.440000 970.320000 962.952533 313.665015 1101.400000 1083.040000 1094.079433 413.294661 7941.160000 7946.640000 7942.968033 665.676594
262 0.331190 0.385252 0.354965 0.000091 0.472414 0.467512 0.468924 0.000080 0.373557 0.409930 0.389153 0.000049 0.336205 0.387779 0.358373 0.000194 0.326174 0.382725 0.351558 0.000205 0.456319 0.452294 0.453891 0.000157 0.488510 0.482731 0.483957 0.000169 0.372239 0.407134 0.387028 0.000102 0.374875 0.412727 0.391278 0.000108 957.900000 966.650000 963.024333 307.323387 1103.320000 1084.050000 1093.921700 411.441603 7938.780000 7949.300000 7943.053967 660.683582
263 0.331345 0.384142 0.354797 0.000089 0.471680 0.468402 0.468879 0.000080 0.373445 0.409420 0.389022 0.000048 0.337567 0.386466 0.358293 0.000191 0.325122 0.381818 0.351301 0.000201 0.456528 0.454358 0.453766 0.000155 0.486831 0.482446 0.483993 0.000167 0.373256 0.406834 0.386935 0.000101 0.373635 0.412006 0.391109 0.000106 957.060000 968.780000 962.954700 305.000763 1101.040000 1084.900000 1093.585467 415.254644 7941.900000 7946.320000 7943.459833 651.341780
264 0.330986 0.384384 0.354777 0.000089 0.470939 0.467761 0.468814 0.000081 0.372972 0.409397 0.388988 0.000048 0.333789 0.386047 0.358177 0.000195 0.328182 0.382721 0.351376 0.000204 0.454756 0.453352 0.453729 0.000159 0.487122 0.482170 0.483900 0.000169 0.370079 0.406238 0.386843 0.000102 0.375864 0.412556 0.391133 0.000107 958.950000 968.770000 963.057267 307.291867 1100.490000 1084.540000 1093.643700 415.977580 7940.560000 7946.690000 7943.299033 649.865643
265 0.331029 0.384161 0.354699 0.000090 0.471740 0.464689 0.468886 0.000081 0.373242 0.408319 0.388955 0.000048 0.335259 0.381694 0.358205 0.000192 0.326799 0.386628 0.351192 0.000205 0.455972 0.450740 0.453732 0.000157 0.487508 0.478637 0.484040 0.000170 0.371473 0.402408 0.386863 0.000102 0.375012 0.414231 0.391046 0.000108 956.390000 968.510000 963.037433 308.369486 1101.310000 1088.950000 1093.453167 415.611705 7942.300000 7942.540000 7943.509400 655.154035
266 0.330737 0.384101 0.354620 0.000090 0.472194 0.465679 0.468932 0.000081 0.373174 0.408575 0.388913 0.000048 0.335300 0.386847 0.358217 0.000194 0.326174 0.381356 0.351023 0.000208 0.457002 0.450897 0.453755 0.000159 0.487386 0.480461 0.484108 0.000167 0.371811 0.406062 0.386878 0.000102 0.374538 0.411088 0.390948 0.000109 957.250000 971.720000 962.862467 315.191005 1100.560000 1084.700000 1093.475533 416.898547 7942.190000 7943.580000 7943.662000 663.937032
267 0.331270 0.384512 0.354571 0.000090 0.472048 0.464624 0.468907 0.000080 0.373503 0.408546 0.388872 0.000048 0.335288 0.386377 0.358070 0.000197 0.327252 0.382648 0.351072 0.000208 0.456132 0.449904 0.453786 0.000159 0.487964 0.479344 0.484028 0.000165 0.371541 0.405435 0.386785 0.000103 0.375465 0.411657 0.390958 0.000109 957.920000 969.790000 962.749433 317.295312 1099.220000 1082.320000 1093.605633 405.159158 7942.860000 7947.890000 7943.644933 660.388560
268 0.330748 0.384279 0.354507 0.000091 0.470831 0.466769 0.469011 0.000079 0.372773 0.409026 0.388858 0.000048 0.335030 0.384364 0.358009 0.000197 0.326466 0.384194 0.351004 0.000209 0.456080 0.452250 0.453827 0.000157 0.485582 0.481289 0.484195 0.000164 0.371345 0.404730 0.386754 0.000103 0.374201 0.413322 0.390962 0.000110 957.070000 968.620000 962.450300 326.126512 1100.660000 1081.820000 1093.455667 393.185161 7942.270000 7949.560000 7944.094033 653.258780
269 0.331103 0.383597 0.354394 0.000088 0.471362 0.466969 0.469015 0.000079 0.373181 0.408609 0.388780 0.000047 0.335399 0.386730 0.357886 0.000195 0.326807 0.380464 0.350902 0.000208 0.455320 0.452664 0.453811 0.000153 0.487405 0.481274 0.484218 0.000167 0.371375 0.406510 0.386664 0.000102 0.374986 0.410707 0.390897 0.000111 956.290000 967.400000 962.388400 329.890330 1103.240000 1077.930000 1093.284733 385.064464 7940.470000 7954.670000 7944.326867 645.985290
270 0.331227 0.383124 0.354351 0.000087 0.470954 0.465063 0.468999 0.000079 0.373145 0.407706 0.388746 0.000047 0.335816 0.387074 0.357805 0.000194 0.326638 0.379175 0.350898 0.000210 0.456433 0.449055 0.453884 0.000155 0.485476 0.481071 0.484114 0.000166 0.372001 0.405669 0.386629 0.000101 0.374289 0.409743 0.390863 0.000112 960.160000 971.200000 962.477967 334.488653 1104.110000 1085.320000 1093.171300 386.130886 7935.730000 7943.480000 7944.350733 659.033988
271 0.331019 0.383561 0.354380 0.000089 0.471805 0.464735 0.469051 0.000079 0.373254 0.407913 0.388782 0.000048 0.335122 0.388387 0.357933 0.000195 0.326915 0.378734 0.350828 0.000211 0.457208 0.449640 0.453954 0.000152 0.486401 0.479830 0.484149 0.000168 0.371748 0.406763 0.386739 0.000102 0.374761 0.409063 0.390825 0.000113 957.710000 967.520000 962.415800 336.543480 1101.780000 1081.650000 1092.921333 378.711338 7940.510000 7950.830000 7944.662867 655.270280
272 0.330569 0.384532 0.354332 0.000089 0.471799 0.466235 0.469121 0.000081 0.372938 0.409043 0.388769 0.000047 0.334911 0.389233 0.357865 0.000196 0.326227 0.379831 0.350799 0.000210 0.456658 0.449725 0.454033 0.000154 0.486940 0.482744 0.484209 0.000169 0.371435 0.407381 0.386715 0.000103 0.374441 0.410705 0.390822 0.000112 959.610000 965.440000 962.329000 336.746799 1102.690000 1080.200000 1092.906367 372.395711 7937.700000 7954.360000 7944.764633 652.382164
273 0.331269 0.384662 0.354403 0.000088 0.473000 0.466695 0.469292 0.000079 0.373788 0.409272 0.388869 0.000047 0.335540 0.387457 0.357907 0.000192 0.326997 0.381867 0.350899 0.000208 0.458101 0.454414 0.454217 0.000149 0.487899 0.478977 0.484367 0.000165 0.372309 0.407544 0.386800 0.000101 0.375268 0.411000 0.390939 0.000109 956.310000 966.600000 962.109267 334.842081 1101.950000 1083.220000 1092.894067 374.029084 7941.740000 7950.180000 7944.996667 663.451464
274 0.331131 0.383943 0.354394 0.000087 0.470883 0.466748 0.469236 0.000078 0.373056 0.408785 0.388846 0.000047 0.336259 0.387261 0.357989 0.000193 0.326003 0.380625 0.350798 0.000207 0.454872 0.452450 0.454164 0.000150 0.486893 0.481045 0.484308 0.000165 0.371843 0.406818 0.386842 0.000101 0.374270 0.410751 0.390851 0.000110 957.180000 969.190000 962.022300 337.858359 1103.310000 1085.490000 1092.864633 377.549542 7939.510000 7945.320000 7945.113067 678.819159
275 0.331362 0.383485 0.354412 0.000087 0.471560 0.466012 0.469351 0.000077 0.373422 0.408243 0.388894 0.000047 0.337270 0.385545 0.357937 0.000193 0.325455 0.381425 0.350887 0.000209 0.456098 0.450351 0.454193 0.000150 0.487022 0.481673 0.484509 0.000160 0.372918 0.404987 0.386814 0.000101 0.373925 0.411499 0.390974 0.000111 956.530000 968.830000 962.121633 340.033558 1103.350000 1085.450000 1093.009000 374.403618 7940.120000 7945.720000 7944.869367 690.016313
276 0.330950 0.382508 0.354423 0.000087 0.471952 0.466776 0.469320 0.000078 0.373251 0.407788 0.388892 0.000047 0.336140 0.382732 0.357955 0.000190 0.325760 0.382284 0.350891 0.000208 0.455632 0.453060 0.454246 0.000150 0.488271 0.480492 0.484393 0.000157 0.371988 0.403830 0.386843 0.000100 0.374514 0.411746 0.390941 0.000109 958.200000 968.040000 962.117133 342.643773 1103.570000 1084.390000 1093.182867 377.560954 7938.230000 7947.570000 7944.700000 700.088765
277 0.330906 0.384090 0.354411 0.000086 0.471758 0.466864 0.469324 0.000077 0.373162 0.408922 0.388885 0.000046 0.335136 0.388635 0.357965 0.000191 0.326676 0.379545 0.350857 0.000209 0.457351 0.450982 0.454205 0.000148 0.486165 0.482746 0.484444 0.000156 0.371801 0.407339 0.386837 0.000100 0.374523 0.410506 0.390933 0.000109 958.080000 969.930000 962.178167 348.206243 1100.150000 1083.320000 1093.330067 377.234213 7941.770000 7946.750000 7944.491767 707.680910
278 0.330410 0.383008 0.354403 0.000088 0.471279 0.467686 0.469349 0.000077 0.372670 0.408411 0.388887 0.000047 0.335453 0.387940 0.358019 0.000194 0.325366 0.378076 0.350788 0.000208 0.455261 0.453176 0.454304 0.000149 0.487298 0.482196 0.484395 0.000156 0.371395 0.407511 0.386904 0.000102 0.373946 0.409312 0.390870 0.000110 959.940000 972.400000 962.150300 346.690789 1105.100000 1080.730000 1093.520400 378.531920 7934.960000 7946.870000 7944.329300 701.804133
279 0.330179 0.384123 0.354234 0.000090 0.470689 0.466407 0.469326 0.000077 0.372332 0.408808 0.388761 0.000049 0.335865 0.386009 0.357951 0.000195 0.324494 0.382237 0.350516 0.000209 0.454934 0.452771 0.454287 0.000148 0.486445 0.480042 0.484364 0.000155 0.371585 0.406038 0.386852 0.000103 0.373080 0.411579 0.390670 0.000110 959.390000 966.070000 962.105533 342.104089 1102.590000 1083.540000 1093.869333 377.653149 7938.020000 7950.390000 7944.025133 700.529970
280 0.330153 0.383827 0.354147 0.000091 0.469921 0.465298 0.469478 0.000077 0.372083 0.408268 0.388746 0.000048 0.334755 0.384286 0.357798 0.000196 0.325550 0.383368 0.350496 0.000209 0.456485 0.450118 0.454428 0.000148 0.483357 0.480478 0.484527 0.000156 0.371274 0.404036 0.386787 0.000102 0.372892 0.412501 0.390706 0.000109 960.120000 967.420000 962.083833 344.230391 1105.450000 1083.340000 1093.927700 378.596843 7934.430000 7949.240000 7943.988467 703.369333
281 0.330179 0.383672 0.354012 0.000090 0.472081 0.465427 0.469376 0.000075 0.372750 0.408198 0.388621 0.000048 0.334552 0.385019 0.357746 0.000192 0.325807 0.382325 0.350278 0.000209 0.456606 0.450575 0.454306 0.000148 0.487556 0.480279 0.484446 0.000153 0.371169 0.404686 0.386714 0.000100 0.374331 0.411711 0.390529 0.000109 959.640000 968.340000 962.195067 340.612259 1103.120000 1083.400000 1094.177967 375.454244 7937.240000 7948.260000 7943.626967 706.911806
282 0.330172 0.384146 0.354005 0.000090 0.471557 0.466540 0.469386 0.000076 0.372587 0.408864 0.388619 0.000048 0.334901 0.384991 0.357806 0.000192 0.325443 0.383301 0.350204 0.000211 0.457064 0.451064 0.454329 0.000148 0.486050 0.482017 0.484441 0.000155 0.371550 0.404813 0.386763 0.000100 0.373625 0.412916 0.390475 0.000111 960.400000 969.800000 962.429233 342.907200 1104.540000 1083.500000 1094.361500 382.583497 7935.060000 7946.700000 7943.209267 720.477568
283 0.329814 0.383560 0.353852 0.000091 0.471105 0.467792 0.469433 0.000076 0.372201 0.408830 0.388526 0.000048 0.335042 0.384187 0.357801 0.000193 0.324586 0.382933 0.349902 0.000210 0.455579 0.453721 0.454424 0.000147 0.486631 0.481864 0.484442 0.000153 0.371203 0.405047 0.386788 0.000101 0.373199 0.412612 0.390264 0.000110 963.540000 969.260000 962.624900 338.442227 1104.120000 1086.520000 1094.407667 385.811841 7932.340000 7944.220000 7942.967433 718.327239
284 0.330745 0.383341 0.353710 0.000090 0.472315 0.466046 0.469390 0.000074 0.373216 0.408153 0.388414 0.000048 0.335670 0.384364 0.357713 0.000194 0.325820 0.382318 0.349708 0.000211 0.457649 0.451044 0.454369 0.000147 0.486980 0.481048 0.484411 0.000152 0.372264 0.404368 0.386710 0.000102 0.374168 0.411937 0.390119 0.000110 962.420000 969.840000 963.131700 335.444500 1103.410000 1088.430000 1094.784167 386.787986 7934.170000 7941.730000 7942.084133 722.555843
285 0.330070 0.382887 0.353676 0.000089 0.472696 0.466386 0.469472 0.000074 0.372857 0.407937 0.388415 0.000048 0.334438 0.387973 0.357780 0.000195 0.325702 0.377801 0.349573 0.000206 0.457826 0.451339 0.454419 0.000143 0.487565 0.481434 0.484526 0.000151 0.371454 0.406983 0.386772 0.000102 0.374261 0.408891 0.390059 0.000108 959.790000 968.160000 963.396433 332.149405 1103.120000 1084.390000 1094.733767 391.431393 7937.090000 7947.450000 7941.869800 722.935588
286 0.329613 0.383342 0.353619 0.000090 0.471784 0.467924 0.469395 0.000074 0.372264 0.408716 0.388352 0.000048 0.335022 0.385405 0.357702 0.000192 0.324204 0.381279 0.349537 0.000209 0.457236 0.453599 0.454412 0.000146 0.486332 0.482249 0.484378 0.000151 0.371686 0.405863 0.386715 0.000100 0.372842 0.411570 0.389989 0.000108 958.290000 969.840000 963.656467 339.361434 1102.360000 1084.310000 1094.832967 395.571737 7939.350000 7945.850000 7941.510567 732.472188
287 0.330153 0.382690 0.353585 0.000088 0.470816 0.466966 0.469403 0.000074 0.372352 0.407973 0.388330 0.000047 0.335602 0.384598 0.357710 0.000192 0.324703 0.380783 0.349459 0.000204 0.455944 0.452972 0.454480 0.000144 0.485688 0.480959 0.484327 0.000156 0.371705 0.405110 0.386741 0.000101 0.372998 0.410836 0.389919 0.000108 960.140000 970.410000 963.920167 342.476810 1101.800000 1078.690000 1094.948900 400.483862 7938.060000 7950.900000 7941.130933 736.512918
288 0.329610 0.382750 0.353578 0.000088 0.471693 0.465476 0.469315 0.000074 0.372235 0.407568 0.388299 0.000047 0.333945 0.386775 0.357759 0.000192 0.325275 0.378726 0.349398 0.000204 0.456610 0.450961 0.454407 0.000145 0.486776 0.479992 0.484223 0.000153 0.370745 0.406031 0.386753 0.000100 0.373725 0.409105 0.389846 0.000107 958.320000 966.870000 963.762133 346.968392 1103.030000 1080.520000 1095.086267 400.996075 7938.650000 7952.610000 7941.151600 742.385993
289 0.329670 0.382958 0.353693 0.000090 0.470328 0.466422 0.469457 0.000075 0.371867 0.407997 0.388422 0.000048 0.334480 0.386525 0.357882 0.000195 0.324859 0.379391 0.349505 0.000208 0.456624 0.450896 0.454605 0.000146 0.484033 0.481949 0.484309 0.000154 0.371123 0.405836 0.386899 0.000102 0.372611 0.410158 0.389946 0.000110 957.350000 971.050000 963.862100 350.365271 1103.150000 1082.060000 1095.366300 394.955575 7939.500000 7946.890000 7940.771600 732.882476
290 0.329914 0.384277 0.353627 0.000090 0.470852 0.467467 0.469389 0.000074 0.372195 0.409234 0.388356 0.000048 0.334191 0.386601 0.357946 0.000196 0.325636 0.381953 0.349309 0.000208 0.456431 0.453370 0.454644 0.000143 0.485272 0.481564 0.484134 0.000154 0.370863 0.406632 0.386955 0.000102 0.373527 0.411836 0.389756 0.000110 959.850000 972.620000 963.939833 355.239896 1102.170000 1086.300000 1095.240133 394.993633 7937.980000 7941.080000 7940.820033 739.306266
291 0.329783 0.383021 0.353672 0.000090 0.471993 0.467987 0.469532 0.000075 0.372446 0.408511 0.388430 0.000048 0.334058 0.385472 0.358000 0.000197 0.325508 0.380570 0.349343 0.000208 0.457450 0.453200 0.454800 0.000144 0.486535 0.482773 0.484264 0.000156 0.371076 0.405790 0.387040 0.000103 0.373816 0.411231 0.389820 0.000110 957.300000 973.830000 963.897733 359.311877 1102.940000 1088.520000 1095.245633 400.382191 7939.760000 7937.650000 7940.856633 745.586624
292 0.329969 0.382826 0.353639 0.000089 0.472355 0.466215 0.469594 0.000074 0.372685 0.407842 0.388426 0.000047 0.334554 0.387651 0.358133 0.000198 0.325384 0.378000 0.349145 0.000205 0.458518 0.452034 0.454826 0.000142 0.486191 0.480395 0.484362 0.000156 0.371743 0.406966 0.387141 0.000102 0.373626 0.408719 0.389710 0.000108 957.210000 970.130000 963.980467 361.065155 1104.050000 1083.680000 1095.473300 398.397716 7938.740000 7946.190000 7940.546233 747.463105
293 0.329529 0.382993 0.353673 0.000092 0.471040 0.466155 0.469635 0.000074 0.371982 0.407941 0.388461 0.000049 0.334530 0.385109 0.358047 0.000202 0.324529 0.380877 0.349298 0.000208 0.455786 0.453391 0.455021 0.000139 0.486293 0.478919 0.484250 0.000156 0.370906 0.405594 0.387139 0.000105 0.373058 0.410289 0.389784 0.000110 958.740000 970.600000 963.996633 358.132871 1101.280000 1083.950000 1095.282367 402.506657 7939.980000 7945.450000 7940.721000 749.493459
294 0.329607 0.383787 0.353602 0.000093 0.471777 0.467101 0.469577 0.000074 0.372258 0.408781 0.388395 0.000049 0.334432 0.386898 0.357933 0.000203 0.324782 0.380676 0.349271 0.000208 0.457387 0.452198 0.455040 0.000141 0.486168 0.482003 0.484114 0.000158 0.371318 0.406488 0.387065 0.000105 0.373198 0.411074 0.389724 0.000110 959.470000 973.530000 963.948400 355.070377 1102.120000 1086.420000 1095.162033 401.117303 7938.410000 7940.050000 7940.889567 732.751610
295 0.329369 0.383319 0.353408 0.000093 0.471996 0.469463 0.469611 0.000073 0.372157 0.409162 0.388269 0.000049 0.334912 0.388043 0.357667 0.000202 0.323826 0.378594 0.349149 0.000203 0.457317 0.456306 0.455170 0.000136 0.486675 0.482619 0.484052 0.000157 0.371634 0.408522 0.386918 0.000104 0.372680 0.409802 0.389620 0.000108 959.070000 968.750000 963.807100 357.059492 1102.790000 1088.010000 1095.279967 393.588304 7938.140000 7943.240000 7940.912933 720.152184
296 0.329085 0.383780 0.353119 0.000093 0.470339 0.464922 0.469644 0.000074 0.371461 0.408123 0.388077 0.000049 0.332835 0.387438 0.357237 0.000202 0.325335 0.380122 0.349002 0.000206 0.456024 0.449490 0.455151 0.000139 0.484654 0.480355 0.484137 0.000158 0.369792 0.406054 0.386611 0.000105 0.373131 0.410192 0.389542 0.000109 958.470000 972.370000 963.892400 364.136872 1104.730000 1085.540000 1095.234767 396.641026 7936.800000 7942.090000 7940.872833 721.424671
297 0.328699 0.383744 0.352997 0.000093 0.470411 0.467179 0.469554 0.000075 0.371213 0.408775 0.387964 0.000049 0.333720 0.388295 0.357102 0.000202 0.323679 0.379193 0.348893 0.000208 0.456181 0.454820 0.455173 0.000140 0.484640 0.479539 0.483935 0.000159 0.370458 0.408252 0.386523 0.000105 0.371967 0.409297 0.389405 0.000110 959.500000 970.230000 963.740233 366.459669 1103.640000 1085.210000 1095.213767 399.798874 7936.860000 7944.560000 7941.046000 726.126525
298 0.328964 0.382870 0.352911 0.000092 0.469719 0.467384 0.469689 0.000074 0.371190 0.408225 0.387944 0.000049 0.333701 0.386601 0.356987 0.000199 0.324227 0.379140 0.348835 0.000207 0.455280 0.453202 0.455274 0.000139 0.484157 0.481567 0.484104 0.000158 0.370174 0.406581 0.386473 0.000104 0.372206 0.409868 0.389415 0.000110 960.250000 972.540000 963.515067 372.179683 1109.200000 1079.320000 1095.377133 405.048405 7930.550000 7948.140000 7941.107800 735.319432
299 0.328611 0.382964 0.352790 0.000091 0.471790 0.468073 0.469606 0.000073 0.371565 0.408496 0.387834 0.000049 0.332729 0.386924 0.356821 0.000199 0.324493 0.379003 0.348758 0.000206 0.457266 0.452689 0.455199 0.000138 0.486313 0.483457 0.484013 0.000156 0.370090 0.406653 0.386334 0.000104 0.373039 0.410339 0.389334 0.000110 957.190000 969.200000 963.261600 378.873886 1104.340000 1084.480000 1095.531200 407.075097 7938.470000 7946.320000 7941.207200 748.588144
300 0.329032 0.383064 0.352827 0.000091 0.472181 0.465572 0.469565 0.000075 0.371977 0.407817 0.387849 0.000049 0.333349 0.385517 0.356809 0.000201 0.324715 0.380611 0.348846 0.000206 0.457280 0.451904 0.455085 0.000138 0.487083 0.479239 0.484045 0.000158 0.370528 0.405433 0.386292 0.000105 0.373426 0.410200 0.389406 0.000109 957.720000 970.970000 963.300033 387.286922 1108.890000 1082.800000 1095.767533 403.388446 7933.390000 7946.230000 7940.932433 760.288874
301 0.329014 0.381413 0.352692 0.000089 0.472248 0.467240 0.469521 0.000073 0.371984 0.407161 0.387741 0.000048 0.333236 0.383652 0.356693 0.000196 0.324793 0.379175 0.348690 0.000206 0.455982 0.454630 0.454976 0.000136 0.488513 0.479850 0.484067 0.000154 0.370060 0.404945 0.386178 0.000103 0.373909 0.409377 0.389303 0.000110 956.800000 971.320000 963.244900 392.152374 1103.980000 1086.420000 1096.089333 406.941453 7939.220000 7942.260000 7940.665767 764.211921
302 0.328803 0.381931 0.352640 0.000091 0.471014 0.465967 0.469530 0.000074 0.371466 0.407142 0.387707 0.000049 0.333204 0.383521 0.356498 0.000196 0.324401 0.380342 0.348782 0.000208 0.458133 0.452917 0.454946 0.000140 0.483895 0.479016 0.484115 0.000155 0.370683 0.404340 0.386032 0.000103 0.372249 0.409944 0.389382 0.000110 956.940000 973.140000 963.166267 398.714687 1106.820000 1086.820000 1096.502400 402.739843 7936.240000 7940.040000 7940.331333 760.527692
303 0.328433 0.382963 0.352516 0.000092 0.471910 0.466704 0.469396 0.000074 0.371476 0.408085 0.387580 0.000049 0.333548 0.383399 0.356454 0.000194 0.323317 0.382527 0.348578 0.000211 0.458618 0.453466 0.454807 0.000140 0.485202 0.479942 0.483986 0.000154 0.371069 0.404419 0.385960 0.000102 0.371883 0.411751 0.389201 0.000112 957.000000 967.920000 963.094933 394.535145 1105.460000 1088.210000 1096.743700 407.894500 7937.540000 7943.870000 7940.161367 742.885974
304 0.328587 0.381840 0.352433 0.000092 0.469945 0.465631 0.469292 0.000074 0.370994 0.406978 0.387491 0.000049 0.333071 0.386396 0.356353 0.000195 0.324103 0.377285 0.348513 0.000211 0.456711 0.452740 0.454736 0.000144 0.483178 0.478522 0.483849 0.000155 0.370163 0.406299 0.385868 0.000103 0.371825 0.407656 0.389114 0.000111 957.330000 970.370000 962.835500 398.531230 1107.150000 1087.130000 1097.218500 410.381068 7935.520000 7942.500000 7939.946000 739.787212
305 0.328471 0.382407 0.352379 0.000093 0.471655 0.466704 0.469305 0.000074 0.371426 0.407696 0.387457 0.000049 0.332781 0.384339 0.356469 0.000196 0.324161 0.380475 0.348289 0.000212 0.456598 0.451778 0.454657 0.000142 0.486713 0.481630 0.483954 0.000156 0.369926 0.404571 0.385925 0.000102 0.372926 0.410821 0.388988 0.000111 956.870000 973.200000 962.394167 403.373763 1107.180000 1082.000000 1097.500567 418.620174 7935.950000 7944.800000 7940.105267 746.161925
306 0.327843 0.382950 0.352321 0.000094 0.470965 0.467530 0.469352 0.000075 0.370780 0.408324 0.387430 0.000050 0.331886 0.384490 0.356474 0.000200 0.323800 0.381410 0.348167 0.000215 0.457094 0.452537 0.454942 0.000141 0.484837 0.482523 0.483762 0.000159 0.369448 0.404904 0.386015 0.000104 0.372111 0.411744 0.388845 0.000112 957.250000 967.880000 962.102933 393.969752 1107.510000 1084.530000 1097.850400 422.287303 7935.240000 7947.590000 7940.046667 746.225317
307 0.328069 0.382975 0.352049 0.000093 0.471827 0.465829 0.469343 0.000075 0.371196 0.407831 0.387237 0.000049 0.333065 0.385286 0.356138 0.000199 0.323072 0.380664 0.347961 0.000216 0.457364 0.452759 0.454947 0.000141 0.486289 0.478899 0.483738 0.000162 0.370355 0.405528 0.385781 0.000104 0.372037 0.410134 0.388694 0.000113 955.030000 964.790000 961.812033 387.420516 1108.470000 1085.890000 1098.362767 417.142148 7936.500000 7949.320000 7939.825200 729.621617
308 0.327702 0.381852 0.352014 0.000094 0.471705 0.464164 0.469251 0.000075 0.370903 0.406546 0.387185 0.000050 0.332623 0.385169 0.356063 0.000204 0.322781 0.378535 0.347965 0.000214 0.456226 0.449725 0.454730 0.000140 0.487184 0.478604 0.483772 0.000163 0.369704 0.404535 0.385663 0.000106 0.372102 0.408556 0.388707 0.000112 956.340000 968.800000 961.459767 389.569595 1110.290000 1084.200000 1098.985867 415.702060 7933.370000 7947.000000 7939.554367 733.308805
309 0.327920 0.382135 0.351889 0.000093 0.469997 0.468246 0.469224 0.000074 0.370543 0.407969 0.387090 0.000050 0.331455 0.386684 0.355869 0.000204 0.324385 0.377587 0.347910 0.000215 0.455330 0.454589 0.454739 0.000140 0.484663 0.481904 0.483708 0.000160 0.368618 0.407055 0.385530 0.000106 0.372469 0.408882 0.388649 0.000113 957.120000 970.340000 961.328733 391.707769 1109.750000 1084.720000 1099.390433 414.759216 7933.130000 7944.940000 7939.280833 730.165876
310 0.328072 0.382460 0.351887 0.000093 0.470108 0.467083 0.469186 0.000075 0.370683 0.407847 0.387077 0.000049 0.331575 0.384765 0.355820 0.000200 0.324569 0.380156 0.347954 0.000216 0.455378 0.452659 0.454851 0.000143 0.484839 0.481507 0.483520 0.000162 0.368716 0.405133 0.385529 0.000104 0.372650 0.410561 0.388624 0.000113 956.630000 968.790000 961.209333 396.875078 1108.920000 1089.990000 1099.709067 415.734068 7934.450000 7941.220000 7939.081600 735.122854
311 0.327502 0.381963 0.351810 0.000095 0.471437 0.467312 0.469237 0.000074 0.370683 0.407568 0.387038 0.000051 0.331476 0.383732 0.355689 0.000202 0.323528 0.380194 0.347931 0.000218 0.458069 0.453018 0.454763 0.000139 0.484805 0.481607 0.483711 0.000159 0.369454 0.404518 0.385411 0.000105 0.371911 0.410618 0.388665 0.000115 955.800000 965.850000 961.160467 410.586983 1109.430000 1084.590000 1099.849067 419.243815 7934.770000 7949.560000 7938.990467 750.297417
312 0.327445 0.383029 0.351662 0.000095 0.470353 0.467500 0.469230 0.000074 0.370317 0.408370 0.386933 0.000051 0.329571 0.386211 0.355481 0.000204 0.325319 0.379847 0.347843 0.000218 0.454813 0.452031 0.454702 0.000139 0.485893 0.482970 0.483758 0.000159 0.367144 0.405957 0.385248 0.000107 0.373491 0.410784 0.388618 0.000114 955.580000 967.770000 960.927433 417.481484 1111.190000 1084.930000 1100.268133 421.821519 7933.230000 7947.300000 7938.804433 752.074613
313 0.327297 0.381304 0.351543 0.000095 0.471790 0.468558 0.469285 0.000074 0.370645 0.407481 0.386866 0.000051 0.331411 0.385170 0.355315 0.000203 0.323184 0.377439 0.347771 0.000217 0.457853 0.454592 0.454806 0.000142 0.485727 0.482525 0.483764 0.000160 0.369343 0.405997 0.385162 0.000107 0.371946 0.408965 0.388569 0.000114 955.500000 969.580000 960.623833 419.614543 1110.550000 1083.900000 1100.425233 425.966210 7933.950000 7946.520000 7938.950933 751.283963
314 0.327020 0.381940 0.351315 0.000095 0.470339 0.466153 0.469267 0.000075 0.370015 0.407204 0.386701 0.000050 0.330563 0.383921 0.355081 0.000206 0.323476 0.379959 0.347550 0.000212 0.454680 0.451999 0.454774 0.000144 0.485997 0.480307 0.483760 0.000159 0.367798 0.404344 0.384989 0.000108 0.372233 0.410063 0.388413 0.000112 954.250000 968.490000 960.428533 418.399194 1111.010000 1087.000000 1100.703300 411.262785 7934.740000 7944.510000 7938.868167 740.825275
315 0.326838 0.380894 0.351112 0.000095 0.472789 0.465485 0.469283 0.000075 0.370623 0.406271 0.386563 0.000050 0.329695 0.383975 0.354768 0.000207 0.323982 0.377813 0.347457 0.000209 0.459189 0.450492 0.454766 0.000143 0.486389 0.480478 0.483799 0.000158 0.368543 0.403930 0.384767 0.000109 0.372704 0.408612 0.388359 0.000110 955.140000 967.300000 960.325833 416.147848 1111.560000 1088.390000 1101.014100 405.310036 7933.300000 7944.310000 7938.660067 733.710709
316 0.326500 0.381405 0.350943 0.000093 0.469691 0.467353 0.469257 0.000075 0.369457 0.407189 0.386438 0.000050 0.329952 0.382653 0.354495 0.000205 0.323048 0.380157 0.347392 0.000210 0.454958 0.452005 0.454668 0.000145 0.484424 0.482701 0.483847 0.000157 0.367454 0.403459 0.384546 0.000107 0.371461 0.410920 0.388329 0.000111 953.010000 965.890000 959.977167 414.690134 1109.530000 1092.640000 1101.177500 395.735504 7937.460000 7941.470000 7938.845333 726.543455
317 0.326778 0.380817 0.350800 0.000093 0.471194 0.467545 0.469285 0.000074 0.370103 0.406835 0.386345 0.000050 0.329651 0.381704 0.354201 0.000203 0.323905 0.379930 0.347398 0.000211 0.454759 0.451217 0.454724 0.000142 0.487628 0.483873 0.483846 0.000157 0.367183 0.402558 0.384358 0.000107 0.373022 0.411113 0.388332 0.000111 955.210000 965.890000 959.527867 409.507580 1109.270000 1087.860000 1101.284733 387.630561 7935.520000 7946.250000 7939.187400 711.695719
318 0.326978 0.380715 0.350722 0.000093 0.470729 0.467091 0.469257 0.000074 0.370103 0.406628 0.386283 0.000050 0.330814 0.384397 0.354053 0.000202 0.323143 0.377033 0.347391 0.000209 0.455275 0.452630 0.454720 0.000142 0.486183 0.481552 0.483795 0.000157 0.368152 0.404867 0.384253 0.000106 0.372055 0.408389 0.388312 0.000110 954.080000 966.940000 959.494867 400.074765 1107.640000 1090.680000 1101.403500 386.728003 7938.280000 7942.380000 7939.101633 707.795235
319 0.326461 0.381073 0.350753 0.000094 0.469576 0.466806 0.469136 0.000075 0.369395 0.406793 0.386268 0.000050 0.330898 0.386312 0.354059 0.000203 0.322023 0.375834 0.347448 0.000208 0.455265 0.452927 0.454611 0.000144 0.483888 0.480686 0.483661 0.000158 0.368208 0.406296 0.384224 0.000107 0.370583 0.407290 0.388312 0.000109 953.340000 970.830000 959.289467 392.539534 1107.230000 1090.630000 1101.576167 375.275045 7939.430000 7938.540000 7939.134367 688.352930
320 0.326537 0.381582 0.350536 0.000095 0.471641 0.467393 0.469181 0.000075 0.370068 0.407325 0.386129 0.000051 0.329854 0.385398 0.353869 0.000204 0.323220 0.377765 0.347203 0.000210 0.456057 0.452561 0.454500 0.000145 0.487226 0.482225 0.483862 0.000157 0.367715 0.405547 0.384058 0.000108 0.372422 0.409103 0.388201 0.000111 956.160000 967.780000 959.039100 387.407003 1110.100000 1094.200000 1101.462200 366.655205 7933.740000 7938.020000 7939.498700 679.437514
321 0.326882 0.380681 0.350387 0.000094 0.470453 0.468618 0.469142 0.000075 0.369953 0.407062 0.386014 0.000050 0.332015 0.384704 0.353620 0.000204 0.321750 0.376658 0.347155 0.000209 0.456164 0.454372 0.454557 0.000145 0.484741 0.482864 0.483727 0.000160 0.369260 0.405604 0.383901 0.000109 0.370647 0.408520 0.388127 0.000111 956.640000 964.950000 958.838733 387.138951 1111.360000 1088.400000 1101.664400 355.786149 7932.000000 7946.650000 7939.496867 671.745512
322 0.326431 0.380094 0.350216 0.000092 0.472783 0.465112 0.469140 0.000077 0.370336 0.405599 0.385893 0.000049 0.330847 0.382484 0.353496 0.000201 0.322014 0.377703 0.346937 0.000209 0.458901 0.450413 0.454456 0.000145 0.486665 0.479810 0.483825 0.000158 0.369263 0.402863 0.383784 0.000106 0.371409 0.408335 0.388003 0.000111 957.120000 965.050000 958.548200 379.248671 1110.120000 1094.470000 1101.593367 361.688149 7932.760000 7940.480000 7939.858433 669.593159
323 0.326142 0.380282 0.350116 0.000092 0.472401 0.466972 0.469124 0.000077 0.370020 0.406289 0.385819 0.000049 0.330549 0.383605 0.353264 0.000197 0.321735 0.376960 0.346969 0.000210 0.457981 0.453752 0.454358 0.000146 0.486821 0.480191 0.483890 0.000161 0.368779 0.404649 0.383592 0.000105 0.371261 0.407929 0.388045 0.000111 955.600000 963.610000 958.398433 368.073201 1110.450000 1089.240000 1101.826200 358.288442 7933.950000 7947.150000 7939.775367 649.540353
324 0.325779 0.379974 0.350102 0.000092 0.470836 0.467689 0.469198 0.000076 0.369296 0.406288 0.385831 0.000049 0.331426 0.379794 0.353341 0.000197 0.320131 0.380153 0.346863 0.000210 0.455606 0.451326 0.454402 0.000146 0.486066 0.484052 0.483994 0.000160 0.368680 0.401254 0.383660 0.000105 0.369911 0.411323 0.388002 0.000111 955.530000 966.110000 958.260467 363.358868 1110.690000 1088.530000 1101.744267 356.411237 7933.780000 7945.360000 7939.995267 649.067138
325 0.326385 0.380788 0.349997 0.000093 0.471125 0.468404 0.469151 0.000077 0.369807 0.407073 0.385743 0.000050 0.332123 0.381079 0.353387 0.000199 0.320648 0.380496 0.346606 0.000212 0.454465 0.455234 0.454405 0.000149 0.487785 0.481575 0.483897 0.000160 0.368825 0.403326 0.383692 0.000106 0.370789 0.410820 0.387794 0.000113 956.120000 963.980000 958.345767 364.789618 1109.640000 1090.960000 1101.948033 359.632459 7934.240000 7945.060000 7939.706200 656.148511
326 0.325632 0.380094 0.349947 0.000093 0.470946 0.466171 0.469035 0.000078 0.369226 0.405917 0.385673 0.000049 0.330609 0.384757 0.353404 0.000200 0.320655 0.375431 0.346489 0.000213 0.456795 0.451319 0.454216 0.000150 0.485097 0.481024 0.483854 0.000163 0.368465 0.404725 0.383648 0.000107 0.369988 0.407109 0.387699 0.000112 959.580000 968.320000 958.297767 368.624269 1108.260000 1092.610000 1101.969567 363.162790 7932.160000 7939.070000 7939.732667 667.211078
327 0.325871 0.380638 0.349847 0.000093 0.470374 0.469087 0.469166 0.000078 0.369222 0.407172 0.385643 0.000050 0.330392 0.381318 0.353333 0.000199 0.321349 0.379957 0.346362 0.000213 0.456295 0.454956 0.454507 0.000149 0.484454 0.483217 0.483825 0.000164 0.368163 0.403409 0.383685 0.000106 0.370281 0.410935 0.387601 0.000113 956.580000 965.070000 958.459533 367.689878 1111.330000 1091.910000 1102.047300 363.467744 7932.090000 7943.020000 7939.493167 669.121776
328 0.325812 0.379241 0.349800 0.000092 0.472874 0.465597 0.469165 0.000078 0.369931 0.405148 0.385609 0.000049 0.330303 0.382541 0.353303 0.000198 0.321321 0.375941 0.346296 0.000210 0.458517 0.450715 0.454441 0.000151 0.487230 0.480479 0.483888 0.000162 0.368767 0.402993 0.383645 0.000106 0.371094 0.407303 0.387574 0.000111 955.810000 966.250000 958.621533 365.756511 1109.370000 1089.950000 1102.324300 362.088019 7934.820000 7943.800000 7939.054167 664.313770
329 0.325755 0.379948 0.349708 0.000092 0.471701 0.466037 0.469237 0.000078 0.369539 0.405775 0.385567 0.000049 0.330387 0.383738 0.353225 0.000200 0.321123 0.376157 0.346191 0.000211 0.457338 0.452091 0.454567 0.000150 0.486064 0.479982 0.483907 0.000162 0.368472 0.404244 0.383628 0.000105 0.370605 0.407305 0.387506 0.000111 954.720000 962.020000 958.903533 365.138340 1111.730000 1091.150000 1102.538567 361.216385 7933.550000 7946.830000 7938.557900 658.796800
330 0.325791 0.380682 0.349659 0.000093 0.470790 0.465571 0.469425 0.000076 0.369291 0.406149 0.385589 0.000049 0.329890 0.384347 0.353079 0.000201 0.321692 0.377017 0.346240 0.000213 0.454298 0.452115 0.454756 0.000147 0.487282 0.479027 0.484094 0.000159 0.367213 0.404677 0.383582 0.000105 0.371369 0.407620 0.387596 0.000112 954.290000 964.970000 959.028633 367.127569 1109.130000 1087.650000 1102.690933 357.055393 7936.580000 7947.380000 7938.280433 653.786712
331 0.325365 0.380207 0.349570 0.000093 0.473222 0.467291 0.469507 0.000077 0.369722 0.406332 0.385551 0.000049 0.329154 0.382406 0.353031 0.000199 0.321577 0.378007 0.346109 0.000213 0.459654 0.453633 0.454874 0.000146 0.486790 0.480949 0.484139 0.000160 0.368304 0.403774 0.383584 0.000105 0.371141 0.408890 0.387518 0.000111 955.910000 962.190000 959.285433 364.656894 1110.250000 1091.200000 1102.799100 359.608830 7933.840000 7946.610000 7937.915467 651.339796
332 0.325487 0.379693 0.349478 0.000092 0.471769 0.466655 0.469434 0.000075 0.369372 0.405782 0.385465 0.000049 0.329348 0.382465 0.353046 0.000198 0.321627 0.376921 0.345911 0.000209 0.456050 0.451229 0.454865 0.000147 0.487488 0.482081 0.484003 0.000157 0.367359 0.403094 0.383592 0.000105 0.371385 0.408469 0.387338 0.000110 958.910000 962.380000 959.392700 370.385368 1108.640000 1094.700000 1102.843600 363.779154 7932.450000 7942.920000 7937.763700 661.473674
333 0.325526 0.380117 0.349417 0.000093 0.472432 0.467453 0.469511 0.000077 0.369597 0.406318 0.385445 0.000049 0.329468 0.383150 0.352968 0.000200 0.321583 0.377083 0.345866 0.000216 0.458899 0.453542 0.455013 0.000147 0.485964 0.481364 0.484009 0.000160 0.368297 0.404268 0.383581 0.000105 0.370897 0.408368 0.387309 0.000114 957.470000 966.230000 959.590733 375.018939 1111.470000 1093.060000 1102.512167 357.899982 7931.060000 7940.710000 7937.897100 660.892784
334 0.325118 0.379971 0.349217 0.000095 0.470451 0.466022 0.469589 0.000075 0.368718 0.405786 0.385328 0.000049 0.328775 0.381123 0.352747 0.000203 0.321460 0.378818 0.345686 0.000216 0.456566 0.452479 0.455129 0.000144 0.484335 0.479566 0.484050 0.000159 0.367113 0.402530 0.383461 0.000106 0.370323 0.409043 0.387195 0.000113 958.830000 964.320000 959.560300 374.892112 1111.270000 1094.730000 1102.300500 354.587144 7929.900000 7940.950000 7938.139200 656.955941
335 0.324866 0.379884 0.349051 0.000094 0.472174 0.465900 0.469618 0.000076 0.369059 0.405689 0.385221 0.000049 0.328967 0.382226 0.352446 0.000205 0.320766 0.377543 0.345656 0.000214 0.457758 0.451905 0.455130 0.000142 0.486591 0.479896 0.484105 0.000159 0.367604 0.403129 0.383251 0.000106 0.370513 0.408249 0.387191 0.000113 955.940000 963.690000 959.628967 381.072343 1112.130000 1089.120000 1102.054700 357.915856 7931.930000 7947.190000 7938.316333 668.589085
336 0.324645 0.379275 0.348964 0.000093 0.470672 0.467803 0.469641 0.000076 0.368453 0.405833 0.385167 0.000049 0.328193 0.382889 0.352253 0.000204 0.321096 0.375661 0.345675 0.000214 0.456390 0.453349 0.455244 0.000143 0.484955 0.482256 0.484039 0.000160 0.366652 0.404027 0.383151 0.000106 0.370254 0.407640 0.387184 0.000113 956.440000 962.960000 959.877967 379.982263 1108.490000 1093.880000 1101.971967 354.723704 7935.070000 7943.160000 7938.150067 658.010980
337 0.324895 0.379063 0.348872 0.000093 0.472615 0.467654 0.469752 0.000075 0.369211 0.405640 0.385136 0.000050 0.327863 0.381512 0.352143 0.000203 0.321927 0.376613 0.345602 0.000215 0.457470 0.452208 0.455270 0.000141 0.487759 0.483100 0.484234 0.000160 0.366745 0.402721 0.383081 0.000105 0.371677 0.408559 0.387192 0.000113 954.420000 964.370000 960.169800 385.517064 1108.680000 1092.510000 1102.047100 351.829400 7936.900000 7943.120000 7937.783100 659.667639
338 0.324763 0.378272 0.348873 0.000093 0.471607 0.468405 0.469725 0.000076 0.368816 0.405312 0.385129 0.000049 0.327723 0.380209 0.352001 0.000202 0.321803 0.376335 0.345745 0.000218 0.457750 0.454009 0.455398 0.000140 0.485464 0.482801 0.484051 0.000160 0.366731 0.402349 0.383020 0.000105 0.370901 0.408275 0.387237 0.000114 956.030000 963.830000 960.255767 380.064181 1109.130000 1093.140000 1101.800133 350.890896 7934.840000 7943.030000 7937.944100 655.592528
339 0.324648 0.379021 0.348828 0.000093 0.471384 0.466408 0.469777 0.000076 0.368669 0.405237 0.385113 0.000050 0.329014 0.380407 0.352068 0.000205 0.320283 0.377634 0.345587 0.000217 0.456357 0.451533 0.455382 0.000140 0.486411 0.481282 0.484173 0.000155 0.367217 0.401745 0.383062 0.000106 0.370121 0.408728 0.387163 0.000114 956.400000 965.700000 960.391167 381.214518 1109.640000 1092.060000 1101.735433 351.458150 7933.960000 7942.240000 7937.873400 658.980261
340 0.324091 0.378339 0.348730 0.000093 0.470473 0.467351 0.469750 0.000075 0.368006 0.405043 0.385036 0.000050 0.327670 0.380344 0.351870 0.000200 0.320513 0.376335 0.345590 0.000220 0.456557 0.452569 0.455334 0.000139 0.484388 0.482132 0.484166 0.000158 0.366336 0.402011 0.382910 0.000105 0.369675 0.408074 0.387163 0.000115 953.430000 968.660000 960.483733 376.570988 1107.700000 1088.030000 1101.635533 353.860658 7938.870000 7943.310000 7937.880733 659.841895
341 0.324102 0.379054 0.348610 0.000095 0.471182 0.466443 0.469757 0.000074 0.368226 0.405271 0.384954 0.000050 0.328540 0.380754 0.351759 0.000203 0.319663 0.377353 0.345461 0.000219 0.456150 0.452419 0.455409 0.000138 0.486214 0.480468 0.484105 0.000155 0.366823 0.402254 0.382854 0.000106 0.369628 0.408288 0.387054 0.000114 956.800000 965.460000 960.362633 381.063620 1108.670000 1089.680000 1101.449767 356.611291 7934.530000 7944.860000 7938.187600 680.150165
342 0.323668 0.378539 0.348439 0.000096 0.471653 0.465577 0.469696 0.000074 0.368063 0.404650 0.384816 0.000051 0.326349 0.380223 0.351543 0.000206 0.320987 0.376855 0.345335 0.000221 0.456672 0.452572 0.455273 0.000138 0.486634 0.478583 0.484119 0.000157 0.365446 0.401928 0.382662 0.000108 0.370681 0.407373 0.386970 0.000115 955.730000 968.010000 960.276333 377.480205 1110.710000 1089.360000 1101.440967 356.006754 7933.560000 7942.630000 7938.282700 680.747554
343 0.323769 0.379748 0.348197 0.000099 0.471085 0.465951 0.469672 0.000074 0.367964 0.405609 0.384639 0.000052 0.326664 0.380658 0.351432 0.000211 0.320874 0.378839 0.344961 0.000222 0.455088 0.451008 0.455282 0.000138 0.487082 0.480895 0.484063 0.000157 0.365191 0.401763 0.382587 0.000110 0.370737 0.409456 0.386692 0.000115 956.860000 963.170000 960.306700 368.139723 1109.830000 1093.260000 1101.454867 355.172429 7933.310000 7943.570000 7938.238433 676.258600
344 0.323777 0.379196 0.347850 0.000098 0.472497 0.466657 0.469774 0.000074 0.368393 0.405434 0.384427 0.000051 0.326369 0.380675 0.351047 0.000210 0.321185 0.377717 0.344652 0.000221 0.457297 0.452818 0.455308 0.000137 0.487697 0.480496 0.484241 0.000154 0.365647 0.402318 0.382326 0.000109 0.371138 0.408551 0.386529 0.000113 958.530000 965.870000 960.207233 366.729496 1108.850000 1093.750000 1101.580933 355.551006 7932.620000 7940.380000 7938.211833 687.020051
345 0.323194 0.378633 0.347604 0.000096 0.471384 0.468381 0.469807 0.000074 0.367651 0.405557 0.384265 0.000050 0.327117 0.378919 0.350755 0.000209 0.319270 0.378347 0.344453 0.000219 0.455408 0.455730 0.455447 0.000138 0.487359 0.481031 0.484166 0.000152 0.365604 0.401963 0.382163 0.000109 0.369697 0.409152 0.386367 0.000112 958.780000 965.490000 960.404733 363.854362 1107.330000 1089.060000 1101.626033 357.291702 7933.890000 7945.450000 7937.969233 684.397638
346 0.323491 0.376617 0.347378 0.000092 0.472330 0.466724 0.469831 0.000074 0.368143 0.403649 0.384114 0.000048 0.325719 0.378238 0.350485 0.000206 0.321263 0.374996 0.344272 0.000214 0.457486 0.453215 0.455310 0.000139 0.487175 0.480234 0.484352 0.000153 0.365249 0.400731 0.381933 0.000107 0.371037 0.406567 0.386296 0.000110 956.410000 960.440000 960.267733 368.853807 1109.800000 1095.230000 1101.716000 357.081959 7933.790000 7944.330000 7938.016267 691.612806
347 0.323370 0.377067 0.347426 0.000092 0.472422 0.465219 0.469748 0.000075 0.368086 0.403512 0.384122 0.000049 0.327173 0.379291 0.350481 0.000208 0.319568 0.374842 0.344371 0.000214 0.458069 0.451016 0.455077 0.000146 0.486776 0.479422 0.484418 0.000152 0.366442 0.400809 0.381860 0.000109 0.369730 0.406216 0.386385 0.000110 957.560000 964.690000 960.464767 369.852557 1106.910000 1093.080000 1101.643200 360.546680 7935.530000 7942.230000 7937.892033 695.571233
348 0.323721 0.377461 0.347307 0.000091 0.472638 0.468124 0.469758 0.000075 0.368396 0.404660 0.384043 0.000048 0.326951 0.379574 0.350333 0.000209 0.320491 0.375348 0.344282 0.000212 0.456856 0.454580 0.455113 0.000146 0.488420 0.481668 0.484403 0.000150 0.365923 0.402076 0.381767 0.000110 0.370870 0.407244 0.386318 0.000109 955.860000 964.690000 960.778067 372.183591 1110.420000 1091.170000 1101.537133 358.300024 7933.720000 7944.140000 7937.684800 681.865336
349 0.323499 0.378146 0.347424 0.000093 0.472473 0.468074 0.469820 0.000075 0.368191 0.405125 0.384143 0.000049 0.325440 0.380522 0.350430 0.000213 0.321558 0.375771 0.344418 0.000214 0.457045 0.453808 0.455102 0.000146 0.487900 0.482340 0.484539 0.000150 0.364922 0.402508 0.381832 0.000112 0.371461 0.407741 0.386454 0.000109 957.080000 965.810000 960.888800 373.345853 1110.770000 1091.650000 1101.323067 356.714705 7932.150000 7942.540000 7937.788133 683.024981
350 0.323280 0.377537 0.347447 0.000092 0.472409 0.467717 0.469835 0.000074 0.368019 0.404591 0.384164 0.000049 0.326425 0.382335 0.350393 0.000208 0.320135 0.372739 0.344502 0.000214 0.456838 0.453449 0.455042 0.000147 0.487980 0.481985 0.484628 0.000147 0.365549 0.403669 0.381787 0.000110 0.370488 0.405513 0.386540 0.000111 955.730000 968.890000 961.044200 372.736593 1110.110000 1094.320000 1101.475933 352.030334 7934.160000 7936.790000 7937.479867 676.151083
351 0.323766 0.378473 0.347408 0.000094 0.471977 0.467651 0.469887 0.000074 0.368229 0.405226 0.384152 0.000050 0.326489 0.381139 0.350295 0.000210 0.321044 0.375806 0.344522 0.000217 0.457744 0.453478 0.455110 0.000148 0.486209 0.481824 0.484665 0.000147 0.365865 0.402841 0.381739 0.000111 0.370594 0.407612 0.386565 0.000112 959.850000 968.540000 960.819400 373.883531 1108.030000 1092.330000 1101.518467 352.489503 7932.120000 7939.130000 7937.662133 682.542579
352 0.323470 0.377090 0.347355 0.000092 0.472616 0.467351 0.469881 0.000073 0.368214 0.404168 0.384113 0.000049 0.326523 0.379551 0.350254 0.000207 0.320417 0.374629 0.344455 0.000216 0.455873 0.454269 0.455080 0.000148 0.489359 0.480433 0.484683 0.000144 0.365328 0.401966 0.381702 0.000109 0.371099 0.406370 0.386524 0.000113 955.850000 965.810000 960.940033 373.008978 1107.450000 1090.590000 1101.394333 356.167550 7936.700000 7943.600000 7937.665633 687.898483
353 0.323729 0.377564 0.347293 0.000093 0.472476 0.468222 0.469942 0.000074 0.368353 0.404761 0.384087 0.000049 0.326965 0.378928 0.350239 0.000209 0.320493 0.376199 0.344346 0.000218 0.456053 0.452904 0.455126 0.000145 0.488899 0.483539 0.484758 0.000146 0.365691 0.401121 0.381705 0.000110 0.371015 0.408401 0.386470 0.000114 957.980000 967.010000 961.034133 378.444054 1110.220000 1089.020000 1101.277600 366.295755 7931.800000 7943.970000 7937.688267 701.060041
354 0.323314 0.376915 0.347100 0.000092 0.472977 0.467328 0.469917 0.000072 0.368213 0.404039 0.383945 0.000049 0.327267 0.376498 0.350003 0.000210 0.319361 0.377331 0.344197 0.000218 0.457277 0.454430 0.455097 0.000144 0.488677 0.480226 0.484736 0.000146 0.366270 0.399878 0.381531 0.000110 0.370156 0.408200 0.386359 0.000113 957.580000 965.670000 961.224200 378.978724 1108.900000 1088.200000 1101.480233 366.312684 7933.520000 7946.130000 7937.295567 699.506155
355 0.323282 0.377282 0.347175 0.000092 0.473441 0.469494 0.469881 0.000073 0.368330 0.404946 0.383987 0.000049 0.327822 0.378229 0.349900 0.000209 0.318742 0.376336 0.344450 0.000218 0.457826 0.455637 0.455028 0.000144 0.489055 0.483351 0.484735 0.000149 0.366823 0.401451 0.381438 0.000109 0.369836 0.408440 0.386536 0.000114 956.910000 964.840000 961.233267 384.520052 1108.800000 1092.220000 1101.434833 367.192927 7934.290000 7942.940000 7937.331900 694.305882
356 0.323792 0.377335 0.347181 0.000092 0.471316 0.466731 0.469836 0.000073 0.368049 0.404154 0.383978 0.000048 0.326901 0.376908 0.349870 0.000209 0.320683 0.377762 0.344492 0.000218 0.455144 0.451274 0.454985 0.000144 0.487488 0.482189 0.484686 0.000148 0.365374 0.399218 0.381405 0.000109 0.370725 0.409090 0.386551 0.000113 959.040000 966.070000 961.142867 384.984928 1112.250000 1091.860000 1101.438233 365.380908 7928.710000 7942.070000 7937.418900 688.259924
357 0.322939 0.378106 0.347276 0.000094 0.472890 0.468423 0.469801 0.000074 0.367924 0.405201 0.384034 0.000049 0.326734 0.379183 0.349932 0.000210 0.319143 0.377028 0.344621 0.000220 0.458372 0.453671 0.454970 0.000147 0.487408 0.483175 0.484633 0.000149 0.366225 0.401530 0.381443 0.000110 0.369622 0.408872 0.386624 0.000115 957.390000 964.350000 961.388000 383.401862 1111.740000 1089.120000 1101.548733 374.716257 7930.870000 7946.530000 7937.063267 688.481066
358 0.323370 0.376495 0.347151 0.000094 0.471923 0.466426 0.469813 0.000073 0.367936 0.403474 0.383949 0.000049 0.327286 0.377101 0.349712 0.000209 0.319454 0.375889 0.344589 0.000223 0.458003 0.452112 0.455039 0.000146 0.485843 0.480740 0.484588 0.000150 0.366501 0.399604 0.381310 0.000109 0.369371 0.407344 0.386589 0.000115 958.480000 964.580000 961.429200 379.646454 1109.700000 1091.340000 1101.685733 379.895372 7931.820000 7944.080000 7936.885067 685.653614
359 0.322982 0.377487 0.347067 0.000094 0.472888 0.467510 0.469851 0.000074 0.367954 0.404494 0.383903 0.000049 0.326566 0.379463 0.349761 0.000212 0.319397 0.375510 0.344374 0.000219 0.457435 0.452219 0.455063 0.000145 0.488342 0.482802 0.484639 0.000151 0.365827 0.401290 0.381351 0.000110 0.370081 0.407697 0.386454 0.000114 960.120000 967.740000 961.764667 378.607096 1109.580000 1089.210000 1101.590167 386.230429 7930.300000 7943.050000 7936.645167 686.447483
360 0.322719 0.377077 0.346964 0.000093 0.472582 0.467719 0.469737 0.000073 0.367678 0.404269 0.383796 0.000049 0.326879 0.379014 0.349578 0.000209 0.318559 0.375139 0.344350 0.000221 0.457702 0.451809 0.454976 0.000145 0.487461 0.483629 0.484499 0.000150 0.366126 0.400853 0.381197 0.000110 0.369230 0.407686 0.386395 0.000115 958.610000 967.670000 961.752767 379.190827 1108.040000 1089.020000 1101.793133 393.488535 7933.350000 7943.310000 7936.454100 685.552386
361 0.322597 0.376596 0.346811 0.000094 0.471787 0.467910 0.469826 0.000074 0.367354 0.403990 0.383716 0.000049 0.325426 0.376967 0.349531 0.000209 0.319768 0.376226 0.344092 0.000218 0.456467 0.452660 0.454963 0.000144 0.487107 0.483160 0.484690 0.000151 0.364739 0.399675 0.381160 0.000110 0.369970 0.408306 0.386271 0.000113 958.600000 963.320000 961.840733 369.540405 1109.070000 1088.780000 1101.939400 397.420826 7932.330000 7947.900000 7936.219867 685.567401
362 0.322302 0.377325 0.346770 0.000096 0.473345 0.469457 0.469741 0.000075 0.367615 0.404965 0.383662 0.000051 0.325825 0.378946 0.349439 0.000212 0.318780 0.375704 0.344102 0.000224 0.458213 0.455947 0.454917 0.000145 0.488476 0.482966 0.484565 0.000154 0.365542 0.402047 0.381082 0.000111 0.369689 0.407883 0.386241 0.000116 955.820000 969.220000 962.128700 369.512318 1110.610000 1089.470000 1101.828300 395.481382 7933.570000 7941.310000 7936.043000 677.234718
363 0.322038 0.377079 0.346529 0.000095 0.471836 0.468790 0.469788 0.000074 0.366977 0.404593 0.383507 0.000050 0.324007 0.379339 0.349241 0.000211 0.320068 0.374820 0.343817 0.000221 0.457585 0.453978 0.455079 0.000143 0.486086 0.483601 0.484496 0.000153 0.364080 0.401731 0.380993 0.000111 0.369874 0.407455 0.386021 0.000114 958.900000 969.290000 962.108367 366.099932 1108.650000 1089.550000 1101.882033 386.984495 7932.450000 7941.160000 7936.009600 665.573263
364 0.322207 0.377150 0.346520 0.000094 0.471861 0.466715 0.469806 0.000073 0.367104 0.404020 0.383506 0.000049 0.324979 0.379953 0.349127 0.000211 0.319435 0.374347 0.343914 0.000219 0.458026 0.451909 0.455203 0.000141 0.485696 0.481522 0.484409 0.000150 0.364893 0.401540 0.380949 0.000110 0.369314 0.406500 0.386062 0.000113 959.500000 968.530000 962.188333 366.984441 1109.840000 1089.600000 1101.786933 382.330473 7930.660000 7941.870000 7936.024733 665.863951
365 0.322105 0.376599 0.346389 0.000094 0.472157 0.468493 0.469861 0.000073 0.367121 0.404167 0.383431 0.000049 0.325008 0.380221 0.349049 0.000212 0.319202 0.372976 0.343729 0.000216 0.456332 0.453361 0.455190 0.000141 0.487982 0.483624 0.484533 0.000152 0.364405 0.402163 0.380892 0.000110 0.369836 0.406171 0.385970 0.000112 957.920000 968.020000 962.351767 360.049072 1107.030000 1090.530000 1101.474067 369.415615 7935.050000 7941.450000 7936.174167 651.352957
366 0.322119 0.377012 0.346285 0.000095 0.470418 0.467917 0.469810 0.000073 0.366609 0.404283 0.383343 0.000050 0.325340 0.380388 0.349008 0.000207 0.318897 0.373635 0.343562 0.000215 0.455638 0.452621 0.455227 0.000140 0.485198 0.483213 0.484394 0.000153 0.364430 0.402058 0.380873 0.000108 0.368788 0.406509 0.385812 0.000113 958.360000 971.630000 962.393967 352.840966 1106.590000 1089.060000 1101.324133 357.366462 7935.050000 7939.310000 7936.281900 645.392617
367 0.321935 0.377335 0.346346 0.000096 0.470120 0.468384 0.469890 0.000074 0.366391 0.404649 0.383409 0.000051 0.324967 0.377761 0.349054 0.000208 0.318904 0.376909 0.343638 0.000216 0.456048 0.454006 0.455326 0.000143 0.484192 0.482762 0.484454 0.000152 0.364291 0.400634 0.380935 0.000108 0.368490 0.408665 0.385883 0.000113 956.800000 967.290000 962.642000 350.004609 1106.350000 1086.600000 1100.926967 351.198217 7936.850000 7946.110000 7936.431033 639.271418
368 0.321936 0.377421 0.346290 0.000096 0.470545 0.466006 0.469927 0.000075 0.366518 0.403997 0.383381 0.000051 0.325673 0.379617 0.349074 0.000208 0.318198 0.375226 0.343506 0.000215 0.456245 0.450168 0.455406 0.000141 0.484845 0.481844 0.484449 0.000156 0.364845 0.400782 0.380974 0.000109 0.368192 0.407212 0.385789 0.000113 958.210000 971.170000 962.942400 352.839507 1105.890000 1093.190000 1100.613433 346.955931 7935.900000 7935.640000 7936.444167 634.420328
369 0.322320 0.376996 0.346076 0.000095 0.471416 0.467916 0.469959 0.000074 0.367049 0.404272 0.383241 0.000050 0.326023 0.380242 0.348807 0.000205 0.318616 0.373750 0.343345 0.000213 0.455834 0.453767 0.455573 0.000142 0.486999 0.482065 0.484346 0.000156 0.364966 0.402300 0.380837 0.000107 0.369131 0.406245 0.385646 0.000112 959.210000 968.720000 963.098800 351.545030 1106.670000 1088.230000 1100.347867 348.204877 7934.120000 7943.050000 7936.553333 633.765657
370 0.322092 0.376397 0.346110 0.000094 0.472114 0.468309 0.469769 0.000074 0.367099 0.403970 0.383208 0.000050 0.324359 0.380880 0.348963 0.000206 0.319825 0.371914 0.343256 0.000212 0.456123 0.452653 0.455357 0.000140 0.488105 0.483965 0.484181 0.000159 0.363888 0.402412 0.380881 0.000108 0.370309 0.405529 0.385534 0.000112 961.230000 971.400000 963.374233 348.964229 1105.080000 1087.160000 1099.896033 348.633213 7933.690000 7941.440000 7936.729733 625.577338
371 0.322238 0.376736 0.346051 0.000092 0.471140 0.468774 0.469712 0.000073 0.366909 0.404348 0.383149 0.000050 0.325630 0.378230 0.348807 0.000201 0.318846 0.375243 0.343294 0.000212 0.456328 0.454338 0.455336 0.000140 0.485952 0.483209 0.484089 0.000157 0.364839 0.401062 0.380766 0.000106 0.368978 0.407633 0.385532 0.000113 958.680000 969.990000 963.398800 343.499452 1107.560000 1089.650000 1099.645567 346.557179 7933.760000 7940.360000 7936.955633 627.501376
372 0.322049 0.376881 0.346141 0.000094 0.471997 0.466538 0.469741 0.000075 0.367034 0.403778 0.383221 0.000050 0.325766 0.380803 0.349017 0.000200 0.318333 0.372958 0.343266 0.000216 0.457488 0.453791 0.455427 0.000142 0.486506 0.479286 0.484054 0.000162 0.365282 0.402700 0.380940 0.000105 0.368785 0.404856 0.385502 0.000115 961.970000 970.380000 963.546667 344.166141 1108.340000 1085.790000 1099.497533 345.052959 7929.690000 7943.830000 7936.955800 626.580898
373 0.322240 0.376263 0.346026 0.000094 0.472470 0.468288 0.469812 0.000074 0.367309 0.403870 0.383162 0.000050 0.326032 0.378585 0.348968 0.000202 0.318448 0.373941 0.343083 0.000214 0.457873 0.454513 0.455570 0.000141 0.487067 0.482062 0.484055 0.000160 0.365584 0.401363 0.380949 0.000107 0.369034 0.406378 0.385375 0.000114 957.680000 971.000000 963.352133 337.450278 1105.220000 1089.670000 1099.253567 344.085301 7937.100000 7939.330000 7937.394300 628.041392
374 0.322204 0.375681 0.345954 0.000093 0.472174 0.466395 0.469769 0.000074 0.367195 0.402895 0.383099 0.000049 0.325125 0.378274 0.348849 0.000200 0.319283 0.373088 0.343060 0.000215 0.458362 0.452277 0.455548 0.000139 0.485986 0.480514 0.483991 0.000161 0.365096 0.400475 0.380858 0.000105 0.369294 0.405316 0.385339 0.000113 957.890000 969.920000 963.067767 338.469141 1104.910000 1094.400000 1099.039700 345.765881 7937.200000 7935.680000 7937.892533 640.492767
375 0.322230 0.376756 0.345907 0.000095 0.471822 0.468758 0.469809 0.000075 0.367108 0.404357 0.383077 0.000050 0.324935 0.376223 0.348861 0.000198 0.319525 0.377288 0.342952 0.000213 0.457953 0.454106 0.455564 0.000141 0.485691 0.483411 0.484055 0.000161 0.364841 0.399588 0.380872 0.000104 0.369375 0.409125 0.385283 0.000112 959.100000 969.880000 962.908733 342.419690 1107.000000 1092.650000 1098.668067 347.803544 7933.900000 7937.470000 7938.423200 659.386134
376 0.321903 0.376359 0.345863 0.000094 0.471848 0.466184 0.469767 0.000076 0.366886 0.403307 0.383034 0.000050 0.323813 0.377048 0.348788 0.000203 0.319993 0.375671 0.342937 0.000211 0.458096 0.451250 0.455435 0.000142 0.485599 0.481119 0.484098 0.000160 0.364098 0.399308 0.380782 0.000106 0.369674 0.407305 0.385285 0.000111 959.890000 968.310000 963.056600 338.877936 1105.410000 1090.970000 1098.408933 355.341562 7934.700000 7940.720000 7938.534467 672.082750
377 0.322355 0.376745 0.345917 0.000092 0.470479 0.467613 0.469826 0.000074 0.366792 0.404005 0.383090 0.000049 0.325623 0.378279 0.348821 0.000200 0.319087 0.375210 0.343014 0.000210 0.457440 0.452727 0.455591 0.000140 0.483519 0.482498 0.484061 0.000160 0.365168 0.400614 0.380852 0.000104 0.368417 0.407396 0.385328 0.000111 959.440000 971.230000 963.182300 335.004251 1105.740000 1089.330000 1098.407467 353.746796 7934.820000 7939.440000 7938.410233 671.219185
378 0.322293 0.376487 0.346062 0.000092 0.471436 0.469375 0.469878 0.000074 0.367036 0.404354 0.383207 0.000049 0.326436 0.376839 0.348850 0.000199 0.318149 0.376136 0.343275 0.000210 0.456855 0.456003 0.455655 0.000137 0.486017 0.482746 0.484101 0.000158 0.365562 0.400588 0.380891 0.000104 0.368510 0.408119 0.385523 0.000111 959.070000 971.540000 962.974100 330.682969 1104.430000 1088.840000 1098.438367 347.157686 7936.500000 7939.620000 7938.587533 655.453516
379 0.321951 0.375801 0.346043 0.000092 0.471837 0.466859 0.469935 0.000075 0.366917 0.403118 0.383210 0.000049 0.325882 0.377296 0.348829 0.000205 0.318020 0.374305 0.343256 0.000210 0.459156 0.451580 0.455649 0.000138 0.484517 0.482137 0.484221 0.000159 0.365864 0.399581 0.380875 0.000107 0.367969 0.406655 0.385545 0.000112 957.190000 966.840000 963.174633 331.910299 1103.760000 1088.660000 1098.304167 342.668098 7939.050000 7944.500000 7938.521200 647.370569
380 0.322107 0.376778 0.346089 0.000091 0.472169 0.468702 0.469852 0.000075 0.367125 0.404355 0.383218 0.000049 0.325216 0.377582 0.348886 0.000201 0.318997 0.375973 0.343293 0.000211 0.457847 0.453632 0.455605 0.000140 0.486491 0.483771 0.484098 0.000159 0.365005 0.400397 0.380902 0.000104 0.369245 0.408312 0.385535 0.000112 958.490000 971.340000 963.212333 333.188629 1103.160000 1087.500000 1098.463733 345.111412 7938.350000 7941.160000 7938.323933 651.008316
381 0.322320 0.376853 0.346254 0.000093 0.471733 0.466388 0.469777 0.000075 0.367144 0.403713 0.383311 0.000049 0.325817 0.378062 0.348982 0.000203 0.318823 0.375644 0.343526 0.000215 0.458309 0.453190 0.455584 0.000141 0.485157 0.479586 0.483970 0.000161 0.365565 0.400600 0.380963 0.000106 0.368723 0.406826 0.385659 0.000114 956.780000 968.470000 963.110500 333.270210 1103.810000 1086.380000 1098.491567 343.525551 7939.410000 7945.150000 7938.397933 644.810958
382 0.321918 0.377006 0.346159 0.000093 0.471020 0.466307 0.469867 0.000076 0.366649 0.403796 0.383271 0.000050 0.324837 0.377396 0.348829 0.000202 0.318999 0.376616 0.343488 0.000213 0.456387 0.450450 0.455693 0.000139 0.485654 0.482164 0.484042 0.000163 0.364302 0.399312 0.380888 0.000105 0.368995 0.408280 0.385654 0.000113 957.690000 968.430000 962.912267 338.668327 1105.260000 1087.850000 1098.327867 349.847848 7937.050000 7943.720000 7938.759867 654.254949
383 0.322662 0.377344 0.346303 0.000092 0.470587 0.465557 0.469937 0.000074 0.367040 0.403808 0.383393 0.000049 0.325870 0.378780 0.349057 0.000201 0.319456 0.375909 0.343549 0.000210 0.456021 0.451890 0.455852 0.000139 0.485153 0.479224 0.484022 0.000158 0.364915 0.400713 0.381096 0.000105 0.369165 0.406903 0.385691 0.000111 959.150000 967.720000 963.014867 340.609186 1103.400000 1089.060000 1097.936367 339.620859 7937.450000 7943.220000 7939.048767 640.721832
384 0.322651 0.377073 0.346299 0.000092 0.470886 0.465660 0.469779 0.000076 0.367121 0.403649 0.383343 0.000050 0.325313 0.381146 0.349128 0.000199 0.319988 0.372999 0.343470 0.000211 0.456857 0.450689 0.455676 0.000139 0.484916 0.480632 0.483883 0.000164 0.364776 0.402009 0.381092 0.000105 0.369466 0.405289 0.385594 0.000113 959.170000 968.370000 962.848567 346.337872 1103.670000 1086.900000 1097.614067 347.384202 7937.160000 7944.730000 7939.537367 649.858489
385 0.322554 0.376623 0.346347 0.000091 0.472915 0.467737 0.469823 0.000075 0.367662 0.403957 0.383390 0.000049 0.326046 0.377280 0.349252 0.000201 0.319061 0.375966 0.343442 0.000209 0.458397 0.454018 0.455664 0.000138 0.487433 0.481455 0.483983 0.000160 0.365751 0.400301 0.381175 0.000105 0.369573 0.407613 0.385604 0.000111 959.490000 969.700000 962.842000 348.553978 1103.010000 1085.520000 1097.474033 348.719693 7937.500000 7944.780000 7939.683967 654.047219
386 0.323017 0.377075 0.346477 0.000090 0.471568 0.467335 0.469771 0.000074 0.367582 0.404153 0.383466 0.000048 0.325615 0.378880 0.349238 0.000199 0.320419 0.375269 0.343717 0.000209 0.457667 0.452399 0.455620 0.000136 0.485469 0.482270 0.483922 0.000160 0.365230 0.400936 0.381152 0.000104 0.369934 0.407370 0.385779 0.000111 960.170000 970.440000 962.942733 350.272272 1102.200000 1086.290000 1097.421400 349.613496 7937.630000 7943.270000 7939.635867 646.021167
387 0.322779 0.376436 0.346684 0.000091 0.472285 0.468686 0.469788 0.000076 0.367631 0.404111 0.383615 0.000049 0.325535 0.377757 0.349479 0.000200 0.320022 0.375115 0.343890 0.000216 0.456863 0.452068 0.455592 0.000140 0.487707 0.485303 0.483984 0.000158 0.364933 0.400050 0.381313 0.000105 0.370328 0.408171 0.385918 0.000114 958.530000 968.080000 963.088333 353.077726 1102.160000 1088.030000 1097.109167 350.303723 7939.310000 7943.890000 7939.802500 653.663383
388 0.323102 0.377262 0.346819 0.000091 0.472816 0.467554 0.469806 0.000074 0.368016 0.404350 0.383715 0.000049 0.326200 0.379371 0.349676 0.000200 0.320004 0.375153 0.343961 0.000213 0.457855 0.453776 0.455559 0.000140 0.487777 0.481332 0.484053 0.000153 0.365697 0.401692 0.381441 0.000105 0.370336 0.407007 0.385988 0.000112 958.420000 973.010000 963.309767 361.959997 1105.460000 1089.250000 1096.828767 353.362987 7936.120000 7937.740000 7939.861467 667.613134
389 0.323058 0.377198 0.346948 0.000093 0.471680 0.466937 0.469804 0.000075 0.367644 0.404119 0.383805 0.000049 0.327299 0.380432 0.349719 0.000199 0.318816 0.373964 0.344176 0.000218 0.457541 0.452316 0.455489 0.000141 0.485819 0.481558 0.484119 0.000154 0.366372 0.401997 0.381450 0.000105 0.368917 0.406242 0.386159 0.000115 957.680000 967.120000 963.373133 366.538847 1103.940000 1086.140000 1096.660867 363.790305 7938.380000 7946.740000 7939.966000 676.939581
390 0.322576 0.377596 0.346961 0.000095 0.471459 0.467941 0.469713 0.000074 0.367241 0.404700 0.383787 0.000051 0.324833 0.379492 0.349811 0.000205 0.320318 0.375701 0.344111 0.000222 0.455915 0.453593 0.455382 0.000143 0.487002 0.482288 0.484044 0.000153 0.364158 0.401722 0.381483 0.000107 0.370323 0.407677 0.386091 0.000117 960.710000 970.140000 963.394733 371.405942 1103.100000 1084.360000 1096.589867 362.746277 7936.190000 7945.500000 7940.015400 676.080049
391 0.323035 0.377947 0.346922 0.000094 0.470823 0.467474 0.469713 0.000076 0.367372 0.404805 0.383759 0.000050 0.326759 0.377806 0.349821 0.000203 0.319311 0.378088 0.344023 0.000221 0.457854 0.452248 0.455489 0.000141 0.483793 0.482699 0.483936 0.000156 0.366087 0.400139 0.381522 0.000106 0.368656 0.409471 0.385997 0.000118 960.010000 969.600000 963.487067 363.760738 1104.090000 1083.160000 1096.687667 361.888815 7935.900000 7947.240000 7939.825267 669.916113
392 0.322848 0.376510 0.346726 0.000093 0.471351 0.468025 0.469687 0.000075 0.367399 0.403964 0.383614 0.000049 0.327634 0.375499 0.349724 0.000204 0.318061 0.377521 0.343728 0.000222 0.457296 0.453227 0.455519 0.000141 0.485407 0.482822 0.483855 0.000156 0.366533 0.398818 0.381462 0.000106 0.368265 0.409111 0.385766 0.000118 957.150000 970.420000 963.455167 364.302004 1107.370000 1085.760000 1096.712533 370.476652 7935.480000 7943.820000 7939.832300 672.796693
393 0.322900 0.377328 0.346610 0.000093 0.471843 0.466507 0.469799 0.000074 0.367583 0.404082 0.383567 0.000049 0.326371 0.382168 0.349726 0.000203 0.319428 0.372489 0.343495 0.000217 0.457070 0.452780 0.455577 0.000142 0.486616 0.480234 0.484021 0.000152 0.365581 0.403351 0.381481 0.000107 0.369585 0.404813 0.385653 0.000115 959.640000 969.920000 963.482333 359.941521 1102.470000 1084.900000 1096.629467 371.802469 7937.890000 7945.180000 7939.888200 672.145344
394 0.322361 0.377496 0.346655 0.000095 0.471139 0.468334 0.469745 0.000075 0.366994 0.404747 0.383582 0.000051 0.326382 0.381109 0.349823 0.000204 0.318340 0.373884 0.343487 0.000220 0.456233 0.453529 0.455581 0.000141 0.486046 0.483139 0.483909 0.000157 0.365337 0.402835 0.381550 0.000107 0.368651 0.406660 0.385614 0.000117 960.570000 970.630000 963.602367 368.384162 1103.160000 1084.280000 1096.670733 375.568484 7936.270000 7945.090000 7939.726900 682.243879
395 0.322235 0.377530 0.346679 0.000095 0.472950 0.467192 0.469730 0.000074 0.367450 0.404429 0.383594 0.000050 0.327326 0.378902 0.349881 0.000207 0.317144 0.376159 0.343477 0.000220 0.457772 0.453070 0.455530 0.000139 0.488129 0.481314 0.483930 0.000156 0.366460 0.401152 0.381576 0.000108 0.368440 0.407705 0.385613 0.000117 959.860000 971.780000 963.648367 367.955187 1106.480000 1082.870000 1096.725833 380.119562 7933.660000 7945.350000 7939.625800 685.383183
396 0.322182 0.376964 0.346601 0.000094 0.470625 0.467019 0.469669 0.000072 0.366715 0.403981 0.383521 0.000050 0.325649 0.376461 0.349812 0.000205 0.318715 0.377467 0.343389 0.000220 0.456071 0.453860 0.455499 0.000138 0.485179 0.480179 0.483839 0.000155 0.364776 0.399680 0.381518 0.000107 0.368654 0.408281 0.385524 0.000117 959.280000 970.590000 963.817000 358.783737 1103.260000 1083.020000 1096.863833 383.645884 7937.460000 7946.390000 7939.319167 678.835898
397 0.322245 0.377358 0.346489 0.000093 0.471540 0.467099 0.469591 0.000073 0.367034 0.404280 0.383419 0.000050 0.325549 0.378122 0.349775 0.000205 0.318941 0.376593 0.343202 0.000214 0.457758 0.453456 0.455393 0.000137 0.485322 0.480742 0.483789 0.000156 0.365212 0.400722 0.381460 0.000107 0.368856 0.407838 0.385378 0.000113 961.690000 968.280000 963.856067 358.624722 1103.930000 1084.550000 1096.945600 383.492135 7934.380000 7947.170000 7939.198333 678.421983
398 0.322326 0.377643 0.346525 0.000095 0.470144 0.469121 0.469598 0.000074 0.366671 0.405086 0.383447 0.000050 0.325262 0.378474 0.349809 0.000207 0.319390 0.376811 0.343242 0.000217 0.456160 0.454456 0.455405 0.000140 0.484127 0.483786 0.483790 0.000156 0.364531 0.401269 0.381488 0.000109 0.368811 0.408904 0.385407 0.000114 960.860000 966.550000 963.680733 350.892276 1104.360000 1085.800000 1096.822933 386.858199 7934.780000 7947.650000 7939.496333 670.185670
399 0.322208 0.377542 0.346421 0.000096 0.471072 0.467905 0.469587 0.000074 0.366867 0.404651 0.383371 0.000050 0.325755 0.380464 0.349633 0.000211 0.318661 0.374620 0.343208 0.000215 0.456245 0.453724 0.455336 0.000139 0.485900 0.482087 0.483839 0.000156 0.364902 0.402442 0.381344 0.000110 0.368833 0.406860 0.385398 0.000114 960.420000 966.900000 963.918167 347.466122 1104.600000 1084.750000 1096.762000 388.543784 7934.980000 7948.350000 7939.319833 659.561543
400 0.322283 0.377653 0.346280 0.000095 0.472808 0.467007 0.469561 0.000074 0.367441 0.404460 0.383264 0.000050 0.325964 0.379129 0.349323 0.000214 0.318601 0.376178 0.343238 0.000217 0.458469 0.454524 0.455291 0.000140 0.487148 0.479491 0.483831 0.000156 0.365716 0.401747 0.381113 0.000111 0.369165 0.407172 0.385416 0.000114 961.730000 969.110000 964.108767 350.898972 1105.780000 1082.580000 1096.652333 392.665660 7932.490000 7948.310000 7939.238900 661.255964
401 0.321797 0.377221 0.346179 0.000095 0.471943 0.466552 0.469549 0.000074 0.366841 0.404020 0.383190 0.000050 0.323487 0.380047 0.349229 0.000214 0.320107 0.374395 0.343129 0.000216 0.457151 0.451075 0.455173 0.000140 0.486736 0.482029 0.483925 0.000156 0.363586 0.401356 0.381012 0.000113 0.370096 0.406685 0.385367 0.000114 961.090000 971.130000 964.383367 347.590058 1104.200000 1088.660000 1096.502133 394.745276 7934.710000 7940.210000 7939.114500 648.497159
402 0.321870 0.376798 0.346125 0.000095 0.472530 0.466868 0.469477 0.000073 0.367068 0.403819 0.383130 0.000050 0.325603 0.379271 0.349198 0.000210 0.318138 0.374326 0.343051 0.000214 0.456956 0.451991 0.455184 0.000140 0.488104 0.481745 0.483770 0.000153 0.365009 0.401087 0.380994 0.000110 0.369128 0.406551 0.385266 0.000112 961.180000 972.390000 964.648100 347.775021 1104.290000 1084.630000 1096.460700 393.719307 7934.530000 7942.980000 7938.891200 633.017385
403 0.322115 0.376018 0.346062 0.000094 0.472432 0.466278 0.469523 0.000074 0.367210 0.403096 0.383100 0.000050 0.325482 0.378258 0.349249 0.000209 0.318748 0.373779 0.342875 0.000212 0.456944 0.450984 0.455093 0.000142 0.487920 0.481573 0.483952 0.000154 0.364920 0.400076 0.381003 0.000110 0.369499 0.406117 0.385198 0.000112 959.090000 973.020000 964.765067 343.017683 1103.430000 1087.200000 1096.248367 389.771079 7937.480000 7939.780000 7938.986567 620.819947
404 0.321705 0.376616 0.346095 0.000095 0.472342 0.467049 0.469570 0.000074 0.366896 0.403746 0.383138 0.000050 0.323815 0.379383 0.349057 0.000211 0.319595 0.373849 0.343134 0.000212 0.457702 0.454139 0.455086 0.000144 0.486983 0.479958 0.484053 0.000155 0.363981 0.401810 0.380866 0.000110 0.369812 0.405682 0.385410 0.000112 961.690000 965.110000 964.864200 336.689978 1105.010000 1087.280000 1096.123967 393.166062 7933.300000 7947.610000 7939.011833 613.245888
405 0.321986 0.376526 0.345979 0.000093 0.470423 0.466158 0.469586 0.000074 0.366517 0.403416 0.383061 0.000049 0.325326 0.378552 0.348856 0.000204 0.318645 0.374500 0.343102 0.000211 0.455332 0.452267 0.455066 0.000143 0.485513 0.480050 0.484106 0.000153 0.364328 0.400667 0.380719 0.000107 0.368705 0.406165 0.385404 0.000111 962.220000 969.980000 965.060333 333.386325 1102.060000 1086.880000 1096.161333 392.417091 7935.720000 7943.140000 7938.778333 610.754840
406 0.321898 0.376418 0.345989 0.000093 0.471900 0.467333 0.469675 0.000074 0.366899 0.403692 0.383095 0.000049 0.324335 0.379377 0.348810 0.000209 0.319460 0.373459 0.343168 0.000209 0.456308 0.450770 0.455002 0.000148 0.487492 0.483897 0.484347 0.000150 0.363927 0.400794 0.380668 0.000109 0.369870 0.406590 0.385522 0.000110 963.900000 971.850000 965.088467 328.047463 1102.850000 1083.780000 1096.133767 388.805698 7933.250000 7944.370000 7938.777767 615.921894
407 0.321802 0.376294 0.345956 0.000093 0.470256 0.468932 0.469672 0.000073 0.366338 0.404085 0.383071 0.000050 0.325820 0.376861 0.348652 0.000206 0.317784 0.375727 0.343260 0.000207 0.455766 0.452641 0.455082 0.000145 0.484746 0.485223 0.484261 0.000151 0.364804 0.399595 0.380581 0.000109 0.367873 0.408576 0.385561 0.000109 962.860000 970.730000 965.208400 323.858777 1105.520000 1086.200000 1096.015767 386.133778 7931.620000 7943.070000 7938.775833 621.679788
408 0.321995 0.376278 0.345942 0.000095 0.471266 0.466351 0.469649 0.000075 0.366777 0.403300 0.383054 0.000050 0.325428 0.378863 0.348555 0.000208 0.318562 0.373693 0.343330 0.000211 0.456712 0.452674 0.454992 0.000145 0.485821 0.480028 0.484306 0.000154 0.364814 0.401006 0.380486 0.000109 0.368740 0.405594 0.385623 0.000111 964.600000 971.250000 965.416267 316.829945 1102.850000 1084.190000 1095.922800 387.451027 7932.550000 7944.560000 7938.660933 620.379308
409 0.322251 0.376204 0.345886 0.000093 0.471779 0.468144 0.469767 0.000075 0.367109 0.403786 0.383050 0.000050 0.325420 0.377647 0.348430 0.000204 0.319081 0.374761 0.343342 0.000212 0.456194 0.453803 0.455075 0.000142 0.487365 0.482486 0.484458 0.000158 0.364652 0.400494 0.380424 0.000107 0.369566 0.407079 0.385677 0.000112 964.710000 973.530000 965.616700 315.460278 1101.770000 1083.500000 1095.780700 387.846892 7933.520000 7942.970000 7938.602600 629.744547
410 0.322204 0.376444 0.345909 0.000093 0.470715 0.469065 0.469669 0.000076 0.366757 0.404230 0.383037 0.000050 0.324334 0.377656 0.348376 0.000204 0.320074 0.375232 0.343442 0.000211 0.456228 0.455361 0.455084 0.000142 0.485202 0.482769 0.484254 0.000161 0.363902 0.400968 0.380388 0.000108 0.369612 0.407493 0.385685 0.000112 963.450000 971.430000 965.690167 316.857134 1100.260000 1083.140000 1095.422700 385.820814 7936.290000 7945.430000 7938.887133 629.725626
411 0.321876 0.376092 0.345896 0.000093 0.472374 0.467536 0.469679 0.000077 0.367025 0.403525 0.383031 0.000050 0.325406 0.378877 0.348340 0.000204 0.318346 0.373308 0.343453 0.000211 0.457735 0.453833 0.455087 0.000144 0.487013 0.481240 0.484271 0.000161 0.365104 0.401363 0.380364 0.000107 0.368946 0.405687 0.385699 0.000114 963.570000 970.950000 965.775700 314.962170 1098.660000 1086.290000 1095.308333 396.138672 7937.770000 7942.760000 7938.915967 633.964389
412 0.321751 0.376057 0.345904 0.000093 0.470305 0.468458 0.469581 0.000076 0.366317 0.403777 0.383008 0.000051 0.324239 0.378097 0.348240 0.000206 0.319263 0.374017 0.343569 0.000215 0.456423 0.453799 0.454995 0.000144 0.484186 0.483118 0.484167 0.000162 0.363894 0.400808 0.380266 0.000109 0.368740 0.406747 0.385749 0.000116 961.490000 971.260000 965.950500 318.858749 1099.960000 1086.960000 1095.122600 394.849613 7938.550000 7941.780000 7938.926900 643.957861
413 0.321908 0.377768 0.346029 0.000093 0.470025 0.468681 0.469478 0.000079 0.366343 0.405042 0.383064 0.000051 0.322718 0.379016 0.348521 0.000209 0.321099 0.376520 0.343537 0.000214 0.456025 0.454258 0.454930 0.000145 0.484025 0.483103 0.484026 0.000169 0.362710 0.401589 0.380444 0.000110 0.369977 0.408495 0.385684 0.000117 962.210000 971.840000 966.016633 319.305932 1099.620000 1082.430000 1094.995467 406.490896 7938.170000 7945.730000 7938.987900 657.767286
414 0.321654 0.376211 0.345888 0.000094 0.469824 0.467285 0.469534 0.000079 0.366105 0.403533 0.382982 0.000051 0.324590 0.377803 0.348387 0.000209 0.318718 0.374619 0.343389 0.000212 0.455959 0.452533 0.455122 0.000143 0.483688 0.482037 0.483945 0.000171 0.364001 0.400222 0.380408 0.000109 0.368209 0.406844 0.385556 0.000115 962.320000 969.690000 965.984133 321.872018 1100.950000 1082.390000 1094.743733 402.566442 7936.730000 7947.920000 7939.272133 662.648560
415 0.321884 0.376726 0.345973 0.000093 0.471206 0.466378 0.469402 0.000078 0.366681 0.403621 0.383001 0.000050 0.325377 0.379440 0.348506 0.000208 0.318391 0.374011 0.343440 0.000209 0.456066 0.453170 0.455086 0.000142 0.486347 0.479586 0.483717 0.000171 0.364584 0.401559 0.380480 0.000109 0.368778 0.405684 0.385523 0.000113 962.030000 974.110000 965.994167 324.486256 1100.420000 1080.650000 1094.640600 407.874414 7937.550000 7945.240000 7939.365233 672.181712
416 0.322034 0.375332 0.345850 0.000092 0.470899 0.466656 0.469512 0.000078 0.366694 0.402729 0.382949 0.000050 0.323363 0.378676 0.348453 0.000208 0.320705 0.371989 0.343247 0.000207 0.456410 0.454219 0.455235 0.000141 0.485388 0.479093 0.483790 0.000171 0.363277 0.401339 0.380488 0.000109 0.370110 0.404120 0.385410 0.000112 963.320000 969.840000 965.917867 323.520589 1101.760000 1087.640000 1094.758833 403.796025 7934.920000 7942.520000 7939.323300 670.201017
417 0.321826 0.375964 0.345830 0.000092 0.472994 0.468227 0.469497 0.000077 0.367177 0.403643 0.382930 0.000049 0.323436 0.376622 0.348309 0.000210 0.320217 0.375305 0.343351 0.000204 0.458619 0.454952 0.455096 0.000141 0.487370 0.481502 0.483898 0.000167 0.363990 0.400121 0.380345 0.000110 0.370363 0.407164 0.385515 0.000110 961.430000 971.840000 965.912300 325.327809 1101.240000 1085.940000 1094.231367 401.839519 7937.330000 7942.220000 7939.856333 667.111576
418 0.322175 0.375425 0.345905 0.000090 0.471860 0.466324 0.469457 0.000076 0.367080 0.402695 0.382970 0.000048 0.324397 0.377752 0.348303 0.000205 0.319952 0.373099 0.343506 0.000206 0.457552 0.452698 0.455008 0.000142 0.486167 0.479950 0.483905 0.000166 0.364343 0.400236 0.380315 0.000109 0.369817 0.405154 0.385626 0.000110 962.820000 971.430000 965.962600 325.871112 1102.210000 1082.430000 1094.338667 403.025088 7934.970000 7946.140000 7939.698733 673.157736
419 0.321933 0.375137 0.345947 0.000091 0.469680 0.466444 0.469451 0.000076 0.366257 0.402529 0.382998 0.000049 0.324129 0.379155 0.348286 0.000207 0.319738 0.371119 0.343608 0.000208 0.455380 0.450868 0.455062 0.000141 0.483980 0.482021 0.483839 0.000165 0.363504 0.400669 0.380319 0.000109 0.369011 0.404390 0.385678 0.000112 961.500000 969.920000 966.045600 321.302564 1101.170000 1083.110000 1094.145200 395.298493 7937.330000 7946.970000 7939.809200 662.941292
420 0.321739 0.375760 0.346048 0.000092 0.469363 0.466242 0.469387 0.000076 0.366026 0.402905 0.383049 0.000049 0.323970 0.376096 0.348357 0.000208 0.319509 0.375424 0.343739 0.000208 0.455299 0.450667 0.454959 0.000142 0.483427 0.481817 0.483814 0.000162 0.363369 0.398467 0.380338 0.000108 0.368684 0.407342 0.385761 0.000112 962.770000 970.000000 965.884467 320.649031 1100.690000 1086.470000 1094.008433 390.976237 7936.540000 7943.530000 7940.107100 650.089718
421 0.321586 0.376227 0.346035 0.000093 0.470669 0.466274 0.469387 0.000077 0.366311 0.403241 0.383041 0.000050 0.323840 0.378987 0.348157 0.000211 0.319331 0.373467 0.343914 0.000209 0.455348 0.452857 0.454953 0.000142 0.485991 0.479691 0.483821 0.000165 0.363292 0.401148 0.380196 0.000110 0.369329 0.405334 0.385887 0.000111 961.750000 968.770000 965.692833 321.416628 1101.500000 1082.840000 1093.859633 395.395828 7936.750000 7948.390000 7940.447533 651.985933
422 0.322063 0.376521 0.346029 0.000094 0.471401 0.466436 0.469244 0.000077 0.366864 0.403495 0.382993 0.000050 0.323798 0.379174 0.348116 0.000214 0.320328 0.373868 0.343941 0.000210 0.456421 0.452385 0.454802 0.000145 0.486380 0.480487 0.483686 0.000166 0.363585 0.401137 0.380122 0.000112 0.370143 0.405854 0.385864 0.000111 962.950000 971.640000 965.811667 320.365674 1104.270000 1085.790000 1093.850267 396.273942 7932.780000 7942.570000 7940.338067 639.770915
423 0.321618 0.376405 0.345939 0.000094 0.470920 0.466118 0.469271 0.000077 0.366409 0.403319 0.382939 0.000050 0.323918 0.378510 0.347999 0.000216 0.319319 0.374300 0.343878 0.000212 0.456400 0.451075 0.454794 0.000143 0.485439 0.481162 0.483749 0.000164 0.363663 0.400280 0.380038 0.000112 0.369155 0.406359 0.385839 0.000112 962.930000 972.270000 965.836567 319.262473 1105.550000 1082.170000 1093.794600 396.371803 7931.520000 7945.560000 7940.368833 640.718434
424 0.321732 0.375749 0.345918 0.000092 0.471068 0.466885 0.469175 0.000076 0.366533 0.403089 0.382895 0.000049 0.324904 0.375684 0.348030 0.000212 0.318560 0.375813 0.343806 0.000215 0.455806 0.452943 0.454671 0.000143 0.486331 0.480826 0.483679 0.000164 0.364174 0.398862 0.380022 0.000110 0.368892 0.407317 0.385768 0.000113 963.020000 968.700000 965.922133 321.950121 1103.230000 1079.580000 1093.848533 396.620110 7933.750000 7951.720000 7940.229333 641.322870
425 0.322088 0.375674 0.345882 0.000093 0.471199 0.465181 0.469190 0.000076 0.366821 0.402526 0.382874 0.000050 0.325325 0.380256 0.348088 0.000215 0.318851 0.371092 0.343676 0.000216 0.455976 0.450699 0.454767 0.000140 0.486422 0.479663 0.483612 0.000164 0.364520 0.401389 0.380092 0.000111 0.369122 0.403663 0.385657 0.000114 962.490000 972.690000 966.098800 321.857544 1103.040000 1081.310000 1094.104100 395.206009 7934.470000 7946.000000 7939.797100 644.108803
426 0.321798 0.376032 0.345817 0.000094 0.469739 0.466734 0.469202 0.000077 0.366181 0.403242 0.382832 0.000050 0.324094 0.380904 0.347998 0.000214 0.319503 0.371159 0.343635 0.000217 0.456398 0.452619 0.454836 0.000141 0.483081 0.480849 0.483567 0.000166 0.363785 0.402419 0.380049 0.000111 0.368576 0.404066 0.385615 0.000115 961.860000 971.140000 966.212300 320.758664 1102.840000 1083.170000 1093.988233 397.156427 7935.300000 7945.690000 7939.799467 642.129190
427 0.322319 0.376919 0.345774 0.000093 0.471945 0.468077 0.469235 0.000077 0.367207 0.404266 0.382813 0.000050 0.324620 0.378587 0.348059 0.000216 0.320018 0.375251 0.343490 0.000216 0.457594 0.457270 0.454807 0.000143 0.486296 0.478883 0.483664 0.000164 0.364512 0.402192 0.380083 0.000112 0.369901 0.406341 0.385542 0.000114 961.440000 970.190000 966.243067 313.388841 1104.060000 1081.290000 1094.202867 397.858110 7934.500000 7948.520000 7939.554067 634.194396
428 0.321692 0.376458 0.345808 0.000093 0.470318 0.467198 0.469121 0.000075 0.366279 0.403680 0.382802 0.000050 0.323536 0.379305 0.348041 0.000215 0.319848 0.373610 0.343576 0.000218 0.456785 0.454425 0.454746 0.000141 0.483850 0.479972 0.483495 0.000163 0.363510 0.401841 0.380052 0.000111 0.369048 0.405518 0.385552 0.000115 959.960000 972.710000 966.469100 314.644632 1104.380000 1087.110000 1094.334367 396.967698 7935.660000 7940.180000 7939.196533 626.427107
429 0.321863 0.376632 0.345977 0.000094 0.472040 0.465811 0.469069 0.000077 0.366916 0.403385 0.382904 0.000050 0.325783 0.379202 0.348194 0.000218 0.317943 0.374061 0.343759 0.000217 0.456715 0.450277 0.454730 0.000143 0.487364 0.481344 0.483407 0.000163 0.365062 0.400525 0.380155 0.000112 0.368769 0.406246 0.385653 0.000115 961.830000 972.900000 966.528067 312.996573 1102.870000 1085.000000 1094.205900 396.252339 7935.300000 7942.100000 7939.266033 623.467591
430 0.322118 0.376773 0.346019 0.000094 0.471454 0.467393 0.469123 0.000076 0.366919 0.403959 0.382950 0.000050 0.324457 0.380425 0.348225 0.000219 0.319779 0.373121 0.343813 0.000221 0.457215 0.451828 0.454761 0.000141 0.485693 0.482958 0.483485 0.000160 0.364285 0.401846 0.380186 0.000112 0.369553 0.406072 0.385715 0.000117 963.930000 976.040000 966.738400 314.969059 1099.590000 1086.530000 1094.307867 393.438425 7936.480000 7937.430000 7938.953733 624.793052
431 0.321814 0.376178 0.345873 0.000095 0.471432 0.465962 0.469210 0.000076 0.366699 0.403113 0.382874 0.000050 0.325303 0.377104 0.348080 0.000217 0.318325 0.375252 0.343666 0.000222 0.458001 0.450546 0.454903 0.000142 0.484862 0.481379 0.483518 0.000160 0.365112 0.399137 0.380127 0.000112 0.368286 0.407090 0.385622 0.000117 963.240000 973.370000 966.780433 314.413042 1102.900000 1080.790000 1094.244767 391.088273 7933.860000 7945.840000 7938.974800 615.697923
432 0.321747 0.376305 0.345904 0.000095 0.471047 0.464957 0.469117 0.000076 0.366537 0.402901 0.382868 0.000050 0.325281 0.377932 0.348164 0.000217 0.318214 0.374679 0.343643 0.000222 0.456418 0.452091 0.454749 0.000142 0.485675 0.477824 0.483486 0.000161 0.364622 0.400179 0.380139 0.000111 0.368452 0.405622 0.385596 0.000116 961.210000 973.620000 966.708100 312.644834 1102.160000 1081.400000 1094.128067 390.556768 7936.630000 7944.980000 7939.163833 613.252625
433 0.321856 0.376707 0.345927 0.000094 0.470657 0.464971 0.469200 0.000074 0.366496 0.403186 0.382909 0.000050 0.326386 0.377823 0.348155 0.000214 0.317326 0.375591 0.343699 0.000220 0.456796 0.452947 0.454939 0.000137 0.484518 0.476995 0.483461 0.000160 0.365509 0.400360 0.380190 0.000111 0.367483 0.406012 0.385627 0.000115 961.480000 972.970000 966.698767 313.389153 1101.690000 1081.370000 1094.045967 389.684060 7936.830000 7945.660000 7939.255267 611.897257
434 0.321848 0.376267 0.345908 0.000094 0.470267 0.464250 0.469181 0.000076 0.366374 0.402662 0.382890 0.000050 0.325035 0.378931 0.348132 0.000216 0.318662 0.373604 0.343685 0.000221 0.455005 0.451311 0.454915 0.000139 0.485530 0.477190 0.483446 0.000164 0.364026 0.400645 0.380167 0.000111 0.368722 0.404679 0.385613 0.000116 960.650000 974.610000 966.693833 313.975096 1099.980000 1081.980000 1094.176967 387.525622 7939.370000 7943.410000 7939.129200 608.387911
435 0.321932 0.377254 0.346000 0.000094 0.471102 0.468439 0.469143 0.000077 0.366683 0.404610 0.382943 0.000050 0.325101 0.379335 0.348207 0.000213 0.318763 0.375174 0.343793 0.000222 0.457846 0.454260 0.454837 0.000141 0.484357 0.482618 0.483449 0.000164 0.364925 0.401813 0.380196 0.000111 0.368441 0.407407 0.385690 0.000116 962.000000 968.130000 966.696733 315.762000 1098.400000 1084.020000 1094.005933 386.572596 7939.600000 7947.850000 7939.297333 611.120868
436 0.322195 0.376526 0.345955 0.000094 0.471027 0.466399 0.469153 0.000076 0.366845 0.403488 0.382914 0.000050 0.325815 0.379682 0.348198 0.000214 0.318575 0.373370 0.343711 0.000218 0.457484 0.452462 0.454913 0.000140 0.484570 0.480337 0.483393 0.000163 0.365316 0.401516 0.380212 0.000111 0.368374 0.405460 0.385616 0.000113 961.040000 973.120000 966.702633 322.603230 1100.480000 1082.360000 1093.725233 386.322631 7938.480000 7944.520000 7939.572133 616.028979
437 0.322040 0.377101 0.345946 0.000094 0.471469 0.466142 0.469186 0.000076 0.366869 0.403813 0.382918 0.000050 0.324154 0.378822 0.348308 0.000216 0.319927 0.375379 0.343583 0.000219 0.456680 0.451876 0.454936 0.000141 0.486257 0.480408 0.483437 0.000163 0.363912 0.400739 0.380297 0.000112 0.369826 0.406888 0.385539 0.000114 962.770000 970.950000 966.367600 328.945584 1097.260000 1082.660000 1093.407967 388.832477 7939.970000 7946.390000 7940.224433 630.321742
438 0.321895 0.376230 0.345836 0.000094 0.471206 0.464493 0.469128 0.000077 0.366688 0.402709 0.382824 0.000050 0.323635 0.378798 0.348163 0.000216 0.320155 0.373662 0.343509 0.000219 0.456552 0.450208 0.454839 0.000142 0.485861 0.478778 0.483416 0.000161 0.363510 0.400221 0.380166 0.000113 0.369866 0.405197 0.385481 0.000114 961.670000 968.220000 966.224067 330.661211 1102.450000 1082.940000 1093.149867 385.035633 7935.880000 7948.840000 7940.626067 637.454782
439 0.321804 0.376383 0.345921 0.000094 0.471673 0.465695 0.469133 0.000076 0.366764 0.403177 0.382885 0.000050 0.324907 0.378583 0.348329 0.000212 0.318700 0.374184 0.343514 0.000220 0.457211 0.449938 0.454867 0.000144 0.486135 0.481453 0.483398 0.000162 0.364599 0.399990 0.380290 0.000111 0.368930 0.406364 0.385479 0.000114 961.760000 972.160000 966.110033 330.901555 1099.320000 1083.110000 1092.641600 392.626699 7938.920000 7944.730000 7941.248367 643.097603
440 0.321421 0.376422 0.345856 0.000094 0.471054 0.467441 0.469247 0.000077 0.366311 0.403727 0.382874 0.000050 0.324224 0.379029 0.348272 0.000212 0.318619 0.373814 0.343441 0.000220 0.455787 0.453422 0.454903 0.000144 0.486321 0.481459 0.483591 0.000160 0.363693 0.401347 0.380261 0.000112 0.368929 0.406107 0.385486 0.000114 961.450000 970.740000 966.057733 331.196119 1102.110000 1084.500000 1092.365500 394.047913 7936.440000 7944.760000 7941.576767 641.658686
441 0.321283 0.376176 0.345820 0.000095 0.470373 0.467154 0.469177 0.000076 0.366010 0.403469 0.382827 0.000050 0.322715 0.377937 0.348151 0.000212 0.319850 0.374415 0.343488 0.000217 0.456776 0.453311 0.454919 0.000141 0.483970 0.480996 0.483434 0.000163 0.362933 0.400549 0.380182 0.000111 0.369086 0.406390 0.385472 0.000112 959.730000 974.400000 965.871833 331.455318 1100.510000 1084.010000 1092.315633 398.487967 7939.760000 7941.590000 7941.812533 651.035848
442 0.321625 0.375998 0.345777 0.000095 0.471389 0.467453 0.469147 0.000076 0.366554 0.403434 0.382788 0.000051 0.323819 0.375335 0.348022 0.000211 0.319432 0.376661 0.343532 0.000217 0.456790 0.453028 0.454840 0.000143 0.485987 0.481879 0.483454 0.000164 0.363710 0.398643 0.380067 0.000111 0.369398 0.408226 0.385509 0.000112 961.540000 970.290000 965.855633 332.830925 1100.750000 1082.610000 1092.482233 407.804108 7937.710000 7947.100000 7941.662133 658.852855
443 0.321766 0.376356 0.345715 0.000093 0.470682 0.465154 0.469169 0.000077 0.366441 0.402996 0.382751 0.000050 0.324751 0.380127 0.347992 0.000210 0.318782 0.372585 0.343437 0.000215 0.456171 0.452505 0.454788 0.000142 0.485193 0.477803 0.483550 0.000165 0.364177 0.401840 0.380031 0.000110 0.368705 0.404151 0.385471 0.000112 961.330000 974.350000 965.724000 327.158698 1101.490000 1081.590000 1092.556600 408.561029 7937.180000 7944.060000 7941.719400 651.348098
444 0.321631 0.376447 0.345780 0.000095 0.471968 0.464977 0.469104 0.000076 0.366732 0.403006 0.382777 0.000051 0.323969 0.376730 0.348070 0.000211 0.319293 0.376164 0.343489 0.000219 0.455998 0.449457 0.454676 0.000143 0.487937 0.480497 0.483533 0.000162 0.363578 0.398548 0.380052 0.000111 0.369886 0.407464 0.385502 0.000114 960.420000 967.900000 965.541100 331.813777 1100.390000 1084.700000 1092.378767 416.328799 7939.190000 7947.400000 7942.080133 659.390133
445 0.321457 0.375833 0.345724 0.000094 0.471860 0.466952 0.469079 0.000076 0.366578 0.403168 0.382731 0.000050 0.323824 0.377546 0.348127 0.000211 0.319090 0.374119 0.343322 0.000215 0.456718 0.453933 0.454603 0.000143 0.487003 0.479971 0.483556 0.000162 0.363692 0.400462 0.380070 0.000111 0.369464 0.405875 0.385392 0.000112 959.590000 971.890000 965.248600 338.096855 1099.280000 1082.520000 1092.330500 412.410009 7941.130000 7945.590000 7942.420900 657.072633
446 0.321133 0.375863 0.345753 0.000094 0.470978 0.467540 0.469033 0.000076 0.366086 0.403366 0.382737 0.000050 0.324793 0.375957 0.348018 0.000210 0.317473 0.375770 0.343488 0.000216 0.457085 0.453723 0.454552 0.000139 0.484872 0.481356 0.483515 0.000162 0.364480 0.399287 0.379978 0.000109 0.367693 0.407446 0.385496 0.000113 962.680000 976.020000 965.188733 344.270849 1099.050000 1081.210000 1092.214333 414.338360 7938.270000 7942.770000 7942.596933 656.793975
447 0.320608 0.376741 0.345709 0.000097 0.471168 0.466698 0.469054 0.000075 0.365776 0.403728 0.382712 0.000051 0.323484 0.377858 0.347994 0.000214 0.317731 0.375624 0.343423 0.000218 0.454710 0.451905 0.454485 0.000141 0.487627 0.481490 0.483623 0.000160 0.362852 0.400072 0.379941 0.000112 0.368700 0.407384 0.385483 0.000115 961.060000 973.330000 964.930000 342.605520 1100.450000 1083.760000 1092.063733 412.393237 7938.490000 7942.910000 7943.006267 656.655981
448 0.320754 0.375853 0.345576 0.000096 0.470387 0.465933 0.468872 0.000077 0.365644 0.402877 0.382565 0.000051 0.323382 0.377342 0.347833 0.000213 0.318125 0.374365 0.343318 0.000220 0.455578 0.452069 0.454315 0.000143 0.485196 0.479797 0.483429 0.000164 0.363041 0.399760 0.379778 0.000112 0.368246 0.405994 0.385352 0.000113 961.440000 974.680000 964.807000 341.652171 1098.860000 1082.780000 1092.359767 395.332628 7939.700000 7942.540000 7942.833233 640.540645
449 0.320624 0.376218 0.345524 0.000098 0.471477 0.464344 0.468996 0.000074 0.365880 0.402656 0.382566 0.000051 0.323086 0.376424 0.347674 0.000213 0.318162 0.376012 0.343373 0.000221 0.455191 0.450413 0.454365 0.000141 0.487763 0.478276 0.483627 0.000161 0.362717 0.398621 0.379682 0.000112 0.369042 0.406691 0.385450 0.000115 962.570000 972.010000 964.687233 340.383459 1100.710000 1083.850000 1092.266267 385.647395 7936.720000 7944.140000 7943.046500 632.494829
450 0.320907 0.376777 0.345353 0.000098 0.471503 0.464878 0.468937 0.000074 0.366086 0.403207 0.382428 0.000052 0.324809 0.377889 0.347605 0.000213 0.317005 0.375665 0.343102 0.000220 0.456676 0.450327 0.454283 0.000139 0.486331 0.479430 0.483591 0.000161 0.364369 0.399620 0.379608 0.000111 0.367803 0.406795 0.385249 0.000114 962.080000 973.280000 964.852733 336.888464 1100.330000 1085.760000 1092.422600 377.051263 7937.590000 7940.960000 7942.724667 619.597829
451 0.320634 0.376646 0.345248 0.000098 0.470217 0.464973 0.468984 0.000074 0.365509 0.403144 0.382369 0.000051 0.322878 0.375986 0.347563 0.000215 0.318390 0.377305 0.342933 0.000218 0.456107 0.451394 0.454334 0.000138 0.484328 0.478553 0.483635 0.000162 0.362847 0.398608 0.379594 0.000112 0.368171 0.407680 0.385144 0.000112 963.040000 970.590000 964.664800 340.516397 1099.990000 1085.640000 1092.394433 377.853200 7936.970000 7943.770000 7942.940767 627.899477
452 0.320689 0.375825 0.345036 0.000096 0.470404 0.467981 0.468986 0.000074 0.365603 0.403471 0.382221 0.000051 0.323015 0.376507 0.347291 0.000214 0.318363 0.375142 0.342781 0.000215 0.456387 0.453359 0.454330 0.000139 0.484421 0.482602 0.483642 0.000161 0.363027 0.399562 0.379402 0.000112 0.368180 0.407380 0.385039 0.000112 962.360000 970.640000 964.650667 334.880757 1100.380000 1085.920000 1092.330567 372.973951 7937.260000 7943.440000 7943.018767 618.657453
453 0.320642 0.375402 0.345091 0.000096 0.471577 0.466703 0.468993 0.000074 0.365923 0.402792 0.382261 0.000051 0.324507 0.375039 0.347327 0.000213 0.316777 0.375764 0.342854 0.000215 0.457206 0.450951 0.454238 0.000139 0.485947 0.482454 0.483748 0.000161 0.364317 0.397813 0.379400 0.000111 0.367528 0.407771 0.385122 0.000112 961.290000 974.300000 964.709367 330.836859 1097.840000 1084.790000 1092.087133 367.250332 7940.870000 7940.910000 7943.203500 611.289560
454 0.320822 0.376695 0.345033 0.000096 0.472419 0.467540 0.468989 0.000075 0.366301 0.403948 0.382220 0.000051 0.323105 0.380916 0.347334 0.000213 0.318538 0.372474 0.342733 0.000214 0.457122 0.452844 0.454154 0.000143 0.487717 0.482236 0.483824 0.000160 0.363310 0.402494 0.379380 0.000112 0.369292 0.405402 0.385060 0.000111 963.270000 972.410000 964.964067 325.704018 1099.830000 1078.860000 1092.122500 360.187035 7936.900000 7948.730000 7942.913433 598.637556
455 0.321213 0.375450 0.344939 0.000094 0.472341 0.466442 0.469080 0.000075 0.366551 0.402748 0.382182 0.000049 0.323747 0.376308 0.347143 0.000207 0.318678 0.374593 0.342735 0.000210 0.457800 0.452548 0.454230 0.000144 0.486883 0.480335 0.483930 0.000161 0.363963 0.399180 0.379270 0.000108 0.369140 0.406315 0.385094 0.000110 962.210000 969.770000 964.950433 324.808133 1102.160000 1082.360000 1092.071167 359.575773 7935.630000 7947.870000 7942.978400 594.884319
456 0.320774 0.375940 0.344920 0.000094 0.471606 0.466407 0.469051 0.000075 0.366023 0.403080 0.382160 0.000050 0.323524 0.376306 0.347051 0.000206 0.318023 0.375574 0.342789 0.000211 0.454703 0.452824 0.454204 0.000144 0.488510 0.479989 0.483898 0.000160 0.362878 0.399261 0.379197 0.000108 0.369169 0.406899 0.385122 0.000111 961.180000 972.530000 965.101167 328.443297 1100.570000 1077.660000 1092.017267 364.494207 7938.250000 7949.810000 7942.881567 606.261960
457 0.320778 0.375363 0.345002 0.000093 0.472282 0.466921 0.469026 0.000076 0.366229 0.402831 0.382209 0.000049 0.323891 0.376497 0.346993 0.000200 0.317665 0.374230 0.343011 0.000210 0.458287 0.452478 0.454204 0.000145 0.486277 0.481364 0.483847 0.000161 0.364210 0.399291 0.379156 0.000105 0.368249 0.406370 0.385262 0.000109 960.540000 976.610000 964.937200 331.562081 1100.090000 1080.780000 1091.947967 363.166013 7939.370000 7942.610000 7943.114833 609.624596
458 0.320977 0.375850 0.345083 0.000094 0.472264 0.466092 0.469180 0.000076 0.366363 0.402923 0.382312 0.000049 0.324022 0.377462 0.347008 0.000205 0.317932 0.374239 0.343159 0.000213 0.456657 0.451703 0.454304 0.000143 0.487871 0.480480 0.484057 0.000160 0.363812 0.399734 0.379197 0.000106 0.368914 0.406111 0.385428 0.000111 960.120000 972.290000 964.947067 335.039445 1101.130000 1079.460000 1091.847033 371.775940 7938.750000 7948.250000 7943.205900 628.368635
459 0.321003 0.375674 0.345054 0.000094 0.471797 0.464865 0.469248 0.000074 0.366242 0.402431 0.382312 0.000049 0.324232 0.375131 0.347076 0.000205 0.317775 0.376217 0.343032 0.000212 0.457306 0.450411 0.454476 0.000142 0.486289 0.479318 0.484020 0.000159 0.364154 0.397715 0.379296 0.000106 0.368329 0.407147 0.385329 0.000111 958.860000 970.550000 965.006933 338.718631 1101.360000 1077.760000 1091.875567 373.513440 7939.780000 7951.690000 7943.117500 640.911749
460 0.320965 0.376557 0.345059 0.000095 0.471126 0.466527 0.469353 0.000074 0.366013 0.403548 0.382347 0.000050 0.322873 0.376991 0.347128 0.000207 0.319057 0.376124 0.342990 0.000214 0.457920 0.451341 0.454515 0.000145 0.484332 0.481713 0.484191 0.000155 0.363387 0.399296 0.379344 0.000107 0.368639 0.407800 0.385350 0.000112 962.790000 972.220000 965.137700 340.558632 1101.540000 1079.170000 1091.907767 375.800418 7935.670000 7948.610000 7942.954533 649.174659
461 0.320867 0.376068 0.345093 0.000096 0.470889 0.466281 0.469451 0.000074 0.365874 0.403132 0.382401 0.000050 0.323167 0.376746 0.347182 0.000210 0.318568 0.375391 0.343004 0.000213 0.457536 0.450159 0.454760 0.000144 0.484242 0.482403 0.484143 0.000155 0.363477 0.398770 0.379455 0.000109 0.368270 0.407494 0.385346 0.000110 959.580000 972.810000 964.946200 343.956863 1101.480000 1078.670000 1092.015433 378.155582 7938.940000 7948.520000 7943.038367 650.511787
462 0.320764 0.375279 0.345010 0.000096 0.470304 0.466025 0.469488 0.000074 0.365626 0.402503 0.382353 0.000050 0.322743 0.376632 0.347085 0.000212 0.318786 0.373926 0.342934 0.000212 0.455061 0.452106 0.454748 0.000143 0.485548 0.479945 0.484227 0.000154 0.362438 0.399274 0.379384 0.000110 0.368815 0.405731 0.385322 0.000110 959.330000 974.540000 965.019333 341.967152 1101.230000 1084.210000 1092.051067 384.744720 7939.440000 7941.250000 7942.929600 659.894855
463 0.321221 0.376650 0.344934 0.000097 0.472154 0.467012 0.469557 0.000072 0.366501 0.403759 0.382321 0.000050 0.322795 0.378616 0.346908 0.000213 0.319648 0.374685 0.342960 0.000215 0.456623 0.452219 0.454690 0.000144 0.487685 0.481805 0.484424 0.000151 0.362944 0.400697 0.379243 0.000111 0.370059 0.406821 0.385400 0.000112 961.650000 970.010000 964.908533 344.388378 1101.650000 1086.230000 1092.047167 383.724040 7936.700000 7943.760000 7943.044300 659.373561
464 0.320642 0.376021 0.344790 0.000097 0.471322 0.465510 0.469628 0.000072 0.365846 0.402868 0.382242 0.000051 0.322000 0.379407 0.346583 0.000215 0.319285 0.372635 0.342997 0.000211 0.457736 0.450322 0.454789 0.000142 0.484908 0.480697 0.484467 0.000149 0.362721 0.400682 0.379045 0.000112 0.368972 0.405054 0.385438 0.000111 959.970000 972.910000 964.714367 349.764743 1102.450000 1080.530000 1092.227333 385.088277 7937.580000 7946.560000 7943.058300 661.268052
465 0.321008 0.375175 0.344627 0.000096 0.472118 0.466122 0.469666 0.000071 0.366341 0.402459 0.382139 0.000050 0.322262 0.376783 0.346303 0.000212 0.319754 0.373566 0.342951 0.000212 0.456339 0.452708 0.454883 0.000140 0.487896 0.479535 0.484449 0.000148 0.362485 0.399561 0.378877 0.000111 0.370197 0.405357 0.385400 0.000109 961.070000 972.990000 964.901100 342.096341 1102.370000 1083.910000 1092.245567 387.113071 7936.560000 7943.100000 7942.853333 654.409023
466 0.320672 0.376431 0.344546 0.000096 0.470778 0.464271 0.469724 0.000072 0.365704 0.402783 0.382100 0.000050 0.321921 0.381123 0.346187 0.000218 0.319423 0.371739 0.342906 0.000208 0.455844 0.448118 0.454926 0.000142 0.485712 0.480424 0.484522 0.000147 0.362098 0.401221 0.378809 0.000113 0.369310 0.404345 0.385390 0.000109 960.370000 970.750000 965.022767 342.930160 1102.180000 1084.210000 1092.335900 384.645794 7937.450000 7945.040000 7942.641333 652.844499
467 0.320757 0.375357 0.344527 0.000095 0.470890 0.467379 0.469869 0.000072 0.365797 0.402963 0.382129 0.000050 0.322202 0.377030 0.345982 0.000212 0.319312 0.373683 0.343071 0.000212 0.455785 0.452928 0.455034 0.000139 0.485995 0.481831 0.484703 0.000147 0.362277 0.399800 0.378698 0.000111 0.369316 0.406127 0.385561 0.000110 961.130000 973.780000 965.200133 342.814925 1100.570000 1082.990000 1092.413300 381.863104 7938.300000 7943.230000 7942.386567 647.480897
468 0.320993 0.376265 0.344569 0.000094 0.471228 0.467855 0.469732 0.000071 0.366064 0.403742 0.382118 0.000050 0.321736 0.378166 0.346033 0.000209 0.320251 0.374363 0.343104 0.000213 0.457203 0.451991 0.454919 0.000142 0.485253 0.483718 0.484545 0.000147 0.362376 0.400314 0.378699 0.000111 0.369751 0.407170 0.385536 0.000111 960.580000 974.160000 965.410000 340.535849 1099.650000 1081.760000 1092.395367 374.486403 7939.770000 7944.080000 7942.194633 644.744700
469 0.320715 0.375878 0.344619 0.000095 0.471931 0.468402 0.469782 0.000071 0.366080 0.403635 0.382168 0.000050 0.321369 0.376566 0.345984 0.000212 0.320061 0.375189 0.343254 0.000214 0.457238 0.454166 0.454957 0.000139 0.486625 0.482639 0.484607 0.000143 0.362129 0.399846 0.378676 0.000112 0.370030 0.407424 0.385660 0.000111 962.830000 972.760000 965.438467 338.884059 1100.140000 1077.790000 1092.274133 370.306422 7937.030000 7949.450000 7942.287400 641.296965
470 0.320547 0.374943 0.344579 0.000093 0.471157 0.465295 0.469809 0.000070 0.365730 0.402049 0.382148 0.000049 0.321320 0.375993 0.345939 0.000215 0.319774 0.373894 0.343219 0.000213 0.456693 0.448867 0.454958 0.000139 0.485620 0.481722 0.484661 0.000143 0.361932 0.397855 0.378644 0.000113 0.369528 0.406243 0.385651 0.000111 962.640000 967.570000 965.592333 343.098192 1101.220000 1083.410000 1092.220833 361.957425 7936.140000 7949.020000 7942.186833 636.711704
471 0.320401 0.374653 0.344598 0.000094 0.470591 0.469008 0.469817 0.000072 0.365458 0.402959 0.382164 0.000050 0.320624 0.374998 0.345803 0.000216 0.320178 0.374307 0.343393 0.000213 0.454990 0.455206 0.454868 0.000141 0.486191 0.482810 0.484767 0.000145 0.360934 0.399061 0.378523 0.000115 0.369982 0.406858 0.385805 0.000111 961.490000 970.480000 965.772833 343.123254 1100.750000 1081.110000 1092.005833 358.261094 7937.760000 7948.410000 7942.221333 634.373709
472 0.320254 0.375220 0.344626 0.000094 0.472467 0.468159 0.469784 0.000071 0.365918 0.403102 0.382174 0.000050 0.321069 0.374239 0.345724 0.000218 0.319439 0.376202 0.343528 0.000217 0.456323 0.453899 0.454809 0.000140 0.488612 0.482419 0.484759 0.000143 0.361645 0.398137 0.378449 0.000115 0.370191 0.408067 0.385898 0.000113 962.930000 970.620000 965.919100 348.691003 1100.890000 1080.580000 1091.787767 362.432779 7936.180000 7948.800000 7942.293133 638.614637
473 0.320199 0.375274 0.344697 0.000096 0.472106 0.465814 0.469754 0.000073 0.365771 0.402436 0.382214 0.000051 0.321413 0.374436 0.345678 0.000218 0.318984 0.376112 0.343715 0.000224 0.457508 0.450689 0.454779 0.000142 0.486704 0.480939 0.484730 0.000146 0.362241 0.397312 0.378408 0.000116 0.369300 0.407560 0.386020 0.000115 962.760000 973.580000 965.916267 350.450841 1099.410000 1081.080000 1091.696600 359.661030 7937.830000 7945.340000 7942.387133 630.506651
474 0.320355 0.375432 0.344679 0.000095 0.472408 0.467425 0.469700 0.000073 0.365971 0.403030 0.382185 0.000050 0.320706 0.376867 0.345680 0.000218 0.320005 0.373998 0.343677 0.000222 0.457867 0.451940 0.454723 0.000143 0.486949 0.482909 0.484678 0.000145 0.361854 0.399389 0.378393 0.000115 0.370088 0.406671 0.385978 0.000114 962.200000 973.150000 965.986167 351.738550 1099.950000 1084.820000 1091.479800 365.223822 7937.850000 7942.030000 7942.534033 631.542206
475 0.320157 0.375316 0.344635 0.000095 0.472247 0.466018 0.469696 0.000072 0.365784 0.402527 0.382153 0.000050 0.321396 0.375594 0.345579 0.000219 0.318917 0.375039 0.343692 0.000224 0.457365 0.451188 0.454698 0.000140 0.487129 0.480848 0.484693 0.000145 0.362187 0.398272 0.378315 0.000115 0.369381 0.406781 0.385992 0.000114 962.540000 967.800000 966.054067 354.091634 1103.190000 1081.970000 1091.484300 365.424617 7934.270000 7950.230000 7942.461633 634.391267
476 0.319851 0.375351 0.344579 0.000097 0.471425 0.466890 0.469744 0.000073 0.365323 0.402813 0.382129 0.000051 0.321173 0.374761 0.345501 0.000220 0.318530 0.375941 0.343658 0.000228 0.457101 0.453897 0.454675 0.000143 0.485749 0.479884 0.484813 0.000144 0.361951 0.398502 0.378253 0.000116 0.368695 0.407124 0.386004 0.000116 963.510000 971.850000 965.986733 356.692835 1099.860000 1084.480000 1091.638733 368.546783 7936.630000 7943.670000 7942.374533 636.507464
477 0.319876 0.374908 0.344480 0.000096 0.472728 0.469281 0.469809 0.000072 0.365732 0.403220 0.382078 0.000051 0.322265 0.374214 0.345547 0.000221 0.317487 0.375602 0.343413 0.000223 0.457424 0.453819 0.454675 0.000143 0.488033 0.484743 0.484943 0.000145 0.362813 0.398096 0.378285 0.000115 0.368651 0.408345 0.385872 0.000115 962.600000 972.010000 966.167467 356.450849 1100.850000 1078.120000 1091.753433 364.765024 7936.550000 7949.870000 7942.079100 634.465566
478 0.319657 0.374937 0.344372 0.000097 0.472263 0.467548 0.469823 0.000073 0.365439 0.402720 0.382007 0.000051 0.323648 0.376686 0.345496 0.000218 0.315666 0.373189 0.343248 0.000223 0.457361 0.452098 0.454701 0.000144 0.487165 0.482998 0.484945 0.000145 0.363761 0.399309 0.378258 0.000114 0.367116 0.406132 0.385757 0.000116 958.470000 970.250000 966.218367 354.759642 1100.510000 1081.610000 1091.796267 363.709974 7941.020000 7948.140000 7941.985367 626.496494
479 0.320187 0.375412 0.344320 0.000098 0.472066 0.465593 0.469781 0.000074 0.365750 0.402467 0.381958 0.000052 0.320550 0.375965 0.345406 0.000217 0.319824 0.374859 0.343234 0.000224 0.457821 0.450821 0.454659 0.000143 0.486310 0.480366 0.484904 0.000146 0.361731 0.398422 0.378181 0.000113 0.369770 0.406511 0.385735 0.000116 963.880000 975.630000 966.218833 360.857104 1100.610000 1075.720000 1091.718300 364.650527 7935.510000 7948.650000 7942.062867 636.561883
480 0.319977 0.375272 0.344136 0.000096 0.470673 0.466550 0.469818 0.000073 0.365186 0.402655 0.381841 0.000051 0.322411 0.375760 0.345260 0.000214 0.317543 0.374784 0.343011 0.000222 0.454971 0.451732 0.454630 0.000143 0.486375 0.481368 0.485007 0.000144 0.362179 0.398552 0.378071 0.000112 0.368192 0.406759 0.385610 0.000114 959.610000 972.580000 966.179000 374.033775 1098.230000 1079.260000 1091.775067 362.241434 7942.160000 7948.160000 7942.045933 642.670554
481 0.319830 0.375496 0.344123 0.000097 0.470348 0.467511 0.469765 0.000073 0.364986 0.403101 0.381815 0.000051 0.321606 0.374721 0.345338 0.000211 0.318055 0.376272 0.342908 0.000220 0.455662 0.453122 0.454591 0.000142 0.485034 0.481900 0.484938 0.000145 0.361823 0.398241 0.378114 0.000110 0.368149 0.407960 0.385517 0.000114 962.400000 976.200000 966.268200 387.012466 1098.240000 1077.430000 1091.777167 365.233128 7939.360000 7946.370000 7941.954633 649.312071
482 0.320046 0.374613 0.344105 0.000096 0.472567 0.469317 0.469770 0.000072 0.365802 0.403024 0.381805 0.000051 0.321784 0.376159 0.345290 0.000213 0.318308 0.373067 0.342921 0.000218 0.458708 0.452664 0.454632 0.000141 0.486425 0.485971 0.484908 0.000144 0.362861 0.399110 0.378093 0.000112 0.368743 0.406938 0.385517 0.000114 962.770000 974.910000 966.354033 390.845108 1099.310000 1081.920000 1091.609233 365.289359 7937.920000 7943.170000 7942.036733 649.973505
483 0.319764 0.374930 0.344038 0.000096 0.472449 0.468708 0.469736 0.000072 0.365570 0.403063 0.381747 0.000051 0.322261 0.375143 0.345246 0.000211 0.317267 0.374717 0.342830 0.000217 0.456956 0.454343 0.454643 0.000143 0.487943 0.483073 0.484828 0.000144 0.362670 0.398903 0.378065 0.000111 0.368470 0.407223 0.385430 0.000112 959.160000 972.360000 966.379033 392.619810 1100.380000 1084.900000 1091.730433 365.762801 7940.460000 7942.740000 7941.890533 646.058280
484 0.319793 0.375062 0.344000 0.000094 0.471012 0.468795 0.469760 0.000072 0.365159 0.403182 0.381728 0.000050 0.321743 0.375847 0.345170 0.000210 0.317843 0.374277 0.342829 0.000218 0.456369 0.454164 0.454676 0.000141 0.485656 0.483425 0.484844 0.000146 0.362131 0.399342 0.378022 0.000110 0.368187 0.407021 0.385434 0.000113 959.530000 972.050000 966.286833 389.797276 1099.540000 1081.990000 1091.508933 361.126362 7940.930000 7945.960000 7942.204233 644.121034
485 0.320136 0.375316 0.344144 0.000096 0.469520 0.466926 0.469643 0.000074 0.364951 0.402799 0.381794 0.000051 0.321732 0.375504 0.345322 0.000211 0.318541 0.375129 0.342966 0.000218 0.455607 0.450565 0.454673 0.000143 0.483433 0.483287 0.484613 0.000149 0.361894 0.398022 0.378127 0.000111 0.368008 0.407576 0.385460 0.000114 960.570000 974.690000 966.057667 394.209147 1097.530000 1078.050000 1091.379133 362.264345 7941.900000 7947.260000 7942.563200 651.683983
486 0.320092 0.375316 0.344125 0.000095 0.471007 0.468160 0.469624 0.000074 0.365367 0.403169 0.381774 0.000050 0.323091 0.375248 0.345391 0.000210 0.317093 0.375384 0.342858 0.000219 0.454524 0.453007 0.454667 0.000145 0.487490 0.483314 0.484582 0.000150 0.362521 0.398576 0.378174 0.000110 0.368212 0.407763 0.385375 0.000114 960.670000 975.750000 965.992267 390.727936 1097.380000 1080.860000 1091.274567 363.427220 7941.950000 7943.390000 7942.733167 657.857474
487 0.319492 0.375203 0.344164 0.000094 0.472048 0.467126 0.469511 0.000075 0.365259 0.402780 0.381768 0.000050 0.319902 0.375508 0.345584 0.000207 0.319082 0.374898 0.342745 0.000218 0.458518 0.452857 0.454717 0.000145 0.485579 0.481394 0.484304 0.000151 0.361486 0.398713 0.378324 0.000110 0.369031 0.406847 0.385213 0.000114 960.640000 973.650000 965.795533 385.811135 1097.900000 1083.660000 1091.148733 363.392360 7941.460000 7942.690000 7943.055733 649.859346
488 0.319506 0.374523 0.344174 0.000095 0.471737 0.467547 0.469545 0.000075 0.365175 0.402430 0.381785 0.000051 0.320932 0.375151 0.345655 0.000211 0.318080 0.373896 0.342693 0.000213 0.456927 0.452300 0.454680 0.000147 0.486547 0.482794 0.484409 0.000150 0.361730 0.398296 0.378363 0.000110 0.368620 0.406565 0.385208 0.000112 961.600000 972.410000 965.713800 379.811908 1097.720000 1080.690000 1090.911767 367.452630 7940.680000 7946.900000 7943.374433 644.482769
489 0.319746 0.375264 0.344132 0.000095 0.472185 0.468916 0.469441 0.000075 0.365478 0.403359 0.381725 0.000051 0.321227 0.377482 0.345544 0.000209 0.318265 0.373045 0.342719 0.000215 0.456863 0.452780 0.454574 0.000145 0.487506 0.485052 0.484307 0.000151 0.361918 0.400072 0.378253 0.000110 0.369038 0.406647 0.385196 0.000112 962.030000 972.950000 965.731700 371.322111 1099.290000 1081.080000 1090.650467 368.278429 7938.680000 7945.970000 7943.617833 647.721535
490 0.319285 0.374665 0.344098 0.000097 0.471381 0.465653 0.469416 0.000076 0.364914 0.401962 0.381694 0.000052 0.321902 0.377124 0.345369 0.000214 0.316669 0.372207 0.342828 0.000214 0.457350 0.450990 0.454480 0.000148 0.485413 0.480316 0.484351 0.000152 0.362537 0.399283 0.378102 0.000112 0.367292 0.404640 0.385285 0.000112 960.160000 971.810000 965.643000 359.556939 1099.410000 1079.380000 1090.591567 363.471465 7940.430000 7948.810000 7943.765433 640.178979
491 0.319119 0.375163 0.344003 0.000098 0.472561 0.467470 0.469397 0.000076 0.365152 0.402855 0.381621 0.000052 0.319357 0.374087 0.345348 0.000211 0.318882 0.376238 0.342657 0.000216 0.457823 0.452463 0.454461 0.000147 0.487300 0.482477 0.484333 0.000153 0.360896 0.397600 0.378082 0.000111 0.369407 0.408110 0.385160 0.000113 962.190000 976.800000 965.606100 351.900223 1097.900000 1078.350000 1090.430633 358.755913 7939.910000 7944.850000 7943.963267 630.704966
492 0.319355 0.375052 0.343901 0.000098 0.472813 0.466283 0.469350 0.000075 0.365393 0.402421 0.381536 0.000052 0.321065 0.376572 0.345225 0.000212 0.317645 0.373532 0.342578 0.000217 0.457941 0.451976 0.454338 0.000148 0.487686 0.480591 0.484362 0.000150 0.362128 0.399193 0.377959 0.000111 0.368658 0.405650 0.385113 0.000113 964.640000 973.170000 965.552133 349.021154 1097.710000 1081.890000 1090.072867 353.872111 7937.650000 7944.940000 7944.375000 621.402665
493 0.319524 0.376026 0.343747 0.000097 0.471442 0.466609 0.469329 0.000075 0.365099 0.403201 0.381422 0.000051 0.321704 0.376462 0.345073 0.000211 0.317343 0.375591 0.342422 0.000216 0.456413 0.452233 0.454499 0.000146 0.486471 0.480986 0.484159 0.000152 0.362117 0.399193 0.377901 0.000110 0.368081 0.407209 0.384943 0.000113 960.950000 975.140000 965.485700 347.329764 1097.130000 1083.280000 1090.102200 356.429145 7941.920000 7941.580000 7944.412100 616.566759
494 0.319012 0.374539 0.343608 0.000095 0.470936 0.469016 0.469380 0.000075 0.364589 0.402882 0.381340 0.000051 0.320805 0.376499 0.345023 0.000208 0.317218 0.372579 0.342193 0.000214 0.455864 0.452672 0.454530 0.000146 0.486009 0.485360 0.484229 0.000152 0.361323 0.399351 0.377875 0.000109 0.367855 0.406413 0.384804 0.000113 961.220000 974.800000 965.334733 341.625586 1097.580000 1079.350000 1090.164000 356.217980 7941.200000 7945.850000 7944.501267 605.247727
495 0.319266 0.374633 0.343628 0.000096 0.469285 0.468184 0.469308 0.000076 0.364272 0.402698 0.381332 0.000051 0.320577 0.375208 0.345091 0.000207 0.317955 0.374057 0.342166 0.000214 0.453715 0.453050 0.454407 0.000149 0.484855 0.483318 0.484209 0.000151 0.360518 0.398561 0.377886 0.000109 0.368025 0.406835 0.384779 0.000112 960.620000 973.680000 965.350767 333.855235 1097.220000 1079.660000 1090.018267 352.580694 7942.160000 7946.660000 7944.630967 608.309754
496 0.319364 0.374142 0.343599 0.000094 0.471264 0.467366 0.469282 0.000076 0.364934 0.402109 0.381304 0.000050 0.322277 0.375940 0.345019 0.000207 0.316450 0.372343 0.342179 0.000212 0.457196 0.451315 0.454419 0.000148 0.485332 0.483418 0.484146 0.000156 0.362753 0.398553 0.377839 0.000109 0.367115 0.405665 0.384769 0.000112 959.710000 972.210000 965.540933 326.928344 1097.210000 1081.240000 1089.895367 354.868355 7943.080000 7946.550000 7944.563700 605.968893
497 0.318841 0.373756 0.343557 0.000094 0.472562 0.468198 0.469345 0.000075 0.364957 0.402088 0.381294 0.000049 0.321042 0.373999 0.344939 0.000206 0.316639 0.373513 0.342175 0.000214 0.458298 0.453944 0.454566 0.000146 0.486827 0.482452 0.484124 0.000154 0.362219 0.397982 0.377827 0.000108 0.367696 0.406194 0.384760 0.000112 958.260000 968.450000 965.558167 321.320383 1099.450000 1078.480000 1089.858400 350.240100 7942.290000 7953.070000 7944.583433 598.652270
498 0.318693 0.374278 0.343493 0.000095 0.472385 0.465568 0.469368 0.000075 0.364801 0.401665 0.381255 0.000050 0.321301 0.374431 0.344934 0.000205 0.316085 0.374125 0.342052 0.000216 0.458714 0.450698 0.454525 0.000144 0.486057 0.480438 0.484212 0.000152 0.362525 0.397311 0.377811 0.000107 0.367076 0.406019 0.384700 0.000112 960.530000 970.870000 965.478167 323.803896 1097.850000 1077.150000 1089.764467 348.563901 7941.620000 7951.980000 7944.757367 597.232540
499 0.319012 0.374601 0.343538 0.000095 0.472095 0.464709 0.469296 0.000075 0.364937 0.401634 0.381265 0.000050 0.320948 0.375784 0.345064 0.000206 0.317076 0.373419 0.342012 0.000217 0.457086 0.449113 0.454410 0.000144 0.487104 0.480305 0.484182 0.000153 0.361789 0.397782 0.377867 0.000107 0.368085 0.405485 0.384663 0.000113 961.240000 972.510000 965.484667 325.597705 1099.760000 1078.560000 1089.641733 351.188519 7939.000000 7948.930000 7944.873600 601.208552
500 0.319042 0.374337 0.343540 0.000097 0.472345 0.466827 0.469381 0.000075 0.365033 0.402084 0.381293 0.000051 0.321168 0.374869 0.345033 0.000208 0.316917 0.373806 0.342048 0.000215 0.456548 0.454019 0.454525 0.000144 0.488141 0.479635 0.484237 0.000154 0.361782 0.398614 0.377880 0.000108 0.368284 0.405554 0.384705 0.000112 959.510000 970.140000 965.289467 327.896472 1095.430000 1079.980000 1089.306400 350.836587 7945.060000 7949.880000 7945.404133 604.504033
501 0.318862 0.373675 0.343400 0.000097 0.470259 0.467079 0.469374 0.000075 0.364281 0.401696 0.381192 0.000051 0.321004 0.375377 0.345042 0.000209 0.316719 0.371972 0.341758 0.000217 0.454541 0.453714 0.454502 0.000144 0.485977 0.480444 0.484246 0.000157 0.361065 0.398878 0.377880 0.000109 0.367497 0.404514 0.384504 0.000112 959.400000 974.780000 965.244967 331.289882 1098.320000 1080.350000 1089.228900 352.793093 7942.280000 7944.870000 7945.526133 612.184499
502 0.318698 0.373361 0.343354 0.000098 0.471031 0.464328 0.469436 0.000076 0.364398 0.400651 0.381179 0.000051 0.321892 0.375041 0.344982 0.000210 0.315504 0.371680 0.341727 0.000215 0.456766 0.450202 0.454558 0.000143 0.485297 0.478454 0.484315 0.000160 0.362354 0.397589 0.377855 0.000110 0.366442 0.403713 0.384503 0.000111 958.150000 974.700000 965.113667 328.626629 1098.900000 1077.400000 1089.079800 346.061986 7942.950000 7947.900000 7945.806533 605.114068
503 0.318867 0.374610 0.343271 0.000097 0.470753 0.466418 0.469518 0.000074 0.364433 0.402152 0.381145 0.000050 0.321033 0.375053 0.344933 0.000208 0.316700 0.374167 0.341609 0.000216 0.455319 0.450620 0.454668 0.000140 0.486188 0.482216 0.484367 0.000155 0.361319 0.397723 0.377854 0.000108 0.367546 0.406582 0.384437 0.000111 960.430000 972.190000 964.797567 330.676157 1098.870000 1080.710000 1089.310367 342.172845 7940.700000 7947.100000 7945.892067 612.176892
504 0.318910 0.374720 0.343156 0.000096 0.473261 0.466781 0.469506 0.000075 0.365216 0.402338 0.381061 0.000050 0.321803 0.377075 0.344661 0.000206 0.316018 0.372365 0.341651 0.000212 0.458583 0.451059 0.454652 0.000141 0.487939 0.482502 0.484359 0.000157 0.362837 0.399271 0.377658 0.000108 0.367594 0.405406 0.384464 0.000109 960.050000 972.370000 964.584100 327.199381 1098.060000 1076.320000 1089.495667 344.737841 7941.890000 7951.310000 7945.920233 609.517499
505 0.318767 0.374249 0.343076 0.000095 0.471313 0.465972 0.469469 0.000075 0.364531 0.401766 0.380994 0.000050 0.321260 0.374367 0.344541 0.000206 0.316274 0.374132 0.341611 0.000213 0.455709 0.452935 0.454627 0.000144 0.486916 0.479009 0.484312 0.000157 0.361595 0.397937 0.377567 0.000108 0.367467 0.405595 0.384422 0.000108 959.820000 974.870000 964.771167 331.122526 1099.820000 1080.440000 1089.764300 347.292472 7940.360000 7944.690000 7945.464533 617.745746
506 0.319138 0.373672 0.343090 0.000095 0.470797 0.468391 0.469469 0.000074 0.364635 0.402087 0.381004 0.000050 0.321537 0.375009 0.344592 0.000210 0.316739 0.372334 0.341588 0.000213 0.457273 0.454627 0.454601 0.000144 0.484320 0.482154 0.484337 0.000156 0.362258 0.398895 0.377595 0.000110 0.367013 0.405280 0.384413 0.000110 959.080000 969.160000 964.808700 329.938372 1100.220000 1077.090000 1089.754733 343.863493 7940.700000 7953.750000 7945.436567 618.725235
507 0.319160 0.373634 0.343075 0.000095 0.471470 0.467951 0.469422 0.000075 0.364853 0.401930 0.380979 0.000050 0.321497 0.373499 0.344544 0.000206 0.316822 0.373770 0.341605 0.000214 0.455360 0.454078 0.454484 0.000147 0.487580 0.481825 0.484361 0.000153 0.361656 0.397673 0.377526 0.000108 0.368049 0.406187 0.384432 0.000110 958.590000 972.240000 964.761733 331.251047 1100.640000 1078.900000 1090.010400 342.955402 7940.770000 7948.860000 7945.227867 619.267063
508 0.319334 0.373610 0.343091 0.000094 0.471335 0.464571 0.469369 0.000075 0.364934 0.400898 0.380974 0.000050 0.320791 0.375697 0.344552 0.000204 0.317878 0.371523 0.341630 0.000212 0.456921 0.448162 0.454531 0.000147 0.485748 0.480979 0.484206 0.000152 0.361630 0.397437 0.377546 0.000107 0.368239 0.404359 0.384403 0.000110 960.110000 973.410000 964.584900 333.331503 1097.640000 1079.810000 1090.220667 340.303918 7942.250000 7946.780000 7945.194433 624.740221
509 0.318903 0.373704 0.343083 0.000094 0.471024 0.468555 0.469453 0.000076 0.364540 0.402159 0.380994 0.000050 0.320678 0.373682 0.344630 0.000205 0.317128 0.373726 0.341536 0.000213 0.456930 0.453847 0.454591 0.000146 0.485118 0.483263 0.484315 0.000156 0.361554 0.397731 0.377618 0.000107 0.367525 0.406587 0.384370 0.000110 960.280000 970.310000 964.578800 331.044032 1098.940000 1080.220000 1090.342200 340.925059 7940.780000 7949.470000 7945.079000 627.902697
510 0.319323 0.373331 0.343069 0.000094 0.470276 0.466552 0.469378 0.000076 0.364609 0.401297 0.380962 0.000050 0.322085 0.375597 0.344607 0.000203 0.316561 0.371065 0.341531 0.000213 0.456441 0.452071 0.454477 0.000148 0.484110 0.481032 0.484278 0.000156 0.362391 0.398539 0.377568 0.000107 0.366826 0.404055 0.384355 0.000111 960.840000 972.590000 964.490800 331.155445 1097.510000 1080.900000 1090.487233 335.560181 7941.650000 7946.510000 7945.021967 621.793516
511 0.319275 0.373747 0.343132 0.000095 0.470968 0.465558 0.469271 0.000076 0.364783 0.401290 0.380974 0.000050 0.320279 0.374135 0.344795 0.000205 0.318271 0.373359 0.341470 0.000210 0.457169 0.451317 0.454352 0.000148 0.484766 0.479798 0.484191 0.000156 0.361346 0.397290 0.377662 0.000108 0.368219 0.405290 0.384286 0.000110 958.860000 971.210000 964.722800 329.928735 1099.540000 1076.830000 1090.254567 341.844865 7941.600000 7951.960000 7945.022633 629.633558
512 0.319100 0.373124 0.343069 0.000094 0.470505 0.468056 0.469306 0.000076 0.364522 0.401604 0.380940 0.000050 0.321230 0.373619 0.344815 0.000201 0.316971 0.372629 0.341323 0.000213 0.456860 0.453181 0.454379 0.000148 0.484150 0.482930 0.484233 0.000156 0.361919 0.397488 0.377684 0.000105 0.367125 0.405720 0.384196 0.000111 960.420000 974.990000 964.745433 334.056870 1099.840000 1073.940000 1090.438700 349.136530 7939.740000 7951.070000 7944.815867 638.415473
513 0.318859 0.374230 0.343148 0.000095 0.470069 0.467419 0.469299 0.000077 0.364222 0.402187 0.380994 0.000050 0.320901 0.375199 0.344942 0.000204 0.316816 0.373261 0.341355 0.000214 0.454830 0.452486 0.454382 0.000150 0.485308 0.482351 0.484216 0.000158 0.361079 0.398385 0.377774 0.000107 0.367364 0.405988 0.384213 0.000112 959.550000 972.750000 964.832300 335.813484 1098.750000 1078.010000 1090.280400 355.756175 7941.700000 7949.240000 7944.887300 648.890464
514 0.319132 0.373476 0.343245 0.000093 0.468744 0.466265 0.469260 0.000076 0.364016 0.401313 0.381049 0.000050 0.322180 0.375022 0.345043 0.000203 0.316085 0.371930 0.341447 0.000210 0.454758 0.450519 0.454375 0.000148 0.482731 0.482011 0.484144 0.000159 0.361953 0.397671 0.377843 0.000106 0.366079 0.404954 0.384256 0.000111 964.080000 970.890000 965.022867 335.035653 1098.700000 1080.820000 1090.285900 353.873195 7937.220000 7948.290000 7944.691233 641.891702
515 0.318806 0.373799 0.343269 0.000094 0.471283 0.465529 0.469275 0.000076 0.364549 0.401318 0.381071 0.000050 0.320196 0.376202 0.345100 0.000205 0.317415 0.371396 0.341438 0.000212 0.456361 0.450327 0.454527 0.000146 0.486204 0.480730 0.484023 0.000161 0.361046 0.398440 0.377928 0.000107 0.368052 0.404196 0.384214 0.000111 960.890000 967.380000 965.193400 335.089300 1098.430000 1084.290000 1090.299400 358.853432 7940.680000 7948.330000 7944.507200 644.998827
516 0.319281 0.373363 0.343302 0.000096 0.470897 0.466704 0.469221 0.000076 0.364766 0.401366 0.381078 0.000051 0.321778 0.375412 0.345210 0.000207 0.316785 0.371315 0.341394 0.000214 0.456808 0.450771 0.454437 0.000147 0.484987 0.482636 0.484004 0.000159 0.362287 0.398020 0.377978 0.000108 0.367246 0.404711 0.384177 0.000112 960.070000 968.330000 965.502000 338.336765 1097.240000 1078.160000 1090.368100 352.195962 7942.690000 7953.510000 7944.129900 633.379242
517 0.319323 0.373281 0.343196 0.000094 0.470578 0.466180 0.469373 0.000076 0.364700 0.401151 0.381049 0.000050 0.320989 0.374952 0.345026 0.000207 0.317657 0.371611 0.341365 0.000207 0.456549 0.451591 0.454591 0.000145 0.484608 0.480770 0.484155 0.000160 0.361657 0.397943 0.377896 0.000108 0.367743 0.404359 0.384202 0.000108 959.110000 969.950000 965.605000 342.169631 1099.290000 1080.330000 1090.416200 354.528800 7941.600000 7949.720000 7943.978800 641.330375
518 0.318830 0.373422 0.343264 0.000095 0.470643 0.467010 0.469239 0.000078 0.364374 0.401498 0.381056 0.000051 0.320130 0.375065 0.344923 0.000209 0.317530 0.371778 0.341605 0.000208 0.457037 0.453054 0.454568 0.000148 0.484248 0.480965 0.483909 0.000163 0.361202 0.398462 0.377817 0.000109 0.367546 0.404534 0.384296 0.000110 961.200000 969.210000 965.692100 342.345771 1096.350000 1078.070000 1090.235200 359.220906 7942.450000 7952.720000 7944.072700 641.766615
519 0.318912 0.373497 0.343222 0.000094 0.470559 0.467659 0.469147 0.000078 0.364406 0.401746 0.380999 0.000051 0.320580 0.376419 0.344873 0.000207 0.317245 0.370575 0.341570 0.000207 0.456719 0.453474 0.454484 0.000148 0.484399 0.481844 0.483810 0.000168 0.361422 0.399535 0.377756 0.000108 0.367391 0.403956 0.384242 0.000110 960.670000 971.820000 965.564500 342.438002 1098.910000 1079.140000 1090.253600 360.919394 7940.420000 7949.040000 7944.181900 642.603368
520 0.319087 0.373717 0.343225 0.000095 0.470423 0.466747 0.469062 0.000077 0.364488 0.401626 0.380976 0.000051 0.322114 0.375033 0.344932 0.000210 0.316059 0.372401 0.341518 0.000205 0.456134 0.451452 0.454429 0.000150 0.484712 0.482042 0.483696 0.000163 0.362320 0.397959 0.377781 0.000109 0.366655 0.405293 0.384171 0.000108 961.100000 973.300000 965.624633 344.269037 1097.210000 1079.800000 1090.127133 362.396671 7941.690000 7946.900000 7944.248233 637.824403
521 0.319064 0.374036 0.343195 0.000096 0.470411 0.466259 0.469007 0.000077 0.364468 0.401703 0.380939 0.000051 0.320487 0.376380 0.344848 0.000210 0.317641 0.371693 0.341543 0.000208 0.456308 0.451167 0.454519 0.000148 0.484514 0.481352 0.483496 0.000167 0.361233 0.398816 0.377750 0.000108 0.367703 0.404591 0.384128 0.000111 959.370000 974.580000 965.642033 348.082013 1096.490000 1078.150000 1089.967033 361.384437 7944.140000 7947.270000 7944.390933 637.681785
522 0.318957 0.373496 0.342984 0.000095 0.469941 0.466412 0.468960 0.000079 0.364253 0.401371 0.380777 0.000051 0.320889 0.375181 0.344536 0.000208 0.317026 0.371811 0.341432 0.000205 0.456461 0.452484 0.454605 0.000149 0.483421 0.480341 0.483315 0.000168 0.361560 0.398372 0.377557 0.000108 0.366945 0.404370 0.383997 0.000109 961.370000 971.850000 965.312333 353.854488 1096.570000 1078.200000 1089.926933 356.117126 7942.060000 7949.950000 7944.760733 632.045601
523 0.318629 0.372930 0.342964 0.000096 0.472078 0.466740 0.468914 0.000077 0.364664 0.401073 0.380749 0.000051 0.319662 0.374930 0.344353 0.000208 0.317595 0.370930 0.341574 0.000208 0.458312 0.451708 0.454570 0.000145 0.485844 0.481772 0.483257 0.000168 0.361257 0.397963 0.377418 0.000108 0.368070 0.404182 0.384079 0.000110 961.100000 972.900000 965.047500 353.543393 1097.220000 1078.360000 1089.753800 359.118323 7941.680000 7948.740000 7945.198700 638.019608
524 0.318961 0.373079 0.342902 0.000095 0.471921 0.467239 0.468848 0.000077 0.364849 0.401327 0.380686 0.000051 0.321455 0.373988 0.344253 0.000208 0.316467 0.372171 0.341552 0.000207 0.458041 0.452583 0.454603 0.000143 0.485801 0.481895 0.483093 0.000168 0.362431 0.397566 0.377358 0.000107 0.367267 0.405088 0.384014 0.000110 961.190000 975.050000 965.140500 359.513652 1098.540000 1076.700000 1089.685167 362.261881 7940.270000 7948.250000 7945.174333 649.829626
525 0.318969 0.374001 0.342904 0.000095 0.472206 0.466422 0.468926 0.000079 0.364940 0.401727 0.380711 0.000051 0.319954 0.375329 0.344072 0.000208 0.317983 0.372672 0.341737 0.000209 0.458505 0.451530 0.454717 0.000145 0.485908 0.481315 0.483134 0.000169 0.361519 0.398189 0.377265 0.000107 0.368361 0.405265 0.384156 0.000110 960.320000 974.340000 965.069867 354.224094 1097.460000 1078.570000 1089.666433 365.306110 7942.220000 7947.090000 7945.263700 645.491263
526 0.319096 0.372396 0.343019 0.000093 0.470148 0.466622 0.468807 0.000078 0.364412 0.400664 0.380755 0.000049 0.321056 0.372738 0.344147 0.000207 0.317136 0.372055 0.341891 0.000208 0.455511 0.452407 0.454674 0.000143 0.484784 0.480836 0.482939 0.000166 0.361392 0.396639 0.377305 0.000107 0.367431 0.404689 0.384205 0.000109 959.560000 974.420000 965.160133 348.589003 1098.920000 1076.070000 1089.513567 365.756859 7941.520000 7949.510000 7945.326300 640.973244
527 0.319072 0.373211 0.342971 0.000094 0.472238 0.464800 0.468984 0.000079 0.365022 0.400688 0.380775 0.000050 0.320952 0.374798 0.344011 0.000207 0.317193 0.371623 0.341932 0.000210 0.456828 0.448204 0.454748 0.000144 0.487647 0.481396 0.483220 0.000169 0.361715 0.396820 0.377232 0.000107 0.368329 0.404555 0.384318 0.000111 963.340000 973.140000 965.395033 345.921001 1097.680000 1079.360000 1089.406433 366.811414 7938.980000 7947.500000 7945.198533 640.564523
528 0.319047 0.373535 0.342939 0.000094 0.472267 0.465764 0.468994 0.000078 0.365013 0.401204 0.380755 0.000049 0.321873 0.373154 0.343841 0.000207 0.316220 0.373917 0.342037 0.000209 0.458106 0.452322 0.454800 0.000143 0.486427 0.479205 0.483187 0.000168 0.362743 0.396904 0.377128 0.000107 0.367282 0.405503 0.384382 0.000109 962.070000 972.460000 965.541367 345.421069 1097.050000 1078.510000 1089.195767 367.794271 7940.880000 7949.030000 7945.262867 646.335785
529 0.318452 0.372844 0.342848 0.000095 0.471266 0.465970 0.469046 0.000078 0.364296 0.400781 0.380708 0.000050 0.319246 0.374471 0.343827 0.000210 0.317658 0.371216 0.341870 0.000207 0.456980 0.450251 0.454848 0.000144 0.485552 0.481690 0.483244 0.000169 0.360566 0.397205 0.377133 0.000109 0.368026 0.404358 0.384282 0.000109 962.850000 970.400000 965.794567 342.404429 1095.120000 1076.730000 1089.153233 367.849500 7942.030000 7952.870000 7945.052200 638.597980
530 0.318723 0.373698 0.342840 0.000095 0.471169 0.465944 0.469005 0.000079 0.364457 0.401372 0.380690 0.000050 0.319825 0.372691 0.343768 0.000209 0.317621 0.374705 0.341913 0.000208 0.456156 0.450256 0.454792 0.000145 0.486182 0.481632 0.483218 0.000170 0.360724 0.395960 0.377075 0.000108 0.368189 0.406783 0.384304 0.000109 964.650000 970.540000 965.952233 344.313599 1095.220000 1078.030000 1089.037633 365.112887 7940.130000 7951.430000 7945.010133 647.714480
531 0.318997 0.374007 0.342841 0.000096 0.472869 0.468428 0.469003 0.000078 0.365158 0.402333 0.380690 0.000050 0.320565 0.375008 0.343667 0.000208 0.317429 0.373007 0.342016 0.000213 0.458701 0.453504 0.454758 0.000144 0.487037 0.483352 0.483248 0.000167 0.362005 0.398557 0.376994 0.000107 0.368312 0.406110 0.384386 0.000111 960.510000 973.610000 966.033133 342.503477 1096.510000 1074.480000 1088.724333 358.189381 7942.980000 7951.910000 7945.242533 636.132747
532 0.318726 0.373779 0.342810 0.000093 0.471659 0.467548 0.469075 0.000078 0.364606 0.401909 0.380690 0.000049 0.318493 0.372640 0.343752 0.000208 0.318958 0.374917 0.341869 0.000208 0.456986 0.453000 0.454787 0.000142 0.486333 0.482096 0.483362 0.000172 0.360041 0.396748 0.377063 0.000107 0.369171 0.407071 0.384317 0.000110 962.970000 970.920000 966.389533 340.540480 1096.190000 1077.980000 1088.715167 349.478928 7940.840000 7951.100000 7944.895300 621.343647
533 0.319322 0.373308 0.342989 0.000093 0.472012 0.465031 0.469204 0.000078 0.365129 0.400825 0.380853 0.000048 0.319655 0.374731 0.343956 0.000206 0.318988 0.371885 0.342021 0.000209 0.458283 0.449132 0.454924 0.000146 0.485742 0.480930 0.483483 0.000169 0.361244 0.397051 0.377246 0.000106 0.369014 0.404598 0.384460 0.000110 962.370000 970.410000 966.481467 345.416469 1095.470000 1075.650000 1088.574100 349.635100 7942.160000 7953.940000 7944.944433 633.122461
534 0.318757 0.373412 0.343052 0.000093 0.472642 0.465984 0.469289 0.000078 0.364923 0.401183 0.380923 0.000049 0.318703 0.374797 0.343939 0.000209 0.318812 0.372027 0.342166 0.000211 0.457656 0.451082 0.454975 0.000143 0.487629 0.480886 0.483603 0.000166 0.360389 0.397682 0.377250 0.000107 0.369457 0.404685 0.384597 0.000110 963.390000 975.590000 966.471633 346.427749 1093.980000 1077.290000 1088.362900 349.041189 7942.630000 7947.120000 7945.165467 639.557735
535 0.319028 0.373428 0.342976 0.000094 0.472557 0.465577 0.469380 0.000077 0.365087 0.401073 0.380898 0.000049 0.318626 0.374129 0.343703 0.000207 0.319430 0.372727 0.342250 0.000210 0.458036 0.451095 0.455097 0.000145 0.487079 0.480058 0.483664 0.000166 0.360449 0.397219 0.377121 0.000107 0.369724 0.404926 0.384674 0.000110 964.170000 971.820000 966.721533 340.899904 1094.070000 1077.030000 1088.333433 350.521750 7941.760000 7951.150000 7944.945033 642.773175
536 0.318940 0.373453 0.342877 0.000092 0.472158 0.466765 0.469469 0.000076 0.364906 0.401447 0.380854 0.000048 0.319534 0.375837 0.343596 0.000207 0.318346 0.371069 0.342158 0.000209 0.457360 0.452225 0.455094 0.000141 0.486955 0.481306 0.483843 0.000162 0.360882 0.398753 0.377045 0.000107 0.368929 0.404140 0.384664 0.000109 966.920000 971.560000 966.890267 341.693083 1095.200000 1076.930000 1088.360967 347.810484 7937.880000 7951.510000 7944.748767 643.955820
537 0.318626 0.374117 0.342962 0.000093 0.471587 0.468147 0.469586 0.000074 0.364514 0.402326 0.380949 0.000049 0.318765 0.375662 0.343607 0.000208 0.318486 0.372571 0.342316 0.000211 0.457721 0.453350 0.455252 0.000140 0.485453 0.482944 0.483919 0.000162 0.360452 0.398969 0.377101 0.000108 0.368576 0.405683 0.384797 0.000109 963.250000 973.370000 966.992100 346.423846 1096.750000 1077.130000 1088.215467 347.901711 7940.000000 7949.500000 7944.792433 649.127977
538 0.318731 0.375054 0.343019 0.000094 0.471815 0.466012 0.469542 0.000075 0.364656 0.402341 0.380976 0.000049 0.318431 0.376319 0.343714 0.000210 0.319032 0.373789 0.342323 0.000212 0.455966 0.453137 0.455111 0.000139 0.487665 0.478887 0.483974 0.000162 0.359691 0.399364 0.377133 0.000109 0.369621 0.405318 0.384819 0.000110 963.030000 973.260000 967.117600 356.992896 1099.210000 1077.130000 1088.078133 345.039970 7937.760000 7949.610000 7944.804267 648.171834
539 0.318624 0.373701 0.342928 0.000094 0.471999 0.466767 0.469713 0.000074 0.364636 0.401621 0.380963 0.000049 0.320016 0.376092 0.343545 0.000211 0.317232 0.371310 0.342310 0.000214 0.457479 0.452402 0.455296 0.000138 0.486519 0.481131 0.484129 0.000159 0.361255 0.398985 0.377071 0.000110 0.368018 0.404256 0.384856 0.000111 966.530000 971.040000 967.368033 363.601917 1096.710000 1077.100000 1088.166633 348.646290 7936.760000 7951.860000 7944.465333 653.325863
540 0.318706 0.373087 0.342887 0.000098 0.472581 0.465756 0.469777 0.000074 0.364868 0.400887 0.380954 0.000051 0.319059 0.374291 0.343449 0.000217 0.318353 0.371882 0.342326 0.000219 0.457789 0.451085 0.455333 0.000137 0.487372 0.480426 0.484222 0.000160 0.360678 0.397329 0.377014 0.000112 0.369058 0.404446 0.384895 0.000113 963.340000 970.410000 967.473833 369.344401 1095.690000 1078.850000 1088.331400 350.407934 7940.970000 7950.740000 7944.194767 649.527624
541 0.318444 0.373075 0.342727 0.000097 0.472438 0.467340 0.469853 0.000074 0.364642 0.401354 0.380865 0.000051 0.318517 0.372814 0.343293 0.000215 0.318372 0.373336 0.342161 0.000218 0.458603 0.453071 0.455385 0.000138 0.486273 0.481608 0.484321 0.000161 0.360542 0.396891 0.376920 0.000112 0.368742 0.405818 0.384809 0.000114 963.210000 968.650000 967.550967 373.866600 1097.240000 1078.270000 1088.515633 359.866181 7939.550000 7953.080000 7943.933400 660.738754
542 0.318390 0.373761 0.342637 0.000098 0.471193 0.468968 0.469923 0.000075 0.364231 0.402323 0.380823 0.000051 0.318041 0.372819 0.343340 0.000219 0.318739 0.374704 0.341934 0.000220 0.457303 0.454236 0.455428 0.000139 0.485084 0.483701 0.484418 0.000159 0.359819 0.397244 0.376967 0.000114 0.368643 0.407403 0.384679 0.000115 964.370000 971.140000 967.915333 376.090530 1094.180000 1079.440000 1088.244400 356.581447 7941.450000 7949.420000 7943.840267 666.085485
543 0.318401 0.374247 0.342716 0.000098 0.471847 0.466264 0.469950 0.000073 0.364435 0.401852 0.380886 0.000051 0.318627 0.374516 0.343334 0.000221 0.318175 0.373978 0.342097 0.000225 0.457699 0.451171 0.455475 0.000135 0.485996 0.481358 0.484425 0.000159 0.360348 0.397513 0.376976 0.000115 0.368521 0.406192 0.384796 0.000117 966.320000 971.580000 968.145267 368.089207 1095.840000 1078.190000 1087.979133 358.393130 7937.840000 7950.230000 7943.875600 671.179057
544 0.318418 0.373012 0.342610 0.000096 0.472131 0.465541 0.470021 0.000073 0.364532 0.400771 0.380833 0.000050 0.319347 0.373216 0.343242 0.000221 0.317488 0.372808 0.341977 0.000220 0.458054 0.453432 0.455540 0.000137 0.486208 0.477649 0.484503 0.000156 0.360960 0.397281 0.376931 0.000114 0.368104 0.404261 0.384735 0.000115 964.640000 968.160000 968.290367 364.398975 1095.120000 1078.880000 1087.975767 357.028085 7940.240000 7952.960000 7943.733867 670.880594
545 0.318554 0.373698 0.342548 0.000095 0.472814 0.467262 0.469862 0.000073 0.364832 0.401767 0.380742 0.000050 0.319012 0.373288 0.343071 0.000218 0.318096 0.374107 0.342024 0.000221 0.458086 0.451672 0.455390 0.000135 0.487541 0.482853 0.484333 0.000155 0.360734 0.396803 0.376767 0.000113 0.368930 0.406731 0.384717 0.000115 967.110000 972.660000 968.382733 362.430374 1092.510000 1078.170000 1087.673100 355.221270 7940.380000 7949.170000 7943.944167 679.668919
546 0.318440 0.373155 0.342584 0.000095 0.472422 0.466615 0.469955 0.000072 0.364635 0.401193 0.380796 0.000050 0.318071 0.372950 0.342931 0.000217 0.318809 0.373360 0.342238 0.000226 0.457409 0.451611 0.455478 0.000135 0.487435 0.481619 0.484432 0.000154 0.359872 0.396548 0.376695 0.000112 0.369397 0.405838 0.384896 0.000118 966.060000 973.780000 968.458867 358.190970 1094.940000 1077.170000 1087.260133 346.342703 7939.000000 7949.050000 7944.281000 672.892342
547 0.318684 0.372557 0.342602 0.000095 0.472643 0.467996 0.469913 0.000072 0.364872 0.401189 0.380795 0.000050 0.319410 0.372830 0.343024 0.000221 0.317958 0.372285 0.342180 0.000223 0.457693 0.454658 0.455445 0.000132 0.487594 0.481333 0.484381 0.000151 0.360895 0.397378 0.376750 0.000114 0.368848 0.404999 0.384840 0.000116 966.210000 975.190000 968.587400 362.943133 1090.610000 1076.610000 1087.042700 344.708464 7943.180000 7948.200000 7944.369900 679.830426
548 0.318462 0.374095 0.342570 0.000096 0.471901 0.467575 0.469942 0.000072 0.364493 0.402139 0.380782 0.000050 0.318957 0.372852 0.343146 0.000218 0.317966 0.375338 0.341995 0.000223 0.457628 0.453015 0.455516 0.000133 0.486174 0.482135 0.484368 0.000153 0.360558 0.396901 0.376857 0.000113 0.368429 0.407377 0.384707 0.000116 965.630000 975.100000 968.920433 361.572206 1091.770000 1079.080000 1086.709167 338.889246 7942.600000 7945.820000 7944.370400 673.991298
549 0.318800 0.373234 0.342522 0.000094 0.472692 0.467361 0.469860 0.000072 0.364968 0.401472 0.380724 0.000050 0.320010 0.374823 0.343069 0.000217 0.317590 0.371645 0.341976 0.000221 0.457861 0.454382 0.455528 0.000133 0.487524 0.480340 0.484192 0.000153 0.361365 0.398691 0.376807 0.000112 0.368570 0.404254 0.384641 0.000115 964.050000 971.880000 969.201833 358.000224 1092.560000 1077.150000 1086.533633 340.893507 7943.390000 7950.970000 7944.264533 674.797016
550 0.318742 0.372640 0.342517 0.000092 0.472175 0.466597 0.469712 0.000073 0.364772 0.400827 0.380675 0.000049 0.320570 0.372786 0.342983 0.000210 0.316913 0.372494 0.342050 0.000220 0.456529 0.452263 0.455415 0.000133 0.487822 0.480931 0.484010 0.000153 0.361358 0.396629 0.376713 0.000109 0.368186 0.405025 0.384638 0.000115 966.730000 975.470000 969.239500 360.311870 1093.770000 1075.700000 1086.323500 343.191838 7939.500000 7948.830000 7944.437000 673.698659
551 0.319037 0.373210 0.342601 0.000094 0.473024 0.467982 0.469739 0.000072 0.365233 0.401641 0.380743 0.000049 0.320337 0.374384 0.343094 0.000209 0.317736 0.372036 0.342109 0.000221 0.457883 0.452896 0.455451 0.000133 0.488166 0.483067 0.484027 0.000151 0.361601 0.397937 0.376801 0.000109 0.368865 0.405345 0.384684 0.000115 964.530000 976.160000 969.172867 364.014639 1092.440000 1073.410000 1085.882633 341.863201 7943.030000 7950.430000 7944.944500 677.012565
552 0.318888 0.372880 0.342618 0.000093 0.472666 0.465728 0.469827 0.000070 0.365021 0.400734 0.380781 0.000049 0.321453 0.372481 0.343094 0.000209 0.316322 0.373279 0.342143 0.000223 0.458709 0.451161 0.455535 0.000131 0.486623 0.480296 0.484118 0.000149 0.362630 0.396085 0.376826 0.000109 0.367413 0.405384 0.384735 0.000115 968.270000 976.220000 969.438467 364.824369 1091.930000 1078.400000 1085.532100 338.713037 7939.800000 7945.380000 7945.029433 674.793741
553 0.318748 0.373540 0.342722 0.000093 0.471831 0.465712 0.469709 0.000072 0.364673 0.401191 0.380818 0.000049 0.318414 0.374404 0.343395 0.000210 0.319082 0.372675 0.342050 0.000220 0.457944 0.450569 0.455332 0.000132 0.485718 0.480856 0.484086 0.000155 0.360273 0.397254 0.376976 0.000110 0.369072 0.405129 0.384661 0.000114 965.720000 974.210000 969.464367 369.327754 1092.940000 1072.050000 1085.172467 343.785689 7941.340000 7953.740000 7945.363167 685.150867
554 0.318679 0.373293 0.342788 0.000093 0.471549 0.465404 0.469720 0.000072 0.364540 0.400927 0.380868 0.000049 0.319749 0.373724 0.343578 0.000210 0.317610 0.372863 0.341998 0.000219 0.458474 0.448807 0.455351 0.000134 0.484624 0.482001 0.484089 0.000153 0.361366 0.396249 0.377110 0.000110 0.367714 0.405605 0.384625 0.000115 966.870000 978.370000 969.695467 372.944332 1093.070000 1073.280000 1084.963933 340.193504 7940.060000 7948.350000 7945.340600 684.827060
555 0.318398 0.374014 0.342828 0.000095 0.471778 0.467037 0.469706 0.000073 0.364412 0.401921 0.380892 0.000050 0.320554 0.373144 0.343675 0.000213 0.316242 0.374883 0.341982 0.000219 0.456769 0.450054 0.455377 0.000133 0.486786 0.484019 0.484035 0.000155 0.361418 0.396217 0.377185 0.000111 0.367405 0.407624 0.384598 0.000114 967.760000 976.430000 969.849400 368.570223 1092.580000 1072.090000 1084.652333 340.390827 7939.660000 7951.480000 7945.498267 671.697871
556 0.318665 0.373630 0.342800 0.000095 0.471166 0.467060 0.469738 0.000073 0.364415 0.401659 0.380881 0.000050 0.319537 0.371728 0.343691 0.000213 0.317793 0.375533 0.341908 0.000219 0.456877 0.452811 0.455470 0.000133 0.485456 0.481308 0.484007 0.000157 0.360739 0.396053 0.377225 0.000110 0.368092 0.407266 0.384538 0.000115 969.660000 979.940000 970.008433 364.978058 1093.270000 1072.090000 1084.700200 346.065865 7937.070000 7947.970000 7945.291367 667.654809
557 0.318465 0.374391 0.342746 0.000095 0.472772 0.467090 0.469690 0.000074 0.364757 0.402201 0.380830 0.000050 0.319980 0.374267 0.343753 0.000212 0.316949 0.374514 0.341740 0.000219 0.458357 0.450751 0.455357 0.000135 0.487186 0.483430 0.484023 0.000159 0.361493 0.397212 0.377234 0.000110 0.368020 0.407189 0.384425 0.000115 965.070000 974.320000 969.997733 367.468029 1095.750000 1074.710000 1084.579900 353.539572 7939.180000 7950.970000 7945.422367 667.904834
558 0.319228 0.374021 0.342733 0.000096 0.472062 0.464885 0.469668 0.000074 0.365078 0.401281 0.380814 0.000050 0.319744 0.374463 0.343704 0.000216 0.318711 0.373580 0.341763 0.000223 0.458549 0.450346 0.455453 0.000133 0.485574 0.479425 0.483883 0.000161 0.361386 0.397228 0.377229 0.000112 0.368770 0.405334 0.384399 0.000116 964.290000 975.760000 970.185100 366.371407 1091.620000 1070.960000 1084.429233 362.270628 7944.090000 7953.280000 7945.385667 680.541259
559 0.318860 0.373009 0.342692 0.000094 0.471514 0.466472 0.469679 0.000076 0.364656 0.401048 0.380788 0.000050 0.320727 0.375439 0.343618 0.000214 0.316993 0.370580 0.341766 0.000220 0.458242 0.452240 0.455343 0.000135 0.484787 0.480705 0.484015 0.000166 0.361981 0.398479 0.377135 0.000112 0.367331 0.403617 0.384441 0.000116 964.790000 977.150000 970.173200 361.513519 1094.070000 1073.670000 1084.412233 363.584577 7941.140000 7949.180000 7945.414567 669.245149
560 0.318572 0.372759 0.342722 0.000095 0.471513 0.467386 0.469631 0.000074 0.364455 0.401147 0.380795 0.000050 0.319346 0.374337 0.343719 0.000214 0.317798 0.371182 0.341725 0.000223 0.457972 0.453022 0.455309 0.000133 0.485054 0.481750 0.483954 0.000162 0.360934 0.397942 0.377196 0.000111 0.367975 0.404352 0.384394 0.000116 967.400000 975.650000 970.375633 356.495179 1090.130000 1074.790000 1084.207033 368.047012 7942.470000 7949.560000 7945.417333 669.591717
561 0.318750 0.373216 0.342669 0.000094 0.472392 0.467836 0.469754 0.000075 0.364843 0.401602 0.380795 0.000049 0.320600 0.374319 0.343844 0.000213 0.316900 0.372112 0.341495 0.000226 0.457961 0.454190 0.455445 0.000134 0.486824 0.481482 0.484064 0.000165 0.361808 0.398280 0.377324 0.000110 0.367877 0.404923 0.384266 0.000118 968.750000 980.040000 970.426867 360.699465 1089.480000 1071.380000 1083.923667 361.715897 7941.770000 7948.580000 7945.649467 665.536838
562 0.318483 0.373333 0.342745 0.000095 0.470645 0.467289 0.469734 0.000076 0.364131 0.401520 0.380842 0.000049 0.320877 0.374044 0.343961 0.000214 0.316088 0.372622 0.341528 0.000225 0.455645 0.455331 0.455365 0.000136 0.485645 0.479248 0.484104 0.000165 0.361308 0.398430 0.377382 0.000111 0.366955 0.404610 0.384301 0.000116 966.550000 977.720000 970.311900 359.809318 1090.940000 1073.690000 1083.760667 360.610024 7942.510000 7948.590000 7945.927433 671.393432
563 0.318377 0.373329 0.342793 0.000094 0.472187 0.467021 0.469776 0.000074 0.364520 0.401437 0.380888 0.000049 0.320151 0.373798 0.344117 0.000214 0.316602 0.372861 0.341468 0.000223 0.457302 0.454459 0.455375 0.000134 0.487072 0.479583 0.484178 0.000162 0.361296 0.397997 0.377494 0.000111 0.367743 0.404877 0.384281 0.000116 967.100000 975.740000 970.124133 356.551368 1091.800000 1074.390000 1083.672300 360.210385 7941.100000 7949.870000 7946.203567 676.065119
564 0.318351 0.373462 0.342755 0.000094 0.470807 0.466182 0.469808 0.000075 0.364088 0.401278 0.380871 0.000050 0.319851 0.373887 0.344116 0.000215 0.316851 0.373036 0.341393 0.000225 0.456822 0.452242 0.455354 0.000135 0.484792 0.480122 0.484261 0.000162 0.360943 0.397394 0.377487 0.000112 0.367233 0.405162 0.384254 0.000118 966.300000 981.030000 970.179133 355.189879 1090.300000 1075.470000 1083.498867 359.367888 7943.400000 7943.500000 7946.322000 670.153121
565 0.318719 0.373179 0.342708 0.000095 0.472807 0.467396 0.469856 0.000075 0.364946 0.401444 0.380853 0.000050 0.319379 0.375084 0.344007 0.000221 0.318060 0.371274 0.341410 0.000225 0.458524 0.452938 0.455509 0.000134 0.487090 0.481853 0.484203 0.000165 0.361122 0.398440 0.377458 0.000114 0.368769 0.404448 0.384248 0.000117 966.970000 973.490000 970.245267 360.881463 1089.360000 1074.580000 1083.421700 356.958544 7943.670000 7951.930000 7946.333033 672.373044
566 0.318961 0.372596 0.342700 0.000094 0.471949 0.465741 0.469750 0.000075 0.364857 0.400540 0.380815 0.000050 0.320494 0.371975 0.343916 0.000221 0.317428 0.373218 0.341483 0.000227 0.458598 0.449682 0.455514 0.000135 0.485300 0.481800 0.483985 0.000164 0.361925 0.395287 0.377396 0.000113 0.367790 0.405792 0.384233 0.000119 965.090000 977.140000 970.473933 356.289172 1093.300000 1075.090000 1083.223633 354.918769 7941.610000 7947.770000 7946.302433 659.929532
567 0.318787 0.373333 0.342706 0.000095 0.472058 0.468146 0.469812 0.000074 0.364768 0.401777 0.380838 0.000050 0.319693 0.373428 0.343941 0.000226 0.317881 0.373238 0.341471 0.000229 0.457429 0.453411 0.455526 0.000133 0.486688 0.482882 0.484098 0.000166 0.361014 0.397423 0.377417 0.000116 0.368523 0.406131 0.384259 0.000121 965.690000 977.620000 970.503500 358.359265 1088.650000 1070.840000 1082.986667 359.659797 7945.660000 7951.540000 7946.509833 655.680506
568 0.318486 0.373540 0.342761 0.000093 0.472121 0.468299 0.469744 0.000075 0.364576 0.401968 0.380856 0.000049 0.322284 0.374920 0.343944 0.000224 0.314688 0.372160 0.341578 0.000224 0.457510 0.453957 0.455573 0.000135 0.486733 0.482641 0.483916 0.000167 0.362852 0.398631 0.377433 0.000115 0.366301 0.405304 0.384279 0.000118 968.450000 976.840000 970.491133 362.140291 1089.820000 1071.300000 1082.817900 367.595514 7941.730000 7951.860000 7946.690967 664.439360
569 0.318799 0.373708 0.342742 0.000093 0.471625 0.466830 0.469808 0.000075 0.364647 0.401645 0.380862 0.000049 0.321032 0.376190 0.343848 0.000224 0.316567 0.371227 0.341636 0.000225 0.457980 0.451920 0.455738 0.000136 0.485270 0.481740 0.483878 0.000166 0.362116 0.398909 0.377415 0.000115 0.367178 0.404381 0.384308 0.000118 968.040000 975.760000 970.625167 365.143573 1091.210000 1071.840000 1082.773033 372.770806 7940.750000 7952.400000 7946.601800 672.108075
570 0.318549 0.374211 0.342905 0.000095 0.471854 0.466015 0.469688 0.000075 0.364540 0.401752 0.380940 0.000050 0.321075 0.378265 0.344025 0.000224 0.316022 0.370158 0.341785 0.000228 0.457384 0.450757 0.455578 0.000134 0.486324 0.481272 0.483799 0.000165 0.361968 0.400013 0.377491 0.000115 0.367113 0.403492 0.384389 0.000119 966.010000 978.950000 970.999800 366.942209 1091.030000 1077.190000 1082.629100 374.513897 7942.960000 7943.860000 7946.371100 670.170796
571 0.318561 0.373390 0.343009 0.000094 0.473045 0.466866 0.469794 0.000074 0.364906 0.401433 0.381045 0.000050 0.320696 0.376437 0.344284 0.000221 0.316426 0.370344 0.341734 0.000233 0.458540 0.453108 0.455674 0.000135 0.487551 0.480623 0.483915 0.000165 0.362049 0.399438 0.377701 0.000113 0.367763 0.403428 0.384388 0.000121 967.240000 979.310000 971.333767 369.567762 1090.710000 1071.140000 1082.262767 373.964062 7942.050000 7949.550000 7946.403467 674.069365
572 0.319061 0.373583 0.343012 0.000094 0.471287 0.468410 0.469860 0.000074 0.364729 0.402031 0.381066 0.000049 0.320570 0.375506 0.344427 0.000223 0.317551 0.371661 0.341597 0.000231 0.457720 0.452918 0.455655 0.000133 0.484854 0.483901 0.484065 0.000165 0.361715 0.398730 0.377795 0.000114 0.367742 0.405333 0.384338 0.000120 968.340000 977.630000 971.621533 370.077045 1090.180000 1076.200000 1082.080900 370.970166 7941.480000 7946.170000 7946.297567 671.430553
573 0.318947 0.373168 0.342927 0.000094 0.470866 0.467931 0.469940 0.000074 0.364522 0.401597 0.381031 0.000049 0.322206 0.374907 0.344351 0.000221 0.315687 0.371428 0.341503 0.000230 0.456291 0.453972 0.455749 0.000133 0.485441 0.481890 0.484131 0.000165 0.362431 0.398627 0.377770 0.000114 0.366613 0.404567 0.384292 0.000119 969.950000 980.110000 971.583133 358.929386 1086.300000 1071.410000 1081.882900 380.735759 7943.750000 7948.480000 7946.533967 674.696571
574 0.319094 0.373907 0.342896 0.000095 0.471696 0.467840 0.470030 0.000074 0.364875 0.402087 0.381036 0.000050 0.321210 0.376020 0.344365 0.000222 0.316978 0.371794 0.341427 0.000227 0.459477 0.455677 0.455943 0.000134 0.483916 0.480004 0.484118 0.000162 0.362690 0.399917 0.377838 0.000114 0.367059 0.404257 0.384234 0.000117 968.230000 978.420000 971.709200 356.445239 1089.630000 1068.450000 1081.701367 387.119449 7942.140000 7953.130000 7946.589433 684.018186
575 0.318995 0.373202 0.342983 0.000095 0.472993 0.467222 0.470113 0.000073 0.365195 0.401408 0.381122 0.000050 0.320987 0.373115 0.344493 0.000218 0.317004 0.373289 0.341473 0.000228 0.457523 0.454357 0.456001 0.000131 0.488464 0.480088 0.484224 0.000163 0.361947 0.397487 0.377945 0.000113 0.368442 0.405329 0.384299 0.000117 968.670000 976.350000 971.764033 352.040212 1087.870000 1069.550000 1081.566667 391.357524 7943.460000 7954.100000 7946.669300 681.753836
576 0.319203 0.374070 0.342982 0.000094 0.472516 0.467984 0.470077 0.000074 0.365197 0.402244 0.381110 0.000050 0.320977 0.374759 0.344545 0.000216 0.317429 0.373381 0.341419 0.000226 0.457339 0.454079 0.455900 0.000133 0.487693 0.481888 0.484254 0.000162 0.361886 0.398555 0.377952 0.000112 0.368508 0.405933 0.384269 0.000116 966.060000 977.990000 971.872533 353.252751 1089.120000 1070.620000 1081.306767 396.313841 7944.820000 7951.390000 7946.820700 685.733484
577 0.319139 0.373801 0.342935 0.000094 0.473154 0.469183 0.470104 0.000073 0.365344 0.402416 0.381086 0.000050 0.321020 0.373704 0.344554 0.000212 0.317259 0.373898 0.341317 0.000222 0.458753 0.455814 0.455865 0.000134 0.487554 0.482553 0.484344 0.000161 0.362340 0.398337 0.377947 0.000111 0.368348 0.406494 0.384225 0.000114 968.330000 980.800000 971.895500 350.821828 1089.050000 1068.200000 1081.175800 400.489986 7942.620000 7951.000000 7946.928700 693.279808
578 0.319216 0.374083 0.343034 0.000094 0.471776 0.466313 0.470109 0.000073 0.364984 0.401752 0.381156 0.000050 0.321154 0.374727 0.344649 0.000211 0.317278 0.373439 0.341419 0.000219 0.456551 0.453008 0.455926 0.000130 0.487001 0.479619 0.484292 0.000162 0.361773 0.398211 0.378032 0.000110 0.368195 0.405293 0.384281 0.000113 968.780000 978.090000 971.718267 352.305747 1088.460000 1069.450000 1081.120667 401.438181 7942.760000 7952.460000 7947.161067 698.438051
579 0.319038 0.373460 0.343128 0.000093 0.471326 0.466572 0.470070 0.000073 0.364725 0.401393 0.381210 0.000049 0.321211 0.375915 0.344768 0.000208 0.316865 0.371005 0.341488 0.000217 0.457106 0.452672 0.455936 0.000131 0.485546 0.480473 0.484203 0.000162 0.361980 0.398942 0.378118 0.000109 0.367470 0.403845 0.384302 0.000112 968.220000 980.280000 971.854467 348.697067 1089.200000 1071.240000 1081.016267 395.837504 7942.580000 7948.480000 7947.129267 707.580243
580 0.319570 0.373629 0.343106 0.000092 0.471391 0.466758 0.470090 0.000073 0.365116 0.401567 0.381201 0.000048 0.322993 0.374592 0.344918 0.000211 0.316146 0.372666 0.341295 0.000215 0.456425 0.452188 0.455893 0.000135 0.486358 0.481328 0.484287 0.000163 0.363022 0.397871 0.378210 0.000111 0.367210 0.405264 0.384192 0.000111 968.550000 974.760000 971.947400 345.131424 1088.890000 1071.410000 1080.921767 399.735896 7942.560000 7953.830000 7947.130833 716.133359
581 0.319654 0.372812 0.343147 0.000093 0.471915 0.467574 0.470158 0.000073 0.365332 0.401241 0.381251 0.000049 0.321466 0.373680 0.344969 0.000215 0.317843 0.371944 0.341326 0.000216 0.457796 0.455201 0.455952 0.000134 0.486033 0.479947 0.484365 0.000162 0.362365 0.398136 0.378264 0.000113 0.368300 0.404345 0.384238 0.000112 966.240000 976.490000 971.987367 340.450578 1086.700000 1073.790000 1081.044033 396.899386 7947.060000 7949.720000 7946.968600 701.625079
582 0.319797 0.373013 0.343264 0.000093 0.473824 0.468086 0.470128 0.000073 0.366005 0.401535 0.381323 0.000049 0.321558 0.373094 0.345070 0.000217 0.318036 0.372932 0.341457 0.000216 0.458275 0.453578 0.455789 0.000134 0.489373 0.482594 0.484466 0.000161 0.362573 0.397239 0.378286 0.000112 0.369437 0.405831 0.384360 0.000112 967.480000 981.240000 972.224600 337.561012 1082.750000 1072.880000 1080.937400 397.556838 7949.770000 7945.880000 7946.838000 701.218347
583 0.319681 0.373362 0.343397 0.000092 0.473266 0.468201 0.470090 0.000073 0.365757 0.401814 0.381405 0.000049 0.320629 0.373828 0.345128 0.000217 0.318733 0.372896 0.341666 0.000211 0.459177 0.453360 0.455784 0.000132 0.487355 0.483040 0.484396 0.000164 0.362193 0.397688 0.378325 0.000113 0.369320 0.405939 0.384485 0.000110 968.110000 977.160000 972.109767 345.001007 1088.470000 1070.020000 1081.070400 388.075657 7943.420000 7952.820000 7946.819833 705.720493
584 0.319676 0.373324 0.343499 0.000091 0.471802 0.466079 0.470130 0.000072 0.365314 0.401151 0.381488 0.000048 0.319847 0.372875 0.345265 0.000216 0.319505 0.373774 0.341734 0.000209 0.457636 0.452578 0.455806 0.000131 0.485969 0.479580 0.484454 0.000162 0.361184 0.396786 0.378427 0.000112 0.369444 0.405516 0.384550 0.000108 965.790000 980.060000 972.348633 347.175813 1085.850000 1071.840000 1080.802667 387.539491 7948.360000 7948.100000 7946.848700 706.726557
585 0.319330 0.373738 0.343567 0.000092 0.471781 0.465982 0.470117 0.000073 0.365065 0.401411 0.381532 0.000048 0.320393 0.373849 0.345151 0.000215 0.318268 0.373627 0.341984 0.000210 0.456327 0.451512 0.455762 0.000134 0.487234 0.480451 0.484472 0.000161 0.361173 0.397148 0.378334 0.000111 0.368958 0.405674 0.384730 0.000109 967.570000 976.960000 972.243000 349.957385 1087.370000 1069.530000 1080.728800 392.637130 7945.060000 7953.510000 7947.028200 725.495459
586 0.319471 0.372981 0.343693 0.000093 0.470566 0.467240 0.470039 0.000073 0.364799 0.401259 0.381596 0.000049 0.321782 0.374401 0.345194 0.000216 0.317159 0.371560 0.342191 0.000215 0.456607 0.452426 0.455614 0.000137 0.484526 0.482055 0.484464 0.000159 0.362230 0.397808 0.378320 0.000113 0.367369 0.404709 0.384873 0.000111 965.350000 979.450000 972.094400 356.643082 1084.530000 1070.020000 1080.627400 399.879207 7950.120000 7950.530000 7947.278200 744.710326
587 0.319439 0.373677 0.343817 0.000094 0.472324 0.467649 0.470038 0.000073 0.365305 0.401869 0.381683 0.000050 0.319767 0.378265 0.345149 0.000216 0.319112 0.369090 0.342484 0.000213 0.457263 0.452457 0.455627 0.000136 0.487385 0.482842 0.484449 0.000160 0.361016 0.400523 0.378293 0.000113 0.369594 0.403216 0.385074 0.000111 963.870000 979.320000 972.147533 357.258502 1089.060000 1072.030000 1080.465300 403.421299 7947.070000 7948.650000 7947.387167 757.214961
588 0.319320 0.375025 0.343848 0.000094 0.472147 0.465969 0.470087 0.000073 0.365168 0.402308 0.381719 0.000050 0.321939 0.376483 0.345108 0.000215 0.316702 0.373568 0.342588 0.000217 0.457034 0.451401 0.455629 0.000135 0.487260 0.480536 0.484544 0.000160 0.362467 0.398958 0.378264 0.000112 0.367869 0.405658 0.385175 0.000112 966.040000 982.930000 972.020067 361.280001 1087.410000 1070.870000 1080.426267 407.487456 7946.550000 7946.200000 7947.553667 771.573835
589 0.319142 0.374875 0.343847 0.000095 0.471263 0.467353 0.470048 0.000073 0.364778 0.402618 0.381707 0.000051 0.320343 0.375615 0.345051 0.000216 0.317941 0.374134 0.342642 0.000217 0.456835 0.453697 0.455573 0.000137 0.485691 0.481009 0.484522 0.000156 0.361291 0.399040 0.378207 0.000111 0.368266 0.406197 0.385206 0.000113 964.970000 979.370000 972.003867 364.266554 1087.930000 1070.690000 1080.306900 413.166210 7947.100000 7949.940000 7947.689233 791.211010
590 0.319139 0.374604 0.343791 0.000095 0.472275 0.466565 0.470012 0.000073 0.365080 0.402192 0.381657 0.000051 0.320285 0.372953 0.344969 0.000215 0.317992 0.376256 0.342613 0.000216 0.456666 0.452379 0.455450 0.000137 0.487884 0.480750 0.484575 0.000158 0.361200 0.396781 0.378113 0.000112 0.368960 0.407604 0.385201 0.000113 966.720000 975.960000 971.916333 368.446540 1086.820000 1064.310000 1080.312067 415.847425 7946.460000 7959.730000 7947.771600 799.410550
591 0.319278 0.374843 0.343774 0.000097 0.472368 0.466306 0.470060 0.000073 0.365205 0.402282 0.381660 0.000051 0.322292 0.374368 0.344914 0.000216 0.316263 0.375319 0.342634 0.000221 0.456518 0.453580 0.455576 0.000137 0.488216 0.479033 0.484543 0.000160 0.362560 0.398131 0.378113 0.000112 0.367849 0.406433 0.385207 0.000115 968.130000 980.850000 971.974967 371.179915 1087.080000 1067.920000 1080.152300 419.386261 7944.790000 7951.230000 7947.872733 794.642868
592 0.319335 0.375336 0.343670 0.000097 0.470348 0.466773 0.469986 0.000073 0.364639 0.402767 0.381565 0.000052 0.320232 0.376410 0.344874 0.000219 0.318439 0.374261 0.342467 0.000224 0.455670 0.451821 0.455323 0.000139 0.485026 0.481725 0.484648 0.000158 0.360864 0.399033 0.378009 0.000114 0.368415 0.406500 0.385121 0.000115 965.870000 977.720000 971.887267 372.037575 1085.780000 1068.180000 1079.861733 418.963247 7948.350000 7954.100000 7948.251000 793.583131
593 0.319249 0.374447 0.343562 0.000098 0.470959 0.467251 0.469988 0.000073 0.364762 0.402288 0.381490 0.000052 0.321179 0.375911 0.344806 0.000218 0.317320 0.372983 0.342318 0.000227 0.455700 0.452859 0.455291 0.000135 0.486218 0.481643 0.484684 0.000155 0.361535 0.398995 0.377952 0.000113 0.367989 0.405581 0.385028 0.000117 967.510000 982.000000 971.742900 374.249117 1085.900000 1068.910000 1079.781800 415.818363 7946.590000 7949.090000 7948.475300 798.415165
594 0.319258 0.374647 0.343394 0.000097 0.471138 0.467088 0.469971 0.000073 0.364822 0.402379 0.381367 0.000051 0.321734 0.374813 0.344652 0.000213 0.316781 0.374482 0.342135 0.000228 0.455659 0.454000 0.455302 0.000137 0.486617 0.480175 0.484640 0.000157 0.361912 0.398569 0.377847 0.000110 0.367732 0.406190 0.384887 0.000118 967.380000 976.970000 971.539300 367.825295 1087.850000 1070.570000 1079.713700 405.561961 7944.770000 7952.460000 7948.747000 776.736252
595 0.318856 0.374681 0.343245 0.000098 0.471535 0.466709 0.469902 0.000073 0.364659 0.402289 0.381242 0.000051 0.319638 0.377059 0.344450 0.000216 0.318073 0.372302 0.342041 0.000229 0.456375 0.453241 0.455284 0.000136 0.486695 0.480176 0.484520 0.000156 0.360659 0.399914 0.377700 0.000112 0.368660 0.404665 0.384785 0.000118 967.690000 978.610000 971.429833 369.431766 1086.540000 1066.650000 1079.739100 403.014027 7945.770000 7954.740000 7948.831067 775.494257
596 0.318939 0.374666 0.343161 0.000096 0.471884 0.468114 0.469937 0.000073 0.364822 0.402701 0.381194 0.000051 0.320763 0.375004 0.344477 0.000216 0.317114 0.374328 0.341846 0.000229 0.455769 0.454469 0.455177 0.000136 0.487998 0.481760 0.484696 0.000156 0.361265 0.398843 0.377687 0.000111 0.368380 0.406558 0.384701 0.000119 970.800000 977.730000 971.363000 361.047767 1085.940000 1068.430000 1079.495667 401.435018 7943.260000 7953.840000 7949.141333 754.226368
597 0.318652 0.374252 0.343106 0.000095 0.470928 0.469182 0.469945 0.000073 0.364335 0.402731 0.381158 0.000050 0.320926 0.375703 0.344373 0.000216 0.316379 0.372800 0.341839 0.000230 0.457186 0.456380 0.455195 0.000136 0.484671 0.481985 0.484694 0.000158 0.361804 0.399906 0.377620 0.000112 0.366867 0.405556 0.384696 0.000120 965.230000 979.530000 971.277267 356.828278 1084.820000 1067.040000 1079.165000 391.214175 7949.950000 7953.430000 7949.557733 730.737501
598 0.318651 0.374068 0.343032 0.000095 0.472681 0.466312 0.469937 0.000073 0.364860 0.401741 0.381103 0.000050 0.321098 0.374790 0.344440 0.000217 0.316204 0.373346 0.341624 0.000234 0.457797 0.451580 0.455233 0.000135 0.487565 0.481043 0.484642 0.000156 0.362107 0.397827 0.377678 0.000112 0.367612 0.405656 0.384529 0.000122 967.210000 978.780000 971.172067 353.688265 1084.420000 1066.580000 1079.080167 386.999366 7948.370000 7954.640000 7949.747767 725.291806
599 0.318547 0.373967 0.342968 0.000095 0.471118 0.466198 0.469884 0.000074 0.364319 0.401636 0.381043 0.000051 0.322239 0.374524 0.344343 0.000218 0.314856 0.373410 0.341594 0.000233 0.456083 0.451081 0.455200 0.000137 0.486153 0.481315 0.484569 0.000156 0.362392 0.397491 0.377600 0.000112 0.366245 0.405782 0.384486 0.000122 966.270000 976.400000 971.333167 343.739757 1085.950000 1066.770000 1079.076933 375.704784 7947.780000 7956.830000 7949.589900 705.398919
600 0.317962 0.372664 0.342916 0.000093 0.472518 0.467287 0.469964 0.000074 0.364329 0.401051 0.381030 0.000050 0.319218 0.372230 0.344328 0.000215 0.316706 0.373099 0.341503 0.000229 0.457856 0.452109 0.455207 0.000141 0.487181 0.482466 0.484720 0.000154 0.360809 0.396193 0.377592 0.000111 0.367848 0.405909 0.384468 0.000120 966.220000 977.630000 971.314600 342.947909 1088.020000 1073.410000 1078.774933 369.227651 7945.760000 7948.960000 7949.910467 691.963224
601 0.318471 0.373502 0.343009 0.000095 0.471820 0.468141 0.469920 0.000072 0.364476 0.401894 0.381082 0.000050 0.319243 0.372186 0.344524 0.000218 0.317699 0.374818 0.341493 0.000228 0.456904 0.454728 0.455134 0.000137 0.486735 0.481553 0.484707 0.000153 0.360541 0.396949 0.377707 0.000113 0.368410 0.406839 0.384457 0.000119 966.650000 976.010000 971.566300 351.381518 1085.480000 1071.410000 1078.398500 364.599799 7947.870000 7952.580000 7950.035200 691.858475
602 0.318527 0.372791 0.342901 0.000094 0.471250 0.468566 0.469958 0.000072 0.364344 0.401523 0.381018 0.000050 0.319450 0.372127 0.344480 0.000217 0.317603 0.373455 0.341321 0.000227 0.456700 0.454177 0.455269 0.000139 0.485799 0.482956 0.484646 0.000151 0.360625 0.396742 0.377717 0.000112 0.368062 0.406305 0.384319 0.000120 968.000000 977.940000 971.422733 355.585677 1085.770000 1066.430000 1078.161033 362.417995 7946.230000 7955.630000 7950.416233 698.505894
603 0.318514 0.374189 0.343018 0.000096 0.471533 0.468056 0.469930 0.000072 0.364420 0.402349 0.381091 0.000051 0.319982 0.374232 0.344553 0.000219 0.317046 0.374146 0.341482 0.000230 0.456978 0.453822 0.455272 0.000139 0.486088 0.482290 0.484587 0.000153 0.361081 0.398109 0.377769 0.000112 0.367759 0.406589 0.384414 0.000122 965.960000 977.200000 971.506200 361.589405 1083.990000 1067.370000 1077.946167 362.379873 7950.050000 7955.430000 7950.547633 712.182747
604 0.318610 0.373418 0.343009 0.000097 0.472279 0.467878 0.469918 0.000074 0.364711 0.401756 0.381081 0.000051 0.320882 0.374812 0.344749 0.000220 0.316337 0.372023 0.341268 0.000229 0.458722 0.452149 0.455331 0.000140 0.485836 0.483607 0.484504 0.000155 0.362234 0.398013 0.377924 0.000112 0.367187 0.405499 0.384239 0.000121 966.260000 982.890000 971.455867 362.588185 1084.680000 1063.970000 1077.814600 363.915208 7949.060000 7953.140000 7950.729533 711.221288
605 0.318420 0.374019 0.342873 0.000097 0.472415 0.468731 0.469970 0.000073 0.364618 0.402433 0.381002 0.000051 0.320846 0.375632 0.344646 0.000221 0.315994 0.372407 0.341100 0.000230 0.457261 0.453943 0.455433 0.000142 0.487569 0.483518 0.484508 0.000155 0.361770 0.399125 0.377882 0.000112 0.367466 0.405740 0.384123 0.000121 963.550000 976.570000 971.426867 363.028029 1084.350000 1067.760000 1077.376533 366.230092 7952.100000 7955.670000 7951.196600 706.383672
606 0.318845 0.374434 0.342826 0.000097 0.472924 0.469288 0.469965 0.000073 0.365069 0.402890 0.380967 0.000051 0.321292 0.375475 0.344600 0.000217 0.316398 0.373392 0.341051 0.000231 0.457767 0.454604 0.455305 0.000142 0.488081 0.483972 0.484624 0.000152 0.362235 0.399214 0.377811 0.000110 0.367903 0.406566 0.384123 0.000121 967.090000 977.900000 971.285433 370.588499 1086.600000 1066.640000 1077.192733 363.437727 7946.310000 7955.460000 7951.521833 707.240392
607 0.318675 0.373488 0.342793 0.000096 0.473455 0.468043 0.469980 0.000073 0.365109 0.401854 0.380949 0.000050 0.320478 0.375857 0.344649 0.000218 0.316872 0.371118 0.340936 0.000228 0.458174 0.452422 0.455444 0.000138 0.488736 0.483664 0.484516 0.000151 0.361787 0.398826 0.377888 0.000111 0.368431 0.404882 0.384010 0.000119 966.960000 978.980000 971.288433 371.053119 1083.120000 1063.110000 1077.303700 357.489665 7949.920000 7957.910000 7951.407867 686.886486
608 0.318388 0.373601 0.342773 0.000095 0.472075 0.467694 0.469979 0.000073 0.364494 0.401829 0.380935 0.000050 0.318991 0.373281 0.344584 0.000215 0.317785 0.373920 0.340964 0.000221 0.457429 0.453011 0.455506 0.000139 0.486721 0.482378 0.484452 0.000151 0.360522 0.397200 0.377860 0.000110 0.368466 0.406458 0.384010 0.000115 966.830000 979.750000 971.252933 367.674487 1083.250000 1067.070000 1077.246933 351.779485 7949.920000 7953.180000 7951.500133 674.655501
609 0.318812 0.374071 0.342862 0.000095 0.471898 0.467647 0.470062 0.000072 0.364738 0.402144 0.381022 0.000050 0.321345 0.375095 0.344612 0.000211 0.316279 0.373047 0.341111 0.000223 0.457774 0.453444 0.455548 0.000138 0.486023 0.481851 0.484575 0.000151 0.362273 0.398599 0.377893 0.000109 0.367202 0.405688 0.384150 0.000115 965.090000 977.470000 971.263333 372.011151 1083.700000 1066.840000 1077.020400 354.530524 7951.210000 7955.690000 7951.716267 681.976286
610 0.318947 0.374003 0.342941 0.000094 0.471555 0.466635 0.469948 0.000072 0.364729 0.401792 0.381043 0.000050 0.321497 0.376466 0.344752 0.000214 0.316397 0.371539 0.341130 0.000218 0.456576 0.451757 0.455458 0.000136 0.486534 0.481512 0.484437 0.000152 0.362021 0.399054 0.377964 0.000111 0.367438 0.404531 0.384122 0.000113 966.930000 978.690000 971.378267 378.357497 1083.630000 1062.700000 1077.062967 350.384604 7949.440000 7958.610000 7951.558767 687.027018
611 0.318636 0.373132 0.342892 0.000095 0.471341 0.467946 0.469958 0.000074 0.364447 0.401576 0.381012 0.000050 0.320820 0.375656 0.344628 0.000217 0.316452 0.370607 0.341156 0.000218 0.456005 0.452900 0.455574 0.000136 0.486677 0.482993 0.484343 0.000154 0.361376 0.398829 0.377912 0.000112 0.367519 0.404323 0.384112 0.000112 967.570000 977.990000 971.657067 383.910481 1084.170000 1065.610000 1076.998367 349.130177 7948.260000 7956.400000 7951.344567 687.716241
612 0.318176 0.373049 0.342853 0.000097 0.472073 0.468553 0.469973 0.000073 0.364345 0.401700 0.380989 0.000051 0.320382 0.375037 0.344622 0.000217 0.315970 0.371060 0.341084 0.000222 0.457285 0.453384 0.455438 0.000137 0.486862 0.483721 0.484507 0.000153 0.361453 0.398541 0.377867 0.000111 0.367238 0.404859 0.384111 0.000114 966.760000 978.520000 971.617533 389.771222 1085.920000 1063.170000 1076.870267 352.324226 7947.320000 7958.310000 7951.512200 694.392254
613 0.317849 0.373596 0.342722 0.000098 0.471394 0.465862 0.469976 0.000073 0.363912 0.401276 0.380898 0.000051 0.320922 0.375077 0.344446 0.000215 0.314775 0.372114 0.340997 0.000224 0.455949 0.451007 0.455432 0.000137 0.486840 0.480718 0.484519 0.000151 0.361430 0.397856 0.377742 0.000111 0.366394 0.404695 0.384054 0.000115 967.490000 982.020000 971.695167 387.955672 1086.200000 1068.480000 1076.716467 353.174602 7946.310000 7949.500000 7951.588367 689.758578
614 0.318234 0.374262 0.342570 0.000099 0.471083 0.466863 0.469966 0.000073 0.364089 0.402042 0.380789 0.000052 0.321087 0.373177 0.344344 0.000214 0.315381 0.375346 0.340796 0.000226 0.454078 0.452110 0.455369 0.000139 0.488087 0.481616 0.484563 0.000150 0.360985 0.396857 0.377651 0.000111 0.367192 0.407227 0.383926 0.000116 967.320000 979.000000 971.867100 393.690844 1085.760000 1069.190000 1076.719967 351.764648 7946.920000 7951.810000 7951.412933 686.625748
615 0.318554 0.373931 0.342540 0.000098 0.471080 0.467183 0.469994 0.000073 0.364312 0.401907 0.380776 0.000052 0.320367 0.375208 0.344360 0.000216 0.316741 0.372654 0.340720 0.000225 0.455613 0.454654 0.455333 0.000140 0.486548 0.479711 0.484655 0.000149 0.360941 0.399042 0.377652 0.000111 0.367683 0.404771 0.383900 0.000116 968.930000 975.320000 971.963233 398.232587 1085.910000 1065.690000 1076.781333 352.964743 7945.160000 7958.990000 7951.255433 684.514169
616 0.318122 0.373272 0.342377 0.000097 0.472421 0.465760 0.469937 0.000073 0.364412 0.401018 0.380645 0.000051 0.320075 0.373439 0.344250 0.000219 0.316169 0.373105 0.340505 0.000221 0.458662 0.450889 0.455260 0.000140 0.486180 0.480631 0.484613 0.000150 0.361651 0.396674 0.377553 0.000113 0.367173 0.405363 0.383737 0.000115 969.470000 976.490000 971.907067 397.239251 1087.160000 1067.860000 1076.697833 352.374010 7943.370000 7955.650000 7951.395100 682.949584
617 0.318494 0.373251 0.342391 0.000096 0.471244 0.464566 0.469945 0.000072 0.364319 0.400645 0.380657 0.000051 0.320613 0.373733 0.344342 0.000215 0.316375 0.372769 0.340439 0.000219 0.455457 0.449855 0.455207 0.000138 0.487031 0.479276 0.484683 0.000150 0.361066 0.396569 0.377602 0.000112 0.367572 0.404721 0.383712 0.000113 966.920000 981.960000 972.016167 392.962022 1085.710000 1066.670000 1076.616700 343.575866 7947.370000 7951.370000 7951.367133 663.301839
618 0.318503 0.373517 0.342414 0.000097 0.472299 0.466451 0.469870 0.000072 0.364642 0.401397 0.380651 0.000051 0.319553 0.373695 0.344398 0.000217 0.317453 0.373338 0.340430 0.000220 0.457570 0.451806 0.455148 0.000139 0.487029 0.481095 0.484592 0.000148 0.360958 0.397129 0.377623 0.000112 0.368325 0.405665 0.383679 0.000115 966.460000 980.500000 971.816333 381.756234 1082.340000 1067.020000 1076.423233 347.721264 7951.200000 7952.480000 7951.760433 652.838586
619 0.317957 0.373861 0.342368 0.000095 0.471312 0.467047 0.469987 0.000072 0.363963 0.401817 0.380654 0.000051 0.318659 0.376800 0.344294 0.000214 0.317254 0.370922 0.340442 0.000217 0.456737 0.451973 0.455247 0.000138 0.485887 0.482122 0.484727 0.000151 0.360082 0.399352 0.377580 0.000112 0.367844 0.404282 0.383727 0.000114 970.480000 978.580000 971.860667 374.524947 1083.020000 1065.840000 1076.191667 343.809534 7946.500000 7955.580000 7951.947667 640.035731
620 0.318095 0.373267 0.342413 0.000096 0.471578 0.467199 0.469926 0.000072 0.364140 0.401447 0.380667 0.000050 0.320047 0.374410 0.344274 0.000213 0.316143 0.372124 0.340553 0.000216 0.457190 0.450952 0.455233 0.000142 0.485965 0.483447 0.484620 0.000148 0.361190 0.397373 0.377561 0.000109 0.367090 0.405521 0.383773 0.000113 969.130000 977.920000 971.768533 373.351697 1083.490000 1065.800000 1075.927733 341.561853 7947.380000 7956.280000 7952.303733 642.572551
621 0.318032 0.373277 0.342372 0.000096 0.471763 0.468093 0.469955 0.000071 0.364151 0.401722 0.380647 0.000050 0.318675 0.374886 0.344078 0.000213 0.317389 0.371668 0.340667 0.000214 0.457832 0.453003 0.455247 0.000139 0.485694 0.483182 0.484664 0.000148 0.360422 0.398321 0.377428 0.000110 0.367881 0.405122 0.383866 0.000111 968.580000 980.510000 971.974900 362.255057 1082.650000 1063.980000 1075.921400 339.826723 7948.770000 7955.510000 7952.103700 634.204379
622 0.318063 0.373199 0.342498 0.000096 0.472943 0.466169 0.470016 0.000071 0.364527 0.401090 0.380753 0.000050 0.318238 0.374513 0.344144 0.000211 0.317888 0.371886 0.340851 0.000214 0.458386 0.451157 0.455387 0.000138 0.487499 0.481180 0.484645 0.000149 0.360282 0.397506 0.377517 0.000109 0.368771 0.404674 0.383990 0.000112 968.360000 979.640000 972.301400 346.186503 1082.600000 1064.280000 1075.675133 334.420802 7949.040000 7956.080000 7952.023467 625.656717
623 0.317632 0.373635 0.342384 0.000097 0.471602 0.467098 0.470058 0.000072 0.363823 0.401674 0.380686 0.000051 0.319563 0.373690 0.343952 0.000211 0.315700 0.373579 0.340816 0.000215 0.456148 0.452875 0.455515 0.000138 0.487056 0.481321 0.484602 0.000151 0.360539 0.397446 0.377421 0.000110 0.367107 0.405902 0.383952 0.000113 966.940000 980.490000 972.296300 339.019116 1084.250000 1067.430000 1075.557133 338.529274 7948.810000 7952.080000 7952.146567 618.150662
624 0.317925 0.372667 0.342296 0.000096 0.471374 0.467629 0.470113 0.000071 0.363960 0.401155 0.380642 0.000051 0.320575 0.373002 0.343874 0.000212 0.315275 0.372332 0.340719 0.000212 0.454333 0.452740 0.455468 0.000136 0.488415 0.482519 0.484758 0.000149 0.360703 0.396923 0.377352 0.000111 0.367217 0.405388 0.383931 0.000111 967.270000 974.250000 972.459067 337.747041 1083.200000 1065.160000 1075.304500 345.205111 7949.530000 7960.590000 7952.236433 619.648202
625 0.318027 0.373757 0.342193 0.000095 0.470818 0.468569 0.470027 0.000072 0.363864 0.402200 0.380543 0.000051 0.320625 0.373914 0.343805 0.000214 0.315429 0.373599 0.340582 0.000212 0.455348 0.453937 0.455405 0.000140 0.486289 0.483200 0.484649 0.000151 0.361042 0.397921 0.377285 0.000112 0.366687 0.406479 0.383802 0.000111 969.920000 978.510000 972.410600 339.000708 1083.280000 1066.280000 1075.244267 348.369950 7946.800000 7955.210000 7952.345133 617.440746
626 0.318104 0.373230 0.342169 0.000096 0.471069 0.467398 0.469907 0.000073 0.363993 0.401480 0.380491 0.000051 0.320126 0.373993 0.343799 0.000219 0.316081 0.372468 0.340540 0.000213 0.453691 0.451686 0.455270 0.000140 0.488447 0.483109 0.484543 0.000152 0.360196 0.397301 0.377240 0.000115 0.367791 0.405660 0.383741 0.000111 969.490000 978.210000 972.713233 337.492469 1085.530000 1063.520000 1075.052300 357.689497 7944.980000 7958.270000 7952.234467 622.653917
627 0.317782 0.372202 0.342041 0.000096 0.472157 0.469619 0.469876 0.000072 0.364094 0.401427 0.380392 0.000051 0.319768 0.374622 0.343547 0.000215 0.315796 0.369782 0.340535 0.000215 0.456762 0.454894 0.455060 0.000140 0.487551 0.484344 0.484692 0.000151 0.360866 0.398704 0.377001 0.000112 0.367322 0.404150 0.383782 0.000112 970.580000 978.670000 972.961867 339.819952 1083.490000 1065.490000 1074.992800 360.289694 7945.930000 7955.840000 7952.045333 629.902134
628 0.317683 0.372499 0.341984 0.000097 0.471949 0.466271 0.469899 0.000073 0.363963 0.400631 0.380358 0.000051 0.320196 0.374728 0.343439 0.000215 0.315171 0.370270 0.340529 0.000218 0.456787 0.450003 0.455127 0.000143 0.487111 0.482540 0.484671 0.000152 0.361173 0.397310 0.376945 0.000112 0.366753 0.403951 0.383771 0.000114 972.450000 978.440000 973.172200 339.030293 1082.200000 1066.990000 1074.712067 369.934761 7945.350000 7954.570000 7952.115733 642.086269
629 0.317661 0.372851 0.342063 0.000097 0.469808 0.467605 0.469944 0.000073 0.363305 0.401277 0.380427 0.000051 0.320592 0.374687 0.343512 0.000218 0.314730 0.371014 0.340614 0.000220 0.454450 0.451663 0.455161 0.000140 0.485166 0.483548 0.484728 0.000156 0.360749 0.397780 0.377007 0.000112 0.365861 0.404774 0.383848 0.000115 968.180000 979.430000 973.351967 336.935666 1084.300000 1069.910000 1074.317500 375.057776 7947.520000 7950.660000 7952.330533 637.870916
630 0.318255 0.372954 0.342104 0.000095 0.470992 0.467792 0.469927 0.000073 0.364076 0.401406 0.380451 0.000050 0.322066 0.373181 0.343588 0.000210 0.314444 0.372728 0.340619 0.000217 0.456113 0.454260 0.455082 0.000142 0.485871 0.481323 0.484771 0.000153 0.362280 0.397505 0.377037 0.000109 0.365872 0.405307 0.383865 0.000114 969.140000 976.450000 973.636533 344.671802 1081.570000 1064.800000 1074.157633 377.459391 7949.290000 7958.750000 7952.205833 650.054563
631 0.318018 0.372540 0.342103 0.000095 0.470979 0.467173 0.469835 0.000074 0.363906 0.400930 0.380423 0.000050 0.320354 0.374158 0.343524 0.000214 0.315681 0.370923 0.340682 0.000220 0.456057 0.453651 0.455064 0.000141 0.485900 0.480694 0.484605 0.000158 0.361065 0.398006 0.376986 0.000110 0.366747 0.403854 0.383859 0.000115 970.200000 978.700000 973.756867 341.999222 1081.250000 1061.880000 1074.235033 384.867427 7948.550000 7959.420000 7952.008100 656.279324
632 0.318433 0.373227 0.341988 0.000094 0.472396 0.466220 0.469818 0.000074 0.364622 0.401125 0.380337 0.000049 0.321205 0.373805 0.343332 0.000209 0.315660 0.372649 0.340643 0.000220 0.457732 0.450531 0.455063 0.000144 0.487059 0.481910 0.484573 0.000159 0.362164 0.396822 0.376851 0.000108 0.367080 0.405427 0.383822 0.000114 970.400000 979.490000 974.067000 345.918130 1080.490000 1063.930000 1074.005967 385.874884 7949.110000 7956.580000 7951.927033 666.041224
633 0.318236 0.372069 0.342039 0.000094 0.472431 0.467123 0.469828 0.000074 0.364495 0.400585 0.380376 0.000050 0.319065 0.375676 0.343508 0.000213 0.317407 0.368462 0.340570 0.000218 0.457363 0.451732 0.455133 0.000141 0.487500 0.482515 0.484523 0.000159 0.360554 0.398493 0.376996 0.000110 0.368435 0.402677 0.383756 0.000114 968.270000 979.990000 974.228567 336.818057 1080.030000 1063.570000 1073.685100 388.301329 7951.700000 7956.440000 7952.086333 664.181259
634 0.318044 0.373055 0.342069 0.000095 0.470796 0.466735 0.469810 0.000075 0.363870 0.401159 0.380392 0.000050 0.320095 0.372152 0.343546 0.000208 0.315993 0.373958 0.340593 0.000220 0.454651 0.453392 0.455074 0.000141 0.486942 0.480079 0.484547 0.000162 0.360462 0.396524 0.377004 0.000107 0.367277 0.405794 0.383779 0.000115 970.010000 980.860000 974.197700 343.163813 1078.110000 1062.950000 1073.553967 389.119148 7951.880000 7956.190000 7952.248333 672.204284
635 0.318206 0.373160 0.342054 0.000093 0.470038 0.467965 0.469848 0.000074 0.363756 0.401602 0.380392 0.000049 0.320158 0.373821 0.343598 0.000207 0.316255 0.372499 0.340510 0.000215 0.454989 0.454808 0.455210 0.000139 0.485088 0.481122 0.484486 0.000161 0.360607 0.398118 0.377082 0.000107 0.366905 0.405086 0.383703 0.000113 968.620000 982.670000 974.291800 343.672502 1080.500000 1064.250000 1073.272500 394.157471 7950.880000 7953.080000 7952.435700 689.085446
636 0.318569 0.372333 0.342178 0.000092 0.471021 0.466751 0.469828 0.000074 0.364304 0.400658 0.380473 0.000048 0.320034 0.375065 0.343680 0.000204 0.317103 0.369600 0.340676 0.000216 0.455442 0.453522 0.455224 0.000139 0.486599 0.479980 0.484433 0.000162 0.360656 0.398602 0.377143 0.000105 0.367952 0.402714 0.383803 0.000113 971.150000 980.070000 974.423067 344.324024 1081.090000 1063.090000 1073.137333 384.403677 7947.760000 7956.840000 7952.439600 680.938851
637 0.318336 0.372951 0.342331 0.000092 0.472068 0.467229 0.469949 0.000074 0.364456 0.401234 0.380616 0.000049 0.319606 0.369977 0.343756 0.000200 0.317066 0.375924 0.340906 0.000217 0.457950 0.454140 0.455351 0.000140 0.486186 0.480318 0.484547 0.000160 0.361109 0.395226 0.377234 0.000104 0.367802 0.407242 0.383998 0.000113 970.630000 981.500000 974.295100 346.628948 1081.100000 1063.060000 1072.904200 378.018637 7948.270000 7955.440000 7952.800700 683.600182
638 0.318247 0.372334 0.342461 0.000092 0.471836 0.466907 0.470021 0.000074 0.364324 0.400706 0.380729 0.000049 0.320419 0.373483 0.343831 0.000204 0.316076 0.371185 0.341091 0.000218 0.457464 0.449796 0.455403 0.000138 0.486209 0.484018 0.484640 0.000162 0.361533 0.396377 0.377302 0.000106 0.367116 0.405035 0.384155 0.000114 970.640000 979.470000 974.314933 343.524817 1079.010000 1063.090000 1072.636533 377.239657 7950.350000 7957.440000 7953.048533 673.473504
639 0.317671 0.372690 0.342559 0.000094 0.470900 0.466434 0.469804 0.000075 0.363640 0.400813 0.380733 0.000050 0.319909 0.371817 0.343860 0.000206 0.315432 0.373564 0.341259 0.000221 0.455399 0.453271 0.455202 0.000140 0.486401 0.479597 0.484406 0.000164 0.360556 0.396253 0.377263 0.000107 0.366723 0.405374 0.384203 0.000115 969.770000 979.290000 974.098467 347.056635 1078.960000 1061.120000 1072.408567 386.534365 7951.270000 7959.590000 7953.492967 678.757875
640 0.318479 0.372065 0.342634 0.000093 0.470895 0.467601 0.469799 0.000076 0.364204 0.400726 0.380784 0.000050 0.318770 0.370886 0.344000 0.000209 0.318189 0.373245 0.341268 0.000219 0.456127 0.454330 0.455147 0.000140 0.485662 0.480872 0.484452 0.000164 0.359977 0.395919 0.377344 0.000109 0.368431 0.405533 0.384223 0.000114 969.370000 974.410000 974.069200 350.474036 1081.640000 1062.370000 1072.060400 391.827833 7948.990000 7963.220000 7953.870400 689.408334
641 0.317942 0.372890 0.342517 0.000095 0.470771 0.465543 0.469708 0.000076 0.363791 0.400686 0.380674 0.000051 0.319710 0.371701 0.343949 0.000211 0.316175 0.374078 0.341084 0.000219 0.456735 0.451741 0.455032 0.000142 0.484807 0.479345 0.484385 0.000165 0.360817 0.395713 0.377274 0.000109 0.366764 0.405658 0.384074 0.000115 972.140000 978.200000 973.936933 348.064786 1082.110000 1064.770000 1071.757367 397.604335 7945.750000 7957.030000 7954.305700 698.089896
642 0.318097 0.372566 0.342538 0.000096 0.472629 0.467506 0.469651 0.000075 0.364456 0.401048 0.380672 0.000051 0.319590 0.372521 0.343965 0.000211 0.316604 0.372611 0.341112 0.000215 0.457309 0.454396 0.454999 0.000142 0.487948 0.480616 0.484303 0.000163 0.360906 0.397083 0.377275 0.000110 0.368007 0.405012 0.384070 0.000113 968.610000 979.130000 973.953233 349.522922 1081.830000 1064.210000 1071.614233 401.644038 7949.560000 7956.660000 7954.432533 713.031345
643 0.318021 0.373162 0.342525 0.000096 0.471982 0.468368 0.469688 0.000076 0.364209 0.401724 0.380674 0.000051 0.319851 0.375156 0.343952 0.000213 0.316191 0.371169 0.341098 0.000211 0.456642 0.453554 0.454964 0.000144 0.487322 0.483184 0.484411 0.000166 0.360888 0.398675 0.377256 0.000111 0.367530 0.404774 0.384092 0.000110 971.500000 979.210000 973.949167 357.758474 1081.110000 1062.840000 1071.678400 407.614178 7947.390000 7957.950000 7954.372433 727.594960
644 0.318679 0.373523 0.342482 0.000097 0.471414 0.467129 0.469681 0.000075 0.364500 0.401605 0.380642 0.000051 0.321520 0.374190 0.343861 0.000214 0.315839 0.372855 0.341103 0.000211 0.456950 0.453083 0.455031 0.000142 0.485878 0.481175 0.484331 0.000163 0.362149 0.397858 0.377212 0.000112 0.366851 0.405351 0.384071 0.000111 967.840000 981.680000 974.018700 352.234187 1084.030000 1064.340000 1071.680100 410.386078 7948.130000 7953.980000 7954.301200 721.466919
645 0.317999 0.372662 0.342403 0.000096 0.471550 0.468774 0.469667 0.000076 0.364065 0.401496 0.380582 0.000051 0.320324 0.375195 0.343780 0.000212 0.315675 0.370129 0.341026 0.000211 0.456384 0.454254 0.455005 0.000143 0.486716 0.483293 0.484329 0.000163 0.361142 0.398913 0.377147 0.000110 0.366987 0.404078 0.384017 0.000111 967.590000 980.560000 974.089567 348.465528 1082.710000 1061.380000 1071.634900 406.050561 7949.700000 7958.060000 7954.275533 707.603503
646 0.318096 0.373200 0.342280 0.000096 0.469755 0.466626 0.469589 0.000075 0.363594 0.401228 0.380473 0.000051 0.320670 0.373976 0.343633 0.000214 0.315522 0.372424 0.340927 0.000213 0.454379 0.451416 0.454937 0.000143 0.485131 0.481836 0.484240 0.000162 0.360783 0.397208 0.377024 0.000112 0.366405 0.405247 0.383921 0.000113 967.930000 980.320000 974.194100 344.352097 1079.510000 1060.880000 1071.413733 401.283033 7952.560000 7958.800000 7954.392167 703.057205
647 0.318304 0.373152 0.342229 0.000096 0.470625 0.468667 0.469564 0.000075 0.364000 0.401807 0.380429 0.000051 0.320150 0.374880 0.343577 0.000211 0.316457 0.371424 0.340880 0.000214 0.455976 0.452968 0.454904 0.000139 0.485273 0.484366 0.484225 0.000162 0.360898 0.398307 0.376975 0.000112 0.367102 0.405307 0.383883 0.000113 970.080000 980.300000 974.108367 337.708582 1079.160000 1059.040000 1071.416767 395.351789 7950.760000 7960.660000 7954.474867 695.896541
648 0.318209 0.372621 0.342324 0.000094 0.472612 0.466172 0.469494 0.000075 0.364530 0.400687 0.380475 0.000051 0.320439 0.373575 0.343601 0.000210 0.315980 0.371668 0.341047 0.000214 0.456152 0.451517 0.454823 0.000138 0.489071 0.480828 0.484165 0.000163 0.361153 0.396957 0.376968 0.000111 0.367907 0.404416 0.383982 0.000113 966.460000 985.310000 973.882067 339.778911 1078.090000 1059.220000 1071.333667 388.424612 7955.450000 7955.470000 7954.784267 699.460244
649 0.318278 0.372657 0.342284 0.000095 0.472161 0.468236 0.469512 0.000075 0.364442 0.401331 0.380452 0.000050 0.321682 0.371223 0.343629 0.000212 0.314873 0.374091 0.340938 0.000219 0.458760 0.453461 0.454744 0.000143 0.485562 0.483012 0.484280 0.000161 0.362805 0.395894 0.376964 0.000111 0.366080 0.406767 0.383940 0.000114 966.630000 984.910000 973.485733 338.252965 1079.610000 1060.760000 1071.261367 380.121117 7953.760000 7954.330000 7955.252900 689.154219
650 0.318035 0.373709 0.342361 0.000094 0.471240 0.467446 0.469498 0.000075 0.363996 0.401830 0.380502 0.000050 0.321447 0.374652 0.343641 0.000211 0.314623 0.372765 0.341081 0.000216 0.456522 0.454231 0.454718 0.000144 0.485957 0.480661 0.484278 0.000160 0.361970 0.398526 0.376964 0.000111 0.366023 0.405134 0.384040 0.000113 970.380000 982.840000 973.324067 346.894964 1080.650000 1056.360000 1071.383667 366.301655 7948.970000 7960.800000 7955.292267 688.071141
651 0.318454 0.371790 0.342328 0.000094 0.472886 0.466271 0.469473 0.000076 0.364784 0.400134 0.380472 0.000049 0.321082 0.371818 0.343558 0.000209 0.315827 0.371762 0.341098 0.000218 0.457835 0.450704 0.454638 0.000142 0.487936 0.481837 0.484309 0.000161 0.362108 0.395484 0.376882 0.000109 0.367460 0.404785 0.384061 0.000113 969.220000 979.820000 973.115333 349.001033 1079.920000 1057.670000 1071.385300 356.858469 7950.860000 7962.510000 7955.499367 683.521219
652 0.318272 0.372940 0.342248 0.000095 0.472097 0.466563 0.469665 0.000075 0.364419 0.401027 0.380473 0.000050 0.320609 0.375483 0.343486 0.000213 0.315934 0.370397 0.341010 0.000219 0.457486 0.452182 0.454848 0.000142 0.486707 0.480944 0.484482 0.000158 0.361672 0.398493 0.376895 0.000112 0.367166 0.403561 0.384052 0.000114 969.690000 981.820000 973.149600 340.399663 1079.460000 1061.260000 1071.352033 347.520070 7950.850000 7956.920000 7955.498367 672.355859
653 0.318851 0.372828 0.342247 0.000095 0.472752 0.467842 0.469669 0.000073 0.365021 0.401333 0.380473 0.000050 0.321170 0.372965 0.343452 0.000211 0.316531 0.372692 0.341041 0.000222 0.457650 0.453228 0.454734 0.000139 0.487854 0.482457 0.484605 0.000155 0.362114 0.397044 0.376837 0.000111 0.367928 0.405621 0.384110 0.000115 968.620000 982.850000 973.035733 339.390655 1079.590000 1057.370000 1071.426033 336.339717 7951.790000 7959.780000 7955.538233 669.289236
654 0.318300 0.373414 0.342216 0.000096 0.471491 0.466869 0.469730 0.000074 0.364257 0.401451 0.380470 0.000050 0.320563 0.372510 0.343415 0.000209 0.316037 0.374319 0.341016 0.000223 0.455540 0.452958 0.454822 0.000138 0.487442 0.480780 0.484637 0.000155 0.361056 0.396644 0.376837 0.000109 0.367459 0.406257 0.384103 0.000116 968.710000 981.770000 972.920000 339.167560 1077.740000 1062.150000 1071.311800 331.436460 7953.550000 7956.080000 7955.768200 666.507739
655 0.318001 0.372863 0.342211 0.000094 0.472749 0.466272 0.469677 0.000073 0.364425 0.400886 0.380450 0.000049 0.318770 0.372799 0.343331 0.000207 0.317231 0.372928 0.341090 0.000218 0.457873 0.450900 0.454766 0.000139 0.487625 0.481645 0.484587 0.000155 0.360501 0.396229 0.376762 0.000108 0.368349 0.405543 0.384139 0.000114 969.860000 979.280000 972.675000 340.517767 1078.550000 1063.080000 1071.306867 335.453283 7951.590000 7957.640000 7956.018133 673.794831
656 0.317909 0.373295 0.342209 0.000095 0.471868 0.466771 0.469691 0.000073 0.364096 0.401337 0.380454 0.000051 0.320990 0.372175 0.343367 0.000209 0.314827 0.374414 0.341051 0.000219 0.455919 0.452345 0.454802 0.000138 0.487816 0.481196 0.484580 0.000155 0.361469 0.396226 0.376798 0.000110 0.366724 0.406449 0.384110 0.000115 969.550000 978.590000 972.571000 342.445897 1078.040000 1061.350000 1071.229300 338.778580 7952.410000 7960.060000 7956.199700 672.890227
657 0.317587 0.373333 0.342244 0.000096 0.472891 0.468126 0.469796 0.000073 0.364178 0.401771 0.380509 0.000050 0.318570 0.374235 0.343496 0.000213 0.316604 0.372431 0.340992 0.000219 0.458107 0.450503 0.454982 0.000137 0.487675 0.485749 0.484609 0.000155 0.360431 0.397115 0.376942 0.000111 0.367925 0.406426 0.384077 0.000116 966.410000 982.340000 972.625833 336.312640 1079.680000 1063.500000 1071.274467 339.709554 7953.910000 7954.160000 7956.099700 665.079660
658 0.317771 0.372438 0.342279 0.000095 0.472421 0.466025 0.469725 0.000073 0.364166 0.400514 0.380513 0.000050 0.319780 0.375285 0.343645 0.000213 0.315761 0.369590 0.340914 0.000220 0.458431 0.450736 0.454935 0.000138 0.486410 0.481313 0.484515 0.000155 0.361376 0.397920 0.377032 0.000111 0.366956 0.403107 0.383994 0.000116 966.720000 976.940000 972.592967 333.027328 1079.220000 1064.960000 1071.550600 341.388188 7954.060000 7958.100000 7955.856433 658.674354
659 0.318231 0.372246 0.342310 0.000096 0.473031 0.467430 0.469717 0.000073 0.364671 0.400801 0.380532 0.000050 0.320248 0.373544 0.343754 0.000209 0.316215 0.370947 0.340866 0.000219 0.457400 0.451205 0.454796 0.000138 0.488662 0.483655 0.484638 0.000153 0.361394 0.396842 0.377067 0.000110 0.367949 0.404759 0.383998 0.000115 968.000000 978.490000 972.521033 328.756240 1078.070000 1063.580000 1071.680900 341.308795 7953.930000 7957.930000 7955.798067 647.572800
660 0.317721 0.372338 0.342218 0.000095 0.471869 0.468773 0.469685 0.000072 0.363965 0.401269 0.380458 0.000050 0.319680 0.371968 0.343826 0.000209 0.315761 0.372708 0.340610 0.000220 0.457473 0.453015 0.454909 0.000138 0.486264 0.484530 0.484460 0.000151 0.361018 0.396282 0.377151 0.000109 0.366912 0.406255 0.383765 0.000115 968.980000 979.790000 972.462800 329.606265 1079.760000 1059.810000 1071.809733 337.919220 7951.260000 7960.400000 7955.727467 646.232182
661 0.317885 0.372168 0.342122 0.000096 0.471436 0.467419 0.469660 0.000073 0.363950 0.400743 0.380383 0.000051 0.320550 0.375228 0.343644 0.000210 0.315220 0.369108 0.340600 0.000217 0.457243 0.452979 0.454928 0.000139 0.485629 0.481859 0.484391 0.000152 0.361558 0.398553 0.377029 0.000110 0.366343 0.402934 0.383738 0.000113 970.220000 982.200000 972.464867 318.482776 1076.640000 1058.560000 1071.945400 334.542621 7953.140000 7959.240000 7955.589733 628.443085
662 0.318090 0.372337 0.342096 0.000096 0.471586 0.467288 0.469771 0.000072 0.364139 0.400822 0.380399 0.000051 0.320766 0.373227 0.343528 0.000210 0.315414 0.371448 0.340665 0.000218 0.456676 0.451895 0.455085 0.000136 0.486496 0.482680 0.484458 0.000152 0.361539 0.396827 0.376995 0.000109 0.366739 0.404818 0.383803 0.000114 970.940000 980.480000 972.410433 314.550191 1076.460000 1063.440000 1071.863767 326.331370 7952.600000 7956.080000 7955.725800 615.136446
663 0.317961 0.373446 0.342039 0.000097 0.472770 0.467847 0.469770 0.000073 0.364404 0.401766 0.380358 0.000051 0.320881 0.374930 0.343488 0.000210 0.315041 0.371961 0.340590 0.000220 0.457196 0.451369 0.455219 0.000136 0.488345 0.484324 0.484322 0.000154 0.361775 0.397862 0.377007 0.000109 0.367032 0.405670 0.383709 0.000115 969.520000 980.190000 972.506600 313.084343 1076.830000 1057.850000 1071.762667 320.973715 7953.650000 7961.960000 7955.730733 603.075513
664 0.317761 0.373344 0.342012 0.000094 0.470789 0.467142 0.469786 0.000072 0.363669 0.401483 0.380344 0.000050 0.319139 0.373980 0.343512 0.000205 0.316382 0.372708 0.340512 0.000214 0.454781 0.451784 0.455313 0.000135 0.486798 0.482500 0.484258 0.000155 0.359832 0.397321 0.377052 0.000107 0.367507 0.405645 0.383636 0.000112 970.130000 978.670000 972.516833 309.119211 1079.720000 1060.660000 1071.545367 319.322873 7950.150000 7960.670000 7955.937800 594.064949
665 0.318245 0.373238 0.342211 0.000092 0.471962 0.467691 0.469776 0.000073 0.364360 0.401574 0.380481 0.000049 0.320002 0.374923 0.343660 0.000207 0.316489 0.371554 0.340762 0.000214 0.457290 0.452763 0.455208 0.000136 0.486634 0.482619 0.484345 0.000157 0.361188 0.398275 0.377124 0.000108 0.367533 0.404873 0.383837 0.000112 966.830000 980.170000 972.592267 308.712332 1079.640000 1057.770000 1071.345200 320.507138 7953.530000 7962.060000 7956.062533 587.783321
666 0.317534 0.373643 0.342370 0.000095 0.470705 0.466964 0.469764 0.000074 0.363485 0.401639 0.380588 0.000050 0.319182 0.374774 0.343836 0.000210 0.315885 0.372511 0.340904 0.000217 0.456313 0.450514 0.455245 0.000139 0.485097 0.483415 0.484282 0.000160 0.360322 0.397496 0.377259 0.000109 0.366649 0.405782 0.383917 0.000114 969.220000 980.690000 972.760633 306.613191 1079.180000 1059.840000 1071.289067 323.662752 7951.600000 7959.470000 7955.950300 579.690531
667 0.318095 0.373224 0.342328 0.000094 0.471442 0.465477 0.469733 0.000074 0.364099 0.400900 0.380550 0.000050 0.320555 0.374641 0.343756 0.000212 0.315635 0.371806 0.340901 0.000218 0.457082 0.451517 0.455305 0.000138 0.485802 0.479437 0.484162 0.000158 0.361513 0.397704 0.377221 0.000111 0.366685 0.404096 0.383879 0.000115 968.590000 978.940000 972.890767 307.428396 1080.700000 1056.990000 1071.129033 326.324612 7950.710000 7964.070000 7955.980200 581.102324
668 0.317957 0.372275 0.342305 0.000096 0.471201 0.466711 0.469720 0.000075 0.363930 0.400606 0.380529 0.000051 0.320734 0.373444 0.343733 0.000214 0.315181 0.371106 0.340877 0.000222 0.456318 0.452775 0.455292 0.000140 0.486084 0.480648 0.484147 0.000159 0.361409 0.397243 0.377200 0.000112 0.366452 0.403968 0.383858 0.000116 968.530000 979.050000 973.039900 307.067844 1078.490000 1060.940000 1070.849467 331.607330 7952.980000 7960.010000 7956.110633 577.960129
669 0.317836 0.373022 0.342305 0.000096 0.472966 0.466583 0.469735 0.000076 0.364375 0.401090 0.380534 0.000051 0.320050 0.374177 0.343734 0.000214 0.315621 0.371867 0.340876 0.000219 0.456451 0.451003 0.455334 0.000140 0.489480 0.482162 0.484137 0.000162 0.360970 0.397225 0.377214 0.000111 0.367779 0.404956 0.383854 0.000115 969.100000 980.820000 973.026367 312.699536 1077.710000 1058.990000 1070.811733 337.147303 7953.190000 7960.190000 7956.161900 584.232909
670 0.318176 0.372818 0.342249 0.000096 0.470692 0.467632 0.469727 0.000074 0.363931 0.401262 0.380493 0.000051 0.321262 0.375485 0.343566 0.000214 0.315091 0.370151 0.340933 0.000219 0.455039 0.452523 0.455220 0.000141 0.486345 0.482742 0.484234 0.000158 0.361395 0.398596 0.377062 0.000112 0.366467 0.403928 0.383924 0.000116 968.760000 979.780000 972.903433 312.896412 1077.600000 1058.000000 1071.049433 337.297517 7953.640000 7962.220000 7956.047133 586.796463
671 0.317775 0.372790 0.342175 0.000096 0.471422 0.467460 0.469678 0.000076 0.363869 0.401191 0.380426 0.000051 0.320151 0.371807 0.343532 0.000212 0.315400 0.373772 0.340818 0.000222 0.456429 0.452770 0.455244 0.000142 0.486415 0.482149 0.484112 0.000160 0.361034 0.396096 0.377045 0.000111 0.366704 0.406285 0.383806 0.000117 967.140000 980.650000 972.994367 314.137548 1077.540000 1059.630000 1071.123300 342.206395 7955.320000 7959.720000 7955.882333 590.532872
672 0.317719 0.373276 0.342376 0.000096 0.472135 0.466780 0.469624 0.000075 0.364044 0.401327 0.380550 0.000051 0.320320 0.373642 0.343892 0.000214 0.315117 0.372910 0.340860 0.000224 0.457434 0.452729 0.455171 0.000140 0.486837 0.480830 0.484077 0.000158 0.361454 0.397368 0.377276 0.000111 0.366633 0.405286 0.383825 0.000116 969.120000 979.020000 973.099900 321.761411 1077.420000 1059.230000 1070.856533 342.615110 7953.460000 7961.750000 7956.043567 594.670919
673 0.317802 0.373365 0.342337 0.000096 0.471681 0.466916 0.469626 0.000076 0.363966 0.401430 0.380524 0.000051 0.320288 0.373708 0.344017 0.000213 0.315316 0.373022 0.340657 0.000224 0.458032 0.452387 0.455272 0.000140 0.485329 0.481444 0.483980 0.000161 0.361612 0.397311 0.377393 0.000111 0.366320 0.405549 0.383654 0.000117 968.180000 978.090000 973.033667 324.093668 1079.680000 1062.260000 1070.953067 343.821807 7952.140000 7959.650000 7956.013267 599.346763
674 0.317819 0.372383 0.342243 0.000097 0.471948 0.467738 0.469747 0.000076 0.364058 0.400990 0.380494 0.000051 0.320543 0.371948 0.343967 0.000212 0.315094 0.372819 0.340519 0.000225 0.457540 0.452535 0.455309 0.000140 0.486356 0.482940 0.484186 0.000161 0.361642 0.396124 0.377369 0.000110 0.366473 0.405855 0.383619 0.000117 967.210000 980.190000 972.794800 330.119055 1079.290000 1060.180000 1071.150600 347.904915 7953.500000 7959.630000 7956.054600 607.750633
675 0.318032 0.372921 0.342241 0.000097 0.471578 0.466798 0.469676 0.000076 0.364095 0.401084 0.380471 0.000051 0.319517 0.375992 0.344001 0.000207 0.316546 0.369849 0.340480 0.000225 0.458486 0.452791 0.455213 0.000142 0.484670 0.480805 0.484140 0.000162 0.361208 0.399032 0.377365 0.000107 0.366983 0.403136 0.383578 0.000117 967.570000 980.670000 972.615467 336.541911 1078.530000 1057.810000 1070.947567 347.723624 7953.900000 7961.520000 7956.436967 614.791979
676 0.317789 0.373108 0.342243 0.000096 0.471319 0.466824 0.469660 0.000075 0.363848 0.401223 0.380468 0.000051 0.320234 0.372525 0.344063 0.000208 0.315344 0.373692 0.340423 0.000225 0.457646 0.452852 0.455238 0.000142 0.484992 0.480796 0.484083 0.000165 0.361457 0.396623 0.377415 0.000108 0.366239 0.405823 0.383521 0.000117 969.070000 977.830000 972.410233 343.831251 1079.510000 1063.250000 1070.831033 351.157042 7951.420000 7958.920000 7956.758733 628.859245
677 0.317673 0.374345 0.342255 0.000098 0.471470 0.465865 0.469658 0.000075 0.363812 0.401801 0.380476 0.000052 0.319874 0.374352 0.344280 0.000211 0.315473 0.374338 0.340230 0.000229 0.456308 0.450835 0.455186 0.000139 0.486632 0.480894 0.484131 0.000164 0.360804 0.397297 0.377552 0.000110 0.366821 0.406305 0.383400 0.000119 965.710000 981.830000 972.206300 342.682721 1079.810000 1056.780000 1070.823000 358.926777 7954.480000 7961.390000 7956.970700 630.824593
678 0.317462 0.373919 0.342190 0.000097 0.471038 0.466163 0.469642 0.000074 0.363535 0.401592 0.380425 0.000051 0.319374 0.373042 0.344239 0.000212 0.315549 0.374796 0.340140 0.000226 0.457295 0.452931 0.455137 0.000138 0.484782 0.479396 0.484147 0.000160 0.360751 0.397008 0.377509 0.000111 0.366319 0.406176 0.383342 0.000117 965.980000 979.820000 972.027533 343.195348 1079.250000 1055.420000 1070.424267 360.274427 7954.770000 7964.760000 7957.548200 633.564830
679 0.317830 0.373805 0.342191 0.000097 0.472367 0.466696 0.469702 0.000074 0.364191 0.401673 0.380444 0.000051 0.318442 0.373535 0.344208 0.000214 0.317217 0.374075 0.340173 0.000226 0.458881 0.451722 0.455197 0.000140 0.485852 0.481670 0.484207 0.000161 0.360574 0.396991 0.377505 0.000111 0.367808 0.406354 0.383383 0.000117 968.380000 978.980000 971.717867 344.262787 1078.530000 1057.990000 1070.613467 365.187697 7953.090000 7963.030000 7957.668667 637.676841
680 0.317932 0.373186 0.342154 0.000096 0.473066 0.467508 0.469625 0.000074 0.364472 0.401482 0.380395 0.000051 0.320261 0.376428 0.344345 0.000214 0.315603 0.369943 0.339962 0.000228 0.459122 0.451827 0.455192 0.000139 0.487010 0.483190 0.484058 0.000163 0.361919 0.399048 0.377599 0.000111 0.367025 0.403917 0.383191 0.000118 966.480000 983.230000 971.496167 340.749048 1078.450000 1056.210000 1070.536367 374.597594 7955.070000 7960.560000 7957.967467 648.185222
681 0.317807 0.372796 0.342229 0.000097 0.470645 0.467797 0.469664 0.000074 0.363658 0.401296 0.380460 0.000051 0.320997 0.372603 0.344559 0.000216 0.314617 0.372989 0.339899 0.000225 0.456567 0.453030 0.455170 0.000139 0.484723 0.482564 0.484158 0.000164 0.361668 0.396731 0.377742 0.000111 0.365649 0.405861 0.383177 0.000117 970.260000 986.010000 971.356500 333.258122 1080.810000 1058.880000 1070.494067 380.260763 7948.930000 7955.110000 7958.149433 648.608203
682 0.317677 0.372536 0.342130 0.000097 0.472568 0.467704 0.469686 0.000074 0.364145 0.401087 0.380397 0.000051 0.321310 0.374740 0.344443 0.000218 0.314045 0.370332 0.339817 0.000224 0.458446 0.453571 0.455160 0.000140 0.486690 0.481837 0.484213 0.000162 0.362451 0.398389 0.377658 0.000113 0.365838 0.403784 0.383136 0.000116 969.310000 976.430000 971.285967 332.048890 1079.130000 1058.830000 1070.647967 371.643634 7951.560000 7964.740000 7958.066067 640.958816
683 0.318210 0.373350 0.342026 0.000097 0.471922 0.465999 0.469784 0.000073 0.364323 0.401145 0.380353 0.000051 0.321001 0.374829 0.344431 0.000218 0.315418 0.371870 0.339621 0.000224 0.457265 0.451153 0.455320 0.000136 0.486579 0.480846 0.484247 0.000160 0.361880 0.397726 0.377698 0.000112 0.366767 0.404563 0.383009 0.000115 968.920000 979.070000 971.270267 327.406384 1080.900000 1059.500000 1070.646267 369.181154 7950.180000 7961.430000 7958.083467 634.461377
684 0.317675 0.372834 0.341910 0.000097 0.469823 0.466410 0.469755 0.000074 0.363319 0.400907 0.380263 0.000051 0.321344 0.374924 0.344298 0.000217 0.314007 0.370743 0.339521 0.000226 0.454759 0.452098 0.455388 0.000139 0.484886 0.480723 0.484123 0.000160 0.361368 0.398076 0.377625 0.000113 0.365270 0.403737 0.382902 0.000117 967.820000 978.560000 971.293367 324.591530 1082.600000 1056.960000 1070.788133 373.253730 7949.580000 7964.480000 7957.918500 639.234982
685 0.317828 0.372771 0.341924 0.000097 0.470230 0.467175 0.469634 0.000075 0.363548 0.401092 0.380237 0.000051 0.320450 0.375253 0.344410 0.000218 0.315205 0.370288 0.339439 0.000230 0.456238 0.452021 0.455220 0.000139 0.484221 0.482329 0.484048 0.000162 0.361187 0.398284 0.377653 0.000113 0.365910 0.403900 0.382821 0.000119 968.890000 975.350000 971.561733 321.705197 1082.510000 1059.660000 1071.108100 369.398815 7948.600000 7964.990000 7957.330167 628.194138
686 0.317791 0.373278 0.341969 0.000096 0.470775 0.468344 0.469621 0.000074 0.363686 0.401798 0.380265 0.000051 0.320540 0.374191 0.344517 0.000215 0.315042 0.372365 0.339421 0.000231 0.456785 0.452936 0.455168 0.000138 0.484765 0.483753 0.484074 0.000160 0.361413 0.397815 0.377713 0.000112 0.365959 0.405781 0.382817 0.000119 970.850000 977.190000 971.955767 327.047342 1082.460000 1057.650000 1071.075200 376.047725 7946.690000 7965.160000 7956.969033 637.943556
687 0.317868 0.372773 0.341894 0.000096 0.470175 0.466075 0.469699 0.000073 0.363560 0.400764 0.380235 0.000051 0.321205 0.372810 0.344518 0.000213 0.314531 0.372736 0.339269 0.000227 0.455165 0.450866 0.455175 0.000140 0.485185 0.481285 0.484224 0.000159 0.361393 0.396227 0.377715 0.000111 0.365727 0.405301 0.382755 0.000117 970.050000 978.280000 972.021633 324.386850 1082.820000 1054.690000 1071.390633 369.293043 7947.130000 7967.030000 7956.587733 632.447851
688 0.318057 0.372512 0.341966 0.000096 0.471686 0.465112 0.469552 0.000074 0.364146 0.400292 0.380242 0.000051 0.321395 0.373032 0.344713 0.000213 0.314719 0.371991 0.339219 0.000225 0.457443 0.450583 0.454956 0.000142 0.485929 0.479642 0.484148 0.000158 0.362209 0.396297 0.377786 0.000112 0.366082 0.404287 0.382698 0.000116 969.400000 976.450000 972.078400 323.984942 1082.600000 1058.860000 1071.654733 355.141229 7948.000000 7964.690000 7956.266867 621.460034
689 0.317898 0.372031 0.341979 0.000096 0.471406 0.466297 0.469516 0.000075 0.363950 0.400311 0.380240 0.000051 0.321310 0.374282 0.344785 0.000210 0.314485 0.369780 0.339173 0.000223 0.456657 0.453222 0.454921 0.000144 0.486156 0.479373 0.484110 0.000161 0.361914 0.397964 0.377826 0.000111 0.365986 0.402658 0.382655 0.000115 968.210000 981.130000 972.232233 328.031277 1079.800000 1063.300000 1071.833900 347.035014 7951.990000 7955.570000 7955.933867 622.031354
690 0.317705 0.373362 0.341954 0.000095 0.471795 0.466471 0.469541 0.000075 0.363932 0.401295 0.380230 0.000051 0.320794 0.377370 0.344853 0.000209 0.314616 0.369355 0.339056 0.000221 0.456505 0.453212 0.454922 0.000146 0.487084 0.479731 0.484159 0.000157 0.361507 0.400123 0.377873 0.000110 0.366357 0.402468 0.382587 0.000115 969.800000 977.490000 972.276567 332.577930 1080.340000 1063.470000 1072.264733 345.335781 7949.860000 7959.040000 7955.458700 635.636390
691 0.317196 0.372512 0.341930 0.000094 0.472032 0.466453 0.469424 0.000075 0.363647 0.400694 0.380178 0.000050 0.320429 0.374649 0.344960 0.000206 0.313963 0.370375 0.338900 0.000218 0.456791 0.450406 0.454745 0.000143 0.487271 0.482499 0.484102 0.000158 0.361338 0.397376 0.377896 0.000109 0.365955 0.404012 0.382461 0.000113 969.260000 974.880000 972.354100 331.969360 1081.900000 1057.050000 1072.588400 343.114318 7948.840000 7968.070000 7955.057500 636.586714
692 0.317505 0.372747 0.341926 0.000094 0.470980 0.465293 0.469437 0.000075 0.363547 0.400511 0.380179 0.000050 0.320169 0.376078 0.345023 0.000211 0.314840 0.369417 0.338829 0.000214 0.456102 0.450345 0.454762 0.000149 0.485857 0.480241 0.484112 0.000155 0.360949 0.398358 0.377945 0.000110 0.366145 0.402664 0.382414 0.000112 967.320000 975.260000 972.543233 326.811857 1081.610000 1060.050000 1072.581300 345.782397 7951.070000 7964.690000 7954.875467 627.674991
693 0.317240 0.373109 0.341904 0.000096 0.471350 0.467893 0.469408 0.000075 0.363473 0.401544 0.380155 0.000051 0.321007 0.373026 0.344950 0.000214 0.313473 0.373192 0.338858 0.000216 0.456683 0.454513 0.454747 0.000147 0.486016 0.481273 0.484069 0.000159 0.361710 0.397472 0.377889 0.000112 0.365236 0.405616 0.382421 0.000113 965.710000 979.090000 972.669867 327.305184 1081.140000 1059.170000 1072.591467 340.063127 7953.150000 7961.740000 7954.738667 627.531044
694 0.317259 0.373161 0.341828 0.000096 0.471601 0.467038 0.469353 0.000076 0.363562 0.401324 0.380085 0.000051 0.319365 0.376545 0.344848 0.000215 0.315154 0.369776 0.338808 0.000213 0.457909 0.453591 0.454664 0.000148 0.485293 0.480486 0.484042 0.000161 0.360928 0.399659 0.377792 0.000112 0.366196 0.402989 0.382378 0.000111 967.580000 981.120000 972.691533 327.572585 1079.300000 1055.860000 1072.528167 335.603778 7953.120000 7963.020000 7954.780300 616.096324
695 0.317190 0.372345 0.341726 0.000096 0.470583 0.466525 0.469355 0.000076 0.363208 0.400599 0.380014 0.000051 0.319088 0.376166 0.344772 0.000212 0.315293 0.368524 0.338679 0.000213 0.456768 0.452993 0.454770 0.000146 0.484397 0.480058 0.483940 0.000159 0.360392 0.399214 0.377771 0.000110 0.366024 0.401984 0.382258 0.000111 966.590000 979.270000 972.494067 336.851631 1082.940000 1061.810000 1072.512233 334.446138 7950.470000 7958.920000 7954.993700 616.693772
696 0.317858 0.371908 0.341669 0.000095 0.471896 0.465669 0.469422 0.000077 0.364070 0.400036 0.379995 0.000050 0.320170 0.374744 0.344657 0.000213 0.315547 0.369072 0.338682 0.000212 0.456660 0.450651 0.454745 0.000148 0.487132 0.480687 0.484099 0.000161 0.361117 0.397516 0.377683 0.000109 0.367022 0.402556 0.382307 0.000111 968.150000 973.820000 972.582533 339.918917 1081.350000 1062.880000 1072.274300 335.267117 7950.500000 7963.300000 7955.143167 622.721097
697 0.317076 0.371730 0.341678 0.000096 0.471468 0.466097 0.469460 0.000076 0.363394 0.400040 0.380012 0.000050 0.318770 0.374935 0.344603 0.000216 0.315383 0.368525 0.338752 0.000208 0.455519 0.450626 0.454814 0.000146 0.487417 0.481569 0.484106 0.000161 0.359795 0.397642 0.377667 0.000111 0.366993 0.402438 0.382358 0.000109 967.870000 976.940000 972.575400 348.111416 1078.670000 1062.390000 1072.330867 334.910415 7953.460000 7960.670000 7955.093733 613.665007
698 0.317141 0.372376 0.341663 0.000098 0.470778 0.465490 0.469486 0.000075 0.363232 0.400311 0.380010 0.000051 0.320961 0.376766 0.344394 0.000215 0.313320 0.367987 0.338932 0.000213 0.457643 0.453041 0.454884 0.000146 0.483912 0.477940 0.484087 0.000160 0.361966 0.399648 0.377541 0.000110 0.364497 0.400973 0.382479 0.000112 967.160000 980.410000 972.587867 349.241659 1078.410000 1059.170000 1072.181733 332.612984 7954.430000 7960.420000 7955.230400 607.606991
699 0.317512 0.372123 0.341633 0.000097 0.471615 0.467742 0.469465 0.000077 0.363743 0.400809 0.379983 0.000051 0.320746 0.375164 0.344185 0.000215 0.314279 0.369082 0.339081 0.000214 0.456208 0.452915 0.454919 0.000143 0.487022 0.482570 0.484012 0.000164 0.361384 0.398490 0.377405 0.000111 0.366102 0.403128 0.382560 0.000112 969.170000 975.310000 972.576800 352.401053 1077.630000 1058.470000 1072.206600 337.273581 7953.200000 7966.220000 7955.216600 610.103530
700 0.317423 0.372028 0.341554 0.000097 0.470874 0.468205 0.469559 0.000077 0.363458 0.400881 0.379955 0.000051 0.320804 0.373326 0.343925 0.000213 0.314042 0.370730 0.339182 0.000218 0.456200 0.454444 0.455064 0.000145 0.485547 0.481966 0.484055 0.000163 0.361423 0.397661 0.377267 0.000109 0.365494 0.404101 0.382644 0.000114 965.190000 980.670000 972.537933 351.615943 1080.270000 1058.760000 1072.274100 345.355329 7954.540000 7960.570000 7955.187967 613.256618
701 0.317483 0.373097 0.341460 0.000097 0.470925 0.466759 0.469531 0.000076 0.363515 0.401195 0.379882 0.000051 0.319772 0.373354 0.343813 0.000217 0.315193 0.372839 0.339108 0.000216 0.457506 0.452194 0.455113 0.000142 0.484344 0.481324 0.483949 0.000163 0.361092 0.397007 0.377203 0.000110 0.365938 0.405384 0.382560 0.000113 966.860000 978.360000 972.315300 347.870729 1079.450000 1056.860000 1072.245400 353.180315 7953.690000 7964.780000 7955.439300 618.057702
702 0.317177 0.372124 0.341341 0.000094 0.472010 0.466259 0.469504 0.000078 0.363627 0.400364 0.379790 0.000050 0.319361 0.374258 0.343542 0.000215 0.314993 0.369990 0.339140 0.000216 0.457151 0.452735 0.455150 0.000141 0.486870 0.479783 0.483859 0.000166 0.360698 0.397801 0.377024 0.000111 0.366556 0.402928 0.382556 0.000113 965.790000 978.760000 972.168167 346.612061 1079.350000 1062.230000 1072.075000 357.214951 7954.860000 7959.010000 7955.756833 620.414278
703 0.317484 0.371924 0.341359 0.000094 0.470745 0.468103 0.469502 0.000077 0.363462 0.400778 0.379802 0.000050 0.318967 0.373136 0.343572 0.000216 0.316002 0.370712 0.339146 0.000213 0.455080 0.454121 0.455222 0.000140 0.486409 0.482085 0.483781 0.000164 0.359801 0.397431 0.377067 0.000111 0.367124 0.404124 0.382536 0.000111 965.680000 981.720000 972.100500 346.373122 1078.030000 1064.390000 1071.939000 359.982958 7956.290000 7953.890000 7955.960500 625.643453
704 0.317327 0.372204 0.341371 0.000094 0.471762 0.468079 0.469654 0.000077 0.363658 0.400966 0.379856 0.000050 0.319485 0.373692 0.343464 0.000215 0.315169 0.370715 0.339278 0.000216 0.457688 0.452942 0.455375 0.000139 0.485837 0.483216 0.483933 0.000163 0.360946 0.397467 0.377037 0.000112 0.366370 0.404466 0.382675 0.000113 969.460000 977.490000 972.056933 345.999615 1076.890000 1059.930000 1071.779900 355.483502 7953.650000 7962.580000 7956.163167 620.702332
705 0.317492 0.372758 0.341396 0.000094 0.471007 0.466975 0.469566 0.000078 0.363546 0.401023 0.379847 0.000050 0.318513 0.373995 0.343592 0.000215 0.316471 0.371520 0.339200 0.000216 0.457378 0.452196 0.455182 0.000142 0.484635 0.481755 0.483949 0.000162 0.360172 0.397455 0.377069 0.000111 0.366921 0.404591 0.382625 0.000114 968.750000 977.980000 972.003300 345.495243 1076.920000 1062.620000 1071.699033 353.071580 7954.330000 7959.400000 7956.297667 620.537620
706 0.317625 0.372634 0.341494 0.000093 0.471870 0.468729 0.469537 0.000077 0.363899 0.401463 0.379907 0.000050 0.320173 0.376146 0.343460 0.000211 0.315078 0.369122 0.339527 0.000217 0.457552 0.453583 0.455170 0.000145 0.486189 0.483875 0.483904 0.000161 0.361386 0.399377 0.376973 0.000109 0.366411 0.403548 0.382840 0.000114 970.350000 976.450000 972.006533 343.716103 1077.350000 1057.530000 1071.457533 354.062023 7952.300000 7966.020000 7956.535933 618.347658
707 0.317888 0.372249 0.341642 0.000093 0.470266 0.469147 0.469421 0.000079 0.363601 0.401318 0.379976 0.000050 0.319030 0.372057 0.343632 0.000209 0.316746 0.372441 0.339653 0.000218 0.456175 0.455114 0.455156 0.000143 0.484356 0.483181 0.483686 0.000165 0.360174 0.396974 0.377089 0.000108 0.367029 0.405663 0.382863 0.000115 967.930000 977.960000 972.067667 342.336001 1076.090000 1060.510000 1071.275167 359.185598 7955.980000 7961.530000 7956.657167 617.958776
708 0.317294 0.371784 0.341787 0.000094 0.471357 0.466450 0.469401 0.000079 0.363513 0.400184 0.380071 0.000050 0.318466 0.371007 0.343729 0.000211 0.316121 0.372562 0.339846 0.000218 0.457897 0.451808 0.455069 0.000144 0.484817 0.481092 0.483733 0.000166 0.360295 0.395247 0.377131 0.000109 0.366730 0.405121 0.383012 0.000114 970.230000 980.150000 972.215633 338.236057 1078.440000 1061.770000 1070.991000 363.675238 7951.330000 7958.080000 7956.793367 622.342480
709 0.317473 0.372821 0.341808 0.000097 0.469884 0.468337 0.469306 0.000079 0.363196 0.401475 0.380057 0.000051 0.318265 0.373042 0.343807 0.000212 0.316681 0.372599 0.339809 0.000221 0.455864 0.452667 0.455017 0.000145 0.483904 0.484007 0.483596 0.000167 0.359545 0.396930 0.377170 0.000109 0.366848 0.406021 0.382945 0.000116 969.780000 980.740000 972.520867 336.892081 1077.880000 1057.530000 1070.730833 378.887685 7952.340000 7961.730000 7956.748300 629.112418
710 0.317883 0.372665 0.341767 0.000096 0.470291 0.466806 0.469278 0.000081 0.363606 0.400907 0.380020 0.000051 0.320547 0.373268 0.343745 0.000212 0.315220 0.372062 0.339789 0.000220 0.457093 0.453595 0.454966 0.000147 0.483488 0.480016 0.483590 0.000170 0.361511 0.397366 0.377111 0.000110 0.365700 0.404449 0.382930 0.000115 969.340000 979.860000 972.912300 338.712699 1078.940000 1058.430000 1070.283433 389.899504 7951.720000 7961.710000 7956.804267 637.333572
711 0.317710 0.372383 0.341793 0.000096 0.470185 0.465624 0.469293 0.000079 0.363453 0.400356 0.380043 0.000051 0.320450 0.371686 0.343711 0.000216 0.314971 0.373081 0.339876 0.000224 0.456166 0.449041 0.454889 0.000145 0.484204 0.482207 0.483698 0.000168 0.361165 0.394892 0.377064 0.000111 0.365741 0.405819 0.383023 0.000117 969.070000 979.420000 973.128100 343.534013 1077.510000 1063.280000 1070.136300 400.328108 7953.420000 7957.300000 7956.735600 647.369649
712 0.317396 0.372839 0.341818 0.000095 0.470547 0.465794 0.469245 0.000081 0.363342 0.400726 0.380046 0.000051 0.319661 0.373212 0.343652 0.000217 0.315132 0.372466 0.339985 0.000219 0.455926 0.452495 0.454827 0.000150 0.485168 0.479094 0.483664 0.000168 0.360540 0.396997 0.377004 0.000112 0.366143 0.404454 0.383088 0.000116 967.080000 982.170000 973.505933 341.675639 1075.490000 1058.650000 1069.948400 402.376592 7957.430000 7959.180000 7956.545667 637.053679
713 0.317582 0.372997 0.341873 0.000096 0.470627 0.466048 0.469244 0.000080 0.363496 0.400912 0.380085 0.000052 0.319307 0.373233 0.343703 0.000221 0.315858 0.372761 0.340044 0.000220 0.456770 0.452990 0.454827 0.000150 0.484483 0.479106 0.483661 0.000168 0.360546 0.397160 0.377040 0.000114 0.366446 0.404665 0.383129 0.000117 969.970000 981.350000 973.858400 345.701993 1075.920000 1061.200000 1069.699600 406.076026 7954.110000 7957.450000 7956.442000 646.982521
714 0.318116 0.373413 0.341933 0.000096 0.469766 0.463558 0.469165 0.000080 0.363611 0.400457 0.380102 0.000051 0.319371 0.375252 0.343639 0.000221 0.316861 0.371575 0.340226 0.000219 0.455936 0.449079 0.454806 0.000149 0.483595 0.478037 0.483523 0.000167 0.360341 0.397400 0.376989 0.000114 0.366881 0.403513 0.383215 0.000115 972.020000 981.020000 974.002200 346.750015 1073.020000 1059.790000 1069.436667 415.932079 7954.960000 7959.190000 7956.561133 657.386854
715 0.317955 0.373010 0.341997 0.000095 0.471208 0.466922 0.469111 0.000081 0.363931 0.401183 0.380131 0.000051 0.319791 0.374005 0.343695 0.000222 0.316119 0.372015 0.340299 0.000221 0.457349 0.452425 0.454790 0.000151 0.485067 0.481419 0.483432 0.000168 0.361058 0.397531 0.377024 0.000114 0.366803 0.404836 0.383239 0.000116 970.050000 980.830000 974.065200 353.442819 1074.400000 1053.660000 1068.980667 412.123483 7955.550000 7965.510000 7956.954133 659.657520
716 0.318107 0.372454 0.342130 0.000096 0.471649 0.465319 0.469123 0.000080 0.364169 0.400314 0.380228 0.000051 0.319233 0.373075 0.343785 0.000221 0.316981 0.371833 0.340475 0.000222 0.458074 0.453693 0.454895 0.000149 0.485224 0.476945 0.483352 0.000170 0.360885 0.397261 0.377118 0.000114 0.367454 0.403367 0.383338 0.000116 970.330000 980.450000 974.118200 362.191935 1077.600000 1057.100000 1068.695933 415.224075 7952.070000 7962.450000 7957.185867 667.164019
717 0.318004 0.372796 0.342074 0.000093 0.471002 0.466154 0.469210 0.000078 0.363903 0.400803 0.380215 0.000050 0.320795 0.374554 0.343616 0.000215 0.315213 0.371038 0.340531 0.000217 0.457383 0.452737 0.454888 0.000145 0.484621 0.479570 0.483532 0.000166 0.361771 0.398009 0.376998 0.000110 0.366035 0.403597 0.383432 0.000115 970.350000 984.240000 974.354133 365.969848 1075.160000 1057.940000 1068.546700 410.137802 7954.490000 7957.820000 7957.099167 669.023849
718 0.317853 0.373045 0.342137 0.000095 0.471815 0.466301 0.469285 0.000078 0.364042 0.401022 0.380281 0.000050 0.319800 0.373959 0.343603 0.000219 0.315906 0.372131 0.340671 0.000219 0.457267 0.451717 0.455006 0.000145 0.486363 0.480884 0.483565 0.000164 0.361040 0.397286 0.377024 0.000112 0.367043 0.404757 0.383539 0.000115 970.000000 985.150000 974.563900 371.547744 1075.040000 1058.340000 1068.210500 413.510765 7954.960000 7956.510000 7957.225600 680.094674
719 0.318173 0.373312 0.342214 0.000095 0.472165 0.467875 0.469258 0.000077 0.364371 0.401681 0.380327 0.000050 0.320347 0.376175 0.343526 0.000220 0.316000 0.370450 0.340901 0.000218 0.458476 0.453621 0.454994 0.000146 0.485854 0.482129 0.483521 0.000162 0.361786 0.399409 0.376967 0.000112 0.366956 0.403954 0.383687 0.000114 968.460000 983.730000 974.726133 375.885094 1072.960000 1057.610000 1067.810167 414.836874 7958.580000 7958.660000 7957.463700 691.027324
720 0.318014 0.372730 0.342250 0.000095 0.470890 0.467574 0.469294 0.000078 0.363876 0.401183 0.380363 0.000051 0.319525 0.374022 0.343418 0.000217 0.316502 0.371438 0.341081 0.000219 0.456525 0.452916 0.455101 0.000144 0.485254 0.482232 0.483488 0.000165 0.360625 0.397690 0.376923 0.000111 0.367128 0.404676 0.383803 0.000116 967.540000 982.290000 975.055933 380.254316 1074.070000 1059.870000 1067.644300 412.680620 7958.390000 7957.840000 7957.299767 692.517161
721 0.317842 0.373302 0.342353 0.000096 0.471782 0.464974 0.469245 0.000078 0.364024 0.400804 0.380420 0.000051 0.320527 0.373666 0.343497 0.000217 0.315156 0.372938 0.341208 0.000220 0.458138 0.449296 0.455170 0.000144 0.485426 0.480651 0.483320 0.000167 0.361810 0.396355 0.376999 0.000112 0.366237 0.405252 0.383842 0.000116 968.130000 984.050000 975.228067 378.704569 1075.570000 1053.710000 1067.371200 406.884585 7956.300000 7962.240000 7957.400733 701.609821
722 0.317891 0.372385 0.342207 0.000095 0.471642 0.465626 0.469258 0.000078 0.364016 0.400357 0.380322 0.000051 0.319271 0.373026 0.343389 0.000216 0.316511 0.371744 0.341024 0.000219 0.458019 0.452069 0.455205 0.000144 0.485266 0.479184 0.483311 0.000170 0.360895 0.396739 0.376934 0.000111 0.367137 0.403976 0.383710 0.000115 971.260000 980.490000 975.403200 382.051611 1073.770000 1058.960000 1067.095367 410.399437 7954.970000 7960.550000 7957.501433 714.252624
723 0.318015 0.372511 0.342226 0.000095 0.471130 0.466922 0.469293 0.000077 0.363949 0.400834 0.380346 0.000051 0.319953 0.373959 0.343318 0.000215 0.316078 0.371063 0.341133 0.000218 0.457485 0.451769 0.455242 0.000140 0.484774 0.482076 0.483344 0.000167 0.361212 0.397302 0.376895 0.000111 0.366686 0.404367 0.383797 0.000114 968.160000 982.170000 975.143700 381.113029 1070.720000 1055.570000 1066.847033 409.072471 7961.120000 7962.260000 7958.009267 721.138561
724 0.317823 0.372717 0.342277 0.000096 0.471130 0.467160 0.469236 0.000077 0.363815 0.401050 0.380364 0.000051 0.319559 0.376645 0.343386 0.000214 0.316086 0.368789 0.341167 0.000219 0.457457 0.451791 0.455334 0.000141 0.484803 0.482529 0.483137 0.000168 0.360929 0.399189 0.376970 0.000110 0.366701 0.402911 0.383758 0.000115 968.550000 980.630000 975.130233 381.940889 1071.270000 1055.380000 1066.639033 395.283700 7960.180000 7963.990000 7958.230733 718.918989
725 0.318145 0.373076 0.342362 0.000096 0.470921 0.469994 0.469253 0.000077 0.363978 0.402152 0.380429 0.000051 0.320368 0.374173 0.343542 0.000213 0.315922 0.371979 0.341182 0.000219 0.456705 0.455278 0.455367 0.000141 0.485137 0.484710 0.483138 0.000168 0.361269 0.398505 0.377090 0.000109 0.366687 0.405798 0.383769 0.000116 969.680000 983.410000 975.149767 382.306209 1071.100000 1056.740000 1066.084167 388.911684 7959.220000 7959.850000 7958.766067 717.020030
726 0.318438 0.373456 0.342180 0.000098 0.471989 0.467333 0.469327 0.000078 0.364503 0.401619 0.380324 0.000051 0.320294 0.373863 0.343373 0.000216 0.316583 0.373049 0.340988 0.000218 0.458991 0.453886 0.455502 0.000140 0.484986 0.480781 0.483151 0.000167 0.361903 0.397870 0.377012 0.000110 0.367104 0.405369 0.383637 0.000114 969.010000 979.240000 974.983200 381.490656 1073.600000 1054.220000 1065.987267 393.268047 7957.390000 7966.540000 7959.029533 725.542496
727 0.317995 0.373300 0.342181 0.000098 0.471097 0.467036 0.469431 0.000078 0.363926 0.401421 0.380356 0.000051 0.320498 0.372798 0.343398 0.000214 0.315493 0.373802 0.340964 0.000215 0.459039 0.453268 0.455641 0.000140 0.483156 0.480805 0.483221 0.000169 0.362060 0.396939 0.377071 0.000110 0.365792 0.405903 0.383641 0.000113 969.240000 978.050000 974.969600 378.038402 1072.090000 1053.040000 1065.658167 386.696578 7958.670000 7968.910000 7959.372233 722.874116
728 0.318400 0.373839 0.342157 0.000096 0.471444 0.465318 0.469442 0.000077 0.364313 0.401283 0.380343 0.000051 0.318712 0.374837 0.343215 0.000213 0.318088 0.372841 0.341100 0.000214 0.457268 0.451459 0.455685 0.000139 0.485621 0.479178 0.483199 0.000169 0.360279 0.397823 0.376956 0.000108 0.368348 0.404742 0.383730 0.000113 971.870000 983.110000 974.950467 375.771732 1072.240000 1053.900000 1065.465967 385.135435 7955.890000 7962.990000 7959.583567 720.507454
729 0.318307 0.373532 0.342187 0.000095 0.473100 0.467672 0.469496 0.000077 0.364745 0.401774 0.380380 0.000050 0.319147 0.372490 0.343239 0.000214 0.317467 0.374575 0.341135 0.000214 0.459217 0.453535 0.455685 0.000138 0.486983 0.481809 0.483307 0.000169 0.361168 0.396804 0.376973 0.000109 0.368322 0.406745 0.383787 0.000112 973.050000 978.600000 974.915033 377.689207 1069.720000 1054.840000 1065.180133 375.434218 7957.230000 7966.560000 7959.904833 712.911658
730 0.317923 0.372279 0.342184 0.000094 0.469837 0.465264 0.469402 0.000076 0.363498 0.400174 0.380350 0.000050 0.318413 0.371904 0.343159 0.000216 0.317434 0.372653 0.341210 0.000211 0.454619 0.451921 0.455643 0.000136 0.485055 0.478606 0.483161 0.000167 0.359275 0.395909 0.376904 0.000110 0.367720 0.404439 0.383795 0.000111 970.000000 982.570000 975.223000 376.200533 1072.020000 1057.030000 1064.789167 382.958940 7957.980000 7960.400000 7959.987833 713.927978
731 0.318151 0.372748 0.342210 0.000094 0.471288 0.463001 0.469447 0.000077 0.364092 0.399824 0.380381 0.000049 0.319158 0.373784 0.343133 0.000214 0.317145 0.371711 0.341287 0.000213 0.455774 0.448565 0.455716 0.000138 0.486802 0.477437 0.483178 0.000168 0.360143 0.396218 0.376908 0.000109 0.368042 0.403429 0.383854 0.000112 972.100000 981.840000 975.446333 377.115065 1072.470000 1055.080000 1064.500933 382.149515 7955.430000 7963.080000 7960.052733 705.870818
732 0.318418 0.372338 0.342276 0.000095 0.470847 0.466275 0.469462 0.000075 0.364147 0.400519 0.380432 0.000050 0.320148 0.373936 0.343141 0.000215 0.316688 0.370740 0.341411 0.000213 0.457306 0.452144 0.455655 0.000136 0.484387 0.480407 0.483268 0.000168 0.361296 0.397398 0.376895 0.000110 0.366998 0.403640 0.383969 0.000112 971.570000 979.780000 975.560633 383.772926 1070.040000 1054.440000 1064.252800 381.728371 7958.390000 7965.780000 7960.186567 704.650379
733 0.318206 0.372673 0.342285 0.000095 0.472012 0.466428 0.469527 0.000075 0.364348 0.400799 0.380457 0.000050 0.319680 0.374607 0.343167 0.000216 0.316732 0.370738 0.341403 0.000212 0.459507 0.453476 0.455723 0.000134 0.484517 0.479379 0.483330 0.000169 0.361628 0.398268 0.376934 0.000110 0.367067 0.403330 0.383981 0.000112 973.120000 979.660000 975.790733 389.596622 1070.230000 1055.860000 1064.195300 387.457947 7956.650000 7964.480000 7960.013967 701.720997
734 0.318536 0.372542 0.342242 0.000094 0.472407 0.467352 0.469557 0.000074 0.364698 0.400985 0.380436 0.000050 0.319487 0.375592 0.343144 0.000212 0.317585 0.369492 0.341339 0.000214 0.457876 0.453823 0.455776 0.000135 0.486939 0.480882 0.483338 0.000166 0.361004 0.399061 0.376934 0.000108 0.368391 0.402909 0.383939 0.000112 971.070000 979.060000 975.881200 389.640291 1074.010000 1055.330000 1063.928900 386.402024 7954.920000 7965.610000 7960.189900 689.150067
735 0.318168 0.373040 0.342292 0.000095 0.471455 0.467932 0.469587 0.000073 0.364154 0.401507 0.380480 0.000050 0.319465 0.374360 0.343238 0.000211 0.316872 0.371720 0.341346 0.000217 0.458736 0.454172 0.455786 0.000133 0.484173 0.481691 0.483387 0.000165 0.361246 0.398303 0.377002 0.000108 0.367062 0.404712 0.383959 0.000113 971.170000 978.160000 976.098900 395.723816 1073.200000 1056.300000 1063.727567 392.811649 7955.630000 7965.540000 7960.173533 705.219506
736 0.318603 0.372672 0.342344 0.000095 0.471080 0.467551 0.469617 0.000074 0.364346 0.401136 0.380526 0.000050 0.318908 0.371873 0.343381 0.000208 0.318298 0.373471 0.341307 0.000216 0.456942 0.453143 0.455684 0.000135 0.485218 0.481959 0.483551 0.000164 0.360318 0.396254 0.377072 0.000107 0.368374 0.406018 0.383980 0.000113 970.040000 978.640000 976.220133 399.582464 1072.190000 1054.110000 1063.468033 397.895457 7957.770000 7967.250000 7960.311833 718.538888
737 0.318082 0.373204 0.342368 0.000096 0.471761 0.466205 0.469736 0.000074 0.364185 0.401104 0.380578 0.000050 0.319528 0.372381 0.343415 0.000210 0.316635 0.374028 0.341321 0.000219 0.455440 0.452577 0.455836 0.000133 0.488081 0.479832 0.483637 0.000163 0.360301 0.396440 0.377142 0.000108 0.368069 0.405769 0.384015 0.000114 971.280000 982.070000 976.627467 403.115386 1071.250000 1054.660000 1063.415367 408.134385 7957.470000 7963.270000 7959.957167 721.713437
738 0.317994 0.373443 0.342309 0.000095 0.472015 0.466524 0.469717 0.000074 0.364200 0.401368 0.380532 0.000050 0.319614 0.372799 0.343252 0.000209 0.316374 0.374088 0.341367 0.000216 0.456877 0.452414 0.455811 0.000135 0.487153 0.480635 0.483623 0.000162 0.360793 0.396683 0.377020 0.000108 0.367607 0.406052 0.384043 0.000113 970.020000 983.780000 976.772967 404.454204 1070.760000 1053.090000 1063.386433 412.082799 7959.220000 7963.130000 7959.840600 721.214165
739 0.317726 0.373141 0.342339 0.000095 0.469629 0.467163 0.469668 0.000074 0.363297 0.401348 0.380538 0.000050 0.318967 0.373287 0.343340 0.000211 0.316485 0.372995 0.341338 0.000217 0.455371 0.452366 0.455805 0.000136 0.483887 0.481960 0.483532 0.000158 0.359888 0.397011 0.377080 0.000109 0.366706 0.405685 0.383996 0.000113 971.360000 984.280000 976.747367 405.475774 1073.870000 1049.650000 1063.319833 417.234231 7954.770000 7966.070000 7959.932800 732.849147
740 0.317663 0.372541 0.342194 0.000095 0.472913 0.468154 0.469737 0.000073 0.364238 0.401225 0.380457 0.000050 0.317588 0.375238 0.343139 0.000212 0.317738 0.369844 0.341250 0.000216 0.460073 0.453577 0.455790 0.000135 0.485753 0.482730 0.483683 0.000158 0.360334 0.398740 0.376934 0.000110 0.368143 0.403710 0.383980 0.000113 970.580000 981.680000 976.737733 403.521297 1073.810000 1049.630000 1063.311800 422.158022 7955.610000 7968.690000 7959.950467 732.108101
741 0.318122 0.371997 0.342248 0.000094 0.472808 0.465105 0.469668 0.000074 0.364527 0.399929 0.380474 0.000050 0.319733 0.372149 0.343268 0.000211 0.316511 0.371845 0.341228 0.000216 0.459212 0.453048 0.455817 0.000136 0.486403 0.477162 0.483519 0.000161 0.361576 0.396418 0.377033 0.000110 0.367478 0.403440 0.383915 0.000113 972.720000 983.530000 976.807800 401.301318 1072.620000 1051.530000 1063.179633 420.513227 7954.660000 7964.940000 7960.012567 723.513563
742 0.317772 0.372594 0.342258 0.000096 0.471089 0.466684 0.469653 0.000074 0.363767 0.400821 0.380477 0.000051 0.319012 0.374446 0.343293 0.000212 0.316532 0.370742 0.341223 0.000221 0.457157 0.452492 0.455706 0.000135 0.485021 0.480876 0.483601 0.000161 0.360455 0.397860 0.377017 0.000111 0.367079 0.403782 0.383937 0.000115 972.240000 983.190000 977.083567 402.363972 1071.090000 1052.400000 1062.851800 425.398401 7956.670000 7964.410000 7960.064633 729.483953
743 0.317379 0.372216 0.342204 0.000099 0.471653 0.466783 0.469722 0.000075 0.363661 0.400586 0.380459 0.000052 0.319765 0.372864 0.343358 0.000216 0.314992 0.371568 0.341050 0.000220 0.457369 0.452648 0.455664 0.000141 0.485938 0.480919 0.483779 0.000159 0.361046 0.396799 0.377050 0.000113 0.366276 0.404373 0.383869 0.000115 972.100000 983.090000 977.080067 403.711040 1070.390000 1056.810000 1062.730067 429.628257 7957.510000 7960.100000 7960.189867 738.740016
744 0.317464 0.372834 0.342059 0.000098 0.470852 0.466084 0.469665 0.000074 0.363481 0.400809 0.380341 0.000052 0.319477 0.371670 0.343019 0.000218 0.315452 0.373999 0.341099 0.000222 0.456629 0.450661 0.455676 0.000140 0.485076 0.481508 0.483653 0.000159 0.360622 0.395368 0.376816 0.000113 0.366339 0.406251 0.383865 0.000116 970.290000 982.370000 977.241867 397.259183 1072.200000 1051.010000 1062.514033 435.983828 7957.510000 7966.620000 7960.244100 739.188946
745 0.317798 0.372922 0.341939 0.000097 0.471474 0.465180 0.469636 0.000073 0.363901 0.400599 0.380248 0.000051 0.318538 0.375356 0.342949 0.000217 0.317058 0.370489 0.340929 0.000220 0.458391 0.450033 0.455599 0.000138 0.484557 0.480327 0.483674 0.000156 0.360494 0.397759 0.376744 0.000112 0.367308 0.403440 0.383752 0.000114 969.950000 979.910000 977.300233 397.705972 1071.320000 1052.690000 1062.668767 440.747152 7958.730000 7967.400000 7960.031000 733.680351
746 0.317846 0.372803 0.341966 0.000097 0.471182 0.466045 0.469644 0.000074 0.363847 0.400776 0.380270 0.000051 0.320433 0.373839 0.342916 0.000215 0.315258 0.371768 0.341017 0.000223 0.457871 0.451591 0.455591 0.000141 0.484494 0.480499 0.483697 0.000157 0.361665 0.397165 0.376718 0.000112 0.366029 0.404387 0.383821 0.000116 972.490000 980.910000 977.305400 393.905014 1071.420000 1052.550000 1062.828233 440.731236 7956.090000 7966.540000 7959.866367 729.806233
747 0.317808 0.372437 0.341871 0.000097 0.472212 0.469032 0.469636 0.000074 0.364129 0.401415 0.380200 0.000051 0.320792 0.374339 0.342914 0.000216 0.314825 0.370535 0.340828 0.000221 0.458042 0.454416 0.455479 0.000139 0.486381 0.483648 0.483792 0.000158 0.361967 0.398362 0.376683 0.000112 0.366292 0.404469 0.383717 0.000115 971.690000 988.760000 977.158367 388.420899 1072.290000 1050.820000 1062.796433 447.449501 7956.020000 7960.420000 7960.045200 724.315081
748 0.317780 0.372616 0.341819 0.000096 0.472513 0.466219 0.469626 0.000072 0.364200 0.400697 0.380161 0.000051 0.320980 0.372889 0.342857 0.000212 0.314581 0.372344 0.340780 0.000221 0.458645 0.451731 0.455580 0.000137 0.486382 0.480707 0.483672 0.000158 0.362280 0.396541 0.376674 0.000110 0.366121 0.404852 0.383648 0.000116 972.120000 983.070000 977.189367 381.594572 1070.660000 1055.850000 1062.805767 443.255466 7957.220000 7961.080000 7960.004867 711.934412
749 0.317496 0.372929 0.341892 0.000095 0.470706 0.466615 0.469519 0.000073 0.363459 0.401035 0.380180 0.000050 0.320594 0.372756 0.342997 0.000209 0.314398 0.373101 0.340788 0.000221 0.457092 0.453730 0.455489 0.000138 0.484321 0.479500 0.483549 0.000160 0.361543 0.397048 0.376744 0.000109 0.365375 0.405021 0.383616 0.000115 971.230000 985.960000 976.872100 381.800498 1070.760000 1051.490000 1062.771467 441.278942 7958.010000 7962.550000 7960.356433 703.175506
750 0.317895 0.373159 0.341988 0.000094 0.471946 0.467271 0.469580 0.000073 0.364110 0.401393 0.380265 0.000050 0.320669 0.376225 0.343184 0.000203 0.315121 0.370093 0.340791 0.000219 0.457557 0.453487 0.455594 0.000137 0.486336 0.481055 0.483565 0.000162 0.361735 0.399404 0.376907 0.000106 0.366486 0.403382 0.383623 0.000115 974.870000 981.870000 976.706233 379.458879 1072.330000 1052.660000 1062.624967 437.479797 7952.800000 7965.470000 7960.668800 699.046420
751 0.317635 0.372555 0.342024 0.000094 0.471578 0.468975 0.469551 0.000073 0.363818 0.401481 0.380282 0.000050 0.319416 0.373912 0.343303 0.000205 0.315854 0.371198 0.340746 0.000217 0.458032 0.455391 0.455533 0.000138 0.485123 0.482560 0.483569 0.000158 0.361001 0.398356 0.376972 0.000108 0.366635 0.404606 0.383593 0.000113 970.700000 985.440000 976.603533 372.377171 1073.160000 1049.880000 1062.746667 436.672755 7956.140000 7964.680000 7960.649800 695.639746
752 0.318069 0.372732 0.342023 0.000093 0.471846 0.466983 0.469577 0.000074 0.364202 0.401007 0.380289 0.000049 0.320454 0.372585 0.343372 0.000201 0.315684 0.372880 0.340673 0.000219 0.457676 0.452624 0.455459 0.000138 0.486016 0.481341 0.483695 0.000161 0.361621 0.396597 0.376998 0.000105 0.366784 0.405418 0.383580 0.000113 970.430000 982.880000 976.514900 362.282650 1072.410000 1053.370000 1062.770533 436.757896 7957.160000 7963.750000 7960.714567 696.531050
753 0.318040 0.372240 0.342107 0.000094 0.471956 0.467408 0.469539 0.000074 0.364215 0.400791 0.380336 0.000049 0.320799 0.369890 0.343553 0.000205 0.315281 0.374591 0.340660 0.000220 0.456374 0.451767 0.455403 0.000137 0.487539 0.483049 0.483675 0.000159 0.361471 0.394453 0.377108 0.000107 0.366959 0.407128 0.383565 0.000114 973.200000 984.040000 976.551567 365.916678 1068.930000 1050.900000 1062.832033 432.397403 7957.870000 7965.060000 7960.616400 701.437008
754 0.317625 0.372453 0.342197 0.000095 0.470785 0.468001 0.469531 0.000073 0.363573 0.401117 0.380397 0.000050 0.319644 0.372971 0.343585 0.000209 0.315605 0.371935 0.340809 0.000220 0.457619 0.453341 0.455485 0.000136 0.483951 0.482661 0.483577 0.000162 0.361037 0.397082 0.377155 0.000109 0.366109 0.405153 0.383639 0.000113 971.760000 982.180000 976.362000 364.759284 1068.510000 1049.630000 1062.793567 429.484654 7959.730000 7968.190000 7960.844433 702.880170
755 0.318181 0.373122 0.342227 0.000095 0.472343 0.468291 0.469581 0.000073 0.364430 0.401673 0.380433 0.000050 0.320167 0.374875 0.343690 0.000213 0.316195 0.371370 0.340763 0.000220 0.457721 0.455172 0.455524 0.000137 0.486966 0.481409 0.483637 0.000161 0.361433 0.398964 0.377240 0.000110 0.367426 0.404382 0.383625 0.000113 971.920000 984.760000 976.305833 370.057611 1070.920000 1050.020000 1062.703100 432.154998 7957.160000 7965.220000 7960.991067 715.470849
756 0.317845 0.372616 0.342245 0.000095 0.470461 0.466803 0.469602 0.000073 0.363630 0.400872 0.380452 0.000050 0.321766 0.374947 0.343747 0.000214 0.313924 0.370285 0.340743 0.000219 0.455644 0.453963 0.455474 0.000136 0.485279 0.479643 0.483730 0.000161 0.361929 0.398652 0.377266 0.000111 0.365331 0.403092 0.383639 0.000113 973.180000 983.730000 976.472833 370.533114 1070.570000 1051.370000 1062.639033 439.092852 7956.250000 7964.900000 7960.888133 727.098030
757 0.318182 0.373199 0.342229 0.000094 0.472192 0.465344 0.469608 0.000074 0.364385 0.400842 0.380443 0.000049 0.320787 0.373609 0.343792 0.000214 0.315577 0.372789 0.340666 0.000222 0.458662 0.450350 0.455405 0.000136 0.485723 0.480339 0.483810 0.000161 0.362150 0.396631 0.377276 0.000111 0.366621 0.405054 0.383610 0.000114 969.850000 980.530000 976.353367 368.827414 1069.590000 1053.660000 1062.568367 436.426030 7960.560000 7965.810000 7961.078267 722.182698
758 0.317767 0.372950 0.342275 0.000097 0.471570 0.467502 0.469569 0.000074 0.363908 0.401316 0.380463 0.000051 0.322250 0.373121 0.343941 0.000219 0.313283 0.372779 0.340609 0.000218 0.457219 0.453155 0.455349 0.000139 0.485921 0.481849 0.483789 0.000164 0.362741 0.397131 0.377363 0.000113 0.365074 0.405500 0.383563 0.000112 970.500000 983.310000 976.340233 371.192660 1068.690000 1048.000000 1062.604567 424.271489 7960.810000 7968.690000 7961.055200 716.652528
759 0.318022 0.373000 0.342207 0.000097 0.472035 0.466657 0.469552 0.000074 0.364226 0.401097 0.380411 0.000051 0.320892 0.373016 0.343841 0.000217 0.315153 0.372983 0.340573 0.000222 0.457544 0.452872 0.455378 0.000139 0.486525 0.480442 0.483726 0.000161 0.361888 0.396973 0.377302 0.000113 0.366565 0.405221 0.383519 0.000115 971.530000 983.770000 976.497400 373.677207 1071.000000 1046.520000 1062.573600 419.239751 7957.470000 7969.710000 7960.929000 721.520382
760 0.318070 0.372158 0.342159 0.000094 0.471240 0.465788 0.469580 0.000073 0.364021 0.400247 0.380385 0.000049 0.320313 0.373124 0.343846 0.000214 0.315828 0.371191 0.340472 0.000221 0.456253 0.451657 0.455436 0.000134 0.486227 0.479919 0.483723 0.000163 0.361095 0.396684 0.377323 0.000110 0.366947 0.403809 0.383448 0.000114 972.810000 979.820000 976.657533 372.337496 1069.330000 1049.780000 1062.531100 415.873267 7957.860000 7970.400000 7960.811367 727.478485
761 0.318263 0.372398 0.342264 0.000094 0.470909 0.468218 0.469604 0.000073 0.364057 0.401144 0.380466 0.000050 0.319571 0.375820 0.343973 0.000213 0.316956 0.368976 0.340555 0.000224 0.456068 0.455302 0.455472 0.000138 0.485751 0.481134 0.483737 0.000159 0.360520 0.399665 0.377422 0.000110 0.367594 0.402623 0.383509 0.000116 972.290000 980.390000 976.847100 369.398714 1070.010000 1052.060000 1062.262400 404.207992 7957.700000 7967.550000 7960.890500 706.998229
762 0.318473 0.372757 0.342345 0.000095 0.471079 0.467345 0.469667 0.000072 0.364255 0.401133 0.380542 0.000050 0.321709 0.373385 0.344180 0.000213 0.315237 0.372128 0.340511 0.000225 0.456524 0.454849 0.455469 0.000136 0.485634 0.479842 0.483866 0.000156 0.362153 0.397824 0.377567 0.000111 0.366356 0.404442 0.383517 0.000116 974.800000 982.540000 977.013333 361.395506 1064.450000 1048.750000 1062.169200 397.250282 7960.750000 7968.710000 7960.817467 694.312804
763 0.318858 0.372861 0.342373 0.000093 0.470956 0.466090 0.469734 0.000072 0.364488 0.400830 0.380581 0.000049 0.321559 0.372747 0.344321 0.000207 0.316157 0.372976 0.340424 0.000220 0.456397 0.453165 0.455551 0.000136 0.485515 0.479016 0.483917 0.000158 0.362011 0.396872 0.377690 0.000107 0.366965 0.404788 0.383472 0.000114 973.910000 981.300000 977.499100 359.046288 1068.660000 1047.280000 1061.812867 392.466690 7957.430000 7971.420000 7960.688033 690.651980
764 0.318355 0.372625 0.342432 0.000092 0.471252 0.467149 0.469754 0.000071 0.364224 0.400982 0.380629 0.000049 0.321693 0.372694 0.344349 0.000205 0.315016 0.372556 0.340515 0.000218 0.456188 0.453276 0.455507 0.000135 0.486316 0.481022 0.484000 0.000157 0.362042 0.396868 0.377696 0.000107 0.366406 0.405096 0.383561 0.000113 973.840000 977.900000 977.713233 363.508646 1069.000000 1049.480000 1061.673100 381.538405 7957.160000 7972.620000 7960.613667 684.846663
765 0.318363 0.373032 0.342532 0.000094 0.471239 0.467120 0.469727 0.000073 0.364226 0.401258 0.380691 0.000049 0.321344 0.371375 0.344569 0.000210 0.315383 0.374689 0.340496 0.000221 0.455739 0.452805 0.455415 0.000140 0.486738 0.481436 0.484038 0.000155 0.361662 0.395804 0.377823 0.000108 0.366789 0.406713 0.383559 0.000114 974.000000 982.830000 977.884667 365.624316 1065.620000 1051.940000 1061.255667 375.906300 7960.380000 7965.230000 7960.859667 679.740181
766 0.318084 0.373261 0.342463 0.000096 0.470633 0.464205 0.469791 0.000072 0.363849 0.400544 0.380662 0.000050 0.320954 0.374158 0.344558 0.000212 0.315215 0.372364 0.340369 0.000221 0.454971 0.450342 0.455470 0.000140 0.486295 0.478068 0.484112 0.000155 0.361159 0.397013 0.377831 0.000110 0.366539 0.404075 0.383492 0.000114 971.700000 980.470000 978.203567 362.648268 1065.560000 1054.040000 1060.958633 371.183093 7962.740000 7965.490000 7960.837800 671.851274
767 0.318037 0.373278 0.342487 0.000096 0.470787 0.468199 0.469749 0.000072 0.363862 0.401754 0.380665 0.000050 0.319056 0.375499 0.344590 0.000212 0.317018 0.371057 0.340383 0.000217 0.456471 0.452918 0.455408 0.000139 0.485103 0.483479 0.484090 0.000156 0.360280 0.398725 0.377835 0.000110 0.367443 0.404784 0.383495 0.000114 975.050000 983.040000 978.347267 365.057695 1065.330000 1051.160000 1060.808033 378.369303 7959.620000 7965.800000 7960.844700 681.750216
768 0.318143 0.373210 0.342487 0.000097 0.471039 0.468353 0.469739 0.000073 0.364012 0.401753 0.380662 0.000051 0.319542 0.374144 0.344607 0.000213 0.316744 0.372277 0.340367 0.000217 0.456177 0.455627 0.455362 0.000140 0.485902 0.481079 0.484116 0.000154 0.360532 0.398589 0.377833 0.000110 0.367491 0.404917 0.383492 0.000113 973.020000 984.950000 978.663033 363.202169 1067.320000 1054.320000 1060.645200 379.119310 7959.660000 7960.730000 7960.691767 672.227029
769 0.318039 0.372527 0.342392 0.000096 0.471161 0.469358 0.469798 0.000072 0.363976 0.401576 0.380614 0.000051 0.321462 0.375565 0.344513 0.000212 0.314615 0.369489 0.340271 0.000218 0.457254 0.454899 0.455344 0.000138 0.485068 0.483818 0.484251 0.000154 0.362200 0.399365 0.377762 0.000110 0.365751 0.403788 0.383465 0.000114 974.700000 986.060000 978.499167 352.709313 1066.460000 1051.460000 1060.557133 367.402479 7958.840000 7962.480000 7960.943700 644.861498
770 0.318338 0.372355 0.342309 0.000097 0.470991 0.466117 0.469831 0.000070 0.364134 0.400484 0.380566 0.000051 0.322038 0.373516 0.344391 0.000212 0.314639 0.371194 0.340227 0.000219 0.456692 0.451602 0.455406 0.000139 0.485290 0.480631 0.484257 0.000150 0.362434 0.396942 0.377696 0.000109 0.365834 0.404025 0.383436 0.000114 971.890000 986.660000 978.494300 348.676344 1068.600000 1053.650000 1060.280900 352.034164 7959.510000 7959.690000 7961.224800 626.465830
771 0.318077 0.372743 0.342343 0.000096 0.472868 0.467459 0.469882 0.000070 0.364514 0.401158 0.380605 0.000051 0.318894 0.373940 0.344461 0.000212 0.317260 0.371546 0.340226 0.000215 0.457526 0.452894 0.455427 0.000136 0.488210 0.482023 0.484336 0.000149 0.360484 0.397626 0.377751 0.000109 0.368545 0.404689 0.383459 0.000112 973.370000 983.080000 978.709400 347.441050 1069.530000 1053.320000 1059.859833 340.145561 7957.100000 7963.600000 7961.430767 609.125803
772 0.317894 0.372489 0.342240 0.000095 0.473330 0.468614 0.469836 0.000071 0.364524 0.401326 0.380519 0.000050 0.318623 0.372130 0.344353 0.000211 0.317164 0.372847 0.340126 0.000213 0.458022 0.454326 0.455383 0.000136 0.488637 0.482902 0.484290 0.000150 0.360443 0.396789 0.377662 0.000109 0.368606 0.405864 0.383375 0.000111 973.900000 985.500000 978.751400 345.406244 1066.350000 1048.660000 1059.722133 330.943367 7959.750000 7965.840000 7961.526467 599.904375
773 0.318026 0.372638 0.342214 0.000094 0.471065 0.468248 0.469807 0.000071 0.363938 0.401321 0.380491 0.000050 0.321085 0.373395 0.344213 0.000211 0.314967 0.371880 0.340214 0.000214 0.456942 0.454924 0.455375 0.000135 0.485188 0.481571 0.484238 0.000150 0.361842 0.397854 0.377562 0.000109 0.366033 0.404787 0.383421 0.000111 969.570000 981.020000 978.791667 349.568008 1066.550000 1049.040000 1059.331300 319.614686 7963.880000 7969.940000 7961.877033 583.851976
774 0.317942 0.373068 0.342265 0.000097 0.471397 0.469445 0.469820 0.000070 0.363978 0.401981 0.380531 0.000051 0.319524 0.373806 0.344254 0.000213 0.316360 0.372331 0.340276 0.000215 0.457152 0.454455 0.455379 0.000133 0.485641 0.484435 0.484260 0.000148 0.360812 0.398001 0.377592 0.000110 0.367144 0.405962 0.383471 0.000112 972.410000 986.480000 978.704067 354.648116 1068.190000 1046.120000 1059.080467 321.407810 7959.400000 7967.400000 7962.215467 589.176326
775 0.317817 0.373236 0.342053 0.000098 0.472036 0.468525 0.469802 0.000070 0.364083 0.401823 0.380378 0.000052 0.320492 0.375451 0.343858 0.000211 0.315142 0.371021 0.340248 0.000216 0.457451 0.455087 0.455349 0.000134 0.486622 0.481962 0.484256 0.000150 0.361580 0.399342 0.377305 0.000109 0.366586 0.404304 0.383450 0.000113 975.040000 987.320000 978.520700 356.677759 1067.060000 1047.350000 1059.134833 319.879922 7957.900000 7965.330000 7962.344467 585.043643
776 0.317336 0.372707 0.342007 0.000097 0.471838 0.467944 0.469869 0.000070 0.363687 0.401278 0.380365 0.000051 0.321092 0.373062 0.343729 0.000208 0.313580 0.372353 0.340284 0.000216 0.457500 0.452827 0.455408 0.000133 0.486177 0.483060 0.484329 0.000148 0.362014 0.396991 0.377233 0.000108 0.365359 0.405565 0.383498 0.000112 973.900000 982.020000 978.591267 358.254800 1065.680000 1051.230000 1059.125733 320.763778 7960.420000 7966.750000 7962.283000 591.157485
777 0.317315 0.372290 0.341803 0.000097 0.470681 0.467486 0.469876 0.000069 0.363325 0.400848 0.380225 0.000051 0.319834 0.373168 0.343501 0.000207 0.314797 0.371411 0.340104 0.000216 0.455402 0.453213 0.455332 0.000133 0.485959 0.481758 0.484419 0.000148 0.360504 0.397182 0.377051 0.000107 0.366145 0.404515 0.383399 0.000112 974.150000 985.190000 978.425033 361.911930 1064.250000 1051.940000 1058.911800 325.031890 7961.600000 7962.870000 7962.663167 598.017610
778 0.317348 0.372372 0.341674 0.000096 0.472791 0.467890 0.469850 0.000070 0.363981 0.401027 0.380127 0.000051 0.319315 0.374997 0.343395 0.000206 0.315381 0.369746 0.339953 0.000217 0.458824 0.453109 0.455253 0.000133 0.486758 0.482672 0.484448 0.000150 0.361167 0.398430 0.376952 0.000107 0.366794 0.403624 0.383301 0.000113 974.410000 983.500000 978.340400 362.263900 1066.840000 1049.840000 1058.934300 320.436409 7958.750000 7966.660000 7962.725300 596.642741
779 0.317307 0.372221 0.341590 0.000096 0.470733 0.467735 0.469832 0.000070 0.363335 0.400875 0.380062 0.000051 0.319213 0.374926 0.343296 0.000208 0.315401 0.369516 0.339883 0.000220 0.456192 0.453484 0.455224 0.000134 0.485274 0.481985 0.484439 0.000152 0.360306 0.398494 0.376874 0.000108 0.366363 0.403256 0.383250 0.000114 972.380000 985.940000 978.307500 361.853354 1066.400000 1047.970000 1058.705600 324.255879 7961.220000 7966.090000 7962.986900 606.999064
780 0.317161 0.372596 0.341535 0.000096 0.470741 0.467486 0.469740 0.000071 0.363235 0.401063 0.379996 0.000050 0.319370 0.374563 0.343346 0.000206 0.314953 0.370628 0.339723 0.000220 0.455878 0.455484 0.455091 0.000134 0.485604 0.479487 0.484388 0.000152 0.360322 0.398839 0.376869 0.000107 0.366149 0.403286 0.383123 0.000114 974.040000 985.910000 978.471700 358.540619 1063.720000 1049.210000 1058.362967 327.473196 7962.240000 7964.880000 7963.165333 615.730716
781 0.316971 0.372196 0.341533 0.000097 0.471576 0.465565 0.469798 0.000072 0.363352 0.400207 0.380013 0.000051 0.319897 0.373597 0.343275 0.000207 0.314045 0.370794 0.339791 0.000221 0.456830 0.451447 0.455161 0.000134 0.486322 0.479683 0.484435 0.000151 0.360977 0.396952 0.376841 0.000108 0.365728 0.403461 0.383184 0.000115 972.500000 986.180000 978.440367 361.142212 1064.530000 1051.180000 1058.325300 324.594092 7962.970000 7962.640000 7963.234333 626.517401
782 0.316972 0.373135 0.341555 0.000097 0.469710 0.467078 0.469617 0.000072 0.362793 0.401318 0.379974 0.000052 0.319392 0.372968 0.343356 0.000208 0.314551 0.373301 0.339755 0.000221 0.456044 0.452036 0.454806 0.000135 0.483377 0.482119 0.484428 0.000154 0.360387 0.396689 0.376791 0.000108 0.365199 0.405946 0.383157 0.000117 973.300000 984.840000 978.470867 356.423905 1066.360000 1047.820000 1057.998733 322.515591 7960.340000 7967.340000 7963.530400 615.913144
783 0.317260 0.372087 0.341411 0.000096 0.470692 0.467579 0.469484 0.000072 0.363290 0.400735 0.379833 0.000051 0.317993 0.372923 0.343301 0.000209 0.316528 0.371251 0.339521 0.000218 0.455387 0.453620 0.454675 0.000135 0.485996 0.481538 0.484293 0.000154 0.359211 0.397132 0.376713 0.000109 0.367368 0.404337 0.382953 0.000115 974.080000 985.530000 978.570467 353.154131 1065.240000 1046.750000 1057.811700 319.022340 7960.680000 7967.720000 7963.617833 616.842474
784 0.317603 0.371478 0.341429 0.000095 0.470287 0.467870 0.469422 0.000074 0.363408 0.400395 0.379827 0.000051 0.318443 0.370643 0.343236 0.000210 0.316762 0.372312 0.339622 0.000217 0.455092 0.455162 0.454767 0.000138 0.485482 0.480578 0.484076 0.000158 0.359438 0.395999 0.376695 0.000109 0.367378 0.404792 0.382958 0.000115 973.170000 983.850000 978.618467 351.625700 1066.670000 1048.410000 1057.753333 319.397360 7960.160000 7967.740000 7963.628200 615.071830
785 0.318077 0.371418 0.341441 0.000094 0.471070 0.466959 0.469439 0.000073 0.363975 0.400080 0.379840 0.000050 0.318574 0.371972 0.343178 0.000208 0.317580 0.370864 0.339703 0.000216 0.455470 0.452729 0.454641 0.000136 0.486670 0.481188 0.484237 0.000158 0.359643 0.396199 0.376617 0.000108 0.368307 0.403961 0.383063 0.000114 974.790000 981.690000 978.678400 356.029782 1064.440000 1047.670000 1057.492633 324.363989 7960.770000 7970.640000 7963.828967 624.275178
786 0.317698 0.371840 0.341569 0.000094 0.471996 0.465946 0.469460 0.000074 0.363987 0.400071 0.379937 0.000050 0.317872 0.371802 0.343208 0.000209 0.317524 0.371877 0.339931 0.000210 0.457864 0.450230 0.454712 0.000139 0.486128 0.481661 0.484208 0.000158 0.359870 0.395331 0.376659 0.000109 0.368105 0.404812 0.383214 0.000111 973.510000 984.220000 978.922433 355.203543 1066.850000 1046.530000 1057.340567 332.760115 7959.640000 7969.250000 7963.737000 637.198521
787 0.317358 0.372250 0.341750 0.000095 0.472105 0.467566 0.469347 0.000076 0.363782 0.400845 0.380029 0.000050 0.318257 0.373548 0.343365 0.000212 0.316458 0.370951 0.340134 0.000210 0.458629 0.451941 0.454536 0.000142 0.485580 0.483192 0.484159 0.000160 0.360369 0.397066 0.376716 0.000110 0.367195 0.404623 0.383342 0.000111 974.970000 991.000000 978.952700 359.687271 1065.660000 1047.410000 1057.232700 338.995738 7959.370000 7961.590000 7963.814600 643.300990
788 0.317450 0.372443 0.341644 0.000095 0.471215 0.467674 0.469362 0.000074 0.363579 0.401013 0.379959 0.000050 0.317561 0.371867 0.343110 0.000213 0.317339 0.373019 0.340177 0.000209 0.456162 0.453343 0.454482 0.000141 0.486268 0.482006 0.484242 0.000158 0.359141 0.396310 0.376521 0.000112 0.368017 0.405715 0.383397 0.000110 973.140000 989.140000 978.991367 363.909436 1065.110000 1043.830000 1057.255500 341.643056 7961.750000 7967.030000 7963.753133 654.572776
789 0.317960 0.372528 0.341605 0.000094 0.471791 0.466061 0.469472 0.000074 0.364110 0.400588 0.379965 0.000050 0.318514 0.375557 0.342869 0.000215 0.317406 0.369500 0.340341 0.000209 0.456929 0.451095 0.454539 0.000141 0.486654 0.481027 0.484404 0.000155 0.360039 0.398218 0.376370 0.000112 0.368181 0.402958 0.383560 0.000111 974.050000 987.880000 978.974467 365.475051 1066.740000 1046.360000 1057.381767 338.536830 7959.210000 7965.760000 7963.643767 653.074673
790 0.317781 0.371264 0.341647 0.000095 0.471422 0.467020 0.469380 0.000075 0.363873 0.399991 0.379967 0.000050 0.317248 0.371144 0.342760 0.000214 0.318314 0.371385 0.340535 0.000211 0.456891 0.452375 0.454338 0.000142 0.485953 0.481665 0.484422 0.000157 0.359141 0.395513 0.376233 0.000112 0.368606 0.404469 0.383701 0.000110 974.640000 989.260000 978.894000 367.656656 1065.430000 1046.780000 1057.369167 342.892666 7959.930000 7963.960000 7963.736833 656.014707
791 0.318021 0.371801 0.341692 0.000094 0.471729 0.466081 0.469448 0.000076 0.364133 0.400085 0.380019 0.000050 0.318231 0.373515 0.342717 0.000213 0.317810 0.370088 0.340668 0.000212 0.456832 0.453251 0.454400 0.000145 0.486626 0.478911 0.484495 0.000155 0.359811 0.397436 0.376222 0.000111 0.368455 0.402735 0.383816 0.000112 973.280000 984.460000 978.855600 364.489772 1066.760000 1049.050000 1057.390767 343.965213 7959.960000 7966.490000 7963.753633 651.961012
792 0.317457 0.372376 0.341747 0.000096 0.472467 0.465760 0.469567 0.000075 0.363960 0.400391 0.380093 0.000050 0.317458 0.373840 0.342736 0.000219 0.317456 0.370911 0.340759 0.000214 0.456163 0.452598 0.454462 0.000146 0.488772 0.478921 0.484671 0.000150 0.359069 0.397468 0.376254 0.000113 0.368851 0.403314 0.383932 0.000112 975.300000 983.210000 979.018633 363.761994 1066.480000 1043.990000 1057.440867 347.955916 7958.220000 7972.800000 7963.540500 654.704017
793 0.317459 0.372854 0.341724 0.000096 0.472112 0.465558 0.469564 0.000074 0.363855 0.400665 0.380076 0.000051 0.317738 0.373053 0.342719 0.000217 0.317181 0.372656 0.340730 0.000214 0.457327 0.450322 0.454439 0.000146 0.486897 0.480793 0.484690 0.000149 0.359615 0.396234 0.376235 0.000113 0.368096 0.405097 0.383918 0.000112 974.390000 982.350000 979.162267 372.003576 1066.670000 1047.540000 1057.433033 352.298812 7958.940000 7970.110000 7963.404700 662.102738
794 0.317252 0.372946 0.341751 0.000096 0.473052 0.467630 0.469525 0.000073 0.363992 0.401351 0.380083 0.000050 0.317004 0.373087 0.342567 0.000219 0.317501 0.372805 0.340936 0.000216 0.458120 0.452354 0.454440 0.000145 0.487984 0.482907 0.484610 0.000150 0.359339 0.396867 0.376129 0.000113 0.368646 0.405835 0.384038 0.000113 975.890000 985.250000 979.423500 368.362049 1064.860000 1048.000000 1057.350967 357.754560 7959.250000 7966.750000 7963.225533 661.256604
795 0.317264 0.372478 0.341735 0.000095 0.471363 0.467174 0.469513 0.000073 0.363493 0.400887 0.380068 0.000050 0.317402 0.372453 0.342438 0.000220 0.317125 0.372503 0.341032 0.000216 0.456828 0.450547 0.454506 0.000147 0.485897 0.483801 0.484521 0.000147 0.359230 0.395881 0.376058 0.000113 0.367757 0.405892 0.384079 0.000113 977.060000 986.540000 979.488400 374.635757 1063.750000 1044.640000 1057.327533 359.989514 7959.190000 7968.820000 7963.184067 667.207446
796 0.317312 0.372252 0.341744 0.000095 0.472252 0.464425 0.469572 0.000072 0.363794 0.399904 0.380093 0.000049 0.318781 0.371599 0.342422 0.000221 0.315844 0.372906 0.341067 0.000214 0.457298 0.446663 0.454568 0.000146 0.487206 0.482187 0.484575 0.000145 0.360336 0.394118 0.376066 0.000113 0.367253 0.405690 0.384119 0.000112 974.750000 985.510000 979.418167 370.975732 1065.310000 1044.690000 1057.093300 358.725338 7959.940000 7969.800000 7963.488533 657.788674
797 0.316807 0.372284 0.341666 0.000096 0.471439 0.466667 0.469710 0.000072 0.363196 0.400599 0.380079 0.000050 0.318148 0.374691 0.342242 0.000225 0.315465 0.369877 0.341090 0.000216 0.457658 0.450507 0.454654 0.000144 0.485220 0.482827 0.484766 0.000144 0.360001 0.397436 0.375965 0.000116 0.366392 0.403762 0.384193 0.000113 974.320000 990.930000 979.399167 368.516076 1065.600000 1045.800000 1056.952967 366.676622 7960.080000 7963.270000 7963.647867 664.440527
798 0.317006 0.372075 0.341683 0.000096 0.471969 0.465590 0.469774 0.000072 0.363495 0.400130 0.380110 0.000050 0.318051 0.373559 0.342192 0.000223 0.315961 0.370591 0.341174 0.000219 0.456940 0.450393 0.454834 0.000144 0.486999 0.480787 0.484714 0.000146 0.359718 0.396609 0.375985 0.000115 0.367272 0.403650 0.384236 0.000114 975.770000 988.200000 979.496833 360.516844 1064.950000 1044.720000 1056.847533 375.237945 7959.280000 7967.080000 7963.655633 667.462752
799 0.316871 0.372587 0.341650 0.000097 0.471940 0.467605 0.469777 0.000072 0.363392 0.401092 0.380088 0.000051 0.316919 0.373417 0.342146 0.000222 0.316823 0.371757 0.341154 0.000226 0.456974 0.451018 0.454903 0.000143 0.486905 0.484191 0.484651 0.000145 0.358936 0.396697 0.375973 0.000115 0.367847 0.405487 0.384203 0.000117 976.520000 983.740000 979.214133 353.878921 1065.510000 1049.470000 1056.842033 377.332691 7957.970000 7966.790000 7963.943833 663.281722
800 0.317068 0.372312 0.341540 0.000095 0.469975 0.467129 0.469813 0.000071 0.362940 0.400757 0.380022 0.000050 0.319366 0.372306 0.341983 0.000221 0.314770 0.372318 0.341097 0.000225 0.454820 0.450927 0.454940 0.000140 0.485129 0.483332 0.484686 0.000144 0.360002 0.395892 0.375870 0.000114 0.365877 0.405622 0.384174 0.000117 976.110000 982.550000 979.273367 351.975823 1064.680000 1042.660000 1056.928300 370.927879 7959.210000 7974.790000 7963.798333 667.781098
801 0.317330 0.372811 0.341570 0.000097 0.471490 0.465713 0.469881 0.000070 0.363578 0.400682 0.380063 0.000051 0.317723 0.371535 0.341957 0.000221 0.316937 0.374087 0.341183 0.000230 0.456656 0.450946 0.454948 0.000140 0.486323 0.480480 0.484813 0.000143 0.359403 0.395358 0.375854 0.000114 0.367753 0.406005 0.384272 0.000119 975.970000 987.820000 979.267200 345.477343 1067.390000 1046.720000 1057.048933 367.426881 7956.640000 7965.460000 7963.683867 659.253874
802 0.317112 0.372673 0.341480 0.000097 0.470455 0.467420 0.469884 0.000070 0.363115 0.401097 0.380001 0.000051 0.319307 0.372372 0.341766 0.000220 0.314917 0.372973 0.341194 0.000231 0.455388 0.451652 0.455003 0.000138 0.485521 0.483187 0.484764 0.000143 0.360132 0.396156 0.375737 0.000114 0.366098 0.406037 0.384265 0.000119 976.820000 987.410000 979.252400 338.823883 1065.180000 1042.330000 1057.087367 368.548858 7958.000000 7970.260000 7963.660233 657.167304
803 0.317483 0.372098 0.341443 0.000096 0.472280 0.468485 0.469834 0.000071 0.363922 0.401014 0.379961 0.000050 0.317282 0.371510 0.341809 0.000221 0.317683 0.372685 0.341077 0.000228 0.456505 0.452220 0.455001 0.000141 0.488056 0.484749 0.484668 0.000143 0.359049 0.395723 0.375766 0.000115 0.368795 0.406304 0.384155 0.000117 977.890000 988.460000 979.224867 334.165841 1064.200000 1043.570000 1056.805867 359.555102 7957.910000 7967.970000 7963.969267 650.875108
804 0.317323 0.372321 0.341441 0.000096 0.472254 0.467556 0.469855 0.000071 0.363802 0.400892 0.379965 0.000051 0.319090 0.371707 0.341867 0.000221 0.315556 0.372935 0.341015 0.000224 0.457249 0.451892 0.454895 0.000146 0.487258 0.483221 0.484815 0.000142 0.360538 0.395762 0.375775 0.000115 0.367067 0.406021 0.384155 0.000116 978.920000 988.590000 979.346733 331.826399 1065.380000 1042.850000 1056.513067 350.076740 7955.700000 7968.560000 7964.140200 648.415254
805 0.316824 0.372324 0.341399 0.000096 0.472043 0.468366 0.469702 0.000071 0.363390 0.401137 0.379890 0.000051 0.318172 0.371902 0.341766 0.000221 0.315476 0.372746 0.341032 0.000226 0.458073 0.453730 0.454806 0.000144 0.486014 0.483002 0.484598 0.000143 0.360143 0.396450 0.375678 0.000115 0.366637 0.405823 0.384102 0.000117 979.140000 985.820000 979.558567 323.167293 1063.540000 1042.710000 1056.470867 344.254701 7957.320000 7971.470000 7963.970567 642.820272
806 0.316837 0.372490 0.341322 0.000097 0.471593 0.467724 0.469637 0.000072 0.363264 0.401061 0.379816 0.000052 0.317419 0.371522 0.341715 0.000225 0.316255 0.373459 0.340928 0.000227 0.457830 0.454038 0.454739 0.000146 0.485356 0.481411 0.484535 0.000142 0.359542 0.396277 0.375622 0.000117 0.366985 0.405845 0.384010 0.000117 977.930000 986.700000 979.883967 322.976224 1063.470000 1046.800000 1056.328733 339.596955 7958.600000 7966.500000 7963.787300 642.228422
807 0.317147 0.372348 0.341231 0.000097 0.471493 0.469634 0.469694 0.000071 0.363451 0.401534 0.379770 0.000052 0.317401 0.369869 0.341500 0.000220 0.316894 0.374828 0.340962 0.000231 0.456610 0.454564 0.454803 0.000145 0.486377 0.484705 0.484586 0.000139 0.359164 0.395277 0.375491 0.000114 0.367739 0.407791 0.384049 0.000120 975.130000 987.020000 980.134767 321.180632 1063.900000 1046.860000 1056.232467 332.601821 7960.970000 7966.120000 7963.632767 629.424636
808 0.316712 0.371596 0.341264 0.000097 0.471171 0.467518 0.469595 0.000073 0.363049 0.400373 0.379764 0.000051 0.317998 0.371323 0.341623 0.000221 0.315426 0.371870 0.340906 0.000228 0.456228 0.452946 0.454613 0.000147 0.486114 0.482090 0.484578 0.000143 0.359467 0.395810 0.375520 0.000115 0.366632 0.404936 0.384007 0.000119 977.420000 986.790000 980.425667 328.709574 1064.270000 1048.060000 1055.974800 331.315366 7958.310000 7965.150000 7963.599533 645.848744
809 0.316536 0.371721 0.341172 0.000097 0.470918 0.467029 0.469576 0.000074 0.362851 0.400313 0.379693 0.000052 0.317910 0.372440 0.341468 0.000222 0.315161 0.371002 0.340875 0.000226 0.457293 0.450956 0.454705 0.000150 0.484543 0.483102 0.484446 0.000142 0.359725 0.395995 0.375439 0.000115 0.365976 0.404632 0.383946 0.000118 974.460000 987.270000 980.564933 334.700421 1064.050000 1042.390000 1055.868100 334.023163 7961.490000 7970.340000 7963.566967 655.079684
810 0.316363 0.372337 0.341023 0.000098 0.471420 0.465456 0.469475 0.000073 0.362880 0.400273 0.379559 0.000052 0.315338 0.370184 0.341279 0.000219 0.317389 0.374489 0.340767 0.000227 0.456179 0.450371 0.454537 0.000150 0.486661 0.480541 0.484413 0.000143 0.357590 0.394240 0.375256 0.000114 0.368171 0.406305 0.383861 0.000118 977.040000 986.620000 980.843633 335.065793 1063.050000 1044.060000 1056.020167 337.665166 7959.910000 7969.320000 7963.136200 661.373925
811 0.316847 0.372797 0.340991 0.000098 0.471326 0.467252 0.469564 0.000073 0.363191 0.401134 0.379563 0.000052 0.317560 0.373954 0.341236 0.000217 0.316134 0.371640 0.340746 0.000228 0.455784 0.453023 0.454646 0.000149 0.486869 0.481481 0.484481 0.000143 0.359027 0.397675 0.375259 0.000112 0.367354 0.404593 0.383867 0.000118 979.040000 985.910000 980.960000 333.064097 1064.950000 1047.070000 1055.986467 337.908432 7956.010000 7967.020000 7963.053533 652.338851
812 0.316400 0.372849 0.340921 0.000098 0.471600 0.468072 0.469505 0.000074 0.362960 0.401416 0.379496 0.000052 0.315105 0.371289 0.341252 0.000218 0.317695 0.374409 0.340590 0.000226 0.456360 0.453974 0.454543 0.000150 0.486841 0.482169 0.484467 0.000143 0.357482 0.396095 0.375239 0.000114 0.368439 0.406737 0.383753 0.000117 977.020000 989.260000 981.243367 332.846928 1063.420000 1043.320000 1055.937733 342.622626 7959.560000 7967.420000 7962.818900 650.404722
813 0.316305 0.372628 0.340788 0.000099 0.471611 0.467373 0.469543 0.000074 0.362897 0.401051 0.379415 0.000053 0.316055 0.374422 0.341229 0.000219 0.316555 0.370833 0.340347 0.000225 0.455610 0.453534 0.454583 0.000149 0.487611 0.481212 0.484504 0.000143 0.357921 0.398156 0.375235 0.000116 0.367872 0.403947 0.383594 0.000117 976.030000 988.870000 981.171867 333.327562 1061.910000 1044.130000 1055.824433 340.748025 7962.060000 7967.000000 7963.003700 654.783982
814 0.316076 0.372097 0.340637 0.000099 0.472627 0.467537 0.469532 0.000072 0.363041 0.400729 0.379306 0.000052 0.315431 0.372668 0.341102 0.000218 0.316720 0.371526 0.340172 0.000220 0.457222 0.454703 0.454457 0.000151 0.488032 0.480370 0.484606 0.000141 0.357969 0.397279 0.375108 0.000113 0.368114 0.404179 0.383503 0.000114 976.880000 983.940000 981.223400 330.784798 1064.390000 1043.220000 1055.816200 341.330364 7958.730000 7972.840000 7962.960400 657.019426
815 0.316258 0.371171 0.340458 0.000097 0.470754 0.468477 0.469513 0.000073 0.362607 0.400363 0.379175 0.000052 0.315281 0.371604 0.340826 0.000216 0.317234 0.370739 0.340091 0.000216 0.456812 0.453970 0.454467 0.000153 0.484696 0.482984 0.484559 0.000141 0.357740 0.396313 0.374918 0.000113 0.367473 0.404413 0.383431 0.000113 979.050000 985.760000 981.391733 327.019036 1061.590000 1042.990000 1055.682467 341.125628 7959.360000 7971.250000 7962.925800 650.471037
816 0.316444 0.371370 0.340485 0.000097 0.471125 0.468361 0.469511 0.000073 0.362848 0.400467 0.379193 0.000051 0.316515 0.372263 0.340679 0.000218 0.316373 0.370477 0.340291 0.000216 0.455623 0.452871 0.454429 0.000151 0.486626 0.483851 0.484594 0.000140 0.358248 0.396446 0.374804 0.000114 0.367449 0.404489 0.383582 0.000113 976.450000 989.090000 981.503633 333.883469 1061.410000 1042.300000 1055.525867 345.684754 7962.140000 7968.610000 7962.970500 658.979536
817 0.316387 0.371338 0.340493 0.000096 0.470793 0.467048 0.469574 0.000072 0.362709 0.400051 0.379217 0.000051 0.317221 0.370929 0.340467 0.000215 0.315553 0.371747 0.340518 0.000219 0.456076 0.452900 0.454399 0.000150 0.485510 0.481196 0.484750 0.000140 0.358877 0.395521 0.374646 0.000112 0.366540 0.404582 0.383788 0.000114 977.040000 988.680000 981.533300 336.408982 1061.850000 1042.880000 1055.297633 346.422200 7961.110000 7968.440000 7963.169067 661.009927
818 0.316207 0.370868 0.340420 0.000095 0.471572 0.467617 0.469507 0.000072 0.362817 0.399892 0.379146 0.000051 0.317578 0.370858 0.340386 0.000211 0.314837 0.370877 0.340454 0.000218 0.455886 0.453558 0.454295 0.000149 0.487259 0.481676 0.484718 0.000141 0.359070 0.395668 0.374558 0.000110 0.366564 0.404117 0.383733 0.000114 977.010000 990.570000 981.448600 335.884543 1062.020000 1046.310000 1055.146667 347.959413 7960.970000 7963.120000 7963.404733 669.169623
819 0.317127 0.370960 0.340448 0.000094 0.471960 0.469099 0.469643 0.000072 0.363577 0.400402 0.379207 0.000050 0.317056 0.372306 0.340482 0.000212 0.317197 0.369613 0.340415 0.000216 0.456709 0.453318 0.454443 0.000150 0.487212 0.484881 0.484842 0.000141 0.358952 0.396610 0.374670 0.000111 0.368202 0.404193 0.383743 0.000113 978.210000 987.770000 981.583500 333.912954 1062.750000 1045.820000 1054.983967 345.467886 7959.040000 7966.410000 7963.432533 669.372320
820 0.316548 0.371913 0.340562 0.000094 0.472545 0.467707 0.469525 0.000073 0.363347 0.400652 0.379251 0.000050 0.316855 0.371356 0.340588 0.000210 0.316241 0.372471 0.340535 0.000215 0.457379 0.452363 0.454316 0.000149 0.487711 0.483050 0.484734 0.000144 0.359012 0.395658 0.374707 0.000110 0.367682 0.405645 0.383795 0.000113 977.250000 988.750000 981.523033 328.316108 1063.570000 1044.940000 1054.598667 346.902081 7959.180000 7966.310000 7963.878300 667.745718
821 0.316581 0.371382 0.340649 0.000094 0.472387 0.466582 0.469581 0.000073 0.363323 0.399942 0.379329 0.000050 0.317696 0.371020 0.340730 0.000209 0.315465 0.371743 0.340568 0.000218 0.457062 0.450348 0.454427 0.000146 0.487712 0.482816 0.484734 0.000146 0.359506 0.394819 0.374839 0.000109 0.367139 0.405065 0.383818 0.000114 974.480000 986.600000 981.753200 328.152757 1063.700000 1041.770000 1054.267933 343.784928 7961.820000 7971.630000 7963.978867 666.972388
822 0.316263 0.370752 0.340746 0.000093 0.472726 0.467016 0.469531 0.000074 0.363202 0.399631 0.379382 0.000049 0.317024 0.372497 0.340856 0.000207 0.315503 0.369008 0.340637 0.000220 0.458892 0.451561 0.454429 0.000150 0.486560 0.482471 0.484633 0.000149 0.359584 0.396216 0.374928 0.000108 0.366820 0.403047 0.383836 0.000115 977.060000 988.900000 981.909300 327.892918 1059.810000 1043.670000 1054.109133 345.723269 7963.130000 7967.430000 7963.981567 663.386738
823 0.316775 0.371456 0.340793 0.000095 0.470855 0.468975 0.469567 0.000074 0.362999 0.400712 0.379425 0.000050 0.317183 0.369847 0.340889 0.000208 0.316367 0.373065 0.340697 0.000217 0.457911 0.452559 0.454383 0.000148 0.483799 0.485390 0.484751 0.000149 0.359402 0.394661 0.374937 0.000109 0.366597 0.406762 0.383913 0.000113 978.270000 989.530000 982.135800 324.705327 1061.740000 1044.260000 1053.834500 350.233144 7959.990000 7966.210000 7964.029700 667.937490
824 0.316414 0.371672 0.340768 0.000094 0.471078 0.467581 0.469656 0.000072 0.362813 0.400445 0.379434 0.000050 0.316193 0.371782 0.340872 0.000208 0.316635 0.371563 0.340664 0.000216 0.455504 0.453582 0.454565 0.000148 0.486653 0.481579 0.484747 0.000147 0.357986 0.396322 0.374980 0.000109 0.367640 0.404568 0.383889 0.000113 977.660000 984.500000 982.194467 324.445051 1063.790000 1044.200000 1053.566533 346.933823 7958.550000 7971.300000 7964.239000 668.874605
825 0.316644 0.371444 0.340723 0.000096 0.470777 0.466086 0.469608 0.000073 0.362884 0.399837 0.379388 0.000050 0.317483 0.370603 0.340798 0.000208 0.315804 0.372285 0.340648 0.000216 0.455292 0.450227 0.454460 0.000147 0.486262 0.481944 0.484756 0.000148 0.358826 0.394490 0.374896 0.000108 0.366942 0.405183 0.383881 0.000113 975.270000 981.950000 982.225167 331.379174 1060.160000 1042.770000 1053.368833 352.076922 7964.570000 7975.280000 7964.406000 672.344911
826 0.316576 0.372054 0.340741 0.000097 0.470646 0.466786 0.469653 0.000073 0.362797 0.400474 0.379415 0.000051 0.318809 0.370340 0.340881 0.000206 0.314343 0.373767 0.340601 0.000220 0.454704 0.449788 0.454617 0.000146 0.486589 0.483784 0.484689 0.000147 0.359578 0.394175 0.375002 0.000108 0.366017 0.406772 0.383828 0.000115 972.690000 986.690000 982.050167 329.555569 1059.700000 1041.300000 1053.209367 358.967374 7967.610000 7972.010000 7964.740467 668.893716
827 0.316613 0.372158 0.340855 0.000095 0.470837 0.467321 0.469741 0.000072 0.362880 0.400707 0.379521 0.000051 0.318302 0.370045 0.341093 0.000205 0.314923 0.374271 0.340618 0.000218 0.455134 0.450484 0.454778 0.000145 0.486540 0.484157 0.484704 0.000144 0.359352 0.394177 0.375199 0.000107 0.366408 0.407237 0.383843 0.000114 975.040000 992.060000 981.922767 337.751484 1063.140000 1042.010000 1053.128167 364.878944 7961.820000 7965.930000 7964.949067 673.586207
828 0.316991 0.372624 0.340876 0.000096 0.470936 0.466470 0.469640 0.000072 0.363175 0.400778 0.379505 0.000051 0.318480 0.370899 0.341168 0.000208 0.315503 0.374349 0.340584 0.000220 0.455130 0.450794 0.454731 0.000144 0.486742 0.482147 0.484550 0.000147 0.359475 0.394867 0.375237 0.000108 0.366874 0.406688 0.383774 0.000116 975.110000 990.560000 981.734200 347.253895 1059.820000 1041.870000 1053.234200 370.503621 7965.070000 7967.570000 7965.031600 681.054632
829 0.316350 0.371369 0.340814 0.000096 0.471575 0.468868 0.469604 0.000072 0.362918 0.400619 0.379451 0.000051 0.318136 0.370735 0.341184 0.000211 0.314564 0.372002 0.340445 0.000221 0.456971 0.453000 0.454681 0.000141 0.486179 0.484736 0.484528 0.000147 0.359787 0.395415 0.375233 0.000109 0.366048 0.405822 0.383670 0.000115 974.770000 987.150000 981.353733 354.712814 1061.400000 1043.880000 1053.122200 375.042376 7963.830000 7968.970000 7965.524067 691.248642
830 0.316424 0.371362 0.340891 0.000096 0.471153 0.468413 0.469689 0.000073 0.362843 0.400478 0.379530 0.000051 0.316334 0.371250 0.341305 0.000218 0.316515 0.371474 0.340477 0.000218 0.458113 0.453889 0.454800 0.000142 0.484193 0.482938 0.484577 0.000150 0.358867 0.396042 0.375354 0.000113 0.366818 0.404913 0.383707 0.000115 975.760000 988.350000 981.204400 359.085977 1062.170000 1042.860000 1052.934000 380.126402 7962.070000 7968.790000 7965.861600 700.497601
831 0.316594 0.371419 0.340927 0.000097 0.470030 0.466335 0.469754 0.000072 0.362625 0.399894 0.379575 0.000051 0.318054 0.373233 0.341296 0.000216 0.315134 0.369605 0.340559 0.000224 0.456472 0.452246 0.454906 0.000141 0.483587 0.480423 0.484603 0.000149 0.359579 0.396937 0.375379 0.000111 0.365670 0.402850 0.383772 0.000118 975.180000 988.610000 981.042567 361.384228 1062.680000 1043.180000 1052.911600 389.432771 7962.140000 7968.210000 7966.045833 713.165880
832 0.316729 0.371688 0.340942 0.000095 0.472043 0.466221 0.469677 0.000074 0.363324 0.400048 0.379563 0.000050 0.317201 0.374110 0.341316 0.000212 0.316258 0.369266 0.340569 0.000224 0.456359 0.452616 0.454862 0.000140 0.487728 0.479827 0.484493 0.000154 0.358948 0.397662 0.375380 0.000110 0.367699 0.402434 0.383746 0.000118 977.230000 987.000000 980.914067 366.163497 1062.400000 1043.370000 1052.962733 390.738024 7960.370000 7969.630000 7966.123200 729.871569
833 0.316204 0.372139 0.341160 0.000097 0.471221 0.468190 0.469620 0.000073 0.362709 0.400955 0.379698 0.000052 0.317680 0.371431 0.341722 0.000221 0.314728 0.372848 0.340598 0.000225 0.456777 0.455331 0.454881 0.000139 0.485664 0.481050 0.484358 0.000154 0.359410 0.396601 0.375670 0.000114 0.366009 0.405309 0.383726 0.000118 978.380000 988.510000 980.771367 368.748929 1063.740000 1040.220000 1052.739533 399.682640 7957.880000 7971.270000 7966.489100 743.997602
834 0.316438 0.373009 0.341255 0.000098 0.471381 0.469234 0.469616 0.000073 0.362921 0.401876 0.379764 0.000052 0.318265 0.373691 0.341699 0.000220 0.314612 0.372327 0.340812 0.000231 0.456428 0.453002 0.454879 0.000138 0.486333 0.485465 0.484353 0.000154 0.359714 0.397484 0.375653 0.000114 0.366128 0.406268 0.383874 0.000120 975.460000 990.390000 980.719833 370.429474 1064.410000 1039.820000 1052.632233 400.259501 7960.130000 7969.790000 7966.647933 749.939979
835 0.316473 0.371479 0.341081 0.000097 0.470553 0.467146 0.469559 0.000074 0.362697 0.400179 0.379624 0.000051 0.317133 0.371090 0.341471 0.000218 0.315813 0.371868 0.340691 0.000230 0.456723 0.451874 0.454827 0.000140 0.484384 0.482418 0.484290 0.000155 0.359010 0.395325 0.375478 0.000112 0.366384 0.405033 0.383771 0.000120 974.670000 987.300000 980.724700 368.599872 1062.350000 1042.340000 1052.761667 399.296028 7962.980000 7970.360000 7966.513633 752.308991
836 0.316483 0.371641 0.341059 0.000098 0.470845 0.466825 0.469551 0.000075 0.362791 0.400196 0.379607 0.000052 0.318181 0.372576 0.341511 0.000219 0.314784 0.370705 0.340607 0.000232 0.457675 0.452466 0.454911 0.000143 0.484015 0.481185 0.484191 0.000155 0.360029 0.396543 0.375531 0.000113 0.365554 0.403849 0.383683 0.000121 976.200000 989.690000 980.867533 370.981707 1061.930000 1044.000000 1052.815633 396.637039 7961.870000 7966.310000 7966.316833 753.461893
837 0.316752 0.372304 0.341039 0.000098 0.471840 0.467470 0.469626 0.000074 0.363279 0.400854 0.379615 0.000052 0.317977 0.372356 0.341518 0.000224 0.315527 0.372252 0.340560 0.000229 0.456928 0.453835 0.455031 0.000142 0.486753 0.481104 0.484221 0.000155 0.359662 0.396800 0.375572 0.000115 0.366895 0.404908 0.383659 0.000119 977.200000 988.060000 981.146200 374.213670 1062.270000 1039.780000 1052.930800 396.265852 7960.530000 7972.160000 7965.923000 744.366982
838 0.316061 0.371941 0.340944 0.000097 0.471130 0.468965 0.469679 0.000075 0.362581 0.401048 0.379564 0.000052 0.316349 0.372231 0.341400 0.000222 0.315773 0.371651 0.340488 0.000227 0.458200 0.454175 0.455119 0.000144 0.484059 0.483754 0.484239 0.000156 0.358904 0.396814 0.375516 0.000115 0.366259 0.405282 0.383613 0.000118 975.980000 986.770000 981.204467 372.149161 1061.170000 1040.100000 1053.153833 386.576682 7962.850000 7973.130000 7965.641700 733.279925
839 0.316184 0.371481 0.340901 0.000097 0.470633 0.469127 0.469612 0.000075 0.362519 0.400775 0.379514 0.000052 0.315853 0.371195 0.341405 0.000224 0.316516 0.371768 0.340397 0.000228 0.456752 0.454895 0.454999 0.000145 0.484513 0.483360 0.484224 0.000155 0.358123 0.396305 0.375483 0.000115 0.366915 0.405245 0.383545 0.000118 976.050000 986.530000 981.035300 364.277652 1062.470000 1041.060000 1053.254800 385.238262 7961.480000 7972.410000 7965.709900 724.895255
840 0.316423 0.372035 0.340894 0.000098 0.471705 0.466634 0.469495 0.000075 0.363007 0.400415 0.379475 0.000052 0.318790 0.369689 0.341407 0.000224 0.314055 0.374381 0.340382 0.000229 0.456959 0.452243 0.454970 0.000143 0.486451 0.481026 0.484020 0.000158 0.360240 0.394455 0.375476 0.000116 0.365774 0.406375 0.383473 0.000119 977.120000 989.950000 980.944067 368.265848 1063.860000 1043.830000 1053.286567 385.111108 7959.020000 7966.220000 7965.769367 726.001688
841 0.316015 0.371651 0.340866 0.000098 0.471426 0.467360 0.469420 0.000076 0.362638 0.400364 0.379432 0.000053 0.318785 0.372061 0.341411 0.000227 0.313244 0.371241 0.340320 0.000233 0.457944 0.451274 0.454899 0.000145 0.484907 0.483446 0.483940 0.000159 0.360533 0.395825 0.375458 0.000117 0.364743 0.404903 0.383406 0.000122 975.880000 988.460000 981.071000 377.971863 1063.670000 1042.540000 1053.495933 379.587124 7960.450000 7969.000000 7965.433067 723.233790
842 0.315552 0.371616 0.340801 0.000100 0.470549 0.466598 0.469295 0.000077 0.362051 0.400110 0.379349 0.000054 0.317251 0.370327 0.341424 0.000227 0.313852 0.372905 0.340177 0.000235 0.457443 0.450376 0.454969 0.000144 0.483655 0.482820 0.483621 0.000163 0.359309 0.394341 0.375488 0.000117 0.364793 0.405879 0.383211 0.000123 978.250000 985.870000 981.012733 380.341625 1063.550000 1040.890000 1053.503033 378.446511 7958.200000 7973.240000 7965.484233 724.006807
843 0.315848 0.372165 0.340769 0.000100 0.470981 0.466959 0.469142 0.000078 0.362388 0.400603 0.379281 0.000054 0.317468 0.368703 0.341502 0.000228 0.314227 0.375627 0.340037 0.000236 0.457020 0.453748 0.454743 0.000144 0.484942 0.480170 0.483541 0.000164 0.359334 0.394216 0.375474 0.000118 0.365441 0.406990 0.383088 0.000123 976.550000 989.620000 981.240933 384.335915 1060.630000 1043.280000 1053.562933 373.135796 7962.820000 7967.100000 7965.196133 720.188938
844 0.316043 0.372200 0.340657 0.000100 0.470663 0.466147 0.469005 0.000077 0.362429 0.400384 0.379161 0.000053 0.318247 0.373332 0.341426 0.000229 0.313840 0.371069 0.339887 0.000236 0.455198 0.451082 0.454697 0.000143 0.486127 0.481213 0.483314 0.000162 0.359332 0.396657 0.375407 0.000117 0.365526 0.404112 0.382915 0.000122 976.120000 987.300000 981.235433 382.445077 1062.950000 1039.210000 1053.729967 371.759692 7960.930000 7973.490000 7965.034600 719.969713
845 0.315806 0.371732 0.340363 0.000099 0.470141 0.465962 0.468971 0.000077 0.362106 0.400001 0.378946 0.000053 0.317047 0.372794 0.341028 0.000230 0.314565 0.370671 0.339699 0.000236 0.456248 0.451461 0.454741 0.000144 0.484034 0.480464 0.483201 0.000165 0.358807 0.396394 0.375142 0.000119 0.365406 0.403609 0.382749 0.000122 975.070000 986.940000 981.114667 379.210374 1062.730000 1042.230000 1053.763900 364.007762 7962.200000 7970.830000 7965.121433 697.701720
846 0.316327 0.371437 0.340377 0.000098 0.470230 0.466108 0.468940 0.000076 0.362498 0.399838 0.378946 0.000052 0.316960 0.372772 0.340966 0.000226 0.315693 0.370103 0.339789 0.000235 0.455569 0.450059 0.454702 0.000138 0.484890 0.482157 0.483177 0.000164 0.358543 0.395958 0.375087 0.000116 0.366453 0.403719 0.382805 0.000122 978.630000 986.970000 981.001533 382.638361 1063.770000 1041.160000 1053.870867 363.168583 7957.600000 7971.870000 7965.127600 691.839085
847 0.315957 0.371758 0.340426 0.000098 0.469752 0.466272 0.468880 0.000076 0.362095 0.400112 0.378962 0.000052 0.319153 0.370146 0.340926 0.000224 0.312760 0.373369 0.339927 0.000236 0.456899 0.451002 0.454728 0.000139 0.482604 0.481542 0.483033 0.000163 0.360477 0.394403 0.375067 0.000115 0.363713 0.405821 0.382859 0.000123 977.040000 989.900000 981.042400 383.792922 1062.440000 1038.400000 1053.974733 372.064071 7960.520000 7971.700000 7964.982867 695.499294
848 0.316189 0.372309 0.340401 0.000098 0.469825 0.466468 0.468863 0.000077 0.362280 0.400557 0.378939 0.000052 0.319842 0.371871 0.340948 0.000221 0.312536 0.372748 0.339853 0.000236 0.456433 0.453792 0.454842 0.000138 0.483217 0.479143 0.482883 0.000165 0.360820 0.396447 0.375116 0.000115 0.363741 0.404667 0.382762 0.000123 975.320000 984.590000 980.888400 381.896310 1064.620000 1041.860000 1054.088767 379.166071 7960.060000 7973.550000 7965.022833 694.345114
849 0.316141 0.371759 0.340292 0.000096 0.470208 0.466265 0.468732 0.000076 0.362361 0.400111 0.378824 0.000051 0.319329 0.371628 0.340950 0.000222 0.312954 0.371891 0.339634 0.000234 0.456384 0.451524 0.454688 0.000136 0.484033 0.481006 0.482776 0.000167 0.360445 0.395597 0.375071 0.000115 0.364278 0.404625 0.382577 0.000122 976.050000 984.520000 980.678833 388.310265 1062.380000 1041.340000 1054.270067 382.659283 7961.570000 7974.140000 7965.051100 706.187927
850 0.316396 0.371670 0.340385 0.000097 0.469681 0.464673 0.468738 0.000077 0.362382 0.399571 0.378891 0.000052 0.318396 0.372670 0.341051 0.000220 0.314397 0.370670 0.339719 0.000233 0.454605 0.450079 0.454666 0.000140 0.484756 0.479267 0.482811 0.000168 0.359259 0.395893 0.375135 0.000114 0.365504 0.403249 0.382647 0.000122 976.660000 985.100000 980.895000 389.272598 1062.310000 1044.110000 1054.131133 385.696472 7961.030000 7970.790000 7964.973867 703.915699
851 0.316441 0.371163 0.340445 0.000096 0.469440 0.465568 0.468752 0.000078 0.362341 0.399484 0.378937 0.000051 0.318158 0.369525 0.341080 0.000222 0.314724 0.372800 0.339811 0.000236 0.455947 0.451851 0.454736 0.000139 0.482934 0.479285 0.482769 0.000170 0.359495 0.394223 0.375177 0.000114 0.365187 0.404745 0.382698 0.000124 974.240000 992.170000 980.740200 389.103429 1061.490000 1043.950000 1054.232100 386.085744 7964.270000 7963.880000 7965.027700 699.140380
852 0.316352 0.371759 0.340550 0.000095 0.470239 0.466813 0.468707 0.000078 0.362518 0.400275 0.378997 0.000051 0.318917 0.370548 0.341196 0.000222 0.313788 0.372971 0.339904 0.000236 0.456635 0.454399 0.454635 0.000143 0.483843 0.479227 0.482780 0.000171 0.360232 0.395703 0.375228 0.000115 0.364805 0.404848 0.382767 0.000124 974.980000 987.540000 980.526833 383.428856 1061.880000 1045.230000 1054.298333 387.825201 7963.140000 7967.230000 7965.174833 693.322682
853 0.316384 0.372054 0.340637 0.000094 0.470101 0.465954 0.468668 0.000077 0.362499 0.400224 0.379047 0.000050 0.317722 0.371050 0.341336 0.000217 0.315046 0.373059 0.339938 0.000230 0.457535 0.451999 0.454536 0.000142 0.482667 0.479910 0.482800 0.000168 0.359666 0.395334 0.375296 0.000112 0.365333 0.405114 0.382797 0.000122 977.190000 992.120000 980.710900 381.021739 1061.150000 1041.290000 1054.104800 384.964200 7961.660000 7966.590000 7965.184300 693.353418
854 0.317100 0.370296 0.340790 0.000094 0.470271 0.466631 0.468646 0.000078 0.363052 0.399196 0.379147 0.000050 0.317158 0.368601 0.341376 0.000216 0.317042 0.371991 0.340204 0.000231 0.456089 0.453112 0.454592 0.000141 0.484454 0.480149 0.482701 0.000170 0.358837 0.393954 0.375341 0.000111 0.367266 0.404438 0.382953 0.000121 977.170000 984.440000 980.545700 380.081568 1063.040000 1042.130000 1053.996467 384.149458 7959.790000 7973.430000 7965.457833 709.786547
855 0.316706 0.370995 0.340771 0.000093 0.471596 0.467748 0.468664 0.000078 0.363173 0.400021 0.379139 0.000050 0.318218 0.368351 0.341327 0.000217 0.315194 0.373639 0.340215 0.000230 0.457301 0.452763 0.454616 0.000141 0.485890 0.482733 0.482713 0.000170 0.359943 0.393675 0.375314 0.000111 0.366403 0.406367 0.382964 0.000121 976.600000 988.270000 980.385733 382.873542 1061.740000 1043.460000 1054.040333 384.039672 7961.660000 7968.270000 7965.573933 717.861755
856 0.316502 0.371559 0.340938 0.000094 0.470412 0.465963 0.468477 0.000079 0.362675 0.399880 0.379200 0.000050 0.317645 0.369743 0.341590 0.000220 0.315360 0.373374 0.340287 0.000227 0.455267 0.452535 0.454496 0.000142 0.485557 0.479391 0.482459 0.000173 0.358931 0.394581 0.375461 0.000113 0.366419 0.405179 0.382938 0.000118 978.320000 987.480000 980.702700 381.338466 1062.850000 1041.430000 1054.060700 386.119867 7958.830000 7971.090000 7965.236600 714.464605
857 0.316665 0.372255 0.340899 0.000095 0.471933 0.465377 0.468487 0.000080 0.363245 0.400192 0.379175 0.000050 0.316994 0.371902 0.341516 0.000219 0.316335 0.372609 0.340281 0.000225 0.458347 0.451923 0.454439 0.000145 0.485520 0.478832 0.482534 0.000172 0.359400 0.395908 0.375393 0.000112 0.367091 0.404476 0.382957 0.000117 976.260000 988.580000 980.735800 381.301683 1059.720000 1044.900000 1053.696867 384.357479 7964.020000 7966.520000 7965.567333 715.095868
[truncated: 66,659 more chars]
