# Supplementary material for: A linear reciprocal relationship between robustness and plasticity in homeostatic biological networks
Source: PLoS One. 2023 Jan 26;18(1):e0277181. doi: 10.1371/journal.pone.0277181 (PMC9879506; doi:10.1371/journal.pone.0277181)
Supplement: S2 Data — (ZIP) [file pone.0277181.s002.zip › data/Fig2CD/fitness_95_avg.data]

0 0.438927 0.479928 0.462258 0.000051 0.465469 0.468289 0.462021 0.001077 0.440255 0.479346 0.462247 0.000048 0.434701 0.474049 0.456947 0.000098 0.443154 0.485807 0.467570 0.000106 0.462532 0.467999 0.458765 0.002132 0.468407 0.468578 0.465276 0.002212 0.436092 0.473746 0.457038 0.000093 0.444417 0.484945 0.467455 0.000100 980.070000 1011.130000 1000.096533 882.086399 1033.220000 983.440000 1000.158833 888.816860 7986.710000 8005.430000 7999.744633 1562.653871
1 0.437576 0.479588 0.460626 0.000056 0.459691 0.453510 0.461749 0.001076 0.438681 0.478284 0.460682 0.000053 0.433388 0.473934 0.455361 0.000110 0.441763 0.485243 0.465891 0.000115 0.452105 0.449648 0.458189 0.002154 0.467277 0.457373 0.465309 0.002177 0.434324 0.472719 0.455503 0.000104 0.443039 0.483849 0.465861 0.000108 997.600000 1018.010000 1008.391967 881.972183 1041.670000 996.550000 1012.927133 913.860124 7960.730000 7985.440000 7978.680900 1576.905381
2 0.436300 0.478185 0.458828 0.000060 0.467996 0.466788 0.461914 0.001058 0.437885 0.477615 0.458982 0.000056 0.432917 0.473130 0.453576 0.000118 0.439683 0.483240 0.464080 0.000124 0.464065 0.463260 0.458439 0.002077 0.471927 0.470317 0.465390 0.002172 0.434474 0.472636 0.453819 0.000111 0.441295 0.482594 0.464145 0.000116 998.040000 1025.230000 1006.728000 890.969694 1042.490000 992.860000 1015.767500 936.249182 7959.470000 7981.910000 7977.504500 1598.227505
3 0.435079 0.477044 0.456970 0.000063 0.463442 0.463350 0.462237 0.001040 0.436497 0.476359 0.457233 0.000059 0.429479 0.471601 0.451845 0.000126 0.440679 0.482487 0.462095 0.000134 0.461122 0.464348 0.458920 0.002068 0.465763 0.462353 0.465554 0.002113 0.431061 0.471238 0.452199 0.000118 0.441934 0.481480 0.462268 0.000125 995.080000 1018.750000 1004.728200 891.926345 1043.700000 993.370000 1018.827900 948.505926 7961.220000 7987.880000 7976.443900 1604.874256
4 0.434429 0.476212 0.455143 0.000066 0.461970 0.464023 0.462783 0.000993 0.435806 0.475602 0.455525 0.000062 0.430437 0.470342 0.450084 0.000132 0.438422 0.482081 0.460202 0.000143 0.459168 0.463025 0.459157 0.002022 0.464771 0.465021 0.466409 0.002024 0.431874 0.469976 0.450538 0.000123 0.439739 0.481228 0.460512 0.000132 995.420000 1020.450000 1002.866600 902.479742 1045.290000 999.650000 1021.775867 959.025680 7959.290000 7979.900000 7975.357533 1636.091577
5 0.432657 0.474906 0.453250 0.000066 0.467907 0.462119 0.462627 0.000995 0.434420 0.474267 0.453719 0.000062 0.426906 0.469286 0.448284 0.000135 0.438408 0.480526 0.458216 0.000145 0.465460 0.463111 0.458686 0.002052 0.470354 0.461128 0.466569 0.001969 0.428834 0.468978 0.448804 0.000126 0.440005 0.479556 0.458634 0.000135 998.910000 1023.170000 1001.439800 910.425348 1041.730000 999.300000 1024.899500 948.344132 7959.360000 7977.530000 7973.660700 1659.869367
6 0.432112 0.473819 0.451389 0.000063 0.463423 0.465810 0.463237 0.000955 0.433678 0.473419 0.451982 0.000058 0.426996 0.467853 0.446459 0.000135 0.437228 0.479786 0.456320 0.000142 0.462209 0.459858 0.459472 0.002009 0.464638 0.471762 0.467003 0.001861 0.428757 0.467453 0.447110 0.000126 0.438599 0.479385 0.456854 0.000132 991.710000 1020.540000 1000.154433 896.284583 1045.050000 1001.550000 1027.603733 928.325838 7963.240000 7977.910000 7972.241833 1654.334753
7 0.431006 0.471883 0.449730 0.000059 0.464813 0.461633 0.463204 0.000926 0.432697 0.471370 0.450404 0.000055 0.425998 0.466356 0.444856 0.000133 0.436015 0.477410 0.454604 0.000139 0.458053 0.457272 0.459469 0.001926 0.471573 0.465994 0.466940 0.001824 0.427601 0.465902 0.445587 0.000124 0.437793 0.476839 0.455221 0.000129 994.150000 1010.380000 998.938400 872.647949 1045.210000 1002.880000 1029.885500 903.136635 7960.640000 7986.740000 7971.176100 1629.912064
8 0.429581 0.471271 0.448358 0.000055 0.463603 0.461076 0.463480 0.000882 0.431282 0.470761 0.449114 0.000051 0.425261 0.465635 0.443576 0.000128 0.433902 0.476907 0.453141 0.000134 0.459637 0.461310 0.459958 0.001862 0.467568 0.460842 0.467002 0.001719 0.426980 0.465419 0.444395 0.000120 0.435585 0.476103 0.453834 0.000124 990.700000 1013.640000 997.952933 843.957460 1048.220000 1003.690000 1031.984300 864.969686 7961.080000 7982.670000 7970.062767 1589.472547
9 0.428731 0.469378 0.447157 0.000052 0.464527 0.460832 0.463424 0.000869 0.430521 0.468951 0.447970 0.000048 0.423332 0.464221 0.442420 0.000125 0.434130 0.474535 0.451894 0.000129 0.460625 0.455928 0.459444 0.001808 0.468428 0.465736 0.467405 0.001699 0.425197 0.463806 0.443271 0.000117 0.435845 0.474095 0.452669 0.000120 994.860000 1008.120000 996.933433 809.614697 1050.670000 1003.100000 1033.979267 838.243982 7954.470000 7988.780000 7969.087300 1539.271931
10 0.428177 0.467564 0.446026 0.000049 0.465213 0.460309 0.463316 0.000857 0.430029 0.467202 0.446890 0.000046 0.424846 0.461714 0.441305 0.000124 0.431508 0.473415 0.450747 0.000125 0.458689 0.454513 0.459583 0.001779 0.471737 0.466105 0.467050 0.001661 0.426538 0.461354 0.442219 0.000116 0.433520 0.473049 0.451562 0.000116 991.720000 1006.290000 996.280867 789.142510 1045.950000 1015.020000 1035.634200 805.583896 7962.330000 7978.690000 7968.084933 1504.099590
11 0.426873 0.466259 0.445167 0.000048 0.466357 0.461568 0.463103 0.000852 0.428847 0.466024 0.446064 0.000045 0.421233 0.461417 0.440478 0.000123 0.432513 0.471101 0.449855 0.000122 0.459829 0.455961 0.459647 0.001716 0.472884 0.467175 0.466560 0.001689 0.423162 0.461144 0.441437 0.000115 0.434532 0.470904 0.450691 0.000114 993.480000 1005.730000 996.247367 761.618531 1051.140000 1014.240000 1036.706667 801.846500 7955.380000 7980.030000 7967.045967 1468.449162
12 0.426501 0.464759 0.444331 0.000047 0.466769 0.461762 0.463179 0.000849 0.428515 0.464609 0.445273 0.000044 0.423357 0.458846 0.439558 0.000122 0.429645 0.470672 0.449104 0.000123 0.460144 0.456030 0.459901 0.001719 0.473393 0.467495 0.466457 0.001671 0.425196 0.458705 0.440575 0.000114 0.431833 0.470513 0.449972 0.000115 989.770000 1002.640000 995.950233 729.594129 1049.420000 1014.040000 1037.844133 769.936522 7960.810000 7983.320000 7966.205633 1412.804666
13 0.425416 0.463856 0.443523 0.000046 0.462318 0.466081 0.463265 0.000829 0.427261 0.463967 0.444510 0.000044 0.421642 0.459418 0.438737 0.000121 0.429190 0.468294 0.448309 0.000123 0.455724 0.464750 0.459689 0.001667 0.468913 0.467411 0.466841 0.001621 0.423346 0.459684 0.439785 0.000113 0.431176 0.468250 0.449235 0.000115 989.630000 1003.460000 995.891400 715.382533 1051.050000 1020.560000 1039.202300 739.980391 7959.320000 7975.980000 7964.906300 1368.443030
14 0.424767 0.463155 0.442798 0.000046 0.461747 0.470727 0.463502 0.000795 0.426616 0.463533 0.443833 0.000043 0.419597 0.459947 0.437952 0.000120 0.429936 0.466363 0.447644 0.000123 0.454137 0.468320 0.459751 0.001607 0.469357 0.473134 0.467252 0.001580 0.421324 0.460365 0.439042 0.000112 0.431907 0.466702 0.448624 0.000115 988.430000 999.190000 995.838033 688.102680 1052.010000 1024.490000 1040.399900 710.766635 7959.560000 7976.320000 7963.762067 1322.687916
15 0.423825 0.462343 0.442062 0.000046 0.463197 0.466000 0.463450 0.000801 0.425794 0.462526 0.443131 0.000043 0.420095 0.457326 0.437175 0.000119 0.427556 0.467360 0.446950 0.000123 0.459891 0.457327 0.459495 0.001569 0.466504 0.474673 0.467406 0.001616 0.422084 0.457326 0.438291 0.000111 0.429503 0.467725 0.447972 0.000115 987.730000 1004.770000 995.155433 668.218147 1053.410000 1029.220000 1041.400633 689.254623 7958.860000 7966.010000 7963.443933 1292.070168
16 0.423409 0.461310 0.441310 0.000045 0.465515 0.465232 0.463607 0.000786 0.425515 0.461506 0.442424 0.000043 0.419850 0.455920 0.436473 0.000118 0.426969 0.466701 0.446146 0.000123 0.459393 0.459704 0.459652 0.001568 0.471638 0.470761 0.467562 0.001576 0.421827 0.456109 0.437632 0.000110 0.429202 0.466904 0.447217 0.000115 992.270000 1003.660000 994.726767 660.007424 1049.380000 1024.170000 1042.431133 666.639944 7958.350000 7972.170000 7962.842100 1272.622316
17 0.422734 0.460322 0.440655 0.000046 0.464649 0.461632 0.463409 0.000776 0.424830 0.460387 0.441793 0.000043 0.418470 0.454940 0.435855 0.000118 0.426998 0.465703 0.445455 0.000123 0.460284 0.458461 0.459469 0.001562 0.469013 0.464803 0.467349 0.001546 0.420561 0.455116 0.437036 0.000110 0.429099 0.465658 0.446550 0.000115 989.660000 1003.360000 994.379833 643.760398 1052.120000 1031.290000 1042.995833 647.047812 7958.220000 7965.350000 7962.624333 1235.498459
18 0.422084 0.460133 0.440049 0.000046 0.464085 0.463583 0.463170 0.000785 0.424184 0.460305 0.441205 0.000043 0.419152 0.455803 0.435226 0.000117 0.425015 0.464463 0.444873 0.000124 0.461307 0.460737 0.458887 0.001569 0.466864 0.466430 0.467452 0.001540 0.421260 0.456050 0.436409 0.000109 0.427108 0.464561 0.446002 0.000115 990.740000 996.250000 994.052900 642.244788 1052.100000 1028.880000 1043.963467 644.330378 7957.160000 7974.870000 7961.983633 1234.244723
19 0.420838 0.459642 0.439341 0.000047 0.464210 0.466542 0.463357 0.000782 0.423007 0.459987 0.440542 0.000044 0.416366 0.453953 0.434574 0.000118 0.425311 0.465331 0.444108 0.000124 0.460911 0.457954 0.459339 0.001571 0.467509 0.475130 0.467374 0.001536 0.418593 0.454153 0.435813 0.000110 0.427421 0.465821 0.445271 0.000116 992.150000 1002.380000 993.683133 632.737538 1055.100000 1027.560000 1044.781300 631.474695 7952.750000 7970.060000 7961.535567 1213.755601
20 0.420196 0.459146 0.438696 0.000047 0.464269 0.464034 0.463378 0.000762 0.422400 0.459390 0.439931 0.000044 0.414741 0.454179 0.433947 0.000120 0.425652 0.464113 0.443446 0.000123 0.458730 0.453958 0.459182 0.001512 0.469807 0.474110 0.467573 0.001514 0.416940 0.454168 0.435209 0.000111 0.427860 0.464613 0.444652 0.000115 990.480000 999.860000 993.291167 644.190968 1055.220000 1029.750000 1045.512267 622.836182 7954.300000 7970.390000 7961.196567 1221.847477
21 0.419991 0.458099 0.437976 0.000047 0.463961 0.466937 0.463206 0.000755 0.422190 0.458540 0.439237 0.000044 0.415427 0.453535 0.433094 0.000118 0.424556 0.462662 0.442858 0.000120 0.460515 0.464793 0.458757 0.001526 0.467408 0.469081 0.467656 0.001489 0.417681 0.454098 0.434377 0.000110 0.426699 0.462983 0.444098 0.000112 988.080000 1001.120000 993.124300 642.449265 1057.150000 1031.970000 1046.431600 617.030242 7954.770000 7966.910000 7960.444100 1210.082586
22 0.419192 0.457760 0.437331 0.000047 0.460062 0.463099 0.463290 0.000743 0.421236 0.458027 0.438629 0.000044 0.416101 0.453114 0.432535 0.000119 0.422283 0.462407 0.442128 0.000120 0.457173 0.457093 0.458765 0.001488 0.462952 0.469104 0.467815 0.001495 0.418155 0.453313 0.433846 0.000110 0.424316 0.462742 0.443412 0.000111 986.970000 999.600000 992.658300 629.591548 1056.210000 1030.960000 1047.420367 588.561925 7956.820000 7969.440000 7959.921333 1181.273484
23 0.419083 0.456751 0.436696 0.000046 0.463880 0.467900 0.463259 0.000753 0.421323 0.457308 0.438024 0.000043 0.414673 0.452309 0.431990 0.000117 0.423493 0.461192 0.441402 0.000119 0.461600 0.462795 0.458664 0.001520 0.466159 0.473005 0.467853 0.001493 0.417019 0.452833 0.433323 0.000109 0.425626 0.461783 0.442725 0.000111 988.000000 994.930000 991.928400 625.270269 1055.260000 1038.320000 1048.108333 573.613928 7956.740000 7966.750000 7959.963267 1162.225170
24 0.418037 0.456199 0.436052 0.000047 0.464996 0.464109 0.463313 0.000765 0.420385 0.456595 0.437415 0.000044 0.413226 0.451185 0.431468 0.000117 0.422848 0.461214 0.440636 0.000118 0.461689 0.465255 0.458765 0.001525 0.468304 0.462964 0.467861 0.001524 0.415650 0.451888 0.432833 0.000108 0.425121 0.461301 0.441998 0.000110 988.960000 1004.610000 991.455533 613.288454 1055.340000 1040.700000 1048.749400 567.508092 7955.700000 7954.690000 7959.795067 1147.588440
25 0.417478 0.456190 0.435374 0.000047 0.461089 0.459716 0.463393 0.000743 0.419658 0.456366 0.436775 0.000044 0.413979 0.452271 0.430720 0.000117 0.420976 0.460108 0.440027 0.000119 0.454890 0.456495 0.458754 0.001500 0.467289 0.462936 0.468032 0.001470 0.416025 0.452483 0.432122 0.000108 0.423291 0.460249 0.441427 0.000110 988.920000 1000.530000 991.090567 600.672123 1054.920000 1044.250000 1049.063567 563.030850 7956.160000 7955.220000 7959.845867 1127.198689
26 0.416655 0.455676 0.434849 0.000047 0.459377 0.466212 0.463358 0.000738 0.418791 0.456203 0.436274 0.000044 0.413036 0.450768 0.430182 0.000116 0.420275 0.460585 0.439515 0.000119 0.448184 0.457293 0.458879 0.001496 0.470569 0.475131 0.467838 0.001456 0.414793 0.451094 0.431617 0.000107 0.422790 0.461312 0.440931 0.000110 985.780000 997.460000 990.814633 587.768883 1057.430000 1044.960000 1049.760267 541.015671 7956.790000 7957.580000 7959.425100 1079.201168
27 0.416007 0.454594 0.434291 0.000047 0.463022 0.464139 0.463441 0.000746 0.418358 0.455072 0.435748 0.000043 0.411785 0.448353 0.429721 0.000113 0.420230 0.460835 0.438861 0.000120 0.458465 0.455056 0.458492 0.001521 0.467579 0.473222 0.468389 0.001446 0.414119 0.448688 0.431159 0.000105 0.422597 0.461455 0.440338 0.000110 984.730000 998.390000 990.738667 574.703511 1059.110000 1036.770000 1050.218267 536.071726 7956.160000 7964.840000 7959.043067 1048.485778
28 0.415508 0.454069 0.433863 0.000047 0.467038 0.465412 0.463669 0.000754 0.418084 0.454637 0.435353 0.000044 0.412718 0.448888 0.429349 0.000112 0.418297 0.459251 0.438376 0.000119 0.463506 0.458969 0.459092 0.001549 0.470570 0.471856 0.468245 0.001472 0.415257 0.449392 0.430836 0.000104 0.420911 0.459881 0.439870 0.000110 981.930000 997.870000 990.492200 568.769438 1057.610000 1037.940000 1050.525867 529.039453 7960.460000 7964.190000 7958.981933 1038.029043
29 0.415116 0.453828 0.433295 0.000048 0.465991 0.462139 0.463672 0.000739 0.417660 0.454244 0.434813 0.000044 0.412132 0.447852 0.428784 0.000114 0.418100 0.459805 0.437805 0.000117 0.459435 0.457362 0.459124 0.001542 0.472547 0.466916 0.468219 0.001442 0.414497 0.448327 0.430301 0.000105 0.420822 0.460161 0.439326 0.000108 982.450000 992.760000 990.250733 564.230142 1059.140000 1041.560000 1050.853333 511.340984 7958.410000 7965.680000 7958.895933 1000.519724
30 0.414492 0.453044 0.432816 0.000047 0.464840 0.464277 0.463732 0.000747 0.417010 0.453606 0.434362 0.000044 0.410047 0.448075 0.428299 0.000112 0.418938 0.458013 0.437334 0.000117 0.459518 0.462569 0.459153 0.001555 0.470163 0.465985 0.468311 0.001457 0.412520 0.448800 0.429841 0.000104 0.421499 0.458412 0.438883 0.000108 985.180000 996.690000 989.995300 558.354966 1057.510000 1037.550000 1051.160167 504.192946 7957.310000 7965.760000 7958.844533 976.338073
31 0.413872 0.452729 0.432341 0.000048 0.467810 0.456831 0.463707 0.000735 0.416569 0.452934 0.433910 0.000045 0.410119 0.448312 0.427812 0.000113 0.417626 0.457146 0.436871 0.000119 0.464755 0.449184 0.459292 0.001548 0.470865 0.464477 0.468122 0.001468 0.412850 0.448355 0.429386 0.000105 0.420288 0.457513 0.438434 0.000109 982.840000 998.270000 989.849800 543.608471 1056.210000 1039.810000 1051.603533 509.887333 7960.950000 7961.920000 7958.546667 968.594276
32 0.413360 0.452208 0.431760 0.000049 0.464464 0.459074 0.463768 0.000738 0.415915 0.452552 0.433360 0.000045 0.409535 0.447829 0.427274 0.000113 0.417185 0.456588 0.436246 0.000120 0.457517 0.450078 0.459035 0.001541 0.471411 0.468070 0.468501 0.001467 0.411934 0.447941 0.428862 0.000105 0.419896 0.457162 0.437859 0.000111 979.970000 993.310000 989.331067 548.339019 1062.230000 1042.420000 1052.062200 499.677981 7957.800000 7964.270000 7958.606733 961.794190
33 0.412603 0.451701 0.431216 0.000049 0.467783 0.463738 0.464012 0.000732 0.415362 0.452303 0.432856 0.000046 0.410175 0.446585 0.426708 0.000113 0.415032 0.456818 0.435723 0.000121 0.463190 0.460648 0.459752 0.001517 0.472376 0.466827 0.468272 0.001458 0.412826 0.447288 0.428360 0.000106 0.417899 0.457319 0.437351 0.000111 981.960000 991.680000 988.769300 546.106732 1059.110000 1043.580000 1052.592833 496.491002 7958.930000 7964.740000 7958.637867 938.970379
34 0.411982 0.451286 0.430687 0.000050 0.469662 0.462783 0.464170 0.000723 0.414866 0.451861 0.432361 0.000046 0.407972 0.446949 0.426131 0.000112 0.415992 0.455623 0.435243 0.000122 0.463681 0.457465 0.459880 0.001480 0.475643 0.468101 0.468461 0.001464 0.410758 0.447475 0.427819 0.000104 0.418974 0.456247 0.436904 0.000112 981.410000 994.350000 988.306800 540.347029 1061.070000 1047.210000 1053.004500 491.802300 7957.520000 7958.440000 7958.688700 928.260917
35 0.412242 0.451550 0.430221 0.000050 0.468554 0.460557 0.464285 0.000712 0.415058 0.452000 0.431924 0.000046 0.407793 0.446881 0.425658 0.000111 0.416692 0.456219 0.434783 0.000122 0.462978 0.453178 0.460220 0.001492 0.474130 0.467937 0.468349 0.001429 0.410552 0.447196 0.427386 0.000103 0.419564 0.456804 0.436461 0.000113 984.740000 993.240000 987.731100 539.399619 1059.860000 1044.460000 1053.399000 491.715208 7955.400000 7962.300000 7958.869900 936.212716
36 0.411060 0.450377 0.429655 0.000049 0.464854 0.463334 0.464117 0.000721 0.413750 0.451025 0.431379 0.000046 0.407982 0.444568 0.425245 0.000110 0.414138 0.456186 0.434066 0.000122 0.461652 0.456586 0.459801 0.001505 0.468056 0.470082 0.468432 0.001420 0.410665 0.445169 0.426972 0.000102 0.416834 0.456881 0.435785 0.000113 984.720000 992.540000 987.115267 534.580501 1060.080000 1041.020000 1053.874800 496.623905 7955.200000 7966.440000 7959.009933 933.238925
37 0.410551 0.450035 0.429179 0.000049 0.464987 0.463854 0.464216 0.000715 0.413273 0.450726 0.430931 0.000046 0.407283 0.443515 0.424849 0.000109 0.413820 0.456555 0.433510 0.000121 0.460000 0.461859 0.459797 0.001482 0.469974 0.465850 0.468635 0.001420 0.409919 0.444432 0.426596 0.000102 0.416627 0.457020 0.435266 0.000111 981.240000 997.240000 986.799100 537.493394 1059.060000 1046.600000 1054.047500 499.712485 7959.700000 7956.160000 7959.153400 951.923529
38 0.410036 0.449687 0.428639 0.000049 0.462026 0.455460 0.464254 0.000711 0.412636 0.449976 0.430419 0.000046 0.407043 0.445177 0.424402 0.000109 0.413030 0.454198 0.432875 0.000122 0.456895 0.453727 0.460034 0.001457 0.467157 0.457192 0.468474 0.001422 0.409536 0.445604 0.426184 0.000101 0.415736 0.454348 0.434655 0.000112 980.210000 993.750000 986.502367 541.557155 1061.070000 1041.400000 1054.410433 500.562030 7958.720000 7964.850000 7959.087200 956.494879
39 0.409839 0.448956 0.428121 0.000049 0.467534 0.466981 0.464460 0.000704 0.412724 0.449857 0.429938 0.000046 0.406886 0.443200 0.423866 0.000110 0.412792 0.454712 0.432376 0.000123 0.464212 0.460383 0.460259 0.001452 0.470857 0.473578 0.468661 0.001398 0.409752 0.444059 0.425685 0.000102 0.415695 0.455655 0.434190 0.000114 979.890000 993.730000 985.866300 533.199884 1062.470000 1045.200000 1054.722800 493.563812 7957.640000 7961.070000 7959.410900 936.955974
40 0.409251 0.449090 0.427641 0.000049 0.467372 0.462748 0.464684 0.000698 0.412157 0.449773 0.429494 0.000045 0.405715 0.444929 0.423471 0.000110 0.412788 0.453251 0.431812 0.000119 0.462320 0.458195 0.460629 0.001419 0.472423 0.467300 0.468738 0.001404 0.408545 0.445592 0.425329 0.000102 0.415769 0.453954 0.433658 0.000110 980.670000 993.160000 985.355833 530.784193 1060.580000 1043.360000 1054.928467 494.178260 7958.750000 7963.480000 7959.715700 943.920380
41 0.409135 0.448627 0.427225 0.000049 0.467506 0.462614 0.464983 0.000680 0.412053 0.449326 0.429113 0.000045 0.405095 0.443925 0.423111 0.000108 0.413175 0.453329 0.431340 0.000119 0.469590 0.454845 0.461338 0.001351 0.465422 0.470383 0.468628 0.001400 0.408319 0.444471 0.425022 0.000100 0.415787 0.454182 0.433204 0.000110 977.070000 992.100000 984.633033 524.585471 1060.890000 1043.340000 1055.271200 499.174311 7962.040000 7964.560000 7960.095767 943.188063
42 0.408568 0.447686 0.426724 0.000050 0.464307 0.462902 0.465048 0.000681 0.411355 0.448447 0.428640 0.000046 0.404888 0.441883 0.422694 0.000111 0.412248 0.453489 0.430754 0.000119 0.464778 0.457160 0.461352 0.001326 0.463837 0.468645 0.468744 0.001421 0.407883 0.442646 0.424627 0.000102 0.414828 0.454247 0.432653 0.000110 980.370000 992.950000 984.144900 513.262218 1059.490000 1042.140000 1055.426400 492.368205 7960.140000 7964.910000 7960.428700 919.111784
43 0.408169 0.447609 0.426234 0.000050 0.467985 0.465182 0.464668 0.000682 0.411160 0.448488 0.428156 0.000046 0.404672 0.442054 0.422284 0.000109 0.411665 0.453164 0.430184 0.000118 0.466313 0.456976 0.461279 0.001319 0.469658 0.473387 0.468056 0.001461 0.407754 0.442800 0.424234 0.000101 0.414565 0.454176 0.432078 0.000110 982.240000 994.140000 983.720867 511.577948 1060.530000 1046.680000 1055.828267 495.196545 7957.230000 7959.180000 7960.450867 918.044079
44 0.407122 0.447095 0.425763 0.000049 0.463339 0.463716 0.464959 0.000671 0.409933 0.447926 0.427723 0.000046 0.403275 0.442199 0.421848 0.000110 0.410969 0.451990 0.429679 0.000118 0.462568 0.459241 0.461632 0.001269 0.464110 0.468191 0.468286 0.001461 0.406240 0.443051 0.423837 0.000101 0.413626 0.452800 0.431609 0.000110 977.120000 992.090000 983.322867 501.510701 1059.010000 1046.670000 1056.347500 491.217457 7963.870000 7961.240000 7960.329633 916.638405
45 0.407216 0.447097 0.425387 0.000048 0.470212 0.460780 0.464697 0.000683 0.410366 0.447782 0.427352 0.000045 0.404549 0.443103 0.421503 0.000110 0.409882 0.451092 0.429271 0.000117 0.467888 0.456740 0.461452 0.001300 0.472537 0.464820 0.467941 0.001470 0.407716 0.443785 0.423500 0.000102 0.413015 0.451779 0.431204 0.000109 977.150000 990.840000 983.006433 503.485001 1062.970000 1048.400000 1056.533667 496.015065 7959.880000 7960.760000 7960.459900 917.697172
46 0.406821 0.446178 0.425065 0.000049 0.461971 0.466388 0.464524 0.000695 0.409579 0.447188 0.427038 0.000046 0.404510 0.441862 0.421171 0.000111 0.409132 0.450494 0.428960 0.000118 0.460440 0.462295 0.461440 0.001326 0.463502 0.470482 0.467608 0.001504 0.407306 0.442884 0.423184 0.000102 0.411851 0.451493 0.430892 0.000110 979.340000 989.280000 982.765733 505.886734 1062.150000 1049.750000 1056.631967 491.828366 7958.510000 7960.970000 7960.602300 924.363825
47 0.406017 0.446388 0.424571 0.000049 0.464965 0.464503 0.464447 0.000703 0.408964 0.447294 0.426565 0.000046 0.402998 0.442499 0.420654 0.000112 0.409035 0.450276 0.428488 0.000118 0.468560 0.463489 0.461905 0.001275 0.461370 0.465517 0.466989 0.001552 0.406277 0.443549 0.422716 0.000103 0.411652 0.451038 0.430413 0.000111 976.510000 986.380000 982.626067 499.449549 1063.870000 1046.160000 1056.947467 493.747627 7959.620000 7967.460000 7960.426467 925.308476
48 0.405506 0.445242 0.424126 0.000049 0.464211 0.464327 0.464350 0.000696 0.408441 0.446196 0.426138 0.000046 0.402389 0.439806 0.420293 0.000111 0.408623 0.450678 0.427959 0.000117 0.461998 0.458599 0.461763 0.001289 0.466423 0.470054 0.466937 0.001547 0.405369 0.440746 0.422367 0.000102 0.411513 0.451647 0.429908 0.000110 978.150000 989.080000 982.497733 502.635937 1064.990000 1047.390000 1057.296767 497.285602 7956.860000 7963.530000 7960.205500 928.969601
49 0.405583 0.445039 0.423779 0.000050 0.464638 0.461665 0.464204 0.000705 0.408535 0.445870 0.425800 0.000046 0.402499 0.440721 0.419848 0.000113 0.408666 0.449357 0.427710 0.000116 0.467906 0.459259 0.462249 0.001280 0.461369 0.464071 0.466159 0.001573 0.405770 0.441648 0.421968 0.000103 0.411301 0.450093 0.429633 0.000109 976.650000 983.550000 982.167433 499.333101 1064.940000 1052.680000 1057.512933 499.020010 7958.410000 7963.770000 7960.319633 930.538498
50 0.405182 0.444853 0.423390 0.000050 0.465553 0.462359 0.464036 0.000703 0.408200 0.445729 0.425423 0.000047 0.401763 0.440848 0.419544 0.000113 0.408601 0.448859 0.427237 0.000116 0.470076 0.453882 0.462190 0.001275 0.461029 0.470835 0.465883 0.001588 0.405178 0.441499 0.421676 0.000103 0.411223 0.449958 0.429169 0.000109 976.440000 988.410000 981.878833 508.087218 1065.190000 1046.680000 1057.923767 494.982659 7958.370000 7964.910000 7960.197400 936.476611
51 0.404658 0.443997 0.423005 0.000050 0.467603 0.464165 0.464023 0.000700 0.407805 0.445006 0.425056 0.000047 0.401463 0.439287 0.419146 0.000113 0.407852 0.448708 0.426864 0.000118 0.470307 0.463797 0.462356 0.001281 0.464899 0.464534 0.465690 0.001561 0.404905 0.440512 0.421306 0.000104 0.410705 0.449499 0.428805 0.000111 973.200000 987.980000 981.823900 511.617186 1068.230000 1044.720000 1058.333433 493.425076 7958.570000 7967.300000 7959.842667 935.844905
52 0.404398 0.443667 0.422728 0.000050 0.463876 0.461557 0.463789 0.000705 0.407372 0.444561 0.424781 0.000046 0.399375 0.437774 0.418868 0.000112 0.409420 0.449560 0.426589 0.000118 0.468188 0.454152 0.462144 0.001287 0.459564 0.468962 0.465434 0.001566 0.402816 0.438593 0.421031 0.000103 0.411927 0.450530 0.428531 0.000111 974.500000 989.040000 981.496433 516.298066 1066.180000 1053.390000 1058.868600 501.440039 7959.320000 7957.570000 7959.634967 945.413099
53 0.404132 0.443365 0.422370 0.000050 0.461311 0.468233 0.463592 0.000692 0.406991 0.444608 0.424431 0.000047 0.400724 0.439681 0.418468 0.000113 0.407540 0.447048 0.426271 0.000117 0.464952 0.461829 0.462275 0.001227 0.457671 0.474638 0.464908 0.001578 0.403936 0.440788 0.420658 0.000104 0.410046 0.448428 0.428203 0.000109 976.350000 988.630000 981.378133 520.189495 1064.030000 1052.940000 1059.147367 510.150806 7959.620000 7958.430000 7959.474500 950.175496
54 0.403388 0.443746 0.421952 0.000050 0.463594 0.465571 0.463680 0.000699 0.406398 0.444838 0.424038 0.000047 0.401227 0.440639 0.418098 0.000113 0.405548 0.446854 0.425806 0.000117 0.461196 0.462156 0.462432 0.001274 0.465991 0.468985 0.464928 0.001582 0.404225 0.441715 0.420315 0.000104 0.408570 0.447960 0.427762 0.000110 979.150000 986.280000 981.335833 527.619928 1066.470000 1047.990000 1059.562500 510.972932 7954.380000 7965.730000 7959.101667 967.229824
55 0.403099 0.443274 0.421607 0.000051 0.465482 0.463748 0.463513 0.000694 0.406218 0.444297 0.423702 0.000048 0.400978 0.439042 0.417752 0.000112 0.405220 0.447505 0.425461 0.000120 0.465013 0.458940 0.461881 0.001284 0.465952 0.468556 0.465145 0.001552 0.404180 0.440037 0.419959 0.000103 0.408256 0.448557 0.427445 0.000112 975.850000 985.400000 981.075767 534.745629 1068.040000 1050.240000 1059.599433 509.580195 7956.110000 7964.360000 7959.324800 968.434249
56 0.402417 0.442951 0.421211 0.000051 0.466103 0.462000 0.463798 0.000695 0.405602 0.443903 0.423340 0.000047 0.398391 0.437504 0.417306 0.000112 0.406443 0.448398 0.425115 0.000119 0.464587 0.462526 0.462497 0.001242 0.467618 0.461474 0.465098 0.001571 0.401701 0.438755 0.419566 0.000103 0.409502 0.449051 0.427115 0.000111 971.000000 990.510000 981.000800 541.924526 1070.860000 1048.220000 1060.143200 503.609451 7958.140000 7961.270000 7958.856000 955.307168
57 0.402449 0.442802 0.420855 0.000052 0.464786 0.462995 0.463821 0.000676 0.405566 0.443811 0.423003 0.000048 0.398249 0.438540 0.416935 0.000114 0.406648 0.447063 0.424776 0.000121 0.459865 0.458633 0.462625 0.001227 0.469707 0.467357 0.465016 0.001515 0.401330 0.439545 0.419219 0.000104 0.409801 0.448078 0.426788 0.000112 973.770000 989.370000 980.678933 544.853250 1068.750000 1046.710000 1060.622200 496.742935 7957.480000 7963.920000 7958.698867 938.923261
58 0.401738 0.442482 0.420446 0.000052 0.461929 0.465461 0.464030 0.000653 0.404747 0.443631 0.422625 0.000049 0.398000 0.437273 0.416533 0.000112 0.405475 0.447692 0.424359 0.000121 0.462718 0.462512 0.463083 0.001173 0.461139 0.468411 0.464977 0.001489 0.401236 0.438535 0.418860 0.000103 0.408259 0.448728 0.426390 0.000112 974.930000 985.570000 980.406633 544.218997 1070.630000 1052.650000 1061.133600 485.405745 7954.440000 7961.780000 7958.459767 931.921080
59 0.401660 0.441597 0.420087 0.000052 0.462519 0.461817 0.463846 0.000663 0.404703 0.442608 0.422275 0.000048 0.397894 0.438151 0.416314 0.000111 0.405427 0.445042 0.423861 0.000120 0.464036 0.456847 0.462685 0.001211 0.461002 0.466787 0.465007 0.001496 0.401201 0.439086 0.418633 0.000103 0.408206 0.446129 0.425918 0.000111 971.960000 987.260000 979.828167 535.831585 1072.500000 1047.970000 1061.717067 480.497364 7955.540000 7964.770000 7958.454767 902.405450
60 0.400976 0.441361 0.419659 0.000051 0.462790 0.459059 0.463664 0.000670 0.404067 0.442246 0.421859 0.000048 0.397850 0.436350 0.415968 0.000113 0.404103 0.446372 0.423349 0.000119 0.463919 0.454542 0.462603 0.001224 0.461661 0.463576 0.464725 0.001505 0.401153 0.437260 0.418300 0.000104 0.406980 0.447232 0.425418 0.000110 971.500000 984.690000 979.246633 539.875500 1073.050000 1051.450000 1062.102933 479.064540 7955.450000 7963.860000 7958.650433 902.207446
61 0.400393 0.441395 0.419258 0.000051 0.466628 0.460143 0.463916 0.000665 0.403705 0.442333 0.421491 0.000048 0.397643 0.438675 0.415587 0.000112 0.403144 0.444115 0.422929 0.000117 0.467795 0.456095 0.462680 0.001217 0.465461 0.464191 0.465153 0.001489 0.401151 0.439546 0.417942 0.000103 0.406259 0.445119 0.425041 0.000108 971.120000 987.530000 978.448400 537.237273 1073.060000 1052.840000 1062.780267 484.647979 7955.820000 7959.630000 7958.771333 901.048295
62 0.400257 0.441016 0.418972 0.000051 0.470441 0.458865 0.463672 0.000668 0.403766 0.441908 0.421207 0.000048 0.397030 0.436479 0.415313 0.000111 0.403483 0.445552 0.422631 0.000117 0.468911 0.459341 0.462232 0.001255 0.471971 0.458389 0.465112 0.001486 0.400624 0.437622 0.417659 0.000102 0.406908 0.446194 0.424755 0.000108 971.070000 986.470000 977.923967 532.360545 1072.840000 1051.820000 1063.397067 484.293629 7956.090000 7961.710000 7958.678967 897.832832
63 0.399763 0.440103 0.418622 0.000051 0.468092 0.456534 0.463689 0.000680 0.403180 0.440925 0.420876 0.000047 0.396004 0.435586 0.414966 0.000112 0.403523 0.444621 0.422279 0.000117 0.467550 0.454539 0.462358 0.001249 0.468634 0.458529 0.465020 0.001510 0.399582 0.436533 0.417336 0.000103 0.406778 0.445316 0.424416 0.000107 973.410000 984.210000 977.446800 533.516591 1074.130000 1055.070000 1063.891400 478.863408 7952.460000 7960.720000 7958.661800 893.285711
64 0.399207 0.439553 0.418243 0.000050 0.463305 0.466586 0.463751 0.000675 0.402412 0.440905 0.420518 0.000046 0.395273 0.434816 0.414639 0.000109 0.403142 0.444290 0.421847 0.000116 0.460833 0.467228 0.462376 0.001261 0.465778 0.465943 0.465125 0.001499 0.398551 0.436436 0.417026 0.000101 0.406274 0.445373 0.424011 0.000107 971.470000 984.960000 976.634167 526.833198 1074.680000 1056.830000 1064.599867 479.579366 7953.850000 7958.210000 7958.765967 902.239945
65 0.399114 0.439062 0.417947 0.000051 0.466721 0.463520 0.463843 0.000674 0.402494 0.440285 0.420241 0.000047 0.395182 0.435376 0.414329 0.000110 0.403046 0.442749 0.421564 0.000118 0.462355 0.459225 0.462441 0.001249 0.471088 0.467815 0.465245 0.001514 0.398541 0.436568 0.416735 0.000101 0.406448 0.444002 0.423748 0.000108 973.650000 985.490000 976.157333 531.202300 1078.480000 1055.160000 1065.125967 476.582399 7947.870000 7959.350000 7958.716700 906.570668
66 0.398947 0.438464 0.417654 0.000050 0.470147 0.461626 0.463892 0.000665 0.402507 0.439622 0.419966 0.000047 0.396246 0.433773 0.414034 0.000110 0.401649 0.443155 0.421274 0.000117 0.471655 0.468317 0.462477 0.001247 0.468639 0.454934 0.465307 0.001470 0.400016 0.435500 0.416456 0.000101 0.404998 0.443744 0.423476 0.000108 971.900000 987.200000 975.491200 526.518156 1076.160000 1054.240000 1065.796333 481.346646 7951.940000 7958.560000 7958.712467 922.650968
67 0.398549 0.439303 0.417407 0.000051 0.467439 0.465602 0.463726 0.000659 0.401993 0.440618 0.419723 0.000047 0.396107 0.434100 0.413789 0.000111 0.400991 0.444505 0.421025 0.000120 0.465784 0.466277 0.462396 0.001244 0.469094 0.464926 0.465056 0.001440 0.399590 0.435709 0.416220 0.000102 0.404396 0.445526 0.423227 0.000110 969.470000 981.710000 975.366533 532.996521 1074.690000 1053.520000 1066.379867 483.528597 7955.840000 7964.770000 7958.253600 945.699950
68 0.398519 0.438151 0.417125 0.000051 0.466109 0.463006 0.463796 0.000666 0.401899 0.439393 0.419458 0.000047 0.395319 0.432324 0.413547 0.000113 0.401720 0.443977 0.420702 0.000120 0.466449 0.457166 0.461959 0.001252 0.465769 0.468846 0.465632 0.001452 0.398875 0.433566 0.415968 0.000104 0.404922 0.445221 0.422949 0.000111 970.370000 981.940000 975.223400 528.396824 1076.150000 1055.040000 1067.026533 478.611803 7953.480000 7963.020000 7957.750067 934.898413
69 0.398188 0.438303 0.416819 0.000052 0.469184 0.465236 0.463918 0.000667 0.401738 0.439649 0.419174 0.000048 0.396392 0.433959 0.413342 0.000114 0.399985 0.442646 0.420296 0.000122 0.467599 0.460233 0.462558 0.001245 0.470769 0.470239 0.465279 0.001455 0.399952 0.435273 0.415803 0.000104 0.403524 0.444026 0.422545 0.000112 973.960000 983.250000 975.135300 535.668554 1076.140000 1056.650000 1067.586833 479.416821 7949.900000 7960.100000 7957.277867 941.959687
70 0.397785 0.437738 0.416478 0.000052 0.468550 0.463699 0.463656 0.000678 0.401323 0.439036 0.418837 0.000048 0.395409 0.432183 0.413038 0.000115 0.400161 0.443292 0.419918 0.000122 0.469867 0.458147 0.462578 0.001206 0.467233 0.469251 0.464735 0.001532 0.399132 0.433481 0.415515 0.000105 0.403514 0.444590 0.422159 0.000112 972.110000 983.320000 974.879900 536.734656 1074.300000 1055.890000 1067.958300 475.852194 7953.590000 7960.790000 7957.161800 937.454013
71 0.397229 0.437861 0.416121 0.000052 0.471390 0.463780 0.463811 0.000675 0.400937 0.439157 0.418505 0.000048 0.394485 0.432504 0.412688 0.000116 0.399973 0.443218 0.419553 0.000124 0.471664 0.461530 0.463134 0.001187 0.471116 0.466029 0.464489 0.001543 0.398343 0.433955 0.415210 0.000106 0.403530 0.444359 0.421800 0.000114 972.830000 984.400000 974.731100 537.216602 1076.560000 1061.340000 1068.342033 470.945139 7950.610000 7954.260000 7956.926867 925.081962
72 0.397192 0.437533 0.415864 0.000052 0.469062 0.459646 0.463944 0.000667 0.400785 0.438639 0.418268 0.000048 0.393899 0.432010 0.412395 0.000115 0.400485 0.443056 0.419333 0.000123 0.466592 0.459735 0.463116 0.001183 0.471533 0.459557 0.464772 0.001535 0.397533 0.433396 0.414931 0.000106 0.404037 0.443881 0.421605 0.000113 969.700000 983.350000 974.649700 537.404673 1077.420000 1056.710000 1068.893933 467.491595 7952.880000 7959.940000 7956.456367 930.572405
73 0.397134 0.437968 0.415609 0.000053 0.467858 0.464029 0.464280 0.000663 0.400670 0.439271 0.418043 0.000048 0.392487 0.433126 0.412138 0.000116 0.401780 0.442811 0.419080 0.000123 0.468035 0.462655 0.463495 0.001150 0.467680 0.465402 0.465064 0.001527 0.396265 0.434602 0.414706 0.000106 0.405075 0.443941 0.421379 0.000112 972.480000 982.740000 974.627833 549.821728 1076.150000 1056.200000 1069.201600 468.761413 7951.370000 7961.060000 7956.170567 949.980946
74 0.396834 0.437235 0.415335 0.000052 0.469591 0.461253 0.464278 0.000660 0.400472 0.438436 0.417782 0.000048 0.394481 0.434277 0.411876 0.000117 0.399187 0.440193 0.418794 0.000121 0.470625 0.462622 0.463297 0.001144 0.468556 0.459884 0.465260 0.001533 0.398289 0.435694 0.414447 0.000107 0.402656 0.441177 0.421118 0.000111 973.010000 982.310000 974.605433 554.536984 1078.460000 1060.020000 1069.238200 471.404189 7948.530000 7957.670000 7956.156367 944.609209
75 0.396070 0.437011 0.414967 0.000053 0.465098 0.462758 0.464562 0.000647 0.399522 0.438298 0.417446 0.000049 0.392607 0.432479 0.411559 0.000118 0.399533 0.441543 0.418375 0.000122 0.459956 0.458193 0.463311 0.001137 0.470240 0.467323 0.465812 0.001490 0.395975 0.433764 0.414146 0.000108 0.403068 0.442832 0.420746 0.000112 972.250000 984.140000 974.650233 557.240182 1074.230000 1059.760000 1069.438900 469.706602 7953.520000 7956.100000 7955.910867 943.086331
76 0.396186 0.436661 0.414706 0.000052 0.469202 0.467799 0.464760 0.000638 0.399837 0.438218 0.417208 0.000048 0.392556 0.434412 0.411214 0.000118 0.399817 0.438910 0.418197 0.000121 0.466162 0.466031 0.463498 0.001120 0.472243 0.469567 0.466021 0.001468 0.396236 0.435993 0.413829 0.000108 0.403438 0.440443 0.420588 0.000111 972.240000 978.980000 974.903367 561.150851 1077.950000 1058.160000 1069.701333 471.993586 7949.810000 7962.860000 7955.395300 941.411229
77 0.395048 0.436805 0.414418 0.000054 0.467474 0.462731 0.464702 0.000635 0.398669 0.438101 0.416932 0.000049 0.391926 0.432247 0.410813 0.000117 0.398170 0.441362 0.418024 0.000122 0.466128 0.460342 0.463308 0.001096 0.468820 0.465121 0.466096 0.001462 0.395636 0.433652 0.413437 0.000107 0.401702 0.442550 0.420427 0.000112 968.680000 980.130000 974.838700 558.931213 1076.370000 1060.110000 1069.781500 473.328400 7954.950000 7959.760000 7955.379800 925.292522
78 0.395003 0.436574 0.414108 0.000054 0.467417 0.461680 0.464961 0.000625 0.398623 0.437829 0.416651 0.000049 0.392134 0.433245 0.410517 0.000117 0.397871 0.439903 0.417700 0.000121 0.465357 0.451783 0.463785 0.001072 0.469477 0.471576 0.466137 0.001451 0.395795 0.434172 0.413180 0.000107 0.401452 0.441487 0.420122 0.000111 967.300000 976.890000 974.668567 562.000679 1078.330000 1060.730000 1070.265467 475.778742 7954.370000 7962.380000 7955.065967 933.517601
79 0.394668 0.436051 0.413758 0.000054 0.469783 0.462714 0.465008 0.000628 0.398424 0.437384 0.416321 0.000050 0.391621 0.432183 0.410108 0.000118 0.397715 0.439918 0.417408 0.000123 0.471411 0.458463 0.463974 0.001052 0.468154 0.466965 0.466041 0.001480 0.395610 0.433497 0.412802 0.000108 0.401237 0.441270 0.419840 0.000113 969.900000 978.790000 974.400667 562.671463 1077.340000 1059.630000 1070.424467 468.024961 7952.760000 7961.580000 7955.174867 921.149081
80 0.394197 0.435426 0.413460 0.000055 0.469404 0.461971 0.465350 0.000626 0.397957 0.436753 0.416055 0.000050 0.390908 0.431830 0.409846 0.000119 0.397486 0.439022 0.417074 0.000126 0.468101 0.460275 0.464171 0.001051 0.470707 0.463668 0.466529 0.001465 0.394767 0.433253 0.412563 0.000109 0.401147 0.440254 0.419547 0.000115 968.120000 979.390000 974.209267 562.963479 1076.030000 1061.680000 1070.527167 466.827604 7955.850000 7958.930000 7955.263567 923.890568
81 0.393871 0.435289 0.413146 0.000054 0.467826 0.468947 0.465624 0.000607 0.397569 0.436972 0.415770 0.000050 0.391992 0.432299 0.409519 0.000117 0.395751 0.438280 0.416772 0.000125 0.468216 0.465710 0.464471 0.000992 0.467436 0.472184 0.466777 0.001435 0.395803 0.433970 0.412267 0.000107 0.399335 0.439975 0.419272 0.000115 973.190000 982.380000 974.165567 569.091156 1075.810000 1062.050000 1070.875300 462.742505 7951.000000 7955.570000 7954.959133 922.019519
82 0.393727 0.435609 0.412805 0.000055 0.469376 0.458127 0.465474 0.000610 0.397509 0.436735 0.415439 0.000050 0.390893 0.431729 0.409129 0.000117 0.396560 0.439488 0.416482 0.000126 0.466539 0.452504 0.464304 0.001022 0.472212 0.463751 0.466645 0.001412 0.394676 0.432768 0.411887 0.000107 0.400343 0.440702 0.418990 0.000116 970.940000 978.530000 973.963067 573.396936 1081.410000 1062.920000 1071.311467 460.017522 7947.650000 7958.550000 7954.725467 926.915138
83 0.393465 0.435141 0.412456 0.000054 0.465823 0.463788 0.465556 0.000597 0.397083 0.436573 0.415111 0.000050 0.390352 0.431315 0.408813 0.000118 0.396578 0.438966 0.416099 0.000126 0.465900 0.460199 0.464381 0.000998 0.465747 0.467376 0.466731 0.001397 0.394129 0.432760 0.411592 0.000107 0.400036 0.440386 0.418630 0.000115 974.490000 977.720000 974.221633 568.150898 1078.780000 1062.530000 1071.562767 458.957200 7946.730000 7959.750000 7954.215600 915.892825
84 0.393469 0.434451 0.412111 0.000054 0.468748 0.462566 0.465758 0.000595 0.397233 0.435857 0.414793 0.000049 0.391208 0.429447 0.408519 0.000117 0.395730 0.439455 0.415703 0.000124 0.466643 0.456763 0.464760 0.000989 0.470852 0.468369 0.466756 0.001382 0.394979 0.430813 0.411331 0.000107 0.399486 0.440900 0.418255 0.000114 971.340000 979.850000 974.342200 565.618615 1077.350000 1059.350000 1071.742833 451.843524 7951.310000 7960.800000 7953.914967 910.474556
85 0.393164 0.434203 0.411811 0.000054 0.467253 0.459876 0.466023 0.000585 0.396868 0.435487 0.414522 0.000049 0.390885 0.430674 0.408185 0.000118 0.395442 0.437732 0.415436 0.000124 0.466408 0.458788 0.465134 0.000954 0.468099 0.460963 0.466912 0.001376 0.394661 0.432080 0.411033 0.000107 0.399075 0.438894 0.418010 0.000114 969.290000 975.780000 974.026200 563.249481 1080.130000 1061.740000 1071.733100 448.540343 7950.580000 7962.480000 7954.240700 902.926320
86 0.393110 0.433425 0.411500 0.000053 0.465519 0.461083 0.466311 0.000577 0.396731 0.434807 0.414240 0.000049 0.389263 0.428189 0.407876 0.000118 0.396958 0.438660 0.415123 0.000125 0.463971 0.458182 0.465191 0.000959 0.467067 0.463983 0.467431 0.001358 0.392998 0.429688 0.410742 0.000108 0.400463 0.439927 0.417738 0.000115 971.040000 978.250000 974.301033 550.170958 1078.220000 1061.890000 1071.893200 446.666451 7950.740000 7959.860000 7953.805767 891.924766
87 0.392720 0.433419 0.411285 0.000053 0.466015 0.459741 0.466239 0.000570 0.396385 0.434735 0.414033 0.000049 0.389505 0.430085 0.407693 0.000118 0.395935 0.436754 0.414877 0.000125 0.462530 0.460209 0.464974 0.000964 0.469501 0.459273 0.467504 0.001326 0.393156 0.431591 0.410557 0.000108 0.399613 0.437880 0.417508 0.000116 968.890000 982.900000 974.371500 544.814835 1078.360000 1062.980000 1072.036067 444.631193 7952.750000 7954.120000 7953.592433 889.709328
88 0.392424 0.433720 0.411023 0.000054 0.471432 0.461303 0.466080 0.000570 0.396375 0.435099 0.413776 0.000049 0.389471 0.430551 0.407472 0.000120 0.395378 0.436889 0.414574 0.000126 0.470677 0.461194 0.464830 0.000979 0.472188 0.461413 0.467331 0.001325 0.393531 0.432084 0.410340 0.000110 0.399218 0.438115 0.417212 0.000116 969.500000 980.220000 974.324167 546.096478 1080.110000 1065.550000 1071.992567 445.313816 7950.390000 7954.230000 7953.683267 897.813375
89 0.391727 0.433249 0.410782 0.000054 0.468944 0.466567 0.466375 0.000562 0.395588 0.434914 0.413562 0.000050 0.388360 0.429736 0.407170 0.000118 0.395094 0.436761 0.414394 0.000127 0.463653 0.466436 0.465223 0.000952 0.474235 0.466699 0.467528 0.001314 0.392124 0.431571 0.410073 0.000109 0.399051 0.438258 0.417051 0.000117 971.810000 979.180000 974.262600 542.998325 1082.250000 1063.120000 1072.024933 444.374113 7945.940000 7957.700000 7953.712467 899.237841
90 0.391753 0.432614 0.410509 0.000054 0.468300 0.467294 0.466420 0.000568 0.395580 0.434348 0.413305 0.000050 0.389285 0.428087 0.406927 0.000119 0.394220 0.437140 0.414092 0.000128 0.466214 0.466789 0.465435 0.000957 0.470387 0.467799 0.467405 0.001308 0.393132 0.430022 0.409852 0.000109 0.398028 0.438673 0.416757 0.000118 974.380000 976.480000 974.115200 541.615266 1079.090000 1062.420000 1072.220767 450.336837 7946.530000 7961.100000 7953.664033 903.375312
91 0.391772 0.432641 0.410218 0.000053 0.469151 0.467049 0.466644 0.000565 0.395641 0.434362 0.413040 0.000049 0.389734 0.427702 0.406703 0.000119 0.393810 0.437581 0.413734 0.000126 0.468731 0.466152 0.465409 0.000948 0.469571 0.467947 0.467879 0.001310 0.393684 0.429624 0.409638 0.000109 0.397598 0.439099 0.416441 0.000117 971.440000 979.690000 973.950633 526.742409 1080.230000 1063.370000 1072.697533 448.582037 7948.330000 7956.940000 7953.351833 890.489740
92 0.391662 0.432246 0.410022 0.000053 0.469763 0.466387 0.466504 0.000574 0.395567 0.433953 0.412846 0.000049 0.388459 0.427673 0.406509 0.000119 0.394865 0.436819 0.413534 0.000125 0.464071 0.466937 0.465560 0.000954 0.475454 0.465838 0.467448 0.001347 0.392240 0.429636 0.409462 0.000109 0.398894 0.438270 0.416230 0.000115 970.950000 977.950000 974.030300 510.183978 1081.140000 1063.920000 1072.920367 446.703384 7947.910000 7958.130000 7953.049333 879.144866
93 0.391214 0.432142 0.409837 0.000053 0.471646 0.465202 0.466423 0.000589 0.395235 0.433795 0.412666 0.000049 0.387459 0.427730 0.406361 0.000119 0.394968 0.436554 0.413313 0.000124 0.473382 0.466889 0.465238 0.000982 0.469910 0.463515 0.467607 0.001382 0.391756 0.429688 0.409305 0.000108 0.398715 0.437902 0.416028 0.000114 970.530000 978.540000 974.067200 507.504619 1080.350000 1063.160000 1073.252567 447.014112 7949.120000 7958.300000 7952.680233 867.757910
94 0.391277 0.431420 0.409620 0.000052 0.467782 0.467256 0.466782 0.000590 0.395103 0.433212 0.412478 0.000048 0.388791 0.426803 0.406079 0.000119 0.393764 0.436037 0.413160 0.000123 0.462958 0.466091 0.465418 0.000981 0.472605 0.468422 0.468146 0.001373 0.392499 0.428767 0.409046 0.000109 0.397706 0.437657 0.415909 0.000113 971.750000 977.300000 974.020000 506.951286 1080.850000 1063.760000 1073.592333 437.838921 7947.400000 7958.940000 7952.387667 855.904978
95 0.390903 0.431380 0.409476 0.000052 0.468955 0.465200 0.466643 0.000587 0.394806 0.433071 0.412334 0.000048 0.387204 0.428355 0.405847 0.000119 0.394602 0.434404 0.413104 0.000121 0.469178 0.455958 0.464978 0.000988 0.468733 0.474441 0.468308 0.001332 0.391303 0.429735 0.408804 0.000109 0.398309 0.436406 0.415865 0.000112 969.740000 981.430000 974.011733 508.226638 1084.830000 1062.520000 1073.692333 445.027636 7945.430000 7956.050000 7952.295933 856.993434
96 0.390492 0.431074 0.409323 0.000053 0.472249 0.463238 0.466743 0.000586 0.394579 0.432683 0.412194 0.000048 0.387401 0.427330 0.405583 0.000120 0.393582 0.434819 0.413063 0.000123 0.472305 0.457135 0.465015 0.001007 0.472192 0.469341 0.468470 0.001329 0.391646 0.428820 0.408554 0.000109 0.397513 0.436545 0.415834 0.000113 969.620000 977.680000 973.850367 499.314513 1084.860000 1062.330000 1073.947900 450.633328 7945.520000 7959.990000 7952.201733 862.756325
97 0.390281 0.431022 0.409094 0.000053 0.468707 0.462619 0.466924 0.000572 0.394202 0.432602 0.411985 0.000049 0.386900 0.425908 0.405394 0.000120 0.393662 0.436136 0.412793 0.000124 0.467345 0.462056 0.465028 0.000985 0.470070 0.463183 0.468820 0.001308 0.390922 0.427715 0.408376 0.000110 0.397482 0.437488 0.415595 0.000114 967.240000 980.810000 973.906633 484.155145 1080.890000 1064.830000 1074.128900 450.110451 7951.870000 7954.360000 7951.964467 853.047854
98 0.389857 0.430972 0.408858 0.000054 0.468347 0.469544 0.466872 0.000592 0.393782 0.432901 0.411759 0.000049 0.387240 0.425575 0.405114 0.000121 0.392474 0.436369 0.412603 0.000125 0.463910 0.470026 0.464865 0.001011 0.472783 0.469063 0.468878 0.001302 0.391074 0.427798 0.408101 0.000111 0.396489 0.438004 0.415416 0.000114 969.130000 981.090000 973.591300 479.797328 1082.710000 1064.670000 1074.402833 446.745558 7948.160000 7954.240000 7952.005867 845.253358
99 0.389443 0.431189 0.408647 0.000055 0.469061 0.464665 0.467060 0.000567 0.393424 0.432863 0.411568 0.000050 0.385714 0.425617 0.404889 0.000122 0.393173 0.436761 0.412405 0.000126 0.462461 0.464846 0.465284 0.000965 0.475662 0.464484 0.468836 0.001285 0.389551 0.427579 0.407909 0.000111 0.397297 0.438148 0.415227 0.000115 970.810000 980.460000 973.472000 474.357621 1080.930000 1065.170000 1074.528900 449.215418 7948.260000 7954.370000 7951.999100 845.389727
100 0.389319 0.431399 0.408372 0.000055 0.470575 0.465546 0.467047 0.000571 0.393382 0.433106 0.411306 0.000050 0.387057 0.426158 0.404578 0.000119 0.391582 0.436639 0.412166 0.000127 0.469287 0.467666 0.465016 0.000983 0.471864 0.463425 0.469077 0.001263 0.391168 0.428234 0.407600 0.000109 0.395596 0.437978 0.415012 0.000116 968.790000 980.990000 973.319767 474.010904 1083.810000 1065.650000 1074.849167 443.660607 7947.400000 7953.360000 7951.831067 844.166108
101 0.389039 0.430846 0.408020 0.000055 0.472649 0.466956 0.467784 0.000559 0.393220 0.432652 0.411008 0.000050 0.386540 0.426287 0.404235 0.000118 0.391538 0.435406 0.411804 0.000126 0.470610 0.467184 0.465690 0.001003 0.474688 0.466728 0.469878 0.001208 0.390743 0.428332 0.407307 0.000108 0.395696 0.436972 0.414708 0.000115 968.030000 980.370000 973.322333 475.131839 1084.120000 1065.850000 1075.181900 443.034697 7947.850000 7953.780000 7951.495767 854.872033
102 0.388797 0.430211 0.407784 0.000055 0.468916 0.468479 0.467539 0.000556 0.392803 0.432125 0.410771 0.000051 0.386196 0.425306 0.404031 0.000118 0.391399 0.435117 0.411536 0.000128 0.463475 0.468917 0.465415 0.000994 0.474357 0.468041 0.469663 0.001226 0.390060 0.427487 0.407100 0.000108 0.395547 0.436763 0.414443 0.000118 966.070000 983.500000 973.226400 469.919943 1084.160000 1063.130000 1075.464833 440.147054 7949.770000 7953.370000 7951.308767 851.946621
103 0.388445 0.429596 0.407500 0.000055 0.469020 0.466273 0.467544 0.000551 0.392474 0.431430 0.410503 0.000050 0.386515 0.424588 0.403823 0.000117 0.390375 0.434603 0.411177 0.000127 0.467852 0.462351 0.465314 0.000981 0.470187 0.470194 0.469775 0.001211 0.390582 0.426476 0.406898 0.000107 0.394366 0.436383 0.414107 0.000117 967.890000 980.840000 973.061033 463.629344 1082.440000 1063.380000 1075.677133 435.203754 7949.670000 7955.780000 7951.261833 853.513937
104 0.388159 0.429905 0.407309 0.000055 0.470491 0.465019 0.467475 0.000554 0.392275 0.431660 0.410317 0.000051 0.385215 0.424432 0.403664 0.000117 0.391102 0.435377 0.410954 0.000127 0.469355 0.466960 0.465080 0.001008 0.471628 0.463079 0.469870 0.001209 0.389422 0.426558 0.406735 0.000108 0.395128 0.436762 0.413900 0.000117 966.600000 979.850000 972.888300 458.514666 1085.910000 1063.400000 1075.797167 439.231284 7947.490000 7956.750000 7951.314533 861.220199
105 0.388539 0.430143 0.407180 0.000055 0.469086 0.468309 0.467545 0.000551 0.392566 0.432051 0.410198 0.000050 0.385723 0.426490 0.403619 0.000117 0.391355 0.433796 0.410741 0.000127 0.467205 0.466360 0.465150 0.001022 0.470968 0.470258 0.469940 0.001176 0.389797 0.428483 0.406696 0.000108 0.395335 0.435619 0.413701 0.000116 969.290000 983.620000 972.882000 449.602258 1084.330000 1067.910000 1075.986767 433.569520 7946.380000 7948.470000 7951.131233 840.142467
106 0.388325 0.429917 0.407018 0.000055 0.474354 0.466004 0.467596 0.000548 0.392627 0.431721 0.410047 0.000050 0.385857 0.424445 0.403492 0.000116 0.390793 0.435389 0.410545 0.000127 0.473846 0.463823 0.465201 0.001033 0.474862 0.468184 0.469991 0.001160 0.390257 0.426414 0.406577 0.000106 0.394997 0.437029 0.413517 0.000117 970.790000 978.130000 972.708067 446.390440 1086.470000 1068.730000 1076.234100 435.633477 7942.740000 7953.140000 7951.057833 850.442018
107 0.388204 0.428929 0.406796 0.000053 0.466146 0.463039 0.467894 0.000542 0.392101 0.430634 0.409851 0.000049 0.385477 0.423717 0.403283 0.000115 0.390930 0.434141 0.410309 0.000124 0.461684 0.460311 0.465668 0.001017 0.470609 0.465766 0.470121 0.001168 0.389287 0.425546 0.406402 0.000105 0.394914 0.435722 0.413300 0.000114 966.340000 979.240000 972.568167 444.508452 1087.170000 1060.300000 1076.188367 426.765409 7946.490000 7960.460000 7951.243467 846.444214
108 0.387467 0.429132 0.406666 0.000054 0.469637 0.469465 0.468263 0.000541 0.391576 0.431149 0.409746 0.000050 0.385012 0.423720 0.403274 0.000115 0.389923 0.434544 0.410058 0.000126 0.467718 0.465268 0.465775 0.001025 0.471556 0.473663 0.470750 0.001140 0.389147 0.425798 0.406399 0.000105 0.394004 0.436500 0.413093 0.000116 968.710000 979.310000 972.868500 442.206177 1085.690000 1064.970000 1076.463933 428.282457 7945.600000 7955.720000 7950.667567 843.537888
109 0.387723 0.429272 0.406463 0.000054 0.470879 0.465677 0.468109 0.000537 0.391881 0.431093 0.409546 0.000050 0.385042 0.424397 0.403195 0.000115 0.390404 0.434148 0.409732 0.000127 0.467437 0.464863 0.465186 0.001032 0.474322 0.466492 0.471031 0.001142 0.389161 0.426421 0.406294 0.000105 0.394600 0.435765 0.412797 0.000117 969.390000 978.460000 972.820700 440.172888 1088.110000 1064.140000 1076.856000 433.582279 7942.500000 7957.400000 7950.323300 847.567051
110 0.387619 0.428563 0.406372 0.000054 0.470291 0.465551 0.467673 0.000543 0.391752 0.430412 0.409437 0.000050 0.385277 0.425245 0.403160 0.000115 0.389960 0.431880 0.409584 0.000126 0.466302 0.461392 0.464825 0.001059 0.474279 0.469709 0.470520 0.001143 0.389328 0.427052 0.406243 0.000105 0.394176 0.433772 0.412630 0.000115 970.200000 979.550000 972.959700 436.350131 1086.570000 1064.190000 1077.113000 433.506341 7943.230000 7956.260000 7949.927300 831.931526
111 0.387178 0.428995 0.406138 0.000054 0.467255 0.468881 0.467652 0.000539 0.391182 0.430989 0.409214 0.000050 0.385436 0.425334 0.402976 0.000115 0.388920 0.432656 0.409300 0.000126 0.462969 0.464080 0.464981 0.001042 0.471542 0.473683 0.470323 0.001158 0.389313 0.427271 0.406077 0.000105 0.393051 0.434708 0.412351 0.000116 969.720000 979.760000 972.873767 430.355295 1087.540000 1063.930000 1077.593100 431.946298 7942.740000 7956.310000 7949.533133 821.470691
112 0.386781 0.428131 0.405870 0.000054 0.465317 0.467041 0.467818 0.000546 0.390707 0.430076 0.408967 0.000050 0.384316 0.424113 0.402781 0.000116 0.389245 0.432148 0.408958 0.000122 0.464164 0.467818 0.465483 0.001048 0.466470 0.466264 0.470153 0.001162 0.388309 0.426298 0.405917 0.000106 0.393106 0.433854 0.412018 0.000113 969.940000 976.180000 972.928000 422.594556 1084.420000 1063.650000 1077.688400 434.354697 7945.640000 7960.170000 7949.383600 817.219895
113 0.386600 0.427858 0.405678 0.000054 0.465011 0.466689 0.467721 0.000542 0.390521 0.429800 0.408780 0.000050 0.384608 0.422848 0.402569 0.000116 0.388592 0.432869 0.408787 0.000124 0.460296 0.465426 0.465121 0.001062 0.469725 0.467952 0.470321 0.001147 0.388393 0.424977 0.405697 0.000107 0.392649 0.434623 0.411864 0.000114 966.420000 982.420000 972.894300 420.492046 1085.400000 1065.630000 1078.146300 443.016059 7948.180000 7951.950000 7948.959400 820.407077
114 0.386570 0.428447 0.405465 0.000055 0.470657 0.464179 0.467628 0.000531 0.390774 0.430234 0.408574 0.000050 0.383673 0.424422 0.402270 0.000116 0.389466 0.432472 0.408661 0.000125 0.465772 0.466939 0.465166 0.001052 0.475542 0.461419 0.470091 0.001134 0.387778 0.426548 0.405415 0.000106 0.393770 0.433920 0.411732 0.000114 966.210000 981.120000 972.859733 413.519323 1088.940000 1067.890000 1078.501233 438.260231 7944.850000 7950.990000 7948.639033 797.340136
115 0.387059 0.428211 0.405223 0.000053 0.469837 0.466253 0.467538 0.000540 0.391198 0.430113 0.408339 0.000049 0.385289 0.423247 0.402100 0.000115 0.388830 0.433174 0.408347 0.000123 0.469889 0.458787 0.464750 0.001085 0.469785 0.473718 0.470327 0.001130 0.389519 0.425024 0.405232 0.000105 0.392877 0.435201 0.411446 0.000113 968.250000 981.990000 972.768400 415.003474 1085.330000 1063.780000 1078.736300 431.605530 7946.420000 7954.230000 7948.495300 796.001625
116 0.386684 0.427463 0.405149 0.000052 0.472534 0.467450 0.467717 0.000544 0.390977 0.429463 0.408277 0.000048 0.384821 0.423329 0.402004 0.000114 0.388548 0.431598 0.408294 0.000122 0.468144 0.463451 0.465003 0.001067 0.476923 0.471449 0.470431 0.001130 0.388987 0.425335 0.405154 0.000104 0.392966 0.433591 0.411401 0.000113 966.650000 981.690000 972.820300 416.740478 1084.150000 1068.170000 1078.860367 437.419296 7949.200000 7950.140000 7948.319333 805.557430
117 0.386780 0.427282 0.405025 0.000052 0.471033 0.469095 0.467563 0.000540 0.390992 0.429373 0.408152 0.000048 0.384325 0.421999 0.401813 0.000114 0.389235 0.432566 0.408237 0.000124 0.468843 0.469939 0.464478 0.001096 0.473222 0.468251 0.470648 0.001095 0.388550 0.424396 0.404946 0.000105 0.393434 0.434350 0.411358 0.000114 968.880000 976.760000 972.704400 418.659358 1086.650000 1066.590000 1078.971733 444.995420 7944.470000 7956.650000 7948.323867 807.843497
118 0.386581 0.427329 0.404940 0.000052 0.469481 0.466483 0.468016 0.000541 0.390726 0.429287 0.408093 0.000048 0.383404 0.422787 0.401742 0.000114 0.389759 0.431872 0.408138 0.000126 0.465317 0.464663 0.465091 0.001080 0.473645 0.468302 0.470940 0.001113 0.387500 0.424881 0.404909 0.000104 0.393953 0.433693 0.411278 0.000115 969.000000 981.560000 972.425667 421.436936 1086.980000 1068.550000 1078.876067 447.406629 7944.020000 7949.890000 7948.698267 805.128072
119 0.385985 0.427239 0.404868 0.000053 0.468666 0.466793 0.467712 0.000538 0.390119 0.429217 0.408010 0.000049 0.383535 0.422741 0.401749 0.000116 0.388434 0.431737 0.407987 0.000126 0.465542 0.463798 0.464866 0.001072 0.471790 0.469788 0.470558 0.001090 0.387635 0.424794 0.404905 0.000106 0.392602 0.433640 0.411116 0.000116 967.110000 977.440000 972.375333 421.653422 1089.180000 1064.610000 1078.883433 440.269638 7943.710000 7957.950000 7948.741233 791.417244
120 0.385864 0.427564 0.404789 0.000054 0.468965 0.468025 0.467789 0.000536 0.390019 0.429587 0.407939 0.000050 0.382770 0.423899 0.401738 0.000118 0.388957 0.431229 0.407839 0.000128 0.464149 0.467431 0.465284 0.001053 0.473780 0.468618 0.470295 0.001117 0.386839 0.426075 0.404915 0.000108 0.393198 0.433098 0.410962 0.000117 968.440000 980.790000 972.391767 421.828849 1087.760000 1063.560000 1078.952933 439.978936 7943.800000 7955.650000 7948.655300 794.115243
121 0.385727 0.426889 0.404588 0.000054 0.462319 0.465688 0.467779 0.000544 0.389557 0.428829 0.407748 0.000050 0.382015 0.422890 0.401520 0.000118 0.389440 0.430888 0.407656 0.000128 0.462786 0.461990 0.465069 0.001059 0.461852 0.469385 0.470489 0.001119 0.386054 0.424845 0.404697 0.000108 0.393060 0.432813 0.410798 0.000118 968.370000 974.970000 972.457500 420.243656 1088.920000 1065.790000 1079.043300 444.304628 7942.710000 7959.240000 7948.499200 805.098072
122 0.385394 0.426234 0.404404 0.000054 0.471075 0.467255 0.467573 0.000538 0.389678 0.428285 0.407562 0.000050 0.382199 0.421658 0.401394 0.000118 0.388590 0.430810 0.407414 0.000128 0.467238 0.465708 0.464919 0.001075 0.474913 0.468802 0.470226 0.001107 0.386451 0.423860 0.404570 0.000109 0.392906 0.432710 0.410554 0.000117 968.370000 976.650000 972.318833 417.280715 1092.260000 1070.740000 1079.168733 450.018373 7939.370000 7952.610000 7948.512433 808.766018
123 0.385288 0.427018 0.404293 0.000055 0.471519 0.468370 0.467787 0.000538 0.389600 0.429085 0.407468 0.000051 0.381902 0.421819 0.401214 0.000120 0.388675 0.432216 0.407373 0.000130 0.471942 0.465755 0.465066 0.001073 0.471095 0.470986 0.470507 0.001099 0.386404 0.424016 0.404406 0.000111 0.392796 0.434155 0.410530 0.000119 964.800000 980.160000 972.061433 421.031337 1086.880000 1068.230000 1079.177333 450.811185 7948.320000 7951.610000 7948.761233 801.665040
124 0.385386 0.426999 0.404181 0.000055 0.465586 0.464807 0.467703 0.000531 0.389396 0.428889 0.407357 0.000051 0.382953 0.422643 0.401128 0.000120 0.387818 0.431355 0.407234 0.000130 0.459050 0.458822 0.464917 0.001040 0.472122 0.470791 0.470490 0.001118 0.386758 0.424451 0.404318 0.000110 0.392033 0.433327 0.410397 0.000119 966.400000 978.340000 972.051267 423.790002 1090.180000 1066.860000 1079.421733 449.103128 7943.420000 7954.800000 7948.527000 802.598816
125 0.384361 0.427436 0.403994 0.000055 0.468104 0.468661 0.467571 0.000536 0.388548 0.429497 0.407173 0.000051 0.380305 0.422894 0.401024 0.000121 0.388417 0.431978 0.406963 0.000129 0.465906 0.463708 0.465214 0.001032 0.470302 0.473614 0.469927 0.001143 0.384585 0.424934 0.404233 0.000111 0.392512 0.434060 0.410112 0.000118 964.190000 976.520000 971.999067 426.422485 1091.900000 1066.120000 1079.852933 440.133744 7943.910000 7957.360000 7948.148000 782.282641
126 0.384743 0.427282 0.403771 0.000055 0.465841 0.464806 0.467603 0.000530 0.388798 0.429158 0.406963 0.000051 0.382164 0.424335 0.400814 0.000122 0.387321 0.430230 0.406728 0.000128 0.464197 0.460605 0.465072 0.001018 0.467485 0.469008 0.470134 0.001127 0.386266 0.426148 0.404027 0.000112 0.391330 0.432169 0.409899 0.000117 967.820000 979.640000 972.018867 432.488602 1089.420000 1066.020000 1079.853000 449.623452 7942.760000 7954.340000 7948.128133 790.281575
127 0.384223 0.426392 0.403553 0.000055 0.468183 0.467526 0.467330 0.000531 0.388421 0.428449 0.406742 0.000050 0.381471 0.422192 0.400601 0.000121 0.386975 0.430592 0.406505 0.000129 0.464803 0.465523 0.465206 0.000975 0.471563 0.469529 0.469454 0.001162 0.385638 0.424359 0.403831 0.000110 0.391204 0.432539 0.409653 0.000118 963.850000 978.390000 971.874700 443.305960 1089.130000 1067.530000 1080.096100 452.060832 7947.020000 7954.080000 7948.029200 799.682341
128 0.384204 0.426359 0.403337 0.000055 0.467511 0.463738 0.467388 0.000533 0.388370 0.428228 0.406539 0.000050 0.381869 0.421035 0.400421 0.000120 0.386540 0.431682 0.406252 0.000129 0.466445 0.461633 0.464951 0.000995 0.468578 0.465843 0.469824 0.001160 0.386098 0.423065 0.403648 0.000110 0.390642 0.433390 0.409430 0.000118 967.510000 983.100000 971.589000 449.529952 1090.420000 1071.930000 1080.387333 445.415722 7942.070000 7944.970000 7948.023667 799.935787
129 0.384022 0.425614 0.403196 0.000055 0.469018 0.461133 0.467181 0.000536 0.388272 0.427390 0.406395 0.000051 0.380818 0.421821 0.400202 0.000123 0.387227 0.429407 0.406190 0.000128 0.465384 0.461310 0.464677 0.000983 0.472652 0.460956 0.469685 0.001181 0.385046 0.423796 0.403425 0.000113 0.391498 0.430984 0.409365 0.000117 968.560000 979.940000 971.494433 451.301811 1089.150000 1071.970000 1080.616267 441.284645 7942.290000 7948.090000 7947.889300 796.084155
130 0.383738 0.425426 0.403058 0.000056 0.466865 0.464604 0.467274 0.000549 0.387894 0.427385 0.406269 0.000051 0.381327 0.422403 0.400115 0.000124 0.386149 0.428449 0.406000 0.000129 0.459096 0.461179 0.464632 0.001024 0.474634 0.468029 0.469916 0.001174 0.385215 0.424342 0.403341 0.000114 0.390573 0.430427 0.409196 0.000118 971.150000 979.720000 971.287400 457.630962 1090.390000 1068.840000 1081.012533 439.255217 7938.460000 7951.440000 7947.700067 807.271745
131 0.383607 0.425696 0.402921 0.000056 0.469005 0.463674 0.467287 0.000537 0.387877 0.427594 0.406139 0.000052 0.381477 0.421727 0.399912 0.000125 0.385738 0.429664 0.405929 0.000129 0.463972 0.461212 0.464785 0.000994 0.474037 0.466137 0.469789 0.001165 0.385601 0.423701 0.403156 0.000115 0.390152 0.431488 0.409122 0.000118 966.710000 980.690000 971.193200 462.009855 1089.810000 1068.250000 1081.337567 445.837727 7943.480000 7951.060000 7947.469233 825.249988
132 0.383230 0.425452 0.402689 0.000057 0.468500 0.466457 0.467493 0.000535 0.387493 0.427502 0.405929 0.000052 0.380263 0.421921 0.399665 0.000126 0.386196 0.428982 0.405712 0.000131 0.466722 0.463958 0.464920 0.000995 0.470278 0.468957 0.470066 0.001172 0.384586 0.424023 0.402928 0.000116 0.390401 0.430981 0.408930 0.000120 968.220000 976.440000 971.169600 463.791468 1089.230000 1070.010000 1081.591233 442.416312 7942.550000 7953.550000 7947.239167 820.932944
133 0.383279 0.425970 0.402562 0.000056 0.471112 0.465112 0.467532 0.000530 0.387671 0.427927 0.405811 0.000051 0.380774 0.423761 0.399656 0.000127 0.385784 0.428178 0.405468 0.000129 0.468301 0.461247 0.464735 0.001013 0.473922 0.468977 0.470328 0.001141 0.385150 0.425636 0.402910 0.000116 0.390191 0.430218 0.408711 0.000118 969.700000 976.260000 971.304933 464.553069 1088.380000 1070.940000 1081.738767 441.375080 7941.920000 7952.800000 7946.956300 818.365552
134 0.383197 0.425804 0.402383 0.000055 0.468365 0.470891 0.467739 0.000524 0.387455 0.428059 0.405650 0.000051 0.381407 0.423637 0.399416 0.000125 0.384987 0.427971 0.405350 0.000130 0.464016 0.468588 0.464837 0.000977 0.472715 0.473194 0.470641 0.001141 0.385537 0.425885 0.402687 0.000115 0.389373 0.430232 0.408614 0.000118 970.230000 978.210000 971.368933 464.457282 1091.740000 1068.240000 1081.844533 442.069476 7938.030000 7953.550000 7946.786533 825.881621
135 0.383433 0.425535 0.402250 0.000055 0.470188 0.465296 0.467666 0.000541 0.387771 0.427523 0.405521 0.000051 0.381202 0.422424 0.399272 0.000124 0.385664 0.428646 0.405228 0.000128 0.468998 0.463858 0.464937 0.000999 0.471379 0.466735 0.470394 0.001159 0.385592 0.424496 0.402555 0.000114 0.389950 0.430550 0.408486 0.000117 965.460000 975.680000 971.375367 464.471060 1088.690000 1071.220000 1082.027867 438.595113 7945.850000 7953.100000 7946.596767 821.019298
136 0.382837 0.425690 0.402135 0.000055 0.468435 0.466498 0.467400 0.000543 0.387117 0.427730 0.405398 0.000051 0.380578 0.421851 0.399136 0.000126 0.385096 0.429528 0.405134 0.000130 0.465610 0.465108 0.464360 0.001034 0.471261 0.467888 0.470441 0.001154 0.384830 0.424014 0.402397 0.000116 0.389404 0.431446 0.408399 0.000119 965.150000 972.340000 971.359133 468.494897 1085.960000 1070.570000 1082.039867 446.654929 7948.890000 7957.090000 7946.601000 831.392239
137 0.382739 0.425110 0.401973 0.000056 0.472910 0.465248 0.467555 0.000546 0.387248 0.427117 0.405252 0.000051 0.379420 0.422471 0.398899 0.000126 0.386059 0.427749 0.405047 0.000131 0.469608 0.462856 0.464166 0.001076 0.476212 0.467640 0.470944 0.001127 0.383930 0.424490 0.402162 0.000116 0.390566 0.429744 0.408342 0.000120 970.560000 978.010000 971.410600 463.652085 1088.680000 1071.870000 1082.231333 437.075671 7940.760000 7950.120000 7946.358067 819.717592
138 0.382920 0.424450 0.401799 0.000055 0.467566 0.469111 0.467528 0.000551 0.387153 0.426683 0.405085 0.000051 0.381461 0.421524 0.398722 0.000125 0.384380 0.427375 0.404875 0.000131 0.466782 0.467650 0.464219 0.001082 0.468351 0.470572 0.470836 0.001152 0.385727 0.423831 0.401997 0.000115 0.388578 0.429535 0.408173 0.000120 966.170000 979.270000 971.213867 463.274402 1089.140000 1070.670000 1082.248633 437.088495 7944.690000 7950.060000 7946.537500 820.093653
139 0.382722 0.424424 0.401674 0.000055 0.468520 0.461419 0.467649 0.000541 0.387012 0.426274 0.404973 0.000051 0.380653 0.420674 0.398518 0.000123 0.384790 0.428174 0.404830 0.000132 0.462644 0.456531 0.464206 0.001063 0.474396 0.466306 0.471092 0.001126 0.384753 0.422467 0.401802 0.000113 0.389271 0.430080 0.408143 0.000122 968.050000 976.850000 971.161833 462.787704 1091.600000 1074.370000 1082.604167 437.208142 7940.350000 7948.780000 7946.234000 825.911607
140 0.382232 0.424331 0.401541 0.000055 0.471054 0.466446 0.467766 0.000537 0.386673 0.426437 0.404852 0.000050 0.379513 0.421719 0.398411 0.000124 0.384950 0.426942 0.404670 0.000134 0.467192 0.465428 0.464155 0.001060 0.474916 0.467465 0.471378 0.001122 0.383897 0.423905 0.401698 0.000114 0.389448 0.428969 0.408005 0.000122 968.020000 980.880000 971.274733 459.101283 1093.690000 1073.900000 1082.690133 438.992921 7938.290000 7945.220000 7946.035133 830.746696
141 0.382383 0.424533 0.401471 0.000055 0.474684 0.466758 0.467626 0.000520 0.386998 0.426644 0.404779 0.000050 0.380625 0.421120 0.398414 0.000125 0.384141 0.427946 0.404528 0.000135 0.470511 0.463491 0.463989 0.001028 0.478857 0.470025 0.471263 0.001087 0.385119 0.423238 0.401693 0.000113 0.388876 0.430050 0.407865 0.000123 967.160000 981.230000 971.413333 449.677242 1091.330000 1069.300000 1082.679633 443.201515 7941.510000 7949.470000 7945.907033 819.561561
142 0.382153 0.424008 0.401300 0.000056 0.470626 0.464714 0.467953 0.000512 0.386576 0.426043 0.404633 0.000051 0.380128 0.420247 0.398300 0.000124 0.384177 0.427769 0.404300 0.000136 0.462808 0.460943 0.464366 0.000979 0.478444 0.468485 0.471540 0.001104 0.384262 0.422282 0.401603 0.000114 0.388890 0.429804 0.407662 0.000125 967.840000 982.940000 971.517333 443.722319 1090.160000 1071.340000 1082.663433 452.462170 7942.000000 7945.720000 7945.819233 820.178765
143 0.381724 0.423227 0.401235 0.000056 0.470986 0.469308 0.468053 0.000521 0.386187 0.425531 0.404576 0.000052 0.379645 0.420708 0.398287 0.000124 0.383803 0.425746 0.404184 0.000135 0.469918 0.466738 0.464299 0.001015 0.472054 0.471879 0.471807 0.001094 0.384159 0.423009 0.401587 0.000114 0.388216 0.428053 0.407565 0.000123 966.790000 980.300000 971.498333 440.619730 1091.770000 1067.750000 1082.777933 451.143051 7941.440000 7951.950000 7945.723733 822.470360
144 0.381757 0.423209 0.401022 0.000057 0.471384 0.467297 0.467914 0.000532 0.386239 0.425414 0.404366 0.000052 0.378719 0.420862 0.398178 0.000123 0.384796 0.425557 0.403866 0.000134 0.466620 0.462893 0.463897 0.001055 0.476149 0.471701 0.471930 0.001072 0.383114 0.422964 0.401464 0.000113 0.389364 0.427864 0.407269 0.000122 965.690000 982.810000 971.431767 433.377052 1090.270000 1072.960000 1083.068333 445.563310 7944.040000 7944.230000 7945.499900 822.548801
145 0.381215 0.423514 0.400800 0.000057 0.472298 0.463365 0.468020 0.000517 0.385769 0.425507 0.404161 0.000052 0.379117 0.419583 0.398006 0.000125 0.383313 0.427445 0.403593 0.000132 0.467457 0.461033 0.463697 0.001036 0.477139 0.465697 0.472343 0.001053 0.383534 0.421655 0.401291 0.000115 0.388004 0.429358 0.407031 0.000120 967.350000 977.910000 971.715933 431.244578 1094.130000 1066.930000 1083.145667 443.773617 7938.520000 7955.160000 7945.138400 818.276491
146 0.381019 0.423486 0.400648 0.000057 0.468454 0.468676 0.467999 0.000520 0.385390 0.425745 0.404015 0.000052 0.377353 0.420997 0.397918 0.000125 0.384684 0.425974 0.403378 0.000130 0.466277 0.463258 0.463793 0.001054 0.470632 0.474095 0.472206 0.001059 0.381799 0.423110 0.401212 0.000114 0.388982 0.428380 0.406819 0.000118 968.890000 982.320000 971.744500 432.687434 1093.690000 1070.570000 1083.502633 438.133051 7937.420000 7947.110000 7944.752867 815.649151
147 0.380799 0.424301 0.400412 0.000058 0.470716 0.466474 0.467920 0.000525 0.385295 0.426410 0.403788 0.000053 0.378850 0.421219 0.397556 0.000125 0.382748 0.427384 0.403269 0.000130 0.466888 0.461661 0.463596 0.001054 0.474545 0.471287 0.472245 0.001057 0.383252 0.423241 0.400858 0.000115 0.387338 0.429579 0.406717 0.000119 968.730000 975.800000 971.892033 427.411601 1092.880000 1069.610000 1083.643033 429.993914 7938.390000 7954.590000 7944.464933 801.805231
148 0.380553 0.423590 0.400226 0.000056 0.474524 0.466117 0.468012 0.000533 0.385252 0.425716 0.403615 0.000051 0.377992 0.419375 0.397347 0.000124 0.383115 0.427804 0.403104 0.000129 0.467726 0.462750 0.463689 0.001081 0.481321 0.469484 0.472335 0.001082 0.382478 0.421544 0.400664 0.000113 0.388026 0.429888 0.406566 0.000118 968.580000 975.480000 971.914800 421.567136 1089.570000 1074.870000 1083.792600 421.251010 7941.850000 7949.650000 7944.292600 778.383919
149 0.380592 0.422602 0.400049 0.000056 0.471791 0.463188 0.467966 0.000537 0.385152 0.424631 0.403445 0.000051 0.378345 0.419482 0.397094 0.000124 0.382839 0.425721 0.403005 0.000128 0.467020 0.454556 0.463800 0.001043 0.476562 0.471819 0.472131 0.001128 0.382779 0.421236 0.400429 0.000114 0.387526 0.428026 0.406461 0.000117 966.750000 975.380000 971.859700 417.324854 1088.930000 1075.960000 1083.920033 421.394889 7944.320000 7948.660000 7944.220267 779.967443
150 0.380631 0.422988 0.399932 0.000057 0.468148 0.467630 0.467902 0.000543 0.385007 0.425220 0.403330 0.000052 0.378070 0.419591 0.396937 0.000123 0.383192 0.426384 0.402927 0.000129 0.465809 0.464073 0.463656 0.001054 0.470486 0.471186 0.472148 0.001125 0.382457 0.421815 0.400273 0.000113 0.387557 0.428624 0.406388 0.000117 965.050000 980.520000 971.703900 422.989333 1090.350000 1074.710000 1084.140033 427.230640 7944.600000 7944.770000 7944.156067 791.771686
151 0.380895 0.422474 0.399801 0.000056 0.472229 0.467152 0.468177 0.000529 0.385462 0.424708 0.403220 0.000051 0.377523 0.418350 0.396825 0.000123 0.384268 0.426598 0.402777 0.000128 0.467328 0.466879 0.464205 0.001030 0.477129 0.467424 0.472148 0.001111 0.382014 0.420777 0.400194 0.000113 0.388911 0.428640 0.406246 0.000117 967.940000 974.450000 971.624300 419.471474 1091.590000 1075.610000 1084.252500 428.042372 7940.470000 7949.940000 7944.123200 785.715252
152 0.380502 0.422755 0.399745 0.000057 0.469746 0.468202 0.468055 0.000535 0.384964 0.425027 0.403160 0.000052 0.377770 0.419837 0.396787 0.000124 0.383234 0.425673 0.402702 0.000130 0.464114 0.463306 0.464179 0.001052 0.475379 0.473098 0.471931 0.001088 0.382088 0.422011 0.400156 0.000114 0.387841 0.428044 0.406164 0.000119 966.250000 980.760000 971.514400 430.603585 1092.420000 1071.810000 1084.587667 423.198368 7941.330000 7947.430000 7943.897933 788.874959
153 0.380183 0.422603 0.399585 0.000057 0.470205 0.461504 0.468201 0.000541 0.384684 0.424548 0.403016 0.000052 0.378151 0.418261 0.396758 0.000126 0.382214 0.426945 0.402412 0.000131 0.465992 0.457904 0.464043 0.001064 0.474417 0.465104 0.472360 0.001095 0.382544 0.420243 0.400122 0.000117 0.386824 0.428853 0.405909 0.000120 965.880000 979.290000 971.480100 427.303961 1090.440000 1070.220000 1084.910733 419.508339 7943.680000 7950.490000 7943.609167 770.828277
154 0.380299 0.421995 0.399523 0.000057 0.470442 0.465773 0.468082 0.000541 0.384806 0.424183 0.402951 0.000052 0.378269 0.418768 0.396646 0.000124 0.382328 0.425221 0.402399 0.000134 0.466064 0.462335 0.463903 0.001070 0.474821 0.469211 0.472262 0.001100 0.382659 0.420946 0.400009 0.000114 0.386953 0.427421 0.405892 0.000122 966.040000 978.800000 971.395967 427.262971 1093.400000 1071.540000 1085.056400 420.154049 7940.560000 7949.660000 7943.547633 776.990264
155 0.379670 0.422894 0.399372 0.000057 0.468681 0.462759 0.467969 0.000537 0.384121 0.424887 0.402802 0.000053 0.377464 0.418365 0.396483 0.000122 0.381876 0.427423 0.402261 0.000133 0.461235 0.456002 0.463844 0.001069 0.476128 0.469515 0.472094 0.001096 0.381652 0.420246 0.399851 0.000112 0.386589 0.429528 0.405753 0.000121 966.060000 976.250000 971.296233 435.074877 1092.750000 1073.490000 1085.391200 422.214417 7941.190000 7950.260000 7943.312567 776.980496
156 0.380123 0.422600 0.399271 0.000058 0.468943 0.466741 0.468102 0.000528 0.384564 0.424807 0.402713 0.000053 0.378451 0.418978 0.396449 0.000121 0.381795 0.426223 0.402094 0.000131 0.462854 0.465134 0.464175 0.001054 0.475033 0.468348 0.472030 0.001088 0.382672 0.421286 0.399835 0.000112 0.386457 0.428329 0.405591 0.000120 967.220000 978.870000 971.220333 430.692203 1093.040000 1075.570000 1085.539733 418.097690 7939.740000 7945.560000 7943.239933 752.480469
157 0.379918 0.422296 0.399117 0.000057 0.471391 0.462315 0.468150 0.000533 0.384492 0.424297 0.402569 0.000053 0.377476 0.418612 0.396335 0.000121 0.382361 0.425980 0.401898 0.000132 0.464101 0.461418 0.464180 0.001062 0.478682 0.463211 0.472121 0.001093 0.381807 0.420752 0.399728 0.000111 0.387177 0.427841 0.405410 0.000121 967.960000 976.430000 970.935600 434.426163 1095.530000 1069.710000 1085.701467 416.099302 7936.510000 7953.860000 7943.362933 759.264372
158 0.379560 0.422168 0.398971 0.000057 0.468260 0.462853 0.468019 0.000535 0.383995 0.424202 0.402423 0.000052 0.377614 0.419604 0.396181 0.000122 0.381507 0.424732 0.401761 0.000131 0.465033 0.459024 0.463968 0.001074 0.471488 0.466682 0.472070 0.001075 0.381985 0.421575 0.399570 0.000112 0.386006 0.426830 0.405276 0.000120 966.660000 977.810000 970.866800 427.649230 1092.070000 1070.830000 1085.915167 420.108702 7941.270000 7951.360000 7943.218033 751.596411
159 0.379850 0.421876 0.398876 0.000056 0.469185 0.465001 0.468143 0.000537 0.384317 0.424032 0.402340 0.000052 0.378232 0.418105 0.396113 0.000120 0.381468 0.425647 0.401639 0.000131 0.466796 0.462354 0.463933 0.001086 0.471575 0.467649 0.472353 0.001085 0.382660 0.420317 0.399504 0.000111 0.385974 0.427747 0.405175 0.000120 967.530000 976.580000 970.932567 428.246446 1094.590000 1072.460000 1086.097500 424.610683 7937.880000 7950.960000 7942.969933 749.832994
160 0.379715 0.421793 0.398790 0.000057 0.473397 0.466215 0.468286 0.000529 0.384399 0.424014 0.402265 0.000052 0.378450 0.419757 0.396011 0.000122 0.380979 0.423828 0.401569 0.000129 0.466783 0.466747 0.464377 0.001058 0.480011 0.465684 0.472195 0.001085 0.382867 0.422106 0.399430 0.000113 0.385931 0.425921 0.405101 0.000118 966.110000 977.360000 970.892667 426.101727 1093.450000 1070.510000 1086.287033 424.242859 7940.440000 7952.130000 7942.820300 757.387901
161 0.379806 0.422158 0.398786 0.000056 0.471587 0.464379 0.468000 0.000547 0.384395 0.424269 0.402247 0.000052 0.379632 0.418813 0.396043 0.000123 0.379980 0.425503 0.401530 0.000130 0.469574 0.456678 0.463922 0.001103 0.473599 0.472081 0.472077 0.001105 0.384129 0.420707 0.399437 0.000114 0.384661 0.427832 0.405057 0.000120 966.350000 975.140000 970.919500 416.731111 1094.500000 1074.890000 1086.408567 418.679474 7939.150000 7949.970000 7942.671933 753.125119
162 0.379448 0.421551 0.398733 0.000056 0.467151 0.471309 0.467970 0.000548 0.383833 0.424039 0.402195 0.000052 0.378591 0.418360 0.395989 0.000121 0.380304 0.424741 0.401477 0.000130 0.467527 0.465832 0.463938 0.001107 0.466775 0.476787 0.472003 0.001120 0.383038 0.420734 0.399386 0.000112 0.384628 0.427344 0.405003 0.000120 966.350000 974.510000 970.986000 420.292970 1093.600000 1071.440000 1086.381333 421.674191 7940.050000 7954.050000 7942.632667 755.698501
163 0.379517 0.421696 0.398625 0.000056 0.465952 0.462659 0.467948 0.000554 0.383838 0.423744 0.402091 0.000052 0.378008 0.417530 0.395957 0.000122 0.381025 0.425861 0.401293 0.000131 0.460594 0.457569 0.463984 0.001123 0.471310 0.467749 0.471913 0.001107 0.382138 0.419532 0.399359 0.000113 0.385539 0.427955 0.404824 0.000120 967.150000 977.760000 971.072333 420.150760 1097.220000 1075.730000 1086.427767 420.967698 7935.630000 7946.510000 7942.499900 755.126709
164 0.379152 0.421403 0.398526 0.000057 0.470987 0.467258 0.467881 0.000570 0.383744 0.423696 0.401993 0.000053 0.377806 0.417395 0.395806 0.000124 0.380498 0.425411 0.401245 0.000132 0.464152 0.461849 0.463993 0.001130 0.477822 0.472668 0.471769 0.001138 0.382124 0.419618 0.399215 0.000115 0.385364 0.427774 0.404771 0.000122 966.660000 976.640000 971.155533 424.840547 1095.360000 1076.850000 1086.542033 421.226415 7937.980000 7946.510000 7942.302433 764.962484
165 0.378705 0.421396 0.398437 0.000058 0.466629 0.463611 0.468167 0.000540 0.383101 0.423507 0.401923 0.000053 0.376940 0.417879 0.395747 0.000125 0.380469 0.424913 0.401127 0.000131 0.460408 0.459448 0.464088 0.001091 0.472850 0.467775 0.472245 0.001094 0.381114 0.419958 0.399164 0.000115 0.385088 0.427056 0.404683 0.000121 960.680000 978.890000 971.211300 426.364401 1096.210000 1074.890000 1086.452300 428.290428 7943.110000 7946.220000 7942.336400 770.441306
166 0.378683 0.421441 0.398304 0.000058 0.472898 0.465939 0.468187 0.000537 0.383393 0.423666 0.401798 0.000053 0.377046 0.419579 0.395617 0.000126 0.380319 0.423302 0.400991 0.000130 0.469451 0.462500 0.464088 0.001082 0.476345 0.469378 0.472286 0.001079 0.381666 0.421725 0.399040 0.000116 0.385120 0.425606 0.404556 0.000120 966.170000 981.170000 971.029433 430.102016 1095.040000 1076.910000 1086.512600 431.458563 7938.790000 7941.920000 7942.457967 775.460011
167 0.378787 0.422121 0.398175 0.000058 0.473155 0.468028 0.468213 0.000529 0.383506 0.424416 0.401677 0.000054 0.376136 0.419610 0.395413 0.000125 0.381439 0.424631 0.400938 0.000132 0.469612 0.463831 0.464189 0.001084 0.476698 0.472226 0.472236 0.001074 0.380810 0.421821 0.398852 0.000116 0.386202 0.427011 0.404503 0.000121 966.050000 982.000000 970.829233 434.063146 1093.010000 1075.900000 1086.634467 443.911965 7940.940000 7942.100000 7942.536300 791.327621
168 0.378536 0.421022 0.398027 0.000058 0.471885 0.463738 0.468165 0.000527 0.383204 0.423158 0.401534 0.000053 0.377851 0.418447 0.395229 0.000125 0.379222 0.423597 0.400826 0.000133 0.467902 0.460394 0.464109 0.001076 0.475868 0.467083 0.472221 0.001076 0.382354 0.420545 0.398673 0.000115 0.384054 0.425771 0.404395 0.000122 965.390000 978.280000 970.726967 437.740178 1095.610000 1071.480000 1086.733033 444.956381 7939.000000 7950.240000 7942.540000 795.626775
169 0.378415 0.421279 0.397861 0.000058 0.472245 0.464492 0.468073 0.000539 0.383107 0.423439 0.401371 0.000053 0.376202 0.418149 0.395129 0.000125 0.380629 0.424409 0.400592 0.000134 0.469146 0.462747 0.464281 0.001075 0.475344 0.466237 0.471865 0.001106 0.380849 0.420379 0.398587 0.000115 0.385365 0.426500 0.404156 0.000123 969.280000 979.300000 970.468133 436.326778 1093.390000 1073.000000 1086.877400 446.784589 7937.330000 7947.700000 7942.654467 804.437018
170 0.378103 0.421009 0.397608 0.000059 0.471259 0.470424 0.467884 0.000549 0.382761 0.423479 0.401122 0.000054 0.377018 0.416705 0.394863 0.000126 0.379189 0.425312 0.400353 0.000136 0.465343 0.466143 0.464049 0.001074 0.477176 0.474706 0.471719 0.001116 0.381434 0.419177 0.398322 0.000116 0.384088 0.427782 0.403921 0.000124 969.270000 977.730000 970.529267 435.361332 1093.360000 1075.050000 1087.038533 453.013357 7937.370000 7947.220000 7942.432200 801.647217
171 0.378080 0.420691 0.397425 0.000059 0.467259 0.472911 0.467984 0.000538 0.382539 0.423302 0.400953 0.000054 0.376637 0.418046 0.394667 0.000126 0.379523 0.423337 0.400184 0.000136 0.461736 0.470546 0.464028 0.001065 0.472783 0.475277 0.471940 0.001119 0.380892 0.420671 0.398135 0.000115 0.384186 0.425934 0.403772 0.000124 967.210000 973.660000 970.427767 435.147965 1095.020000 1075.090000 1086.948367 449.683468 7937.770000 7951.250000 7942.623867 803.389219
172 0.378126 0.421151 0.397259 0.000060 0.469185 0.465920 0.468050 0.000534 0.382679 0.423389 0.400799 0.000055 0.377093 0.418239 0.394573 0.000125 0.379159 0.424063 0.399946 0.000136 0.468548 0.460919 0.463983 0.001066 0.469822 0.470920 0.472117 0.001104 0.381665 0.420373 0.398043 0.000114 0.383693 0.426406 0.403554 0.000125 966.940000 977.390000 970.348667 433.429958 1093.190000 1073.890000 1087.038367 443.004163 7939.870000 7948.720000 7942.612967 788.822560
173 0.377618 0.420707 0.397041 0.000060 0.470255 0.465781 0.468057 0.000543 0.382250 0.422961 0.400592 0.000055 0.375695 0.417627 0.394450 0.000126 0.379540 0.423788 0.399632 0.000137 0.468850 0.462424 0.464099 0.001078 0.471660 0.469138 0.472014 0.001113 0.380353 0.419867 0.397932 0.000116 0.384146 0.426055 0.403251 0.000125 966.140000 971.050000 970.303267 442.997551 1089.680000 1080.160000 1087.022833 439.861962 7944.180000 7948.790000 7942.673900 786.830851
174 0.377486 0.420277 0.396826 0.000059 0.470271 0.468190 0.467828 0.000542 0.382126 0.422672 0.400376 0.000054 0.375647 0.418359 0.394295 0.000125 0.379326 0.422195 0.399357 0.000133 0.462136 0.468558 0.463489 0.001083 0.478406 0.467823 0.472167 0.001115 0.379971 0.420868 0.397755 0.000115 0.384280 0.424476 0.402998 0.000122 967.900000 979.980000 970.341400 442.009786 1093.580000 1077.580000 1087.049900 436.619634 7938.520000 7942.440000 7942.608700 790.695648
175 0.377143 0.419793 0.396573 0.000057 0.467038 0.467873 0.467768 0.000542 0.381638 0.422197 0.400133 0.000053 0.375504 0.416129 0.394081 0.000123 0.378782 0.423456 0.399066 0.000131 0.463736 0.467143 0.463488 0.001100 0.470341 0.468602 0.472048 0.001101 0.379916 0.418680 0.397551 0.000113 0.383360 0.425713 0.402715 0.000120 966.990000 979.510000 970.325067 445.900827 1094.010000 1072.020000 1087.104233 428.262635 7939.000000 7948.470000 7942.570700 797.454812
176 0.377128 0.419516 0.396544 0.000057 0.466134 0.467464 0.467562 0.000544 0.381579 0.421914 0.400095 0.000052 0.375807 0.416318 0.394019 0.000124 0.378450 0.422715 0.399069 0.000129 0.464208 0.463956 0.463324 0.001088 0.468061 0.470972 0.471799 0.001116 0.380227 0.418700 0.397484 0.000113 0.382930 0.425127 0.402706 0.000118 966.310000 974.420000 970.382867 446.570597 1094.950000 1080.230000 1086.981667 433.748249 7938.740000 7945.350000 7942.635467 803.957701
177 0.377451 0.419297 0.396457 0.000057 0.469929 0.470352 0.467694 0.000546 0.382075 0.421850 0.400019 0.000052 0.374977 0.414515 0.393885 0.000125 0.379925 0.424079 0.399029 0.000129 0.466937 0.468857 0.463531 0.001105 0.472921 0.471848 0.471857 0.001107 0.379575 0.417232 0.397367 0.000114 0.384575 0.426468 0.402671 0.000118 968.380000 973.320000 970.442867 442.667357 1092.900000 1078.320000 1086.889233 425.994496 7938.720000 7948.360000 7942.667900 789.077103
178 0.377242 0.419904 0.396366 0.000057 0.464085 0.463262 0.467675 0.000542 0.381584 0.422072 0.399932 0.000052 0.375126 0.414630 0.393808 0.000123 0.379358 0.425178 0.398924 0.000130 0.462279 0.458702 0.463423 0.001113 0.465891 0.467822 0.471928 0.001116 0.379483 0.416834 0.397289 0.000113 0.383685 0.427310 0.402574 0.000119 965.850000 974.770000 970.309367 443.962358 1091.800000 1072.770000 1086.963700 429.811151 7942.350000 7952.460000 7942.726933 809.068390
179 0.376450 0.420024 0.396345 0.000057 0.469700 0.467012 0.467477 0.000544 0.381113 0.422374 0.399901 0.000052 0.374864 0.415501 0.393818 0.000123 0.378036 0.424547 0.398871 0.000131 0.467150 0.462083 0.463282 0.001097 0.472249 0.471941 0.471673 0.001130 0.379479 0.417831 0.397291 0.000113 0.382747 0.426917 0.402511 0.000119 964.960000 974.440000 970.257733 450.085088 1094.340000 1076.480000 1086.913600 441.818020 7940.700000 7949.080000 7942.828667 838.737600
180 0.376340 0.419386 0.396218 0.000057 0.471530 0.467103 0.467611 0.000549 0.381100 0.421772 0.399787 0.000052 0.374463 0.415477 0.393762 0.000124 0.378217 0.423295 0.398674 0.000131 0.470093 0.464551 0.463405 0.001128 0.472966 0.469654 0.471816 0.001123 0.379245 0.417931 0.397244 0.000114 0.382955 0.425613 0.402331 0.000120 967.200000 975.170000 970.346200 452.076869 1096.370000 1071.590000 1087.028000 440.321974 7936.430000 7953.240000 7942.625800 839.157068
181 0.376851 0.419707 0.396168 0.000058 0.469220 0.460512 0.467518 0.000545 0.381469 0.421747 0.399735 0.000053 0.374677 0.415624 0.393709 0.000123 0.379025 0.423789 0.398627 0.000132 0.461992 0.461024 0.463077 0.001151 0.476448 0.460000 0.471959 0.001076 0.379043 0.417894 0.397177 0.000113 0.383896 0.425600 0.402294 0.000120 966.550000 978.010000 970.648633 451.969208 1092.350000 1072.310000 1086.939033 437.798869 7941.100000 7949.680000 7942.412333 841.897885
182 0.376654 0.419554 0.396174 0.000059 0.470723 0.460777 0.467525 0.000555 0.381358 0.421615 0.399742 0.000054 0.374948 0.418594 0.393716 0.000126 0.378361 0.420515 0.398632 0.000135 0.471841 0.464657 0.463041 0.001176 0.469604 0.456897 0.472009 0.001081 0.379793 0.420897 0.397182 0.000115 0.382923 0.422334 0.402301 0.000123 967.770000 975.710000 970.510567 456.579192 1094.020000 1076.000000 1086.941400 443.564811 7938.210000 7948.290000 7942.548033 860.628579
183 0.376821 0.419691 0.395994 0.000059 0.472814 0.462234 0.467388 0.000565 0.381620 0.421818 0.399564 0.000054 0.375307 0.416172 0.393547 0.000126 0.378334 0.423210 0.398443 0.000135 0.468986 0.459354 0.462730 0.001209 0.476642 0.465115 0.472046 0.001063 0.379991 0.418331 0.397006 0.000116 0.383250 0.425305 0.402123 0.000123 964.850000 975.340000 970.464600 455.850438 1093.090000 1075.580000 1086.842500 442.085742 7942.060000 7949.080000 7942.692900 864.754971
184 0.376630 0.419274 0.395878 0.000058 0.470171 0.459922 0.467642 0.000562 0.381307 0.421306 0.399466 0.000053 0.375190 0.417526 0.393375 0.000123 0.378071 0.421022 0.398380 0.000135 0.464883 0.455677 0.463159 0.001201 0.475459 0.464168 0.472125 0.001070 0.379674 0.419433 0.396864 0.000112 0.382940 0.423180 0.402068 0.000122 967.460000 978.870000 970.266167 453.615279 1094.800000 1076.890000 1086.740567 446.219549 7937.740000 7944.240000 7942.993267 870.140823
185 0.376774 0.419137 0.395703 0.000058 0.468503 0.463365 0.467775 0.000549 0.381360 0.421349 0.399307 0.000053 0.374704 0.414419 0.393154 0.000123 0.378843 0.423855 0.398253 0.000135 0.462742 0.458219 0.462943 0.001198 0.474264 0.468511 0.472606 0.001021 0.379106 0.416609 0.396644 0.000112 0.383614 0.426088 0.401970 0.000123 966.830000 973.810000 970.132300 456.174890 1097.420000 1075.800000 1086.770967 450.807618 7935.750000 7950.390000 7943.096733 871.779141
186 0.376496 0.418941 0.395572 0.000057 0.469034 0.466906 0.467639 0.000550 0.381123 0.421340 0.399176 0.000052 0.375753 0.415954 0.393051 0.000123 0.377238 0.421929 0.398094 0.000134 0.468344 0.460616 0.462869 0.001209 0.469724 0.473196 0.472409 0.001048 0.380383 0.418187 0.396542 0.000112 0.381862 0.424492 0.401810 0.000122 968.370000 973.960000 970.117167 453.116615 1092.460000 1077.170000 1086.781533 451.786817 7939.170000 7948.870000 7943.101300 864.628990
187 0.376214 0.418450 0.395527 0.000057 0.470850 0.463203 0.467725 0.000555 0.380946 0.420688 0.399137 0.000052 0.374666 0.414542 0.393029 0.000123 0.377763 0.422358 0.398025 0.000134 0.464744 0.456744 0.463266 0.001210 0.476956 0.469663 0.472184 0.001059 0.379170 0.416652 0.396541 0.000112 0.382723 0.424723 0.401733 0.000122 966.750000 973.420000 969.948933 450.727618 1094.920000 1079.570000 1086.883833 452.263659 7938.330000 7947.010000 7943.167233 868.439001
188 0.376310 0.418423 0.395337 0.000058 0.470037 0.468644 0.467655 0.000561 0.380997 0.420934 0.398953 0.000053 0.375009 0.413421 0.392772 0.000124 0.377611 0.423425 0.397902 0.000135 0.461713 0.469399 0.463187 0.001222 0.478361 0.467889 0.472123 0.001093 0.379345 0.416220 0.396293 0.000113 0.382649 0.425649 0.401613 0.000123 965.980000 976.970000 969.799233 450.123425 1097.060000 1078.790000 1087.148733 448.371739 7936.960000 7944.240000 7943.052033 856.714588
189 0.376159 0.418735 0.395217 0.000056 0.473145 0.466079 0.467628 0.000565 0.381008 0.421102 0.398837 0.000052 0.373788 0.414511 0.392662 0.000122 0.378530 0.422959 0.397771 0.000135 0.468023 0.464185 0.462872 0.001238 0.478267 0.467973 0.472384 0.001060 0.378499 0.416995 0.396173 0.000112 0.383517 0.425210 0.401502 0.000123 964.840000 975.470000 969.727700 440.366214 1095.580000 1077.360000 1087.289800 446.357152 7939.580000 7947.170000 7942.982500 843.910640
190 0.376105 0.418414 0.395180 0.000057 0.472553 0.463503 0.467380 0.000566 0.380927 0.420669 0.398790 0.000052 0.374698 0.414321 0.392577 0.000124 0.377511 0.422507 0.397783 0.000133 0.465520 0.460167 0.462540 0.001264 0.479586 0.466839 0.472220 0.001054 0.379239 0.416613 0.396075 0.000115 0.382615 0.424724 0.401504 0.000121 965.120000 979.480000 969.807267 436.319847 1095.080000 1075.840000 1087.292700 445.811045 7939.800000 7944.680000 7942.900033 837.813697
191 0.375585 0.418806 0.395125 0.000058 0.469305 0.465521 0.467491 0.000562 0.380271 0.421142 0.398744 0.000053 0.374665 0.415618 0.392518 0.000125 0.376506 0.421994 0.397733 0.000134 0.458522 0.462606 0.462821 0.001247 0.480088 0.468436 0.472161 0.001060 0.378858 0.417968 0.396034 0.000115 0.381685 0.424316 0.401454 0.000122 964.400000 977.730000 969.836167 439.351766 1095.040000 1075.000000 1087.185333 445.705220 7940.560000 7947.270000 7942.978500 840.136348
192 0.375686 0.418462 0.395080 0.000058 0.469363 0.464915 0.467653 0.000551 0.380370 0.420785 0.398708 0.000053 0.372981 0.413802 0.392441 0.000126 0.378391 0.423123 0.397719 0.000133 0.465671 0.460238 0.462936 0.001233 0.473056 0.469593 0.472370 0.001036 0.377615 0.416124 0.395965 0.000116 0.383124 0.425446 0.401452 0.000121 963.560000 976.980000 969.515600 441.890621 1095.130000 1077.090000 1087.320667 447.685861 7941.310000 7945.930000 7943.163733 835.264801
193 0.375484 0.418769 0.395049 0.000058 0.469655 0.467353 0.467627 0.000552 0.380192 0.421198 0.398678 0.000053 0.374575 0.415727 0.392393 0.000126 0.376393 0.421810 0.397706 0.000132 0.466950 0.462451 0.462785 0.001264 0.472359 0.472255 0.472469 0.001005 0.379194 0.418063 0.395912 0.000116 0.381191 0.424333 0.401444 0.000121 966.320000 974.700000 969.306833 444.093290 1096.420000 1074.050000 1087.409200 453.849028 7937.260000 7951.250000 7943.283967 841.331119
194 0.375463 0.418800 0.394876 0.000058 0.466666 0.468551 0.467651 0.000548 0.380023 0.421287 0.398515 0.000053 0.373144 0.415297 0.392279 0.000126 0.377781 0.422302 0.397473 0.000130 0.460054 0.462171 0.462601 0.001247 0.473277 0.474931 0.472700 0.000997 0.377489 0.417641 0.395795 0.000116 0.382556 0.424934 0.401235 0.000119 967.550000 976.220000 969.200333 444.162185 1094.470000 1074.520000 1087.468267 448.497571 7937.980000 7949.260000 7943.331400 838.062226
195 0.375580 0.418507 0.394788 0.000058 0.470630 0.464545 0.467834 0.000549 0.380332 0.420809 0.398440 0.000053 0.372890 0.415578 0.392151 0.000126 0.378270 0.421437 0.397425 0.000129 0.462333 0.460058 0.463065 0.001232 0.478926 0.469032 0.472603 0.000974 0.377362 0.417802 0.395697 0.000116 0.383302 0.423816 0.401184 0.000118 963.250000 977.970000 969.041800 451.084244 1093.000000 1076.610000 1087.651467 450.186759 7943.750000 7945.420000 7943.306733 852.884998
196 0.374825 0.417934 0.394698 0.000057 0.466564 0.465801 0.467648 0.000544 0.379412 0.420328 0.398345 0.000052 0.372288 0.414655 0.391980 0.000126 0.377362 0.421214 0.397415 0.000130 0.459709 0.464377 0.462768 0.001218 0.473419 0.467225 0.472527 0.000980 0.376659 0.417141 0.395520 0.000116 0.382165 0.423515 0.401171 0.000119 965.060000 976.350000 968.913533 450.919977 1094.340000 1071.300000 1087.812567 457.682146 7940.600000 7952.350000 7943.273900 867.208089
197 0.374881 0.418090 0.394679 0.000057 0.466501 0.463469 0.467426 0.000554 0.379462 0.420359 0.398317 0.000052 0.372659 0.414106 0.391983 0.000128 0.377104 0.422074 0.397376 0.000130 0.464955 0.461081 0.462549 0.001229 0.468046 0.465857 0.472302 0.000998 0.377274 0.416455 0.395511 0.000117 0.381651 0.424264 0.401122 0.000119 966.380000 979.990000 968.742733 457.170741 1097.600000 1077.060000 1087.966967 466.826222 7936.020000 7942.950000 7943.290300 871.862495
198 0.375025 0.418392 0.394638 0.000058 0.467869 0.465033 0.467949 0.000554 0.379667 0.420724 0.398303 0.000053 0.371909 0.414648 0.391821 0.000129 0.378142 0.422135 0.397455 0.000133 0.465060 0.467751 0.463174 0.001211 0.470678 0.462315 0.472723 0.001016 0.376566 0.417303 0.395389 0.000118 0.382768 0.424144 0.401218 0.000122 964.910000 977.720000 968.709167 459.977696 1095.910000 1073.500000 1087.883800 469.926229 7939.180000 7948.780000 7943.407033 870.501490
199 0.375003 0.417634 0.394482 0.000058 0.469696 0.466857 0.467980 0.000540 0.379738 0.420095 0.398157 0.000053 0.372659 0.413362 0.391658 0.000126 0.377347 0.421907 0.397307 0.000135 0.466672 0.464524 0.463419 0.001145 0.472720 0.469190 0.472540 0.001014 0.377360 0.415920 0.395246 0.000115 0.382116 0.424271 0.401069 0.000124 961.390000 975.930000 968.710467 460.839686 1094.460000 1078.710000 1087.930633 476.909574 7944.150000 7945.360000 7943.358900 880.261203
200 0.374843 0.417754 0.394360 0.000059 0.461624 0.463038 0.467898 0.000543 0.379182 0.420019 0.398037 0.000054 0.372950 0.414629 0.391643 0.000129 0.376737 0.420879 0.397076 0.000136 0.461404 0.455794 0.463562 0.001148 0.461844 0.470283 0.472234 0.001018 0.377373 0.416688 0.395239 0.000117 0.380992 0.423349 0.400834 0.000125 963.870000 975.590000 968.760033 456.412255 1092.380000 1077.180000 1087.942167 476.193604 7943.750000 7947.230000 7943.297800 872.725554
201 0.374654 0.417392 0.394247 0.000059 0.471451 0.463882 0.467892 0.000546 0.379494 0.419717 0.397929 0.000054 0.372585 0.413194 0.391486 0.000126 0.376723 0.421590 0.397007 0.000137 0.469760 0.461336 0.463971 0.001108 0.473142 0.466427 0.471812 0.001081 0.377444 0.415601 0.395110 0.000115 0.381544 0.423832 0.400748 0.000125 965.530000 968.010000 968.769500 450.031000 1096.620000 1078.960000 1087.829000 472.749353 7937.850000 7953.030000 7943.401500 858.815832
202 0.374694 0.417472 0.394247 0.000058 0.473570 0.465347 0.467767 0.000546 0.379638 0.419866 0.397923 0.000053 0.373300 0.412779 0.391486 0.000125 0.376088 0.422165 0.397008 0.000136 0.470626 0.461999 0.464197 0.001096 0.476513 0.468694 0.471337 0.001115 0.378166 0.415240 0.395121 0.000113 0.381109 0.424492 0.400725 0.000125 967.100000 975.840000 968.682200 448.002158 1095.940000 1076.100000 1087.909267 470.756773 7936.960000 7948.060000 7943.408533 853.151675
203 0.374434 0.417391 0.394132 0.000058 0.471734 0.467104 0.467860 0.000548 0.379299 0.419877 0.397818 0.000053 0.372359 0.414681 0.391309 0.000125 0.376508 0.420102 0.396954 0.000135 0.468288 0.465704 0.464551 0.001093 0.475179 0.468505 0.471170 0.001117 0.377155 0.417232 0.394971 0.000114 0.381442 0.422522 0.400665 0.000123 962.530000 976.270000 968.751167 457.176837 1095.430000 1076.020000 1088.020033 467.633044 7942.040000 7947.710000 7943.228800 864.458639
204 0.374541 0.417513 0.394183 0.000059 0.471198 0.460833 0.467928 0.000544 0.379374 0.419679 0.397870 0.000054 0.372485 0.413719 0.391426 0.000125 0.376596 0.421307 0.396939 0.000134 0.466954 0.455035 0.464635 0.001064 0.475443 0.466631 0.471222 0.001147 0.377209 0.415784 0.395086 0.000115 0.381538 0.423574 0.400653 0.000123 962.770000 977.280000 968.928100 457.813529 1097.190000 1075.130000 1087.802500 469.003568 7940.040000 7947.590000 7943.269400 866.122567
205 0.374751 0.417086 0.394032 0.000058 0.469585 0.463685 0.467892 0.000540 0.379493 0.419416 0.397725 0.000054 0.372318 0.413699 0.391333 0.000126 0.377185 0.420473 0.396731 0.000133 0.468884 0.457774 0.464500 0.001043 0.470285 0.469596 0.471283 0.001160 0.377146 0.415902 0.394991 0.000116 0.381839 0.422929 0.400459 0.000122 966.070000 976.630000 968.929300 458.125801 1096.040000 1074.570000 1087.783733 463.719796 7937.890000 7948.800000 7943.286967 870.613505
206 0.374258 0.417009 0.393913 0.000058 0.469484 0.466906 0.467806 0.000537 0.379019 0.419504 0.397608 0.000053 0.372363 0.413801 0.391223 0.000126 0.376153 0.420218 0.396603 0.000133 0.467472 0.459309 0.464250 0.001034 0.471496 0.474502 0.471361 0.001147 0.377119 0.416076 0.394875 0.000115 0.380920 0.422932 0.400341 0.000122 966.850000 976.750000 968.741933 447.238814 1095.530000 1074.720000 1087.864333 459.827767 7937.620000 7948.530000 7943.393733 850.874052
207 0.374338 0.417407 0.393770 0.000058 0.472963 0.463014 0.467731 0.000528 0.379269 0.419688 0.397469 0.000053 0.372081 0.413157 0.391095 0.000127 0.376595 0.421657 0.396447 0.000133 0.471527 0.458734 0.464584 0.001019 0.474399 0.467294 0.470877 0.001154 0.377054 0.415436 0.394769 0.000116 0.381485 0.423939 0.400168 0.000122 963.170000 978.060000 968.464333 446.677154 1093.710000 1078.020000 1087.975267 459.756617 7943.120000 7943.920000 7943.560400 850.486789
208 0.374202 0.416951 0.393576 0.000058 0.470766 0.464095 0.467913 0.000544 0.379030 0.419308 0.397293 0.000053 0.371088 0.413864 0.390884 0.000129 0.377316 0.420038 0.396268 0.000135 0.467867 0.464001 0.464667 0.001050 0.473665 0.464189 0.471159 0.001150 0.375927 0.416370 0.394573 0.000118 0.382134 0.422246 0.400012 0.000124 962.300000 977.960000 968.271533 448.541896 1097.710000 1079.260000 1088.193967 455.534108 7939.990000 7942.780000 7943.534500 854.456255
209 0.374172 0.417039 0.393554 0.000058 0.470249 0.470020 0.467755 0.000551 0.378976 0.419688 0.397264 0.000053 0.370352 0.415475 0.390824 0.000129 0.377992 0.418603 0.396283 0.000132 0.468407 0.466982 0.464879 0.001020 0.472093 0.473058 0.470631 0.001184 0.375254 0.418050 0.394527 0.000118 0.382697 0.421326 0.400000 0.000121 965.910000 971.380000 968.410033 444.424945 1095.900000 1075.210000 1088.157333 460.061097 7938.190000 7953.410000 7943.432633 850.233565
210 0.373861 0.416926 0.393562 0.000058 0.470257 0.468504 0.467926 0.000549 0.378681 0.419505 0.397281 0.000053 0.371756 0.414564 0.390692 0.000129 0.375966 0.419289 0.396432 0.000135 0.468937 0.464645 0.465025 0.001018 0.471578 0.472363 0.470826 0.001195 0.376615 0.417068 0.394409 0.000119 0.380747 0.421943 0.400152 0.000123 963.680000 974.650000 968.493967 430.870747 1094.200000 1080.580000 1087.918567 462.627340 7942.120000 7944.770000 7943.587467 850.611030
211 0.373988 0.416880 0.393501 0.000057 0.472087 0.457322 0.467996 0.000540 0.378893 0.418902 0.397225 0.000052 0.372011 0.414453 0.390653 0.000128 0.375965 0.419307 0.396348 0.000134 0.468638 0.457668 0.465151 0.001011 0.475537 0.456976 0.470842 0.001182 0.376843 0.416614 0.394378 0.000118 0.380943 0.421191 0.400073 0.000123 965.020000 971.960000 968.756167 432.127091 1092.990000 1076.610000 1087.940200 463.273519 7941.990000 7951.430000 7943.303633 849.415940
212 0.374342 0.416889 0.393479 0.000058 0.472003 0.466358 0.468232 0.000528 0.379225 0.419362 0.397217 0.000053 0.372561 0.413007 0.390632 0.000128 0.376123 0.420771 0.396326 0.000139 0.467315 0.464238 0.465169 0.000991 0.476691 0.468477 0.471294 0.001149 0.377299 0.415569 0.394359 0.000117 0.381151 0.423156 0.400074 0.000125 966.280000 973.600000 968.952000 428.233477 1093.600000 1073.890000 1087.911333 467.526579 7940.120000 7952.510000 7943.136667 842.592913
213 0.374030 0.416875 0.393366 0.000058 0.472301 0.464376 0.468432 0.000511 0.378944 0.419250 0.397119 0.000052 0.372565 0.414733 0.390525 0.000131 0.375495 0.419017 0.396207 0.000138 0.469565 0.463297 0.465495 0.000973 0.475037 0.465455 0.471368 0.001121 0.377415 0.417162 0.394273 0.000120 0.380472 0.421339 0.399965 0.000125 963.180000 972.340000 968.900333 426.164819 1094.560000 1073.170000 1087.840267 473.155485 7942.260000 7954.490000 7943.259400 841.668722
214 0.373571 0.416066 0.393335 0.000058 0.472135 0.465827 0.468578 0.000517 0.378499 0.418554 0.397097 0.000053 0.372081 0.413006 0.390443 0.000131 0.375061 0.419126 0.396228 0.000140 0.468636 0.464923 0.465577 0.000983 0.475635 0.466731 0.471579 0.001116 0.376909 0.415602 0.394199 0.000119 0.380089 0.421506 0.399995 0.000127 966.970000 970.050000 969.236400 427.936726 1095.130000 1076.250000 1087.835233 478.420712 7937.900000 7953.700000 7942.928367 848.316947
215 0.373376 0.416235 0.393322 0.000059 0.472431 0.463752 0.468689 0.000514 0.378329 0.418611 0.397090 0.000053 0.371358 0.412725 0.390445 0.000134 0.375394 0.419746 0.396198 0.000139 0.469480 0.461727 0.465620 0.000996 0.475382 0.465778 0.471758 0.001110 0.376265 0.415175 0.394204 0.000122 0.380393 0.422047 0.399976 0.000126 963.650000 973.620000 969.196833 429.710329 1094.830000 1072.950000 1087.602700 480.922570 7941.520000 7953.430000 7943.200467 851.126074
216 0.373773 0.417206 0.393208 0.000059 0.472757 0.465111 0.469097 0.000512 0.378722 0.419601 0.397003 0.000054 0.371337 0.413160 0.390304 0.000135 0.376208 0.421252 0.396112 0.000143 0.467752 0.465547 0.465992 0.000979 0.477761 0.464676 0.472203 0.001106 0.376158 0.415779 0.394089 0.000123 0.381286 0.423423 0.399916 0.000130 965.040000 975.650000 969.483267 438.688940 1091.640000 1078.550000 1087.595067 486.806368 7943.320000 7945.800000 7942.921667 863.875209
217 0.373300 0.417166 0.393063 0.000059 0.469489 0.466041 0.469026 0.000510 0.378110 0.419610 0.396861 0.000053 0.371512 0.413479 0.390137 0.000135 0.375089 0.420853 0.395989 0.000144 0.466794 0.466602 0.465988 0.000974 0.472183 0.465481 0.472064 0.001091 0.376276 0.416135 0.393929 0.000123 0.379943 0.423085 0.399793 0.000130 963.520000 974.550000 969.558967 433.216338 1095.910000 1073.850000 1087.425500 477.856205 7940.570000 7951.600000 7943.015533 848.757240
218 0.373707 0.416069 0.392955 0.000058 0.473907 0.462958 0.469131 0.000511 0.378717 0.418413 0.396764 0.000052 0.371654 0.412104 0.389939 0.000133 0.375760 0.420034 0.395971 0.000142 0.472260 0.463345 0.466250 0.000939 0.475554 0.462572 0.472013 0.001105 0.376684 0.414666 0.393754 0.000122 0.380749 0.422161 0.399773 0.000129 964.370000 971.090000 969.633433 426.152365 1091.920000 1079.760000 1087.249000 483.530632 7943.710000 7949.150000 7943.117567 844.925051
219 0.373804 0.416672 0.392927 0.000058 0.472481 0.467143 0.469471 0.000502 0.378738 0.419195 0.396754 0.000053 0.371277 0.411336 0.389952 0.000133 0.376332 0.422007 0.395901 0.000143 0.468877 0.462157 0.466381 0.000925 0.476084 0.472128 0.472561 0.001100 0.376157 0.413877 0.393774 0.000121 0.381320 0.424513 0.399734 0.000130 963.520000 970.300000 969.714267 429.400165 1092.170000 1074.250000 1087.275800 488.508133 7944.310000 7955.450000 7943.009933 857.536296
220 0.373590 0.416422 0.392984 0.000057 0.470710 0.466322 0.469411 0.000499 0.378446 0.418917 0.396805 0.000052 0.370985 0.410736 0.389996 0.000129 0.376195 0.422108 0.395973 0.000141 0.467283 0.463145 0.466452 0.000928 0.474137 0.469500 0.472369 0.001079 0.375800 0.413356 0.393818 0.000118 0.381092 0.424478 0.399792 0.000128 964.960000 975.280000 969.956300 432.311903 1096.510000 1073.540000 1086.977033 498.003322 7938.530000 7951.180000 7943.066667 868.482410
221 0.373451 0.416576 0.392878 0.000057 0.470046 0.466566 0.469674 0.000494 0.378281 0.419075 0.396718 0.000052 0.371844 0.411711 0.390020 0.000132 0.375058 0.421441 0.395736 0.000140 0.466327 0.462261 0.466570 0.000937 0.473764 0.470871 0.472779 0.001034 0.376568 0.414238 0.393847 0.000120 0.379993 0.423913 0.399589 0.000128 966.670000 973.650000 969.931600 429.931285 1097.280000 1080.500000 1086.791567 508.124514 7936.050000 7945.850000 7943.276833 870.080525
222 0.373238 0.416256 0.392835 0.000058 0.472264 0.465667 0.469727 0.000496 0.378189 0.418727 0.396680 0.000053 0.371260 0.412765 0.390021 0.000133 0.375216 0.419746 0.395649 0.000141 0.470682 0.462317 0.466421 0.000944 0.473845 0.469017 0.473033 0.001047 0.376232 0.415243 0.393841 0.000121 0.380147 0.422210 0.399518 0.000129 965.180000 969.090000 969.938100 428.210473 1098.760000 1076.320000 1086.777400 509.746150 7936.060000 7954.590000 7943.284500 874.721574
223 0.373290 0.416301 0.392858 0.000058 0.471323 0.462532 0.469359 0.000497 0.378192 0.418612 0.396683 0.000053 0.370750 0.412443 0.390058 0.000132 0.375830 0.420159 0.395658 0.000140 0.465137 0.460634 0.466310 0.000958 0.477509 0.464429 0.472409 0.001048 0.375469 0.414852 0.393871 0.000121 0.380914 0.422372 0.399495 0.000127 964.160000 970.690000 969.913733 435.646152 1094.960000 1072.000000 1086.668100 521.220795 7940.880000 7957.310000 7943.418167 894.156424
224 0.373371 0.416225 0.392812 0.000058 0.471120 0.464854 0.469601 0.000496 0.378258 0.418656 0.396651 0.000053 0.370449 0.412389 0.390017 0.000132 0.376292 0.420061 0.395606 0.000140 0.465287 0.462436 0.466241 0.000951 0.476953 0.467273 0.472961 0.001042 0.375191 0.414891 0.393828 0.000121 0.381326 0.422421 0.399474 0.000127 965.620000 974.010000 970.005100 435.836091 1096.230000 1076.780000 1086.731300 522.050324 7938.150000 7949.210000 7943.263600 894.508992
225 0.373229 0.416489 0.392796 0.000059 0.466454 0.469475 0.469553 0.000486 0.377890 0.419138 0.396634 0.000054 0.371028 0.414932 0.390002 0.000134 0.375430 0.418045 0.395590 0.000141 0.463326 0.471792 0.466349 0.000944 0.469581 0.467158 0.472756 0.001020 0.375643 0.417775 0.393819 0.000123 0.380138 0.420501 0.399448 0.000129 966.310000 975.700000 970.284933 429.102786 1096.650000 1074.800000 1086.667900 522.236278 7937.040000 7949.500000 7943.047167 890.661666
226 0.373466 0.416374 0.392734 0.000059 0.470667 0.470399 0.469323 0.000489 0.378326 0.419075 0.396564 0.000054 0.370710 0.413067 0.389966 0.000135 0.376222 0.419681 0.395503 0.000141 0.465904 0.465267 0.465871 0.000961 0.475431 0.475531 0.472774 0.001023 0.375470 0.415677 0.393762 0.000123 0.381183 0.422474 0.399366 0.000128 964.020000 975.790000 970.535700 430.907196 1098.550000 1074.780000 1086.632933 522.233898 7937.430000 7949.430000 7942.831367 892.665545
227 0.373556 0.416499 0.392670 0.000059 0.471558 0.466700 0.469348 0.000495 0.378456 0.419009 0.396503 0.000054 0.371298 0.413757 0.389944 0.000133 0.375814 0.419240 0.395395 0.000140 0.470315 0.460524 0.466052 0.000959 0.472801 0.472875 0.472644 0.001027 0.376249 0.416095 0.393749 0.000122 0.380663 0.421922 0.399258 0.000128 964.470000 976.460000 970.544600 432.282114 1097.340000 1076.580000 1086.858900 521.000836 7938.190000 7946.960000 7942.596500 889.941166
228 0.373143 0.416061 0.392658 0.000059 0.469949 0.464089 0.469183 0.000504 0.377983 0.418463 0.396484 0.000054 0.371268 0.410679 0.389933 0.000132 0.375018 0.421443 0.395383 0.000141 0.463269 0.463031 0.465856 0.000977 0.476629 0.465146 0.472510 0.001049 0.375868 0.413297 0.393729 0.000121 0.380099 0.423629 0.399239 0.000128 962.620000 977.980000 970.598667 439.081487 1098.660000 1074.600000 1087.226633 513.902567 7938.720000 7947.420000 7942.174700 866.238659
229 0.373370 0.415792 0.392593 0.000058 0.470571 0.462662 0.469247 0.000496 0.378230 0.418135 0.396426 0.000054 0.371620 0.412336 0.389845 0.000130 0.375119 0.419247 0.395342 0.000139 0.463435 0.462599 0.465667 0.000945 0.477708 0.462726 0.472827 0.001031 0.376211 0.414849 0.393636 0.000119 0.380249 0.421421 0.399216 0.000127 963.900000 975.520000 970.639333 435.668270 1097.460000 1075.050000 1087.259933 508.056051 7938.640000 7949.430000 7942.100733 853.113209
230 0.373522 0.416374 0.392556 0.000058 0.470853 0.464619 0.469202 0.000480 0.378389 0.418786 0.396388 0.000053 0.372482 0.414009 0.389829 0.000129 0.374563 0.418739 0.395283 0.000138 0.466573 0.464128 0.465939 0.000950 0.475133 0.465110 0.472464 0.001006 0.377186 0.416515 0.393634 0.000118 0.379592 0.421058 0.399142 0.000126 965.820000 975.310000 970.298967 441.730092 1094.890000 1074.410000 1087.496633 499.024586 7939.290000 7950.280000 7942.204400 854.775403
231 0.373161 0.416005 0.392435 0.000058 0.471340 0.468962 0.469103 0.000497 0.378070 0.418653 0.396269 0.000054 0.370941 0.411594 0.389795 0.000128 0.375382 0.420415 0.395076 0.000139 0.464772 0.464372 0.465397 0.000975 0.477907 0.473552 0.472808 0.001017 0.375633 0.414233 0.393575 0.000117 0.380508 0.423072 0.398962 0.000127 963.510000 975.580000 969.997200 445.095484 1098.190000 1072.700000 1087.786400 490.133801 7938.300000 7951.720000 7942.216400 843.010959
232 0.373263 0.416204 0.392402 0.000058 0.472025 0.466344 0.468990 0.000495 0.378201 0.418711 0.396231 0.000053 0.371645 0.413348 0.389764 0.000127 0.374882 0.419061 0.395039 0.000139 0.466207 0.466080 0.465405 0.000984 0.477844 0.466609 0.472575 0.001019 0.376373 0.415985 0.393546 0.000116 0.380030 0.421438 0.398916 0.000127 968.570000 978.190000 970.007967 442.720329 1095.390000 1070.690000 1088.226600 486.707700 7936.040000 7951.120000 7941.765433 825.442802
233 0.372965 0.416112 0.392408 0.000058 0.469531 0.466591 0.468778 0.000498 0.377793 0.418636 0.396226 0.000053 0.371151 0.412337 0.389771 0.000126 0.374778 0.419888 0.395045 0.000138 0.467849 0.460447 0.465205 0.000997 0.471212 0.472735 0.472351 0.001016 0.375986 0.414742 0.393543 0.000116 0.379600 0.422530 0.398910 0.000126 963.490000 978.480000 969.870600 444.536088 1098.980000 1077.640000 1088.477300 479.962033 7937.530000 7943.880000 7941.652100 810.320881
234 0.373267 0.416012 0.392379 0.000058 0.473958 0.468571 0.468832 0.000512 0.378302 0.418640 0.396201 0.000053 0.371359 0.411534 0.389793 0.000128 0.375176 0.420490 0.394964 0.000137 0.468880 0.463994 0.464888 0.001009 0.479036 0.473149 0.472775 0.001039 0.376235 0.414157 0.393548 0.000117 0.380369 0.423123 0.398854 0.000125 964.020000 974.660000 969.803000 436.410899 1099.680000 1074.060000 1088.639033 471.875444 7936.300000 7951.280000 7941.557967 796.262216
235 0.372816 0.416092 0.392356 0.000058 0.473995 0.465050 0.468833 0.000509 0.377875 0.418540 0.396180 0.000053 0.371247 0.409802 0.389883 0.000128 0.374384 0.422382 0.394828 0.000137 0.467623 0.459452 0.464888 0.001001 0.480367 0.470649 0.472778 0.001027 0.376066 0.412285 0.393633 0.000117 0.379683 0.424795 0.398726 0.000125 966.690000 977.710000 969.611700 432.200067 1098.540000 1076.980000 1088.786867 474.545142 7934.770000 7945.310000 7941.601433 802.339633
236 0.373260 0.416725 0.392350 0.000058 0.465206 0.465886 0.468696 0.000516 0.377858 0.419183 0.396168 0.000053 0.370190 0.411740 0.389875 0.000128 0.376331 0.421709 0.394825 0.000137 0.459744 0.462616 0.464591 0.001047 0.470668 0.469156 0.472801 0.001037 0.374667 0.414284 0.393611 0.000117 0.381048 0.424082 0.398724 0.000125 964.030000 977.820000 969.566867 433.706397 1097.950000 1072.860000 1088.986300 475.406422 7938.020000 7949.320000 7941.446833 812.884224
237 0.372857 0.416863 0.392335 0.000058 0.472783 0.468428 0.468503 0.000524 0.377853 0.419442 0.396143 0.000053 0.370653 0.412937 0.389877 0.000130 0.375061 0.420790 0.394792 0.000137 0.465069 0.463920 0.464372 0.001067 0.480498 0.472936 0.472634 0.001052 0.375374 0.415486 0.393602 0.000119 0.380333 0.423397 0.398684 0.000125 965.540000 978.680000 969.409867 439.071169 1099.720000 1074.740000 1089.125367 481.058620 7934.740000 7946.580000 7941.464767 823.228265
238 0.373012 0.415803 0.392351 0.000058 0.475540 0.462860 0.468484 0.000532 0.378138 0.418156 0.396158 0.000053 0.371431 0.411591 0.389827 0.000129 0.374593 0.420016 0.394875 0.000136 0.472658 0.458883 0.464328 0.001086 0.478422 0.466838 0.472640 0.001055 0.376492 0.413955 0.393552 0.000118 0.379785 0.422357 0.398763 0.000125 965.920000 978.530000 969.350900 440.847906 1097.810000 1074.980000 1089.044367 479.684588 7936.270000 7946.490000 7941.604733 831.358887
239 0.372680 0.415558 0.392337 0.000059 0.471554 0.465775 0.468657 0.000520 0.377623 0.418069 0.396153 0.000054 0.370837 0.411016 0.389811 0.000130 0.374522 0.420100 0.394863 0.000139 0.468397 0.463757 0.464628 0.001047 0.474711 0.467793 0.472686 0.001055 0.375715 0.413653 0.393552 0.000119 0.379532 0.422485 0.398754 0.000126 965.010000 974.550000 969.286733 437.609827 1101.260000 1075.920000 1089.342833 484.198994 7933.730000 7949.530000 7941.370433 820.852371
240 0.372420 0.415958 0.392255 0.000060 0.471266 0.464781 0.468855 0.000515 0.377363 0.418399 0.396085 0.000054 0.370862 0.412094 0.389737 0.000130 0.373979 0.419821 0.394773 0.000141 0.467769 0.462784 0.464958 0.001035 0.474764 0.466778 0.472751 0.001030 0.375707 0.414629 0.393498 0.000119 0.379018 0.422169 0.398672 0.000128 966.220000 973.700000 969.277133 437.453899 1096.830000 1076.830000 1089.512000 486.550933 7936.950000 7949.470000 7941.210867 828.999417
241 0.372835 0.415975 0.392203 0.000060 0.472972 0.469624 0.468802 0.000520 0.377842 0.418657 0.396033 0.000055 0.371061 0.412311 0.389768 0.000131 0.374609 0.419638 0.394638 0.000140 0.469324 0.467880 0.464712 0.001029 0.476619 0.471368 0.472893 0.001062 0.375975 0.415089 0.393515 0.000119 0.379710 0.422225 0.398551 0.000127 966.080000 973.030000 969.180100 437.793419 1099.350000 1070.490000 1089.675167 483.030276 7934.570000 7956.480000 7941.144733 830.531116
242 0.372525 0.416086 0.392078 0.000060 0.469553 0.470332 0.468814 0.000515 0.377376 0.418798 0.395915 0.000054 0.370521 0.412904 0.389586 0.000130 0.374529 0.419268 0.394570 0.000142 0.464400 0.461542 0.464596 0.001021 0.474707 0.479123 0.473032 0.001029 0.375215 0.415336 0.393337 0.000119 0.379538 0.422260 0.398493 0.000130 964.700000 971.770000 969.073633 436.479381 1098.560000 1071.400000 1090.186700 476.279793 7936.740000 7956.830000 7940.739667 821.007073
243 0.372188 0.415733 0.391994 0.000060 0.476034 0.469970 0.469132 0.000510 0.377381 0.418445 0.395851 0.000055 0.371885 0.413885 0.389670 0.000131 0.372492 0.417581 0.394317 0.000140 0.470553 0.468570 0.465037 0.001012 0.481516 0.471370 0.473227 0.001013 0.376818 0.416619 0.393438 0.000119 0.377943 0.420270 0.398263 0.000127 966.060000 974.420000 968.987900 433.030230 1097.140000 1074.490000 1090.423767 469.839158 7936.800000 7951.090000 7940.588333 813.521876
244 0.372146 0.415394 0.391878 0.000060 0.473266 0.464233 0.469079 0.000509 0.377202 0.417836 0.395738 0.000055 0.370453 0.412468 0.389561 0.000130 0.373838 0.418319 0.394194 0.000140 0.468080 0.461857 0.465047 0.000992 0.478451 0.466609 0.473111 0.001026 0.375335 0.414938 0.393336 0.000119 0.379069 0.420733 0.398140 0.000127 967.090000 975.900000 969.039800 439.049907 1097.190000 1079.400000 1090.450467 461.536103 7935.720000 7944.700000 7940.509733 804.747503
245 0.372018 0.415047 0.391748 0.000060 0.472479 0.471163 0.469358 0.000505 0.377041 0.417853 0.395628 0.000055 0.370429 0.412819 0.389604 0.000131 0.373607 0.417275 0.393891 0.000139 0.465555 0.466543 0.465325 0.000987 0.479403 0.475782 0.473392 0.001016 0.375185 0.415505 0.393390 0.000120 0.378897 0.420200 0.397866 0.000126 962.010000 978.130000 968.980933 431.324377 1100.700000 1077.630000 1090.542933 464.280505 7937.290000 7944.240000 7940.476133 803.389988
246 0.371653 0.415311 0.391614 0.000060 0.473626 0.460310 0.469555 0.000489 0.376752 0.417561 0.395511 0.000055 0.370795 0.413259 0.389467 0.000132 0.372511 0.417362 0.393762 0.000138 0.470334 0.452549 0.465466 0.000971 0.476918 0.468071 0.473644 0.000997 0.375772 0.415224 0.393267 0.000120 0.377732 0.419898 0.397756 0.000125 963.250000 976.260000 969.072200 427.070512 1100.550000 1078.360000 1090.605767 462.676767 7936.200000 7945.380000 7940.322033 796.645119
247 0.371788 0.415557 0.391488 0.000061 0.472784 0.460157 0.469612 0.000489 0.376838 0.417787 0.395394 0.000055 0.370125 0.412722 0.389302 0.000132 0.373450 0.418391 0.393673 0.000139 0.471198 0.456229 0.465367 0.000990 0.474369 0.464085 0.473857 0.000984 0.375179 0.414897 0.393105 0.000121 0.378496 0.420676 0.397682 0.000126 962.030000 972.360000 968.719533 424.498496 1101.160000 1073.910000 1090.902533 452.528969 7936.810000 7953.730000 7940.377933 792.460243
248 0.371660 0.415221 0.391392 0.000061 0.468754 0.468246 0.469633 0.000480 0.376515 0.417872 0.395304 0.000055 0.369887 0.412137 0.389157 0.000132 0.373434 0.418305 0.393627 0.000139 0.464640 0.463526 0.465464 0.000976 0.472868 0.472965 0.473802 0.000953 0.374625 0.414706 0.392972 0.000121 0.378405 0.421038 0.397635 0.000126 965.770000 977.900000 968.705867 418.467054 1104.670000 1081.490000 1090.929100 454.963872 7929.560000 7940.610000 7940.365033 790.396684
249 0.371588 0.415215 0.391208 0.000061 0.471005 0.470288 0.469546 0.000493 0.376559 0.417969 0.395125 0.000055 0.369399 0.412381 0.388975 0.000133 0.373778 0.418048 0.393441 0.000141 0.468630 0.464057 0.465510 0.000984 0.473379 0.476519 0.473583 0.000995 0.374360 0.414965 0.392802 0.000121 0.378758 0.420972 0.397448 0.000127 965.360000 976.520000 968.706600 411.215589 1100.090000 1079.580000 1091.241633 447.058965 7934.550000 7943.900000 7940.051767 784.989013
250 0.371147 0.414869 0.391130 0.000060 0.472775 0.465637 0.469545 0.000491 0.376228 0.417407 0.395051 0.000055 0.369945 0.411948 0.388981 0.000130 0.372349 0.417790 0.393280 0.000140 0.470602 0.462463 0.465337 0.000987 0.474947 0.468810 0.473753 0.000996 0.374978 0.414473 0.392798 0.000119 0.377479 0.420341 0.397304 0.000127 962.810000 974.590000 968.899100 414.031820 1100.150000 1079.430000 1091.380500 442.768426 7937.040000 7945.980000 7939.720400 779.490266
251 0.371504 0.415222 0.391016 0.000060 0.473321 0.465852 0.469429 0.000492 0.376594 0.417753 0.394937 0.000054 0.369186 0.411793 0.388931 0.000128 0.373821 0.418651 0.393101 0.000141 0.471063 0.461193 0.465177 0.000994 0.475579 0.470511 0.473682 0.000974 0.374280 0.414263 0.392744 0.000117 0.378909 0.421244 0.397130 0.000127 964.660000 973.960000 968.742967 406.137325 1099.230000 1078.610000 1091.603033 438.512087 7936.110000 7947.430000 7939.654000 779.452941
252 0.371200 0.415385 0.390964 0.000061 0.471821 0.462411 0.469394 0.000503 0.376231 0.417736 0.394885 0.000055 0.368877 0.411646 0.388901 0.000131 0.373523 0.419124 0.393027 0.000141 0.470364 0.458133 0.465332 0.000998 0.473279 0.466690 0.473457 0.001025 0.373951 0.413970 0.392722 0.000120 0.378511 0.421502 0.397049 0.000127 960.890000 972.670000 968.649333 412.210816 1098.240000 1079.590000 1091.765733 429.253777 7940.870000 7947.740000 7939.584933 785.866854
253 0.370933 0.415080 0.390885 0.000060 0.469599 0.463820 0.469395 0.000491 0.375867 0.417517 0.394810 0.000055 0.368227 0.411807 0.388888 0.000130 0.373640 0.418352 0.392882 0.000142 0.466790 0.454040 0.465353 0.000980 0.472407 0.473600 0.473438 0.000991 0.373155 0.413919 0.392711 0.000119 0.378578 0.421115 0.396910 0.000128 963.660000 978.080000 968.619200 411.850934 1101.530000 1081.640000 1091.906767 422.008999 7934.810000 7940.280000 7939.474033 782.904409
254 0.370962 0.414129 0.390734 0.000059 0.473605 0.463733 0.469417 0.000490 0.376095 0.416609 0.394668 0.000054 0.370040 0.410800 0.388748 0.000129 0.371885 0.417459 0.392721 0.000141 0.472504 0.456201 0.465456 0.000985 0.474707 0.471266 0.473377 0.000999 0.375163 0.413070 0.392583 0.000118 0.377026 0.420149 0.396754 0.000127 962.520000 974.070000 968.668933 411.035142 1102.570000 1084.270000 1092.218767 417.347976 7934.910000 7941.660000 7939.112300 787.209156
255 0.371164 0.414146 0.390697 0.000060 0.472734 0.465615 0.469377 0.000497 0.376243 0.416719 0.394630 0.000055 0.369692 0.410338 0.388829 0.000131 0.372636 0.417953 0.392564 0.000140 0.470339 0.461748 0.465486 0.000990 0.475129 0.469482 0.473267 0.001018 0.374725 0.412908 0.392662 0.000120 0.377761 0.420530 0.396599 0.000127 962.570000 977.840000 968.807767 406.939124 1100.230000 1081.060000 1091.972167 418.923509 7937.200000 7941.100000 7939.220067 784.507407
256 0.371079 0.413706 0.390582 0.000060 0.474336 0.470770 0.469631 0.000492 0.376242 0.416560 0.394535 0.000054 0.369050 0.411412 0.388602 0.000131 0.373108 0.416000 0.392563 0.000140 0.468385 0.464523 0.465726 0.001003 0.480286 0.477017 0.473535 0.000984 0.374017 0.414068 0.392459 0.000119 0.378467 0.419051 0.396611 0.000127 963.810000 975.430000 968.718400 406.261357 1102.910000 1080.280000 1092.087800 412.550142 7933.280000 7944.290000 7939.193800 781.337013
257 0.370740 0.414102 0.390474 0.000061 0.471794 0.466264 0.469788 0.000486 0.375793 0.416710 0.394440 0.000055 0.368115 0.409911 0.388485 0.000132 0.373365 0.418292 0.392464 0.000139 0.467078 0.461087 0.465778 0.000984 0.476511 0.471440 0.473798 0.000970 0.373063 0.412470 0.392349 0.000120 0.378522 0.420949 0.396531 0.000126 963.190000 976.380000 968.438000 414.996928 1103.890000 1081.360000 1092.270500 413.163752 7932.920000 7942.260000 7939.291500 796.988577
258 0.370854 0.414258 0.390356 0.000060 0.473468 0.468874 0.469799 0.000475 0.375985 0.416988 0.394328 0.000054 0.369960 0.410610 0.388323 0.000131 0.371748 0.417905 0.392389 0.000137 0.469164 0.463959 0.465435 0.000959 0.477773 0.473789 0.474163 0.000936 0.374920 0.413277 0.392179 0.000119 0.377049 0.420700 0.396477 0.000124 964.310000 975.810000 968.426167 419.385652 1101.810000 1077.710000 1092.397900 417.700380 7933.880000 7946.480000 7939.175933 806.982909
259 0.370161 0.413824 0.390356 0.000060 0.472034 0.470999 0.469942 0.000474 0.375255 0.416683 0.394335 0.000055 0.367740 0.410280 0.388376 0.000131 0.372582 0.417368 0.392336 0.000137 0.467857 0.463721 0.465806 0.000972 0.476210 0.478277 0.474077 0.000911 0.372746 0.412952 0.392247 0.000119 0.377764 0.420414 0.396423 0.000124 961.930000 977.250000 968.249933 420.538741 1100.110000 1080.690000 1092.406867 425.048237 7937.960000 7942.060000 7939.343200 817.110889
260 0.370751 0.413531 0.390280 0.000059 0.473776 0.466693 0.470200 0.000462 0.375903 0.416189 0.394276 0.000054 0.369682 0.409807 0.388331 0.000129 0.371821 0.417256 0.392230 0.000136 0.466979 0.461497 0.466108 0.000941 0.480574 0.471889 0.474292 0.000904 0.374547 0.412392 0.392220 0.000118 0.377258 0.419987 0.396333 0.000124 964.270000 975.220000 968.226733 412.345910 1102.240000 1080.640000 1092.432567 422.035776 7933.490000 7944.140000 7939.340700 804.283767
261 0.370748 0.414066 0.390273 0.000060 0.469576 0.467676 0.470222 0.000448 0.375689 0.416746 0.394271 0.000055 0.369175 0.410353 0.388220 0.000130 0.372321 0.417779 0.392326 0.000138 0.462912 0.462383 0.466048 0.000935 0.476241 0.472970 0.474397 0.000868 0.373862 0.412954 0.392111 0.000118 0.377517 0.420539 0.396430 0.000126 962.610000 972.810000 968.109833 417.580482 1098.280000 1081.420000 1092.368933 422.151803 7939.110000 7945.770000 7939.521233 812.568015
262 0.370677 0.414248 0.390136 0.000060 0.470792 0.465101 0.470152 0.000460 0.375683 0.416791 0.394137 0.000055 0.368618 0.410876 0.388062 0.000131 0.372736 0.417620 0.392211 0.000136 0.461324 0.460999 0.465965 0.000958 0.480260 0.469202 0.474339 0.000871 0.373253 0.413382 0.391957 0.000119 0.378113 0.420199 0.396317 0.000123 965.290000 974.230000 967.848400 410.455200 1100.730000 1083.290000 1092.261200 426.777380 7933.980000 7942.480000 7939.890400 805.660424
263 0.370213 0.414095 0.390077 0.000060 0.471711 0.467289 0.470373 0.000457 0.375288 0.416754 0.394091 0.000054 0.367379 0.412158 0.387936 0.000130 0.373048 0.416031 0.392217 0.000137 0.465322 0.460931 0.466215 0.000953 0.478099 0.473646 0.474531 0.000881 0.372276 0.414597 0.391850 0.000118 0.378301 0.418912 0.396333 0.000124 965.200000 976.350000 967.669133 410.730612 1098.500000 1079.420000 1092.276333 439.613565 7936.300000 7944.230000 7940.054533 813.078340
264 0.370291 0.413928 0.390066 0.000059 0.470500 0.464062 0.470172 0.000457 0.375302 0.416435 0.394072 0.000054 0.368380 0.408871 0.387797 0.000130 0.372202 0.418985 0.392336 0.000137 0.466801 0.460405 0.465963 0.000937 0.474199 0.467720 0.474380 0.000872 0.373301 0.411447 0.391705 0.000119 0.377302 0.421422 0.396438 0.000124 962.730000 972.120000 967.584967 401.683573 1098.540000 1081.990000 1092.168100 441.818221 7938.730000 7945.890000 7940.246933 800.528232
265 0.370460 0.413640 0.390071 0.000058 0.471516 0.468778 0.470136 0.000464 0.375513 0.416397 0.394075 0.000053 0.369497 0.411189 0.387883 0.000129 0.371422 0.416092 0.392260 0.000136 0.470363 0.468955 0.465796 0.000962 0.472669 0.468600 0.474476 0.000877 0.374541 0.414077 0.391778 0.000118 0.376484 0.418717 0.396371 0.000124 964.270000 969.810000 967.724467 397.261698 1099.160000 1081.620000 1091.924300 444.516645 7936.570000 7948.570000 7940.351233 805.200384
266 0.370618 0.413668 0.390139 0.000058 0.471790 0.466856 0.470156 0.000463 0.375677 0.416328 0.394139 0.000053 0.369249 0.411111 0.387969 0.000131 0.371988 0.416226 0.392308 0.000137 0.466039 0.460805 0.465842 0.000976 0.477540 0.472907 0.474470 0.000886 0.374089 0.413596 0.391863 0.000120 0.377265 0.419060 0.396416 0.000124 966.400000 973.380000 967.742733 392.363517 1099.050000 1079.570000 1091.870167 446.736717 7934.550000 7947.050000 7940.387100 790.869566
267 0.370530 0.413832 0.390152 0.000059 0.472304 0.470125 0.469883 0.000466 0.375619 0.416647 0.394138 0.000054 0.368570 0.410003 0.387924 0.000132 0.372490 0.417661 0.392379 0.000135 0.467967 0.467994 0.465439 0.001005 0.476641 0.472257 0.474327 0.000867 0.373540 0.412903 0.391800 0.000120 0.377698 0.420390 0.396476 0.000123 962.290000 976.370000 967.701100 389.749455 1099.660000 1078.210000 1091.559267 459.877654 7938.050000 7945.420000 7940.739633 793.372056
268 0.370451 0.413678 0.390161 0.000058 0.471893 0.473209 0.469871 0.000471 0.375523 0.416654 0.394146 0.000053 0.368659 0.410060 0.387803 0.000130 0.372242 0.417295 0.392518 0.000137 0.469814 0.467272 0.465325 0.001030 0.473972 0.479147 0.474418 0.000877 0.373717 0.412921 0.391679 0.000119 0.377329 0.420387 0.396613 0.000125 964.250000 975.520000 967.747333 390.868084 1095.970000 1080.800000 1091.406733 464.889325 7939.780000 7943.680000 7940.845933 802.387516
269 0.370345 0.414110 0.390159 0.000059 0.471695 0.471086 0.469822 0.000477 0.375412 0.416959 0.394142 0.000054 0.368945 0.410979 0.387795 0.000130 0.371745 0.417241 0.392524 0.000140 0.470918 0.466324 0.465305 0.001026 0.472471 0.475849 0.474339 0.000882 0.374043 0.413746 0.391670 0.000119 0.376782 0.420172 0.396614 0.000127 964.940000 973.060000 967.860267 391.215829 1099.960000 1080.570000 1091.562267 462.982438 7935.100000 7946.370000 7940.577467 797.941207
270 0.370048 0.413798 0.390100 0.000059 0.474192 0.470956 0.469659 0.000470 0.375255 0.416656 0.394078 0.000054 0.368409 0.411535 0.387732 0.000134 0.371687 0.416060 0.392467 0.000140 0.471705 0.466765 0.465498 0.000996 0.476680 0.475147 0.473821 0.000910 0.373574 0.414297 0.391620 0.000123 0.376937 0.419015 0.396535 0.000127 964.440000 975.500000 967.911733 402.804960 1096.750000 1080.500000 1091.516133 466.716895 7938.810000 7944.000000 7940.572133 816.720439
271 0.370603 0.413722 0.390096 0.000059 0.471436 0.470073 0.469366 0.000503 0.375645 0.416539 0.394059 0.000054 0.368876 0.410909 0.387771 0.000134 0.372330 0.416534 0.392421 0.000142 0.467141 0.462333 0.464815 0.001044 0.475732 0.477812 0.473917 0.000963 0.373790 0.413480 0.391623 0.000123 0.377500 0.419598 0.396496 0.000129 966.070000 974.560000 967.910700 408.249100 1097.910000 1078.030000 1091.308500 468.792147 7936.020000 7947.410000 7940.780800 826.832152
272 0.370373 0.412905 0.390015 0.000059 0.474632 0.468154 0.469641 0.000501 0.375586 0.415667 0.393996 0.000054 0.369552 0.409641 0.387631 0.000131 0.371194 0.416169 0.392398 0.000144 0.469713 0.461269 0.465189 0.001037 0.479552 0.475038 0.474094 0.000958 0.374560 0.412222 0.391509 0.000119 0.376612 0.419112 0.396483 0.000131 962.500000 974.590000 968.086100 411.073143 1098.260000 1078.210000 1091.144133 470.875373 7939.240000 7947.200000 7940.769767 833.842048
273 0.370389 0.413802 0.390057 0.000059 0.472927 0.464505 0.469432 0.000499 0.375516 0.416337 0.394026 0.000054 0.368557 0.410306 0.387697 0.000132 0.372222 0.417298 0.392417 0.000142 0.468538 0.458234 0.465217 0.001043 0.477315 0.470776 0.473646 0.000954 0.373556 0.412702 0.391573 0.000121 0.377476 0.419972 0.396479 0.000129 963.800000 974.970000 967.940233 415.421489 1098.260000 1080.050000 1090.861400 478.183585 7937.940000 7944.980000 7941.198367 844.079125
274 0.370088 0.413942 0.390003 0.000059 0.474246 0.466320 0.469608 0.000500 0.375296 0.416561 0.393983 0.000054 0.368711 0.410427 0.387666 0.000133 0.371464 0.417457 0.392339 0.000143 0.469396 0.459852 0.465404 0.001024 0.479097 0.472788 0.473812 0.000967 0.373745 0.412898 0.391553 0.000121 0.376846 0.420224 0.396413 0.000130 963.610000 977.450000 967.877433 416.936616 1097.500000 1078.370000 1090.834533 475.417826 7938.890000 7944.180000 7941.288033 843.421189
275 0.369869 0.413557 0.389982 0.000060 0.473264 0.469528 0.469891 0.000492 0.375039 0.416356 0.393977 0.000054 0.370177 0.409586 0.387699 0.000132 0.369561 0.417529 0.392265 0.000144 0.469790 0.463721 0.465821 0.001009 0.476739 0.475336 0.473961 0.000961 0.375158 0.412292 0.391605 0.000120 0.374920 0.420419 0.396350 0.000131 962.770000 973.540000 967.709633 414.439798 1098.400000 1079.030000 1090.482567 475.659689 7938.830000 7947.430000 7941.807800 833.730595
276 0.370067 0.413986 0.389935 0.000060 0.472269 0.465777 0.469607 0.000492 0.375177 0.416576 0.393919 0.000054 0.369632 0.409230 0.387770 0.000131 0.370502 0.418743 0.392100 0.000144 0.469677 0.456273 0.465488 0.000991 0.474862 0.475282 0.473725 0.000962 0.374634 0.411582 0.391656 0.000119 0.375720 0.421570 0.396182 0.000131 962.320000 975.860000 967.764800 420.282208 1100.690000 1077.290000 1090.397733 479.016482 7936.990000 7946.850000 7941.837467 841.573135
277 0.370100 0.413996 0.389872 0.000059 0.472223 0.466057 0.469641 0.000502 0.375206 0.416599 0.393861 0.000054 0.369331 0.411007 0.387773 0.000130 0.370869 0.416985 0.391971 0.000143 0.471092 0.462598 0.465487 0.001040 0.473355 0.469516 0.473796 0.000948 0.374419 0.413587 0.391659 0.000119 0.375994 0.419611 0.396062 0.000130 958.180000 978.410000 967.569833 421.561068 1098.170000 1078.120000 1090.219333 482.563839 7943.650000 7943.470000 7942.210833 854.006975
278 0.369638 0.413278 0.389817 0.000060 0.470884 0.465825 0.469560 0.000498 0.374700 0.415906 0.393804 0.000055 0.369823 0.408993 0.387614 0.000129 0.369452 0.417563 0.392019 0.000145 0.470106 0.464625 0.465548 0.001020 0.471661 0.467026 0.473571 0.000968 0.374838 0.411775 0.391511 0.000118 0.374562 0.420036 0.396097 0.000132 959.950000 977.340000 967.469600 433.142639 1099.190000 1076.630000 1090.231333 482.739023 7940.860000 7946.030000 7942.299067 860.918577
279 0.369284 0.413866 0.389582 0.000061 0.472921 0.464250 0.469717 0.000493 0.374466 0.416385 0.393588 0.000055 0.367939 0.411898 0.387470 0.000131 0.370628 0.415834 0.391693 0.000143 0.471274 0.458440 0.465623 0.001000 0.474568 0.470061 0.473812 0.000954 0.373106 0.414225 0.391378 0.000120 0.375825 0.418545 0.395799 0.000131 961.390000 975.620000 967.248700 434.787547 1097.430000 1073.940000 1090.155800 485.089074 7941.180000 7950.440000 7942.595500 861.728788
280 0.369818 0.413303 0.389537 0.000061 0.473808 0.469343 0.469880 0.000481 0.375017 0.416105 0.393554 0.000055 0.368532 0.410074 0.387375 0.000130 0.371104 0.416531 0.391699 0.000143 0.472899 0.463082 0.465887 0.000963 0.474717 0.475603 0.473874 0.000957 0.373751 0.412725 0.391301 0.000118 0.376284 0.419485 0.395807 0.000130 960.950000 972.210000 967.173933 431.811612 1100.710000 1078.110000 1089.939600 488.055578 7938.340000 7949.680000 7942.886467 861.766925
281 0.369895 0.413703 0.389446 0.000060 0.474127 0.465728 0.469861 0.000467 0.375106 0.416304 0.393467 0.000055 0.368692 0.411236 0.387405 0.000130 0.371098 0.416170 0.391487 0.000143 0.473184 0.459812 0.465884 0.000937 0.475070 0.471643 0.473838 0.000921 0.373916 0.413664 0.391329 0.000119 0.376296 0.418944 0.395604 0.000130 962.070000 971.460000 967.056033 430.343880 1098.720000 1078.130000 1090.034767 488.537756 7939.210000 7950.410000 7942.909200 859.443090
282 0.369684 0.413477 0.389431 0.000061 0.472401 0.469662 0.469875 0.000455 0.374820 0.416287 0.393454 0.000055 0.368835 0.409195 0.387431 0.000130 0.370533 0.417760 0.391432 0.000142 0.469784 0.460850 0.466207 0.000922 0.475019 0.478474 0.473544 0.000902 0.373882 0.411777 0.391369 0.000119 0.375757 0.420796 0.395538 0.000130 957.810000 976.150000 967.155567 432.769271 1100.100000 1075.420000 1090.049167 484.546635 7942.090000 7948.430000 7942.795267 857.291699
283 0.369710 0.412923 0.389291 0.000060 0.471431 0.469469 0.469879 0.000459 0.374797 0.415750 0.393321 0.000055 0.368212 0.411170 0.387331 0.000128 0.371209 0.414675 0.391252 0.000143 0.469958 0.463269 0.466197 0.000901 0.472903 0.475670 0.473561 0.000923 0.373299 0.413775 0.391274 0.000117 0.376294 0.417725 0.395368 0.000130 960.260000 975.150000 967.195933 431.832136 1098.760000 1074.510000 1090.061433 474.201318 7940.980000 7950.340000 7942.742633 848.787664
284 0.369915 0.413507 0.389267 0.000060 0.468194 0.468370 0.469581 0.000470 0.374828 0.416250 0.393283 0.000054 0.369257 0.411437 0.387359 0.000129 0.370572 0.415577 0.391176 0.000143 0.465142 0.461777 0.466113 0.000911 0.471247 0.474963 0.473049 0.000969 0.374051 0.413954 0.391296 0.000117 0.375606 0.418547 0.395270 0.000131 961.010000 978.260000 967.197333 440.187806 1096.900000 1074.150000 1090.115233 462.566879 7942.090000 7947.590000 7942.687433 854.150285
285 0.369706 0.413097 0.389300 0.000060 0.470971 0.462185 0.469504 0.000475 0.374770 0.415551 0.393311 0.000054 0.368800 0.409914 0.387479 0.000128 0.370613 0.416279 0.391121 0.000142 0.466464 0.455326 0.466157 0.000902 0.475479 0.469044 0.472851 0.000996 0.373683 0.412185 0.391413 0.000117 0.375856 0.418917 0.395208 0.000130 962.610000 971.860000 967.127433 445.062183 1095.530000 1075.170000 1090.079600 447.317493 7941.860000 7952.970000 7942.792967 854.050952
286 0.369859 0.413468 0.389280 0.000059 0.471202 0.464491 0.469535 0.000479 0.374926 0.416019 0.393293 0.000054 0.369753 0.410820 0.387426 0.000125 0.369965 0.416115 0.391133 0.000142 0.470360 0.459586 0.466460 0.000897 0.472044 0.469396 0.472611 0.001019 0.374784 0.413258 0.391378 0.000114 0.375069 0.418780 0.395207 0.000130 961.040000 976.930000 967.001900 441.935118 1097.810000 1078.160000 1090.033967 444.001144 7941.150000 7944.910000 7942.964133 854.807015
287 0.369602 0.412955 0.389321 0.000059 0.471228 0.466012 0.469417 0.000494 0.374683 0.415608 0.393326 0.000054 0.368846 0.409910 0.387464 0.000125 0.370358 0.416001 0.391177 0.000143 0.467355 0.460780 0.466374 0.000917 0.475101 0.471245 0.472459 0.001056 0.373772 0.412453 0.391410 0.000113 0.375595 0.418763 0.395241 0.000130 958.030000 976.140000 966.971700 447.154791 1095.300000 1081.670000 1089.756633 439.612223 7946.670000 7942.190000 7943.271667 864.626645
288 0.370054 0.412957 0.389353 0.000058 0.472693 0.468791 0.469422 0.000488 0.375186 0.415749 0.393356 0.000053 0.370723 0.408938 0.387557 0.000124 0.369385 0.416976 0.391148 0.000143 0.473900 0.467078 0.466521 0.000901 0.471486 0.470504 0.472323 0.001056 0.375881 0.411845 0.391505 0.000112 0.374490 0.419653 0.395207 0.000131 959.160000 976.510000 966.883233 452.406998 1099.260000 1077.350000 1089.754967 432.744990 7941.580000 7946.140000 7943.361800 869.023640
289 0.370028 0.413148 0.389472 0.000059 0.470858 0.470130 0.469269 0.000489 0.375070 0.415997 0.393462 0.000054 0.369957 0.410544 0.387709 0.000125 0.370100 0.415752 0.391234 0.000145 0.466985 0.467514 0.466580 0.000880 0.474731 0.472746 0.471957 0.001082 0.374809 0.413393 0.391653 0.000114 0.375331 0.418602 0.395270 0.000132 959.020000 973.540000 966.787333 464.218297 1095.780000 1074.050000 1089.695833 431.403171 7945.200000 7952.410000 7943.516833 883.466538
290 0.369969 0.412935 0.389430 0.000059 0.465893 0.466602 0.469264 0.000483 0.374765 0.415619 0.393422 0.000054 0.369958 0.408863 0.387785 0.000125 0.369980 0.417008 0.391075 0.000145 0.459495 0.467736 0.466504 0.000915 0.472291 0.465468 0.472023 0.001031 0.374435 0.411807 0.391721 0.000114 0.375095 0.419430 0.395123 0.000132 963.730000 974.140000 966.721133 459.390360 1097.500000 1076.480000 1089.496733 435.450718 7938.770000 7949.380000 7943.782133 889.795122
291 0.369874 0.412688 0.389554 0.000059 0.469331 0.466811 0.469243 0.000493 0.374847 0.415394 0.393539 0.000054 0.370818 0.410687 0.387923 0.000125 0.368930 0.414689 0.391185 0.000142 0.465880 0.464414 0.466645 0.000937 0.472781 0.469209 0.471841 0.001069 0.375571 0.413373 0.391859 0.000113 0.374122 0.417415 0.395218 0.000130 961.970000 970.090000 966.758733 461.353091 1096.870000 1079.320000 1089.284300 432.836990 7941.160000 7950.590000 7943.956967 882.698925
292 0.370051 0.413122 0.389576 0.000058 0.469974 0.464525 0.469119 0.000503 0.375047 0.415692 0.393553 0.000053 0.369183 0.411146 0.388081 0.000124 0.370918 0.415097 0.391072 0.000141 0.466195 0.461459 0.466388 0.000944 0.473753 0.467591 0.471850 0.001086 0.374034 0.413662 0.391996 0.000113 0.376060 0.417722 0.395111 0.000128 960.290000 972.600000 966.574867 472.229972 1097.090000 1076.350000 1089.101333 438.960517 7942.620000 7951.050000 7944.323800 892.647098
293 0.369831 0.412732 0.389636 0.000060 0.470190 0.464122 0.468885 0.000495 0.374849 0.415301 0.393598 0.000055 0.369999 0.412642 0.388204 0.000128 0.369662 0.412821 0.391068 0.000142 0.465511 0.466040 0.466218 0.000926 0.474868 0.462203 0.471552 0.001073 0.374775 0.415312 0.392105 0.000116 0.374923 0.415290 0.395092 0.000130 958.100000 972.510000 966.273133 473.614398 1097.660000 1079.060000 1089.013933 439.204723 7944.240000 7948.430000 7944.712933 907.304994
294 0.369587 0.413759 0.389655 0.000061 0.468534 0.469803 0.468861 0.000503 0.374535 0.416561 0.393615 0.000056 0.369628 0.411054 0.388190 0.000130 0.369547 0.416464 0.391119 0.000144 0.468660 0.470988 0.466155 0.000941 0.468408 0.468618 0.471567 0.001091 0.374580 0.414050 0.392088 0.000118 0.374490 0.419072 0.395142 0.000131 959.880000 972.110000 966.186467 474.087641 1096.200000 1074.480000 1088.903500 439.467837 7943.920000 7953.410000 7944.910033 914.694163
295 0.369544 0.413599 0.389561 0.000062 0.470970 0.463650 0.468824 0.000513 0.374615 0.416102 0.393524 0.000056 0.369563 0.411129 0.388169 0.000130 0.369525 0.416069 0.390953 0.000143 0.465617 0.463356 0.466192 0.000942 0.476324 0.463944 0.471456 0.001119 0.374366 0.413740 0.392070 0.000118 0.374865 0.418463 0.394978 0.000130 958.260000 975.790000 965.979433 472.047896 1099.870000 1077.010000 1088.861767 439.224341 7941.870000 7947.200000 7945.158800 914.273302
296 0.369392 0.413096 0.389304 0.000062 0.471546 0.463811 0.469102 0.000508 0.374499 0.415632 0.393294 0.000057 0.369613 0.411931 0.387865 0.000129 0.369170 0.414262 0.390744 0.000144 0.469792 0.457882 0.466490 0.000937 0.473300 0.469740 0.471715 0.001100 0.374622 0.414228 0.391796 0.000118 0.374377 0.417036 0.394792 0.000132 957.740000 974.140000 965.938633 468.052534 1097.770000 1071.890000 1088.632100 432.294144 7944.490000 7953.970000 7945.429267 898.777109
297 0.368870 0.413564 0.389215 0.000062 0.471908 0.466240 0.468731 0.000516 0.374022 0.416197 0.393191 0.000057 0.368408 0.411777 0.387797 0.000130 0.369333 0.415351 0.390634 0.000144 0.466569 0.456834 0.466054 0.000968 0.477247 0.475646 0.471408 0.001102 0.373316 0.414029 0.391710 0.000119 0.374729 0.418365 0.394672 0.000132 957.740000 977.150000 965.934067 467.129179 1097.220000 1073.730000 1088.465200 432.716373 7945.040000 7949.120000 7945.600733 903.425225
298 0.369045 0.413653 0.389170 0.000062 0.469750 0.465400 0.468664 0.000520 0.374080 0.416241 0.393145 0.000057 0.369356 0.409662 0.387772 0.000131 0.368734 0.417645 0.390569 0.000145 0.464314 0.459789 0.465805 0.001005 0.475185 0.471012 0.471523 0.001084 0.374104 0.412168 0.391673 0.000120 0.374057 0.420313 0.394617 0.000132 958.080000 976.050000 965.884033 459.713060 1096.870000 1078.190000 1088.410300 432.062058 7945.050000 7945.760000 7945.705667 888.898055
299 0.368532 0.413356 0.389085 0.000062 0.471475 0.462615 0.468609 0.000518 0.373679 0.415819 0.393061 0.000056 0.367160 0.409432 0.387799 0.000132 0.369904 0.417280 0.390370 0.000143 0.464764 0.459475 0.465714 0.001004 0.478187 0.465756 0.471503 0.001082 0.372040 0.411934 0.391695 0.000120 0.375318 0.419704 0.394427 0.000130 961.000000 968.540000 965.821200 454.356054 1098.840000 1074.960000 1088.646567 421.763096 7940.160000 7956.500000 7945.532233 861.977952
300 0.368739 0.413105 0.389014 0.000062 0.466804 0.469522 0.468666 0.000518 0.373642 0.415926 0.392997 0.000057 0.368060 0.409422 0.387740 0.000132 0.369418 0.416789 0.390288 0.000145 0.462163 0.468202 0.465767 0.001004 0.471444 0.470843 0.471565 0.001077 0.372765 0.412361 0.391641 0.000121 0.374519 0.419492 0.394352 0.000132 959.510000 975.800000 965.591400 448.732024 1097.530000 1073.840000 1088.770300 419.181721 7942.960000 7950.360000 7945.638300 845.064554
301 0.368195 0.412901 0.388850 0.000062 0.474042 0.462268 0.468515 0.000515 0.373488 0.415370 0.392833 0.000057 0.367949 0.411291 0.387652 0.000130 0.368442 0.414512 0.390047 0.000143 0.471457 0.462395 0.465488 0.001002 0.476628 0.462141 0.471543 0.001080 0.373125 0.413846 0.391544 0.000119 0.373851 0.416893 0.394122 0.000131 959.300000 978.210000 965.430167 448.762103 1098.210000 1079.070000 1088.762033 422.205508 7942.490000 7942.720000 7945.807800 855.648268
302 0.368671 0.412683 0.388791 0.000062 0.472399 0.462798 0.468522 0.000516 0.373857 0.415189 0.392777 0.000057 0.368142 0.409714 0.387591 0.000131 0.369199 0.415653 0.389990 0.000142 0.468913 0.458210 0.465324 0.001015 0.475885 0.467386 0.471720 0.001061 0.373181 0.412138 0.391478 0.000120 0.374533 0.418240 0.394077 0.000129 958.360000 966.410000 965.615733 440.754712 1095.080000 1078.440000 1088.791867 420.602097 7946.560000 7955.150000 7945.592400 850.213132
303 0.368418 0.412976 0.388651 0.000062 0.471369 0.464104 0.468411 0.000520 0.373566 0.415533 0.392639 0.000057 0.366412 0.410063 0.387410 0.000135 0.370425 0.415890 0.389893 0.000140 0.468079 0.461955 0.465082 0.001031 0.474658 0.466254 0.471740 0.001079 0.371495 0.412658 0.391293 0.000123 0.375636 0.418408 0.393985 0.000128 957.030000 967.870000 965.381000 441.932289 1098.130000 1076.750000 1088.763600 423.132978 7944.840000 7955.380000 7945.855400 851.591021
304 0.368302 0.411989 0.388527 0.000061 0.468505 0.465760 0.468246 0.000521 0.373312 0.414677 0.392513 0.000056 0.367504 0.410214 0.387261 0.000132 0.369100 0.413763 0.389794 0.000136 0.468699 0.462978 0.464785 0.001050 0.468311 0.468541 0.471707 0.001071 0.372564 0.412852 0.391137 0.000121 0.374060 0.416502 0.393889 0.000124 958.320000 968.910000 965.285433 438.481806 1097.440000 1078.470000 1088.812767 421.523337 7944.240000 7952.620000 7945.901800 850.611976
305 0.368303 0.412639 0.388465 0.000062 0.473150 0.468183 0.468333 0.000525 0.373546 0.415416 0.392459 0.000056 0.366570 0.409046 0.387146 0.000132 0.370036 0.416232 0.389784 0.000138 0.469836 0.464919 0.464555 0.001065 0.476465 0.471447 0.472110 0.001039 0.371733 0.411839 0.391016 0.000120 0.375358 0.418993 0.393901 0.000126 958.420000 970.390000 965.016067 440.804070 1098.620000 1078.890000 1088.565833 420.173521 7942.960000 7950.720000 7946.418100 845.490759
306 0.368535 0.412973 0.388411 0.000062 0.468390 0.470031 0.468420 0.000527 0.373527 0.415826 0.392411 0.000056 0.367537 0.410183 0.387101 0.000132 0.369532 0.415763 0.389720 0.000137 0.466737 0.468536 0.464670 0.001073 0.470043 0.471526 0.472170 0.001044 0.372497 0.413101 0.390980 0.000120 0.374558 0.418551 0.393842 0.000125 959.680000 970.230000 964.718967 434.280397 1096.000000 1076.500000 1088.632267 415.728109 7944.320000 7953.270000 7946.648767 827.865105
307 0.368268 0.411972 0.388189 0.000062 0.471975 0.467244 0.468421 0.000528 0.373453 0.414735 0.392201 0.000057 0.365984 0.410082 0.386865 0.000133 0.370551 0.413861 0.389514 0.000138 0.469178 0.465150 0.464789 0.001063 0.474772 0.469337 0.472053 0.001048 0.371144 0.412836 0.390761 0.000121 0.375762 0.416635 0.393641 0.000126 958.580000 971.640000 964.610133 434.710183 1099.090000 1072.230000 1088.727267 412.669154 7942.330000 7956.130000 7946.662600 818.835332
308 0.368289 0.411920 0.388158 0.000063 0.470331 0.465121 0.468126 0.000518 0.373391 0.414580 0.392156 0.000058 0.366905 0.409169 0.386714 0.000133 0.369672 0.414672 0.389602 0.000141 0.469352 0.455851 0.463954 0.001059 0.471311 0.474392 0.472297 0.001018 0.372028 0.411503 0.390576 0.000121 0.374754 0.417658 0.393737 0.000129 957.170000 972.490000 964.440167 433.252399 1096.790000 1077.460000 1088.979467 408.607377 7946.040000 7950.050000 7946.580367 807.665697
309 0.367927 0.412363 0.388008 0.000063 0.469856 0.468136 0.468218 0.000513 0.373024 0.415152 0.392018 0.000057 0.365976 0.409158 0.386472 0.000130 0.369879 0.415568 0.389544 0.000140 0.469626 0.467010 0.464044 0.001054 0.470086 0.469261 0.472393 0.001006 0.371158 0.412051 0.390350 0.000119 0.374889 0.418253 0.393686 0.000128 958.510000 976.020000 963.947533 427.154573 1100.760000 1078.070000 1089.148033 400.705476 7940.730000 7945.910000 7946.904433 792.066436
310 0.368066 0.411960 0.387961 0.000062 0.468405 0.461833 0.468177 0.000515 0.373083 0.414454 0.391972 0.000057 0.367500 0.407276 0.386422 0.000131 0.368632 0.416645 0.389499 0.000139 0.462746 0.461329 0.464023 0.001074 0.474063 0.462337 0.472330 0.000996 0.372262 0.409978 0.390302 0.000119 0.373903 0.418929 0.393641 0.000127 960.440000 972.490000 963.638900 429.994411 1097.790000 1080.600000 1089.409700 397.283714 7941.770000 7946.910000 7946.951400 792.627105
311 0.367968 0.412335 0.387888 0.000063 0.471394 0.464057 0.468380 0.000506 0.373140 0.414921 0.391913 0.000057 0.366728 0.408737 0.386325 0.000131 0.369209 0.415932 0.389451 0.000140 0.467101 0.463551 0.464108 0.001031 0.475688 0.464562 0.472651 0.001000 0.371747 0.411478 0.390215 0.000119 0.374532 0.418364 0.393611 0.000128 957.680000 975.730000 963.494700 428.136958 1097.890000 1071.340000 1089.371500 391.065588 7944.430000 7952.930000 7947.133800 787.267465
312 0.367692 0.413180 0.387746 0.000062 0.472261 0.463617 0.468338 0.000517 0.372920 0.415702 0.391776 0.000056 0.367308 0.410883 0.386193 0.000131 0.368076 0.415477 0.389300 0.000138 0.467076 0.463411 0.463870 0.001073 0.477446 0.463823 0.472805 0.001001 0.372297 0.413509 0.390077 0.000119 0.373544 0.417895 0.393475 0.000126 958.630000 972.990000 963.357933 433.530001 1098.160000 1073.200000 1089.538633 392.267394 7943.210000 7953.810000 7947.103433 791.740348
313 0.367974 0.411654 0.387671 0.000062 0.471231 0.467483 0.468615 0.000501 0.373137 0.414446 0.391718 0.000056 0.367483 0.409610 0.385959 0.000127 0.368465 0.413699 0.389383 0.000139 0.465857 0.464946 0.464188 0.001033 0.476605 0.470020 0.473043 0.000986 0.372402 0.412377 0.389871 0.000116 0.373872 0.416515 0.393566 0.000127 960.420000 973.940000 963.224733 428.758455 1098.480000 1075.150000 1089.662267 394.925646 7941.100000 7950.910000 7947.113000 790.299514
314 0.367859 0.411650 0.387611 0.000060 0.472443 0.462862 0.468690 0.000508 0.373088 0.414210 0.391665 0.000055 0.367737 0.408995 0.385918 0.000127 0.367981 0.414305 0.389305 0.000140 0.466659 0.454409 0.464468 0.001026 0.478228 0.471315 0.472913 0.001014 0.372683 0.411265 0.389845 0.000116 0.373493 0.417155 0.393485 0.000128 959.860000 972.040000 963.209133 420.344381 1097.920000 1076.020000 1089.661067 392.507057 7942.220000 7951.940000 7947.129800 784.589712
315 0.368098 0.411861 0.387590 0.000059 0.473741 0.464066 0.468670 0.000506 0.373380 0.414471 0.391644 0.000054 0.368402 0.408405 0.385840 0.000127 0.367795 0.415316 0.389340 0.000138 0.471299 0.459221 0.464587 0.001009 0.476182 0.468912 0.472752 0.001016 0.373547 0.410946 0.389777 0.000116 0.373214 0.417996 0.393511 0.000126 958.740000 972.310000 963.186433 413.901804 1098.120000 1075.460000 1089.720900 389.328698 7943.140000 7952.230000 7947.092667 770.715040
316 0.368304 0.411155 0.387590 0.000058 0.472114 0.463268 0.468624 0.000501 0.373495 0.413760 0.391642 0.000053 0.368371 0.407202 0.385784 0.000127 0.368238 0.415107 0.389396 0.000137 0.464618 0.455390 0.464302 0.000998 0.479611 0.471146 0.472945 0.001006 0.373183 0.409611 0.389710 0.000116 0.373806 0.417909 0.393574 0.000125 957.130000 971.020000 963.104433 419.887030 1096.270000 1073.130000 1089.469133 393.801387 7946.600000 7955.850000 7947.426433 773.448807
317 0.368466 0.411180 0.387663 0.000059 0.470213 0.463552 0.468661 0.000508 0.373553 0.413798 0.391713 0.000053 0.368712 0.407438 0.385819 0.000127 0.368220 0.414922 0.389508 0.000138 0.464800 0.459525 0.464445 0.000999 0.475626 0.467578 0.472878 0.001042 0.373517 0.410042 0.389750 0.000115 0.373590 0.417555 0.393677 0.000126 958.410000 969.990000 963.073567 419.722776 1097.050000 1073.950000 1089.347667 393.354966 7944.540000 7956.060000 7947.578767 780.250528
318 0.368082 0.411520 0.387644 0.000059 0.469380 0.463035 0.468824 0.000502 0.373147 0.414096 0.391703 0.000053 0.367188 0.409729 0.385674 0.000127 0.368977 0.413312 0.389614 0.000140 0.464860 0.458205 0.464636 0.000991 0.473900 0.467865 0.473011 0.001018 0.372071 0.412153 0.389622 0.000115 0.374223 0.416039 0.393784 0.000127 955.870000 969.620000 963.191333 418.037944 1095.010000 1078.660000 1089.463500 396.721512 7949.120000 7951.720000 7947.345167 784.615556
319 0.368143 0.411605 0.387824 0.000059 0.472991 0.467865 0.468894 0.000503 0.373386 0.414418 0.391878 0.000053 0.367483 0.408777 0.385845 0.000127 0.368804 0.414433 0.389803 0.000141 0.469309 0.456134 0.464631 0.000994 0.476672 0.479596 0.473158 0.001019 0.372574 0.411145 0.389785 0.000116 0.374197 0.417691 0.393971 0.000129 957.990000 967.710000 963.312267 420.254625 1097.990000 1075.320000 1089.409533 397.677930 7944.020000 7956.970000 7947.278200 797.584039
320 0.368318 0.411819 0.387852 0.000059 0.474371 0.465683 0.469137 0.000496 0.373621 0.414513 0.391916 0.000054 0.367969 0.408657 0.385866 0.000127 0.368667 0.414982 0.389838 0.000141 0.468678 0.462264 0.465003 0.000992 0.480065 0.469101 0.473271 0.000999 0.373005 0.411337 0.389823 0.000115 0.374237 0.417688 0.394009 0.000128 959.160000 963.320000 963.316833 423.300254 1096.540000 1079.140000 1089.182000 396.364123 7944.300000 7957.540000 7947.501167 790.634465
321 0.368383 0.411707 0.387894 0.000060 0.472659 0.466992 0.468970 0.000499 0.373597 0.414472 0.391948 0.000055 0.369138 0.410701 0.386017 0.000127 0.367628 0.412713 0.389771 0.000141 0.463626 0.466136 0.464973 0.000993 0.481692 0.467848 0.472966 0.001016 0.373862 0.413473 0.389965 0.000115 0.373331 0.415470 0.393931 0.000129 958.750000 967.040000 963.504467 430.518267 1096.150000 1078.400000 1089.075933 403.001574 7945.100000 7954.560000 7947.419600 804.993267
322 0.368043 0.411322 0.387864 0.000059 0.472644 0.466844 0.469137 0.000504 0.373273 0.414098 0.391927 0.000054 0.366959 0.407527 0.386109 0.000125 0.369126 0.415116 0.389618 0.000140 0.465004 0.464349 0.465121 0.001001 0.480285 0.469339 0.473153 0.001020 0.371861 0.410368 0.390059 0.000113 0.374684 0.417827 0.393795 0.000128 959.040000 970.380000 963.469300 433.248063 1101.460000 1076.110000 1088.862033 410.904340 7939.500000 7953.510000 7947.668667 826.986007
323 0.367989 0.411172 0.387861 0.000060 0.472409 0.472760 0.469243 0.000506 0.373210 0.414251 0.391930 0.000055 0.366882 0.408998 0.386114 0.000126 0.369096 0.413346 0.389606 0.000142 0.467615 0.468117 0.465235 0.001022 0.477204 0.477403 0.473251 0.001030 0.371918 0.411954 0.390070 0.000114 0.374502 0.416548 0.393789 0.000129 961.190000 973.980000 963.856167 443.077061 1098.500000 1077.260000 1088.906233 416.938028 7940.310000 7948.760000 7947.237600 834.784910
324 0.368132 0.411404 0.387884 0.000060 0.472259 0.467224 0.468934 0.000501 0.373339 0.414195 0.391937 0.000055 0.367260 0.409197 0.386133 0.000127 0.369004 0.413611 0.389636 0.000142 0.470199 0.460381 0.465018 0.001013 0.474320 0.474066 0.472851 0.001007 0.372407 0.411757 0.390077 0.000115 0.374270 0.416633 0.393796 0.000129 959.120000 970.440000 963.911100 445.159253 1097.030000 1074.480000 1088.846700 421.399809 7943.850000 7955.080000 7947.242200 837.695254
325 0.368145 0.411181 0.387819 0.000061 0.472146 0.467957 0.469153 0.000508 0.373345 0.414020 0.391885 0.000055 0.366707 0.407220 0.386060 0.000127 0.369583 0.415143 0.389578 0.000141 0.467141 0.463403 0.465479 0.001017 0.477152 0.472511 0.472827 0.001044 0.371728 0.410029 0.390031 0.000115 0.374961 0.418011 0.393740 0.000128 960.260000 972.690000 963.926933 449.763143 1097.840000 1077.510000 1088.673067 419.576061 7941.900000 7949.800000 7947.400000 840.235422
326 0.367897 0.411157 0.387808 0.000061 0.470165 0.466943 0.469122 0.000509 0.373010 0.413946 0.391874 0.000055 0.366398 0.408091 0.386153 0.000129 0.369395 0.414223 0.389464 0.000141 0.463636 0.460252 0.465451 0.000994 0.476695 0.473635 0.472793 0.001064 0.371260 0.410699 0.390118 0.000117 0.374760 0.417194 0.393630 0.000128 962.380000 972.440000 964.070900 453.082250 1096.430000 1080.020000 1088.408767 421.985013 7941.190000 7947.540000 7947.520333 856.435722
327 0.367962 0.412279 0.387758 0.000060 0.472447 0.465834 0.469446 0.000500 0.373186 0.414956 0.391842 0.000054 0.366461 0.409627 0.386192 0.000129 0.369463 0.414930 0.389324 0.000140 0.471367 0.460734 0.466036 0.000975 0.473527 0.470935 0.472855 0.001034 0.371707 0.412183 0.390184 0.000116 0.374666 0.417730 0.393501 0.000127 961.150000 970.590000 964.151867 454.961382 1097.580000 1075.260000 1088.346033 424.374537 7941.270000 7954.150000 7947.502100 865.838055
328 0.368051 0.411015 0.387777 0.000059 0.471112 0.464823 0.469587 0.000488 0.373204 0.413706 0.391868 0.000054 0.366814 0.409207 0.386228 0.000129 0.369289 0.412824 0.389326 0.000141 0.467593 0.463869 0.465924 0.000943 0.474632 0.465777 0.473250 0.001028 0.371853 0.411940 0.390213 0.000117 0.374556 0.415471 0.393522 0.000128 959.460000 973.500000 964.353133 461.397440 1097.870000 1076.340000 1088.347733 429.700246 7942.670000 7950.160000 7947.299133 869.361417
329 0.367948 0.411908 0.387795 0.000060 0.473197 0.463377 0.469328 0.000499 0.373210 0.414482 0.391872 0.000055 0.367901 0.410029 0.386209 0.000131 0.367995 0.413787 0.389381 0.000143 0.470253 0.455894 0.465775 0.000952 0.476141 0.470860 0.472880 0.001051 0.373019 0.412322 0.390188 0.000118 0.373402 0.416641 0.393556 0.000130 959.470000 973.620000 964.609967 463.894399 1096.380000 1074.570000 1088.272600 442.450905 7944.150000 7951.810000 7947.117433 882.190150
330 0.367693 0.411925 0.387868 0.000061 0.471892 0.464384 0.469415 0.000500 0.372903 0.414547 0.391945 0.000055 0.367262 0.408315 0.386276 0.000131 0.368125 0.415534 0.389460 0.000143 0.468169 0.463718 0.466113 0.000984 0.475616 0.465051 0.472718 0.001036 0.372307 0.411085 0.390267 0.000119 0.373500 0.418010 0.393623 0.000130 959.530000 969.540000 964.665633 461.257446 1097.690000 1075.540000 1088.220133 439.728524 7942.780000 7954.920000 7947.114233 879.329265
331 0.367650 0.412279 0.387845 0.000061 0.472179 0.466101 0.469701 0.000489 0.372876 0.414970 0.391938 0.000055 0.366432 0.409109 0.386244 0.000133 0.368868 0.415448 0.389446 0.000142 0.470417 0.460761 0.466228 0.000975 0.473942 0.471441 0.473175 0.000997 0.371631 0.411691 0.390243 0.000121 0.374121 0.418248 0.393632 0.000128 963.110000 972.770000 965.042233 460.331151 1099.010000 1076.220000 1088.187733 439.713952 7937.880000 7951.010000 7946.770033 879.665113
332 0.367899 0.412045 0.387771 0.000060 0.474190 0.467176 0.469569 0.000484 0.373213 0.414802 0.391861 0.000055 0.365958 0.407958 0.386175 0.000133 0.369839 0.416132 0.389366 0.000139 0.472497 0.462755 0.466062 0.000962 0.475883 0.471598 0.473076 0.001015 0.371285 0.410698 0.390169 0.000121 0.375141 0.418905 0.393552 0.000127 958.580000 971.100000 964.987867 459.611720 1096.320000 1072.870000 1088.052167 443.868905 7945.100000 7956.030000 7946.959967 878.835648
333 0.367410 0.412003 0.387758 0.000061 0.470522 0.463212 0.469667 0.000485 0.372566 0.414563 0.391853 0.000056 0.365111 0.408114 0.386077 0.000136 0.369710 0.415892 0.389439 0.000141 0.466627 0.459970 0.466075 0.000974 0.474417 0.466454 0.473259 0.000994 0.370187 0.410706 0.390076 0.000123 0.374945 0.418420 0.393630 0.000128 959.670000 968.590000 964.957300 451.210092 1095.030000 1072.210000 1087.857333 443.316547 7945.300000 7959.200000 7947.185367 865.346706
334 0.367291 0.411690 0.387664 0.000062 0.473201 0.470685 0.469661 0.000475 0.372587 0.414640 0.391764 0.000056 0.366230 0.408448 0.385932 0.000135 0.368353 0.414932 0.389395 0.000139 0.467527 0.468266 0.466159 0.000929 0.478875 0.473104 0.473162 0.001014 0.371295 0.411439 0.389943 0.000122 0.373879 0.417840 0.393584 0.000127 960.110000 974.640000 964.981967 446.273629 1095.630000 1075.150000 1087.794267 442.971029 7944.260000 7950.210000 7947.223767 845.980231
335 0.367626 0.412127 0.387563 0.000062 0.472149 0.467349 0.469581 0.000476 0.372852 0.414888 0.391663 0.000056 0.366282 0.410066 0.385773 0.000134 0.368970 0.414187 0.389352 0.000142 0.468059 0.460470 0.466344 0.000890 0.476239 0.474228 0.472819 0.001038 0.371371 0.412586 0.389802 0.000121 0.374334 0.417189 0.393525 0.000129 961.000000 972.690000 964.599133 438.609635 1097.500000 1075.940000 1087.854600 442.671712 7941.500000 7951.370000 7947.546267 836.498731
336 0.366872 0.410688 0.387429 0.000061 0.470436 0.466991 0.469733 0.000472 0.372050 0.413503 0.391544 0.000056 0.364964 0.408017 0.385618 0.000134 0.368780 0.413360 0.389240 0.000142 0.469724 0.459391 0.466531 0.000876 0.471149 0.474591 0.472935 0.001042 0.370202 0.410585 0.389663 0.000121 0.373898 0.416422 0.393425 0.000129 959.750000 971.810000 964.386433 435.035762 1096.230000 1075.010000 1087.572200 443.539907 7944.020000 7953.180000 7948.041367 836.307735
337 0.367417 0.411418 0.387383 0.000062 0.473673 0.469086 0.469710 0.000478 0.372730 0.414301 0.391500 0.000057 0.366821 0.408686 0.385611 0.000136 0.368013 0.414150 0.389155 0.000143 0.471239 0.466419 0.466621 0.000872 0.476108 0.471754 0.472799 0.001040 0.372042 0.411572 0.389662 0.000123 0.373417 0.417030 0.393337 0.000130 958.560000 973.940000 964.283400 429.204024 1097.230000 1075.450000 1087.536000 450.617630 7944.210000 7950.610000 7948.180600 845.614253
338 0.367593 0.411214 0.387325 0.000061 0.471403 0.466989 0.469501 0.000473 0.372783 0.414003 0.391434 0.000056 0.365732 0.409798 0.385568 0.000135 0.369454 0.412631 0.389082 0.000141 0.468442 0.460788 0.466662 0.000846 0.474363 0.473190 0.472339 0.001061 0.370867 0.412347 0.389623 0.000122 0.374700 0.415659 0.393245 0.000129 960.090000 970.370000 964.354333 425.293364 1094.140000 1077.520000 1087.380233 447.996750 7945.770000 7952.110000 7948.265433 840.396370
339 0.367479 0.411618 0.387293 0.000062 0.471442 0.468461 0.469855 0.000469 0.372677 0.414461 0.391421 0.000057 0.366175 0.406994 0.385509 0.000135 0.368783 0.416243 0.389076 0.000144 0.468579 0.462308 0.466775 0.000850 0.474305 0.474613 0.472936 0.001030 0.371295 0.409760 0.389572 0.000122 0.374059 0.419161 0.393269 0.000131 959.930000 971.360000 964.327133 420.006303 1100.170000 1076.690000 1087.299667 442.551405 7939.900000 7951.950000 7948.373200 824.799633
340 0.367679 0.411118 0.387234 0.000061 0.472142 0.462916 0.469723 0.000464 0.372902 0.413708 0.391359 0.000056 0.366250 0.409232 0.385410 0.000136 0.369107 0.413004 0.389059 0.000142 0.467268 0.460551 0.466903 0.000833 0.477016 0.465282 0.472544 0.001038 0.371301 0.411798 0.389484 0.000123 0.374502 0.415618 0.393233 0.000130 959.810000 970.280000 964.096833 409.308531 1096.290000 1074.330000 1087.256367 442.902509 7943.900000 7955.390000 7948.646800 796.476527
341 0.367294 0.410931 0.387138 0.000061 0.470574 0.468112 0.469863 0.000468 0.372458 0.413790 0.391274 0.000056 0.366842 0.407846 0.385258 0.000133 0.367746 0.414017 0.389018 0.000143 0.469354 0.469028 0.466854 0.000841 0.471794 0.467195 0.472872 0.001014 0.371968 0.410905 0.389338 0.000121 0.372948 0.416676 0.393210 0.000130 961.140000 974.260000 964.006200 402.749502 1095.080000 1073.940000 1087.247267 448.632006 7943.780000 7951.800000 7948.746533 784.522802
342 0.367125 0.411265 0.387155 0.000062 0.472648 0.471351 0.469630 0.000465 0.372401 0.414269 0.391279 0.000056 0.365514 0.408677 0.385225 0.000131 0.368737 0.413853 0.389085 0.000145 0.471755 0.470209 0.466480 0.000854 0.473541 0.472493 0.472780 0.001008 0.370826 0.411753 0.389288 0.000119 0.373977 0.416785 0.393270 0.000132 961.820000 970.910000 963.925100 398.783902 1094.150000 1072.270000 1087.138533 444.336950 7944.030000 7956.820000 7948.936367 777.712080
343 0.367106 0.411300 0.387058 0.000062 0.469536 0.464672 0.469629 0.000471 0.372228 0.413969 0.391186 0.000056 0.365137 0.409207 0.385218 0.000132 0.369075 0.413394 0.388897 0.000143 0.467413 0.463991 0.466309 0.000876 0.471659 0.465353 0.472948 0.001013 0.370251 0.411946 0.389273 0.000120 0.374204 0.415992 0.393100 0.000130 959.190000 974.970000 963.816300 391.605954 1096.100000 1074.660000 1087.208267 441.612859 7944.710000 7950.370000 7948.975433 761.033057
344 0.367351 0.411111 0.387015 0.000061 0.471679 0.465664 0.469452 0.000489 0.372568 0.413839 0.391137 0.000056 0.366904 0.408399 0.385205 0.000131 0.367799 0.413824 0.388825 0.000143 0.465533 0.459692 0.466403 0.000894 0.477825 0.471637 0.472501 0.001046 0.371835 0.410964 0.389265 0.000119 0.373300 0.416714 0.393009 0.000130 957.910000 970.650000 964.022600 400.543027 1098.610000 1074.150000 1087.213967 442.837690 7943.480000 7955.200000 7948.763433 757.340943
345 0.367023 0.411759 0.386936 0.000061 0.469453 0.463336 0.469521 0.000483 0.372145 0.414338 0.391065 0.000056 0.365777 0.408867 0.385081 0.000133 0.368270 0.414651 0.388792 0.000140 0.467668 0.460608 0.466637 0.000887 0.471237 0.466064 0.472404 0.001045 0.370871 0.411454 0.389159 0.000121 0.373419 0.417222 0.392972 0.000128 959.510000 971.650000 964.186500 392.804137 1098.110000 1074.800000 1087.149600 448.037339 7942.380000 7953.550000 7948.663900 751.557670
346 0.366812 0.410642 0.386851 0.000060 0.471380 0.469986 0.469711 0.000483 0.372040 0.413609 0.390994 0.000055 0.365946 0.408407 0.384935 0.000132 0.367677 0.412877 0.388767 0.000138 0.468149 0.466918 0.466711 0.000870 0.474611 0.473054 0.472710 0.001069 0.371056 0.411332 0.389024 0.000120 0.373024 0.415886 0.392964 0.000126 960.790000 970.580000 964.461433 394.346674 1097.370000 1075.580000 1087.044133 450.544885 7941.840000 7953.840000 7948.494433 750.689779
347 0.366814 0.410336 0.386880 0.000061 0.468531 0.468465 0.469589 0.000488 0.371899 0.413243 0.391016 0.000056 0.366004 0.408490 0.384974 0.000133 0.367623 0.412183 0.388786 0.000139 0.468489 0.459845 0.466769 0.000861 0.468573 0.477085 0.472410 0.001095 0.371128 0.411058 0.389064 0.000121 0.372671 0.415428 0.392968 0.000127 959.320000 968.820000 964.505700 398.046709 1096.480000 1076.500000 1086.830100 455.946750 7944.200000 7954.680000 7948.664200 761.854638
348 0.366903 0.410442 0.386817 0.000061 0.470026 0.472633 0.469219 0.000502 0.372059 0.413552 0.390937 0.000056 0.366143 0.408161 0.384772 0.000133 0.367663 0.412724 0.388863 0.000139 0.465275 0.471664 0.466610 0.000890 0.474778 0.473601 0.471827 0.001126 0.371100 0.411336 0.388864 0.000121 0.373019 0.415768 0.393011 0.000127 960.230000 971.660000 964.772333 403.597897 1095.960000 1076.570000 1086.926300 452.901106 7943.810000 7951.770000 7948.301367 761.674460
349 0.366631 0.410202 0.386828 0.000061 0.470638 0.468956 0.468988 0.000511 0.371832 0.413140 0.390936 0.000056 0.364343 0.407941 0.384859 0.000132 0.368919 0.412463 0.388797 0.000142 0.472104 0.462386 0.466068 0.000896 0.469173 0.475527 0.471909 0.001136 0.369732 0.410663 0.388920 0.000121 0.373932 0.415616 0.392953 0.000130 959.950000 970.660000 964.840900 406.743373 1094.410000 1075.450000 1086.741300 450.815341 7945.640000 7953.890000 7948.417800 760.307636
350 0.366553 0.410534 0.386831 0.000061 0.468657 0.469063 0.468818 0.000515 0.371658 0.413461 0.390931 0.000056 0.366190 0.407679 0.384846 0.000132 0.366916 0.413390 0.388817 0.000143 0.467721 0.465072 0.466096 0.000886 0.469592 0.473054 0.471541 0.001172 0.371266 0.410548 0.388908 0.000120 0.372049 0.416373 0.392953 0.000131 960.780000 970.740000 964.976500 409.501092 1100.150000 1075.250000 1086.678667 450.761027 7939.070000 7954.010000 7948.344833 768.126520
351 0.366778 0.410808 0.386786 0.000062 0.467103 0.462362 0.468778 0.000521 0.371794 0.413386 0.390885 0.000057 0.365613 0.407464 0.384926 0.000135 0.367944 0.414152 0.388646 0.000143 0.466977 0.459129 0.466308 0.000908 0.467228 0.465595 0.471249 0.001178 0.370681 0.410048 0.388995 0.000123 0.372908 0.416724 0.392776 0.000131 961.210000 971.620000 965.268067 419.617238 1099.920000 1073.480000 1086.847633 449.393015 7938.870000 7954.900000 7947.884300 778.992349
352 0.366583 0.410986 0.386709 0.000062 0.468360 0.466406 0.468552 0.000518 0.371671 0.413757 0.390802 0.000057 0.365596 0.408108 0.384873 0.000134 0.367569 0.413864 0.388545 0.000143 0.466612 0.466005 0.465917 0.000892 0.470108 0.466807 0.471186 0.001185 0.370647 0.411003 0.388926 0.000123 0.372696 0.416511 0.392677 0.000131 959.040000 973.370000 965.663467 412.239342 1098.910000 1070.100000 1086.874600 446.176710 7942.050000 7956.530000 7947.461933 772.927820
353 0.366634 0.410473 0.386630 0.000062 0.467978 0.466907 0.468578 0.000526 0.371701 0.413295 0.390727 0.000057 0.365771 0.408659 0.384770 0.000134 0.367497 0.412287 0.388489 0.000144 0.466079 0.465106 0.466257 0.000922 0.469878 0.468709 0.470899 0.001192 0.370786 0.411481 0.388844 0.000122 0.372616 0.415108 0.392610 0.000132 961.300000 971.370000 965.638833 408.230952 1099.220000 1071.580000 1086.962733 450.114380 7939.480000 7957.050000 7947.398433 774.172164
354 0.366423 0.410170 0.386395 0.000062 0.472521 0.469658 0.468513 0.000525 0.371728 0.413144 0.390501 0.000057 0.366116 0.407430 0.384581 0.000134 0.366731 0.412910 0.388209 0.000143 0.472195 0.467282 0.466206 0.000911 0.472847 0.472034 0.470820 0.001193 0.371420 0.410422 0.388662 0.000122 0.372037 0.415867 0.392339 0.000131 963.580000 977.700000 965.512733 398.388851 1100.400000 1074.910000 1087.144733 448.359255 7936.020000 7947.390000 7947.342533 762.837008
355 0.366242 0.410531 0.386353 0.000061 0.469265 0.463835 0.468343 0.000525 0.371394 0.413196 0.390453 0.000056 0.364923 0.406829 0.384464 0.000133 0.367562 0.414232 0.388242 0.000143 0.467168 0.459563 0.466124 0.000893 0.471363 0.468106 0.470561 0.001183 0.370035 0.409466 0.388547 0.000121 0.372752 0.416926 0.392358 0.000131 958.710000 967.620000 965.476333 383.480198 1098.230000 1077.050000 1087.301800 452.669216 7943.060000 7955.330000 7947.221867 760.518783
356 0.366443 0.410210 0.386298 0.000061 0.469754 0.464748 0.468538 0.000515 0.371609 0.412937 0.390410 0.000055 0.365642 0.407188 0.384305 0.000134 0.367244 0.413233 0.388291 0.000142 0.461458 0.458524 0.466697 0.000854 0.478050 0.470972 0.470379 0.001179 0.370433 0.409755 0.388425 0.000122 0.372785 0.416120 0.392395 0.000130 960.930000 970.410000 965.249467 382.418756 1096.730000 1078.950000 1087.232000 454.203864 7942.340000 7950.640000 7947.518533 768.871085
357 0.366205 0.410358 0.386353 0.000061 0.470805 0.466529 0.468350 0.000514 0.371435 0.413167 0.390453 0.000056 0.366390 0.406499 0.384351 0.000134 0.366021 0.414218 0.388355 0.000143 0.470360 0.465122 0.466727 0.000843 0.471249 0.467937 0.469974 0.001198 0.371588 0.409430 0.388470 0.000122 0.371282 0.416904 0.392436 0.000131 961.100000 973.050000 965.160333 384.876945 1095.640000 1074.100000 1087.183800 460.245432 7943.260000 7952.850000 7947.655867 772.024275
358 0.366276 0.409976 0.386256 0.000061 0.471519 0.469974 0.468398 0.000512 0.371538 0.412975 0.390363 0.000056 0.365229 0.407964 0.384300 0.000132 0.367323 0.411987 0.388212 0.000143 0.470898 0.467950 0.467201 0.000852 0.472140 0.471998 0.469595 0.001181 0.370513 0.410963 0.388445 0.000120 0.372564 0.414988 0.392281 0.000130 959.680000 973.980000 965.033967 381.269964 1097.990000 1077.960000 1087.304500 458.253613 7942.330000 7948.060000 7947.661533 767.139174
359 0.366220 0.410152 0.386185 0.000061 0.469557 0.465208 0.468290 0.000516 0.371387 0.412905 0.390290 0.000056 0.365435 0.408225 0.384274 0.000133 0.367006 0.412079 0.388095 0.000144 0.467112 0.465682 0.467058 0.000851 0.472003 0.464734 0.469521 0.001201 0.370519 0.411098 0.388413 0.000121 0.372256 0.414712 0.392166 0.000131 959.840000 970.280000 965.049567 384.171185 1097.160000 1073.430000 1087.471333 460.535950 7943.000000 7956.290000 7947.479100 774.388682
360 0.366134 0.410308 0.386127 0.000061 0.469442 0.467773 0.468178 0.000508 0.371299 0.413182 0.390229 0.000056 0.364192 0.406931 0.384236 0.000133 0.368075 0.413686 0.388018 0.000143 0.468978 0.464976 0.466839 0.000844 0.469906 0.470569 0.469517 0.001194 0.369432 0.409833 0.388366 0.000121 0.373167 0.416530 0.392093 0.000130 959.150000 972.540000 964.921533 381.719803 1098.310000 1072.480000 1087.313533 470.166141 7942.540000 7954.980000 7947.764933 782.053351
361 0.366161 0.410147 0.386029 0.000061 0.470795 0.468562 0.468287 0.000512 0.371392 0.413068 0.390142 0.000056 0.363456 0.409287 0.384150 0.000134 0.368865 0.411008 0.387907 0.000142 0.467612 0.464945 0.466684 0.000856 0.473978 0.472179 0.469889 0.001171 0.368664 0.412070 0.388277 0.000122 0.374121 0.414066 0.392006 0.000129 960.390000 974.820000 964.906100 383.419371 1096.340000 1072.670000 1087.632967 468.191610 7943.270000 7952.510000 7947.460933 779.003985
362 0.366001 0.410494 0.385965 0.000062 0.468665 0.468674 0.468032 0.000521 0.371134 0.413403 0.390069 0.000057 0.364667 0.406960 0.384090 0.000133 0.367335 0.414028 0.387840 0.000143 0.464055 0.468025 0.466144 0.000888 0.473275 0.469322 0.469919 0.001185 0.369637 0.410013 0.388193 0.000122 0.372631 0.416793 0.391944 0.000131 959.810000 973.220000 965.033633 384.756017 1097.890000 1077.970000 1087.644200 467.218079 7942.300000 7948.810000 7947.322167 780.098590
363 0.366359 0.410502 0.385885 0.000061 0.467035 0.468361 0.468359 0.000510 0.371393 0.413395 0.390008 0.000056 0.365380 0.407698 0.384072 0.000132 0.367338 0.413305 0.387697 0.000142 0.462853 0.467223 0.466407 0.000865 0.471217 0.469500 0.470311 0.001170 0.370254 0.410675 0.388189 0.000121 0.372532 0.416115 0.391828 0.000129 958.440000 969.130000 964.979733 374.934434 1098.530000 1070.980000 1087.681033 468.489700 7943.030000 7959.890000 7947.339233 774.629969
364 0.365989 0.409329 0.385909 0.000060 0.466200 0.468738 0.468312 0.000512 0.370999 0.412299 0.390030 0.000055 0.364494 0.407543 0.384135 0.000131 0.367483 0.411114 0.387684 0.000141 0.465703 0.470728 0.466167 0.000878 0.466696 0.466748 0.470457 0.001164 0.369554 0.410702 0.388236 0.000119 0.372444 0.413896 0.391823 0.000129 958.130000 968.920000 964.940100 369.663188 1094.850000 1071.490000 1087.657367 472.167870 7947.020000 7959.590000 7947.402533 773.523933
365 0.365824 0.409444 0.385915 0.000060 0.470271 0.467853 0.468175 0.000518 0.371046 0.412364 0.390028 0.000055 0.364301 0.407444 0.384091 0.000132 0.367347 0.411443 0.387740 0.000141 0.469148 0.465386 0.465969 0.000887 0.471394 0.470321 0.470380 0.001164 0.369543 0.410341 0.388185 0.000121 0.372550 0.414387 0.391872 0.000129 959.810000 970.250000 965.128733 371.379600 1095.020000 1072.890000 1087.551000 468.483612 7945.170000 7956.860000 7947.320267 774.916398
366 0.365939 0.409941 0.385881 0.000060 0.470366 0.463111 0.468233 0.000518 0.371160 0.412599 0.389999 0.000055 0.364616 0.407645 0.384020 0.000131 0.367262 0.412237 0.387743 0.000141 0.464603 0.456579 0.465939 0.000892 0.476129 0.469642 0.470527 0.001168 0.369615 0.410091 0.388116 0.000120 0.372705 0.415107 0.391882 0.000128 958.450000 973.610000 965.124967 364.206392 1095.620000 1071.020000 1087.325767 462.504444 7945.930000 7955.370000 7947.549267 764.839645
367 0.366078 0.410130 0.385888 0.000061 0.473569 0.465218 0.468009 0.000510 0.371452 0.412884 0.389994 0.000056 0.363886 0.407645 0.384031 0.000133 0.368269 0.412615 0.387745 0.000140 0.470726 0.463572 0.465740 0.000870 0.476412 0.466863 0.470277 0.001178 0.369228 0.410442 0.388116 0.000121 0.373676 0.415327 0.391872 0.000128 960.040000 970.250000 965.244033 360.816497 1094.110000 1072.480000 1087.219100 467.548117 7945.850000 7957.270000 7947.536867 780.908313
368 0.366115 0.409639 0.385908 0.000061 0.470520 0.464804 0.468056 0.000514 0.371335 0.412397 0.390015 0.000056 0.364471 0.407477 0.384020 0.000132 0.367759 0.411800 0.387796 0.000140 0.469382 0.460350 0.465743 0.000905 0.471658 0.469257 0.470369 0.001148 0.369717 0.410121 0.388106 0.000121 0.372954 0.414673 0.391925 0.000128 959.970000 969.870000 965.215767 356.921701 1093.280000 1077.520000 1086.696067 463.034220 7946.750000 7952.610000 7948.088167 780.974468
369 0.366020 0.409558 0.385876 0.000061 0.470845 0.462447 0.468153 0.000509 0.371261 0.412202 0.389990 0.000056 0.363696 0.409019 0.383980 0.000132 0.368343 0.410097 0.387772 0.000140 0.463806 0.460867 0.465570 0.000894 0.477883 0.464027 0.470736 0.001143 0.368702 0.411612 0.388059 0.000121 0.373820 0.412793 0.391920 0.000128 959.330000 969.360000 965.572833 357.415897 1093.730000 1071.630000 1086.467100 468.707787 7946.940000 7959.010000 7947.960067 775.582769
370 0.366427 0.410300 0.385922 0.000061 0.471534 0.465793 0.468001 0.000511 0.371683 0.413075 0.390025 0.000056 0.365451 0.406882 0.383903 0.000131 0.367404 0.413718 0.387940 0.000142 0.469322 0.466878 0.465547 0.000924 0.473745 0.464708 0.470455 0.001110 0.370644 0.409882 0.387986 0.000120 0.372721 0.416268 0.392065 0.000129 959.690000 972.110000 965.855433 355.468747 1091.010000 1072.560000 1086.165433 464.733549 7949.300000 7955.330000 7947.979133 761.190963
371 0.365986 0.409607 0.385873 0.000060 0.472736 0.464415 0.468046 0.000512 0.371324 0.412348 0.389982 0.000055 0.363840 0.407259 0.383819 0.000131 0.368132 0.411956 0.387927 0.000139 0.471055 0.459986 0.465431 0.000923 0.474417 0.468844 0.470661 0.001104 0.369201 0.409896 0.387899 0.000119 0.373446 0.414800 0.392064 0.000126 958.780000 974.790000 965.906100 356.195949 1090.810000 1074.240000 1086.004800 460.934706 7950.410000 7950.970000 7948.089100 761.191156
372 0.366003 0.410236 0.385976 0.000060 0.471089 0.467200 0.468261 0.000522 0.371257 0.413084 0.390090 0.000055 0.364823 0.407693 0.383934 0.000132 0.367183 0.412778 0.388018 0.000141 0.468587 0.461313 0.465725 0.000945 0.473592 0.473088 0.470798 0.001115 0.370011 0.410374 0.388023 0.000120 0.372503 0.415794 0.392157 0.000128 957.750000 969.750000 965.746000 354.849560 1092.570000 1072.540000 1085.796500 453.601034 7949.680000 7957.710000 7948.457500 768.207073
373 0.366088 0.409553 0.385937 0.000061 0.472348 0.464917 0.468506 0.000518 0.371401 0.412321 0.390066 0.000055 0.364422 0.406384 0.384000 0.000133 0.367755 0.412722 0.387875 0.000141 0.465393 0.460189 0.465863 0.000947 0.479304 0.469645 0.471149 0.001104 0.369471 0.409074 0.388093 0.000121 0.373332 0.415568 0.392039 0.000128 958.790000 970.260000 965.395067 363.048330 1091.920000 1074.360000 1085.488667 451.536906 7949.290000 7955.380000 7949.116267 781.933588
374 0.366391 0.410063 0.385912 0.000061 0.471947 0.461361 0.468611 0.000519 0.371669 0.412628 0.390047 0.000055 0.365358 0.406942 0.383879 0.000132 0.367425 0.413185 0.387946 0.000140 0.467739 0.457153 0.466121 0.000938 0.476154 0.465568 0.471100 0.001103 0.370477 0.409452 0.387991 0.000120 0.372861 0.415804 0.392103 0.000127 958.390000 971.380000 965.183867 369.658079 1093.070000 1074.160000 1085.310033 441.555457 7948.540000 7954.460000 7949.506100 775.902911
375 0.366649 0.409562 0.385952 0.000060 0.470428 0.466795 0.468673 0.000517 0.371838 0.412424 0.390088 0.000055 0.365395 0.406351 0.383893 0.000134 0.367903 0.412773 0.388011 0.000138 0.467230 0.460527 0.466149 0.000933 0.473626 0.473064 0.471196 0.001104 0.370487 0.409060 0.388005 0.000122 0.373189 0.415788 0.392170 0.000126 962.370000 972.550000 964.916433 370.410745 1094.690000 1073.660000 1085.133333 435.541313 7942.940000 7953.790000 7949.950233 773.170890
376 0.366095 0.409968 0.385928 0.000061 0.472939 0.462428 0.468674 0.000532 0.371437 0.412591 0.390065 0.000056 0.364183 0.408455 0.383854 0.000134 0.368007 0.411481 0.388002 0.000140 0.471848 0.454407 0.466258 0.000954 0.474029 0.470449 0.471091 0.001124 0.369566 0.410753 0.387974 0.000122 0.373308 0.414429 0.392157 0.000128 959.330000 972.170000 964.720767 378.110375 1095.210000 1077.320000 1084.887400 436.850369 7945.460000 7950.510000 7950.391833 792.373886
377 0.366014 0.409653 0.385919 0.000061 0.471102 0.465760 0.468968 0.000515 0.371268 0.412458 0.390072 0.000055 0.364931 0.406146 0.383780 0.000132 0.367096 0.413160 0.388058 0.000140 0.466408 0.464169 0.466356 0.000915 0.475795 0.467351 0.471580 0.001123 0.370005 0.409047 0.387909 0.000120 0.372531 0.415869 0.392235 0.000127 958.550000 974.630000 964.325633 384.040944 1092.730000 1076.340000 1084.504733 427.587950 7948.720000 7949.030000 7951.169633 780.601384
378 0.365872 0.409501 0.385946 0.000061 0.471282 0.460640 0.468815 0.000523 0.371143 0.412058 0.390089 0.000055 0.364236 0.406884 0.383826 0.000135 0.367508 0.412119 0.388065 0.000138 0.467090 0.453565 0.466067 0.000951 0.475474 0.467714 0.471563 0.001086 0.369379 0.409218 0.387938 0.000122 0.372907 0.414899 0.392240 0.000126 958.010000 972.270000 963.995867 382.074168 1092.990000 1071.620000 1084.449933 422.938553 7949.000000 7956.110000 7951.554200 779.379716
379 0.365965 0.409969 0.385934 0.000061 0.472810 0.467471 0.469047 0.000511 0.371307 0.412844 0.390090 0.000055 0.363674 0.407182 0.383707 0.000132 0.368257 0.412756 0.388162 0.000138 0.467225 0.462373 0.466198 0.000925 0.478395 0.472569 0.471895 0.001073 0.368851 0.409942 0.387832 0.000120 0.373764 0.415746 0.392348 0.000125 957.560000 971.450000 963.670933 380.037314 1087.970000 1070.740000 1084.170167 407.470290 7954.470000 7957.810000 7952.158900 763.168892
380 0.365774 0.409923 0.385985 0.000060 0.475927 0.464574 0.469447 0.000492 0.371282 0.412656 0.390158 0.000055 0.365577 0.406756 0.383773 0.000132 0.365972 0.413090 0.388196 0.000137 0.471105 0.463164 0.466620 0.000881 0.480749 0.465984 0.472274 0.001057 0.370854 0.409576 0.387916 0.000120 0.371710 0.415735 0.392400 0.000124 960.370000 971.860000 963.439567 379.303174 1093.070000 1073.350000 1084.021267 408.767335 7946.560000 7954.790000 7952.539167 763.530312
381 0.366288 0.410317 0.386071 0.000060 0.468439 0.465766 0.469426 0.000479 0.371396 0.413089 0.390239 0.000055 0.364604 0.406835 0.383774 0.000130 0.367972 0.413798 0.388369 0.000137 0.462853 0.468302 0.466614 0.000865 0.474025 0.463231 0.472239 0.001029 0.369517 0.409909 0.387916 0.000118 0.373275 0.416270 0.392563 0.000124 961.040000 973.150000 963.139267 382.222843 1090.060000 1072.300000 1083.742900 406.391153 7948.900000 7954.550000 7953.117833 774.423318
382 0.366388 0.409980 0.386053 0.000060 0.472491 0.467999 0.469824 0.000462 0.371693 0.412881 0.390242 0.000054 0.365368 0.407112 0.383772 0.000130 0.367408 0.412847 0.388334 0.000136 0.467294 0.464665 0.466834 0.000843 0.477688 0.471333 0.472815 0.000992 0.370464 0.409990 0.387926 0.000118 0.372922 0.415772 0.392558 0.000123 958.190000 968.870000 963.075200 379.900487 1093.530000 1072.770000 1083.402667 402.580968 7948.280000 7958.360000 7953.522133 766.995395
383 0.366420 0.409934 0.386123 0.000060 0.472188 0.463833 0.469831 0.000469 0.371709 0.412629 0.390309 0.000054 0.363988 0.406792 0.383874 0.000131 0.368853 0.413075 0.388372 0.000136 0.466998 0.463407 0.466646 0.000866 0.477379 0.464260 0.473016 0.000987 0.369138 0.409623 0.388013 0.000119 0.374279 0.415634 0.392604 0.000124 956.720000 971.260000 963.031767 385.115930 1089.070000 1072.950000 1083.357667 412.129421 7954.210000 7955.790000 7953.610567 785.757150
384 0.366430 0.410346 0.386136 0.000061 0.472716 0.468346 0.469911 0.000460 0.371744 0.413246 0.390324 0.000055 0.364696 0.408496 0.383827 0.000132 0.368164 0.412197 0.388444 0.000137 0.468982 0.465799 0.466640 0.000884 0.476450 0.470892 0.473183 0.000956 0.369910 0.411361 0.387968 0.000120 0.373578 0.415132 0.392681 0.000125 958.910000 972.870000 962.985533 385.553226 1089.340000 1071.200000 1083.255567 421.378606 7951.750000 7955.930000 7953.758900 794.670159
385 0.366567 0.410447 0.386186 0.000061 0.472168 0.465761 0.469901 0.000454 0.371847 0.413213 0.390372 0.000055 0.363501 0.408060 0.383920 0.000133 0.369633 0.412834 0.388452 0.000136 0.466771 0.464723 0.466290 0.000894 0.477565 0.466799 0.473511 0.000919 0.368665 0.410893 0.388038 0.000120 0.375030 0.415533 0.392705 0.000124 958.130000 972.840000 963.214467 386.281639 1091.280000 1073.010000 1083.373967 434.328122 7950.590000 7954.150000 7953.411567 800.108306
386 0.366427 0.410257 0.386177 0.000059 0.473104 0.469232 0.469747 0.000467 0.371760 0.413205 0.390355 0.000054 0.364529 0.409466 0.383828 0.000134 0.368324 0.411047 0.388525 0.000132 0.467494 0.467957 0.466232 0.000913 0.478714 0.470506 0.473262 0.000942 0.369677 0.412390 0.387948 0.000122 0.373844 0.414020 0.392762 0.000120 959.640000 972.400000 963.186000 390.511781 1089.180000 1073.090000 1083.302867 436.019673 7951.180000 7954.510000 7953.511133 809.476670
387 0.366468 0.409641 0.386192 0.000059 0.467139 0.466866 0.470050 0.000457 0.371501 0.412502 0.390385 0.000054 0.364063 0.407966 0.383697 0.000135 0.368872 0.411316 0.388687 0.000133 0.462044 0.461846 0.466496 0.000896 0.472234 0.471887 0.473604 0.000924 0.368962 0.410660 0.387837 0.000123 0.374040 0.414345 0.392933 0.000121 957.860000 969.040000 963.004833 400.711847 1088.990000 1071.310000 1083.173367 435.744641 7953.150000 7959.650000 7953.821800 807.154054
388 0.366538 0.409853 0.386247 0.000059 0.469224 0.463531 0.470004 0.000473 0.371672 0.412537 0.390435 0.000054 0.363551 0.406105 0.383700 0.000132 0.369524 0.413601 0.388795 0.000136 0.458749 0.460569 0.466449 0.000910 0.479700 0.466492 0.473560 0.000961 0.368311 0.408828 0.387837 0.000120 0.375033 0.416246 0.393033 0.000124 959.270000 970.360000 963.143267 402.190395 1088.250000 1069.430000 1082.792867 433.448541 7952.480000 7960.210000 7954.063867 808.754943
389 0.366335 0.410208 0.386335 0.000061 0.474683 0.465875 0.469899 0.000463 0.371752 0.412992 0.390513 0.000055 0.362829 0.405823 0.383774 0.000136 0.369840 0.414594 0.388897 0.000136 0.468574 0.464481 0.466186 0.000894 0.480792 0.467269 0.473613 0.000940 0.368117 0.408756 0.387894 0.000124 0.375387 0.417228 0.393132 0.000124 958.100000 971.540000 963.295200 410.033439 1091.050000 1072.740000 1082.468100 441.418078 7950.850000 7955.720000 7954.236700 820.613290
390 0.366253 0.410973 0.386339 0.000062 0.470377 0.470859 0.470048 0.000453 0.371459 0.413967 0.390524 0.000056 0.362603 0.408166 0.383686 0.000139 0.369903 0.413779 0.388991 0.000138 0.465572 0.470989 0.466343 0.000883 0.475183 0.470729 0.473753 0.000922 0.367751 0.411308 0.387819 0.000126 0.375167 0.416627 0.393229 0.000126 958.050000 975.430000 963.445533 409.232257 1091.700000 1076.130000 1082.195000 446.544280 7950.250000 7948.440000 7954.359467 820.825515
391 0.366094 0.410392 0.386395 0.000061 0.474694 0.469288 0.469968 0.000465 0.371524 0.413337 0.390573 0.000056 0.362229 0.407492 0.383642 0.000138 0.369958 0.413292 0.389148 0.000139 0.471850 0.465997 0.466057 0.000916 0.477538 0.472579 0.473880 0.000929 0.367710 0.410417 0.387763 0.000126 0.375337 0.416256 0.393384 0.000126 958.560000 971.700000 963.420100 423.472866 1090.170000 1068.070000 1082.064800 441.098915 7951.270000 7960.230000 7954.515100 823.089452
392 0.366347 0.409963 0.386246 0.000061 0.473937 0.465721 0.470259 0.000458 0.371726 0.412751 0.390446 0.000056 0.363158 0.406333 0.383531 0.000139 0.369536 0.413593 0.388961 0.000140 0.469800 0.461275 0.466362 0.000901 0.478074 0.470166 0.474157 0.000905 0.368490 0.409080 0.387672 0.000127 0.374963 0.416422 0.393220 0.000127 957.800000 970.370000 963.313933 425.843935 1091.390000 1066.770000 1081.874233 440.977759 7950.810000 7962.860000 7954.811833 821.484946
393 0.366463 0.410382 0.386231 0.000061 0.475064 0.469477 0.470241 0.000457 0.371893 0.413337 0.390431 0.000056 0.364787 0.406821 0.383366 0.000139 0.368138 0.413944 0.389096 0.000140 0.472002 0.466944 0.466220 0.000919 0.478126 0.472011 0.474263 0.000881 0.370148 0.409827 0.387508 0.000127 0.373637 0.416847 0.393354 0.000127 955.560000 972.490000 963.243333 428.584788 1089.470000 1066.440000 1081.816333 440.616269 7954.970000 7961.070000 7954.940333 825.861156
394 0.366417 0.410578 0.386184 0.000061 0.473877 0.470711 0.470610 0.000444 0.371790 0.413585 0.390406 0.000056 0.361634 0.406388 0.383381 0.000136 0.371200 0.414768 0.388988 0.000142 0.468121 0.463830 0.466234 0.000911 0.479632 0.477591 0.474986 0.000851 0.366958 0.409260 0.387523 0.000124 0.376622 0.417909 0.393288 0.000129 957.600000 973.870000 963.097867 427.534052 1088.480000 1074.380000 1081.646800 439.054677 7953.920000 7951.750000 7955.255333 834.507988
395 0.366457 0.410565 0.386186 0.000062 0.474564 0.471963 0.470262 0.000457 0.371862 0.413635 0.390390 0.000057 0.364117 0.408539 0.383380 0.000136 0.368797 0.412592 0.388993 0.000143 0.468084 0.470021 0.465985 0.000935 0.481044 0.473905 0.474538 0.000874 0.369315 0.411613 0.387510 0.000124 0.374409 0.415658 0.393270 0.000130 958.680000 973.290000 963.014433 432.438861 1088.940000 1071.530000 1081.412267 441.401141 7952.380000 7955.180000 7955.573300 838.150002
396 0.366255 0.410223 0.386055 0.000062 0.475198 0.464447 0.470223 0.000467 0.371702 0.412934 0.390263 0.000056 0.364089 0.405143 0.383283 0.000135 0.368420 0.415302 0.388827 0.000143 0.470381 0.465020 0.466055 0.000936 0.480015 0.463873 0.474391 0.000906 0.369404 0.408137 0.387421 0.000123 0.374000 0.417731 0.393105 0.000129 959.390000 972.850000 962.807767 430.973019 1086.280000 1067.850000 1081.284100 437.902099 7954.330000 7959.300000 7955.908133 833.732636
397 0.366486 0.410067 0.385980 0.000060 0.475345 0.465789 0.470139 0.000470 0.371929 0.412853 0.390188 0.000055 0.364283 0.404161 0.383326 0.000135 0.368690 0.415973 0.388634 0.000140 0.468261 0.457922 0.465702 0.000951 0.482430 0.473655 0.474576 0.000894 0.369482 0.406849 0.387445 0.000123 0.374377 0.418857 0.392931 0.000127 958.700000 970.120000 962.843567 435.855898 1088.640000 1066.020000 1081.497033 438.495816 7952.660000 7963.860000 7955.659400 828.116176
398 0.366222 0.410120 0.386033 0.000061 0.474134 0.469019 0.470042 0.000468 0.371617 0.413065 0.390234 0.000056 0.364712 0.407605 0.383387 0.000136 0.367731 0.412635 0.388680 0.000142 0.466658 0.463938 0.465371 0.000965 0.481609 0.474100 0.474714 0.000885 0.369810 0.410422 0.387486 0.000123 0.373425 0.415708 0.392981 0.000128 962.550000 971.670000 962.677800 428.567598 1089.920000 1068.890000 1081.415533 425.331457 7947.530000 7959.440000 7955.906667 803.824511
399 0.366306 0.410551 0.385988 0.000061 0.472220 0.468141 0.469955 0.000473 0.371602 0.413430 0.390186 0.000056 0.364400 0.407361 0.383274 0.000137 0.368211 0.413740 0.388702 0.000141 0.469488 0.461772 0.465437 0.000996 0.474953 0.474510 0.474473 0.000887 0.369655 0.410082 0.387382 0.000124 0.373549 0.416778 0.392991 0.000128 963.440000 971.330000 962.667000 433.024981 1090.090000 1065.300000 1081.237267 418.146061 7946.470000 7963.370000 7956.095733 792.540844
400 0.366176 0.409957 0.385974 0.000060 0.472027 0.469741 0.469901 0.000485 0.371468 0.412946 0.390171 0.000055 0.364116 0.405649 0.383285 0.000136 0.368236 0.414265 0.388663 0.000138 0.466919 0.461655 0.465461 0.000976 0.477135 0.477827 0.474341 0.000932 0.369256 0.408449 0.387394 0.000124 0.373681 0.417443 0.392947 0.000126 958.570000 970.620000 962.693900 429.879397 1088.190000 1070.500000 1081.107867 412.724061 7953.240000 7958.880000 7956.198233 780.435114
401 0.366043 0.410272 0.385983 0.000061 0.470668 0.466841 0.469923 0.000490 0.371274 0.413100 0.390180 0.000056 0.363494 0.406642 0.383258 0.000136 0.368592 0.413901 0.388708 0.000141 0.467534 0.456936 0.465411 0.000995 0.473801 0.476746 0.474436 0.000934 0.368696 0.409157 0.387365 0.000124 0.373853 0.417043 0.392994 0.000129 957.010000 968.790000 962.896900 428.326928 1089.590000 1068.380000 1081.047300 410.574853 7953.400000 7962.830000 7956.055800 774.370303
402 0.366102 0.410103 0.385971 0.000061 0.475335 0.463343 0.469727 0.000493 0.371564 0.412765 0.390159 0.000056 0.363895 0.407472 0.383242 0.000139 0.368309 0.412735 0.388700 0.000141 0.471070 0.460684 0.465443 0.001000 0.479599 0.466001 0.474012 0.000938 0.369254 0.410133 0.387352 0.000126 0.373874 0.415398 0.392966 0.000128 959.310000 968.770000 963.141333 438.533856 1088.970000 1068.510000 1081.131467 404.151589 7951.720000 7962.720000 7955.727200 774.905203
403 0.365694 0.409950 0.385952 0.000062 0.472033 0.466832 0.470027 0.000482 0.371011 0.412794 0.390155 0.000056 0.363699 0.406317 0.383282 0.000138 0.367689 0.413582 0.388621 0.000143 0.467917 0.464138 0.465685 0.000987 0.476149 0.469526 0.474368 0.000918 0.368910 0.409208 0.387402 0.000126 0.373113 0.416379 0.392909 0.000130 960.700000 971.160000 963.300100 445.387255 1090.330000 1069.670000 1081.027633 398.627746 7948.970000 7959.170000 7955.672267 771.697429
404 0.365912 0.409243 0.386002 0.000061 0.476360 0.465887 0.470042 0.000475 0.371434 0.412075 0.390204 0.000056 0.364622 0.406457 0.383306 0.000138 0.367201 0.412029 0.388699 0.000141 0.472627 0.459576 0.465491 0.000977 0.480093 0.472197 0.474593 0.000897 0.370022 0.409113 0.387415 0.000125 0.372846 0.415038 0.392993 0.000129 959.800000 971.280000 963.412700 452.209240 1091.430000 1065.660000 1080.982033 404.166874 7948.770000 7963.060000 7955.605267 782.623346
405 0.366231 0.409706 0.385921 0.000061 0.473216 0.465014 0.469800 0.000478 0.371581 0.412471 0.390115 0.000056 0.363204 0.407352 0.383197 0.000137 0.369258 0.412060 0.388645 0.000142 0.468392 0.456247 0.465529 0.000989 0.478040 0.473781 0.474070 0.000907 0.368463 0.409796 0.387314 0.000125 0.374697 0.415146 0.392916 0.000129 959.590000 969.780000 963.466267 460.825593 1088.860000 1067.140000 1080.858467 404.091076 7951.550000 7963.080000 7955.675267 794.266188
406 0.366153 0.410003 0.385955 0.000061 0.470704 0.467327 0.469875 0.000477 0.371381 0.412869 0.390151 0.000056 0.365117 0.405203 0.383219 0.000138 0.367190 0.414802 0.388691 0.000141 0.463758 0.464470 0.465286 0.001006 0.477650 0.470184 0.474464 0.000897 0.370049 0.408167 0.387322 0.000126 0.372713 0.417571 0.392980 0.000129 959.310000 963.230000 963.695567 462.950513 1087.760000 1068.550000 1080.531433 409.319790 7952.930000 7968.220000 7955.773000 803.890541
407 0.366037 0.409829 0.385916 0.000060 0.472042 0.460776 0.469841 0.000485 0.371338 0.412377 0.390113 0.000055 0.364427 0.406556 0.383169 0.000138 0.367648 0.413103 0.388663 0.000141 0.465515 0.458231 0.465346 0.001039 0.478569 0.463320 0.474336 0.000882 0.369482 0.409139 0.387278 0.000126 0.373194 0.415614 0.392947 0.000129 960.630000 965.800000 963.911433 463.326246 1089.520000 1067.350000 1080.543200 418.445511 7949.850000 7966.850000 7955.545367 811.343556
408 0.366153 0.409935 0.385918 0.000061 0.472216 0.466192 0.469451 0.000494 0.371456 0.412747 0.390094 0.000056 0.363899 0.406533 0.383238 0.000139 0.368407 0.413336 0.388597 0.000141 0.467871 0.466037 0.464504 0.001085 0.476561 0.466347 0.474398 0.000869 0.369098 0.409508 0.387301 0.000127 0.373815 0.415987 0.392887 0.000129 959.590000 968.700000 964.117300 465.983239 1089.410000 1069.070000 1080.535767 419.606436 7951.000000 7962.230000 7955.346933 814.400196
409 0.366210 0.410662 0.385882 0.000061 0.472580 0.467915 0.469652 0.000499 0.371529 0.413524 0.390071 0.000056 0.365066 0.407856 0.383114 0.000141 0.367355 0.413467 0.388650 0.000142 0.464950 0.468831 0.464760 0.001073 0.480211 0.466998 0.474543 0.000897 0.370060 0.410905 0.387196 0.000128 0.372997 0.416144 0.392945 0.000129 962.610000 969.070000 964.395533 464.300210 1089.400000 1067.160000 1080.589400 422.482907 7947.990000 7963.770000 7955.015067 805.536078
410 0.366245 0.410191 0.385871 0.000061 0.472844 0.462553 0.469473 0.000497 0.371575 0.412809 0.390051 0.000056 0.364103 0.407762 0.383064 0.000140 0.368386 0.412620 0.388679 0.000142 0.467194 0.459968 0.464618 0.001070 0.478493 0.465138 0.474327 0.000892 0.369258 0.410372 0.387142 0.000127 0.373892 0.415246 0.392961 0.000129 960.520000 971.290000 964.459500 467.571517 1088.520000 1071.980000 1080.207400 431.765748 7950.960000 7956.730000 7955.333100 827.030764
411 0.366028 0.410570 0.385889 0.000061 0.471618 0.464691 0.469304 0.000500 0.371307 0.413276 0.390060 0.000056 0.363660 0.407958 0.383101 0.000139 0.368396 0.413183 0.388677 0.000145 0.470112 0.457311 0.464434 0.001085 0.473125 0.472070 0.474174 0.000896 0.368983 0.410425 0.387167 0.000126 0.373632 0.416127 0.392952 0.000132 959.740000 967.240000 964.945300 474.179049 1088.280000 1065.280000 1080.309567 429.427296 7951.980000 7967.480000 7954.745133 829.753961
412 0.366457 0.410173 0.385851 0.000061 0.474148 0.466826 0.469453 0.000498 0.371841 0.413006 0.390031 0.000056 0.364009 0.406893 0.383064 0.000138 0.368904 0.413454 0.388637 0.000147 0.468072 0.466102 0.464741 0.001058 0.480224 0.467549 0.474166 0.000916 0.369212 0.409853 0.387147 0.000125 0.374470 0.416158 0.392914 0.000134 960.630000 965.430000 965.344700 459.580987 1086.980000 1068.630000 1080.177167 428.654398 7952.390000 7965.940000 7954.478133 811.931396
413 0.366321 0.410710 0.385923 0.000061 0.472294 0.470310 0.469575 0.000491 0.371619 0.413690 0.390105 0.000055 0.364318 0.406827 0.383103 0.000137 0.368323 0.414593 0.388742 0.000146 0.469387 0.469955 0.464598 0.001061 0.475201 0.470665 0.474552 0.000892 0.369572 0.409983 0.387178 0.000125 0.373667 0.417396 0.393033 0.000133 961.590000 977.620000 965.322067 456.719631 1086.350000 1070.570000 1079.978600 428.911758 7952.060000 7951.810000 7954.699333 800.876109
414 0.366389 0.409749 0.385916 0.000060 0.473370 0.464877 0.469857 0.000492 0.371738 0.412505 0.390114 0.000055 0.364660 0.405923 0.383131 0.000135 0.368118 0.413575 0.388702 0.000145 0.465234 0.459654 0.464971 0.001068 0.481505 0.470100 0.474742 0.000878 0.369689 0.408610 0.387223 0.000123 0.373788 0.416401 0.393005 0.000132 961.570000 971.770000 965.167267 447.820979 1087.260000 1070.230000 1079.836633 433.446668 7951.170000 7958.000000 7954.996100 785.460820
415 0.366668 0.409980 0.385987 0.000060 0.469558 0.468501 0.469706 0.000491 0.371813 0.412906 0.390173 0.000054 0.364254 0.406582 0.383235 0.000135 0.369083 0.413377 0.388739 0.000143 0.462151 0.466709 0.464871 0.001073 0.476966 0.470293 0.474542 0.000877 0.369149 0.409589 0.387317 0.000124 0.374477 0.416223 0.393029 0.000130 960.550000 970.550000 965.038767 448.347953 1088.160000 1068.750000 1079.824867 425.240049 7951.290000 7960.700000 7955.136367 775.640546
416 0.366347 0.409963 0.385992 0.000059 0.472060 0.461764 0.469668 0.000484 0.371633 0.412553 0.390176 0.000054 0.364393 0.405906 0.383244 0.000135 0.368302 0.414021 0.388741 0.000143 0.466328 0.459447 0.464753 0.001056 0.477791 0.464082 0.474584 0.000861 0.369489 0.408583 0.387320 0.000123 0.373777 0.416524 0.393033 0.000130 959.570000 974.080000 965.236233 451.654314 1087.910000 1072.800000 1079.661733 432.675971 7952.520000 7953.120000 7955.102033 788.692806
417 0.366624 0.409369 0.386027 0.000059 0.472501 0.464247 0.469472 0.000489 0.371918 0.412113 0.390199 0.000054 0.366275 0.405586 0.383297 0.000136 0.366973 0.413152 0.388756 0.000142 0.467049 0.455875 0.464618 0.001044 0.477952 0.472619 0.474327 0.000911 0.371314 0.408101 0.387363 0.000124 0.372522 0.416126 0.393035 0.000129 959.280000 970.950000 965.118200 451.078082 1088.380000 1069.380000 1079.447600 437.366237 7952.340000 7959.670000 7955.434200 805.027810
418 0.366666 0.409675 0.386096 0.000059 0.474797 0.463286 0.469459 0.000496 0.372072 0.412355 0.390264 0.000053 0.363506 0.405972 0.383430 0.000137 0.369825 0.413377 0.388762 0.000142 0.472593 0.459144 0.464614 0.001074 0.477001 0.467429 0.474304 0.000908 0.368961 0.408631 0.387489 0.000125 0.375184 0.416080 0.393039 0.000129 965.970000 973.470000 965.091933 450.003481 1086.410000 1069.320000 1079.212600 442.246537 7947.620000 7957.210000 7955.695467 813.309161
419 0.366352 0.410407 0.386157 0.000059 0.471919 0.465226 0.469666 0.000476 0.371631 0.413148 0.390332 0.000054 0.363502 0.405438 0.383445 0.000136 0.369203 0.415377 0.388869 0.000145 0.466901 0.459171 0.464868 0.001022 0.476936 0.471282 0.474464 0.000885 0.368672 0.408125 0.387516 0.000124 0.374590 0.418172 0.393149 0.000132 960.290000 971.460000 965.125867 453.473110 1087.570000 1065.630000 1078.880267 454.080693 7952.140000 7962.910000 7955.993867 825.382621
420 0.366704 0.409717 0.386201 0.000060 0.467925 0.467415 0.469843 0.000465 0.371765 0.412602 0.390383 0.000054 0.362687 0.406145 0.383512 0.000138 0.370721 0.413288 0.388891 0.000145 0.465389 0.461105 0.465102 0.001000 0.470460 0.473725 0.474585 0.000877 0.367822 0.408893 0.387591 0.000126 0.375708 0.416310 0.393175 0.000132 965.180000 969.580000 965.010900 460.584981 1085.620000 1063.080000 1078.940600 462.618718 7949.200000 7967.340000 7956.048500 832.813346
421 0.366313 0.409719 0.386289 0.000060 0.471771 0.465891 0.469971 0.000454 0.371586 0.412528 0.390473 0.000055 0.364030 0.406041 0.383639 0.000139 0.368596 0.413398 0.388938 0.000145 0.466869 0.460691 0.465326 0.001010 0.476673 0.471092 0.474616 0.000835 0.369171 0.408773 0.387724 0.000127 0.374000 0.416283 0.393222 0.000132 959.490000 974.950000 965.158767 468.193034 1089.220000 1067.720000 1079.043767 471.562789 7951.290000 7957.330000 7955.797467 837.756587
422 0.366388 0.410019 0.386253 0.000061 0.471587 0.468890 0.469827 0.000464 0.371648 0.412962 0.390432 0.000056 0.365014 0.404840 0.383564 0.000139 0.367762 0.415197 0.388942 0.000146 0.468901 0.462435 0.465252 0.000997 0.474274 0.475344 0.474402 0.000862 0.370208 0.407720 0.387649 0.000128 0.373088 0.418205 0.393215 0.000133 958.660000 971.400000 965.238233 475.433039 1089.040000 1066.100000 1079.142533 478.659417 7952.300000 7962.500000 7955.619233 843.591803
423 0.366417 0.409934 0.386184 0.000062 0.470119 0.472206 0.469844 0.000468 0.371602 0.413048 0.390367 0.000056 0.364628 0.404837 0.383479 0.000140 0.368205 0.415032 0.388888 0.000146 0.467867 0.471023 0.465104 0.001003 0.472372 0.473389 0.474583 0.000868 0.369790 0.408146 0.387561 0.000128 0.373414 0.417950 0.393173 0.000132 959.890000 970.850000 965.133233 474.350339 1091.410000 1065.530000 1079.278233 472.769206 7948.700000 7963.620000 7955.588533 826.598915
424 0.366448 0.410059 0.386171 0.000061 0.472905 0.467975 0.469604 0.000476 0.371771 0.412955 0.390342 0.000056 0.363381 0.406375 0.383383 0.000140 0.369515 0.413744 0.388958 0.000145 0.465821 0.462059 0.464913 0.001029 0.479990 0.473892 0.474295 0.000878 0.368503 0.409159 0.387459 0.000128 0.375038 0.416751 0.393225 0.000132 958.570000 970.590000 965.203733 479.722169 1086.470000 1069.090000 1079.359067 476.240746 7954.960000 7960.320000 7955.437200 836.315764
425 0.366217 0.410060 0.386110 0.000061 0.467260 0.468731 0.469639 0.000484 0.371269 0.412994 0.390287 0.000056 0.363713 0.408393 0.383386 0.000139 0.368721 0.411727 0.388835 0.000145 0.463379 0.464533 0.465027 0.001063 0.471141 0.472929 0.474251 0.000889 0.368696 0.411200 0.387468 0.000127 0.373842 0.414787 0.393106 0.000132 960.510000 974.100000 965.369200 479.240094 1086.200000 1066.610000 1079.184600 477.998745 7953.290000 7959.290000 7955.446200 836.075290
426 0.365707 0.409657 0.386053 0.000062 0.471769 0.462986 0.469437 0.000484 0.371010 0.412323 0.390222 0.000056 0.363478 0.406073 0.383311 0.000139 0.367935 0.413241 0.388796 0.000143 0.461111 0.457364 0.464580 0.001056 0.482427 0.468608 0.474295 0.000880 0.368360 0.408638 0.387374 0.000127 0.373660 0.416009 0.393071 0.000130 963.080000 967.000000 965.596333 471.097415 1087.260000 1067.690000 1079.002100 486.815383 7949.660000 7965.310000 7955.401567 838.312917
427 0.366204 0.409924 0.386018 0.000061 0.469639 0.458753 0.469321 0.000499 0.371376 0.412365 0.390183 0.000056 0.363991 0.406315 0.383319 0.000139 0.368417 0.413533 0.388716 0.000141 0.465725 0.457586 0.464244 0.001113 0.473553 0.459920 0.474397 0.000901 0.369078 0.408878 0.387365 0.000127 0.373674 0.415852 0.393000 0.000129 960.820000 972.240000 965.908300 477.191019 1087.540000 1064.960000 1079.011033 490.550837 7951.640000 7962.800000 7955.080667 838.589770
428 0.366051 0.410189 0.386016 0.000062 0.470629 0.470166 0.469340 0.000497 0.371280 0.413187 0.390182 0.000057 0.364205 0.407701 0.383309 0.000141 0.367898 0.412676 0.388722 0.000141 0.464821 0.466735 0.464505 0.001086 0.476436 0.473596 0.474174 0.000910 0.369235 0.410652 0.387369 0.000128 0.373325 0.415722 0.392995 0.000129 962.160000 976.130000 965.773600 477.089570 1086.070000 1067.130000 1078.822300 489.101456 7951.770000 7956.740000 7955.404100 850.926131
429 0.366008 0.410354 0.386002 0.000062 0.468882 0.463692 0.469170 0.000488 0.371152 0.413021 0.390161 0.000057 0.364241 0.406836 0.383294 0.000142 0.367775 0.413873 0.388711 0.000146 0.463552 0.458124 0.464360 0.001056 0.474213 0.469260 0.473980 0.000913 0.369207 0.409400 0.387347 0.000129 0.373097 0.416643 0.392975 0.000133 961.210000 973.980000 965.883267 483.413001 1089.120000 1067.240000 1078.803767 496.343510 7949.670000 7958.780000 7955.312967 864.185847
430 0.366170 0.409590 0.385957 0.000061 0.470520 0.463286 0.469047 0.000491 0.371388 0.412275 0.390112 0.000056 0.364688 0.407565 0.383284 0.000142 0.367653 0.411616 0.388630 0.000144 0.467771 0.456620 0.464159 0.001044 0.473268 0.469952 0.473934 0.000919 0.369842 0.410017 0.387328 0.000129 0.372934 0.414533 0.392895 0.000132 961.550000 973.320000 966.053667 476.090061 1088.950000 1068.130000 1078.836100 498.798282 7949.500000 7958.550000 7955.110233 851.846553
431 0.365700 0.410383 0.385855 0.000062 0.469659 0.468440 0.469008 0.000495 0.370897 0.413286 0.390013 0.000057 0.364140 0.407544 0.383168 0.000143 0.367260 0.413223 0.388543 0.000145 0.467279 0.463917 0.464279 0.001068 0.472038 0.472963 0.473736 0.000933 0.369297 0.410363 0.387223 0.000130 0.372498 0.416210 0.392802 0.000133 961.390000 971.010000 965.983867 480.892651 1085.990000 1069.890000 1078.711967 495.917728 7952.620000 7959.100000 7955.304167 859.261178
432 0.365916 0.410116 0.385881 0.000062 0.468605 0.468631 0.469075 0.000496 0.371051 0.413042 0.390040 0.000057 0.363662 0.405737 0.383154 0.000143 0.368171 0.414496 0.388608 0.000146 0.465867 0.464226 0.464486 0.001044 0.471343 0.473036 0.473664 0.000942 0.368772 0.408661 0.387220 0.000130 0.373330 0.417423 0.392861 0.000133 958.290000 972.430000 966.120333 477.146036 1087.270000 1066.020000 1078.344900 499.771182 7954.440000 7961.550000 7955.534767 856.369447
433 0.366367 0.410188 0.385860 0.000062 0.468446 0.469133 0.468954 0.000501 0.371471 0.413135 0.390015 0.000057 0.363476 0.405699 0.383022 0.000142 0.369258 0.414676 0.388699 0.000148 0.467968 0.460988 0.464466 0.001039 0.468923 0.477279 0.473443 0.000977 0.368700 0.408464 0.387094 0.000129 0.374242 0.417807 0.392936 0.000135 958.500000 971.880000 966.086667 477.569501 1091.500000 1067.950000 1077.942967 507.866782 7950.000000 7960.170000 7955.970367 867.114714
434 0.366121 0.410087 0.385879 0.000062 0.467404 0.465511 0.468943 0.000498 0.371185 0.412859 0.390032 0.000056 0.362678 0.406444 0.382969 0.000139 0.369564 0.413731 0.388789 0.000147 0.467070 0.460311 0.464805 0.001012 0.467738 0.470712 0.473080 0.000982 0.367897 0.409137 0.387061 0.000127 0.374473 0.416580 0.393004 0.000133 960.690000 977.690000 966.220033 480.094042 1087.270000 1065.680000 1077.732267 508.910942 7952.040000 7956.630000 7956.047700 876.871060
435 0.366136 0.410467 0.385934 0.000062 0.470161 0.467148 0.468788 0.000508 0.371337 0.413301 0.390077 0.000057 0.363344 0.407216 0.383018 0.000140 0.368928 0.413717 0.388850 0.000145 0.467054 0.462753 0.464303 0.001034 0.473268 0.471542 0.473272 0.001008 0.368530 0.409993 0.387082 0.000128 0.374145 0.416609 0.393071 0.000132 958.440000 978.110000 966.333200 478.070082 1086.640000 1066.300000 1077.626833 511.397182 7954.920000 7955.590000 7956.039967 866.899120
436 0.366160 0.410183 0.385872 0.000062 0.470745 0.465669 0.468532 0.000527 0.371389 0.412957 0.390005 0.000057 0.363643 0.405967 0.382880 0.000138 0.368676 0.414399 0.388864 0.000145 0.469237 0.459982 0.464166 0.001083 0.472253 0.471355 0.472897 0.001018 0.368922 0.408667 0.386945 0.000126 0.373855 0.417247 0.393066 0.000132 958.360000 972.150000 966.257600 472.149412 1091.810000 1067.640000 1077.651867 517.189495 7949.830000 7960.210000 7956.090533 874.978037
437 0.365830 0.410100 0.385779 0.000062 0.469446 0.469555 0.468656 0.000516 0.371011 0.413072 0.389923 0.000057 0.362874 0.406182 0.382823 0.000138 0.368786 0.414017 0.388735 0.000143 0.464771 0.462201 0.464283 0.001061 0.474122 0.476908 0.473029 0.001002 0.367969 0.408983 0.386896 0.000125 0.374053 0.417162 0.392950 0.000130 962.180000 967.770000 965.954767 468.259780 1088.400000 1069.730000 1077.549600 523.067643 7949.420000 7962.500000 7956.495633 872.895314
438 0.365206 0.409686 0.385594 0.000062 0.468025 0.465813 0.468386 0.000517 0.370347 0.412493 0.389734 0.000057 0.361644 0.406491 0.382635 0.000139 0.368768 0.412881 0.388553 0.000144 0.466289 0.460138 0.464106 0.001042 0.469760 0.471489 0.472666 0.001013 0.366877 0.409174 0.386709 0.000126 0.373818 0.415811 0.392759 0.000131 957.950000 970.480000 965.733233 463.486377 1089.980000 1066.330000 1077.660667 525.214758 7952.070000 7963.190000 7956.606100 864.994259
439 0.365702 0.410415 0.385590 0.000063 0.470066 0.466924 0.468454 0.000518 0.370920 0.413240 0.389733 0.000058 0.363751 0.407018 0.382643 0.000140 0.367653 0.413812 0.388536 0.000146 0.462273 0.460905 0.464328 0.001028 0.477860 0.472944 0.472581 0.001043 0.368677 0.409712 0.386728 0.000127 0.373163 0.416768 0.392738 0.000133 962.240000 973.760000 965.685133 461.463301 1085.470000 1066.540000 1077.619900 534.196687 7952.290000 7959.700000 7956.694967 860.860235
440 0.365285 0.409848 0.385454 0.000063 0.467150 0.464057 0.468463 0.000507 0.370379 0.412559 0.389605 0.000057 0.362962 0.405082 0.382469 0.000140 0.367609 0.414614 0.388439 0.000143 0.462360 0.459295 0.464343 0.000995 0.471940 0.468819 0.472584 0.001018 0.367932 0.407793 0.386563 0.000127 0.372825 0.417324 0.392647 0.000130 959.330000 977.850000 965.584233 467.683390 1087.410000 1062.560000 1077.813533 536.142396 7953.260000 7959.590000 7956.602233 874.424230
441 0.365374 0.409602 0.385270 0.000062 0.467929 0.469665 0.468787 0.000491 0.370501 0.412605 0.389446 0.000057 0.362220 0.405820 0.382176 0.000137 0.368527 0.413384 0.388364 0.000141 0.464217 0.467861 0.464571 0.000950 0.471641 0.471468 0.473004 0.001016 0.367320 0.408922 0.386296 0.000124 0.373683 0.416289 0.392596 0.000129 959.530000 973.630000 965.352900 459.330899 1087.840000 1065.210000 1078.183800 529.157768 7952.630000 7961.160000 7956.463300 866.529071
442 0.365331 0.409582 0.385240 0.000061 0.467261 0.468212 0.468793 0.000487 0.370428 0.412514 0.389418 0.000056 0.362106 0.404329 0.382081 0.000137 0.368557 0.414835 0.388399 0.000141 0.463579 0.465093 0.464921 0.000957 0.470943 0.471331 0.472664 0.000993 0.367179 0.407368 0.386223 0.000125 0.373676 0.417660 0.392612 0.000128 956.840000 972.420000 965.058800 457.596770 1087.960000 1068.350000 1078.224667 527.762317 7955.200000 7959.230000 7956.716533 877.740303
443 0.365403 0.409301 0.385196 0.000060 0.470863 0.466963 0.468823 0.000492 0.370676 0.412184 0.389378 0.000055 0.362312 0.405954 0.382072 0.000136 0.368494 0.412648 0.388321 0.000138 0.466639 0.457021 0.465059 0.000950 0.475087 0.476905 0.472588 0.001007 0.367529 0.408508 0.386221 0.000124 0.373823 0.415861 0.392534 0.000125 962.060000 971.020000 964.925300 447.217807 1085.800000 1061.290000 1078.566567 522.315411 7952.140000 7967.690000 7956.508133 872.202357
444 0.365660 0.409366 0.385246 0.000061 0.469746 0.466726 0.468671 0.000492 0.370864 0.412234 0.389418 0.000056 0.362852 0.408206 0.382126 0.000136 0.368468 0.410526 0.388367 0.000141 0.465718 0.463252 0.464925 0.000957 0.473775 0.470199 0.472416 0.001014 0.367995 0.410958 0.386266 0.000123 0.373733 0.413510 0.392569 0.000128 958.740000 968.670000 964.706300 448.198581 1087.470000 1064.090000 1078.586233 523.572391 7953.790000 7967.240000 7956.707467 877.685722
445 0.365557 0.409229 0.385293 0.000060 0.474308 0.464878 0.468559 0.000498 0.370994 0.412012 0.389456 0.000055 0.362305 0.406307 0.382257 0.000135 0.368808 0.412152 0.388329 0.000140 0.471884 0.463903 0.465031 0.000957 0.476732 0.465852 0.472088 0.001036 0.367784 0.409187 0.386396 0.000123 0.374204 0.414837 0.392517 0.000128 959.380000 970.900000 964.711333 449.973366 1085.240000 1062.590000 1078.575133 523.932669 7955.380000 7966.510000 7956.713533 887.010192
446 0.365691 0.408834 0.385328 0.000060 0.468773 0.469699 0.468637 0.000500 0.370845 0.411878 0.389494 0.000055 0.362749 0.405344 0.382294 0.000134 0.368633 0.412325 0.388363 0.000140 0.468928 0.467109 0.465045 0.000950 0.468619 0.472288 0.472228 0.001050 0.368058 0.408432 0.386432 0.000122 0.373632 0.415323 0.392556 0.000128 957.630000 973.070000 964.679833 453.356938 1088.240000 1064.920000 1078.472667 521.692141 7954.130000 7962.010000 7956.847500 891.632576
447 0.365337 0.409330 0.385389 0.000061 0.472969 0.464151 0.468371 0.000514 0.370718 0.412071 0.389538 0.000056 0.362997 0.405455 0.382456 0.000134 0.367677 0.413204 0.388322 0.000140 0.474421 0.463356 0.465006 0.000972 0.471516 0.464947 0.471735 0.001081 0.368568 0.408350 0.386584 0.000122 0.372869 0.415791 0.392493 0.000128 958.610000 974.180000 964.830333 453.679717 1087.100000 1064.260000 1078.374400 521.910436 7954.290000 7961.560000 7956.795267 897.036543
448 0.365739 0.409283 0.385425 0.000059 0.470259 0.467213 0.468075 0.000527 0.370964 0.412180 0.389558 0.000054 0.363307 0.406590 0.382447 0.000136 0.368170 0.411977 0.388403 0.000138 0.467602 0.456905 0.464766 0.000975 0.472916 0.477521 0.471384 0.001109 0.368522 0.409106 0.386563 0.000124 0.373407 0.415254 0.392552 0.000126 958.920000 973.340000 964.872667 453.797306 1085.720000 1062.930000 1078.285433 526.769218 7955.360000 7963.730000 7956.841900 888.655598
449 0.365915 0.409983 0.385547 0.000059 0.469158 0.463633 0.468111 0.000526 0.371077 0.412666 0.389675 0.000054 0.362156 0.404304 0.382577 0.000137 0.369675 0.415663 0.388517 0.000139 0.466041 0.460658 0.464905 0.000990 0.472274 0.466609 0.471316 0.001093 0.367350 0.407121 0.386694 0.000124 0.374805 0.418210 0.392657 0.000127 959.370000 974.110000 964.815267 454.378738 1084.580000 1065.810000 1078.193600 529.211457 7956.050000 7960.080000 7956.991133 895.136656
450 0.365563 0.409174 0.385599 0.000060 0.468619 0.467517 0.468137 0.000529 0.370716 0.412091 0.389726 0.000055 0.362059 0.404777 0.382665 0.000138 0.369067 0.413571 0.388534 0.000140 0.466181 0.461798 0.464971 0.000999 0.471057 0.473235 0.471303 0.001105 0.367265 0.407628 0.386780 0.000126 0.374166 0.416554 0.392672 0.000128 959.260000 974.800000 964.917467 449.888539 1086.590000 1061.340000 1078.001333 531.832647 7954.150000 7963.860000 7957.081200 886.288384
451 0.365753 0.409328 0.385631 0.000060 0.469760 0.466819 0.468053 0.000528 0.370953 0.412203 0.389752 0.000055 0.361858 0.405546 0.382670 0.000139 0.369648 0.413110 0.388593 0.000138 0.467142 0.461573 0.464831 0.001008 0.472378 0.472066 0.471276 0.001098 0.367122 0.408347 0.386778 0.000126 0.374784 0.416058 0.392727 0.000126 959.780000 968.700000 965.128567 453.405527 1084.860000 1063.620000 1077.868033 530.146290 7955.360000 7967.680000 7957.003400 877.345933
452 0.365457 0.409374 0.385602 0.000061 0.469975 0.466140 0.468024 0.000529 0.370683 0.412213 0.389723 0.000055 0.361829 0.406345 0.382589 0.000141 0.369085 0.412404 0.388614 0.000138 0.464973 0.459594 0.464842 0.000998 0.474977 0.472687 0.471206 0.001115 0.366987 0.409007 0.386702 0.000128 0.374380 0.415418 0.392744 0.000126 958.970000 973.850000 965.228400 450.554949 1087.080000 1068.770000 1077.635733 541.119660 7953.950000 7957.380000 7957.135867 894.430680
453 0.365821 0.409544 0.385665 0.000060 0.472111 0.465307 0.468342 0.000520 0.371136 0.412332 0.389799 0.000055 0.362255 0.405724 0.382591 0.000141 0.369387 0.413364 0.388738 0.000138 0.468549 0.464987 0.465205 0.000988 0.475673 0.465627 0.471479 0.001099 0.367569 0.408687 0.386722 0.000128 0.374702 0.415977 0.392875 0.000126 958.550000 971.860000 965.326667 447.955271 1084.400000 1066.100000 1078.006400 533.740383 7957.050000 7962.040000 7956.666933 885.100954
454 0.366209 0.409677 0.385657 0.000061 0.468167 0.464962 0.468162 0.000512 0.371306 0.412442 0.389782 0.000056 0.362295 0.408069 0.382522 0.000141 0.370122 0.411285 0.388792 0.000138 0.466734 0.457189 0.464929 0.000967 0.469601 0.472735 0.471394 0.001080 0.367517 0.410525 0.386642 0.000128 0.375096 0.414358 0.392922 0.000125 956.390000 973.380000 965.488200 455.281076 1088.500000 1064.710000 1078.042267 535.364260 7955.110000 7961.910000 7956.469533 888.050152
455 0.366196 0.409544 0.385686 0.000060 0.471322 0.466940 0.468520 0.000508 0.371453 0.412414 0.389828 0.000055 0.362222 0.406043 0.382454 0.000141 0.370171 0.413045 0.388919 0.000138 0.468991 0.463150 0.465348 0.000947 0.473653 0.470731 0.471692 0.001101 0.367561 0.408898 0.386598 0.000128 0.375345 0.415929 0.393057 0.000125 957.770000 975.450000 965.514900 456.397390 1086.650000 1064.540000 1077.977767 536.199211 7955.580000 7960.010000 7956.507333 881.741299
456 0.366182 0.409606 0.385685 0.000060 0.471814 0.462708 0.468492 0.000504 0.371464 0.412261 0.389825 0.000055 0.364410 0.407126 0.382373 0.000139 0.367954 0.412087 0.388996 0.000138 0.468406 0.463352 0.465286 0.000956 0.475222 0.462064 0.471698 0.001070 0.369610 0.409937 0.386519 0.000126 0.373317 0.414586 0.393131 0.000126 958.130000 976.520000 965.474167 457.202775 1083.980000 1066.270000 1077.954233 533.418484 7957.890000 7957.210000 7956.571600 878.482604
457 0.366087 0.409507 0.385726 0.000060 0.467564 0.466359 0.468663 0.000507 0.371161 0.412349 0.389873 0.000055 0.363617 0.406811 0.382413 0.000138 0.368558 0.412202 0.389039 0.000139 0.466114 0.458717 0.465555 0.000928 0.469014 0.474001 0.471770 0.001121 0.368741 0.409406 0.386571 0.000125 0.373581 0.415292 0.393175 0.000127 958.920000 972.690000 965.419533 456.168346 1087.960000 1063.690000 1078.079367 525.461746 7953.120000 7963.620000 7956.501100 868.226758
458 0.366041 0.410660 0.385840 0.000060 0.470455 0.465042 0.468355 0.000515 0.371262 0.413379 0.389965 0.000055 0.363564 0.407024 0.382506 0.000137 0.368518 0.414295 0.389173 0.000140 0.470374 0.464980 0.465287 0.000965 0.470536 0.465104 0.471422 0.001104 0.368905 0.409922 0.386645 0.000124 0.373619 0.416835 0.393286 0.000127 957.530000 969.830000 965.639767 460.796365 1082.680000 1064.260000 1077.855433 524.092208 7959.790000 7965.910000 7956.504800 872.271577
459 0.366193 0.409896 0.385831 0.000060 0.467582 0.464162 0.468447 0.000499 0.371263 0.412610 0.389962 0.000055 0.363259 0.406180 0.382500 0.000138 0.369128 0.413612 0.389162 0.000141 0.461946 0.457776 0.465372 0.000925 0.473217 0.470549 0.471523 0.001081 0.368193 0.408760 0.386643 0.000126 0.374333 0.416459 0.393281 0.000129 961.470000 974.360000 965.610100 460.594830 1083.930000 1066.920000 1077.701567 521.562859 7954.600000 7958.720000 7956.688333 859.775537
460 0.366336 0.410657 0.385850 0.000060 0.471313 0.463285 0.468470 0.000503 0.371585 0.413289 0.389981 0.000055 0.363210 0.408455 0.382435 0.000136 0.369462 0.412859 0.389265 0.000141 0.465444 0.460112 0.465442 0.000909 0.477183 0.466459 0.471498 0.001110 0.368322 0.411038 0.386586 0.000124 0.374848 0.415539 0.393377 0.000129 963.360000 972.280000 965.793000 465.797216 1085.040000 1064.890000 1077.537033 518.473779 7951.600000 7962.830000 7956.669967 869.771697
461 0.366128 0.410143 0.385917 0.000061 0.469196 0.468775 0.468475 0.000502 0.371281 0.413075 0.390045 0.000056 0.362820 0.405136 0.382620 0.000136 0.369436 0.415150 0.389215 0.000141 0.465563 0.463279 0.465868 0.000898 0.472830 0.474272 0.471082 0.001126 0.367957 0.408043 0.386782 0.000124 0.374605 0.418107 0.393308 0.000129 960.290000 972.310000 965.537933 466.270667 1085.230000 1066.970000 1077.489367 523.119291 7954.480000 7960.720000 7956.972700 893.758946
462 0.365937 0.409932 0.385894 0.000060 0.470178 0.468298 0.468369 0.000518 0.371149 0.412850 0.390018 0.000056 0.363872 0.405670 0.382592 0.000135 0.368002 0.414194 0.389196 0.000142 0.466709 0.465078 0.465985 0.000913 0.473647 0.471518 0.470753 0.001147 0.369013 0.408640 0.386761 0.000123 0.373284 0.417060 0.393274 0.000131 959.930000 972.110000 965.361067 464.074823 1085.880000 1063.800000 1077.415833 528.934914 7954.190000 7964.090000 7957.223100 900.095341
463 0.366186 0.410577 0.385923 0.000062 0.470022 0.471119 0.468076 0.000530 0.371377 0.413604 0.390030 0.000057 0.363138 0.406703 0.382607 0.000136 0.369233 0.414451 0.389239 0.000141 0.467259 0.469467 0.465606 0.000973 0.472785 0.472771 0.470547 0.001176 0.368344 0.409841 0.386756 0.000123 0.374411 0.417367 0.393304 0.000130 960.440000 972.030000 965.466800 472.789087 1081.480000 1065.510000 1077.413067 521.064004 7958.080000 7962.460000 7957.120133 908.571862
464 0.365762 0.409938 0.385832 0.000061 0.468885 0.463428 0.468019 0.000525 0.370918 0.412613 0.389941 0.000056 0.363455 0.406346 0.382604 0.000135 0.368070 0.413530 0.389060 0.000142 0.466747 0.459859 0.465611 0.000964 0.471022 0.466996 0.470428 0.001140 0.368619 0.409022 0.386755 0.000123 0.373217 0.416204 0.393128 0.000130 963.480000 973.330000 965.431933 476.085784 1088.980000 1066.150000 1077.251133 514.517974 7947.540000 7960.520000 7957.316933 909.691673
465 0.366084 0.409847 0.385811 0.000062 0.467027 0.464491 0.467836 0.000528 0.371131 0.412579 0.389912 0.000056 0.363102 0.406333 0.382657 0.000136 0.369066 0.413360 0.388965 0.000142 0.462608 0.460160 0.465556 0.000955 0.471446 0.468822 0.470115 0.001165 0.368077 0.409025 0.386802 0.000124 0.374185 0.416133 0.393022 0.000130 959.090000 974.070000 965.633833 471.271065 1085.660000 1067.050000 1077.103267 512.109784 7955.250000 7958.880000 7957.262900 893.086781
466 0.365806 0.409741 0.385788 0.000063 0.468777 0.462102 0.467921 0.000536 0.370954 0.412359 0.389895 0.000058 0.363112 0.403917 0.382609 0.000135 0.368499 0.415565 0.388967 0.000144 0.466271 0.456067 0.465490 0.000986 0.471283 0.468137 0.470353 0.001173 0.368270 0.406525 0.386753 0.000123 0.373639 0.418194 0.393037 0.000131 959.040000 975.090000 965.702900 466.312281 1083.800000 1061.450000 1077.244767 501.533488 7957.160000 7963.460000 7957.052333 887.785668
467 0.365895 0.410485 0.385736 0.000062 0.469534 0.463859 0.467998 0.000520 0.371077 0.413154 0.389849 0.000057 0.363231 0.407300 0.382625 0.000135 0.368558 0.413671 0.388847 0.000144 0.464512 0.458152 0.465540 0.000967 0.474555 0.469565 0.470456 0.001117 0.368295 0.409842 0.386771 0.000124 0.373858 0.416465 0.392927 0.000131 964.300000 970.640000 965.830233 467.044978 1086.020000 1061.250000 1077.140733 502.316559 7949.680000 7968.110000 7957.029033 883.601148
468 0.366094 0.410416 0.385744 0.000062 0.472286 0.469983 0.468070 0.000519 0.371403 0.413394 0.389860 0.000057 0.363158 0.405893 0.382686 0.000136 0.369029 0.414938 0.388802 0.000141 0.465464 0.467139 0.465135 0.001009 0.479107 0.472826 0.471006 0.001087 0.368273 0.408956 0.386808 0.000124 0.374533 0.417833 0.392912 0.000129 960.910000 972.600000 965.979233 469.000466 1086.760000 1065.120000 1076.776100 498.791783 7952.330000 7962.280000 7957.244667 879.228934
469 0.365637 0.410197 0.385804 0.000062 0.474832 0.464893 0.467765 0.000519 0.371096 0.412932 0.389903 0.000056 0.363756 0.406987 0.382757 0.000135 0.367518 0.413407 0.388852 0.000142 0.472077 0.462985 0.464686 0.001035 0.477587 0.466802 0.470844 0.001061 0.369172 0.409787 0.386854 0.000123 0.373021 0.416077 0.392951 0.000129 963.120000 973.750000 966.213533 462.257192 1087.840000 1066.390000 1076.786567 500.134259 7949.040000 7959.860000 7956.999900 864.368006
470 0.365948 0.409737 0.385794 0.000061 0.469740 0.465002 0.467813 0.000530 0.371138 0.412500 0.389895 0.000056 0.362933 0.407054 0.382716 0.000134 0.368964 0.412419 0.388872 0.000142 0.467017 0.460361 0.464615 0.001052 0.472464 0.469642 0.471011 0.001096 0.368137 0.409719 0.386811 0.000123 0.374139 0.415281 0.392979 0.000130 960.550000 973.560000 966.290967 454.930582 1088.120000 1062.710000 1077.119667 501.561240 7951.330000 7963.730000 7956.589367 869.055316
471 0.366222 0.409977 0.385826 0.000061 0.465419 0.468206 0.467482 0.000543 0.371182 0.412888 0.389909 0.000056 0.363438 0.407539 0.382745 0.000134 0.369006 0.412415 0.388907 0.000141 0.463218 0.465436 0.464168 0.001086 0.467620 0.470976 0.470797 0.001120 0.368427 0.410433 0.386816 0.000122 0.373937 0.415343 0.393002 0.000129 962.160000 975.790000 966.632833 460.686856 1086.960000 1064.650000 1077.090800 515.229234 7950.880000 7959.560000 7956.276367 884.033868
472 0.366059 0.410085 0.385788 0.000061 0.468129 0.464344 0.467580 0.000539 0.371163 0.412798 0.389877 0.000056 0.363684 0.407143 0.382717 0.000135 0.368434 0.413027 0.388858 0.000140 0.465465 0.466152 0.463991 0.001060 0.470792 0.462535 0.471170 0.001117 0.368773 0.410093 0.386781 0.000123 0.373552 0.415503 0.392974 0.000128 964.030000 975.630000 966.878200 460.896299 1082.980000 1064.470000 1077.123067 523.569048 7952.990000 7959.900000 7955.998733 895.273980
473 0.365740 0.409945 0.385726 0.000062 0.470148 0.467424 0.467510 0.000547 0.370960 0.412819 0.389815 0.000057 0.363333 0.406276 0.382669 0.000138 0.368146 0.413613 0.388782 0.000142 0.463527 0.466104 0.464063 0.001046 0.476770 0.468744 0.470957 0.001147 0.368343 0.409267 0.386739 0.000126 0.373577 0.416370 0.392891 0.000129 964.150000 973.730000 967.130133 462.742261 1088.220000 1057.730000 1077.136300 536.112103 7947.630000 7968.540000 7955.733567 905.319316
474 0.365703 0.409017 0.385636 0.000062 0.470291 0.467908 0.467412 0.000548 0.370933 0.411961 0.389725 0.000057 0.362981 0.405521 0.382611 0.000137 0.368426 0.412512 0.388662 0.000142 0.466478 0.465313 0.463796 0.001050 0.474105 0.470502 0.471028 0.001134 0.368156 0.408511 0.386670 0.000125 0.373710 0.415412 0.392780 0.000129 964.360000 973.480000 967.261700 464.493304 1086.150000 1063.770000 1077.139033 538.674990 7949.490000 7962.750000 7955.599267 905.120449
475 0.365817 0.409487 0.385638 0.000061 0.467986 0.462456 0.467471 0.000529 0.370925 0.412136 0.389730 0.000056 0.363524 0.406701 0.382588 0.000139 0.368109 0.412273 0.388689 0.000139 0.465402 0.456339 0.463661 0.001031 0.470570 0.468574 0.471280 0.001110 0.368618 0.409183 0.386641 0.000126 0.373232 0.415088 0.392819 0.000127 961.860000 971.820000 967.252133 466.442797 1087.070000 1064.510000 1077.246100 527.128869 7951.070000 7963.670000 7955.501767 879.607258
476 0.366007 0.409885 0.385644 0.000061 0.469783 0.464851 0.467272 0.000535 0.371196 0.412634 0.389725 0.000055 0.363205 0.405808 0.382538 0.000140 0.368808 0.413963 0.388749 0.000138 0.466520 0.462897 0.463679 0.001046 0.473045 0.466805 0.470864 0.001107 0.368371 0.408662 0.386595 0.000127 0.374020 0.416605 0.392855 0.000126 961.280000 972.610000 967.281267 471.145994 1084.660000 1064.000000 1077.183433 523.492528 7954.060000 7963.390000 7955.535300 867.830235
477 0.366133 0.409867 0.385665 0.000060 0.471015 0.461823 0.467226 0.000543 0.371377 0.412465 0.389743 0.000055 0.362666 0.406085 0.382515 0.000140 0.369600 0.413650 0.388816 0.000138 0.467807 0.461172 0.463519 0.001070 0.474222 0.462473 0.470934 0.001113 0.367923 0.408840 0.386565 0.000127 0.374831 0.416091 0.392922 0.000125 961.030000 974.810000 967.681467 481.354475 1083.980000 1064.990000 1076.907500 527.535455 7954.990000 7960.200000 7955.411033 877.112295
478 0.366137 0.409985 0.385670 0.000060 0.470313 0.465955 0.467269 0.000537 0.371346 0.412784 0.389750 0.000055 0.364006 0.407151 0.382634 0.000138 0.368268 0.412820 0.388706 0.000139 0.466216 0.463041 0.463585 0.001056 0.474410 0.468868 0.470953 0.001096 0.369117 0.409946 0.386682 0.000126 0.373575 0.415622 0.392818 0.000126 961.560000 976.380000 967.823500 476.913606 1086.250000 1064.170000 1076.535667 515.672166 7952.190000 7959.450000 7955.640833 856.577847
479 0.366584 0.409803 0.385702 0.000060 0.470278 0.463814 0.467333 0.000535 0.371768 0.412503 0.389784 0.000055 0.364257 0.407394 0.382584 0.000137 0.368911 0.412212 0.388821 0.000138 0.465939 0.466020 0.463423 0.001062 0.474617 0.461607 0.471242 0.001080 0.369341 0.410325 0.386626 0.000126 0.374196 0.414681 0.392942 0.000125 963.210000 974.310000 967.837133 472.410266 1086.240000 1063.620000 1076.425833 504.236218 7950.550000 7962.070000 7955.737033 835.586340
480 0.366323 0.409494 0.385719 0.000059 0.472709 0.463063 0.467172 0.000544 0.371643 0.412172 0.389792 0.000054 0.363014 0.404992 0.382638 0.000137 0.369633 0.413995 0.388799 0.000139 0.467347 0.457395 0.463114 0.001072 0.478072 0.468730 0.471231 0.001102 0.368230 0.407613 0.386662 0.000126 0.375055 0.416732 0.392921 0.000127 960.790000 971.180000 968.149000 474.202955 1085.500000 1068.950000 1076.161967 508.927875 7953.710000 7959.870000 7955.689033 839.848252
481 0.365905 0.409738 0.385770 0.000060 0.467114 0.468676 0.467282 0.000522 0.370965 0.412685 0.389845 0.000055 0.362626 0.405800 0.382734 0.000138 0.369184 0.413676 0.388805 0.000139 0.465220 0.466274 0.462992 0.001070 0.469008 0.471078 0.471571 0.001037 0.367756 0.408824 0.386747 0.000126 0.374175 0.416546 0.392943 0.000126 962.460000 970.530000 968.033933 478.974811 1082.220000 1065.310000 1076.141900 511.263347 7955.320000 7964.160000 7955.824167 844.391883
482 0.365710 0.410477 0.385792 0.000060 0.472265 0.460433 0.467135 0.000541 0.371038 0.412975 0.389859 0.000055 0.362570 0.406217 0.382816 0.000139 0.368850 0.414738 0.388768 0.000138 0.467324 0.457874 0.463098 0.001088 0.477207 0.462992 0.471172 0.001071 0.367808 0.408799 0.386830 0.000127 0.374268 0.417151 0.392888 0.000126 959.840000 975.550000 967.779400 481.535274 1082.820000 1062.580000 1075.880300 520.839222 7957.340000 7961.870000 7956.340300 851.372306
483 0.366175 0.410135 0.385746 0.000060 0.469729 0.466288 0.467325 0.000540 0.371353 0.412943 0.389825 0.000055 0.363083 0.404842 0.382816 0.000137 0.369266 0.415428 0.388677 0.000138 0.467795 0.460449 0.463114 0.001078 0.471662 0.472127 0.471536 0.001066 0.368319 0.407623 0.386831 0.000125 0.374386 0.418263 0.392820 0.000126 961.520000 976.430000 967.850433 485.341904 1083.400000 1066.850000 1075.842400 525.636453 7955.080000 7956.720000 7956.307167 856.037013
484 0.366042 0.409739 0.385745 0.000061 0.469464 0.467756 0.467200 0.000542 0.371213 0.412640 0.389818 0.000056 0.362684 0.408160 0.382850 0.000138 0.369399 0.411318 0.388641 0.000139 0.465812 0.461254 0.462910 0.001080 0.473115 0.474257 0.471490 0.001077 0.367841 0.410815 0.386853 0.000127 0.374585 0.414465 0.392783 0.000127 960.880000 973.450000 967.310733 486.669575 1084.870000 1064.570000 1075.897300 514.007326 7954.250000 7961.980000 7956.791967 842.755300
485 0.366052 0.409972 0.385788 0.000061 0.470322 0.466290 0.467123 0.000546 0.371266 0.412788 0.389855 0.000056 0.361983 0.407623 0.382855 0.000139 0.370122 0.412320 0.388722 0.000137 0.465244 0.460079 0.462932 0.001086 0.475401 0.472502 0.471313 0.001079 0.367146 0.410246 0.386859 0.000127 0.375386 0.415329 0.392851 0.000126 961.850000 977.680000 967.279567 488.826049 1084.890000 1057.880000 1075.952533 511.483113 7953.260000 7964.440000 7956.767900 840.223019
486 0.365967 0.410037 0.385827 0.000060 0.471996 0.463351 0.467339 0.000534 0.371268 0.412703 0.389902 0.000055 0.362117 0.406624 0.382827 0.000137 0.369816 0.413451 0.388826 0.000137 0.467880 0.459413 0.462976 0.001041 0.476112 0.467289 0.471702 0.001078 0.367405 0.409263 0.386835 0.000125 0.375131 0.416143 0.392970 0.000125 962.140000 973.270000 967.114867 480.842532 1083.900000 1063.100000 1075.869733 503.422275 7953.960000 7963.630000 7957.015400 834.501087
487 0.366072 0.409550 0.385839 0.000061 0.471547 0.463011 0.467333 0.000527 0.371346 0.412223 0.389914 0.000056 0.362541 0.409093 0.382812 0.000140 0.369603 0.410007 0.388867 0.000139 0.468849 0.457771 0.463403 0.001051 0.474245 0.468251 0.471264 0.001054 0.367857 0.411527 0.386841 0.000128 0.374835 0.412919 0.392987 0.000127 962.370000 977.000000 967.013467 482.282515 1085.560000 1064.540000 1076.012267 497.885807 7952.070000 7958.460000 7956.974267 845.066604
488 0.365900 0.410297 0.385841 0.000061 0.469070 0.471359 0.467232 0.000533 0.371058 0.413350 0.389911 0.000056 0.362749 0.409023 0.382749 0.000138 0.369050 0.411570 0.388933 0.000142 0.463095 0.466948 0.463236 0.001035 0.475045 0.475770 0.471229 0.001081 0.367766 0.411919 0.386773 0.000127 0.374350 0.414780 0.393048 0.000130 962.530000 976.760000 967.001767 480.976092 1083.980000 1059.590000 1075.981833 490.393908 7953.490000 7963.650000 7957.016400 843.342811
489 0.365734 0.410319 0.385800 0.000062 0.467842 0.471006 0.467515 0.000520 0.370840 0.413354 0.389886 0.000056 0.362446 0.406923 0.382688 0.000138 0.369022 0.413716 0.388912 0.000143 0.465252 0.469013 0.463779 0.001016 0.470432 0.473000 0.471251 0.001066 0.367586 0.410027 0.386743 0.000126 0.374093 0.416680 0.393029 0.000130 962.320000 976.690000 966.893967 476.603032 1085.230000 1067.230000 1075.771500 473.927687 7952.450000 7956.080000 7957.334533 822.979919
490 0.365417 0.410016 0.385791 0.000062 0.469450 0.465709 0.467724 0.000525 0.370618 0.412801 0.389887 0.000057 0.363331 0.407130 0.382680 0.000140 0.367502 0.412902 0.388901 0.000142 0.469610 0.461627 0.464064 0.001002 0.469291 0.469791 0.471385 0.001099 0.368645 0.409855 0.386749 0.000127 0.372592 0.415746 0.393026 0.000130 963.900000 972.810000 966.756567 480.555385 1083.820000 1064.170000 1075.961967 473.130341 7952.280000 7963.020000 7957.281467 830.167181
491 0.365799 0.409926 0.385691 0.000063 0.470133 0.465734 0.467552 0.000504 0.371016 0.412716 0.389784 0.000057 0.362532 0.407933 0.382542 0.000139 0.369066 0.411919 0.388840 0.000144 0.467910 0.459322 0.463977 0.000965 0.472357 0.472146 0.471127 0.001065 0.367801 0.410502 0.386614 0.000127 0.374231 0.414930 0.392954 0.000131 964.830000 973.630000 967.005500 473.652063 1081.170000 1065.510000 1075.526200 460.384493 7954.000000 7960.860000 7957.468300 814.137412
492 0.365493 0.409232 0.385624 0.000063 0.472875 0.465868 0.467361 0.000510 0.370862 0.412064 0.389711 0.000057 0.362146 0.405472 0.382548 0.000137 0.368839 0.412992 0.388700 0.000144 0.471924 0.464830 0.463940 0.000970 0.473826 0.466907 0.470783 0.001092 0.367635 0.408440 0.386617 0.000125 0.374089 0.415687 0.392804 0.000131 962.110000 976.710000 967.190200 469.607902 1082.790000 1061.820000 1075.466167 453.324550 7955.100000 7961.470000 7957.343633 806.937628
493 0.365622 0.409635 0.385551 0.000062 0.470665 0.470323 0.467574 0.000505 0.370875 0.412670 0.389652 0.000057 0.363139 0.404433 0.382569 0.000136 0.368106 0.414838 0.388533 0.000143 0.468648 0.468054 0.464224 0.000942 0.472683 0.472593 0.470923 0.001073 0.368415 0.407614 0.386652 0.000124 0.373334 0.417725 0.392653 0.000131 959.780000 976.950000 967.383367 462.624823 1080.560000 1060.960000 1075.405200 450.456889 7959.660000 7962.090000 7957.211433 807.099763
494 0.365760 0.409522 0.385495 0.000061 0.472906 0.461854 0.467992 0.000492 0.371117 0.412139 0.389620 0.000056 0.361494 0.405569 0.382535 0.000135 0.370025 0.413475 0.388455 0.000143 0.470347 0.462590 0.464495 0.000934 0.475466 0.461117 0.471488 0.001059 0.366937 0.408420 0.386633 0.000123 0.375297 0.415857 0.392607 0.000131 962.690000 974.720000 967.337633 464.939190 1080.820000 1065.180000 1075.222500 443.283349 7956.490000 7960.100000 7957.439867 818.210128
495 0.365623 0.409456 0.385497 0.000061 0.471180 0.466788 0.468036 0.000496 0.370901 0.412323 0.389624 0.000055 0.363590 0.406114 0.382611 0.000134 0.367656 0.412799 0.388383 0.000140 0.467663 0.465213 0.464590 0.000943 0.474697 0.468363 0.471482 0.001052 0.368793 0.409068 0.386710 0.000122 0.373008 0.415578 0.392538 0.000128 964.180000 975.920000 967.479167 457.584915 1082.410000 1064.680000 1074.887167 430.622543 7953.410000 7959.400000 7957.633667 810.713942
496 0.365486 0.409658 0.385529 0.000061 0.469353 0.461412 0.468207 0.000482 0.370680 0.412246 0.389663 0.000056 0.362864 0.406333 0.382577 0.000135 0.368109 0.412983 0.388481 0.000141 0.466569 0.459221 0.464790 0.000916 0.472137 0.463603 0.471623 0.001026 0.368049 0.408978 0.386688 0.000122 0.373311 0.415514 0.392638 0.000129 961.960000 973.470000 967.501833 460.101800 1079.930000 1062.010000 1074.788400 429.080615 7958.110000 7964.520000 7957.709767 807.562582
497 0.365243 0.409366 0.385499 0.000060 0.473246 0.467414 0.468098 0.000480 0.370643 0.412268 0.389629 0.000054 0.363182 0.407890 0.382579 0.000133 0.367303 0.410842 0.388419 0.000139 0.470723 0.465875 0.464788 0.000917 0.475770 0.468954 0.471407 0.001014 0.368559 0.410790 0.386690 0.000121 0.372726 0.413747 0.392568 0.000126 965.300000 969.710000 967.630167 456.528048 1080.920000 1065.230000 1074.566067 436.866536 7953.780000 7965.060000 7957.803767 822.995489
498 0.365290 0.409524 0.385511 0.000061 0.470035 0.466913 0.468137 0.000483 0.370527 0.412394 0.389642 0.000056 0.362041 0.406877 0.382528 0.000133 0.368539 0.412172 0.388494 0.000141 0.467665 0.461448 0.464576 0.000927 0.472405 0.472377 0.471698 0.001011 0.367322 0.409605 0.386630 0.000120 0.373733 0.415182 0.392655 0.000128 964.800000 972.240000 968.057167 457.336926 1080.570000 1062.500000 1074.365267 442.087638 7954.630000 7965.260000 7957.577567 839.432162
499 0.365280 0.409371 0.385533 0.000062 0.471377 0.467122 0.468295 0.000467 0.370585 0.412259 0.389671 0.000056 0.363408 0.405089 0.382589 0.000134 0.367153 0.413654 0.388477 0.000142 0.470224 0.462204 0.464730 0.000912 0.472530 0.472040 0.471859 0.000996 0.368748 0.407945 0.386696 0.000121 0.372422 0.416573 0.392647 0.000130 961.860000 973.730000 968.184700 450.916418 1079.580000 1063.840000 1073.846833 440.666728 7958.560000 7962.430000 7957.968467 838.608008
500 0.365807 0.410087 0.385555 0.000062 0.470200 0.463028 0.468295 0.000487 0.371026 0.412734 0.389692 0.000057 0.363919 0.407782 0.382621 0.000135 0.367695 0.412392 0.388488 0.000144 0.470550 0.456653 0.464579 0.000950 0.469851 0.469404 0.472010 0.001029 0.369250 0.410226 0.386719 0.000122 0.372803 0.415242 0.392664 0.000131 964.010000 977.370000 968.210867 445.018391 1081.110000 1063.760000 1073.787700 445.812495 7954.880000 7958.870000 7958.001433 822.057023
501 0.365502 0.410076 0.385502 0.000062 0.468267 0.462050 0.468257 0.000478 0.370640 0.412675 0.389640 0.000057 0.364055 0.407192 0.382625 0.000135 0.366948 0.412960 0.388379 0.000143 0.468873 0.462691 0.464607 0.000908 0.467661 0.461409 0.471906 0.001025 0.369296 0.409967 0.386724 0.000123 0.371984 0.415383 0.392555 0.000130 965.360000 979.080000 968.368167 441.469196 1079.880000 1062.390000 1073.595200 446.434218 7954.760000 7958.530000 7958.036633 811.616971
502 0.365746 0.409862 0.385475 0.000062 0.467626 0.463534 0.468212 0.000481 0.370840 0.412546 0.389612 0.000056 0.363459 0.405309 0.382585 0.000136 0.368033 0.414415 0.388364 0.000141 0.462705 0.464775 0.464300 0.000949 0.472546 0.462292 0.472125 0.000998 0.368421 0.408282 0.386671 0.000123 0.373259 0.416809 0.392552 0.000129 964.610000 977.250000 968.389800 440.514466 1081.450000 1060.800000 1073.315200 448.771629 7953.940000 7961.950000 7958.295000 819.900057
503 0.366043 0.409837 0.385458 0.000060 0.468691 0.461464 0.468277 0.000477 0.371176 0.412418 0.389599 0.000055 0.363667 0.405969 0.382474 0.000135 0.368419 0.413705 0.388441 0.000140 0.466002 0.455955 0.464576 0.000943 0.471380 0.466972 0.471978 0.000989 0.368784 0.408468 0.386579 0.000123 0.373567 0.416369 0.392618 0.000128 964.990000 974.570000 968.554467 439.714488 1082.400000 1056.810000 1073.123033 441.444327 7952.610000 7968.620000 7958.322500 798.095547
504 0.365785 0.409725 0.385419 0.000060 0.468726 0.463656 0.468283 0.000489 0.370932 0.412422 0.389562 0.000055 0.364179 0.405200 0.382353 0.000135 0.367391 0.414250 0.388485 0.000142 0.462444 0.460589 0.464534 0.000955 0.475007 0.466723 0.472033 0.001011 0.369093 0.407970 0.386462 0.000123 0.372772 0.416874 0.392662 0.000130 963.850000 976.280000 968.592200 435.907335 1078.600000 1061.480000 1072.974400 433.778105 7957.550000 7962.240000 7958.433400 780.962642
505 0.365965 0.409933 0.385400 0.000061 0.470476 0.468630 0.468424 0.000477 0.371190 0.412868 0.389551 0.000055 0.363302 0.406677 0.382229 0.000136 0.368627 0.413189 0.388570 0.000141 0.467143 0.460819 0.464738 0.000938 0.473809 0.476440 0.472109 0.000982 0.368494 0.409385 0.386355 0.000123 0.373886 0.416351 0.392747 0.000128 966.410000 974.390000 968.694300 425.560160 1078.580000 1063.000000 1072.790500 431.278831 7955.010000 7962.610000 7958.515200 764.370700
506 0.365761 0.409214 0.385396 0.000061 0.471319 0.467457 0.468304 0.000491 0.371039 0.412126 0.389541 0.000056 0.362984 0.404383 0.382185 0.000137 0.368539 0.414045 0.388606 0.000143 0.468630 0.463263 0.464732 0.000948 0.474009 0.471651 0.471875 0.001013 0.368266 0.407327 0.386313 0.000124 0.373813 0.416925 0.392770 0.000130 964.000000 975.730000 968.761167 428.487889 1078.330000 1063.420000 1072.568433 423.843448 7957.670000 7960.850000 7958.670400 759.655684
507 0.365666 0.410291 0.385439 0.000061 0.469236 0.467569 0.468368 0.000471 0.370844 0.413155 0.389585 0.000055 0.361672 0.406301 0.382242 0.000138 0.369660 0.414281 0.388635 0.000142 0.468660 0.461148 0.464813 0.000912 0.469811 0.473991 0.471923 0.001004 0.367022 0.409044 0.386370 0.000126 0.374667 0.417266 0.392800 0.000129 964.680000 976.400000 968.806833 426.841023 1081.060000 1059.970000 1072.240733 424.006275 7954.260000 7963.630000 7958.952433 750.721146
508 0.365889 0.409158 0.385421 0.000060 0.469150 0.468359 0.468131 0.000482 0.371052 0.412119 0.389556 0.000055 0.362818 0.405567 0.382210 0.000137 0.368960 0.412750 0.388632 0.000140 0.467089 0.463344 0.464933 0.000913 0.471210 0.473373 0.471329 0.001042 0.368032 0.408456 0.386346 0.000124 0.374072 0.415781 0.392766 0.000128 964.630000 975.320000 968.953533 421.727145 1081.960000 1060.780000 1072.032767 413.934233 7953.410000 7963.900000 7959.013700 737.569644
509 0.365402 0.409371 0.385460 0.000061 0.469477 0.465552 0.468483 0.000480 0.370606 0.412180 0.389611 0.000055 0.363149 0.405600 0.382256 0.000137 0.367655 0.413141 0.388663 0.000141 0.464581 0.461286 0.465289 0.000926 0.474374 0.469819 0.471678 0.001001 0.368221 0.408384 0.386408 0.000124 0.372991 0.415975 0.392814 0.000128 963.000000 976.830000 969.117167 419.358207 1080.770000 1063.580000 1071.744533 413.607935 7956.230000 7959.590000 7959.138300 729.190023
510 0.365775 0.409343 0.385418 0.000061 0.468416 0.465748 0.468599 0.000477 0.370907 0.412164 0.389578 0.000055 0.363596 0.404815 0.382148 0.000134 0.367954 0.413872 0.388689 0.000143 0.464642 0.458415 0.465286 0.000930 0.472190 0.473082 0.471912 0.000975 0.368649 0.407495 0.386304 0.000122 0.373166 0.416832 0.392851 0.000131 964.180000 978.350000 969.205867 412.720656 1082.700000 1058.940000 1071.616033 407.979216 7953.120000 7962.710000 7959.178100 707.233442
511 0.365644 0.409862 0.385460 0.000061 0.472927 0.465761 0.468409 0.000483 0.371008 0.412657 0.389607 0.000055 0.362852 0.405790 0.382320 0.000136 0.368435 0.413934 0.388600 0.000140 0.467703 0.463231 0.464720 0.000962 0.478150 0.468291 0.472099 0.000967 0.368095 0.408662 0.386440 0.000123 0.373921 0.416652 0.392775 0.000128 965.450000 972.940000 969.322933 402.038648 1081.030000 1061.330000 1071.426967 401.442186 7953.520000 7965.730000 7959.250100 699.721312
512 0.365930 0.410187 0.385449 0.000061 0.471278 0.464961 0.468343 0.000490 0.371197 0.412926 0.389594 0.000056 0.362524 0.406809 0.382290 0.000136 0.369335 0.413565 0.388608 0.000139 0.468074 0.462144 0.464958 0.000948 0.474482 0.467778 0.471728 0.001010 0.367802 0.409576 0.386424 0.000123 0.374593 0.416276 0.392764 0.000127 963.910000 974.060000 969.450567 397.424285 1082.850000 1059.480000 1071.428933 404.928910 7953.240000 7966.460000 7959.120500 692.192413
513 0.365858 0.409299 0.385532 0.000061 0.469601 0.467518 0.468310 0.000489 0.371045 0.412210 0.389671 0.000056 0.364183 0.406689 0.382325 0.000135 0.367533 0.411909 0.388739 0.000141 0.465472 0.461790 0.464862 0.000947 0.473731 0.473247 0.471759 0.000995 0.369247 0.409444 0.386452 0.000122 0.372843 0.414976 0.392890 0.000129 964.890000 976.610000 969.679433 403.087675 1082.160000 1059.420000 1071.227033 407.707539 7952.950000 7963.970000 7959.093533 699.236871
514 0.366087 0.409835 0.385557 0.000062 0.471608 0.464335 0.468223 0.000493 0.371363 0.412560 0.389691 0.000056 0.363305 0.405141 0.382342 0.000138 0.368869 0.414528 0.388773 0.000141 0.472394 0.455422 0.464929 0.000940 0.470821 0.473247 0.471516 0.001025 0.368760 0.407655 0.386471 0.000125 0.373967 0.417464 0.392910 0.000129 966.120000 978.360000 969.545800 406.835235 1079.350000 1059.710000 1071.112533 412.522603 7954.530000 7961.930000 7959.341667 710.591609
515 0.366125 0.409764 0.385521 0.000060 0.471166 0.464426 0.468206 0.000498 0.371377 0.412497 0.389655 0.000055 0.362444 0.405592 0.382271 0.000137 0.369806 0.413936 0.388771 0.000140 0.469210 0.461516 0.465123 0.000930 0.473122 0.467337 0.471289 0.001051 0.367782 0.408389 0.386414 0.000124 0.374972 0.416606 0.392897 0.000128 965.420000 975.840000 969.352000 420.279272 1081.200000 1055.790000 1071.068633 420.460393 7953.380000 7968.370000 7959.579367 736.740060
516 0.366274 0.409700 0.385590 0.000060 0.469474 0.465233 0.467967 0.000496 0.371434 0.412477 0.389709 0.000055 0.362870 0.407778 0.382248 0.000136 0.369677 0.411622 0.388932 0.000139 0.466376 0.462415 0.464998 0.000926 0.472572 0.468051 0.470936 0.001064 0.368046 0.410510 0.386386 0.000124 0.374822 0.414444 0.393032 0.000128 966.480000 976.530000 969.449800 416.093870 1079.620000 1056.920000 1071.194867 429.464924 7953.900000 7966.550000 7959.355333 750.380314
517 0.366235 0.410398 0.385603 0.000060 0.470043 0.466509 0.468377 0.000494 0.371425 0.413203 0.389742 0.000055 0.363836 0.407777 0.382118 0.000135 0.368633 0.413018 0.389087 0.000139 0.470431 0.462667 0.465013 0.000928 0.469655 0.470350 0.471741 0.001054 0.369165 0.410522 0.386263 0.000123 0.373685 0.415885 0.393220 0.000128 964.930000 976.210000 969.544233 418.962791 1078.760000 1057.910000 1071.123567 431.656476 7956.310000 7965.880000 7959.332200 753.718953
518 0.365691 0.409637 0.385654 0.000060 0.470691 0.467138 0.468330 0.000497 0.370941 0.412512 0.389788 0.000055 0.362571 0.406469 0.382152 0.000137 0.368812 0.412805 0.389156 0.000139 0.468412 0.464711 0.464928 0.000958 0.472971 0.469564 0.471732 0.001036 0.367863 0.409381 0.386291 0.000125 0.374020 0.415643 0.393285 0.000128 965.340000 982.260000 969.673433 423.399893 1083.040000 1055.910000 1071.039833 440.521904 7951.620000 7961.830000 7959.286733 767.486473
519 0.365871 0.409235 0.385657 0.000060 0.471969 0.461573 0.468269 0.000499 0.371176 0.411852 0.389788 0.000055 0.362415 0.404362 0.382198 0.000136 0.369327 0.414108 0.389116 0.000139 0.465734 0.457969 0.464754 0.000959 0.478205 0.465177 0.471784 0.001073 0.367581 0.407042 0.386326 0.000124 0.374771 0.416661 0.393249 0.000128 964.580000 978.490000 969.835533 430.928254 1081.520000 1060.390000 1071.175467 446.388079 7953.900000 7961.120000 7958.989000 780.696933
520 0.365917 0.409820 0.385707 0.000061 0.473248 0.464075 0.468251 0.000514 0.371284 0.412533 0.389834 0.000056 0.363277 0.406798 0.382276 0.000140 0.368558 0.412843 0.389137 0.000141 0.470505 0.459270 0.464656 0.001004 0.475990 0.468880 0.471847 0.001083 0.368638 0.409421 0.386395 0.000127 0.373929 0.415645 0.393273 0.000129 966.080000 975.900000 969.826433 428.707570 1081.600000 1057.550000 1071.317400 457.157369 7952.320000 7966.550000 7958.856167 791.327781
521 0.366045 0.409955 0.385673 0.000062 0.470649 0.466379 0.468188 0.000515 0.371275 0.412776 0.389799 0.000056 0.362373 0.406039 0.382182 0.000139 0.369716 0.413872 0.389164 0.000144 0.467908 0.467019 0.464681 0.000981 0.473389 0.465739 0.471696 0.001091 0.367650 0.409088 0.386307 0.000126 0.374900 0.416465 0.393291 0.000132 961.450000 977.780000 969.824433 425.397762 1080.590000 1055.170000 1071.517467 460.995127 7957.960000 7967.050000 7958.658100 790.680383
522 0.365738 0.409767 0.385530 0.000061 0.470541 0.464704 0.468190 0.000516 0.370978 0.412514 0.389663 0.000056 0.363027 0.405744 0.381957 0.000137 0.368449 0.413791 0.389104 0.000143 0.470676 0.460501 0.464565 0.001005 0.470407 0.468907 0.471816 0.001070 0.368409 0.408481 0.386087 0.000124 0.373547 0.416547 0.393240 0.000131 963.310000 975.900000 969.763300 430.711079 1080.460000 1054.540000 1071.791300 458.865508 7956.230000 7969.560000 7958.445400 795.254171
523 0.365885 0.409046 0.385546 0.000061 0.470520 0.458652 0.468069 0.000517 0.371117 0.411526 0.389672 0.000056 0.363299 0.405016 0.381965 0.000137 0.368471 0.413076 0.389127 0.000141 0.466302 0.448894 0.464465 0.001019 0.474738 0.468411 0.471672 0.001068 0.368449 0.407210 0.386090 0.000124 0.373785 0.415843 0.393254 0.000129 964.220000 977.340000 969.671033 427.840617 1084.570000 1058.900000 1072.099933 460.487511 7951.210000 7963.760000 7958.229033 804.548165
524 0.365825 0.409320 0.385465 0.000061 0.470942 0.463352 0.468341 0.000507 0.371081 0.412022 0.389609 0.000056 0.363486 0.404875 0.381868 0.000136 0.368165 0.413765 0.389062 0.000143 0.468335 0.458535 0.464648 0.001017 0.473549 0.468169 0.472034 0.001039 0.368728 0.407558 0.386007 0.000123 0.373434 0.416485 0.393211 0.000131 963.710000 979.390000 969.477100 428.787299 1080.860000 1058.410000 1072.179833 463.766963 7955.430000 7962.200000 7958.343067 809.813008
525 0.366107 0.409560 0.385412 0.000060 0.469558 0.467834 0.468359 0.000501 0.371280 0.412474 0.389559 0.000055 0.363798 0.403482 0.381815 0.000134 0.368416 0.415638 0.389009 0.000143 0.461392 0.463043 0.464514 0.000997 0.477724 0.472625 0.472205 0.001026 0.368678 0.406460 0.385950 0.000122 0.373882 0.418488 0.393168 0.000131 967.370000 976.460000 969.157800 435.349670 1082.620000 1057.590000 1072.198333 458.349435 7950.010000 7965.950000 7958.643867 813.261779
526 0.366094 0.409137 0.385477 0.000059 0.469438 0.468826 0.468266 0.000500 0.371261 0.412122 0.389617 0.000054 0.363561 0.404733 0.381933 0.000134 0.368627 0.413541 0.389022 0.000140 0.464724 0.461829 0.464333 0.001007 0.474153 0.475822 0.472199 0.001026 0.368620 0.407588 0.386053 0.000123 0.373903 0.416655 0.393181 0.000127 960.850000 973.630000 968.888400 436.872861 1079.720000 1060.980000 1072.153600 460.271419 7959.430000 7965.390000 7958.958000 812.054420
527 0.365935 0.409838 0.385447 0.000059 0.469265 0.468949 0.468050 0.000509 0.371101 0.412793 0.389577 0.000054 0.362686 0.405136 0.381939 0.000134 0.369183 0.414539 0.388955 0.000139 0.466685 0.464916 0.464152 0.001027 0.471845 0.472982 0.471948 0.001038 0.367886 0.408125 0.386050 0.000122 0.374316 0.417461 0.393104 0.000127 962.130000 975.390000 968.648733 438.483485 1083.950000 1060.350000 1072.397667 458.932561 7953.920000 7964.260000 7958.953600 822.349223
528 0.366094 0.409223 0.385438 0.000059 0.470968 0.464000 0.467904 0.000524 0.371337 0.411962 0.389561 0.000054 0.361506 0.404420 0.381906 0.000132 0.370682 0.414025 0.388970 0.000138 0.466798 0.462825 0.463792 0.001044 0.475138 0.465174 0.472017 0.001060 0.366770 0.407340 0.386000 0.000120 0.375905 0.416583 0.393123 0.000126 964.670000 978.510000 968.780900 437.182744 1081.340000 1057.820000 1072.527367 463.328946 7953.990000 7963.670000 7958.691733 829.301877
529 0.365936 0.409546 0.385489 0.000060 0.470201 0.470660 0.467984 0.000524 0.371149 0.412602 0.389613 0.000055 0.362998 0.405670 0.381919 0.000132 0.368874 0.413422 0.389058 0.000141 0.468444 0.468821 0.463910 0.001059 0.471957 0.472499 0.472058 0.001044 0.368270 0.408828 0.386019 0.000121 0.374028 0.416375 0.393208 0.000129 963.440000 972.510000 968.747533 436.293129 1078.970000 1062.560000 1072.412200 464.226107 7957.590000 7964.930000 7958.840267 829.323685
530 0.365517 0.410116 0.385484 0.000060 0.469845 0.466822 0.467857 0.000527 0.370734 0.412951 0.389602 0.000055 0.362322 0.405547 0.382020 0.000133 0.368713 0.414684 0.388947 0.000139 0.463187 0.463617 0.463758 0.001069 0.476504 0.470027 0.471957 0.001039 0.367365 0.408451 0.386107 0.000121 0.374102 0.417451 0.393098 0.000127 962.540000 977.520000 968.693533 444.092332 1081.080000 1059.100000 1072.436367 466.615796 7956.380000 7963.380000 7958.870100 839.601928
531 0.365946 0.409208 0.385539 0.000060 0.472850 0.466722 0.467789 0.000529 0.371291 0.412083 0.389652 0.000055 0.363637 0.405712 0.382087 0.000133 0.368255 0.412703 0.388992 0.000140 0.467514 0.461693 0.463703 0.001088 0.478186 0.471752 0.471874 0.001027 0.368831 0.408511 0.386167 0.000121 0.373751 0.415656 0.393136 0.000127 963.460000 976.750000 968.842567 446.539547 1082.360000 1061.500000 1072.470733 468.509710 7954.180000 7961.750000 7958.686700 852.625386
532 0.365566 0.409552 0.385612 0.000060 0.468278 0.468341 0.467604 0.000530 0.370701 0.412492 0.389712 0.000055 0.361276 0.403195 0.382122 0.000134 0.369855 0.415910 0.389102 0.000140 0.466425 0.465362 0.463397 0.001078 0.470131 0.471319 0.471811 0.001024 0.366533 0.406303 0.386186 0.000122 0.374869 0.418680 0.393237 0.000127 962.410000 974.980000 968.816233 453.872714 1083.230000 1062.530000 1072.454167 472.267732 7954.360000 7962.490000 7958.729600 864.054630
533 0.365816 0.410075 0.385654 0.000061 0.471244 0.466815 0.467770 0.000528 0.371087 0.412912 0.389759 0.000056 0.363194 0.404145 0.382197 0.000135 0.368437 0.416005 0.389110 0.000141 0.466830 0.463077 0.463448 0.001111 0.475657 0.470554 0.472091 0.001019 0.368376 0.407092 0.386260 0.000123 0.373798 0.418733 0.393259 0.000128 963.300000 977.690000 968.749500 465.592526 1081.280000 1059.860000 1072.362833 482.468449 7955.420000 7962.450000 7958.887667 884.736209
534 0.365886 0.409170 0.385572 0.000061 0.468322 0.467571 0.467697 0.000527 0.371008 0.412090 0.389679 0.000056 0.362793 0.406092 0.382105 0.000137 0.368978 0.412247 0.389040 0.000140 0.464729 0.460879 0.463506 0.001107 0.471915 0.474264 0.471888 0.001028 0.367890 0.408832 0.386175 0.000125 0.374125 0.415348 0.393182 0.000128 960.100000 978.550000 968.614800 470.854519 1083.360000 1057.720000 1072.525767 482.486874 7956.540000 7963.730000 7958.859433 896.195227
535 0.365885 0.409026 0.385477 0.000062 0.469225 0.463403 0.467652 0.000530 0.371052 0.411745 0.389586 0.000056 0.362520 0.405052 0.381931 0.000136 0.369250 0.413001 0.389023 0.000141 0.464437 0.461313 0.463716 0.001104 0.474012 0.465493 0.471588 0.001038 0.367616 0.407865 0.386021 0.000123 0.374488 0.415626 0.393151 0.000129 963.570000 975.760000 968.568767 480.348670 1081.130000 1060.440000 1072.360733 482.831675 7955.300000 7963.800000 7959.070500 908.125990
536 0.365530 0.408950 0.385328 0.000061 0.468518 0.468016 0.467556 0.000545 0.370680 0.411903 0.389440 0.000056 0.362812 0.402817 0.381771 0.000135 0.368249 0.415083 0.388886 0.000142 0.465445 0.462394 0.463581 0.001132 0.471591 0.473638 0.471530 0.001049 0.367943 0.405796 0.385861 0.000123 0.373416 0.418011 0.393018 0.000129 960.410000 975.670000 968.567133 480.970708 1078.070000 1057.410000 1072.313167 486.092056 7961.520000 7966.920000 7959.119700 913.522121
537 0.365625 0.409435 0.385268 0.000060 0.469887 0.465274 0.467813 0.000539 0.370838 0.412227 0.389396 0.000055 0.361824 0.402741 0.381730 0.000134 0.369426 0.416129 0.388807 0.000141 0.468781 0.462801 0.464025 0.001114 0.470992 0.467746 0.471602 0.001045 0.367172 0.405744 0.385845 0.000122 0.374504 0.418710 0.392946 0.000128 961.370000 975.980000 968.444867 486.216370 1079.050000 1056.540000 1072.322833 480.112438 7959.580000 7967.480000 7959.232300 910.593063
538 0.365931 0.409702 0.385171 0.000060 0.468159 0.464286 0.467803 0.000537 0.371043 0.412431 0.389303 0.000055 0.364045 0.404636 0.381722 0.000134 0.367818 0.414768 0.388621 0.000140 0.465358 0.456880 0.464166 0.001093 0.470959 0.471693 0.471441 0.001057 0.369110 0.407248 0.385844 0.000122 0.372975 0.417614 0.392762 0.000127 963.080000 979.350000 968.450100 480.687309 1081.610000 1055.570000 1072.088800 476.509837 7955.310000 7965.080000 7959.461100 892.534162
539 0.365691 0.409649 0.385142 0.000059 0.466676 0.468857 0.468119 0.000531 0.370740 0.412610 0.389291 0.000054 0.363495 0.406494 0.381752 0.000136 0.367886 0.412805 0.388532 0.000138 0.464026 0.462756 0.464592 0.001056 0.469326 0.474958 0.471646 0.001071 0.368522 0.409307 0.385894 0.000123 0.372958 0.415913 0.392688 0.000125 963.790000 975.910000 968.533633 476.716013 1082.510000 1058.290000 1071.963733 467.143248 7953.700000 7965.800000 7959.502633 869.672459
540 0.365392 0.409157 0.385172 0.000060 0.472246 0.467041 0.467985 0.000534 0.370735 0.412051 0.389313 0.000054 0.361951 0.405676 0.381730 0.000137 0.368834 0.412639 0.388614 0.000139 0.468944 0.461633 0.464732 0.001051 0.475547 0.472450 0.471238 0.001100 0.367300 0.408473 0.385880 0.000124 0.374170 0.415630 0.392745 0.000126 960.220000 974.290000 968.464967 473.634251 1082.300000 1058.910000 1071.870800 466.647890 7957.480000 7966.800000 7959.664233 865.234874
541 0.365012 0.409349 0.385169 0.000060 0.470142 0.466241 0.467959 0.000516 0.370268 0.412194 0.389309 0.000055 0.361896 0.406104 0.381669 0.000138 0.368128 0.412595 0.388669 0.000138 0.465319 0.464933 0.464445 0.001038 0.474965 0.467549 0.471474 0.001039 0.367067 0.409045 0.385808 0.000126 0.373470 0.415342 0.392810 0.000125 961.100000 977.570000 968.384800 473.775984 1084.190000 1058.540000 1071.832967 468.313776 7954.710000 7963.890000 7959.782233 870.844100
542 0.365310 0.408872 0.385134 0.000060 0.469769 0.464838 0.468003 0.000511 0.370533 0.411670 0.389278 0.000054 0.362227 0.406629 0.381662 0.000136 0.368393 0.411114 0.388607 0.000135 0.467568 0.454482 0.464458 0.001024 0.471970 0.475193 0.471547 0.001030 0.367494 0.409021 0.385801 0.000123 0.373572 0.414318 0.392754 0.000123 962.110000 978.400000 968.411367 468.939894 1082.120000 1061.040000 1071.786433 473.272442 7955.770000 7960.560000 7959.802200 880.248611
543 0.365482 0.408775 0.385260 0.000061 0.469153 0.467177 0.467857 0.000516 0.370665 0.411695 0.389390 0.000055 0.363111 0.405849 0.381746 0.000137 0.367853 0.411700 0.388774 0.000139 0.463176 0.461823 0.464522 0.001032 0.475131 0.472530 0.471193 0.001029 0.368114 0.408648 0.385885 0.000124 0.373217 0.414742 0.392894 0.000126 962.270000 976.740000 968.620100 464.703781 1081.950000 1059.030000 1071.602067 481.742353 7955.780000 7964.230000 7959.777833 892.366820
544 0.365151 0.408970 0.385250 0.000061 0.470756 0.464680 0.468168 0.000503 0.370431 0.411755 0.389396 0.000056 0.362865 0.405940 0.381820 0.000136 0.367438 0.411999 0.388679 0.000139 0.470078 0.456709 0.464751 0.001024 0.471435 0.472652 0.471585 0.001015 0.368225 0.408479 0.385967 0.000123 0.372637 0.415032 0.392825 0.000127 964.590000 973.180000 968.602933 474.519627 1082.600000 1057.090000 1071.531467 481.181603 7952.810000 7969.730000 7959.865600 904.239560
545 0.365017 0.409677 0.385161 0.000062 0.474161 0.460421 0.468202 0.000500 0.370474 0.412214 0.389313 0.000057 0.361567 0.407019 0.381755 0.000138 0.368467 0.412335 0.388568 0.000140 0.469570 0.456440 0.464761 0.001000 0.478752 0.464403 0.471642 0.001013 0.366967 0.409490 0.385905 0.000125 0.373981 0.414938 0.392721 0.000127 963.370000 977.180000 968.460567 473.806965 1081.280000 1060.450000 1071.461967 473.321400 7955.350000 7962.370000 7960.077467 891.571620
546 0.365094 0.409610 0.385128 0.000063 0.472005 0.469419 0.468182 0.000513 0.370440 0.412600 0.389281 0.000057 0.362364 0.406296 0.381703 0.000136 0.367825 0.412923 0.388553 0.000142 0.468448 0.465624 0.464572 0.001037 0.475563 0.473214 0.471792 0.001024 0.367668 0.409263 0.385847 0.000123 0.373212 0.415938 0.392715 0.000129 962.090000 979.860000 968.499633 468.914166 1083.020000 1061.020000 1071.564033 470.929916 7954.890000 7959.120000 7959.936333 887.655864
547 0.364779 0.409655 0.385047 0.000063 0.468705 0.460157 0.467877 0.000510 0.369975 0.412181 0.389189 0.000058 0.362400 0.406678 0.381565 0.000136 0.367156 0.412633 0.388530 0.000142 0.462401 0.451189 0.464320 0.001053 0.475010 0.469125 0.471433 0.001008 0.367400 0.408903 0.385703 0.000123 0.372549 0.415458 0.392675 0.000129 962.170000 973.090000 968.454967 465.569123 1082.460000 1060.870000 1071.225433 469.430824 7955.370000 7966.040000 7960.319600 871.386049
548 0.364563 0.410079 0.384936 0.000063 0.470413 0.462038 0.468307 0.000504 0.369856 0.412677 0.389104 0.000057 0.361808 0.406177 0.381558 0.000136 0.367318 0.413982 0.388313 0.000141 0.465320 0.454950 0.464714 0.001050 0.475506 0.469127 0.471901 0.000975 0.366984 0.408616 0.385716 0.000124 0.372728 0.416739 0.392493 0.000128 963.810000 975.700000 968.363967 456.147182 1082.350000 1058.190000 1071.274967 463.445019 7953.840000 7966.110000 7960.361067 850.366269
549 0.364466 0.409073 0.384840 0.000063 0.470193 0.457322 0.468234 0.000518 0.369752 0.411486 0.389010 0.000057 0.361743 0.404770 0.381561 0.000136 0.367189 0.413377 0.388119 0.000141 0.464441 0.450172 0.464407 0.001078 0.475945 0.464473 0.472062 0.000996 0.366877 0.407040 0.385703 0.000123 0.372626 0.415932 0.392316 0.000128 964.530000 976.310000 968.413433 452.600798 1078.930000 1064.570000 1071.371667 453.222591 7956.540000 7959.120000 7960.214900 842.564327
550 0.365011 0.408945 0.384755 0.000062 0.473170 0.464422 0.468386 0.000525 0.370419 0.411719 0.388937 0.000057 0.362919 0.404359 0.381381 0.000135 0.367102 0.413531 0.388129 0.000141 0.471625 0.463488 0.464574 0.001071 0.474716 0.465356 0.472198 0.001036 0.368355 0.407316 0.385541 0.000122 0.372483 0.416122 0.392332 0.000129 961.750000 977.430000 968.182933 454.097316 1082.970000 1064.550000 1071.350700 449.422533 7955.280000 7958.020000 7960.466367 844.863615
551 0.364600 0.409089 0.384683 0.000063 0.469616 0.463256 0.468314 0.000523 0.369851 0.411797 0.388864 0.000057 0.362339 0.405691 0.381318 0.000137 0.366862 0.412486 0.388047 0.000142 0.467029 0.458048 0.464329 0.001079 0.472202 0.468464 0.472299 0.000999 0.367573 0.408309 0.385469 0.000124 0.372129 0.415285 0.392260 0.000129 962.510000 979.080000 968.147733 453.039835 1080.610000 1057.650000 1071.343700 443.550290 7956.880000 7963.270000 7960.508567 827.735118
552 0.364958 0.408986 0.384627 0.000062 0.469440 0.468574 0.468377 0.000524 0.370182 0.411966 0.388815 0.000056 0.363245 0.404852 0.381315 0.000137 0.366670 0.413120 0.387939 0.000142 0.463945 0.464284 0.464146 0.001079 0.474935 0.472864 0.472608 0.001007 0.368280 0.407824 0.385457 0.000125 0.372083 0.416107 0.392173 0.000129 960.240000 976.090000 968.236333 447.171993 1078.900000 1058.440000 1071.311500 432.687800 7960.860000 7965.470000 7960.452167 806.359574
553 0.364485 0.409043 0.384587 0.000063 0.471930 0.463864 0.468564 0.000519 0.369857 0.411784 0.388786 0.000057 0.364131 0.406973 0.381283 0.000139 0.364838 0.411113 0.387890 0.000142 0.468951 0.460281 0.464088 0.001063 0.474910 0.467447 0.473040 0.000992 0.369372 0.409639 0.385424 0.000126 0.370342 0.413930 0.392148 0.000128 960.920000 970.750000 968.271900 446.012579 1082.510000 1057.390000 1071.152800 424.322394 7956.570000 7971.860000 7960.575300 788.867379
554 0.364360 0.408650 0.384581 0.000063 0.470862 0.466756 0.468588 0.000502 0.369685 0.411555 0.388781 0.000057 0.361258 0.404423 0.381288 0.000136 0.367463 0.412877 0.387873 0.000144 0.466594 0.464294 0.464014 0.001025 0.475130 0.469218 0.473163 0.000961 0.366524 0.407416 0.385425 0.000123 0.372847 0.415694 0.392137 0.000130 962.870000 973.670000 968.258900 442.657729 1080.690000 1056.830000 1070.838200 418.178337 7956.440000 7969.500000 7960.902900 780.225331
555 0.364889 0.409428 0.384522 0.000062 0.470071 0.461723 0.468316 0.000495 0.370148 0.412043 0.388712 0.000057 0.363510 0.406129 0.381198 0.000134 0.366268 0.412728 0.387847 0.000144 0.463296 0.458546 0.463668 0.001053 0.476846 0.464899 0.472964 0.000934 0.368500 0.408750 0.385321 0.000122 0.371797 0.415337 0.392103 0.000130 960.590000 975.900000 968.147567 439.451326 1078.210000 1056.520000 1070.878633 413.756648 7961.200000 7967.580000 7960.973800 770.437755
556 0.364419 0.409052 0.384505 0.000062 0.471231 0.464089 0.468569 0.000504 0.369759 0.411804 0.388708 0.000057 0.363369 0.405827 0.381262 0.000133 0.365469 0.412278 0.387747 0.000145 0.467985 0.462704 0.464014 0.001062 0.474477 0.465473 0.473124 0.000954 0.368600 0.408671 0.385400 0.000122 0.370919 0.414938 0.392016 0.000131 962.500000 974.400000 968.256900 440.412791 1077.830000 1056.920000 1070.816967 405.688411 7959.670000 7968.680000 7960.926133 765.542108
557 0.364516 0.408940 0.384433 0.000062 0.474171 0.463720 0.468920 0.000487 0.369999 0.411679 0.388657 0.000056 0.361953 0.405538 0.381302 0.000132 0.367079 0.412343 0.387564 0.000147 0.467026 0.459073 0.464050 0.001046 0.481316 0.468366 0.473791 0.000908 0.367207 0.408214 0.385439 0.000120 0.372791 0.415144 0.391876 0.000133 962.190000 977.450000 968.402500 430.386623 1076.740000 1056.740000 1070.837033 406.152181 7961.070000 7965.810000 7960.760467 762.767592
558 0.364668 0.409012 0.384449 0.000062 0.471660 0.465341 0.468734 0.000501 0.370018 0.411829 0.388664 0.000056 0.362647 0.406519 0.381389 0.000130 0.366690 0.411506 0.387510 0.000144 0.467679 0.459730 0.464108 0.001072 0.475641 0.470952 0.473360 0.000943 0.367898 0.409179 0.385525 0.000118 0.372137 0.414478 0.391802 0.000130 963.340000 974.850000 968.372800 428.586821 1080.050000 1056.710000 1070.685467 404.511725 7956.610000 7968.440000 7960.941733 756.189993
559 0.364868 0.408221 0.384414 0.000061 0.473315 0.465814 0.468582 0.000498 0.370290 0.411101 0.388622 0.000056 0.362676 0.405095 0.381448 0.000129 0.367059 0.411347 0.387380 0.000144 0.467328 0.456450 0.463744 0.001062 0.479302 0.475178 0.473419 0.000953 0.367909 0.407662 0.385563 0.000117 0.372672 0.414539 0.391682 0.000130 958.980000 972.530000 968.333200 427.439668 1077.290000 1059.550000 1070.631333 408.133540 7963.730000 7967.920000 7961.035467 749.158942
560 0.364432 0.408460 0.384434 0.000061 0.468075 0.461000 0.468470 0.000509 0.369614 0.411087 0.388636 0.000055 0.361999 0.404889 0.381536 0.000130 0.366865 0.412031 0.387333 0.000142 0.463680 0.459044 0.464029 0.001067 0.472471 0.462955 0.472911 0.000974 0.367083 0.407596 0.385661 0.000118 0.372145 0.414577 0.391612 0.000129 961.730000 974.130000 968.312200 425.984093 1077.890000 1059.390000 1070.401467 414.292113 7960.380000 7966.480000 7961.286333 757.309495
561 0.364820 0.408422 0.384473 0.000061 0.468711 0.463697 0.468545 0.000514 0.370015 0.411186 0.388676 0.000055 0.362892 0.405015 0.381698 0.000132 0.366748 0.411829 0.387248 0.000143 0.463396 0.460547 0.463920 0.001078 0.474026 0.466846 0.473170 0.000992 0.367917 0.407792 0.385809 0.000120 0.372112 0.414580 0.391544 0.000130 963.620000 973.290000 968.302867 435.609941 1079.330000 1058.520000 1070.292733 422.599397 7957.050000 7968.190000 7961.404400 772.714450
562 0.364917 0.408623 0.384553 0.000061 0.471399 0.461365 0.468421 0.000518 0.370241 0.411260 0.388747 0.000056 0.362438 0.405938 0.381892 0.000134 0.367397 0.411307 0.387215 0.000142 0.466371 0.457241 0.463539 0.001117 0.476426 0.465489 0.473302 0.000963 0.367634 0.408503 0.385974 0.000122 0.372848 0.414016 0.391519 0.000129 964.000000 975.780000 968.277500 434.808913 1077.370000 1056.780000 1070.072067 432.019332 7958.630000 7967.440000 7961.650433 779.643091
563 0.364923 0.409165 0.384606 0.000061 0.472028 0.466806 0.468449 0.000514 0.370278 0.412047 0.388798 0.000056 0.363133 0.404613 0.381913 0.000136 0.366713 0.413717 0.387298 0.000142 0.465841 0.461107 0.463462 0.001092 0.478214 0.472504 0.473436 0.000966 0.368268 0.407438 0.385991 0.000124 0.372288 0.416656 0.391605 0.000129 964.660000 974.990000 968.384000 435.108242 1074.980000 1059.160000 1070.002300 433.143710 7960.360000 7965.850000 7961.613700 780.255254
564 0.364996 0.409079 0.384591 0.000061 0.470036 0.470725 0.468541 0.000510 0.370248 0.412161 0.388788 0.000056 0.362950 0.405465 0.381784 0.000136 0.367042 0.412694 0.387397 0.000142 0.465452 0.461909 0.463421 0.001097 0.474621 0.479541 0.473661 0.000936 0.368075 0.408287 0.385866 0.000124 0.372421 0.416036 0.391710 0.000129 962.560000 973.070000 968.364867 427.866782 1078.230000 1055.650000 1069.916367 428.639330 7959.210000 7971.280000 7961.718767 774.965613
565 0.364962 0.409122 0.384635 0.000060 0.473132 0.464302 0.468368 0.000512 0.370371 0.411881 0.388822 0.000055 0.363614 0.406165 0.381804 0.000136 0.366310 0.412079 0.387467 0.000139 0.466166 0.457561 0.463385 0.001091 0.480098 0.471043 0.473350 0.000952 0.368741 0.408735 0.385883 0.000123 0.372000 0.415027 0.391761 0.000127 963.150000 971.700000 968.267133 423.912442 1080.970000 1058.090000 1069.794733 418.916311 7955.880000 7970.210000 7961.938133 761.501643
566 0.365294 0.408574 0.384623 0.000060 0.467287 0.466039 0.468426 0.000502 0.370394 0.411448 0.388813 0.000055 0.362200 0.405214 0.381909 0.000136 0.368389 0.411935 0.387337 0.000140 0.464735 0.461686 0.463485 0.001063 0.469840 0.470392 0.473367 0.000933 0.367326 0.408038 0.385987 0.000124 0.373462 0.414857 0.391639 0.000128 963.490000 974.700000 968.288833 431.733508 1078.570000 1055.280000 1069.616533 420.243211 7957.940000 7970.020000 7962.094633 780.525133
567 0.364792 0.409387 0.384636 0.000060 0.469294 0.465122 0.468597 0.000500 0.370017 0.412174 0.388834 0.000055 0.362819 0.406199 0.381888 0.000134 0.366766 0.412575 0.387383 0.000141 0.466898 0.463260 0.463565 0.001053 0.471691 0.466983 0.473628 0.000941 0.368023 0.409052 0.385972 0.000122 0.372012 0.415295 0.391695 0.000128 965.230000 972.390000 968.242033 430.399452 1079.300000 1060.200000 1069.202167 421.049409 7955.470000 7967.410000 7962.555800 782.337121
568 0.365072 0.409080 0.384747 0.000060 0.473614 0.465714 0.468412 0.000499 0.370499 0.411912 0.388930 0.000055 0.362848 0.406223 0.382042 0.000132 0.367296 0.411937 0.387451 0.000142 0.470986 0.461022 0.463472 0.001058 0.476242 0.470406 0.473353 0.000939 0.368255 0.408963 0.386114 0.000120 0.372743 0.414861 0.391746 0.000129 961.180000 972.570000 968.104100 447.773802 1074.170000 1058.550000 1069.002367 419.040274 7964.650000 7968.880000 7962.893533 811.668338
569 0.365330 0.408155 0.384763 0.000059 0.471786 0.467481 0.468749 0.000496 0.370653 0.411122 0.388963 0.000054 0.363441 0.404187 0.382038 0.000133 0.367219 0.412123 0.387489 0.000142 0.466795 0.462056 0.463799 0.001063 0.476778 0.472906 0.473698 0.000937 0.368609 0.407081 0.386126 0.000121 0.372697 0.415162 0.391799 0.000129 963.600000 973.950000 968.061433 450.036386 1077.200000 1056.290000 1068.649133 425.717318 7959.200000 7969.760000 7963.289433 829.046811
570 0.364926 0.409527 0.384935 0.000060 0.469381 0.464137 0.468593 0.000494 0.370149 0.412257 0.389118 0.000055 0.362679 0.405847 0.382187 0.000135 0.367173 0.413207 0.387684 0.000144 0.465229 0.454909 0.463631 0.001059 0.473532 0.473365 0.473556 0.000919 0.367806 0.408300 0.386259 0.000123 0.372491 0.416214 0.391978 0.000131 965.590000 971.990000 968.261500 451.945739 1079.020000 1056.300000 1068.382133 434.694186 7955.390000 7971.710000 7963.356367 838.094115
571 0.364699 0.409001 0.385066 0.000061 0.472067 0.464781 0.468795 0.000494 0.370067 0.411790 0.389253 0.000056 0.363052 0.405729 0.382312 0.000136 0.366345 0.412273 0.387820 0.000143 0.467474 0.462555 0.463806 0.001068 0.476660 0.467007 0.473785 0.000898 0.368273 0.408571 0.386386 0.000124 0.371861 0.415010 0.392119 0.000130 963.280000 974.920000 968.658833 455.114167 1075.490000 1059.340000 1068.214533 443.074836 7961.230000 7965.740000 7963.126633 863.151987
572 0.365285 0.408954 0.385021 0.000061 0.468597 0.464743 0.468830 0.000499 0.370451 0.411743 0.389212 0.000055 0.362211 0.404798 0.382281 0.000136 0.368360 0.413110 0.387762 0.000142 0.462746 0.465506 0.463941 0.001078 0.474449 0.463981 0.473720 0.000909 0.367237 0.407833 0.386364 0.000124 0.373665 0.415653 0.392060 0.000130 962.700000 971.420000 968.937133 449.506076 1076.850000 1056.430000 1068.065000 438.903772 7960.450000 7972.150000 7962.997867 859.645609
573 0.365127 0.409349 0.384962 0.000060 0.473148 0.468513 0.469037 0.000499 0.370528 0.412307 0.389165 0.000055 0.361574 0.407623 0.382180 0.000136 0.368679 0.411075 0.387743 0.000142 0.466679 0.460071 0.464215 0.001073 0.479617 0.476956 0.473859 0.000909 0.366829 0.410246 0.386282 0.000124 0.374226 0.414369 0.392049 0.000129 964.210000 974.140000 969.208900 450.280457 1080.020000 1060.470000 1067.875467 441.718555 7955.770000 7965.390000 7962.915633 857.900660
574 0.365275 0.409290 0.385044 0.000061 0.469048 0.468860 0.468971 0.000501 0.370463 0.412269 0.389241 0.000055 0.362916 0.406979 0.382309 0.000139 0.367633 0.411601 0.387780 0.000143 0.466676 0.461574 0.464142 0.001096 0.471420 0.476146 0.473800 0.000898 0.368104 0.409709 0.386401 0.000127 0.372822 0.414829 0.392081 0.000130 960.990000 975.350000 969.521633 450.021497 1078.880000 1055.820000 1067.815767 447.781072 7960.130000 7968.830000 7962.662600 867.655857
575 0.365254 0.409219 0.385109 0.000061 0.472134 0.468808 0.469106 0.000503 0.370598 0.412199 0.389309 0.000056 0.362175 0.405035 0.382371 0.000140 0.368333 0.413403 0.387847 0.000144 0.468327 0.465153 0.464155 0.001114 0.475941 0.472463 0.474058 0.000888 0.367483 0.408041 0.386460 0.000127 0.373713 0.416356 0.392158 0.000130 961.910000 977.510000 969.911800 448.509522 1073.300000 1052.230000 1067.423533 450.372393 7964.790000 7970.260000 7962.664667 860.226039
576 0.365612 0.408960 0.385087 0.000061 0.474808 0.464809 0.469142 0.000498 0.371072 0.411753 0.389290 0.000055 0.362242 0.404847 0.382281 0.000139 0.368982 0.413073 0.387893 0.000143 0.473157 0.458644 0.464247 0.001075 0.476459 0.470974 0.474037 0.000891 0.367788 0.407537 0.386379 0.000127 0.374356 0.415968 0.392200 0.000130 964.240000 979.040000 970.179867 447.721450 1074.210000 1054.800000 1067.229600 447.791061 7961.550000 7966.160000 7962.590533 856.858578
577 0.365186 0.409125 0.385036 0.000061 0.471143 0.466567 0.469165 0.000489 0.370484 0.411997 0.389242 0.000056 0.362365 0.405282 0.382150 0.000142 0.368008 0.412967 0.387922 0.000143 0.471668 0.461497 0.464423 0.001086 0.470617 0.471637 0.473908 0.000857 0.367830 0.408093 0.386264 0.000129 0.373139 0.415901 0.392221 0.000130 967.510000 974.140000 970.271300 449.706557 1076.140000 1057.940000 1067.104467 451.460206 7956.350000 7967.920000 7962.624233 860.972120
578 0.365487 0.409166 0.385029 0.000062 0.472258 0.469767 0.469516 0.000490 0.370825 0.412196 0.389254 0.000057 0.363046 0.403887 0.382130 0.000143 0.367927 0.414446 0.387928 0.000144 0.468190 0.466880 0.464691 0.001091 0.476327 0.472654 0.474342 0.000849 0.368303 0.407036 0.386258 0.000131 0.373347 0.417356 0.392249 0.000131 964.450000 976.510000 970.333700 449.747680 1078.440000 1060.610000 1066.892800 458.137496 7957.110000 7962.880000 7962.773500 855.154002
579 0.365273 0.409738 0.385000 0.000062 0.472935 0.469078 0.469616 0.000481 0.370656 0.412705 0.389231 0.000056 0.362776 0.404791 0.382075 0.000143 0.367770 0.414685 0.387926 0.000144 0.469353 0.463281 0.464965 0.001058 0.476517 0.474875 0.474268 0.000846 0.368105 0.407716 0.386219 0.000130 0.373208 0.417694 0.392243 0.000130 962.330000 979.400000 970.325233 444.451649 1074.760000 1054.950000 1066.673233 458.679980 7962.910000 7965.650000 7963.001533 850.386298
580 0.365353 0.408910 0.384977 0.000060 0.471197 0.467432 0.469637 0.000475 0.370645 0.411836 0.389210 0.000055 0.362531 0.404349 0.382003 0.000141 0.368176 0.413472 0.387951 0.000142 0.469029 0.465582 0.464979 0.001069 0.473364 0.469282 0.474294 0.000829 0.367856 0.407410 0.386152 0.000128 0.373435 0.416263 0.392268 0.000129 962.890000 979.170000 970.389500 444.703436 1074.620000 1054.010000 1066.580767 462.840786 7962.490000 7966.820000 7963.029733 854.696659
581 0.365425 0.409014 0.384970 0.000060 0.473932 0.469118 0.469858 0.000469 0.370851 0.412019 0.389214 0.000055 0.362301 0.406495 0.381980 0.000141 0.368550 0.411532 0.387959 0.000141 0.469814 0.463710 0.465440 0.001039 0.478049 0.474525 0.474276 0.000828 0.367676 0.409356 0.386153 0.000128 0.374025 0.414682 0.392275 0.000128 965.710000 979.070000 970.236533 436.916456 1077.920000 1054.820000 1066.796800 473.475367 7956.370000 7966.110000 7962.966667 856.401636
582 0.365548 0.408905 0.385098 0.000061 0.470796 0.466868 0.469707 0.000474 0.370811 0.411803 0.389328 0.000055 0.362473 0.404556 0.382045 0.000138 0.368623 0.413253 0.388150 0.000143 0.467116 0.457060 0.465086 0.001054 0.474477 0.476677 0.474328 0.000837 0.367705 0.407182 0.386197 0.000126 0.373916 0.416424 0.392459 0.000130 963.300000 975.310000 970.393300 433.126299 1079.280000 1051.140000 1066.898667 485.396918 7957.420000 7973.550000 7962.708033 867.304245
583 0.364790 0.408898 0.385172 0.000061 0.472892 0.463725 0.469595 0.000472 0.370195 0.411640 0.389394 0.000055 0.362770 0.406596 0.382174 0.000139 0.366809 0.411200 0.388171 0.000144 0.469344 0.458083 0.464865 0.001053 0.476439 0.469366 0.474326 0.000833 0.368099 0.409171 0.386309 0.000126 0.372291 0.414109 0.392479 0.000130 963.040000 975.860000 970.361333 429.388965 1075.130000 1057.310000 1066.724867 493.381003 7961.830000 7966.830000 7962.913800 871.365588
584 0.365253 0.408812 0.385149 0.000060 0.471209 0.463722 0.469875 0.000468 0.370551 0.411557 0.389385 0.000055 0.362691 0.404889 0.382153 0.000140 0.367815 0.412734 0.388145 0.000142 0.465255 0.457971 0.465450 0.001018 0.477162 0.469473 0.474300 0.000844 0.367819 0.407544 0.386318 0.000128 0.373283 0.415571 0.392453 0.000129 964.580000 977.540000 970.405267 427.341927 1076.430000 1053.920000 1066.789333 493.051541 7958.990000 7968.540000 7962.805400 876.628156
585 0.365031 0.408814 0.385127 0.000062 0.473588 0.465351 0.469943 0.000465 0.370459 0.411641 0.389368 0.000056 0.360394 0.405534 0.382131 0.000142 0.369668 0.412093 0.388123 0.000142 0.469642 0.461829 0.465268 0.001026 0.477533 0.468874 0.474617 0.000828 0.365857 0.408349 0.386288 0.000130 0.375062 0.414932 0.392448 0.000129 964.570000 974.550000 970.547033 424.522297 1075.290000 1055.180000 1067.020100 493.001248 7960.140000 7970.270000 7962.432867 861.138603
586 0.365128 0.409168 0.385105 0.000062 0.469057 0.468877 0.469890 0.000477 0.370325 0.412154 0.389345 0.000057 0.361785 0.406093 0.382039 0.000143 0.368471 0.412244 0.388171 0.000142 0.463878 0.459740 0.465262 0.001047 0.474237 0.478015 0.474518 0.000839 0.366889 0.408776 0.386200 0.000130 0.373760 0.415532 0.392489 0.000130 965.260000 978.530000 970.556267 427.883597 1077.510000 1054.030000 1067.036767 504.334897 7957.230000 7967.440000 7962.406967 873.117375
587 0.364868 0.409128 0.385049 0.000063 0.474304 0.471930 0.469856 0.000470 0.370340 0.412269 0.389290 0.000057 0.361054 0.404495 0.381948 0.000140 0.368682 0.413762 0.388151 0.000143 0.473182 0.467504 0.465568 0.000999 0.475425 0.476356 0.474144 0.000843 0.366660 0.407646 0.386129 0.000128 0.374019 0.416891 0.392451 0.000130 964.650000 977.220000 970.237767 422.773584 1079.410000 1051.170000 1067.054000 501.307170 7955.940000 7971.610000 7962.708233 868.437406
588 0.364699 0.408775 0.385055 0.000062 0.471824 0.470157 0.470125 0.000471 0.370055 0.411844 0.389309 0.000056 0.361212 0.403967 0.381932 0.000139 0.368185 0.413584 0.388178 0.000143 0.465139 0.468060 0.466063 0.000997 0.478509 0.472255 0.474188 0.000873 0.366408 0.407171 0.386138 0.000127 0.373701 0.416517 0.392479 0.000130 962.130000 974.590000 970.190767 427.805486 1075.770000 1050.290000 1067.174567 504.619940 7962.100000 7975.120000 7962.634667 880.991114
589 0.365076 0.409928 0.385000 0.000062 0.473181 0.472121 0.470060 0.000475 0.370482 0.413037 0.389253 0.000057 0.361858 0.406661 0.381829 0.000140 0.368295 0.413195 0.388172 0.000141 0.470523 0.465762 0.465940 0.001021 0.475840 0.478480 0.474181 0.000867 0.367291 0.409616 0.386034 0.000127 0.373672 0.416459 0.392472 0.000128 965.790000 977.740000 970.150600 424.249864 1077.630000 1055.290000 1067.424867 503.010630 7956.580000 7966.970000 7962.424533 879.503590
590 0.364897 0.409413 0.384980 0.000062 0.471114 0.469317 0.470207 0.000463 0.370208 0.412408 0.389241 0.000057 0.361787 0.406376 0.381720 0.000138 0.368007 0.412450 0.388239 0.000140 0.465788 0.462051 0.466025 0.000984 0.476440 0.476583 0.474389 0.000873 0.366987 0.409160 0.385935 0.000126 0.373429 0.415656 0.392547 0.000127 964.980000 978.470000 970.174533 415.757903 1077.080000 1053.740000 1067.417167 501.258120 7957.940000 7967.790000 7962.408300 872.747767
591 0.364800 0.409725 0.385043 0.000063 0.472260 0.467896 0.470301 0.000465 0.370173 0.412634 0.389306 0.000057 0.360542 0.406810 0.381730 0.000138 0.369059 0.412640 0.388356 0.000141 0.467285 0.466899 0.466339 0.000976 0.477234 0.468893 0.474263 0.000888 0.365879 0.409815 0.385961 0.000126 0.374468 0.415452 0.392652 0.000129 965.540000 970.300000 970.395000 414.530240 1075.020000 1050.590000 1067.422133 492.430679 7959.440000 7979.110000 7962.182867 867.196924
592 0.364783 0.409621 0.384978 0.000062 0.475224 0.470382 0.470445 0.000471 0.370305 0.412659 0.389252 0.000057 0.361829 0.405540 0.381589 0.000136 0.367737 0.413702 0.388368 0.000139 0.472061 0.466963 0.466721 0.000991 0.478386 0.473800 0.474169 0.000907 0.367341 0.408612 0.385845 0.000125 0.373270 0.416707 0.392658 0.000126 964.230000 976.740000 970.509433 412.926747 1073.840000 1052.860000 1067.543567 488.692659 7961.930000 7970.400000 7961.947000 871.525049
593 0.364538 0.409198 0.384989 0.000063 0.472973 0.468335 0.470364 0.000471 0.369959 0.412155 0.389258 0.000057 0.362509 0.406296 0.381574 0.000138 0.366566 0.412101 0.388404 0.000141 0.470478 0.462529 0.466607 0.000993 0.475469 0.474141 0.474121 0.000899 0.367907 0.409107 0.385826 0.000126 0.372011 0.415203 0.392690 0.000128 963.830000 978.360000 970.677367 406.151892 1074.140000 1052.980000 1067.757433 482.646878 7962.030000 7968.660000 7961.565200 853.020103
594 0.364773 0.409279 0.384960 0.000063 0.467114 0.464203 0.470569 0.000466 0.369890 0.412025 0.389240 0.000057 0.360052 0.405501 0.381506 0.000137 0.369495 0.413056 0.388414 0.000141 0.465650 0.457626 0.466706 0.000992 0.468577 0.470781 0.474431 0.000857 0.365332 0.408108 0.385766 0.000126 0.374449 0.415942 0.392715 0.000128 966.870000 975.490000 970.614667 405.276884 1076.810000 1057.700000 1067.771667 481.630247 7956.320000 7966.810000 7961.613667 849.802251
595 0.364832 0.409337 0.384893 0.000064 0.469405 0.468975 0.470565 0.000473 0.370061 0.412319 0.389177 0.000058 0.361773 0.405164 0.381338 0.000138 0.367892 0.413511 0.388447 0.000143 0.463560 0.460114 0.466705 0.001022 0.475251 0.477837 0.474425 0.000871 0.366862 0.407911 0.385607 0.000126 0.373260 0.416727 0.392746 0.000130 965.430000 979.020000 970.696733 406.260506 1075.100000 1054.540000 1067.862267 479.414917 7959.470000 7966.440000 7961.441000 834.761065
596 0.364573 0.409213 0.384874 0.000063 0.467676 0.460981 0.470439 0.000480 0.369728 0.411802 0.389152 0.000058 0.361176 0.404376 0.381278 0.000137 0.367970 0.414051 0.388470 0.000142 0.463407 0.458056 0.466300 0.001058 0.471945 0.463906 0.474578 0.000871 0.366287 0.407060 0.385529 0.000125 0.373169 0.416544 0.392775 0.000129 969.150000 979.190000 970.567133 405.022010 1074.400000 1051.310000 1067.692967 471.855545 7956.450000 7969.500000 7961.739900 834.697578
597 0.364781 0.409404 0.384760 0.000063 0.468893 0.466059 0.470481 0.000477 0.369987 0.412236 0.389046 0.000057 0.362254 0.404274 0.381080 0.000136 0.367308 0.414533 0.388441 0.000141 0.465112 0.464201 0.466361 0.001081 0.472674 0.467916 0.474602 0.000854 0.367397 0.407271 0.385344 0.000125 0.372576 0.417202 0.392749 0.000129 965.400000 980.090000 970.554333 402.530831 1074.120000 1052.160000 1067.539867 471.974472 7960.480000 7967.750000 7961.905800 830.724343
598 0.364912 0.408344 0.384663 0.000063 0.471007 0.470080 0.470528 0.000493 0.370217 0.411431 0.388956 0.000057 0.360373 0.404131 0.381018 0.000137 0.369451 0.412557 0.388307 0.000142 0.466117 0.467515 0.466433 0.001114 0.475896 0.472644 0.474622 0.000880 0.365661 0.407300 0.385289 0.000126 0.374773 0.415562 0.392623 0.000129 965.980000 975.620000 970.537733 396.040641 1076.310000 1053.360000 1067.649700 467.865720 7957.710000 7971.020000 7961.812567 804.835471
599 0.364878 0.409210 0.384600 0.000063 0.473498 0.468075 0.470352 0.000488 0.370309 0.412153 0.388888 0.000058 0.361264 0.406014 0.380948 0.000137 0.368493 0.412406 0.388252 0.000143 0.471287 0.461147 0.466225 0.001101 0.475709 0.475004 0.474479 0.000863 0.366765 0.408770 0.385212 0.000126 0.373854 0.415536 0.392563 0.000130 966.020000 976.330000 970.408067 388.992657 1074.560000 1052.100000 1067.505833 459.885988 7959.420000 7971.570000 7962.086100 788.511806
600 0.364612 0.408268 0.384525 0.000062 0.469727 0.470767 0.470642 0.000497 0.369868 0.411392 0.388831 0.000057 0.361421 0.404492 0.380914 0.000137 0.367804 0.412043 0.388136 0.000141 0.466466 0.463625 0.466570 0.001100 0.472987 0.477908 0.474714 0.000887 0.366673 0.407449 0.385197 0.000126 0.373063 0.415336 0.392465 0.000128 965.500000 978.650000 970.287933 382.511913 1075.690000 1056.610000 1067.559400 461.722369 7958.810000 7964.740000 7962.152667 781.972611
601 0.364602 0.408984 0.384494 0.000062 0.474721 0.469822 0.470352 0.000503 0.370108 0.412026 0.388787 0.000056 0.362070 0.405299 0.380888 0.000137 0.367135 0.412669 0.388101 0.000139 0.473697 0.468450 0.466141 0.001139 0.475746 0.471195 0.474563 0.000885 0.367651 0.408457 0.385151 0.000126 0.372565 0.415595 0.392424 0.000126 965.870000 976.540000 970.410633 378.028871 1072.890000 1054.030000 1067.691700 460.878507 7961.240000 7969.430000 7961.897667 777.236622
602 0.364655 0.408543 0.384533 0.000061 0.472107 0.468482 0.470183 0.000504 0.370027 0.411540 0.388816 0.000056 0.361926 0.404462 0.380948 0.000136 0.367384 0.412623 0.388118 0.000138 0.462249 0.465249 0.465974 0.001165 0.481965 0.471715 0.474391 0.000867 0.366942 0.407502 0.385200 0.000125 0.373113 0.415578 0.392431 0.000125 964.540000 977.860000 970.352067 377.929895 1075.300000 1054.840000 1067.641133 453.271578 7960.160000 7967.300000 7962.006800 774.049707
603 0.364807 0.408741 0.384659 0.000061 0.472163 0.469482 0.470117 0.000494 0.370175 0.411778 0.388932 0.000056 0.362081 0.404487 0.381060 0.000137 0.367533 0.412995 0.388258 0.000139 0.468894 0.462200 0.465753 0.001127 0.475432 0.476764 0.474480 0.000863 0.367422 0.407372 0.385295 0.000125 0.372928 0.416183 0.392569 0.000127 967.280000 980.610000 970.442300 377.221171 1076.050000 1054.650000 1067.419333 449.841492 7956.670000 7964.740000 7962.138367 779.449979
604 0.364908 0.408365 0.384756 0.000062 0.468956 0.471385 0.470111 0.000497 0.370110 0.411516 0.389023 0.000056 0.362219 0.403493 0.381174 0.000136 0.367596 0.413237 0.388337 0.000143 0.462446 0.467265 0.465700 0.001126 0.475465 0.475504 0.474523 0.000866 0.367230 0.406682 0.385401 0.000124 0.372990 0.416351 0.392646 0.000130 965.330000 984.040000 970.540233 378.509562 1075.770000 1061.280000 1067.582900 446.832428 7958.900000 7954.680000 7961.876867 778.740016
605 0.364794 0.409000 0.384797 0.000063 0.475818 0.469985 0.470289 0.000495 0.370345 0.412049 0.389072 0.000057 0.361426 0.406260 0.381187 0.000135 0.368162 0.411740 0.388407 0.000144 0.474347 0.468667 0.466037 0.001082 0.477288 0.471304 0.474542 0.000887 0.367072 0.409380 0.385429 0.000124 0.373618 0.414719 0.392714 0.000131 967.710000 975.600000 970.465600 386.803965 1077.600000 1053.700000 1067.402433 443.347217 7954.690000 7970.700000 7962.131967 771.888595
606 0.364983 0.409341 0.384798 0.000062 0.474522 0.466798 0.470033 0.000498 0.370460 0.412214 0.389060 0.000057 0.361853 0.404471 0.381129 0.000133 0.368114 0.414211 0.388466 0.000143 0.471648 0.461874 0.465692 0.001081 0.477397 0.471722 0.474375 0.000908 0.367342 0.407341 0.385357 0.000122 0.373578 0.417086 0.392762 0.000131 965.390000 977.800000 970.159600 387.559913 1077.030000 1056.200000 1067.266333 442.618116 7957.580000 7966.000000 7962.574067 768.100297
607 0.364603 0.408828 0.384711 0.000062 0.472271 0.464298 0.470127 0.000499 0.369986 0.411601 0.388981 0.000057 0.362302 0.404059 0.381098 0.000132 0.366904 0.413596 0.388323 0.000142 0.467562 0.462485 0.466012 0.001106 0.476981 0.466112 0.474242 0.000891 0.367565 0.406981 0.385344 0.000121 0.372408 0.416222 0.392619 0.000130 966.870000 978.270000 970.225933 389.481009 1075.470000 1050.290000 1066.981733 440.127094 7957.660000 7971.440000 7962.792333 758.093427
608 0.364609 0.408896 0.384789 0.000062 0.471580 0.472114 0.470195 0.000485 0.369958 0.412057 0.389059 0.000057 0.361623 0.404256 0.381216 0.000135 0.367595 0.413537 0.388361 0.000141 0.465202 0.469398 0.466012 0.001076 0.477957 0.474830 0.474378 0.000862 0.366802 0.407513 0.385456 0.000124 0.373113 0.416601 0.392662 0.000129 962.770000 980.400000 970.195533 396.616802 1078.280000 1058.660000 1066.743667 443.276159 7958.950000 7960.940000 7963.060800 749.742496
609 0.364797 0.409084 0.384819 0.000062 0.471161 0.467862 0.470237 0.000490 0.370115 0.412023 0.389090 0.000057 0.362142 0.406168 0.381328 0.000136 0.367452 0.412000 0.388310 0.000141 0.464766 0.463305 0.466058 0.001083 0.477556 0.472419 0.474415 0.000885 0.367273 0.409025 0.385564 0.000124 0.372957 0.415021 0.392615 0.000129 966.840000 975.020000 970.148800 401.461280 1072.690000 1055.800000 1066.470667 445.955422 7960.470000 7969.180000 7963.380533 737.551607
610 0.364598 0.408926 0.384888 0.000063 0.471847 0.471981 0.469992 0.000486 0.369960 0.412079 0.389143 0.000057 0.360663 0.404810 0.381397 0.000138 0.368533 0.413043 0.388379 0.000142 0.469156 0.466482 0.465892 0.001074 0.474539 0.477480 0.474093 0.000866 0.366088 0.407894 0.385621 0.000127 0.373833 0.416264 0.392665 0.000129 964.790000 980.180000 970.157833 400.207271 1074.900000 1054.340000 1066.252700 442.782537 7960.310000 7965.480000 7963.589467 735.126021
611 0.364368 0.408696 0.384811 0.000063 0.472150 0.468565 0.470185 0.000488 0.369757 0.411689 0.389080 0.000058 0.360695 0.405051 0.381285 0.000140 0.368041 0.412341 0.388338 0.000141 0.472581 0.463775 0.465990 0.001084 0.471720 0.473356 0.474380 0.000878 0.366289 0.407987 0.385520 0.000128 0.373225 0.415392 0.392640 0.000129 963.240000 978.490000 970.400800 406.708959 1076.770000 1056.930000 1066.202733 445.080981 7959.990000 7964.580000 7963.396467 729.852338
612 0.364386 0.408978 0.384774 0.000064 0.472192 0.471703 0.469998 0.000500 0.369776 0.412114 0.389035 0.000059 0.361660 0.405591 0.381252 0.000141 0.367111 0.412365 0.388296 0.000143 0.467764 0.470184 0.466052 0.001064 0.476619 0.473223 0.473945 0.000928 0.366966 0.408821 0.385492 0.000129 0.372587 0.415408 0.392578 0.000130 966.270000 979.040000 970.520367 407.717899 1074.820000 1056.750000 1066.064633 454.846161 7958.910000 7964.210000 7963.415000 732.637703
613 0.364474 0.409338 0.384661 0.000064 0.474229 0.467450 0.469622 0.000501 0.369962 0.412244 0.388909 0.000058 0.361403 0.405645 0.381060 0.000140 0.367545 0.413031 0.388262 0.000144 0.468154 0.461664 0.465776 0.001078 0.480305 0.473235 0.473467 0.000908 0.366740 0.408446 0.385296 0.000128 0.373183 0.416041 0.392523 0.000131 963.350000 976.320000 970.627067 414.036475 1076.540000 1050.070000 1065.928167 458.001978 7960.110000 7973.610000 7963.444767 728.109140
614 0.364180 0.409191 0.384554 0.000065 0.473123 0.466228 0.470047 0.000488 0.369627 0.412043 0.388829 0.000059 0.361003 0.404584 0.380972 0.000141 0.367357 0.413799 0.388136 0.000144 0.467948 0.461981 0.466344 0.001029 0.478298 0.470475 0.473749 0.000915 0.366351 0.407453 0.385240 0.000129 0.372904 0.416633 0.392417 0.000130 965.000000 979.730000 970.434967 416.331434 1075.800000 1052.360000 1065.941200 465.149368 7959.200000 7967.910000 7963.623833 732.760802
615 0.364573 0.409066 0.384491 0.000064 0.475794 0.468050 0.470202 0.000487 0.370134 0.412015 0.388777 0.000059 0.361249 0.406504 0.380981 0.000137 0.367897 0.411628 0.388002 0.000144 0.470997 0.466493 0.466342 0.001011 0.480591 0.469608 0.474063 0.000926 0.366736 0.409503 0.385249 0.000126 0.373532 0.414527 0.392305 0.000131 964.470000 977.370000 970.388767 420.947257 1074.330000 1050.750000 1065.986867 463.462506 7961.200000 7971.880000 7963.624367 734.273437
616 0.364500 0.409049 0.384344 0.000063 0.471744 0.464502 0.470095 0.000480 0.369862 0.411821 0.388632 0.000058 0.362346 0.405363 0.380899 0.000135 0.366654 0.412735 0.387790 0.000142 0.467011 0.464271 0.466323 0.001004 0.476477 0.464732 0.473867 0.000908 0.367579 0.408308 0.385171 0.000124 0.372145 0.415335 0.392094 0.000129 963.730000 979.380000 970.422733 422.904632 1074.740000 1053.340000 1066.222800 456.610526 7961.530000 7967.280000 7963.354467 725.311260
617 0.364621 0.408840 0.384386 0.000063 0.470403 0.466121 0.470190 0.000466 0.369910 0.411704 0.388676 0.000057 0.362024 0.403341 0.380901 0.000136 0.367218 0.414340 0.387872 0.000143 0.466924 0.462673 0.466107 0.000940 0.473883 0.469570 0.474272 0.000916 0.367269 0.406307 0.385161 0.000124 0.372552 0.417102 0.392191 0.000130 964.600000 975.170000 970.447667 425.825346 1075.890000 1052.590000 1065.949700 462.246790 7959.510000 7972.240000 7963.602633 733.935111
618 0.364320 0.409420 0.384345 0.000064 0.470356 0.467875 0.470131 0.000467 0.369621 0.412343 0.388634 0.000058 0.361116 0.405319 0.380872 0.000135 0.367524 0.413521 0.387818 0.000143 0.467541 0.466373 0.466291 0.000929 0.473171 0.469376 0.473972 0.000935 0.366437 0.408372 0.385143 0.000123 0.372806 0.416314 0.392126 0.000130 964.770000 977.990000 970.315700 423.897145 1075.760000 1055.510000 1066.038833 464.207556 7959.470000 7966.500000 7963.645467 730.944845
619 0.364167 0.409423 0.384343 0.000062 0.475641 0.468110 0.470282 0.000456 0.369740 0.412357 0.388640 0.000057 0.362471 0.404252 0.380987 0.000133 0.365862 0.414594 0.387699 0.000140 0.472242 0.464583 0.466471 0.000907 0.479040 0.471636 0.474093 0.000912 0.367960 0.407268 0.385261 0.000121 0.371521 0.417446 0.392019 0.000127 964.290000 977.770000 970.027967 421.223988 1073.050000 1051.330000 1066.220300 456.527664 7962.660000 7970.900000 7963.751733 733.571763
620 0.364370 0.408542 0.384370 0.000062 0.472521 0.464220 0.470167 0.000449 0.369778 0.411326 0.388660 0.000056 0.362115 0.403102 0.381051 0.000132 0.366625 0.413982 0.387689 0.000140 0.467939 0.460703 0.466062 0.000893 0.477103 0.467736 0.474271 0.000899 0.367406 0.405982 0.385302 0.000120 0.372149 0.416670 0.392018 0.000127 965.010000 980.450000 969.862333 415.155717 1071.460000 1052.320000 1066.120600 452.542885 7963.530000 7967.230000 7964.017067 730.905161
621 0.364152 0.408745 0.384389 0.000063 0.468873 0.465896 0.470034 0.000452 0.369388 0.411602 0.388671 0.000057 0.362192 0.403123 0.380989 0.000134 0.366111 0.414367 0.387788 0.000142 0.463910 0.462752 0.466080 0.000893 0.473836 0.469041 0.473988 0.000902 0.367278 0.406104 0.385244 0.000123 0.371497 0.417101 0.392098 0.000129 965.430000 978.380000 969.665800 419.721182 1073.530000 1056.820000 1065.922533 454.109392 7961.040000 7964.800000 7964.411667 748.045979
622 0.364334 0.409269 0.384406 0.000063 0.473570 0.469537 0.470383 0.000453 0.369796 0.412283 0.388705 0.000057 0.360907 0.402834 0.381080 0.000133 0.367760 0.415704 0.387733 0.000142 0.471355 0.461944 0.466463 0.000900 0.475784 0.477130 0.474303 0.000902 0.366430 0.405790 0.385349 0.000121 0.373161 0.418775 0.392061 0.000129 965.260000 976.480000 969.595367 420.007788 1073.860000 1051.390000 1065.917900 456.455217 7960.880000 7972.130000 7964.486733 761.937615
623 0.364383 0.409126 0.384360 0.000064 0.472499 0.467757 0.470592 0.000439 0.369789 0.412058 0.388672 0.000058 0.362478 0.404220 0.381058 0.000133 0.366289 0.414032 0.387662 0.000145 0.467976 0.466776 0.466726 0.000890 0.477023 0.468737 0.474459 0.000865 0.367753 0.407348 0.385341 0.000122 0.371826 0.416767 0.392002 0.000131 967.320000 980.620000 969.468700 420.549829 1077.080000 1053.210000 1065.691800 461.188651 7955.600000 7966.170000 7964.839500 771.756733
624 0.364339 0.408597 0.384329 0.000064 0.471391 0.470080 0.470645 0.000439 0.369692 0.411671 0.388645 0.000058 0.361999 0.404958 0.381126 0.000132 0.366680 0.412236 0.387531 0.000144 0.468284 0.466456 0.466604 0.000883 0.474497 0.473705 0.474685 0.000870 0.367314 0.408033 0.385400 0.000120 0.372071 0.415310 0.391889 0.000131 965.790000 981.980000 969.547400 424.286642 1073.910000 1051.040000 1065.754800 461.341399 7960.300000 7966.980000 7964.697800 779.268996
625 0.364721 0.408466 0.384271 0.000063 0.473059 0.472283 0.470551 0.000443 0.370138 0.411657 0.388585 0.000057 0.362928 0.405368 0.381241 0.000134 0.366514 0.411565 0.387301 0.000142 0.470664 0.467949 0.466674 0.000878 0.475455 0.476618 0.474429 0.000879 0.368315 0.408497 0.385512 0.000122 0.371961 0.414817 0.391657 0.000129 966.790000 979.410000 969.614000 413.301927 1070.940000 1047.840000 1065.889267 451.266062 7962.270000 7972.750000 7964.496733 769.385640
626 0.364536 0.408462 0.384247 0.000062 0.471547 0.469023 0.470444 0.000441 0.369887 0.411490 0.388557 0.000056 0.360969 0.404585 0.381237 0.000131 0.368103 0.412339 0.387257 0.000141 0.468397 0.464003 0.466381 0.000881 0.474696 0.474042 0.474506 0.000868 0.366340 0.407556 0.385494 0.000119 0.373433 0.415424 0.391619 0.000129 967.730000 977.270000 969.731000 411.060459 1074.380000 1048.970000 1065.747767 454.170516 7957.890000 7973.760000 7964.521233 775.469213
627 0.364434 0.408712 0.384176 0.000062 0.471333 0.469454 0.470343 0.000444 0.369779 0.411749 0.388484 0.000056 0.362091 0.404062 0.381140 0.000130 0.366777 0.413361 0.387212 0.000142 0.467070 0.466310 0.465944 0.000909 0.475597 0.472598 0.474743 0.000849 0.367340 0.407175 0.385380 0.000119 0.372218 0.416323 0.391588 0.000129 964.910000 974.580000 969.979733 406.264298 1074.920000 1050.150000 1065.719167 443.844536 7960.170000 7975.270000 7964.301100 766.215080
628 0.364606 0.408571 0.384242 0.000061 0.472687 0.472028 0.470216 0.000441 0.370010 0.411744 0.388541 0.000056 0.361099 0.404775 0.381340 0.000133 0.368113 0.412367 0.387144 0.000139 0.466528 0.465841 0.466066 0.000904 0.478846 0.478215 0.474366 0.000864 0.366370 0.407828 0.385576 0.000121 0.373649 0.415659 0.391505 0.000127 966.370000 976.790000 970.102367 409.127346 1071.190000 1052.080000 1065.568467 443.382115 7962.440000 7971.130000 7964.329167 763.979148
629 0.364302 0.408567 0.384415 0.000061 0.470776 0.466868 0.470078 0.000440 0.369625 0.411482 0.388698 0.000056 0.360670 0.403921 0.381468 0.000131 0.367933 0.413213 0.387362 0.000141 0.468867 0.463052 0.466043 0.000905 0.472686 0.470683 0.474113 0.000876 0.366080 0.406878 0.385697 0.000119 0.373171 0.416086 0.391699 0.000128 968.040000 977.050000 970.351300 415.152377 1072.570000 1052.120000 1065.208567 444.815052 7959.390000 7970.830000 7964.440133 757.251325
630 0.364669 0.409207 0.384488 0.000061 0.472379 0.465600 0.470081 0.000451 0.370055 0.412027 0.388768 0.000056 0.362321 0.404041 0.381543 0.000132 0.367017 0.414373 0.387434 0.000139 0.470639 0.462746 0.465894 0.000907 0.474118 0.468453 0.474269 0.000914 0.367737 0.406977 0.385761 0.000120 0.372372 0.417077 0.391775 0.000128 966.360000 979.970000 970.684400 406.992516 1071.710000 1051.860000 1064.979200 446.903304 7961.930000 7968.170000 7964.336400 751.044895
631 0.364911 0.408961 0.384565 0.000062 0.473090 0.467142 0.469691 0.000460 0.370320 0.411870 0.388821 0.000057 0.360840 0.404898 0.381725 0.000135 0.368982 0.413023 0.387406 0.000142 0.470128 0.462954 0.465605 0.000942 0.476053 0.471331 0.473778 0.000917 0.366305 0.407801 0.385919 0.000122 0.374336 0.415939 0.391724 0.000130 966.920000 978.440000 970.843833 408.737800 1073.400000 1052.690000 1064.751167 448.022536 7959.680000 7968.870000 7964.405000 736.232608
632 0.364767 0.408496 0.384512 0.000061 0.471623 0.461688 0.469925 0.000462 0.370110 0.411155 0.388783 0.000056 0.361167 0.405525 0.381585 0.000134 0.368367 0.411466 0.387438 0.000138 0.466340 0.461021 0.465987 0.000928 0.476907 0.462354 0.473862 0.000929 0.366426 0.408300 0.385806 0.000122 0.373794 0.414011 0.391760 0.000125 969.450000 974.120000 970.943767 406.524262 1069.470000 1053.140000 1064.844567 446.226670 7961.080000 7972.740000 7964.211667 717.913255
633 0.364476 0.408521 0.384588 0.000062 0.468387 0.472644 0.469757 0.000459 0.369672 0.411727 0.388847 0.000056 0.360786 0.406147 0.381789 0.000136 0.368167 0.410895 0.387388 0.000140 0.463413 0.468166 0.465722 0.000934 0.473361 0.477121 0.473792 0.000915 0.365917 0.409248 0.385985 0.000124 0.373426 0.414207 0.391708 0.000127 966.720000 979.420000 971.176800 396.672382 1072.860000 1052.720000 1064.635567 442.091867 7960.420000 7967.860000 7964.187633 701.447851
634 0.364587 0.408910 0.384567 0.000061 0.472819 0.466056 0.469705 0.000459 0.369998 0.411767 0.388824 0.000056 0.361985 0.406853 0.381830 0.000137 0.367188 0.410966 0.387305 0.000141 0.468299 0.461307 0.465791 0.000930 0.477339 0.470805 0.473619 0.000922 0.367300 0.409576 0.386028 0.000124 0.372696 0.413958 0.391620 0.000128 966.190000 979.260000 971.312867 389.451074 1072.190000 1051.310000 1064.586167 437.745629 7961.620000 7969.430000 7964.100967 698.546760
635 0.364991 0.408749 0.384493 0.000061 0.469438 0.467396 0.469989 0.000447 0.370213 0.411682 0.388767 0.000056 0.362441 0.405777 0.381784 0.000139 0.367540 0.411721 0.387201 0.000139 0.465190 0.462492 0.465800 0.000920 0.473687 0.472301 0.474178 0.000879 0.367579 0.408613 0.385985 0.000127 0.372847 0.414750 0.391550 0.000126 964.990000 980.350000 971.624900 387.776993 1070.360000 1056.440000 1064.542867 437.404079 7964.650000 7963.210000 7963.832233 686.483755
636 0.364705 0.408158 0.384555 0.000061 0.470228 0.467723 0.469872 0.000454 0.369981 0.411137 0.388820 0.000056 0.361857 0.405566 0.381769 0.000139 0.367553 0.410750 0.387340 0.000137 0.467012 0.464156 0.465702 0.000938 0.473443 0.471290 0.474042 0.000872 0.367115 0.408496 0.385966 0.000126 0.372848 0.413777 0.391675 0.000125 970.110000 979.150000 972.023300 387.338816 1072.330000 1048.920000 1064.395300 434.406076 7957.560000 7971.930000 7963.581400 677.258006
637 0.364873 0.408267 0.384601 0.000061 0.471248 0.469862 0.470298 0.000451 0.370192 0.411347 0.388886 0.000056 0.362101 0.404098 0.381656 0.000138 0.367646 0.412436 0.387547 0.000140 0.465915 0.467427 0.466066 0.000938 0.476580 0.472298 0.474529 0.000868 0.367291 0.407265 0.385876 0.000126 0.373093 0.415429 0.391896 0.000127 966.710000 978.220000 971.992533 391.036300 1074.310000 1053.110000 1064.517267 436.604931 7958.980000 7968.670000 7963.490200 691.787053
638 0.364248 0.408334 0.384627 0.000061 0.474463 0.472889 0.470046 0.000457 0.369758 0.411561 0.388898 0.000056 0.360059 0.403936 0.381728 0.000139 0.368436 0.412732 0.387526 0.000141 0.468631 0.471890 0.465631 0.000970 0.480295 0.473888 0.474461 0.000862 0.365488 0.407333 0.385924 0.000127 0.374029 0.415790 0.391873 0.000127 966.360000 978.350000 972.146067 384.208299 1069.790000 1053.630000 1064.240633 435.770002 7963.850000 7968.020000 7963.613300 688.464537
639 0.364467 0.408983 0.384675 0.000062 0.471973 0.467112 0.469939 0.000449 0.369842 0.411890 0.388938 0.000057 0.360671 0.405282 0.381669 0.000139 0.368263 0.412685 0.387680 0.000141 0.466021 0.462318 0.465541 0.000954 0.477925 0.471905 0.474337 0.000847 0.365938 0.408134 0.385863 0.000126 0.373746 0.415646 0.392013 0.000128 968.340000 979.110000 972.351300 387.732547 1069.410000 1051.120000 1063.953000 432.493153 7962.250000 7969.770000 7963.695700 696.273504
640 0.364617 0.409019 0.384728 0.000061 0.469572 0.468984 0.470249 0.000445 0.369865 0.412017 0.389004 0.000056 0.361410 0.404549 0.381634 0.000138 0.367824 0.413488 0.387821 0.000141 0.467570 0.467109 0.465791 0.000929 0.471573 0.470860 0.474708 0.000856 0.366718 0.407677 0.385842 0.000126 0.373012 0.416356 0.392166 0.000127 967.630000 976.310000 972.550200 390.285541 1072.390000 1056.750000 1063.774067 432.436643 7959.980000 7966.940000 7963.675733 699.418371
641 0.364595 0.408313 0.384669 0.000062 0.471770 0.467208 0.470306 0.000444 0.369954 0.411257 0.388951 0.000056 0.362331 0.403962 0.381615 0.000139 0.366859 0.412663 0.387723 0.000142 0.468958 0.464770 0.465852 0.000953 0.474581 0.469646 0.474760 0.000844 0.367662 0.407002 0.385827 0.000127 0.372245 0.415513 0.392075 0.000129 965.890000 979.610000 972.662900 394.044351 1073.410000 1054.250000 1063.650467 431.957263 7960.700000 7966.140000 7963.686633 712.499918
642 0.365084 0.408580 0.384664 0.000061 0.472388 0.466174 0.470381 0.000441 0.370449 0.411460 0.388950 0.000056 0.361653 0.404725 0.381582 0.000140 0.368516 0.412436 0.387746 0.000141 0.472684 0.460606 0.465988 0.000948 0.472093 0.471742 0.474775 0.000835 0.367204 0.407519 0.385802 0.000127 0.373694 0.415401 0.392097 0.000127 969.030000 980.260000 972.605033 399.808508 1071.930000 1054.540000 1063.406933 444.715989 7959.040000 7965.200000 7963.988033 720.512944
643 0.365089 0.408828 0.384693 0.000061 0.471753 0.465310 0.470323 0.000461 0.370422 0.411652 0.388975 0.000056 0.362634 0.403768 0.381591 0.000139 0.367544 0.413887 0.387795 0.000141 0.465317 0.459592 0.465731 0.000983 0.478190 0.471027 0.474915 0.000850 0.367768 0.406560 0.385798 0.000127 0.373076 0.416745 0.392151 0.000127 967.140000 982.860000 972.625400 396.352590 1072.620000 1050.240000 1063.364333 442.681802 7960.240000 7966.900000 7964.010267 713.325582
644 0.364959 0.409021 0.384790 0.000061 0.469127 0.468605 0.470120 0.000464 0.370168 0.412000 0.389057 0.000056 0.362964 0.405063 0.381632 0.000140 0.366954 0.412979 0.387949 0.000142 0.468291 0.460897 0.465763 0.000975 0.469963 0.476312 0.474476 0.000897 0.368231 0.407854 0.385839 0.000127 0.372104 0.416146 0.392275 0.000129 969.980000 981.910000 972.635700 392.763320 1070.130000 1049.430000 1063.254533 439.044016 7959.890000 7968.660000 7964.109767 706.000185
645 0.364731 0.409107 0.384836 0.000061 0.473835 0.468287 0.470409 0.000459 0.370186 0.412066 0.389114 0.000056 0.362518 0.405802 0.381646 0.000139 0.366944 0.412411 0.388025 0.000142 0.468806 0.463591 0.466034 0.000973 0.478864 0.472983 0.474783 0.000877 0.367833 0.408692 0.385866 0.000127 0.372540 0.415440 0.392363 0.000129 968.940000 982.670000 972.647933 397.124750 1069.020000 1049.940000 1063.105733 437.883365 7962.040000 7967.390000 7964.246333 709.964551
646 0.364855 0.408875 0.384792 0.000062 0.474585 0.464297 0.470103 0.000455 0.370342 0.411646 0.389058 0.000056 0.361370 0.407930 0.381644 0.000142 0.368341 0.409820 0.387941 0.000143 0.473223 0.461285 0.465463 0.000955 0.475947 0.467308 0.474744 0.000868 0.366962 0.410598 0.385835 0.000129 0.373721 0.412694 0.392281 0.000130 971.730000 981.750000 972.973900 393.550204 1070.320000 1050.160000 1063.075600 435.364328 7957.950000 7968.090000 7963.950500 708.265537
647 0.364968 0.408771 0.384809 0.000061 0.470740 0.467650 0.470108 0.000466 0.370257 0.411715 0.389074 0.000056 0.362229 0.403767 0.381565 0.000140 0.367707 0.413775 0.388052 0.000145 0.466106 0.465021 0.465668 0.000974 0.475374 0.470280 0.474548 0.000895 0.367423 0.406829 0.385770 0.000127 0.373091 0.416600 0.392377 0.000132 970.670000 980.230000 973.108033 392.976741 1069.150000 1051.540000 1063.030833 431.818466 7960.180000 7968.230000 7963.861133 706.034978
648 0.364859 0.409143 0.384894 0.000062 0.470398 0.462748 0.470190 0.000464 0.370136 0.411824 0.389159 0.000057 0.360853 0.405956 0.381651 0.000142 0.368864 0.412330 0.388137 0.000145 0.463935 0.455609 0.465745 0.000979 0.476861 0.469886 0.474635 0.000877 0.366007 0.408439 0.385855 0.000130 0.374264 0.415208 0.392462 0.000132 966.940000 980.540000 973.184400 397.757840 1070.400000 1048.940000 1062.734967 434.097963 7962.660000 7970.520000 7964.080633 711.604462
649 0.364640 0.408937 0.384853 0.000062 0.470575 0.472098 0.470292 0.000449 0.369937 0.412096 0.389125 0.000057 0.361518 0.405981 0.381680 0.000144 0.367762 0.411894 0.388025 0.000147 0.465650 0.466646 0.465516 0.000986 0.475500 0.477550 0.475068 0.000837 0.366725 0.409014 0.385872 0.000130 0.373149 0.415177 0.392378 0.000134 967.380000 978.700000 973.653233 393.269497 1071.690000 1048.340000 1062.451133 433.965848 7960.930000 7972.960000 7963.895633 706.012231
650 0.365232 0.409385 0.384907 0.000063 0.471624 0.469268 0.470454 0.000443 0.370551 0.412379 0.389184 0.000057 0.361729 0.404680 0.381693 0.000146 0.368735 0.414089 0.388121 0.000144 0.467100 0.462499 0.465674 0.000967 0.476148 0.476036 0.475233 0.000834 0.366997 0.407571 0.385892 0.000132 0.374106 0.417186 0.392477 0.000132 968.120000 981.690000 973.823300 392.687207 1070.320000 1050.550000 1062.103533 428.301669 7961.560000 7967.760000 7964.073167 691.112495
651 0.364944 0.408354 0.384804 0.000061 0.474991 0.468697 0.470483 0.000457 0.370447 0.411371 0.389088 0.000056 0.361752 0.405216 0.381587 0.000142 0.368137 0.411491 0.388022 0.000145 0.471356 0.465926 0.465799 0.001005 0.478627 0.471468 0.475167 0.000829 0.367232 0.408251 0.385797 0.000129 0.373661 0.414490 0.392379 0.000132 965.900000 978.600000 973.920267 402.213217 1070.260000 1052.900000 1061.787800 431.373182 7963.840000 7968.500000 7964.291933 701.055541
652 0.364705 0.409097 0.384754 0.000062 0.467886 0.464606 0.470421 0.000450 0.369864 0.411873 0.389037 0.000056 0.362252 0.406786 0.381506 0.000144 0.367159 0.411409 0.388002 0.000146 0.463529 0.460020 0.465868 0.001018 0.472243 0.469192 0.474974 0.000811 0.367316 0.409447 0.385724 0.000131 0.372413 0.414298 0.392351 0.000133 968.500000 980.950000 973.903733 398.334599 1070.530000 1047.480000 1061.607800 432.234865 7960.970000 7971.570000 7964.488467 703.878470
653 0.364791 0.408694 0.384762 0.000062 0.470305 0.464910 0.470331 0.000444 0.370067 0.411505 0.389040 0.000056 0.362192 0.405867 0.381464 0.000142 0.367390 0.411521 0.388060 0.000148 0.465608 0.462499 0.465733 0.000963 0.475003 0.467322 0.474929 0.000826 0.367362 0.408699 0.385678 0.000129 0.372771 0.414311 0.392403 0.000135 966.960000 981.770000 974.023900 396.673270 1071.260000 1049.790000 1061.441167 429.541584 7961.780000 7968.440000 7964.534933 700.694990
654 0.365067 0.409057 0.384726 0.000063 0.471655 0.469499 0.470529 0.000440 0.370396 0.412079 0.389016 0.000057 0.361799 0.405079 0.381423 0.000140 0.368335 0.413036 0.388029 0.000148 0.463997 0.467052 0.465974 0.000960 0.479314 0.471946 0.475083 0.000829 0.366909 0.408177 0.385650 0.000127 0.373884 0.415982 0.392382 0.000135 967.810000 980.130000 973.969733 400.185875 1069.140000 1048.500000 1061.500167 437.539139 7963.050000 7971.370000 7964.530100 706.410810
655 0.364708 0.408872 0.384693 0.000062 0.474005 0.468255 0.470435 0.000429 0.370173 0.411841 0.388980 0.000057 0.362009 0.407185 0.381443 0.000141 0.367407 0.410559 0.387942 0.000148 0.470986 0.467825 0.465745 0.000961 0.477025 0.468685 0.475126 0.000774 0.367458 0.410217 0.385658 0.000129 0.372888 0.413466 0.392301 0.000135 967.680000 981.770000 973.634600 399.699979 1071.970000 1049.340000 1061.387267 444.939301 7960.350000 7968.890000 7964.978133 710.417117
656 0.364417 0.409026 0.384682 0.000063 0.471991 0.469159 0.470297 0.000430 0.369795 0.412033 0.388963 0.000058 0.361978 0.405027 0.381515 0.000140 0.366855 0.413025 0.387849 0.000149 0.468961 0.466349 0.465805 0.000934 0.475020 0.471970 0.474789 0.000794 0.367327 0.408094 0.385730 0.000128 0.372264 0.415973 0.392196 0.000136 969.840000 981.500000 973.532433 387.275760 1071.450000 1051.930000 1061.282167 437.512141 7958.710000 7966.570000 7965.185400 694.605447
657 0.364479 0.409521 0.384628 0.000063 0.474422 0.468403 0.470305 0.000429 0.369976 0.412466 0.388912 0.000057 0.361651 0.404963 0.381456 0.000138 0.367307 0.414080 0.387801 0.000147 0.470374 0.462268 0.465891 0.000943 0.478470 0.474538 0.474719 0.000801 0.367087 0.407828 0.385677 0.000126 0.372865 0.417103 0.392147 0.000134 968.160000 982.980000 973.399367 379.987191 1069.110000 1052.800000 1061.187667 430.270487 7962.730000 7964.220000 7965.412967 689.706963
658 0.364669 0.408553 0.384604 0.000062 0.473589 0.471380 0.470208 0.000438 0.370115 0.411694 0.388884 0.000056 0.362406 0.404790 0.381561 0.000135 0.366932 0.412316 0.387646 0.000146 0.471562 0.467910 0.465805 0.000950 0.475615 0.474850 0.474612 0.000821 0.367864 0.407946 0.385773 0.000123 0.372366 0.415442 0.391995 0.000133 971.230000 985.310000 973.264633 377.350837 1068.850000 1048.720000 1061.247267 424.356226 7959.920000 7965.970000 7965.488100 679.203748
659 0.364874 0.408862 0.384613 0.000062 0.472339 0.465872 0.470269 0.000438 0.370247 0.411713 0.388896 0.000056 0.362102 0.405879 0.381597 0.000136 0.367646 0.411845 0.387628 0.000147 0.468029 0.461122 0.465903 0.000964 0.476650 0.470622 0.474635 0.000801 0.367398 0.408641 0.385813 0.000124 0.373096 0.414784 0.391979 0.000134 970.200000 979.720000 973.309667 379.957561 1068.900000 1050.380000 1061.121867 418.951483 7960.900000 7969.900000 7965.568467 672.015002
660 0.364529 0.408241 0.384594 0.000062 0.472395 0.468987 0.470041 0.000442 0.369923 0.411278 0.388866 0.000056 0.362574 0.404559 0.381687 0.000136 0.366485 0.411922 0.387500 0.000146 0.468982 0.463806 0.465676 0.000975 0.475808 0.474169 0.474407 0.000810 0.367894 0.407521 0.385886 0.000124 0.371951 0.415035 0.391846 0.000133 969.180000 977.180000 973.307367 379.784103 1068.320000 1047.600000 1060.891467 418.324878 7962.500000 7975.220000 7965.801167 679.726582
661 0.364584 0.408503 0.384473 0.000062 0.472294 0.470811 0.469988 0.000450 0.369969 0.411618 0.388749 0.000057 0.361722 0.405308 0.381631 0.000138 0.367446 0.411698 0.387316 0.000145 0.467788 0.466495 0.465651 0.000981 0.476801 0.475127 0.474324 0.000816 0.367025 0.408367 0.385832 0.000125 0.372913 0.414869 0.391666 0.000133 970.690000 978.860000 973.116100 374.774253 1067.300000 1046.370000 1060.654467 421.886144 7962.010000 7974.770000 7966.229433 685.241164
662 0.364164 0.409384 0.384501 0.000063 0.471100 0.463744 0.470004 0.000445 0.369511 0.412102 0.388777 0.000057 0.361215 0.404775 0.381668 0.000138 0.367113 0.413992 0.387335 0.000145 0.465520 0.455047 0.465686 0.000967 0.476680 0.472440 0.474323 0.000818 0.366430 0.407289 0.385869 0.000125 0.372591 0.416914 0.391684 0.000132 968.930000 983.920000 973.321933 372.309524 1068.130000 1049.230000 1060.453867 428.632149 7962.940000 7966.850000 7966.224200 692.849136
663 0.364194 0.408931 0.384434 0.000063 0.472686 0.467239 0.470277 0.000433 0.369618 0.411846 0.388726 0.000057 0.362243 0.405029 0.381635 0.000140 0.366144 0.412833 0.387233 0.000143 0.467830 0.462425 0.465977 0.000948 0.477542 0.472053 0.474578 0.000790 0.367522 0.407898 0.385852 0.000127 0.371714 0.415794 0.391601 0.000130 970.460000 981.160000 973.298500 377.638023 1064.180000 1043.940000 1060.339100 440.443777 7965.360000 7974.900000 7966.362400 707.572652
664 0.363929 0.408832 0.384378 0.000062 0.471149 0.469013 0.470348 0.000433 0.369290 0.411841 0.388676 0.000057 0.362648 0.405743 0.381506 0.000139 0.365210 0.411920 0.387249 0.000143 0.470681 0.466307 0.466094 0.000936 0.471618 0.471719 0.474602 0.000812 0.368050 0.408772 0.385735 0.000126 0.370531 0.414910 0.391617 0.000131 970.580000 980.020000 973.268867 383.545673 1066.810000 1048.590000 1060.255733 449.849849 7962.610000 7971.390000 7966.475400 723.308473
665 0.364262 0.408807 0.384415 0.000062 0.476699 0.466617 0.470284 0.000436 0.369884 0.411698 0.388708 0.000057 0.363341 0.406260 0.381489 0.000137 0.365184 0.411354 0.387340 0.000144 0.474914 0.460988 0.466212 0.000935 0.478485 0.472247 0.474355 0.000822 0.368920 0.408997 0.385726 0.000124 0.370849 0.414399 0.391691 0.000132 971.490000 983.590000 973.472267 384.085239 1067.110000 1044.430000 1059.968667 448.064769 7961.400000 7971.980000 7966.559067 713.582780
666 0.364499 0.409066 0.384394 0.000063 0.471571 0.464345 0.470463 0.000429 0.369852 0.411830 0.388698 0.000058 0.363714 0.404268 0.381531 0.000140 0.365283 0.413865 0.387257 0.000147 0.467864 0.457676 0.466464 0.000930 0.475278 0.471013 0.474462 0.000804 0.368921 0.406938 0.385778 0.000127 0.370783 0.416723 0.391617 0.000134 969.900000 977.450000 973.589033 384.758803 1068.000000 1047.810000 1059.699100 445.395657 7962.100000 7974.740000 7966.711867 715.434882
667 0.363757 0.408631 0.384333 0.000063 0.468603 0.469639 0.470416 0.000428 0.368999 0.411681 0.388637 0.000058 0.361209 0.403013 0.381528 0.000139 0.366304 0.414248 0.387137 0.000146 0.465001 0.466461 0.466642 0.000889 0.472204 0.472817 0.474189 0.000832 0.366399 0.406185 0.385784 0.000126 0.371599 0.417177 0.391489 0.000133 968.800000 981.500000 973.769633 383.279780 1066.270000 1045.790000 1059.630000 445.244489 7964.930000 7972.710000 7966.600367 721.331354
668 0.363807 0.408515 0.384250 0.000063 0.469808 0.468248 0.470667 0.000429 0.369107 0.411501 0.388570 0.000057 0.362901 0.404602 0.381388 0.000140 0.364714 0.412427 0.387112 0.000146 0.467228 0.470595 0.467064 0.000880 0.472388 0.465902 0.474271 0.000843 0.368117 0.407902 0.385671 0.000126 0.370098 0.415101 0.391470 0.000133 971.070000 982.680000 974.091733 388.742799 1066.980000 1047.050000 1059.532400 442.437311 7961.950000 7970.270000 7966.375867 723.611576
669 0.364481 0.408414 0.384192 0.000063 0.476124 0.467877 0.470791 0.000427 0.370063 0.411387 0.388522 0.000057 0.361506 0.405315 0.381367 0.000139 0.367456 0.411512 0.387017 0.000148 0.473262 0.462677 0.467050 0.000883 0.478986 0.473077 0.474532 0.000820 0.367094 0.408183 0.385651 0.000126 0.373032 0.414591 0.391393 0.000135 969.100000 980.710000 974.212767 386.266044 1066.300000 1049.720000 1059.397767 440.833130 7964.600000 7969.570000 7966.389467 730.800810
670 0.364255 0.408767 0.384185 0.000063 0.470676 0.466404 0.470521 0.000418 0.369576 0.411649 0.388502 0.000057 0.361578 0.405601 0.381300 0.000138 0.366932 0.411934 0.387069 0.000148 0.467370 0.466539 0.466732 0.000877 0.473981 0.466269 0.474310 0.000817 0.366868 0.408648 0.385572 0.000126 0.372285 0.414650 0.391431 0.000135 970.080000 980.110000 974.412667 387.607572 1067.720000 1046.640000 1059.226000 441.426158 7962.200000 7973.250000 7966.361333 738.598169
671 0.364211 0.408596 0.384179 0.000062 0.473009 0.467546 0.470675 0.000423 0.369651 0.411543 0.388504 0.000056 0.362827 0.404299 0.381301 0.000138 0.365596 0.412893 0.387058 0.000145 0.469737 0.460699 0.466933 0.000868 0.476281 0.474394 0.474417 0.000818 0.368173 0.407119 0.385582 0.000125 0.371130 0.415968 0.391426 0.000133 971.200000 982.350000 974.242400 392.611093 1069.650000 1044.660000 1058.894233 440.087533 7959.150000 7972.990000 7966.863367 747.143234
672 0.364371 0.408280 0.384366 0.000062 0.472011 0.469535 0.470438 0.000425 0.369753 0.411343 0.388669 0.000056 0.361620 0.404096 0.381481 0.000139 0.367123 0.412465 0.387250 0.000146 0.468185 0.462187 0.467100 0.000859 0.475837 0.476883 0.473775 0.000851 0.366948 0.407000 0.385762 0.000126 0.372559 0.415686 0.391577 0.000133 970.210000 981.880000 974.529700 391.185520 1064.850000 1048.010000 1058.367700 447.128261 7964.940000 7970.110000 7967.102600 757.139888
673 0.364424 0.408427 0.384328 0.000061 0.472002 0.467728 0.470408 0.000431 0.369803 0.411392 0.388632 0.000056 0.361989 0.405729 0.381542 0.000140 0.366859 0.411126 0.387114 0.000143 0.465580 0.465488 0.467077 0.000875 0.478424 0.469967 0.473739 0.000857 0.367169 0.408717 0.385818 0.000127 0.372437 0.414068 0.391445 0.000131 970.180000 981.150000 974.613433 389.541246 1066.290000 1044.220000 1058.374667 445.259321 7963.530000 7974.630000 7967.011900 735.685049
674 0.364356 0.408799 0.384366 0.000061 0.471989 0.466637 0.470396 0.000433 0.369738 0.411691 0.388667 0.000056 0.363615 0.404214 0.381555 0.000140 0.365096 0.413385 0.387176 0.000144 0.467462 0.464506 0.467014 0.000876 0.476515 0.468768 0.473777 0.000876 0.368808 0.407229 0.385828 0.000127 0.370667 0.416154 0.391506 0.000132 973.600000 983.270000 974.758133 394.162611 1067.050000 1045.640000 1058.207533 445.178584 7959.350000 7971.090000 7967.034333 729.762805
675 0.364367 0.408413 0.384382 0.000061 0.474106 0.466268 0.470190 0.000442 0.369854 0.411305 0.388672 0.000056 0.361599 0.407371 0.381486 0.000142 0.367135 0.409454 0.387277 0.000142 0.470619 0.462407 0.466679 0.000896 0.477592 0.470128 0.473701 0.000873 0.367050 0.410123 0.385746 0.000129 0.372657 0.412488 0.391599 0.000129 971.860000 982.890000 974.883600 394.657383 1064.550000 1049.490000 1058.095700 442.343620 7963.590000 7967.620000 7967.020700 721.656645
676 0.364452 0.408190 0.384428 0.000061 0.472643 0.467857 0.470346 0.000433 0.369862 0.411173 0.388724 0.000056 0.362479 0.406357 0.381539 0.000140 0.366425 0.410023 0.387316 0.000144 0.468176 0.468294 0.467098 0.000859 0.477109 0.467420 0.473595 0.000877 0.367764 0.409454 0.385817 0.000127 0.371959 0.412893 0.391630 0.000132 971.300000 980.760000 975.195000 391.598821 1064.570000 1046.920000 1057.827267 437.247166 7964.130000 7972.320000 7966.977733 721.505788
677 0.364646 0.408220 0.384491 0.000061 0.467879 0.470232 0.470348 0.000431 0.369808 0.411320 0.388784 0.000056 0.361879 0.406101 0.381621 0.000137 0.367413 0.410339 0.387360 0.000143 0.464572 0.467293 0.466880 0.000863 0.471186 0.473170 0.473817 0.000874 0.367014 0.409160 0.385884 0.000125 0.372602 0.413480 0.391683 0.000131 971.770000 981.920000 975.534333 393.055293 1066.850000 1044.710000 1058.002333 442.251723 7961.380000 7973.370000 7966.463333 718.059443
678 0.364634 0.408628 0.384477 0.000061 0.470236 0.468246 0.470271 0.000441 0.369914 0.411609 0.388767 0.000056 0.361609 0.405041 0.381615 0.000137 0.367659 0.412215 0.387339 0.000144 0.468294 0.464118 0.466942 0.000870 0.472178 0.472373 0.473600 0.000885 0.366944 0.407995 0.385882 0.000125 0.372885 0.415223 0.391652 0.000131 973.190000 982.840000 975.833533 396.872860 1066.040000 1047.170000 1057.937800 444.285108 7960.770000 7969.990000 7966.228667 714.554576
679 0.364946 0.408753 0.384550 0.000060 0.473771 0.470340 0.470278 0.000446 0.370388 0.411832 0.388836 0.000055 0.363433 0.407776 0.381797 0.000136 0.366460 0.409730 0.387303 0.000142 0.472567 0.468303 0.466873 0.000880 0.474974 0.472376 0.473684 0.000901 0.368889 0.410803 0.386050 0.000124 0.371886 0.412862 0.391622 0.000130 973.560000 985.870000 975.985233 394.925956 1064.250000 1042.440000 1057.998233 438.466629 7962.190000 7971.690000 7966.016533 715.034244
680 0.364937 0.409133 0.384613 0.000061 0.470353 0.468236 0.470145 0.000444 0.370208 0.412088 0.388890 0.000055 0.362627 0.406733 0.381861 0.000136 0.367247 0.411532 0.387366 0.000144 0.469081 0.469325 0.467023 0.000868 0.471625 0.467146 0.473267 0.000904 0.367950 0.409862 0.386119 0.000124 0.372466 0.414313 0.391661 0.000132 974.090000 983.560000 976.111867 401.245634 1065.600000 1044.610000 1058.175700 437.771136 7960.310000 7971.830000 7965.712433 729.931868
681 0.365448 0.409004 0.384732 0.000060 0.473702 0.467636 0.470210 0.000445 0.370861 0.411936 0.389006 0.000055 0.362516 0.405744 0.381987 0.000134 0.368380 0.412265 0.387477 0.000146 0.469010 0.465040 0.467044 0.000888 0.478394 0.470232 0.473376 0.000899 0.367841 0.408709 0.386240 0.000123 0.373881 0.415163 0.391772 0.000134 974.020000 984.730000 976.217967 404.983784 1067.440000 1043.870000 1057.974900 433.474748 7958.540000 7971.400000 7965.807133 733.474893
682 0.365048 0.409000 0.384725 0.000060 0.473297 0.467672 0.470360 0.000438 0.370461 0.411934 0.389007 0.000055 0.363246 0.405367 0.382032 0.000135 0.366850 0.412633 0.387418 0.000147 0.470491 0.459197 0.466901 0.000845 0.476102 0.476148 0.473819 0.000901 0.368608 0.408059 0.386276 0.000123 0.372313 0.415809 0.391738 0.000134 973.080000 982.100000 976.471700 413.263539 1065.130000 1042.290000 1057.780533 431.594652 7961.790000 7975.610000 7965.747767 745.927730
683 0.364970 0.409101 0.384759 0.000060 0.475319 0.466898 0.470458 0.000449 0.370488 0.411991 0.389044 0.000055 0.362030 0.404639 0.382097 0.000136 0.367910 0.413564 0.387422 0.000144 0.472081 0.463121 0.466797 0.000878 0.478557 0.470674 0.474118 0.000898 0.367532 0.407563 0.386332 0.000124 0.373443 0.416419 0.391756 0.000132 973.120000 984.610000 976.843967 411.849036 1062.920000 1046.130000 1057.597633 439.124154 7963.960000 7969.260000 7965.558400 752.962572
684 0.365285 0.408890 0.384755 0.000060 0.471723 0.471169 0.470600 0.000444 0.370607 0.412004 0.389047 0.000055 0.362935 0.405168 0.382106 0.000137 0.367634 0.412613 0.387403 0.000145 0.468221 0.467574 0.467330 0.000860 0.475225 0.474764 0.473870 0.000896 0.368199 0.408288 0.386367 0.000125 0.373014 0.415720 0.391726 0.000132 973.440000 985.540000 976.962033 407.872278 1066.360000 1047.010000 1057.468633 433.671887 7960.200000 7967.450000 7965.569333 746.474766
685 0.364946 0.409466 0.384842 0.000061 0.474459 0.470594 0.470847 0.000428 0.370421 0.412522 0.389142 0.000055 0.362011 0.407083 0.382194 0.000137 0.367880 0.411848 0.387490 0.000147 0.474611 0.467779 0.467543 0.000851 0.474307 0.473410 0.474151 0.000854 0.367641 0.410118 0.386461 0.000125 0.373202 0.414926 0.391823 0.000133 973.790000 985.230000 977.199467 405.122045 1064.600000 1049.240000 1057.060300 438.944587 7961.610000 7965.530000 7965.740233 757.391801
686 0.365011 0.409142 0.384917 0.000061 0.472790 0.468323 0.470534 0.000433 0.370400 0.412101 0.389198 0.000055 0.363482 0.405549 0.382307 0.000135 0.366539 0.412735 0.387528 0.000148 0.469708 0.463016 0.467095 0.000842 0.475871 0.473629 0.473973 0.000866 0.368793 0.408423 0.386546 0.000123 0.372006 0.415780 0.391850 0.000134 975.880000 984.740000 977.779867 401.204089 1065.760000 1042.930000 1056.718600 450.290019 7958.360000 7972.330000 7965.501533 764.373314
687 0.365241 0.408247 0.384913 0.000061 0.475037 0.469670 0.470800 0.000426 0.370731 0.411318 0.389207 0.000055 0.363011 0.405390 0.382343 0.000134 0.367471 0.411104 0.387483 0.000146 0.471265 0.464189 0.467274 0.000828 0.478809 0.475151 0.474325 0.000862 0.368424 0.408330 0.386590 0.000122 0.373038 0.414306 0.391825 0.000132 972.440000 981.120000 977.854233 402.889192 1068.560000 1046.210000 1056.619333 458.975433 7959.000000 7972.670000 7965.526433 779.085062
688 0.364963 0.408809 0.384966 0.000062 0.471343 0.469791 0.470834 0.000415 0.370282 0.411858 0.389259 0.000057 0.364381 0.404769 0.382419 0.000136 0.365546 0.412849 0.387512 0.000149 0.464917 0.468820 0.467156 0.000810 0.477769 0.470762 0.474512 0.000842 0.369407 0.407972 0.386656 0.000123 0.371157 0.415744 0.391862 0.000135 977.260000 983.620000 978.166533 405.838688 1061.890000 1045.700000 1056.383033 466.003545 7960.850000 7970.680000 7965.450433 782.475455
689 0.364795 0.408216 0.384957 0.000062 0.474223 0.469632 0.470747 0.000423 0.370266 0.411287 0.389247 0.000056 0.363391 0.404527 0.382474 0.000134 0.366198 0.411904 0.387441 0.000149 0.471668 0.470051 0.467333 0.000826 0.476779 0.469213 0.474161 0.000864 0.368805 0.407803 0.386717 0.000121 0.371727 0.414770 0.391777 0.000135 976.650000 984.160000 978.515633 408.480578 1061.300000 1043.180000 1056.322633 474.808231 7962.050000 7972.660000 7965.161733 794.302081
690 0.365126 0.409106 0.384960 0.000062 0.471445 0.469350 0.470869 0.000422 0.370442 0.412118 0.389255 0.000057 0.364628 0.406280 0.382548 0.000137 0.365624 0.411932 0.387371 0.000146 0.470617 0.468117 0.467663 0.000815 0.472273 0.470582 0.474075 0.000871 0.369927 0.409371 0.386804 0.000125 0.370956 0.414865 0.391707 0.000132 977.760000 981.180000 978.721933 416.832037 1064.320000 1042.290000 1056.085900 481.916110 7957.920000 7976.530000 7965.192167 807.709730
691 0.365349 0.409153 0.384924 0.000062 0.470909 0.466347 0.470833 0.000413 0.370627 0.412013 0.389219 0.000056 0.364038 0.405554 0.382612 0.000137 0.366660 0.412753 0.387235 0.000145 0.465465 0.463106 0.467260 0.000824 0.476353 0.469588 0.474406 0.000837 0.369110 0.408431 0.386845 0.000124 0.372144 0.415594 0.391593 0.000131 974.310000 981.930000 978.968933 423.443515 1066.630000 1046.640000 1055.960467 488.684004 7959.060000 7971.430000 7965.070600 809.445357
692 0.364942 0.407994 0.384835 0.000061 0.474969 0.465075 0.470879 0.000429 0.370444 0.410848 0.389137 0.000056 0.362941 0.406119 0.382624 0.000138 0.366943 0.409869 0.387046 0.000145 0.471630 0.460293 0.467367 0.000853 0.478308 0.469856 0.474391 0.000866 0.368376 0.408827 0.386861 0.000125 0.372512 0.412868 0.391414 0.000131 977.040000 980.910000 979.224133 428.007014 1063.250000 1043.150000 1055.932267 487.420199 7959.710000 7975.940000 7964.843600 811.887921
693 0.365137 0.408770 0.384859 0.000062 0.471718 0.468928 0.471039 0.000417 0.370466 0.411778 0.389168 0.000056 0.364337 0.404133 0.382566 0.000137 0.365938 0.413407 0.387152 0.000145 0.470102 0.466763 0.467515 0.000841 0.473334 0.471092 0.474564 0.000846 0.369625 0.407264 0.386813 0.000124 0.371308 0.416292 0.391523 0.000131 976.960000 983.880000 979.486033 426.094567 1061.520000 1043.990000 1056.010167 497.510028 7961.520000 7972.130000 7964.503800 824.968137
694 0.364901 0.409242 0.384888 0.000061 0.474256 0.466218 0.470906 0.000414 0.370368 0.412091 0.389189 0.000056 0.363734 0.404700 0.382597 0.000138 0.366068 0.413783 0.387178 0.000145 0.474472 0.463607 0.467459 0.000839 0.474039 0.468828 0.474353 0.000837 0.369271 0.407646 0.386841 0.000125 0.371466 0.416535 0.391536 0.000132 977.160000 987.360000 979.836967 432.031861 1066.050000 1040.830000 1055.856867 503.028307 7956.790000 7971.810000 7964.306167 836.748244
695 0.365129 0.409147 0.384889 0.000061 0.473077 0.471041 0.470959 0.000405 0.370526 0.412241 0.389193 0.000056 0.361778 0.406618 0.382617 0.000138 0.368480 0.411675 0.387162 0.000142 0.469992 0.469547 0.467574 0.000837 0.476162 0.472535 0.474344 0.000807 0.367189 0.409764 0.386865 0.000125 0.373864 0.414718 0.391521 0.000128 975.840000 989.510000 980.152133 436.754351 1064.840000 1044.680000 1056.010233 502.306980 7959.320000 7965.810000 7963.837633 833.847351
696 0.365011 0.409043 0.384962 0.000061 0.469913 0.467871 0.470829 0.000403 0.370256 0.411984 0.389255 0.000056 0.364316 0.406718 0.382591 0.000138 0.365707 0.411367 0.387332 0.000140 0.466659 0.463561 0.467553 0.000817 0.473166 0.472180 0.474105 0.000804 0.369433 0.409561 0.386839 0.000125 0.371080 0.414408 0.391671 0.000127 977.050000 989.540000 980.128367 438.224063 1063.760000 1042.310000 1056.067300 502.711860 7959.190000 7968.150000 7963.804333 832.732198
697 0.365193 0.408793 0.384954 0.000061 0.474449 0.468968 0.470964 0.000400 0.370656 0.411802 0.389255 0.000056 0.363790 0.408091 0.382518 0.000137 0.366596 0.409496 0.387390 0.000139 0.473176 0.468016 0.467735 0.000823 0.475722 0.469920 0.474193 0.000798 0.369260 0.411087 0.386779 0.000125 0.372052 0.412518 0.391731 0.000126 972.640000 987.690000 980.179400 449.625934 1065.780000 1043.930000 1055.982300 505.969256 7961.580000 7968.380000 7963.838300 839.148914
698 0.364977 0.408464 0.384970 0.000062 0.475164 0.468930 0.470838 0.000413 0.370486 0.411488 0.389264 0.000056 0.362557 0.407418 0.382455 0.000139 0.367397 0.409510 0.387485 0.000140 0.472701 0.467901 0.467527 0.000831 0.477628 0.469960 0.474150 0.000833 0.368064 0.410443 0.386709 0.000126 0.372908 0.412533 0.391818 0.000127 972.800000 983.780000 980.376500 454.110040 1067.400000 1041.600000 1055.915200 505.242662 7959.800000 7974.620000 7963.708300 838.687345
699 0.365510 0.408697 0.385029 0.000061 0.472105 0.472546 0.470709 0.000407 0.370840 0.411889 0.389313 0.000055 0.363811 0.405996 0.382480 0.000137 0.367209 0.411398 0.387579 0.000139 0.467888 0.473020 0.467464 0.000822 0.476323 0.472071 0.473954 0.000825 0.369015 0.409347 0.386729 0.000124 0.372665 0.414432 0.391898 0.000127 977.690000 985.240000 980.494533 457.787041 1063.490000 1038.750000 1055.783700 505.702233 7958.820000 7976.010000 7963.721767 833.023212
700 0.365285 0.409004 0.385013 0.000062 0.473674 0.467882 0.470857 0.000414 0.370705 0.411947 0.389305 0.000056 0.364480 0.406892 0.382456 0.000136 0.366091 0.411115 0.387570 0.000142 0.469640 0.465676 0.467728 0.000837 0.477709 0.470089 0.473985 0.000837 0.369738 0.409832 0.386720 0.000124 0.371672 0.414063 0.391891 0.000129 977.520000 983.070000 980.491933 460.030165 1063.950000 1042.770000 1055.891100 513.597555 7958.530000 7974.160000 7963.616967 834.746728
701 0.365079 0.408862 0.384962 0.000062 0.472528 0.466616 0.470747 0.000417 0.370451 0.411750 0.389251 0.000057 0.363481 0.407093 0.382467 0.000135 0.366677 0.410631 0.387457 0.000144 0.470848 0.462896 0.467644 0.000846 0.474208 0.470335 0.473851 0.000851 0.368849 0.409883 0.386726 0.000123 0.372053 0.413617 0.391777 0.000131 978.390000 989.830000 980.444633 452.642679 1064.390000 1044.100000 1056.098400 513.965868 7957.220000 7966.070000 7963.456967 832.196340
702 0.364884 0.409194 0.384832 0.000062 0.476344 0.466321 0.470489 0.000426 0.370457 0.412051 0.389115 0.000057 0.362838 0.406087 0.382350 0.000134 0.366930 0.412302 0.387314 0.000144 0.473030 0.466979 0.467338 0.000844 0.479658 0.465664 0.473640 0.000860 0.368347 0.409132 0.386600 0.000122 0.372566 0.414970 0.391631 0.000131 975.480000 988.420000 980.112467 442.958824 1064.080000 1044.340000 1056.156833 519.716326 7960.440000 7967.240000 7963.730700 839.419226
703 0.364887 0.409056 0.384732 0.000063 0.472318 0.469171 0.470556 0.000429 0.370258 0.412062 0.389023 0.000057 0.362653 0.404792 0.382298 0.000135 0.367121 0.413320 0.387166 0.000144 0.471572 0.463724 0.467680 0.000847 0.473065 0.474617 0.473431 0.000877 0.368099 0.407739 0.386568 0.000123 0.372418 0.416385 0.391479 0.000131 977.660000 987.960000 980.404733 436.847446 1060.220000 1044.180000 1056.355867 517.009601 7962.120000 7967.860000 7963.239400 828.453066
704 0.364594 0.409163 0.384697 0.000062 0.475475 0.465603 0.470679 0.000427 0.370138 0.411985 0.388996 0.000056 0.362808 0.407276 0.382322 0.000135 0.366381 0.411050 0.387071 0.000142 0.476263 0.457148 0.467707 0.000848 0.474687 0.474057 0.473652 0.000869 0.368481 0.409769 0.386592 0.000122 0.371796 0.414201 0.391400 0.000129 975.040000 984.990000 980.373200 428.416470 1062.070000 1038.790000 1056.228767 513.536992 7962.890000 7976.220000 7963.398033 825.963029
705 0.364865 0.409263 0.384701 0.000063 0.474980 0.469391 0.470599 0.000427 0.370371 0.412269 0.388996 0.000057 0.362435 0.406453 0.382418 0.000135 0.367296 0.412073 0.386984 0.000143 0.472919 0.465552 0.467750 0.000840 0.477040 0.473229 0.473449 0.000859 0.367959 0.409408 0.386685 0.000123 0.372783 0.415131 0.391307 0.000130 975.720000 985.400000 980.630600 423.540576 1065.000000 1041.490000 1056.107633 516.122566 7959.280000 7973.110000 7963.261767 827.030862
706 0.364881 0.408329 0.384680 0.000062 0.475069 0.472341 0.471070 0.000425 0.370391 0.411529 0.388999 0.000056 0.362632 0.404362 0.382404 0.000133 0.367130 0.412295 0.386955 0.000143 0.474719 0.467008 0.468018 0.000856 0.475419 0.477674 0.474123 0.000856 0.368237 0.407494 0.386685 0.000121 0.372545 0.415564 0.391314 0.000130 975.830000 987.250000 980.727933 423.667692 1063.970000 1039.040000 1056.063000 520.461599 7960.200000 7973.710000 7963.209067 829.091538
707 0.364691 0.409233 0.384652 0.000062 0.470887 0.469261 0.470748 0.000426 0.370001 0.412235 0.388957 0.000056 0.361369 0.406628 0.382407 0.000135 0.368014 0.411839 0.386897 0.000141 0.469269 0.463290 0.467731 0.000855 0.472506 0.475232 0.473765 0.000856 0.366764 0.409461 0.386673 0.000123 0.373238 0.415009 0.391240 0.000129 975.400000 987.500000 981.045733 414.759423 1065.130000 1044.020000 1055.997033 508.113642 7959.470000 7968.480000 7962.957233 801.850624
708 0.364814 0.408572 0.384684 0.000062 0.471400 0.471622 0.470765 0.000435 0.370143 0.411725 0.388988 0.000057 0.363600 0.404616 0.382347 0.000136 0.366027 0.412529 0.387022 0.000141 0.470094 0.467006 0.467841 0.000872 0.472707 0.476238 0.473688 0.000872 0.368925 0.407735 0.386622 0.000124 0.371361 0.415714 0.391355 0.000128 981.030000 986.620000 981.232933 404.877856 1066.030000 1044.850000 1056.009367 499.614330 7952.940000 7968.530000 7962.757700 784.511679
709 0.364658 0.409012 0.384583 0.000062 0.472618 0.470735 0.470945 0.000429 0.370056 0.412098 0.388901 0.000057 0.362793 0.407076 0.382254 0.000136 0.366523 0.410948 0.386912 0.000139 0.471326 0.468701 0.468105 0.000851 0.473910 0.472769 0.473784 0.000857 0.368220 0.410157 0.386546 0.000124 0.371892 0.414039 0.391255 0.000127 979.640000 989.090000 981.259267 399.934415 1064.310000 1039.540000 1056.090700 497.165248 7956.050000 7971.370000 7962.650033 774.378936
710 0.364684 0.408549 0.384557 0.000062 0.469738 0.469526 0.470741 0.000425 0.369937 0.411598 0.388866 0.000056 0.363369 0.406051 0.382203 0.000135 0.366000 0.411047 0.386911 0.000139 0.464130 0.467684 0.467799 0.000875 0.475346 0.471367 0.473682 0.000837 0.368407 0.409132 0.386483 0.000123 0.371467 0.414063 0.391250 0.000127 976.620000 987.870000 981.305200 401.195426 1064.490000 1041.390000 1056.169567 486.901460 7958.890000 7970.740000 7962.525233 769.736860
711 0.364745 0.408902 0.384593 0.000062 0.473221 0.464143 0.470950 0.000431 0.370169 0.411664 0.388911 0.000056 0.361879 0.405202 0.382268 0.000135 0.367611 0.412602 0.386918 0.000139 0.471876 0.456868 0.468099 0.000881 0.474566 0.471418 0.473801 0.000844 0.367379 0.407786 0.386560 0.000123 0.372959 0.415543 0.391262 0.000126 974.690000 991.360000 981.287400 408.161402 1067.950000 1042.260000 1055.901033 478.937556 7957.360000 7966.380000 7962.811567 772.292136
712 0.365124 0.408358 0.384613 0.000060 0.472351 0.467003 0.470896 0.000437 0.370485 0.411290 0.388927 0.000055 0.362942 0.404794 0.382165 0.000134 0.367305 0.411922 0.387061 0.000140 0.470168 0.465751 0.467728 0.000909 0.474534 0.468255 0.474063 0.000850 0.368304 0.407842 0.386443 0.000122 0.372666 0.414738 0.391411 0.000127 973.530000 990.210000 981.336100 411.615058 1065.280000 1045.340000 1056.021600 477.201158 7961.190000 7964.450000 7962.642300 768.190861
713 0.364900 0.408836 0.384663 0.000061 0.473042 0.469363 0.470998 0.000430 0.370307 0.411862 0.388979 0.000055 0.361658 0.407166 0.382311 0.000137 0.368142 0.410506 0.387015 0.000138 0.471702 0.467361 0.467982 0.000890 0.474382 0.471364 0.474015 0.000859 0.367160 0.410176 0.386594 0.000125 0.373454 0.413549 0.391365 0.000125 976.440000 987.710000 981.375900 416.772677 1063.360000 1046.070000 1056.022333 476.437379 7960.200000 7966.220000 7962.601767 771.356602
714 0.364830 0.408727 0.384695 0.000062 0.472106 0.469443 0.470929 0.000435 0.370194 0.411763 0.389007 0.000056 0.362636 0.405283 0.382262 0.000140 0.367024 0.412171 0.387128 0.000139 0.468622 0.463815 0.467844 0.000915 0.475590 0.475072 0.474014 0.000843 0.367936 0.408209 0.386541 0.000128 0.372452 0.415316 0.391473 0.000127 977.850000 989.290000 981.371233 407.325305 1065.160000 1045.610000 1056.148667 477.933230 7956.990000 7965.100000 7962.480100 769.737689
715 0.364715 0.409079 0.384679 0.000063 0.471852 0.466992 0.470963 0.000442 0.370072 0.411975 0.388993 0.000057 0.362536 0.406984 0.382133 0.000139 0.366894 0.411174 0.387225 0.000142 0.468394 0.465541 0.467770 0.000907 0.475310 0.468442 0.474155 0.000862 0.367829 0.409912 0.386414 0.000127 0.372314 0.414038 0.391571 0.000129 975.090000 991.030000 981.518933 409.225094 1066.090000 1041.840000 1056.193800 480.877038 7958.820000 7967.130000 7962.287267 772.702819
716 0.364597 0.408622 0.384676 0.000063 0.475401 0.468929 0.470903 0.000438 0.370137 0.411637 0.388988 0.000057 0.362900 0.404102 0.382219 0.000140 0.366293 0.413142 0.387133 0.000143 0.473360 0.465252 0.467628 0.000903 0.477443 0.472606 0.474179 0.000846 0.368423 0.407159 0.386490 0.000128 0.371850 0.416115 0.391485 0.000130 975.830000 983.830000 981.683033 413.545934 1065.530000 1042.290000 1056.170933 488.768787 7958.640000 7973.880000 7962.146033 784.061580
717 0.364775 0.409144 0.384567 0.000062 0.472216 0.469680 0.470960 0.000441 0.370147 0.412171 0.388887 0.000057 0.362479 0.407262 0.382029 0.000140 0.367070 0.411027 0.387106 0.000144 0.470773 0.467183 0.467827 0.000883 0.473659 0.472177 0.474093 0.000871 0.367894 0.410258 0.386319 0.000127 0.372399 0.414085 0.391456 0.000131 976.620000 988.860000 981.758700 411.243212 1067.240000 1044.680000 1056.093667 489.670679 7956.140000 7966.460000 7962.147633 783.702592
718 0.364659 0.408625 0.384514 0.000062 0.473254 0.466759 0.470957 0.000432 0.370089 0.411531 0.388837 0.000057 0.363185 0.404887 0.381957 0.000140 0.366133 0.412362 0.387072 0.000144 0.471480 0.464469 0.468166 0.000845 0.475028 0.469048 0.473749 0.000889 0.368600 0.407866 0.386268 0.000127 0.371577 0.415196 0.391406 0.000130 975.740000 989.800000 981.684333 404.937680 1067.320000 1044.420000 1056.141700 489.334494 7956.940000 7965.780000 7962.173967 780.179219
719 0.364672 0.409411 0.384441 0.000062 0.469152 0.468700 0.470856 0.000427 0.369896 0.412375 0.388762 0.000057 0.363059 0.406078 0.381882 0.000140 0.366284 0.412744 0.387000 0.000146 0.468685 0.468229 0.468037 0.000850 0.469620 0.469171 0.473676 0.000881 0.368340 0.409185 0.386190 0.000128 0.371451 0.415565 0.391334 0.000132 979.350000 986.580000 981.658333 404.229535 1063.950000 1041.390000 1056.090967 493.702304 7956.700000 7972.030000 7962.250700 775.908649
720 0.364689 0.408571 0.384390 0.000062 0.473858 0.469733 0.470804 0.000427 0.370147 0.411630 0.388711 0.000056 0.362244 0.405391 0.381818 0.000138 0.367133 0.411752 0.386962 0.000145 0.472796 0.463111 0.467921 0.000825 0.474920 0.476355 0.473687 0.000890 0.367771 0.408277 0.386123 0.000125 0.372523 0.414982 0.391298 0.000132 976.760000 994.200000 981.682300 400.856972 1062.990000 1039.000000 1056.154367 497.423204 7960.250000 7966.800000 7962.163333 768.200524
721 0.364623 0.409199 0.384383 0.000062 0.471511 0.466499 0.471007 0.000428 0.369967 0.412064 0.388715 0.000057 0.362188 0.404899 0.381708 0.000138 0.367058 0.413498 0.387059 0.000146 0.468255 0.465621 0.468210 0.000826 0.474766 0.467377 0.473803 0.000885 0.367491 0.407935 0.386033 0.000126 0.372443 0.416192 0.391396 0.000133 976.140000 991.990000 981.598633 394.181892 1064.480000 1043.170000 1056.304400 491.850091 7959.380000 7964.840000 7962.096967 754.889105
722 0.364722 0.408366 0.384305 0.000061 0.469952 0.464710 0.471039 0.000426 0.369983 0.411183 0.388641 0.000056 0.362514 0.404847 0.381634 0.000137 0.366929 0.411884 0.386976 0.000144 0.466176 0.461709 0.467932 0.000855 0.473728 0.467711 0.474145 0.000860 0.367697 0.407691 0.385949 0.000125 0.372269 0.414675 0.391334 0.000131 977.460000 988.460000 981.810533 391.783906 1066.800000 1044.030000 1056.491233 493.895809 7955.740000 7967.510000 7961.698233 753.324468
723 0.364711 0.408315 0.384300 0.000062 0.470906 0.465418 0.470957 0.000424 0.370021 0.411170 0.388633 0.000057 0.362544 0.407136 0.381632 0.000135 0.366878 0.409494 0.386968 0.000145 0.469838 0.459134 0.468010 0.000843 0.471974 0.471702 0.473903 0.000860 0.367909 0.409736 0.385950 0.000123 0.372132 0.412604 0.391315 0.000132 976.140000 990.880000 981.834700 397.196858 1069.260000 1042.490000 1056.590033 491.238984 7954.600000 7966.630000 7961.575267 744.043107
724 0.364674 0.408205 0.384279 0.000062 0.470754 0.464712 0.470778 0.000427 0.369978 0.411031 0.388604 0.000056 0.363113 0.405187 0.381754 0.000136 0.366234 0.411224 0.386805 0.000146 0.463566 0.456896 0.467669 0.000833 0.477941 0.472528 0.473886 0.000880 0.368135 0.407773 0.386049 0.000124 0.371820 0.414289 0.391159 0.000133 977.210000 988.700000 982.087467 397.496383 1067.160000 1043.170000 1056.712967 490.421406 7955.630000 7968.130000 7961.199567 748.750605
725 0.364524 0.408739 0.384316 0.000061 0.468847 0.463923 0.470730 0.000425 0.369740 0.411499 0.388637 0.000056 0.362942 0.404631 0.381893 0.000134 0.366105 0.412848 0.386740 0.000145 0.462837 0.459524 0.467416 0.000829 0.474858 0.468322 0.474044 0.000863 0.367937 0.407376 0.386169 0.000122 0.371543 0.415622 0.391105 0.000132 979.070000 988.910000 982.293467 399.605663 1065.730000 1039.540000 1056.948733 480.123856 7955.200000 7971.550000 7960.757800 749.553946
726 0.364615 0.408510 0.384256 0.000061 0.473946 0.470638 0.470577 0.000432 0.370081 0.411616 0.388572 0.000056 0.362968 0.403398 0.381941 0.000134 0.366262 0.413621 0.386571 0.000145 0.468673 0.467804 0.467157 0.000852 0.479218 0.473471 0.473998 0.000871 0.368254 0.406618 0.386202 0.000122 0.371909 0.416614 0.390942 0.000132 977.100000 988.420000 982.379967 403.392917 1064.250000 1043.740000 1057.046700 477.630698 7958.650000 7967.840000 7960.573333 739.850729
727 0.364423 0.408441 0.384332 0.000061 0.468618 0.461159 0.470637 0.000423 0.369632 0.411077 0.388647 0.000056 0.362560 0.404606 0.382098 0.000133 0.366285 0.412276 0.386566 0.000145 0.466355 0.459232 0.467111 0.000863 0.470881 0.463086 0.474164 0.000835 0.367750 0.407338 0.386349 0.000121 0.371515 0.414817 0.390946 0.000132 978.720000 987.830000 982.308167 401.798535 1065.150000 1041.870000 1057.353967 473.382458 7956.130000 7970.300000 7960.337867 727.131761
728 0.364494 0.408239 0.384397 0.000061 0.472396 0.468466 0.470536 0.000434 0.369889 0.411250 0.388704 0.000056 0.362941 0.407187 0.382203 0.000134 0.366047 0.409291 0.386592 0.000143 0.468648 0.469291 0.466775 0.000885 0.476144 0.467642 0.474296 0.000845 0.368227 0.410292 0.386431 0.000122 0.371551 0.412208 0.390977 0.000130 974.210000 986.500000 982.483167 407.327838 1066.490000 1044.490000 1057.247933 481.996327 7959.300000 7969.010000 7960.268900 737.991977
729 0.364787 0.408359 0.384454 0.000061 0.474119 0.466685 0.470591 0.000435 0.370253 0.411275 0.388761 0.000055 0.363222 0.406753 0.382342 0.000136 0.366352 0.409964 0.386566 0.000141 0.468670 0.464450 0.466817 0.000914 0.479568 0.468920 0.474366 0.000820 0.368494 0.409638 0.386566 0.000123 0.372012 0.412912 0.390956 0.000128 973.610000 989.880000 982.455533 417.401980 1066.840000 1042.430000 1057.186600 478.710411 7959.550000 7967.690000 7960.357867 748.946016
730 0.364517 0.408213 0.384480 0.000061 0.472995 0.470271 0.470560 0.000433 0.369941 0.411316 0.388784 0.000055 0.362881 0.404355 0.382400 0.000137 0.366152 0.412072 0.386559 0.000140 0.469856 0.466520 0.466653 0.000904 0.476135 0.474021 0.474468 0.000822 0.368230 0.407463 0.386613 0.000124 0.371651 0.415169 0.390955 0.000128 976.040000 989.770000 982.330500 426.487202 1064.570000 1041.710000 1057.226833 476.093894 7959.390000 7968.520000 7960.442667 755.886522
731 0.364650 0.408221 0.384470 0.000061 0.474297 0.469075 0.470603 0.000424 0.370132 0.411264 0.388777 0.000055 0.362938 0.404481 0.382363 0.000137 0.366362 0.411962 0.386577 0.000141 0.469476 0.463944 0.466560 0.000907 0.479117 0.474206 0.474646 0.000794 0.368265 0.407454 0.386573 0.000124 0.372000 0.415075 0.390981 0.000129 977.300000 987.620000 982.349233 426.784330 1067.760000 1044.960000 1057.166600 473.184517 7954.940000 7967.420000 7960.484167 750.821270
732 0.364708 0.407970 0.384438 0.000060 0.469302 0.470632 0.470594 0.000427 0.369937 0.411103 0.388746 0.000055 0.363078 0.405561 0.382188 0.000136 0.366337 0.410378 0.386689 0.000140 0.465065 0.465884 0.466758 0.000909 0.473539 0.475381 0.474429 0.000808 0.368178 0.408578 0.386416 0.000123 0.371697 0.413628 0.391076 0.000128 974.850000 990.810000 982.300600 436.054543 1065.330000 1046.050000 1057.029500 477.216714 7959.820000 7963.140000 7960.669900 751.761708
733 0.364405 0.407642 0.384445 0.000061 0.476309 0.468959 0.470804 0.000433 0.370000 0.410707 0.388763 0.000055 0.364367 0.405721 0.382220 0.000137 0.364442 0.409562 0.386671 0.000142 0.472572 0.464003 0.466697 0.000929 0.480046 0.473915 0.474911 0.000813 0.369778 0.408636 0.386443 0.000124 0.370223 0.412779 0.391083 0.000130 977.670000 990.330000 981.998433 438.657292 1067.380000 1048.960000 1056.967067 475.242849 7954.950000 7960.710000 7961.034500 763.462906
734 0.364783 0.408243 0.384461 0.000061 0.473445 0.470220 0.470666 0.000430 0.370216 0.411342 0.388771 0.000056 0.363114 0.405928 0.382174 0.000135 0.366452 0.410559 0.386747 0.000144 0.474081 0.466078 0.466948 0.000890 0.472810 0.474362 0.474384 0.000843 0.368662 0.408936 0.386413 0.000122 0.371770 0.413749 0.391129 0.000131 973.610000 988.420000 981.766233 444.668331 1066.250000 1044.670000 1057.108967 464.250391 7960.140000 7966.910000 7961.124800 767.702980
735 0.364733 0.408745 0.384457 0.000061 0.472687 0.467412 0.470658 0.000428 0.370130 0.411678 0.388767 0.000055 0.363040 0.407000 0.382273 0.000134 0.366426 0.410489 0.386641 0.000143 0.468136 0.463360 0.467153 0.000870 0.477238 0.471464 0.474162 0.000862 0.368294 0.409818 0.386517 0.000121 0.371966 0.413538 0.391017 0.000132 974.090000 987.660000 981.805567 450.873355 1065.690000 1044.150000 1057.056667 463.117956 7960.220000 7968.190000 7961.137767 771.176850
736 0.364459 0.408849 0.384505 0.000061 0.472310 0.468449 0.470562 0.000425 0.369852 0.411829 0.388808 0.000056 0.363188 0.404192 0.382370 0.000135 0.365731 0.413506 0.386640 0.000146 0.470503 0.469148 0.467054 0.000865 0.474116 0.467750 0.474070 0.000874 0.368554 0.407440 0.386604 0.000123 0.371150 0.416218 0.391011 0.000134 977.790000 991.840000 981.651533 445.376533 1066.350000 1040.280000 1057.050600 466.703305 7955.860000 7967.880000 7961.297867 765.251016
737 0.364573 0.408941 0.384497 0.000062 0.471916 0.467970 0.470477 0.000427 0.369940 0.411892 0.388796 0.000056 0.361842 0.404611 0.382400 0.000135 0.367304 0.413271 0.386593 0.000146 0.466516 0.461922 0.467001 0.000843 0.477315 0.474019 0.473953 0.000896 0.367076 0.407476 0.386630 0.000123 0.372805 0.416309 0.390961 0.000133 976.340000 987.260000 981.600700 443.050019 1066.690000 1044.450000 1057.066333 464.197350 7956.970000 7968.290000 7961.332967 768.689723
738 0.364675 0.408513 0.384406 0.000062 0.473361 0.468000 0.470478 0.000429 0.370109 0.411488 0.388710 0.000056 0.362888 0.406786 0.382398 0.000136 0.366462 0.410241 0.386415 0.000146 0.467353 0.458292 0.467017 0.000842 0.479369 0.477708 0.473938 0.000894 0.368111 0.409361 0.386629 0.000123 0.372108 0.413614 0.390791 0.000134 975.650000 988.600000 981.584900 443.801901 1066.670000 1046.060000 1057.061067 461.928364 7957.680000 7965.340000 7961.354033 766.815186
739 0.364653 0.408701 0.384437 0.000061 0.472747 0.471349 0.470433 0.000428 0.370058 0.411833 0.388736 0.000056 0.362888 0.404884 0.382408 0.000136 0.366418 0.412518 0.386465 0.000146 0.470900 0.465854 0.467244 0.000827 0.474594 0.476845 0.473620 0.000914 0.368288 0.407932 0.386650 0.000124 0.371827 0.415734 0.390823 0.000134 977.310000 991.720000 981.295700 444.391170 1066.810000 1038.060000 1056.988833 461.720843 7955.880000 7970.220000 7961.715467 780.915030
740 0.364726 0.408599 0.384289 0.000060 0.473665 0.468696 0.470611 0.000437 0.370173 0.411604 0.388605 0.000055 0.363453 0.405478 0.382270 0.000136 0.365999 0.411719 0.386308 0.000142 0.471092 0.462631 0.467302 0.000826 0.476237 0.474761 0.473921 0.000938 0.368835 0.408336 0.386521 0.000124 0.371511 0.414871 0.390689 0.000131 974.430000 990.280000 981.462933 443.678790 1063.170000 1039.350000 1056.796300 464.259890 7962.400000 7970.370000 7961.740767 782.446626
741 0.364460 0.407912 0.384332 0.000059 0.473665 0.468231 0.470355 0.000441 0.369920 0.410928 0.388633 0.000054 0.362756 0.404806 0.382323 0.000135 0.366164 0.411018 0.386341 0.000142 0.469550 0.465201 0.467198 0.000824 0.477780 0.471261 0.473512 0.000942 0.368096 0.407826 0.386567 0.000123 0.371745 0.414030 0.390699 0.000131 973.740000 992.820000 981.494333 446.656062 1064.820000 1043.100000 1056.771000 468.576005 7961.440000 7964.080000 7961.734667 797.285838
742 0.364537 0.408307 0.384381 0.000060 0.473615 0.473403 0.470497 0.000435 0.369991 0.411562 0.388687 0.000055 0.362542 0.404711 0.382442 0.000135 0.366532 0.411904 0.386320 0.000143 0.468790 0.471110 0.467390 0.000822 0.478440 0.475696 0.473603 0.000942 0.367854 0.408031 0.386689 0.000123 0.372128 0.415093 0.390684 0.000132 974.340000 991.760000 981.595100 446.358547 1065.700000 1042.270000 1056.604467 466.241741 7959.960000 7965.970000 7961.800433 803.746104
743 0.364093 0.408662 0.384377 0.000062 0.474341 0.468108 0.470585 0.000439 0.369606 0.411635 0.388688 0.000057 0.364412 0.405625 0.382393 0.000136 0.363775 0.411700 0.386362 0.000146 0.471025 0.466426 0.467461 0.000819 0.477657 0.469790 0.473709 0.000940 0.369743 0.408665 0.386646 0.000124 0.369469 0.414605 0.390729 0.000134 974.600000 993.690000 981.617900 446.497510 1062.580000 1041.450000 1056.224833 473.026389 7962.820000 7964.860000 7962.157267 805.632557
744 0.364304 0.408906 0.384304 0.000062 0.471001 0.472419 0.470367 0.000441 0.369639 0.412081 0.388608 0.000056 0.363116 0.405886 0.382381 0.000135 0.365492 0.411926 0.386228 0.000146 0.465479 0.469706 0.467254 0.000820 0.476523 0.475132 0.473481 0.000938 0.368234 0.409077 0.386625 0.000123 0.371043 0.415086 0.390590 0.000134 973.470000 987.220000 981.697867 440.766110 1064.520000 1041.840000 1056.102200 481.168113 7962.010000 7970.940000 7962.199933 814.994634
745 0.364529 0.408267 0.384279 0.000061 0.470930 0.471267 0.470313 0.000442 0.369849 0.411417 0.388580 0.000056 0.362416 0.405618 0.382404 0.000134 0.366641 0.410916 0.386154 0.000146 0.467226 0.465986 0.467017 0.000862 0.474634 0.476547 0.473609 0.000900 0.367657 0.408637 0.386634 0.000123 0.372041 0.414198 0.390526 0.000134 975.220000 986.760000 981.946533 440.767175 1065.570000 1043.440000 1056.009133 486.861732 7959.210000 7969.800000 7962.044333 818.663728
746 0.364591 0.409039 0.384346 0.000061 0.470202 0.468499 0.470089 0.000449 0.369872 0.412012 0.388633 0.000057 0.362060 0.406392 0.382440 0.000137 0.367123 0.411685 0.386251 0.000145 0.465563 0.460662 0.467000 0.000871 0.474842 0.476336 0.473178 0.000937 0.367235 0.409105 0.386668 0.000125 0.372509 0.414918 0.390597 0.000133 977.500000 986.720000 982.204933 441.488579 1067.300000 1041.830000 1056.044600 495.863635 7955.200000 7971.450000 7961.750467 835.757090
747 0.364482 0.408662 0.384322 0.000062 0.469375 0.469435 0.469838 0.000457 0.369726 0.411701 0.388597 0.000057 0.361988 0.404813 0.382410 0.000137 0.366975 0.412512 0.386233 0.000145 0.467276 0.466560 0.466461 0.000929 0.471474 0.472311 0.473215 0.000928 0.367253 0.407901 0.386612 0.000126 0.372200 0.415502 0.390582 0.000133 976.030000 988.060000 982.285567 443.769197 1063.540000 1039.800000 1056.049067 490.371805 7960.430000 7972.140000 7961.665367 840.106594
748 0.364381 0.408545 0.384251 0.000062 0.473185 0.469906 0.469616 0.000467 0.369821 0.411613 0.388519 0.000057 0.361788 0.405677 0.382371 0.000139 0.366974 0.411413 0.386132 0.000144 0.470550 0.466695 0.466265 0.000924 0.475820 0.473117 0.472967 0.000951 0.367226 0.408728 0.386565 0.000127 0.372416 0.414498 0.390474 0.000132 977.670000 988.810000 982.392633 444.723036 1064.230000 1043.100000 1056.001100 486.551021 7958.100000 7968.090000 7961.606267 842.210857
749 0.364371 0.408273 0.384256 0.000062 0.467919 0.466430 0.469374 0.000474 0.369549 0.411181 0.388512 0.000057 0.362461 0.406467 0.382287 0.000140 0.366281 0.410079 0.386225 0.000142 0.465529 0.461169 0.465970 0.000947 0.470308 0.471690 0.472779 0.000966 0.367615 0.409202 0.386471 0.000129 0.371482 0.413160 0.390553 0.000130 976.610000 988.360000 982.357667 444.718201 1067.140000 1044.140000 1055.784067 479.102808 7956.250000 7967.500000 7961.858267 837.844765
750 0.364365 0.408668 0.384264 0.000062 0.470854 0.465654 0.469579 0.000476 0.369689 0.411518 0.388530 0.000057 0.362208 0.406199 0.382276 0.000140 0.366521 0.411138 0.386252 0.000143 0.466046 0.466024 0.466102 0.000960 0.475661 0.465284 0.473055 0.000946 0.367400 0.409190 0.386467 0.000129 0.371978 0.413845 0.390592 0.000131 977.680000 987.800000 982.710000 434.198499 1061.690000 1039.710000 1055.772267 474.827835 7960.630000 7972.490000 7961.517733 830.124520
751 0.364050 0.408274 0.384148 0.000062 0.469677 0.467622 0.469275 0.000492 0.369331 0.411242 0.388404 0.000057 0.361980 0.405111 0.382074 0.000139 0.366120 0.411437 0.386222 0.000142 0.466516 0.466893 0.465999 0.000988 0.472838 0.468352 0.472551 0.000983 0.367207 0.408200 0.386270 0.000128 0.371456 0.414283 0.390538 0.000131 977.320000 990.180000 982.942533 439.821256 1063.690000 1038.310000 1055.502900 486.762442 7958.990000 7971.510000 7961.554567 846.397893
752 0.364257 0.407997 0.384055 0.000061 0.472025 0.470275 0.469110 0.000489 0.369645 0.411111 0.388307 0.000056 0.362327 0.405455 0.381958 0.000135 0.366186 0.410539 0.386151 0.000141 0.467966 0.463855 0.465730 0.000991 0.476084 0.476695 0.472490 0.000966 0.367609 0.408375 0.386147 0.000123 0.371681 0.413847 0.390468 0.000129 975.460000 988.580000 983.119067 436.143319 1063.780000 1043.800000 1055.346833 493.773293 7960.760000 7967.620000 7961.534100 842.317087
753 0.364141 0.408330 0.384002 0.000061 0.473227 0.467758 0.468789 0.000485 0.369595 0.411302 0.388242 0.000056 0.362896 0.404958 0.381944 0.000135 0.365385 0.411703 0.386061 0.000141 0.472499 0.460440 0.465430 0.000973 0.473954 0.475077 0.472147 0.000974 0.368377 0.407732 0.386118 0.000123 0.370814 0.414872 0.390366 0.000129 975.970000 990.960000 983.326100 435.028859 1064.590000 1043.420000 1055.458100 501.789316 7959.440000 7965.620000 7961.215800 850.172320
754 0.364290 0.408014 0.384088 0.000061 0.472062 0.471034 0.469093 0.000477 0.369679 0.411165 0.388339 0.000056 0.363249 0.403869 0.382092 0.000134 0.365332 0.412158 0.386085 0.000141 0.467019 0.467833 0.465693 0.000987 0.477106 0.474235 0.472493 0.000945 0.368437 0.407067 0.386272 0.000122 0.370921 0.415262 0.390405 0.000129 976.770000 989.120000 983.350800 432.518189 1067.000000 1043.120000 1055.495067 504.093523 7956.230000 7967.760000 7961.154133 849.311443
755 0.364221 0.408202 0.384142 0.000061 0.471944 0.467071 0.469106 0.000471 0.369607 0.411146 0.388390 0.000056 0.362046 0.405669 0.382241 0.000132 0.366397 0.410735 0.386042 0.000143 0.465492 0.458345 0.465864 0.000959 0.478397 0.475797 0.472349 0.000938 0.367218 0.408303 0.386422 0.000121 0.371997 0.413988 0.390358 0.000130 974.870000 985.510000 983.505233 426.459995 1065.840000 1041.770000 1055.457933 503.441068 7959.290000 7972.720000 7961.036833 859.503778
756 0.363992 0.408054 0.384204 0.000061 0.471336 0.463160 0.468909 0.000474 0.369359 0.410810 0.388439 0.000056 0.362747 0.404955 0.382298 0.000135 0.365237 0.411154 0.386109 0.000142 0.468502 0.462949 0.465798 0.000955 0.474171 0.463372 0.472021 0.000953 0.368035 0.407855 0.386473 0.000123 0.370684 0.413765 0.390404 0.000129 979.220000 987.640000 983.331767 425.902562 1065.520000 1047.540000 1055.461367 507.505692 7955.260000 7964.820000 7961.206867 863.529785
757 0.364192 0.408640 0.384129 0.000061 0.470950 0.463820 0.468791 0.000482 0.369530 0.411399 0.388362 0.000055 0.362780 0.405709 0.382287 0.000136 0.365604 0.411571 0.385970 0.000143 0.466321 0.457673 0.465569 0.000969 0.475578 0.469967 0.472014 0.000968 0.367957 0.408307 0.386451 0.000124 0.371102 0.414491 0.390272 0.000130 975.540000 992.370000 983.507933 421.179718 1066.720000 1042.520000 1055.399000 516.036176 7957.740000 7965.110000 7961.093067 866.343939
758 0.364207 0.407834 0.384109 0.000061 0.471013 0.467594 0.468840 0.000486 0.369548 0.410822 0.388346 0.000056 0.363374 0.404362 0.382199 0.000138 0.365040 0.411306 0.386019 0.000142 0.467272 0.462336 0.465679 0.000975 0.474754 0.472853 0.472000 0.000974 0.368569 0.407261 0.386373 0.000125 0.370526 0.414383 0.390318 0.000130 974.150000 989.410000 983.462233 421.065362 1064.590000 1044.750000 1055.154800 523.973940 7961.260000 7965.840000 7961.382967 860.670502
759 0.363935 0.408252 0.384041 0.000062 0.463366 0.465897 0.468838 0.000491 0.368906 0.411134 0.388281 0.000056 0.361823 0.405602 0.382121 0.000138 0.366046 0.410901 0.385960 0.000143 0.461836 0.464637 0.465540 0.000986 0.464896 0.467157 0.472137 0.000984 0.366824 0.408554 0.386292 0.000126 0.370988 0.413714 0.390269 0.000131 976.020000 991.120000 983.213333 420.214020 1065.740000 1043.760000 1055.071033 529.611569 7958.240000 7965.120000 7961.715633 865.443828
760 0.364160 0.408214 0.384045 0.000062 0.470861 0.465948 0.468752 0.000488 0.369495 0.411101 0.388281 0.000056 0.362812 0.406024 0.382180 0.000137 0.365507 0.410404 0.385911 0.000145 0.466974 0.461356 0.465201 0.001006 0.474747 0.470540 0.472303 0.000952 0.368020 0.408791 0.386331 0.000125 0.370969 0.413410 0.390230 0.000132 975.490000 989.790000 983.016533 417.713511 1066.000000 1039.200000 1055.254300 534.868390 7958.510000 7971.010000 7961.729167 865.705139
761 0.364096 0.407774 0.384087 0.000061 0.467880 0.470247 0.468991 0.000481 0.369286 0.410898 0.388333 0.000056 0.363726 0.404434 0.382186 0.000136 0.364467 0.411115 0.385989 0.000143 0.462483 0.461892 0.465511 0.000981 0.473277 0.478603 0.472471 0.000961 0.368663 0.407306 0.386352 0.000125 0.369908 0.414489 0.390313 0.000131 975.680000 989.440000 982.738833 409.082467 1064.290000 1038.960000 1055.354700 530.276999 7960.030000 7971.600000 7961.906467 854.569794
762 0.364142 0.408311 0.384102 0.000062 0.471422 0.463486 0.469066 0.000474 0.369506 0.411070 0.388350 0.000057 0.362953 0.406430 0.382190 0.000137 0.365331 0.410192 0.386014 0.000144 0.469333 0.459306 0.465662 0.000980 0.473511 0.467667 0.472470 0.000931 0.368272 0.409074 0.386364 0.000126 0.370740 0.413066 0.390337 0.000131 976.110000 992.680000 982.653067 403.682737 1067.110000 1042.530000 1055.521533 537.762963 7956.780000 7964.790000 7961.825400 848.972200
763 0.364348 0.408373 0.384060 0.000062 0.472824 0.468436 0.469060 0.000477 0.369771 0.411376 0.388310 0.000056 0.363301 0.405854 0.382131 0.000138 0.365394 0.410893 0.385989 0.000142 0.466567 0.464414 0.465562 0.000996 0.479081 0.472457 0.472557 0.000934 0.368464 0.408782 0.386302 0.000126 0.371078 0.413971 0.390317 0.000129 976.620000 995.460000 982.528567 400.417578 1061.740000 1040.390000 1055.522633 533.262381 7961.640000 7964.150000 7961.948800 831.956601
764 0.364067 0.408484 0.384011 0.000061 0.468293 0.462595 0.469313 0.000471 0.369278 0.411189 0.388276 0.000055 0.364034 0.405039 0.382037 0.000134 0.364100 0.411929 0.385984 0.000140 0.463126 0.458612 0.465783 0.000967 0.473460 0.466579 0.472842 0.000927 0.368989 0.407717 0.386225 0.000122 0.369568 0.414661 0.390327 0.000128 975.980000 991.350000 982.165200 398.669531 1065.040000 1044.550000 1055.666233 531.451350 7958.980000 7964.100000 7962.168567 839.249555
765 0.364152 0.408338 0.384048 0.000061 0.471051 0.466205 0.469123 0.000477 0.369497 0.411231 0.388302 0.000056 0.362539 0.406819 0.381952 0.000135 0.365765 0.409857 0.386144 0.000141 0.470415 0.464885 0.465409 0.000985 0.471687 0.467526 0.472838 0.000931 0.367933 0.409722 0.386125 0.000123 0.371061 0.412741 0.390478 0.000128 977.560000 995.050000 981.866967 397.658621 1062.770000 1044.730000 1055.671067 525.430050 7959.670000 7960.220000 7962.461967 835.600003
766 0.364172 0.408000 0.384021 0.000062 0.469679 0.464138 0.469519 0.000478 0.369447 0.410807 0.388296 0.000056 0.364263 0.405369 0.382074 0.000133 0.364080 0.410631 0.385967 0.000142 0.466465 0.456393 0.465816 0.000987 0.472893 0.471883 0.473221 0.000941 0.369374 0.407920 0.386261 0.000121 0.369521 0.413694 0.390330 0.000129 976.490000 993.360000 981.489233 402.566912 1063.360000 1044.740000 1055.766200 519.778499 7960.150000 7961.900000 7962.744567 836.525770
767 0.363861 0.408181 0.384034 0.000061 0.474639 0.467801 0.469556 0.000468 0.369400 0.411162 0.388310 0.000056 0.363026 0.405596 0.382010 0.000131 0.364697 0.410767 0.386057 0.000142 0.471844 0.467626 0.465991 0.000987 0.477435 0.467976 0.473121 0.000904 0.368467 0.408697 0.386209 0.000119 0.370334 0.413627 0.390411 0.000129 975.580000 991.460000 981.294800 406.312971 1063.020000 1041.800000 1055.698633 519.342338 7961.400000 7966.740000 7963.006567 837.044300
768 0.363769 0.408522 0.384030 0.000062 0.469411 0.468670 0.469392 0.000477 0.369051 0.411530 0.388298 0.000057 0.363971 0.407194 0.382048 0.000131 0.363566 0.409851 0.386012 0.000144 0.469528 0.464630 0.465728 0.000988 0.469295 0.472710 0.473056 0.000937 0.369249 0.410066 0.386232 0.000120 0.368852 0.412994 0.390364 0.000131 971.410000 991.690000 980.886800 415.623816 1066.540000 1040.430000 1055.485167 515.443520 7962.050000 7967.880000 7963.628033 840.315853
769 0.363984 0.408116 0.383996 0.000062 0.471189 0.468516 0.469414 0.000479 0.369344 0.411136 0.388267 0.000057 0.363180 0.405639 0.382123 0.000132 0.364788 0.410594 0.385868 0.000142 0.468883 0.464666 0.465908 0.000984 0.473494 0.472366 0.472921 0.000927 0.368465 0.408591 0.386312 0.000121 0.370223 0.413682 0.390221 0.000129 975.730000 988.430000 980.759767 414.310389 1062.670000 1040.920000 1055.375367 500.642668 7961.600000 7970.650000 7963.864867 827.759360
770 0.364137 0.408292 0.383903 0.000062 0.470190 0.470847 0.469544 0.000478 0.369440 0.411420 0.388185 0.000057 0.363250 0.407384 0.382047 0.000130 0.365025 0.409200 0.385759 0.000143 0.467570 0.469003 0.466167 0.000981 0.472811 0.472692 0.472920 0.000953 0.368466 0.410465 0.386253 0.000120 0.370414 0.412375 0.390117 0.000130 974.320000 991.140000 980.516900 416.124914 1064.090000 1043.690000 1055.121800 493.803734 7961.590000 7965.170000 7964.361300 821.814032
771 0.364268 0.408366 0.383999 0.000061 0.470808 0.468188 0.469645 0.000474 0.369595 0.411357 0.388282 0.000056 0.364542 0.405346 0.382226 0.000127 0.363994 0.411386 0.385773 0.000144 0.468525 0.467953 0.466059 0.000954 0.473091 0.468423 0.473231 0.000950 0.369742 0.408477 0.386418 0.000116 0.369448 0.414238 0.390146 0.000131 974.600000 992.360000 980.488533 421.827850 1064.130000 1038.100000 1054.857100 489.036619 7961.270000 7969.540000 7964.654367 823.148026
772 0.363663 0.408564 0.383965 0.000061 0.474182 0.463974 0.469529 0.000481 0.369189 0.411334 0.388244 0.000056 0.363208 0.406454 0.382283 0.000130 0.364118 0.410674 0.385648 0.000141 0.471207 0.464616 0.465989 0.000965 0.477156 0.463332 0.473068 0.000975 0.368608 0.409362 0.386469 0.000119 0.369770 0.413307 0.390019 0.000129 975.100000 988.310000 980.445367 425.375721 1066.160000 1046.780000 1054.841700 482.564066 7958.740000 7964.910000 7964.712933 804.668013
773 0.364171 0.408017 0.383991 0.000060 0.473035 0.463890 0.469471 0.000493 0.369614 0.410811 0.388265 0.000055 0.364298 0.406069 0.382404 0.000130 0.364044 0.409965 0.385579 0.000142 0.467819 0.460588 0.466113 0.000983 0.478250 0.467192 0.472829 0.000999 0.369474 0.408795 0.386590 0.000119 0.369754 0.412826 0.389941 0.000129 976.310000 987.250000 980.533033 419.890821 1064.120000 1048.350000 1054.791733 484.009482 7959.570000 7964.400000 7964.675233 797.978015
774 0.364356 0.408165 0.384109 0.000061 0.470605 0.468715 0.469234 0.000480 0.369669 0.411192 0.388365 0.000055 0.363655 0.404868 0.382584 0.000130 0.365057 0.411462 0.385634 0.000142 0.469617 0.469293 0.465945 0.000979 0.471593 0.468137 0.472524 0.000960 0.368953 0.408089 0.386752 0.000119 0.370384 0.414296 0.389979 0.000129 974.830000 989.960000 980.752167 426.502741 1065.590000 1043.750000 1054.670333 485.511178 7959.580000 7966.290000 7964.577500 800.558630
775 0.364091 0.408796 0.384087 0.000060 0.471001 0.470249 0.469662 0.000462 0.369436 0.411869 0.388366 0.000055 0.364336 0.405731 0.382543 0.000133 0.363845 0.411861 0.385630 0.000143 0.467749 0.465633 0.466237 0.000918 0.474254 0.474865 0.473087 0.000935 0.369507 0.408726 0.386728 0.000121 0.369365 0.415011 0.390003 0.000130 974.860000 991.120000 980.577600 439.259915 1066.730000 1038.210000 1054.446400 490.696353 7958.410000 7970.670000 7964.976000 826.728867
776 0.364402 0.407534 0.384143 0.000060 0.473369 0.465254 0.469766 0.000455 0.369851 0.410420 0.388425 0.000055 0.364299 0.404896 0.382613 0.000133 0.364506 0.410172 0.385674 0.000140 0.467756 0.463307 0.466200 0.000922 0.478981 0.467202 0.473332 0.000891 0.369472 0.407816 0.386793 0.000121 0.370230 0.413023 0.390057 0.000128 977.290000 992.190000 980.647900 442.929016 1062.920000 1041.470000 1054.320333 484.333692 7959.790000 7966.340000 7965.031767 824.192843
777 0.364384 0.407970 0.384112 0.000061 0.476041 0.466591 0.469850 0.000456 0.369967 0.410901 0.388398 0.000056 0.363955 0.405246 0.382664 0.000134 0.364814 0.410695 0.385559 0.000142 0.472014 0.463406 0.466144 0.000955 0.480069 0.469775 0.473555 0.000883 0.369358 0.408154 0.386838 0.000122 0.370576 0.413649 0.389959 0.000129 977.630000 990.060000 980.399400 443.451972 1064.270000 1042.560000 1054.171000 482.000626 7958.100000 7967.380000 7965.429600 820.306082
778 0.364516 0.407810 0.384038 0.000060 0.469955 0.468308 0.469669 0.000460 0.369788 0.410835 0.388320 0.000055 0.364002 0.407433 0.382642 0.000132 0.365031 0.408188 0.385434 0.000140 0.464469 0.461289 0.465827 0.000964 0.475442 0.475328 0.473511 0.000886 0.369025 0.410126 0.386801 0.000120 0.370551 0.411545 0.389838 0.000128 978.340000 989.760000 980.452033 442.524960 1062.970000 1041.970000 1054.223633 477.707448 7958.690000 7968.270000 7965.324333 816.348040
779 0.364208 0.407892 0.384065 0.000060 0.471840 0.467721 0.469641 0.000455 0.369589 0.410884 0.388344 0.000054 0.363234 0.406162 0.382694 0.000132 0.365182 0.409623 0.385436 0.000140 0.464570 0.463626 0.465856 0.000964 0.479111 0.471816 0.473427 0.000857 0.368300 0.409035 0.386852 0.000120 0.370878 0.412733 0.389836 0.000127 977.470000 988.080000 980.702967 440.358692 1060.860000 1043.330000 1054.209333 479.119407 7961.670000 7968.590000 7965.087700 826.922588
780 0.364338 0.408135 0.384144 0.000060 0.471431 0.468109 0.469673 0.000452 0.369693 0.411134 0.388421 0.000054 0.364290 0.405482 0.382827 0.000131 0.364387 0.410788 0.385462 0.000140 0.467408 0.466589 0.465680 0.000977 0.475454 0.469628 0.473665 0.000831 0.369446 0.408538 0.386969 0.000120 0.369940 0.413730 0.389872 0.000127 976.890000 989.760000 981.008033 436.157790 1059.890000 1039.210000 1053.955667 471.710590 7963.220000 7971.030000 7965.036300 804.727118
781 0.364242 0.407987 0.384196 0.000061 0.473203 0.469970 0.469985 0.000444 0.369690 0.411086 0.388486 0.000055 0.363587 0.406431 0.382930 0.000130 0.364898 0.409542 0.385463 0.000141 0.468203 0.465206 0.466148 0.000955 0.478203 0.474733 0.473823 0.000831 0.368818 0.409370 0.387091 0.000119 0.370563 0.412802 0.389881 0.000129 979.710000 990.710000 981.238033 434.634494 1061.240000 1039.650000 1053.777600 466.230875 7959.050000 7969.640000 7964.984367 790.087875
782 0.364267 0.408612 0.384222 0.000061 0.473297 0.463621 0.469740 0.000450 0.369719 0.411362 0.388498 0.000056 0.363367 0.407036 0.382923 0.000133 0.365167 0.410188 0.385522 0.000142 0.470905 0.456780 0.465787 0.000972 0.475688 0.470463 0.473692 0.000816 0.368744 0.409524 0.387066 0.000122 0.370693 0.413201 0.389931 0.000129 978.800000 991.200000 981.476300 435.463503 1062.760000 1042.960000 1053.954700 467.550483 7958.440000 7965.840000 7964.569000 778.797526
783 0.364117 0.408357 0.384135 0.000061 0.471184 0.466548 0.469808 0.000441 0.369470 0.411267 0.388419 0.000056 0.363722 0.407017 0.382885 0.000132 0.364511 0.409697 0.385385 0.000141 0.466054 0.459901 0.465881 0.000967 0.476314 0.473194 0.473735 0.000805 0.368839 0.409661 0.387035 0.000120 0.370101 0.412872 0.389803 0.000128 979.190000 989.970000 981.965867 432.831397 1062.760000 1044.100000 1053.700933 462.858836 7958.050000 7965.930000 7964.333200 770.062539
784 0.364096 0.407730 0.384123 0.000061 0.468468 0.466447 0.469765 0.000442 0.369314 0.410666 0.388405 0.000056 0.363847 0.406760 0.382862 0.000132 0.364345 0.408700 0.385384 0.000142 0.463381 0.459932 0.465831 0.000964 0.473555 0.472962 0.473699 0.000795 0.368824 0.409418 0.387010 0.000121 0.369805 0.411913 0.389800 0.000129 976.080000 989.680000 981.954800 434.459971 1061.880000 1042.570000 1053.535767 452.671063 7962.040000 7967.750000 7964.509433 761.625021
785 0.364117 0.407613 0.384110 0.000062 0.468571 0.469905 0.469527 0.000436 0.369339 0.410727 0.388381 0.000056 0.361995 0.404817 0.382873 0.000132 0.366238 0.410408 0.385347 0.000140 0.463653 0.463089 0.465524 0.000957 0.473489 0.476720 0.473530 0.000803 0.367078 0.407731 0.387006 0.000121 0.371601 0.413724 0.389756 0.000127 978.780000 989.250000 982.122600 430.942534 1061.440000 1042.550000 1053.408233 440.415850 7959.780000 7968.200000 7964.469167 742.900105
786 0.364054 0.408317 0.384114 0.000062 0.467460 0.465959 0.469394 0.000449 0.369225 0.411199 0.388378 0.000057 0.363625 0.406929 0.382884 0.000134 0.364483 0.409706 0.385345 0.000138 0.465273 0.458957 0.465511 0.000973 0.469648 0.472961 0.473277 0.000821 0.368708 0.409530 0.387015 0.000123 0.369742 0.412869 0.389741 0.000126 977.840000 990.620000 982.100500 435.075181 1062.880000 1041.510000 1053.060000 445.483907 7959.280000 7967.870000 7964.839500 742.505954
787 0.364065 0.408628 0.384119 0.000062 0.472578 0.470080 0.469247 0.000452 0.369491 0.411701 0.388375 0.000057 0.363872 0.407314 0.382938 0.000135 0.364259 0.409943 0.385299 0.000139 0.465654 0.464814 0.465092 0.000960 0.479503 0.475347 0.473401 0.000850 0.368961 0.410189 0.387046 0.000124 0.370021 0.413213 0.389704 0.000127 977.440000 988.040000 982.258600 438.948125 1062.670000 1042.660000 1052.901433 448.541579 7959.890000 7969.300000 7964.839967 745.393461
788 0.363842 0.408579 0.384025 0.000062 0.468599 0.465268 0.469284 0.000459 0.369080 0.411413 0.388288 0.000057 0.364106 0.405603 0.382838 0.000133 0.363578 0.411555 0.385212 0.000140 0.465237 0.458969 0.465001 0.000961 0.471961 0.471567 0.473567 0.000862 0.369162 0.408271 0.386946 0.000122 0.368997 0.414555 0.389630 0.000128 977.790000 983.750000 982.312500 434.571005 1061.910000 1043.310000 1052.946667 455.552690 7960.300000 7972.940000 7964.740833 745.351949
789 0.364149 0.408581 0.383909 0.000062 0.469575 0.467566 0.468935 0.000469 0.369420 0.411530 0.388160 0.000057 0.363984 0.405400 0.382628 0.000133 0.364313 0.411762 0.385190 0.000141 0.463752 0.457734 0.464456 0.001008 0.475398 0.477399 0.473414 0.000862 0.368973 0.408017 0.386719 0.000122 0.369867 0.415044 0.389601 0.000129 975.350000 989.760000 982.409300 442.307855 1062.030000 1041.380000 1052.875367 445.467094 7962.620000 7968.860000 7964.715333 741.344271
790 0.364042 0.408002 0.383821 0.000062 0.470733 0.471645 0.468790 0.000475 0.369376 0.411184 0.388069 0.000057 0.364175 0.405751 0.382542 0.000131 0.363909 0.410253 0.385099 0.000142 0.468750 0.466419 0.464351 0.000999 0.472715 0.476870 0.473229 0.000902 0.369404 0.408785 0.386633 0.000120 0.369349 0.413584 0.389505 0.000129 976.270000 990.320000 982.222000 444.417250 1064.140000 1043.030000 1052.881533 444.573091 7959.590000 7966.650000 7964.896467 746.681796
791 0.363585 0.407246 0.383690 0.000061 0.471776 0.470000 0.468784 0.000487 0.368995 0.410384 0.387945 0.000056 0.364629 0.405749 0.382484 0.000131 0.362541 0.408744 0.384896 0.000141 0.468095 0.468056 0.464492 0.001010 0.475457 0.471944 0.473076 0.000925 0.369802 0.408864 0.386584 0.000120 0.368187 0.411904 0.389305 0.000129 979.250000 988.090000 982.103867 447.265313 1062.580000 1040.500000 1052.994533 448.606784 7958.170000 7971.410000 7964.901600 751.801531
792 0.363665 0.407638 0.383735 0.000061 0.472978 0.466002 0.468581 0.000495 0.369131 0.410557 0.387978 0.000056 0.364086 0.405939 0.382601 0.000132 0.363245 0.409338 0.384869 0.000141 0.470361 0.459548 0.463962 0.001032 0.475596 0.472455 0.473201 0.000919 0.369399 0.408619 0.386669 0.000121 0.368863 0.412494 0.389286 0.000128 972.670000 989.240000 982.219367 449.842239 1062.870000 1045.570000 1052.963733 452.678557 7964.460000 7965.190000 7964.816900 753.513541
793 0.364300 0.407169 0.383710 0.000061 0.470992 0.466705 0.468300 0.000503 0.369635 0.410146 0.387940 0.000056 0.363904 0.404382 0.382508 0.000135 0.364697 0.409956 0.384913 0.000143 0.467234 0.465423 0.463551 0.001060 0.474750 0.467988 0.473049 0.000936 0.369070 0.407434 0.386560 0.000123 0.370200 0.412858 0.389320 0.000131 974.970000 994.470000 982.239167 454.882913 1061.220000 1041.810000 1053.132700 450.517965 7963.810000 7963.720000 7964.628133 757.022269
794 0.363633 0.407533 0.383767 0.000061 0.468378 0.467314 0.468252 0.000511 0.368870 0.410522 0.387992 0.000056 0.362490 0.404794 0.382511 0.000135 0.364776 0.410272 0.385024 0.000143 0.463652 0.463860 0.463502 0.001064 0.473105 0.470769 0.473002 0.000959 0.367548 0.407747 0.386560 0.000123 0.370192 0.413296 0.389423 0.000130 976.410000 991.300000 982.237833 455.982956 1062.580000 1036.460000 1053.088667 455.935357 7961.010000 7972.240000 7964.673500 772.373499
795 0.364184 0.408222 0.383874 0.000061 0.467146 0.470607 0.468312 0.000507 0.369333 0.411341 0.388096 0.000056 0.363064 0.403928 0.382610 0.000135 0.365304 0.412516 0.385139 0.000145 0.464939 0.463872 0.463802 0.001059 0.469354 0.477343 0.472821 0.000966 0.368158 0.406925 0.386670 0.000123 0.370507 0.415757 0.389523 0.000132 978.180000 992.220000 982.032167 454.432938 1061.430000 1039.680000 1053.047267 446.768300 7960.390000 7968.100000 7964.920567 761.898108
796 0.363861 0.408547 0.383899 0.000061 0.468901 0.467917 0.468344 0.000509 0.369113 0.411516 0.388122 0.000056 0.362076 0.405700 0.382606 0.000136 0.365646 0.411395 0.385193 0.000145 0.461657 0.465306 0.463920 0.001089 0.476145 0.470528 0.472767 0.000939 0.367055 0.408680 0.386671 0.000124 0.371171 0.414352 0.389572 0.000132 977.070000 989.820000 981.656467 461.259565 1059.630000 1038.690000 1053.140500 438.866058 7963.300000 7971.490000 7965.203033 762.371618
797 0.364104 0.408465 0.383818 0.000062 0.469782 0.466351 0.468548 0.000520 0.369388 0.411359 0.388055 0.000056 0.362722 0.406846 0.382544 0.000137 0.365486 0.410085 0.385093 0.000144 0.467147 0.459336 0.464214 0.001093 0.472416 0.473365 0.472882 0.000956 0.367943 0.409471 0.386627 0.000125 0.370832 0.413249 0.389482 0.000131 979.050000 985.600000 981.469267 468.352033 1058.740000 1041.030000 1052.941367 430.185426 7962.210000 7973.370000 7965.589367 762.002370
798 0.363957 0.408009 0.383875 0.000061 0.472861 0.468675 0.468579 0.000515 0.369402 0.411043 0.388110 0.000056 0.363672 0.405251 0.382612 0.000137 0.364242 0.410767 0.385137 0.000144 0.466638 0.467883 0.464175 0.001088 0.479083 0.469467 0.472982 0.000958 0.368820 0.408383 0.386691 0.000125 0.369984 0.413702 0.389530 0.000131 972.060000 992.290000 981.209867 464.391395 1059.450000 1037.900000 1052.725333 424.453248 7968.490000 7969.810000 7966.064800 745.285879
799 0.363525 0.408261 0.383845 0.000062 0.471597 0.468576 0.468601 0.000499 0.368928 0.411277 0.388083 0.000056 0.363363 0.405786 0.382563 0.000136 0.363686 0.410736 0.385127 0.000144 0.465581 0.461321 0.464386 0.001066 0.477612 0.475832 0.472816 0.000934 0.368474 0.408562 0.386654 0.000124 0.369383 0.413991 0.389512 0.000131 973.600000 990.580000 981.034067 462.932429 1059.290000 1040.980000 1052.431433 421.635577 7967.110000 7968.440000 7966.534500 745.646854
800 0.363587 0.407375 0.383744 0.000061 0.467630 0.465450 0.468346 0.000507 0.368789 0.410278 0.387974 0.000056 0.363600 0.406398 0.382387 0.000136 0.363574 0.408351 0.385101 0.000144 0.467862 0.460251 0.464415 0.001069 0.467397 0.470649 0.472277 0.000953 0.368813 0.409091 0.386488 0.000124 0.368766 0.411466 0.389460 0.000132 977.400000 992.460000 980.986700 462.186204 1058.620000 1036.720000 1052.121433 410.552389 7963.980000 7970.820000 7966.891867 740.689652
801 0.363408 0.407677 0.383754 0.000062 0.471613 0.468196 0.468572 0.000511 0.368818 0.410703 0.387995 0.000057 0.362381 0.405660 0.382385 0.000137 0.364435 0.409695 0.385123 0.000146 0.468906 0.465469 0.464326 0.001067 0.474321 0.470922 0.472819 0.000980 0.367707 0.408650 0.386482 0.000125 0.369929 0.412756 0.389507 0.000134 973.610000 990.290000 980.743533 450.599087 1059.500000 1038.910000 1051.926667 410.759488 7966.890000 7970.800000 7967.329800 725.870438
802 0.363539 0.407472 0.383753 0.000063 0.471146 0.463250 0.468687 0.000523 0.368919 0.410261 0.388000 0.000057 0.362940 0.404707 0.382432 0.000137 0.364138 0.410236 0.385075 0.000146 0.468264 0.458846 0.464543 0.001080 0.474028 0.467654 0.472831 0.001004 0.368207 0.407414 0.386537 0.000125 0.369632 0.413107 0.389463 0.000134 972.440000 989.560000 980.576333 445.403201 1061.840000 1039.480000 1051.791733 403.966895 7965.720000 7970.960000 7967.631933 722.830625
803 0.363747 0.407597 0.383768 0.000062 0.472141 0.467591 0.468565 0.000502 0.369167 0.410597 0.388008 0.000057 0.363198 0.405832 0.382494 0.000136 0.364295 0.409363 0.385043 0.000147 0.467606 0.462129 0.464914 0.001019 0.476676 0.473053 0.472217 0.001005 0.368419 0.408647 0.386615 0.000124 0.369914 0.412547 0.389402 0.000135 971.290000 990.020000 980.203867 439.943655 1061.370000 1038.150000 1051.544733 400.160601 7967.340000 7971.830000 7968.251400 715.638408
804 0.363575 0.407865 0.383741 0.000062 0.474578 0.466736 0.468415 0.000513 0.369125 0.410809 0.387974 0.000057 0.362959 0.405461 0.382567 0.000135 0.364191 0.410269 0.384914 0.000149 0.472111 0.461527 0.464740 0.001022 0.477046 0.471945 0.472089 0.001039 0.368417 0.408264 0.386675 0.000123 0.369833 0.413353 0.389273 0.000136 974.570000 985.060000 979.942833 433.975379 1061.260000 1041.850000 1051.334933 397.352642 7964.170000 7973.090000 7968.722233 707.898697
805 0.363568 0.407939 0.383658 0.000062 0.471400 0.465833 0.468465 0.000517 0.368959 0.410834 0.387898 0.000056 0.362890 0.407709 0.382421 0.000134 0.364246 0.408169 0.384895 0.000147 0.465266 0.462922 0.465104 0.001006 0.477533 0.468744 0.471826 0.001076 0.368008 0.410470 0.386555 0.000122 0.369910 0.411198 0.389242 0.000134 974.520000 987.000000 979.838367 427.441883 1061.520000 1043.760000 1051.282633 398.430627 7963.960000 7969.240000 7968.879000 703.939862
806 0.364140 0.407497 0.383585 0.000061 0.469487 0.465810 0.468640 0.000511 0.369408 0.410413 0.387837 0.000056 0.364708 0.406193 0.382469 0.000133 0.363573 0.408802 0.384700 0.000145 0.466441 0.459938 0.465171 0.000991 0.472533 0.471681 0.472109 0.001060 0.369794 0.408880 0.386604 0.000121 0.369021 0.411946 0.389071 0.000133 971.950000 987.350000 979.557133 427.730297 1061.370000 1043.260000 1050.955533 398.653301 7966.680000 7969.390000 7969.487333 706.450096
807 0.363877 0.407970 0.383549 0.000062 0.470349 0.469848 0.468837 0.000496 0.369201 0.411064 0.387813 0.000056 0.363804 0.406352 0.382490 0.000132 0.363950 0.409588 0.384608 0.000146 0.466204 0.460938 0.465531 0.000973 0.474495 0.478757 0.472144 0.001023 0.368924 0.409082 0.386642 0.000121 0.369478 0.413047 0.388985 0.000133 973.660000 992.710000 979.418400 419.193597 1061.740000 1039.440000 1050.661900 396.722068 7964.600000 7967.850000 7969.919700 698.798807
808 0.363564 0.407867 0.383596 0.000062 0.472862 0.464642 0.468979 0.000488 0.369029 0.410705 0.387866 0.000057 0.363453 0.404041 0.382642 0.000134 0.363676 0.411692 0.384551 0.000146 0.466273 0.464155 0.465527 0.000960 0.479451 0.465130 0.472430 0.001002 0.368594 0.407046 0.386786 0.000122 0.369464 0.414364 0.388945 0.000133 973.980000 985.340000 979.290300 420.556003 1060.040000 1037.820000 1050.640633 397.299500 7965.980000 7976.840000 7970.069067 685.718709
809 0.363588 0.407467 0.383512 0.000062 0.466995 0.464519 0.469002 0.000490 0.368758 0.410320 0.387786 0.000057 0.363303 0.405908 0.382613 0.000133 0.363872 0.409026 0.384411 0.000144 0.462160 0.463050 0.465869 0.000946 0.471831 0.465989 0.472136 0.001020 0.368246 0.408765 0.386776 0.000122 0.369270 0.411874 0.388797 0.000131 973.200000 987.450000 979.135800 420.355793 1060.680000 1041.040000 1050.703967 403.020836 7966.120000 7971.510000 7970.160233 687.580638
810 0.363525 0.407695 0.383436 0.000062 0.472399 0.464022 0.468903 0.000489 0.368969 0.410511 0.387710 0.000057 0.362111 0.405323 0.382515 0.000132 0.364938 0.410067 0.384358 0.000146 0.472700 0.460223 0.465872 0.000940 0.472097 0.467820 0.471934 0.001012 0.367641 0.408068 0.386683 0.000120 0.370296 0.412954 0.388736 0.000133 974.580000 986.610000 979.007367 414.007794 1060.020000 1039.080000 1050.753267 399.875560 7965.400000 7974.310000 7970.239367 687.284228
811 0.363951 0.407653 0.383476 0.000061 0.472291 0.464668 0.468967 0.000485 0.369368 0.410504 0.387751 0.000056 0.362513 0.406066 0.382555 0.000134 0.365390 0.409241 0.384397 0.000143 0.468966 0.459775 0.465753 0.000924 0.475616 0.469562 0.472180 0.001006 0.367836 0.408751 0.386715 0.000122 0.370901 0.412257 0.388786 0.000131 972.570000 991.450000 978.941300 405.537383 1063.270000 1035.480000 1050.754333 404.940971 7964.160000 7973.070000 7970.304367 683.915018
812 0.363921 0.408098 0.383481 0.000061 0.472424 0.469351 0.469132 0.000486 0.369346 0.411161 0.387764 0.000056 0.363475 0.406897 0.382552 0.000134 0.364367 0.409300 0.384410 0.000142 0.467844 0.466370 0.465943 0.000937 0.477003 0.472333 0.472322 0.001005 0.368693 0.409871 0.386722 0.000122 0.369999 0.412451 0.388805 0.000130 972.630000 991.570000 978.902900 389.805107 1059.400000 1038.090000 1050.654667 412.449651 7967.970000 7970.340000 7970.442433 686.028548
813 0.363802 0.407800 0.383479 0.000061 0.472767 0.467681 0.469146 0.000478 0.369250 0.410794 0.387763 0.000056 0.363151 0.406571 0.382598 0.000134 0.364454 0.409028 0.384360 0.000143 0.470326 0.465568 0.466110 0.000941 0.475207 0.469794 0.472182 0.000980 0.368509 0.409521 0.386774 0.000123 0.369991 0.412067 0.388751 0.000130 971.500000 989.890000 978.764133 389.355098 1057.210000 1032.180000 1050.694367 414.555685 7971.290000 7977.930000 7970.541500 705.896722
814 0.363678 0.407212 0.383454 0.000061 0.471579 0.466315 0.469243 0.000479 0.369073 0.410168 0.387744 0.000055 0.362624 0.405058 0.382521 0.000131 0.364731 0.409367 0.384388 0.000140 0.467608 0.461859 0.466042 0.000924 0.475549 0.470771 0.472445 0.000996 0.367873 0.407898 0.386697 0.000120 0.370272 0.412437 0.388791 0.000128 970.730000 989.790000 978.883133 383.593363 1060.660000 1040.460000 1050.862667 412.739581 7968.610000 7969.750000 7970.254200 699.104801
815 0.363659 0.407369 0.383469 0.000061 0.468581 0.467582 0.469104 0.000483 0.368905 0.410380 0.387751 0.000055 0.363407 0.404771 0.382490 0.000132 0.363911 0.409967 0.384449 0.000139 0.464009 0.463985 0.465890 0.000928 0.473153 0.471178 0.472317 0.001010 0.368437 0.407732 0.386660 0.000120 0.369373 0.413027 0.388842 0.000127 974.580000 986.590000 978.880300 379.839968 1058.200000 1041.180000 1050.729267 414.618331 7967.220000 7972.230000 7970.390433 690.236938
816 0.363949 0.407822 0.383537 0.000061 0.472782 0.465906 0.469340 0.000481 0.369391 0.410726 0.387827 0.000055 0.362522 0.407384 0.382634 0.000131 0.365377 0.408259 0.384440 0.000137 0.470753 0.458654 0.466081 0.000932 0.474811 0.473158 0.472599 0.000997 0.367934 0.409948 0.386806 0.000120 0.370849 0.411504 0.388848 0.000125 974.980000 988.660000 978.942933 377.737846 1060.280000 1038.180000 1050.566633 412.460579 7964.740000 7973.160000 7970.490433 684.245178
817 0.363218 0.407678 0.383546 0.000061 0.470144 0.469121 0.469543 0.000474 0.368564 0.410750 0.387845 0.000055 0.363417 0.407566 0.382614 0.000131 0.363018 0.407790 0.384477 0.000138 0.467542 0.466340 0.466091 0.000905 0.472747 0.471903 0.472996 0.000995 0.368624 0.410505 0.386788 0.000120 0.368504 0.410995 0.388903 0.000126 975.090000 985.340000 979.056200 384.174517 1062.310000 1037.270000 1050.275733 408.948004 7962.600000 7977.390000 7970.668067 683.496043
818 0.363422 0.407319 0.383467 0.000061 0.471968 0.466178 0.469629 0.000475 0.368849 0.410262 0.387775 0.000055 0.362255 0.405410 0.382485 0.000132 0.364588 0.409227 0.384449 0.000138 0.469950 0.461944 0.466185 0.000905 0.473986 0.470413 0.473072 0.000984 0.367640 0.408237 0.386670 0.000120 0.370058 0.412286 0.388880 0.000125 973.830000 986.970000 979.151933 380.348413 1061.730000 1039.290000 1049.974700 416.497249 7964.440000 7973.740000 7970.873367 686.706896
819 0.363867 0.407168 0.383516 0.000061 0.468091 0.468309 0.469886 0.000466 0.369078 0.410225 0.387835 0.000056 0.363367 0.404149 0.382477 0.000131 0.364366 0.410188 0.384556 0.000138 0.466636 0.466790 0.466947 0.000877 0.469546 0.469829 0.472825 0.000987 0.368530 0.407281 0.386700 0.000120 0.369625 0.413170 0.388969 0.000126 977.030000 992.780000 979.019700 377.373038 1058.720000 1038.460000 1049.825833 415.783926 7964.250000 7968.760000 7971.154467 676.609859
820 0.363423 0.407729 0.383587 0.000062 0.470734 0.470474 0.469417 0.000471 0.368789 0.410866 0.387878 0.000056 0.362766 0.405307 0.382539 0.000133 0.364081 0.410152 0.384634 0.000138 0.469297 0.466850 0.466153 0.000890 0.472172 0.474097 0.472680 0.000997 0.368092 0.408384 0.386720 0.000121 0.369485 0.413349 0.389036 0.000126 975.550000 990.640000 979.049667 379.818382 1058.580000 1036.520000 1049.687367 420.073563 7965.870000 7972.840000 7971.262967 692.704982
821 0.363301 0.407592 0.383616 0.000063 0.469931 0.469130 0.469449 0.000471 0.368633 0.410669 0.387908 0.000057 0.361771 0.405225 0.382573 0.000133 0.364831 0.409959 0.384659 0.000139 0.466217 0.468616 0.466330 0.000891 0.473645 0.469644 0.472569 0.000990 0.366994 0.408395 0.386761 0.000122 0.370272 0.412943 0.389055 0.000127 974.030000 989.070000 979.180133 380.127227 1061.470000 1036.880000 1049.605867 427.469951 7964.500000 7974.050000 7971.214000 703.064596
822 0.363391 0.407452 0.383569 0.000062 0.470123 0.469239 0.469462 0.000478 0.368728 0.410541 0.387863 0.000057 0.362771 0.405663 0.382505 0.000133 0.364011 0.409241 0.384633 0.000139 0.467316 0.467596 0.466133 0.000914 0.472930 0.470882 0.472792 0.000997 0.367999 0.408760 0.386686 0.000122 0.369457 0.412323 0.389040 0.000127 974.560000 988.000000 979.055067 380.133390 1058.430000 1034.610000 1049.814367 432.348864 7967.010000 7977.390000 7971.130567 719.070418
823 0.363828 0.408120 0.383569 0.000062 0.470458 0.465834 0.469546 0.000464 0.369159 0.411006 0.387868 0.000057 0.363166 0.405325 0.382482 0.000133 0.364490 0.410915 0.384656 0.000140 0.469886 0.459864 0.466335 0.000891 0.471032 0.471804 0.472758 0.000978 0.368502 0.408052 0.386675 0.000121 0.369817 0.413960 0.389061 0.000128 973.360000 988.750000 979.159100 379.530093 1057.030000 1034.010000 1049.778200 431.063924 7969.610000 7977.240000 7971.062700 723.934990
824 0.363496 0.407830 0.383525 0.000062 0.469920 0.470117 0.469598 0.000468 0.368817 0.410944 0.387829 0.000057 0.363083 0.407140 0.382445 0.000135 0.363908 0.408520 0.384605 0.000140 0.468487 0.466140 0.466921 0.000871 0.471353 0.474094 0.472275 0.001000 0.368353 0.410090 0.386669 0.000123 0.369280 0.411798 0.388989 0.000128 973.690000 989.820000 979.223600 383.617929 1059.550000 1038.730000 1049.942967 425.507164 7966.760000 7971.450000 7970.833433 725.747647
825 0.363840 0.407790 0.383396 0.000062 0.473189 0.465545 0.469519 0.000475 0.369308 0.410678 0.387702 0.000056 0.363160 0.406436 0.382170 0.000133 0.364520 0.409144 0.384621 0.000140 0.468100 0.459731 0.466567 0.000906 0.478278 0.471360 0.472471 0.000995 0.368407 0.409101 0.386390 0.000121 0.370208 0.412255 0.389014 0.000128 974.430000 982.330000 979.072233 383.454652 1055.790000 1036.740000 1050.196967 420.491179 7969.780000 7980.930000 7970.730800 728.068200
826 0.363819 0.407360 0.383402 0.000061 0.471421 0.466243 0.469397 0.000478 0.369199 0.410304 0.387702 0.000056 0.363187 0.405910 0.382183 0.000131 0.364452 0.408809 0.384621 0.000139 0.472472 0.462598 0.466287 0.000912 0.470370 0.469889 0.472507 0.001011 0.368651 0.408745 0.386388 0.000119 0.369748 0.411863 0.389015 0.000127 974.320000 985.750000 978.832133 378.749399 1055.760000 1036.260000 1050.295433 418.894790 7969.920000 7977.990000 7970.872433 733.472836
827 0.363705 0.407728 0.383488 0.000061 0.467919 0.465380 0.469321 0.000483 0.368916 0.410611 0.387780 0.000056 0.361837 0.406168 0.382216 0.000132 0.365573 0.409289 0.384760 0.000143 0.465185 0.455383 0.466380 0.000909 0.470654 0.475376 0.472262 0.001030 0.367004 0.408629 0.386425 0.000120 0.370827 0.412593 0.389135 0.000131 977.320000 984.680000 978.954900 377.637673 1058.210000 1039.250000 1050.205100 411.931661 7964.470000 7976.070000 7970.840000 723.682866
828 0.364005 0.407783 0.383554 0.000061 0.469026 0.462062 0.469035 0.000481 0.369256 0.410497 0.387828 0.000056 0.363783 0.408054 0.382284 0.000133 0.364227 0.407511 0.384824 0.000142 0.465069 0.456774 0.466396 0.000872 0.472983 0.467351 0.471674 0.001051 0.368847 0.410490 0.386490 0.000121 0.369665 0.410503 0.389167 0.000130 974.610000 987.940000 978.959533 379.392537 1057.380000 1032.050000 1050.130600 410.476888 7968.010000 7980.010000 7970.909867 719.660378
829 0.363900 0.407934 0.383450 0.000061 0.469211 0.466859 0.469365 0.000482 0.369166 0.410880 0.387746 0.000056 0.363856 0.403854 0.382114 0.000129 0.363944 0.412014 0.384786 0.000144 0.464651 0.462063 0.466621 0.000897 0.473771 0.471654 0.472109 0.001042 0.368896 0.406764 0.386339 0.000118 0.369436 0.414996 0.389152 0.000131 972.580000 986.510000 979.093033 375.885103 1056.960000 1032.900000 1050.257667 407.923976 7970.460000 7980.590000 7970.649300 716.809698
830 0.364107 0.406963 0.383527 0.000061 0.469255 0.465543 0.469250 0.000472 0.369364 0.409892 0.387813 0.000056 0.363446 0.404513 0.382240 0.000131 0.364768 0.409413 0.384814 0.000141 0.466227 0.465962 0.466312 0.000888 0.472282 0.465123 0.472187 0.001017 0.368585 0.407585 0.386444 0.000119 0.370143 0.412199 0.389183 0.000129 972.600000 983.530000 978.944333 373.432070 1060.890000 1036.340000 1049.887833 406.563505 7966.510000 7980.130000 7971.167833 708.042312
831 0.364004 0.407252 0.383574 0.000061 0.471182 0.471774 0.469218 0.000473 0.369363 0.410478 0.387856 0.000056 0.363818 0.404911 0.382289 0.000132 0.364190 0.409592 0.384859 0.000142 0.467486 0.467908 0.466229 0.000881 0.474877 0.475641 0.472207 0.001018 0.369001 0.408061 0.386486 0.000120 0.369724 0.412895 0.389227 0.000129 971.450000 985.640000 978.910433 374.272878 1058.270000 1037.930000 1049.572467 397.895216 7970.280000 7976.430000 7971.517100 697.559621
832 0.364111 0.407841 0.383630 0.000060 0.468741 0.468243 0.469358 0.000482 0.369343 0.410861 0.387916 0.000055 0.363165 0.404175 0.382310 0.000132 0.365058 0.411506 0.384950 0.000142 0.462032 0.463578 0.466195 0.000915 0.475450 0.472909 0.472521 0.001010 0.368108 0.407145 0.386504 0.000120 0.370578 0.414577 0.389328 0.000130 973.340000 987.880000 978.832067 379.957438 1058.610000 1037.760000 1049.233067 401.521018 7968.050000 7974.360000 7971.934867 694.583908
833 0.363750 0.407408 0.383726 0.000060 0.472360 0.468717 0.469360 0.000472 0.369181 0.410473 0.388007 0.000055 0.363517 0.403910 0.382414 0.000133 0.363983 0.410905 0.385038 0.000144 0.470496 0.468251 0.466128 0.000892 0.474224 0.469182 0.472592 0.001011 0.368866 0.407127 0.386599 0.000120 0.369495 0.413819 0.389416 0.000131 972.030000 984.410000 978.784400 383.550032 1058.460000 1035.240000 1048.910800 405.574099 7969.510000 7980.350000 7972.304800 704.456130
834 0.363571 0.408037 0.383828 0.000061 0.472502 0.467306 0.469413 0.000467 0.369017 0.411001 0.388108 0.000056 0.363073 0.404797 0.382568 0.000135 0.364068 0.411278 0.385088 0.000145 0.465212 0.462312 0.466335 0.000876 0.479792 0.472299 0.472492 0.000995 0.368180 0.407673 0.386757 0.000122 0.369855 0.414329 0.389459 0.000132 972.400000 986.520000 978.903600 381.908015 1057.590000 1036.570000 1048.264433 411.911320 7970.010000 7976.910000 7972.831967 702.781948
835 0.363950 0.408027 0.383753 0.000061 0.474060 0.467535 0.469605 0.000457 0.369455 0.411003 0.388045 0.000055 0.363122 0.404341 0.382445 0.000134 0.364777 0.411713 0.385060 0.000146 0.470790 0.460930 0.466533 0.000875 0.477330 0.474141 0.472678 0.000952 0.368506 0.407171 0.386649 0.000122 0.370405 0.414834 0.389441 0.000132 972.730000 984.810000 979.052233 383.646272 1057.010000 1035.040000 1048.237167 410.117004 7970.260000 7980.150000 7972.710600 709.230648
836 0.363486 0.407882 0.383757 0.000062 0.474979 0.469011 0.469573 0.000457 0.369061 0.410938 0.388047 0.000056 0.363554 0.405545 0.382381 0.000136 0.363418 0.410218 0.385133 0.000146 0.469197 0.466562 0.466473 0.000890 0.480761 0.471460 0.472672 0.000944 0.368836 0.408596 0.386585 0.000123 0.369285 0.413280 0.389509 0.000133 972.240000 986.690000 979.005033 386.100405 1057.410000 1036.040000 1047.881000 417.958727 7970.350000 7977.270000 7973.113967 703.852960
837 0.363470 0.408081 0.383706 0.000062 0.475823 0.470375 0.469848 0.000457 0.369087 0.411196 0.388013 0.000057 0.362172 0.405963 0.382256 0.000137 0.364768 0.410200 0.385156 0.000145 0.469987 0.466751 0.466752 0.000892 0.481658 0.474000 0.472943 0.000935 0.367563 0.409002 0.386481 0.000124 0.370612 0.413390 0.389545 0.000131 972.710000 985.880000 978.913300 384.695267 1055.920000 1033.780000 1047.850867 419.117327 7971.370000 7980.340000 7973.235833 707.733944
838 0.363820 0.407840 0.383662 0.000062 0.475096 0.468996 0.469795 0.000459 0.369384 0.410898 0.387969 0.000057 0.363321 0.406488 0.382239 0.000137 0.364319 0.409193 0.385085 0.000144 0.469482 0.468536 0.466607 0.000893 0.480710 0.469456 0.472983 0.000948 0.368629 0.409591 0.386458 0.000124 0.370138 0.412206 0.389480 0.000130 970.870000 988.640000 978.872067 382.121502 1053.900000 1038.070000 1047.740500 419.508927 7975.230000 7973.290000 7973.387433 704.258183
839 0.363614 0.407955 0.383625 0.000063 0.474990 0.464765 0.469692 0.000462 0.369182 0.410795 0.387928 0.000057 0.362813 0.405994 0.382274 0.000138 0.364414 0.409916 0.384976 0.000143 0.471968 0.461283 0.466552 0.000901 0.478011 0.468246 0.472833 0.000961 0.368271 0.408758 0.386488 0.000125 0.370094 0.412832 0.389369 0.000130 974.460000 987.820000 978.825233 382.337607 1055.690000 1037.030000 1047.587567 414.534099 7969.850000 7975.150000 7973.587200 705.788024
840 0.363613 0.407231 0.383590 0.000063 0.474638 0.462028 0.469740 0.000462 0.369164 0.409971 0.387897 0.000057 0.362890 0.405326 0.382177 0.000137 0.364335 0.409136 0.385003 0.000144 0.472589 0.460725 0.466637 0.000903 0.476687 0.463331 0.472843 0.000957 0.368375 0.408096 0.386400 0.000125 0.369952 0.411845 0.389395 0.000131 971.370000 987.690000 978.768700 384.659652 1051.500000 1036.990000 1047.190900 412.583596 7977.130000 7975.320000 7974.040400 710.180715
841 0.363746 0.407434 0.383525 0.000062 0.472751 0.465673 0.469733 0.000460 0.369197 0.410346 0.387835 0.000056 0.362647 0.404921 0.382248 0.000136 0.364846 0.409947 0.384802 0.000143 0.469982 0.460423 0.466496 0.000916 0.475521 0.470924 0.472969 0.000934 0.368014 0.407696 0.386461 0.000124 0.370379 0.412996 0.389210 0.000130 974.310000 986.640000 978.812467 393.444230 1058.330000 1036.740000 1046.894800 407.788147 7967.360000 7976.620000 7974.292733 718.732697
842 0.363512 0.407811 0.383495 0.000063 0.471136 0.464471 0.469763 0.000475 0.368893 0.410644 0.387808 0.000057 0.362935 0.404379 0.382089 0.000137 0.364088 0.411244 0.384900 0.000143 0.465345 0.465889 0.466560 0.000912 0.476926 0.463053 0.472966 0.000992 0.368056 0.407455 0.386312 0.000124 0.369730 0.413834 0.389304 0.000130 973.320000 988.110000 978.676067 391.263082 1053.450000 1035.720000 1046.727600 410.860693 7973.230000 7976.170000 7974.596333 720.463862
843 0.363403 0.408257 0.383520 0.000062 0.474509 0.463817 0.469600 0.000471 0.368958 0.411035 0.387824 0.000056 0.362755 0.405972 0.382071 0.000135 0.364050 0.410542 0.384969 0.000144 0.472200 0.464908 0.466617 0.000892 0.476819 0.462727 0.472582 0.001003 0.368227 0.408918 0.386298 0.000122 0.369688 0.413152 0.389350 0.000131 973.570000 989.940000 978.595967 389.876845 1055.810000 1031.990000 1046.580800 410.865118 7970.620000 7978.070000 7974.823233 721.847893
844 0.363637 0.407856 0.383462 0.000061 0.472673 0.462389 0.469612 0.000466 0.369089 0.410582 0.387769 0.000056 0.363834 0.405053 0.381894 0.000136 0.363440 0.410658 0.385030 0.000144 0.469637 0.461582 0.466509 0.000881 0.475708 0.463197 0.472714 0.000975 0.369124 0.407880 0.386124 0.000123 0.369053 0.413285 0.389414 0.000131 975.810000 989.980000 978.326833 384.994042 1056.950000 1031.340000 1046.483900 407.299763 7967.240000 7978.680000 7975.189267 720.806842
845 0.363695 0.407769 0.383368 0.000061 0.469100 0.465530 0.469757 0.000464 0.368965 0.410657 0.387688 0.000055 0.363402 0.405221 0.381831 0.000136 0.363987 0.410318 0.384906 0.000144 0.463245 0.462953 0.466432 0.000904 0.474955 0.468107 0.473082 0.000968 0.368395 0.408107 0.386061 0.000123 0.369536 0.413207 0.389314 0.000131 973.470000 985.870000 978.136733 385.033721 1053.800000 1032.770000 1046.102033 409.713962 7972.730000 7981.360000 7975.761233 723.703115
846 0.363607 0.407471 0.383461 0.000060 0.473984 0.468100 0.469676 0.000468 0.369126 0.410503 0.387772 0.000055 0.362777 0.404570 0.382020 0.000134 0.364437 0.410372 0.384902 0.000146 0.471599 0.463402 0.466096 0.000920 0.476369 0.472798 0.473255 0.000965 0.368218 0.407512 0.386223 0.000121 0.370034 0.413494 0.389320 0.000133 974.440000 987.540000 977.945900 386.311929 1053.320000 1036.460000 1046.122633 414.435526 7972.240000 7976.000000 7975.931467 731.061253
847 0.363569 0.407158 0.383524 0.000061 0.473859 0.470625 0.469955 0.000456 0.369084 0.410331 0.387846 0.000056 0.362717 0.404986 0.382131 0.000134 0.364421 0.409329 0.384918 0.000148 0.470175 0.465879 0.466581 0.000889 0.477544 0.475372 0.473329 0.000957 0.368090 0.408031 0.386353 0.000121 0.370078 0.412631 0.389339 0.000135 973.740000 988.930000 977.946567 390.385074 1054.310000 1031.650000 1045.969533 421.145335 7971.950000 7979.420000 7976.083900 742.551108
848 0.363379 0.407836 0.383547 0.000061 0.470302 0.462441 0.469969 0.000459 0.368726 0.410566 0.387868 0.000056 0.362791 0.405409 0.382065 0.000134 0.363968 0.410263 0.385029 0.000146 0.469126 0.458710 0.466726 0.000886 0.471477 0.466173 0.473212 0.000963 0.368108 0.408074 0.386298 0.000122 0.369344 0.413059 0.389438 0.000133 973.900000 986.980000 978.034867 392.860555 1055.820000 1032.110000 1045.904100 426.381893 7970.280000 7980.910000 7976.061033 752.616156
849 0.363176 0.408086 0.383457 0.000062 0.470455 0.469079 0.469850 0.000458 0.368540 0.411135 0.387777 0.000057 0.362056 0.406336 0.381887 0.000134 0.364296 0.409836 0.385028 0.000148 0.467589 0.465670 0.466684 0.000865 0.473321 0.472489 0.473016 0.000966 0.367333 0.409302 0.386127 0.000122 0.369748 0.412968 0.389428 0.000135 974.520000 983.810000 978.113200 399.013719 1055.020000 1036.120000 1045.849633 423.350444 7970.460000 7980.070000 7976.037167 753.425904
850 0.363524 0.407673 0.383439 0.000062 0.470395 0.463233 0.469744 0.000467 0.368868 0.410451 0.387754 0.000057 0.363206 0.405029 0.381929 0.000135 0.363843 0.410318 0.384949 0.000148 0.467224 0.463098 0.466537 0.000866 0.473565 0.463368 0.472950 0.000998 0.368407 0.407932 0.386159 0.000122 0.369329 0.412970 0.389349 0.000134 974.890000 987.430000 978.311733 402.157472 1053.280000 1032.250000 1045.839000 426.212683 7971.830000 7980.320000 7975.849267 754.760128
851 0.363330 0.407898 0.383434 0.000062 0.473028 0.465717 0.469687 0.000471 0.368815 0.410789 0.387747 0.000057 0.362024 0.404191 0.381937 0.000134 0.364637 0.411604 0.384931 0.000147 0.468838 0.467445 0.466410 0.000895 0.477218 0.463988 0.472964 0.000989 0.367365 0.407354 0.386161 0.000122 0.370266 0.414224 0.389333 0.000134 974.390000 986.830000 978.188567 402.632889 1052.130000 1034.290000 1045.763600 424.792832 7973.480000 7978.880000 7976.047833 752.874560
852 0.363515 0.407944 0.383480 0.000062 0.472694 0.470912 0.469612 0.000477 0.368974 0.411093 0.387786 0.000057 0.363413 0.405452 0.381999 0.000136 0.363618 0.410437 0.384961 0.000149 0.472556 0.471482 0.466232 0.000913 0.472831 0.470341 0.472992 0.000978 0.368870 0.408754 0.386210 0.000123 0.369078 0.413432 0.389362 0.000136 973.600000 988.490000 978.271467 400.515764 1055.730000 1032.260000 1045.789867 427.776541 7970.670000 7979.250000 7975.938667 745.773023
853 0.363778 0.407292 0.383441 0.000060 0.473487 0.462140 0.469668 0.000467 0.369263 0.410034 0.387752 0.000055 0.362808 0.403150 0.382020 0.000135 0.364747 0.411433 0.384862 0.000146 0.469240 0.464354 0.466390 0.000899 0.477734 0.459926 0.472946 0.000966 0.368130 0.406211 0.386238 0.000123 0.370397 0.413857 0.389266 0.000133 973.360000 988.160000 978.340700 398.556237 1054.690000 1034.220000 1045.833800 428.660057 7971.950000 7977.620000 7975.825500 744.225712
854 0.364224 0.407027 0.383510 0.000060 0.470915 0.471063 0.469441 0.000471 0.369559 0.410228 0.387806 0.000055 0.362928 0.404571 0.382055 0.000137 0.365521 0.409483 0.384964 0.000146 0.467255 0.465943 0.466097 0.000907 0.474575 0.476183 0.472786 0.000982 0.368144 0.407639 0.386257 0.000125 0.370974 0.412818 0.389356 0.000133 972.240000 985.510000 978.692200 397.076451 1055.680000 1035.340000 1045.762300 429.597724 7972.080000 7979.150000 7975.545500 743.803690
855 0.363512 0.407809 0.383505 0.000061 0.469224 0.471192 0.469709 0.000460 0.368798 0.410978 0.387816 0.000056 0.363050 0.404767 0.382042 0.000136 0.363975 0.410850 0.384968 0.000145 0.471256 0.464908 0.466295 0.000882 0.467193 0.477475 0.473124 0.000962 0.368460 0.407774 0.386255 0.000124 0.369136 0.414182 0.389376 0.000132 974.720000 987.780000 978.752900 400.555750 1054.860000 1031.840000 1045.502933 432.400407 7970.420000 7980.380000 7975.744167 743.234502
856 0.363838 0.407318 0.383516 0.000061 0.469691 0.469774 0.469707 0.000456 0.369130 0.410441 0.387826 0.000056 0.363051 0.404723 0.382077 0.000138 0.364625 0.409913 0.384956 0.000145 0.467553 0.465120 0.466308 0.000877 0.471828 0.474429 0.473107 0.000969 0.368276 0.407743 0.386289 0.000125 0.369985 0.413139 0.389363 0.000132 975.300000 988.740000 979.082233 396.549656 1050.810000 1033.010000 1045.210167 439.781028 7973.890000 7978.250000 7975.707600 751.443734
857 0.363776 0.407643 0.383516 0.000060 0.466992 0.466045 0.469493 0.000473 0.368936 0.410563 0.387815 0.000055 0.362946 0.404616 0.382026 0.000133 0.364605 0.410669 0.385007 0.000145 0.462441 0.464328 0.466120 0.000883 0.471543 0.467762 0.472867 0.001003 0.367921 0.407602 0.386231 0.000121 0.369951 0.413523 0.389400 0.000132 973.800000 985.050000 979.255267 392.632767 1054.440000 1036.020000 1045.179133 435.475542 7971.760000 7978.930000 7975.565600 745.812048
[truncated: 66,640 more chars]
