# Supplementary material for: A linear reciprocal relationship between robustness and plasticity in homeostatic biological networks
Source: PLoS One. 2023 Jan 26;18(1):e0277181. doi: 10.1371/journal.pone.0277181 (PMC9879506; doi:10.1371/journal.pone.0277181)
Supplement: S2 Data — (ZIP) [file pone.0277181.s002.zip › data/Fig2CD/fitness_25_avg.data]

0 0.408156 0.491839 0.462336 0.000206 0.463609 0.462394 0.462217 0.000066 0.449745 0.469755 0.462247 0.000048 0.423729 0.498086 0.468175 0.000414 0.392582 0.485592 0.456498 0.000417 0.453940 0.453523 0.453325 0.000126 0.473278 0.471265 0.471108 0.000137 0.446387 0.464663 0.457038 0.000093 0.453104 0.474846 0.467455 0.000100 991.380000 1005.950000 1000.096533 882.086399 1018.560000 996.160000 1000.158833 888.816860 7990.060000 7997.890000 7999.744633 1562.653871
1 0.399804 0.490483 0.453971 0.000322 0.463756 0.462304 0.462444 0.000065 0.447768 0.469349 0.460326 0.000053 0.406220 0.496980 0.460136 0.000625 0.393388 0.483987 0.447807 0.000670 0.453967 0.452450 0.453573 0.000124 0.473545 0.472157 0.471314 0.000134 0.442030 0.463583 0.455214 0.000102 0.453506 0.475115 0.465437 0.000111 1003.550000 1007.460000 1008.223733 895.419787 1030.480000 1004.870000 1013.029467 888.722375 7965.970000 7987.670000 7978.746800 1569.522612
2 0.394055 0.487139 0.441319 0.000407 0.463771 0.462077 0.462832 0.000063 0.446342 0.468343 0.457454 0.000056 0.408202 0.493125 0.448596 0.000807 0.379908 0.481153 0.434042 0.000976 0.455294 0.452081 0.454033 0.000122 0.472248 0.472074 0.471631 0.000128 0.443521 0.462342 0.452674 0.000107 0.449163 0.474344 0.462233 0.000123 1000.460000 1016.230000 1005.924233 891.087842 1031.840000 1006.330000 1017.272267 885.862210 7967.700000 7977.440000 7976.803500 1571.111103
3 0.388809 0.482588 0.428979 0.000334 0.464143 0.462105 0.463218 0.000057 0.445309 0.467226 0.454658 0.000049 0.401068 0.487458 0.437945 0.000793 0.376551 0.477718 0.420013 0.000963 0.455500 0.453395 0.454390 0.000112 0.472785 0.470815 0.472046 0.000116 0.441892 0.461911 0.450279 0.000100 0.448727 0.472541 0.459037 0.000115 1001.610000 1009.770000 1003.870833 813.692861 1031.950000 1008.220000 1021.493733 815.772228 7966.440000 7982.010000 7974.635433 1457.164762
4 0.383998 0.473436 0.420925 0.000246 0.464025 0.461721 0.463554 0.000052 0.444018 0.464650 0.452897 0.000042 0.396563 0.481445 0.430976 0.000715 0.371432 0.465426 0.410875 0.000820 0.455385 0.452526 0.454602 0.000102 0.472665 0.470916 0.472506 0.000103 0.440679 0.459756 0.448695 0.000090 0.447357 0.469543 0.457098 0.000103 999.350000 1012.390000 1002.690067 721.578619 1033.430000 1010.620000 1024.418667 708.669971 7967.220000 7976.990000 7972.891267 1290.915605
5 0.379848 0.463128 0.415748 0.000202 0.463655 0.462961 0.463602 0.000048 0.442703 0.463002 0.451638 0.000038 0.387722 0.469935 0.426641 0.000662 0.371975 0.456321 0.404855 0.000711 0.455174 0.454788 0.454541 0.000096 0.472136 0.471133 0.472662 0.000094 0.438311 0.458575 0.447566 0.000084 0.447095 0.467430 0.455710 0.000094 996.210000 1006.370000 1001.637467 623.789666 1036.820000 1015.270000 1026.472367 620.877161 7966.970000 7978.360000 7971.890167 1131.684462
6 0.376714 0.455485 0.411645 0.000187 0.464556 0.463078 0.463699 0.000045 0.442595 0.461180 0.450685 0.000036 0.387743 0.462562 0.422644 0.000634 0.365684 0.448408 0.400646 0.000661 0.456118 0.453920 0.454692 0.000090 0.472994 0.472237 0.472705 0.000086 0.439024 0.456080 0.446680 0.000079 0.446166 0.466280 0.454691 0.000087 997.850000 1003.380000 1001.124767 558.428027 1035.750000 1019.010000 1027.695100 560.897914 7966.400000 7977.610000 7971.180133 1013.590434
7 0.373478 0.450363 0.408253 0.000184 0.464299 0.462322 0.463699 0.000043 0.441594 0.459332 0.449837 0.000034 0.384912 0.457379 0.419479 0.000626 0.362044 0.443347 0.397027 0.000636 0.456133 0.454267 0.454731 0.000086 0.472465 0.470377 0.472666 0.000083 0.438328 0.455045 0.445918 0.000075 0.444860 0.463619 0.453756 0.000084 998.110000 1003.170000 1000.861267 512.232748 1035.050000 1025.950000 1028.864200 516.541807 7966.840000 7970.880000 7970.274533 930.561402
8 0.370061 0.447427 0.405004 0.000187 0.464096 0.462899 0.463684 0.000041 0.440587 0.459031 0.449014 0.000034 0.379837 0.454214 0.415975 0.000636 0.360285 0.440640 0.394033 0.000631 0.456289 0.455575 0.454830 0.000084 0.471903 0.470222 0.472538 0.000080 0.437176 0.455235 0.445116 0.000075 0.443999 0.462827 0.452912 0.000083 996.610000 1000.640000 1000.566100 487.328296 1034.800000 1025.740000 1029.971000 478.641839 7968.590000 7973.620000 7969.462900 865.703821
9 0.366635 0.443655 0.401804 0.000187 0.464225 0.462723 0.463695 0.000041 0.439827 0.457956 0.448222 0.000033 0.376499 0.453968 0.412406 0.000641 0.356770 0.433343 0.391201 0.000615 0.456137 0.453576 0.454874 0.000082 0.472314 0.471870 0.472516 0.000079 0.436227 0.453674 0.444257 0.000074 0.443428 0.462238 0.452188 0.000082 998.860000 1003.160000 999.989200 459.268381 1036.080000 1022.200000 1030.766000 444.224957 7965.060000 7974.640000 7969.244800 808.319233
10 0.363599 0.441959 0.398461 0.000188 0.464073 0.462429 0.463699 0.000040 0.438955 0.457311 0.447389 0.000033 0.373070 0.452838 0.408473 0.000640 0.354129 0.431080 0.388448 0.000607 0.455753 0.452940 0.454986 0.000079 0.472393 0.471918 0.472412 0.000079 0.435082 0.452915 0.443358 0.000075 0.442827 0.461708 0.451421 0.000081 996.970000 997.810000 999.326533 432.009921 1035.910000 1026.200000 1031.609100 420.775510 7967.120000 7975.990000 7969.064367 777.559016
11 0.360924 0.437853 0.395571 0.000188 0.464388 0.462204 0.463632 0.000039 0.438522 0.456116 0.446617 0.000032 0.370314 0.445863 0.405088 0.000624 0.351533 0.429842 0.386054 0.000594 0.456277 0.453995 0.455006 0.000078 0.472500 0.470412 0.472257 0.000077 0.434786 0.451962 0.442527 0.000074 0.442258 0.460270 0.450706 0.000079 996.180000 1004.060000 998.896300 403.850973 1038.100000 1023.030000 1032.405833 396.346731 7965.720000 7972.910000 7968.697867 742.938719
12 0.358392 0.435378 0.392624 0.000191 0.464905 0.462524 0.463699 0.000038 0.438277 0.455737 0.445930 0.000032 0.364215 0.444602 0.401909 0.000614 0.352569 0.426154 0.383338 0.000591 0.457079 0.454979 0.455024 0.000076 0.472732 0.470068 0.472374 0.000076 0.433863 0.452385 0.441745 0.000073 0.442691 0.459090 0.450115 0.000077 993.770000 997.860000 998.436567 377.257606 1040.150000 1025.750000 1033.108000 380.666963 7966.080000 7976.390000 7968.455433 702.316748
13 0.355438 0.433906 0.389570 0.000191 0.463855 0.462121 0.463756 0.000038 0.436751 0.455068 0.445209 0.000031 0.364500 0.444878 0.398578 0.000604 0.346377 0.422935 0.380563 0.000582 0.455041 0.452957 0.455139 0.000075 0.472670 0.471285 0.472373 0.000076 0.432406 0.450937 0.440998 0.000072 0.441096 0.459198 0.449420 0.000075 996.190000 999.980000 998.216533 370.314783 1038.140000 1032.330000 1033.816033 369.044978 7965.670000 7967.690000 7967.967433 697.391656
14 0.352541 0.430424 0.386928 0.000186 0.463907 0.463394 0.463818 0.000037 0.436066 0.455152 0.444596 0.000031 0.359818 0.440894 0.395848 0.000592 0.345264 0.419955 0.378009 0.000570 0.455502 0.455266 0.455242 0.000074 0.472312 0.471522 0.472394 0.000076 0.431581 0.451673 0.440394 0.000073 0.440550 0.458631 0.448797 0.000074 993.370000 999.970000 997.737700 366.930090 1036.480000 1027.980000 1034.335600 364.461237 7970.150000 7972.050000 7967.926700 693.126585
15 0.349229 0.427625 0.384295 0.000188 0.464301 0.463052 0.463858 0.000037 0.435533 0.454195 0.443967 0.000031 0.356417 0.436744 0.392980 0.000576 0.342041 0.418506 0.375610 0.000563 0.455214 0.454113 0.455274 0.000072 0.473389 0.471991 0.472442 0.000077 0.430515 0.449771 0.439700 0.000071 0.440552 0.458620 0.448234 0.000074 997.610000 998.590000 997.320000 369.254256 1037.820000 1029.870000 1034.938533 374.595274 7964.570000 7971.540000 7967.741467 714.568983
16 0.347523 0.425992 0.381523 0.000188 0.463800 0.462938 0.463898 0.000038 0.434731 0.453701 0.443304 0.000031 0.353434 0.436917 0.389970 0.000571 0.341613 0.415067 0.373076 0.000572 0.455478 0.453454 0.455380 0.000072 0.472122 0.472422 0.472416 0.000077 0.429967 0.449320 0.439027 0.000071 0.439495 0.458083 0.447581 0.000076 996.960000 1003.020000 996.929333 360.528840 1038.490000 1031.090000 1035.578900 377.069036 7964.550000 7965.890000 7967.491767 710.411537
17 0.344533 0.423692 0.378901 0.000191 0.466165 0.462639 0.463941 0.000037 0.435757 0.452902 0.442681 0.000031 0.350819 0.431423 0.387391 0.000557 0.338247 0.415961 0.370412 0.000562 0.456753 0.454076 0.455491 0.000070 0.475578 0.471203 0.472392 0.000078 0.430269 0.448412 0.438466 0.000071 0.441245 0.457392 0.446897 0.000074 997.060000 996.890000 996.723067 345.987339 1040.410000 1030.280000 1035.994100 374.410716 7962.530000 7972.830000 7967.282833 682.429306
18 0.342297 0.419834 0.376437 0.000192 0.465260 0.463291 0.463994 0.000037 0.434519 0.452427 0.442104 0.000030 0.351088 0.429010 0.384952 0.000549 0.333506 0.410658 0.367921 0.000563 0.456807 0.454921 0.455519 0.000070 0.473714 0.471661 0.472468 0.000077 0.430377 0.448443 0.437877 0.000071 0.438662 0.456410 0.446331 0.000075 996.210000 997.740000 996.550033 331.008515 1039.180000 1031.490000 1036.535333 369.087257 7964.610000 7970.770000 7966.914633 655.260760
19 0.339064 0.419129 0.373722 0.000192 0.464565 0.462620 0.464067 0.000037 0.433189 0.451747 0.441480 0.000031 0.344954 0.427166 0.382260 0.000536 0.333173 0.411091 0.365183 0.000557 0.456337 0.455080 0.455537 0.000071 0.472792 0.470159 0.472597 0.000078 0.428491 0.448101 0.437218 0.000071 0.437887 0.455392 0.445743 0.000076 994.750000 999.670000 996.412333 321.039885 1044.660000 1039.010000 1036.940733 371.092201 7960.590000 7961.320000 7966.646933 633.203753
20 0.337033 0.416860 0.371339 0.000194 0.464733 0.462131 0.464103 0.000037 0.432808 0.450813 0.440912 0.000031 0.343731 0.423939 0.379969 0.000529 0.330336 0.409780 0.362709 0.000544 0.455811 0.453239 0.455445 0.000071 0.473655 0.471023 0.472762 0.000076 0.427791 0.445914 0.436576 0.000072 0.437825 0.455713 0.445249 0.000074 994.920000 1000.670000 996.291167 312.263447 1042.400000 1036.950000 1037.461433 375.992056 7962.680000 7962.380000 7966.247400 618.275014
21 0.334152 0.413354 0.368845 0.000195 0.465060 0.463799 0.464092 0.000037 0.432333 0.451188 0.440280 0.000032 0.339362 0.421129 0.377365 0.000536 0.328943 0.405579 0.360325 0.000534 0.457382 0.454114 0.455361 0.000071 0.472737 0.473483 0.472822 0.000076 0.427877 0.445868 0.435862 0.000072 0.436789 0.456507 0.444698 0.000073 995.420000 995.420000 996.289067 309.321020 1043.670000 1036.630000 1038.170833 371.141666 7960.910000 7967.950000 7965.540100 612.234999
22 0.331620 0.411602 0.366190 0.000199 0.464436 0.463516 0.464094 0.000036 0.431232 0.450538 0.439618 0.000032 0.335949 0.421483 0.374527 0.000536 0.327291 0.401721 0.357853 0.000520 0.456391 0.454855 0.455374 0.000071 0.472481 0.472178 0.472813 0.000076 0.426281 0.446512 0.435163 0.000070 0.436184 0.454563 0.444073 0.000072 992.270000 997.850000 996.158167 304.400753 1042.850000 1033.480000 1038.464300 355.995262 7964.880000 7968.670000 7965.377533 591.338763
23 0.328926 0.409120 0.363544 0.000197 0.465253 0.463292 0.464133 0.000037 0.431172 0.449749 0.438986 0.000031 0.334570 0.414659 0.371773 0.000529 0.323282 0.403582 0.355316 0.000505 0.456759 0.454964 0.455290 0.000071 0.473747 0.471620 0.472977 0.000075 0.426212 0.444887 0.434411 0.000069 0.436131 0.454611 0.443561 0.000070 993.480000 1001.150000 996.026933 294.777946 1043.290000 1035.840000 1038.939667 354.227117 7963.230000 7963.010000 7965.033400 592.043064
24 0.326828 0.406630 0.361019 0.000198 0.464879 0.462990 0.464141 0.000036 0.430366 0.448900 0.438361 0.000031 0.333439 0.413203 0.368976 0.000515 0.320217 0.400056 0.353061 0.000494 0.456511 0.454737 0.455361 0.000070 0.473247 0.471243 0.472922 0.000075 0.425743 0.444353 0.433765 0.000067 0.434989 0.453446 0.442957 0.000069 993.250000 997.830000 995.802933 288.571397 1043.110000 1035.920000 1039.525500 340.412378 7963.640000 7966.250000 7964.671567 577.695350
25 0.324097 0.404548 0.358400 0.000198 0.465225 0.462950 0.464196 0.000036 0.429943 0.448349 0.437747 0.000031 0.329335 0.413384 0.366092 0.000522 0.318859 0.395712 0.350707 0.000490 0.456337 0.453645 0.455430 0.000070 0.474113 0.472255 0.472961 0.000074 0.424587 0.443580 0.433096 0.000067 0.435300 0.453119 0.442397 0.000068 993.040000 997.290000 995.697867 285.486882 1046.040000 1033.630000 1040.366233 335.535232 7960.920000 7969.080000 7963.935900 576.997080
26 0.322570 0.403446 0.356125 0.000197 0.464698 0.463204 0.464309 0.000036 0.429166 0.448264 0.437263 0.000030 0.330163 0.407905 0.363375 0.000503 0.314977 0.398987 0.348876 0.000480 0.457344 0.453918 0.455625 0.000071 0.472052 0.472489 0.472994 0.000073 0.425548 0.442415 0.432562 0.000066 0.432783 0.454114 0.441965 0.000066 992.850000 1000.640000 995.356700 280.796247 1045.500000 1038.180000 1041.063133 328.573592 7961.650000 7961.180000 7963.580167 573.263699
27 0.320283 0.398965 0.353883 0.000196 0.465830 0.463020 0.464481 0.000036 0.429444 0.447006 0.436832 0.000030 0.326011 0.406262 0.360981 0.000504 0.314555 0.391668 0.346786 0.000463 0.456771 0.453873 0.455846 0.000070 0.474890 0.472167 0.473117 0.000074 0.424081 0.441970 0.432130 0.000065 0.434806 0.452042 0.441534 0.000064 991.990000 998.520000 994.912133 279.143651 1044.910000 1034.060000 1041.566067 321.794192 7963.100000 7967.420000 7963.521800 572.296234
28 0.318596 0.397133 0.351781 0.000196 0.467034 0.462524 0.464596 0.000035 0.429924 0.446176 0.436392 0.000030 0.323325 0.405402 0.358517 0.000497 0.313867 0.388863 0.345045 0.000463 0.458799 0.453577 0.456027 0.000068 0.475269 0.471470 0.473164 0.000073 0.424930 0.441534 0.431650 0.000064 0.434918 0.450818 0.441134 0.000064 991.920000 997.620000 994.402433 276.945435 1047.840000 1037.670000 1042.175600 313.686394 7960.240000 7964.710000 7963.421967 568.478561
29 0.316578 0.396602 0.349654 0.000195 0.464820 0.461840 0.464626 0.000035 0.427759 0.445531 0.435883 0.000030 0.324255 0.398466 0.355986 0.000484 0.308901 0.394737 0.343322 0.000462 0.456964 0.453119 0.456132 0.000067 0.472676 0.470562 0.473120 0.000074 0.423787 0.439455 0.431095 0.000062 0.431732 0.451606 0.440671 0.000064 989.980000 996.780000 994.250733 279.377105 1048.110000 1033.730000 1042.734700 310.517427 7961.910000 7969.490000 7963.014567 563.648031
30 0.315155 0.393313 0.347686 0.000191 0.465034 0.463098 0.464715 0.000036 0.427564 0.445651 0.435458 0.000030 0.322121 0.402227 0.353841 0.000470 0.308189 0.384399 0.341531 0.000448 0.456736 0.453364 0.456201 0.000067 0.473332 0.472831 0.473229 0.000075 0.423082 0.440580 0.430611 0.000061 0.432046 0.450723 0.440305 0.000064 993.020000 993.110000 994.028000 278.460100 1048.180000 1037.930000 1043.258400 304.167249 7958.800000 7968.960000 7962.713600 544.582996
31 0.312601 0.390977 0.345788 0.000189 0.466179 0.463712 0.464781 0.000036 0.427784 0.445528 0.435033 0.000030 0.319827 0.396029 0.351773 0.000456 0.305375 0.385925 0.339803 0.000447 0.457963 0.454758 0.456299 0.000067 0.474395 0.472665 0.473264 0.000075 0.423429 0.440076 0.430167 0.000059 0.432140 0.450980 0.439899 0.000065 990.460000 997.880000 993.677100 274.988026 1049.270000 1038.210000 1043.921133 304.511616 7960.270000 7963.910000 7962.401767 537.653932
32 0.311215 0.390466 0.343998 0.000187 0.465326 0.463821 0.464838 0.000036 0.426798 0.445482 0.434628 0.000030 0.317456 0.397880 0.349929 0.000450 0.304973 0.383052 0.338067 0.000444 0.456171 0.456475 0.456412 0.000068 0.474482 0.471166 0.473264 0.000074 0.421492 0.441826 0.429792 0.000061 0.432104 0.449138 0.439464 0.000064 989.620000 1000.310000 993.495800 278.424772 1047.330000 1040.790000 1044.647100 300.856428 7963.050000 7958.900000 7961.857100 536.533274
33 0.309754 0.388966 0.342367 0.000190 0.466355 0.462576 0.464796 0.000036 0.427205 0.444174 0.434189 0.000030 0.315888 0.394391 0.348410 0.000454 0.303620 0.383542 0.336324 0.000456 0.457213 0.454282 0.456408 0.000068 0.475498 0.470870 0.473184 0.000075 0.421882 0.439309 0.429408 0.000061 0.432528 0.449038 0.438969 0.000065 988.860000 997.610000 992.953467 278.557462 1047.750000 1037.040000 1045.164733 301.163367 7963.390000 7965.350000 7961.881800 535.776854
34 0.307722 0.387187 0.340536 0.000193 0.464430 0.463045 0.464847 0.000036 0.425253 0.444081 0.433769 0.000031 0.316639 0.394760 0.346623 0.000449 0.298805 0.379613 0.334450 0.000460 0.455342 0.453415 0.456386 0.000067 0.473518 0.472676 0.473308 0.000075 0.420666 0.438752 0.428945 0.000060 0.429840 0.449410 0.438594 0.000065 990.590000 996.090000 992.583567 283.453661 1047.910000 1039.840000 1045.732800 295.262888 7961.500000 7964.070000 7961.683633 531.515026
35 0.305932 0.385729 0.338968 0.000197 0.465232 0.463467 0.464878 0.000036 0.425407 0.444032 0.433401 0.000030 0.313546 0.389872 0.345268 0.000446 0.298318 0.381586 0.332667 0.000461 0.456574 0.455362 0.456362 0.000067 0.473890 0.471572 0.473394 0.000076 0.420817 0.438989 0.428589 0.000060 0.429997 0.449075 0.438212 0.000065 988.520000 993.800000 992.186900 284.086452 1047.770000 1038.580000 1046.276267 291.553080 7963.710000 7967.620000 7961.536833 520.105847
36 0.304588 0.384368 0.337030 0.000190 0.464861 0.463717 0.464889 0.000035 0.424793 0.443880 0.432925 0.000030 0.311668 0.391720 0.343708 0.000433 0.297507 0.377017 0.330353 0.000459 0.455729 0.455255 0.456358 0.000067 0.473993 0.472180 0.473421 0.000075 0.419714 0.439371 0.428195 0.000059 0.429872 0.448389 0.437654 0.000065 988.460000 993.270000 991.720067 283.749673 1047.830000 1037.230000 1046.698400 290.186171 7963.710000 7969.500000 7961.581533 517.881745
37 0.302898 0.382464 0.335403 0.000191 0.466104 0.463312 0.464961 0.000036 0.425303 0.443100 0.432571 0.000030 0.311433 0.386657 0.342357 0.000423 0.294364 0.378270 0.328448 0.000460 0.458293 0.455195 0.456395 0.000068 0.473916 0.471429 0.473527 0.000075 0.421578 0.438060 0.427886 0.000059 0.429028 0.448139 0.437257 0.000064 989.110000 990.890000 991.294300 283.944977 1048.670000 1043.320000 1046.798867 288.534724 7962.220000 7965.790000 7961.906833 510.227789
38 0.301542 0.379056 0.333794 0.000185 0.465292 0.464834 0.464945 0.000035 0.424355 0.443389 0.432157 0.000029 0.309812 0.386048 0.341188 0.000419 0.293271 0.372065 0.326399 0.000443 0.456991 0.457689 0.456316 0.000067 0.473594 0.471979 0.473575 0.000075 0.420196 0.439779 0.427534 0.000059 0.428513 0.447000 0.436781 0.000064 987.850000 996.360000 990.802033 283.440691 1048.240000 1038.790000 1047.196633 284.608111 7963.910000 7964.850000 7962.001333 497.370844
39 0.299805 0.379645 0.332318 0.000187 0.465645 0.463886 0.465092 0.000035 0.424185 0.442826 0.431899 0.000029 0.308194 0.387456 0.339683 0.000422 0.291416 0.371834 0.324953 0.000439 0.456478 0.454421 0.456371 0.000068 0.474812 0.473352 0.473813 0.000073 0.419407 0.437680 0.427199 0.000060 0.428963 0.447972 0.436598 0.000063 987.360000 993.510000 990.245367 279.114626 1047.460000 1039.200000 1047.494133 285.559115 7965.180000 7967.290000 7962.260500 497.550071
40 0.297945 0.378093 0.330853 0.000190 0.466255 0.464041 0.465154 0.000035 0.424178 0.442554 0.431579 0.000029 0.307429 0.382687 0.338358 0.000425 0.288461 0.373499 0.323349 0.000448 0.456831 0.455851 0.456449 0.000067 0.475679 0.472231 0.473859 0.000074 0.419481 0.437560 0.426926 0.000060 0.428874 0.447548 0.436232 0.000065 988.970000 993.220000 989.898267 277.501065 1048.120000 1042.930000 1047.962767 283.052002 7962.910000 7963.850000 7962.138967 501.091508
41 0.296993 0.377042 0.329539 0.000193 0.465774 0.463169 0.465153 0.000035 0.423579 0.441638 0.431250 0.000029 0.305839 0.384972 0.337357 0.000431 0.288148 0.369111 0.321721 0.000453 0.456873 0.454686 0.456418 0.000066 0.474674 0.471653 0.473888 0.000073 0.419115 0.437258 0.426653 0.000060 0.428043 0.446017 0.435846 0.000065 988.970000 995.700000 989.525733 281.480150 1047.020000 1045.240000 1048.198433 279.349730 7964.010000 7959.060000 7962.275833 501.525830
42 0.295568 0.373960 0.327871 0.000192 0.466452 0.464618 0.465211 0.000035 0.423731 0.441954 0.430876 0.000029 0.303742 0.381336 0.335926 0.000426 0.287395 0.366584 0.319817 0.000458 0.458322 0.456272 0.456491 0.000067 0.474583 0.472965 0.473931 0.000072 0.419677 0.437538 0.426350 0.000060 0.427786 0.446370 0.435402 0.000064 989.480000 995.130000 989.223167 284.430411 1049.780000 1042.160000 1048.236467 279.234173 7960.740000 7962.710000 7962.540367 503.773376
43 0.293530 0.374071 0.326222 0.000193 0.467096 0.464348 0.465263 0.000035 0.423705 0.441779 0.430503 0.000029 0.301515 0.380851 0.334492 0.000433 0.285545 0.367292 0.317952 0.000452 0.457927 0.454866 0.456497 0.000068 0.476265 0.473831 0.474030 0.000073 0.418824 0.436362 0.425995 0.000060 0.428585 0.447196 0.435011 0.000064 987.160000 994.600000 988.912367 292.354288 1048.460000 1043.110000 1048.157767 278.630494 7964.380000 7962.290000 7962.929867 513.913876
44 0.292008 0.371838 0.324758 0.000192 0.465449 0.464683 0.465319 0.000035 0.422089 0.441472 0.430179 0.000029 0.300507 0.381759 0.333344 0.000430 0.283510 0.361917 0.316171 0.000442 0.456311 0.455770 0.456609 0.000068 0.474588 0.473595 0.474029 0.000074 0.417360 0.437268 0.425793 0.000061 0.426818 0.445675 0.434565 0.000064 987.550000 993.220000 988.670167 290.930026 1049.670000 1042.160000 1048.196200 279.747692 7962.780000 7964.620000 7963.133633 506.235207
45 0.290659 0.370257 0.323274 0.000189 0.466610 0.464057 0.465416 0.000035 0.422622 0.440607 0.429880 0.000029 0.298823 0.379792 0.331986 0.000419 0.282495 0.360721 0.314563 0.000429 0.457588 0.455784 0.456667 0.000067 0.475631 0.472330 0.474165 0.000074 0.417897 0.436786 0.425497 0.000059 0.427347 0.444428 0.434264 0.000063 985.640000 988.380000 988.419567 296.833268 1051.610000 1044.870000 1048.405067 279.835886 7962.750000 7966.750000 7963.175367 515.771155
46 0.289130 0.369763 0.321896 0.000191 0.466443 0.463908 0.465516 0.000035 0.422115 0.440372 0.429611 0.000029 0.299565 0.376082 0.330575 0.000423 0.278696 0.363444 0.313216 0.000422 0.457829 0.457086 0.456739 0.000068 0.475057 0.470730 0.474293 0.000074 0.418263 0.436835 0.425198 0.000060 0.425967 0.443908 0.434024 0.000063 983.810000 992.920000 988.192933 295.707987 1051.940000 1043.330000 1048.595733 280.803425 7964.250000 7963.750000 7963.211333 526.370872
47 0.287504 0.367145 0.320407 0.000189 0.466932 0.465052 0.465572 0.000036 0.422075 0.440576 0.429281 0.000029 0.295418 0.373236 0.328959 0.000411 0.279589 0.361055 0.311855 0.000415 0.458170 0.457721 0.456792 0.000069 0.475695 0.472384 0.474352 0.000074 0.417482 0.436600 0.424834 0.000060 0.426669 0.444552 0.433728 0.000062 985.320000 991.220000 987.986533 299.842548 1051.440000 1042.060000 1048.898033 284.813430 7963.240000 7966.720000 7963.115433 532.201420
48 0.286364 0.364874 0.318783 0.000189 0.465748 0.464149 0.465663 0.000035 0.420902 0.439330 0.428943 0.000029 0.294606 0.372497 0.327392 0.000409 0.278121 0.357250 0.310174 0.000412 0.456378 0.454844 0.456875 0.000068 0.475118 0.473454 0.474450 0.000074 0.415935 0.434257 0.424504 0.000060 0.425869 0.444403 0.433381 0.000062 982.280000 991.690000 987.654900 295.429271 1053.800000 1043.100000 1049.045400 290.169251 7963.920000 7965.210000 7963.299700 534.806619
49 0.285613 0.364946 0.317508 0.000190 0.467298 0.464154 0.465745 0.000036 0.421877 0.439352 0.428686 0.000029 0.293233 0.371847 0.326073 0.000405 0.277993 0.358046 0.308942 0.000419 0.458431 0.455187 0.456939 0.000068 0.476165 0.473120 0.474551 0.000074 0.417132 0.434352 0.424223 0.000060 0.426622 0.444351 0.433149 0.000062 983.230000 991.980000 987.361000 289.701550 1055.210000 1043.690000 1049.241467 296.454749 7961.560000 7964.330000 7963.397533 536.950293
50 0.283950 0.362459 0.316161 0.000191 0.466093 0.464949 0.465835 0.000034 0.420557 0.439327 0.428417 0.000029 0.290829 0.370022 0.324714 0.000411 0.277072 0.354896 0.307608 0.000419 0.457114 0.455678 0.456965 0.000068 0.475071 0.474221 0.474706 0.000073 0.415543 0.434264 0.423902 0.000060 0.425572 0.444390 0.432931 0.000062 983.980000 990.580000 986.752533 290.802964 1053.020000 1046.750000 1049.409733 300.446802 7963.000000 7962.670000 7963.837733 549.100892
51 0.282052 0.361867 0.314726 0.000188 0.466804 0.463986 0.465879 0.000034 0.420616 0.438457 0.428091 0.000028 0.290544 0.369360 0.323481 0.000403 0.273559 0.354375 0.305970 0.000416 0.457738 0.454689 0.457027 0.000067 0.475870 0.473284 0.474731 0.000072 0.415939 0.433357 0.423641 0.000058 0.425292 0.443557 0.432541 0.000061 984.410000 990.030000 986.237067 288.916785 1054.240000 1044.450000 1049.601933 303.033308 7961.350000 7965.520000 7964.161000 547.053891
52 0.281088 0.360543 0.313537 0.000190 0.466274 0.464951 0.465952 0.000034 0.419977 0.438849 0.427848 0.000029 0.287899 0.365862 0.322294 0.000403 0.274277 0.355224 0.304779 0.000421 0.457752 0.456035 0.457097 0.000066 0.474796 0.473866 0.474807 0.000071 0.415289 0.433492 0.423397 0.000058 0.424666 0.444206 0.432300 0.000062 983.520000 988.510000 985.907500 287.903122 1054.540000 1040.980000 1049.908867 304.457503 7961.940000 7970.510000 7964.183633 540.222510
53 0.280092 0.358347 0.312220 0.000192 0.467015 0.464503 0.465995 0.000034 0.420284 0.437964 0.427552 0.000029 0.288963 0.366830 0.321147 0.000415 0.271220 0.349864 0.303294 0.000425 0.457941 0.454469 0.457103 0.000067 0.476088 0.474537 0.474887 0.000072 0.415697 0.432559 0.423114 0.000059 0.424871 0.443369 0.431989 0.000063 984.300000 988.180000 985.453600 294.930197 1051.820000 1047.760000 1050.270400 303.533445 7963.880000 7964.060000 7964.276000 546.063604
54 0.278916 0.357054 0.310749 0.000189 0.467214 0.466002 0.465995 0.000034 0.420139 0.438765 0.427183 0.000029 0.288183 0.362511 0.319714 0.000410 0.269649 0.351598 0.301783 0.000429 0.457035 0.457544 0.457081 0.000067 0.477392 0.474461 0.474908 0.000073 0.414822 0.433785 0.422740 0.000058 0.425456 0.443745 0.431627 0.000063 981.640000 993.570000 985.048167 295.507169 1053.160000 1045.430000 1050.509000 302.958198 7965.200000 7961.000000 7964.442833 544.207184
55 0.277578 0.357493 0.309618 0.000193 0.466470 0.465457 0.466094 0.000034 0.419247 0.438466 0.426975 0.000029 0.285883 0.361180 0.318597 0.000418 0.269274 0.353806 0.300638 0.000432 0.457787 0.456412 0.457116 0.000067 0.475154 0.474501 0.475072 0.000071 0.414811 0.432604 0.422486 0.000060 0.423684 0.444328 0.431464 0.000063 981.530000 989.600000 984.777700 296.434092 1053.150000 1046.850000 1050.653767 301.426487 7965.320000 7963.550000 7964.568533 545.112303
56 0.276240 0.356096 0.308202 0.000191 0.466989 0.464661 0.466152 0.000033 0.419302 0.437519 0.426665 0.000028 0.284413 0.366594 0.317251 0.000426 0.268066 0.345599 0.299152 0.000431 0.458148 0.456464 0.457159 0.000066 0.475830 0.472857 0.475145 0.000071 0.414714 0.433997 0.422182 0.000059 0.423889 0.441042 0.431147 0.000063 983.040000 990.430000 984.577767 291.117415 1052.220000 1044.610000 1050.927933 301.693038 7964.740000 7964.960000 7964.494300 536.992945
57 0.274681 0.354207 0.306798 0.000193 0.466692 0.463756 0.466153 0.000034 0.418689 0.436369 0.426314 0.000029 0.283111 0.360575 0.315645 0.000431 0.266251 0.347839 0.297951 0.000433 0.457315 0.454530 0.457148 0.000067 0.476068 0.472981 0.475158 0.000070 0.413764 0.431041 0.421772 0.000060 0.423614 0.441696 0.430856 0.000063 979.820000 988.200000 984.449867 285.765218 1054.260000 1048.650000 1051.210333 295.165819 7965.920000 7963.150000 7964.339800 530.368856
58 0.273626 0.353938 0.305492 0.000193 0.465908 0.464650 0.466180 0.000034 0.417838 0.436972 0.426008 0.000029 0.282142 0.364068 0.314191 0.000431 0.265109 0.343808 0.296793 0.000432 0.456430 0.454950 0.457177 0.000066 0.475387 0.474351 0.475182 0.000071 0.412858 0.432229 0.421431 0.000060 0.422817 0.441715 0.430585 0.000064 980.920000 987.570000 984.184667 291.026226 1054.580000 1045.070000 1051.437000 292.917585 7964.500000 7967.360000 7964.378333 532.652778
59 0.272350 0.351901 0.304156 0.000192 0.467679 0.464362 0.466229 0.000034 0.418847 0.436247 0.425711 0.000029 0.279974 0.359956 0.312936 0.000427 0.264727 0.343845 0.295375 0.000426 0.458911 0.454807 0.457196 0.000067 0.476447 0.473917 0.475262 0.000071 0.414177 0.431094 0.421131 0.000060 0.423517 0.441399 0.430290 0.000063 980.000000 984.840000 983.945167 290.058462 1054.440000 1044.190000 1051.976433 290.608151 7965.560000 7970.970000 7964.078400 535.788201
60 0.270970 0.350116 0.302819 0.000194 0.467162 0.465020 0.466222 0.000034 0.418114 0.436294 0.425371 0.000029 0.279640 0.356559 0.311631 0.000431 0.262301 0.343673 0.294006 0.000423 0.457576 0.456163 0.457171 0.000066 0.476747 0.473877 0.475273 0.000070 0.413092 0.431262 0.420786 0.000061 0.423136 0.441326 0.429956 0.000062 979.790000 982.660000 983.707800 287.046038 1057.160000 1045.690000 1052.466300 284.355307 7963.050000 7971.650000 7963.825900 529.943966
61 0.269728 0.349122 0.301411 0.000195 0.467565 0.466101 0.466257 0.000034 0.418106 0.436856 0.425045 0.000029 0.276333 0.359791 0.310138 0.000436 0.263124 0.338452 0.292685 0.000415 0.457301 0.456362 0.457137 0.000065 0.477829 0.475840 0.475376 0.000070 0.412059 0.432220 0.420388 0.000061 0.424152 0.441493 0.429703 0.000061 981.450000 986.370000 983.426700 289.749883 1055.370000 1048.190000 1052.805033 277.201443 7963.180000 7965.440000 7963.768267 520.720768
62 0.269219 0.348751 0.300216 0.000192 0.468113 0.465052 0.466338 0.000034 0.418390 0.435977 0.424808 0.000029 0.275732 0.358689 0.308805 0.000427 0.262706 0.338814 0.291628 0.000419 0.459407 0.456260 0.457145 0.000066 0.476819 0.473844 0.475532 0.000071 0.413489 0.431867 0.420060 0.000061 0.423291 0.440086 0.429556 0.000061 983.860000 983.530000 983.091633 293.462657 1053.870000 1045.280000 1053.169567 278.580682 7962.270000 7971.190000 7963.738800 526.709480
63 0.267826 0.346587 0.298900 0.000190 0.467937 0.464649 0.466359 0.000034 0.417910 0.435134 0.424494 0.000029 0.273610 0.352449 0.307285 0.000413 0.262041 0.340725 0.290515 0.000421 0.458354 0.456015 0.457083 0.000066 0.477521 0.473283 0.475635 0.000071 0.412168 0.430124 0.419633 0.000060 0.423651 0.440144 0.429355 0.000061 982.740000 986.610000 982.579900 289.138154 1056.470000 1050.910000 1053.645300 280.484406 7960.790000 7962.480000 7963.774800 520.659342
64 0.266648 0.346694 0.297845 0.000190 0.466784 0.464852 0.466403 0.000034 0.416750 0.435313 0.424263 0.000028 0.274205 0.354410 0.306200 0.000413 0.259090 0.338979 0.289490 0.000425 0.457639 0.455526 0.457152 0.000066 0.475930 0.474178 0.475654 0.000071 0.411781 0.430247 0.419414 0.000060 0.421720 0.440378 0.429113 0.000060 981.920000 989.360000 982.300267 290.324768 1055.990000 1045.740000 1054.016900 279.939701 7962.090000 7964.900000 7963.682833 527.283990
65 0.265759 0.343890 0.296809 0.000188 0.467224 0.463709 0.466486 0.000034 0.416858 0.433754 0.424067 0.000028 0.273813 0.352273 0.305201 0.000408 0.257705 0.335508 0.288416 0.000420 0.458004 0.455403 0.457130 0.000065 0.476444 0.472015 0.475843 0.000069 0.411956 0.429620 0.419148 0.000059 0.421759 0.437888 0.428986 0.000060 980.060000 985.940000 982.266167 294.010072 1056.600000 1047.640000 1054.482467 285.680875 7963.340000 7966.420000 7963.251367 526.567808
66 0.264861 0.343399 0.295756 0.000186 0.467761 0.464647 0.466537 0.000033 0.417036 0.434335 0.423841 0.000028 0.274141 0.347782 0.304099 0.000409 0.255582 0.339016 0.287412 0.000418 0.459122 0.455559 0.457140 0.000065 0.476400 0.473735 0.475933 0.000070 0.412877 0.428615 0.418880 0.000059 0.421196 0.440056 0.428803 0.000060 980.500000 986.300000 982.248067 296.786431 1055.690000 1045.910000 1054.748600 288.974924 7963.810000 7967.790000 7963.003333 531.750967
67 0.263658 0.343652 0.294917 0.000188 0.467617 0.464377 0.466612 0.000034 0.416627 0.434196 0.423688 0.000028 0.273392 0.349884 0.303278 0.000408 0.253924 0.337419 0.286557 0.000422 0.457806 0.455373 0.457205 0.000066 0.477428 0.473381 0.476019 0.000069 0.411702 0.429001 0.418723 0.000059 0.421552 0.439391 0.428654 0.000060 979.750000 987.650000 982.228433 295.407702 1055.810000 1050.140000 1055.043467 292.041042 7964.440000 7962.210000 7962.728100 528.294345
68 0.261976 0.341690 0.293805 0.000188 0.467903 0.464516 0.466626 0.000034 0.416421 0.433809 0.423421 0.000029 0.270488 0.354800 0.302267 0.000406 0.253464 0.328580 0.285343 0.000415 0.457554 0.455765 0.457169 0.000066 0.478252 0.473267 0.476083 0.000069 0.410787 0.430523 0.418443 0.000059 0.422055 0.437095 0.428398 0.000060 981.900000 987.180000 982.026000 296.657742 1057.660000 1049.430000 1055.308367 293.604056 7960.440000 7963.390000 7962.665633 526.954520
69 0.261475 0.341561 0.292974 0.000193 0.467929 0.465223 0.466649 0.000034 0.416316 0.434308 0.423230 0.000029 0.270622 0.350501 0.301502 0.000416 0.252329 0.332621 0.284447 0.000417 0.458430 0.455356 0.457251 0.000066 0.477428 0.475090 0.476047 0.000069 0.411478 0.429142 0.418313 0.000060 0.421153 0.439473 0.428147 0.000061 979.210000 984.390000 981.824633 294.471366 1060.590000 1052.310000 1055.709467 294.341155 7960.200000 7963.300000 7962.465900 527.037332
70 0.260068 0.339293 0.291697 0.000196 0.467374 0.465591 0.466650 0.000035 0.415547 0.434017 0.422911 0.000030 0.268354 0.344877 0.300194 0.000408 0.251782 0.333709 0.283199 0.000424 0.457620 0.456019 0.457189 0.000066 0.477128 0.475164 0.476110 0.000070 0.410303 0.428233 0.417940 0.000060 0.420791 0.439800 0.427882 0.000061 980.740000 985.860000 981.445167 289.308629 1057.820000 1054.220000 1056.155300 297.371993 7961.440000 7959.920000 7962.399533 527.950421
71 0.258801 0.338354 0.290514 0.000192 0.466782 0.465432 0.466637 0.000034 0.414787 0.433663 0.422606 0.000029 0.268688 0.352953 0.299254 0.000411 0.248914 0.323755 0.281775 0.000414 0.456813 0.456408 0.457236 0.000065 0.476750 0.474456 0.476038 0.000070 0.409782 0.430544 0.417740 0.000059 0.419791 0.436781 0.427472 0.000061 981.560000 986.670000 981.095800 291.520546 1061.060000 1048.830000 1056.412333 296.178580 7957.380000 7964.500000 7962.491867 530.821522
72 0.258525 0.338360 0.289538 0.000194 0.466844 0.464365 0.466668 0.000034 0.414764 0.432864 0.422386 0.000029 0.265683 0.348788 0.298235 0.000415 0.251367 0.327932 0.280841 0.000415 0.457546 0.455681 0.457245 0.000066 0.476143 0.473049 0.476091 0.000069 0.409580 0.428958 0.417493 0.000060 0.419949 0.436770 0.427279 0.000062 978.570000 985.600000 980.775867 286.221572 1058.900000 1050.500000 1056.498267 293.453346 7962.530000 7963.900000 7962.725867 529.286942
73 0.257382 0.338340 0.288479 0.000196 0.468377 0.465264 0.466701 0.000034 0.415628 0.433533 0.422145 0.000029 0.265250 0.345573 0.297149 0.000421 0.249514 0.331106 0.279809 0.000414 0.458183 0.455881 0.457302 0.000065 0.478571 0.474648 0.476099 0.000069 0.409950 0.428304 0.417264 0.000059 0.421307 0.438762 0.427026 0.000061 979.820000 980.990000 980.460700 288.345953 1059.140000 1052.910000 1056.674767 291.259694 7961.040000 7966.100000 7962.864533 531.276302
74 0.255940 0.334669 0.287082 0.000193 0.468836 0.466832 0.466789 0.000033 0.415612 0.433791 0.421862 0.000029 0.263971 0.344244 0.295583 0.000414 0.247908 0.325093 0.278581 0.000414 0.460107 0.457684 0.457390 0.000065 0.477565 0.475979 0.476187 0.000067 0.411073 0.429324 0.416939 0.000059 0.420151 0.438258 0.426786 0.000060 979.190000 982.100000 980.289500 289.309672 1059.340000 1048.170000 1056.686767 287.715265 7961.470000 7969.730000 7963.023733 525.568111
75 0.254315 0.332711 0.285909 0.000195 0.467999 0.466367 0.466742 0.000033 0.414578 0.432953 0.421534 0.000029 0.261506 0.341248 0.294335 0.000424 0.247124 0.324174 0.277483 0.000409 0.458606 0.458169 0.457294 0.000063 0.477393 0.474566 0.476191 0.000067 0.409331 0.428939 0.416554 0.000059 0.419826 0.436968 0.426514 0.000060 980.190000 984.670000 980.313667 290.962015 1061.250000 1052.700000 1056.716533 283.846065 7958.560000 7962.630000 7962.969800 530.220207
76 0.253704 0.332982 0.284775 0.000192 0.467817 0.465573 0.466828 0.000033 0.414289 0.432425 0.421315 0.000028 0.261459 0.344999 0.293019 0.000415 0.245949 0.320965 0.276531 0.000416 0.459365 0.455874 0.457352 0.000063 0.476269 0.475272 0.476304 0.000068 0.409889 0.428155 0.416268 0.000057 0.418689 0.436696 0.426361 0.000060 977.320000 982.280000 980.218433 287.632176 1059.130000 1052.410000 1056.831600 289.062196 7963.550000 7965.310000 7962.949967 535.091258
77 0.252619 0.331361 0.283608 0.000191 0.467026 0.465092 0.466940 0.000033 0.413424 0.431659 0.421107 0.000028 0.261152 0.340425 0.291875 0.000406 0.244086 0.322297 0.275342 0.000418 0.457929 0.456099 0.457478 0.000062 0.476123 0.474085 0.476401 0.000068 0.408735 0.427181 0.416077 0.000056 0.418114 0.436138 0.426136 0.000060 976.040000 985.240000 980.015000 288.979080 1063.320000 1052.970000 1057.158233 292.295810 7960.640000 7961.790000 7962.826767 541.534585
78 0.251693 0.330362 0.282517 0.000191 0.467420 0.464948 0.467047 0.000033 0.413488 0.431302 0.420915 0.000028 0.258912 0.342339 0.291029 0.000413 0.244474 0.318386 0.274005 0.000412 0.457783 0.455066 0.457672 0.000062 0.477057 0.474831 0.476423 0.000068 0.408065 0.426884 0.416011 0.000057 0.418911 0.435720 0.425818 0.000059 976.420000 980.620000 979.885267 287.370344 1063.070000 1050.730000 1057.336567 301.957900 7960.510000 7968.650000 7962.778167 559.844487
79 0.249714 0.330842 0.281546 0.000192 0.467135 0.466454 0.467044 0.000033 0.412780 0.432551 0.420669 0.000028 0.257231 0.341831 0.290081 0.000412 0.242196 0.319852 0.273011 0.000414 0.457049 0.457478 0.457631 0.000063 0.477221 0.475430 0.476456 0.000068 0.407095 0.428566 0.415744 0.000057 0.418464 0.436535 0.425595 0.000060 978.500000 981.200000 979.867800 292.622170 1063.430000 1052.160000 1057.707367 310.804214 7958.070000 7966.640000 7962.424833 574.276509
80 0.249475 0.328979 0.280612 0.000190 0.467045 0.466157 0.467016 0.000033 0.412653 0.431863 0.420415 0.000028 0.257328 0.335963 0.289152 0.000416 0.241621 0.321995 0.272073 0.000411 0.457611 0.457063 0.457640 0.000064 0.476479 0.475252 0.476392 0.000068 0.407540 0.426788 0.415518 0.000058 0.417765 0.436938 0.425312 0.000059 979.510000 984.540000 979.673033 295.324081 1064.340000 1051.140000 1058.084967 319.354519 7956.150000 7964.320000 7962.242000 579.912780
81 0.247878 0.327291 0.279548 0.000191 0.468235 0.466648 0.467053 0.000033 0.413145 0.431809 0.420177 0.000028 0.256962 0.335114 0.287962 0.000425 0.238793 0.319467 0.271134 0.000411 0.457683 0.457197 0.457746 0.000062 0.478786 0.476099 0.476360 0.000068 0.407503 0.426676 0.415300 0.000057 0.418788 0.436941 0.425053 0.000059 977.280000 984.180000 979.659333 294.782049 1064.120000 1055.740000 1058.854933 324.869579 7958.600000 7960.080000 7961.485733 585.979429
82 0.247643 0.327035 0.278624 0.000194 0.468116 0.464897 0.467078 0.000033 0.412998 0.430432 0.419965 0.000028 0.257313 0.338972 0.286876 0.000423 0.237974 0.315098 0.270372 0.000421 0.458999 0.454887 0.457750 0.000063 0.477233 0.474907 0.476406 0.000068 0.408577 0.425908 0.415032 0.000058 0.417418 0.434955 0.424897 0.000060 977.550000 982.570000 979.840033 294.681776 1064.470000 1051.690000 1059.190233 325.356911 7957.980000 7965.740000 7960.969733 582.191191
83 0.246088 0.323919 0.277669 0.000192 0.468500 0.465321 0.467016 0.000033 0.412897 0.429971 0.419679 0.000029 0.255984 0.330536 0.285967 0.000414 0.236192 0.317301 0.269370 0.000425 0.459492 0.456991 0.457669 0.000063 0.477508 0.473652 0.476363 0.000070 0.408615 0.425377 0.414744 0.000058 0.417179 0.434564 0.424614 0.000062 978.930000 985.620000 979.782933 294.974713 1067.220000 1051.410000 1059.791200 324.375803 7953.850000 7962.970000 7960.425867 578.494181
84 0.245115 0.323142 0.276675 0.000192 0.467576 0.465724 0.466981 0.000034 0.411961 0.430078 0.419404 0.000029 0.255582 0.330806 0.285246 0.000415 0.234647 0.315477 0.268103 0.000428 0.458137 0.456938 0.457639 0.000063 0.477014 0.474510 0.476322 0.000070 0.407499 0.425405 0.414541 0.000058 0.416423 0.434752 0.424267 0.000062 979.190000 983.670000 979.770800 294.609433 1065.560000 1053.260000 1060.178633 320.382115 7955.250000 7963.070000 7960.050567 568.467170
85 0.243766 0.324145 0.275770 0.000195 0.468162 0.466199 0.466948 0.000034 0.412063 0.430686 0.419154 0.000029 0.254334 0.332629 0.284369 0.000418 0.233198 0.315661 0.267170 0.000431 0.459006 0.456094 0.457627 0.000064 0.477319 0.476304 0.476270 0.000069 0.407838 0.425228 0.414313 0.000059 0.416289 0.436143 0.423995 0.000062 976.920000 982.830000 979.594900 299.190418 1064.960000 1054.360000 1060.789033 323.965697 7958.120000 7962.810000 7959.616067 569.119458
86 0.242889 0.323749 0.274652 0.000198 0.468742 0.465902 0.467005 0.000034 0.412279 0.430364 0.418917 0.000029 0.253561 0.332900 0.283548 0.000415 0.232217 0.314597 0.265755 0.000438 0.459465 0.457629 0.457589 0.000063 0.478019 0.474175 0.476421 0.000070 0.407989 0.426447 0.414078 0.000059 0.416568 0.434281 0.423755 0.000062 978.220000 982.690000 979.333967 304.046634 1064.900000 1054.660000 1061.454267 329.931459 7956.880000 7962.650000 7959.211767 572.433869
87 0.241730 0.324068 0.273622 0.000203 0.467997 0.465143 0.467065 0.000034 0.411431 0.429874 0.418704 0.000029 0.252718 0.327437 0.282656 0.000403 0.230742 0.320699 0.264588 0.000453 0.458251 0.456720 0.457623 0.000064 0.477744 0.473566 0.476506 0.000070 0.406868 0.424399 0.413881 0.000058 0.415993 0.435350 0.423527 0.000062 977.220000 983.160000 979.067767 306.566054 1066.800000 1056.640000 1061.942400 331.969978 7955.980000 7960.200000 7958.989833 584.336506
88 0.240754 0.321209 0.272385 0.000201 0.467774 0.464943 0.467082 0.000033 0.411019 0.429010 0.418408 0.000029 0.252985 0.327455 0.282022 0.000408 0.228524 0.314962 0.262749 0.000455 0.457231 0.456307 0.457596 0.000065 0.478316 0.473580 0.476568 0.000068 0.406170 0.424094 0.413703 0.000058 0.415868 0.433925 0.423113 0.000061 975.110000 981.930000 978.872033 308.573836 1067.560000 1055.810000 1062.390800 330.770393 7957.330000 7962.260000 7958.737167 594.647698
89 0.239885 0.321040 0.271167 0.000202 0.468679 0.465666 0.467121 0.000033 0.411480 0.429509 0.418133 0.000029 0.250145 0.326986 0.281098 0.000406 0.229624 0.315095 0.261236 0.000448 0.458770 0.455686 0.457582 0.000064 0.478587 0.475646 0.476661 0.000066 0.406614 0.423511 0.413461 0.000059 0.416347 0.435508 0.422804 0.000059 975.420000 981.070000 978.538167 302.026099 1065.510000 1059.720000 1062.597267 328.568252 7959.070000 7959.210000 7958.864567 591.289759
90 0.239090 0.319577 0.270016 0.000196 0.467479 0.466415 0.467170 0.000033 0.410382 0.429705 0.417881 0.000029 0.251637 0.328695 0.280325 0.000411 0.226544 0.310458 0.259708 0.000436 0.457864 0.457079 0.457573 0.000065 0.477094 0.475750 0.476766 0.000068 0.406307 0.424983 0.413261 0.000059 0.414457 0.434427 0.422502 0.000060 973.380000 980.430000 978.249000 299.734943 1067.860000 1058.230000 1062.767033 327.320512 7958.760000 7961.340000 7958.983967 589.444638
91 0.238438 0.319435 0.269054 0.000196 0.468798 0.465908 0.467252 0.000033 0.411208 0.429290 0.417702 0.000029 0.250158 0.327480 0.279691 0.000411 0.226718 0.311390 0.258416 0.000437 0.459564 0.458241 0.457658 0.000064 0.478032 0.473576 0.476845 0.000067 0.407213 0.425551 0.413167 0.000057 0.415204 0.433029 0.422238 0.000060 975.400000 980.100000 978.205067 297.427740 1067.550000 1061.140000 1062.837667 329.053239 7957.050000 7958.760000 7958.957267 587.294970
92 0.237290 0.316633 0.268216 0.000189 0.467594 0.465490 0.467233 0.000033 0.410018 0.428276 0.417478 0.000028 0.248468 0.322388 0.279120 0.000406 0.226112 0.310879 0.257311 0.000435 0.457889 0.456324 0.457595 0.000065 0.477300 0.474656 0.476871 0.000067 0.405533 0.422840 0.412976 0.000057 0.414503 0.433712 0.421981 0.000060 973.870000 980.820000 977.960633 294.002481 1067.120000 1057.600000 1062.996400 328.851995 7959.010000 7961.580000 7959.042967 584.380909
93 0.236377 0.316417 0.267800 0.000192 0.468119 0.465558 0.467174 0.000033 0.410184 0.428273 0.417331 0.000029 0.247901 0.322194 0.278730 0.000408 0.224853 0.310641 0.256870 0.000441 0.458203 0.455923 0.457566 0.000065 0.478036 0.475193 0.476782 0.000067 0.405627 0.422491 0.412857 0.000058 0.414740 0.434055 0.421804 0.000061 977.160000 982.220000 977.741967 292.200243 1066.020000 1057.250000 1063.223800 331.825972 7956.820000 7960.530000 7959.034233 582.899741
94 0.235488 0.315004 0.266878 0.000195 0.467553 0.465442 0.467231 0.000033 0.409537 0.427833 0.417143 0.000029 0.246289 0.324593 0.277916 0.000416 0.224687 0.305416 0.255841 0.000442 0.457753 0.456016 0.457587 0.000065 0.477354 0.474869 0.476875 0.000068 0.404887 0.423160 0.412669 0.000059 0.414187 0.432506 0.421616 0.000062 973.370000 981.060000 977.720533 294.303200 1067.550000 1055.850000 1063.512367 326.750627 7959.080000 7963.090000 7958.767100 577.233586
95 0.235301 0.313846 0.266102 0.000194 0.468048 0.466258 0.467135 0.000034 0.409861 0.428155 0.416877 0.000029 0.244867 0.324439 0.277250 0.000421 0.225735 0.303254 0.254954 0.000430 0.457433 0.456558 0.457510 0.000066 0.478664 0.475959 0.476759 0.000068 0.404291 0.423528 0.412445 0.000060 0.415431 0.432783 0.421308 0.000061 974.410000 982.910000 977.715933 297.450324 1069.310000 1060.340000 1063.925867 328.175446 7956.280000 7956.750000 7958.358200 567.482294
96 0.234181 0.314724 0.265284 0.000196 0.467828 0.465775 0.467087 0.000034 0.409416 0.428012 0.416637 0.000030 0.244231 0.327257 0.276703 0.000433 0.224131 0.302192 0.253866 0.000426 0.457913 0.455384 0.457472 0.000067 0.477742 0.476166 0.476703 0.000068 0.404493 0.423352 0.412280 0.000062 0.414339 0.432673 0.420993 0.000061 976.060000 979.140000 977.721233 298.681535 1068.930000 1055.900000 1064.177700 326.493818 7955.010000 7964.960000 7958.101067 569.004106
97 0.233307 0.314306 0.264322 0.000196 0.467799 0.466070 0.467025 0.000034 0.409176 0.428129 0.416349 0.000030 0.243071 0.327473 0.275651 0.000425 0.223542 0.301139 0.252992 0.000428 0.457593 0.457566 0.457393 0.000067 0.478004 0.474575 0.476658 0.000069 0.403963 0.425042 0.411957 0.000061 0.414389 0.431216 0.420741 0.000062 975.770000 981.050000 977.444900 303.112296 1069.390000 1059.410000 1064.477733 324.968482 7954.840000 7959.540000 7958.077367 572.129517
98 0.232201 0.313274 0.263482 0.000193 0.467955 0.465781 0.466992 0.000034 0.409017 0.427654 0.416115 0.000029 0.242172 0.326015 0.274659 0.000425 0.222230 0.300532 0.252306 0.000426 0.457913 0.456781 0.457347 0.000066 0.477998 0.474782 0.476637 0.000069 0.403978 0.424090 0.411675 0.000060 0.414056 0.431219 0.420554 0.000061 975.150000 980.460000 977.253700 302.266262 1069.000000 1055.240000 1064.771867 324.261436 7955.850000 7964.300000 7957.974433 575.111318
99 0.232388 0.312961 0.262833 0.000198 0.468268 0.465612 0.466918 0.000034 0.409298 0.427449 0.415897 0.000030 0.242658 0.324289 0.273959 0.000433 0.222117 0.301632 0.251707 0.000429 0.458747 0.456273 0.457326 0.000067 0.477788 0.474950 0.476510 0.000070 0.404725 0.423277 0.411484 0.000060 0.413871 0.431621 0.420309 0.000062 977.000000 982.050000 976.955000 303.867599 1065.300000 1058.700000 1065.428933 326.233432 7957.700000 7959.250000 7957.616067 582.615374
100 0.230493 0.310570 0.261964 0.000197 0.467266 0.465302 0.466945 0.000033 0.408073 0.426619 0.415700 0.000029 0.240556 0.321399 0.272905 0.000432 0.220430 0.299740 0.251023 0.000432 0.458171 0.455814 0.457315 0.000065 0.476361 0.474792 0.476575 0.000068 0.403767 0.422210 0.411213 0.000060 0.412378 0.431029 0.420187 0.000062 975.230000 980.010000 976.811700 297.026921 1069.550000 1060.250000 1065.949700 329.966133 7955.220000 7959.740000 7957.238600 587.575428
101 0.229385 0.310254 0.261026 0.000200 0.468516 0.466162 0.466935 0.000033 0.408733 0.427185 0.415458 0.000029 0.239028 0.321656 0.271810 0.000441 0.219742 0.298852 0.250242 0.000434 0.458086 0.456822 0.457338 0.000067 0.478946 0.475502 0.476533 0.000068 0.403322 0.423030 0.410956 0.000060 0.414145 0.431339 0.419960 0.000061 973.470000 981.010000 976.769900 302.393519 1067.730000 1057.830000 1066.194567 343.723273 7958.800000 7961.160000 7957.035533 600.147460
102 0.228923 0.309317 0.260088 0.000199 0.467239 0.466147 0.466938 0.000032 0.407660 0.426940 0.415225 0.000029 0.239808 0.317469 0.270562 0.000439 0.218039 0.301165 0.249615 0.000429 0.457733 0.456979 0.457379 0.000065 0.476745 0.475316 0.476496 0.000068 0.403252 0.422101 0.410675 0.000060 0.412068 0.431778 0.419776 0.000061 975.170000 980.410000 976.614733 303.597999 1067.780000 1058.520000 1066.302100 351.798237 7957.050000 7961.070000 7957.083167 608.702685
103 0.227861 0.308162 0.259250 0.000200 0.467625 0.465229 0.466894 0.000033 0.407684 0.425962 0.414983 0.000029 0.236241 0.321698 0.269519 0.000441 0.219482 0.294625 0.248981 0.000435 0.458013 0.456774 0.457342 0.000065 0.477238 0.473683 0.476447 0.000069 0.402570 0.423005 0.410387 0.000060 0.412799 0.428918 0.419580 0.000061 974.900000 980.700000 976.429300 308.337326 1067.520000 1061.520000 1066.555367 356.498911 7957.580000 7957.780000 7957.015333 610.654813
104 0.226824 0.307598 0.258431 0.000203 0.468692 0.465120 0.466925 0.000033 0.408225 0.425740 0.414802 0.000029 0.236490 0.319571 0.268582 0.000451 0.217157 0.295625 0.248280 0.000440 0.458344 0.455561 0.457342 0.000065 0.479039 0.474679 0.476508 0.000068 0.402880 0.421564 0.410152 0.000060 0.413569 0.429916 0.419451 0.000061 975.970000 978.330000 976.543667 309.812991 1071.940000 1058.040000 1066.567833 356.978629 7952.090000 7963.630000 7956.888500 615.718365
105 0.225968 0.307461 0.257574 0.000202 0.467695 0.465739 0.466940 0.000032 0.407263 0.426169 0.414599 0.000029 0.236480 0.317990 0.267378 0.000457 0.215456 0.296932 0.247771 0.000438 0.457777 0.456908 0.457325 0.000065 0.477612 0.474570 0.476556 0.000067 0.402453 0.422178 0.409838 0.000061 0.412073 0.430161 0.419360 0.000061 973.740000 983.320000 976.347133 317.585671 1071.820000 1060.310000 1066.544133 357.561324 7954.440000 7956.370000 7957.108733 629.114530
106 0.224458 0.307446 0.256740 0.000207 0.468226 0.465854 0.466970 0.000033 0.407284 0.426252 0.414413 0.000029 0.232363 0.318814 0.266246 0.000458 0.216553 0.296078 0.247235 0.000445 0.458840 0.456351 0.457327 0.000065 0.477612 0.475358 0.476613 0.000067 0.402220 0.421967 0.409557 0.000061 0.412347 0.430538 0.419268 0.000060 975.560000 978.380000 976.097033 314.715357 1071.040000 1063.900000 1066.774933 361.551363 7953.400000 7957.720000 7957.128033 646.138952
107 0.223811 0.306341 0.255742 0.000206 0.468078 0.465178 0.466946 0.000033 0.407012 0.425469 0.414145 0.000029 0.232581 0.315720 0.264988 0.000458 0.215041 0.296962 0.246496 0.000447 0.457874 0.455335 0.457300 0.000065 0.478283 0.475021 0.476591 0.000066 0.401550 0.420431 0.409222 0.000061 0.412473 0.430506 0.419067 0.000060 975.140000 981.090000 975.978567 310.713393 1071.960000 1062.160000 1066.951967 357.860832 7952.900000 7956.750000 7957.069467 638.295435
108 0.223037 0.304483 0.254741 0.000205 0.469061 0.466289 0.466993 0.000033 0.407555 0.425837 0.413930 0.000029 0.233087 0.309844 0.263674 0.000453 0.212988 0.299121 0.245807 0.000452 0.460241 0.456531 0.457309 0.000066 0.477881 0.476047 0.476676 0.000065 0.403452 0.419859 0.408900 0.000061 0.411658 0.431816 0.418959 0.000060 975.060000 982.940000 975.799167 308.360977 1070.110000 1059.830000 1067.249867 354.314131 7954.830000 7957.230000 7956.950967 629.785075
109 0.221362 0.302907 0.253779 0.000207 0.467097 0.464715 0.466976 0.000033 0.405663 0.424263 0.413677 0.000029 0.232401 0.312013 0.262784 0.000451 0.210323 0.293801 0.244774 0.000456 0.456583 0.455546 0.457256 0.000065 0.477611 0.473884 0.476697 0.000066 0.400537 0.419663 0.408638 0.000061 0.410789 0.428863 0.418716 0.000061 974.440000 979.110000 975.602600 308.443746 1070.270000 1060.570000 1067.709367 356.181834 7955.290000 7960.320000 7956.688033 632.076654
110 0.221065 0.303840 0.252912 0.000204 0.468072 0.464958 0.467013 0.000033 0.406320 0.424679 0.413488 0.000029 0.231894 0.310541 0.261909 0.000445 0.210236 0.297140 0.243916 0.000462 0.457239 0.454595 0.457209 0.000066 0.478906 0.475322 0.476818 0.000065 0.400902 0.418581 0.408384 0.000061 0.411738 0.430776 0.418592 0.000060 971.630000 977.420000 975.600700 308.428298 1071.350000 1061.030000 1067.953667 352.809727 7957.020000 7961.550000 7956.445633 637.791277
111 0.221096 0.302531 0.251914 0.000202 0.467596 0.464880 0.466960 0.000034 0.405971 0.424293 0.413199 0.000029 0.231241 0.309968 0.260933 0.000434 0.210950 0.295093 0.242895 0.000463 0.457732 0.455565 0.457163 0.000066 0.477461 0.474195 0.476757 0.000066 0.401109 0.419166 0.408106 0.000061 0.410833 0.429419 0.418291 0.000060 973.390000 981.040000 975.576267 306.015678 1069.670000 1061.390000 1068.204000 348.183506 7956.940000 7957.570000 7956.219733 625.989710
112 0.219339 0.300136 0.251139 0.000202 0.468493 0.465025 0.466992 0.000034 0.406205 0.423803 0.413028 0.000029 0.227920 0.307322 0.260287 0.000439 0.210759 0.292950 0.241991 0.000459 0.457815 0.454996 0.457192 0.000066 0.479171 0.475054 0.476791 0.000066 0.400341 0.418078 0.407966 0.000061 0.412068 0.429528 0.418091 0.000061 970.890000 977.880000 975.479833 312.140181 1068.450000 1065.850000 1068.230467 343.762886 7960.660000 7956.270000 7956.289700 622.888792
113 0.218850 0.299602 0.250343 0.000204 0.468304 0.465127 0.466978 0.000033 0.405940 0.423746 0.412819 0.000029 0.226541 0.307225 0.259603 0.000436 0.211158 0.291980 0.241083 0.000464 0.458189 0.456559 0.457113 0.000066 0.478419 0.473695 0.476842 0.000066 0.400277 0.419226 0.407735 0.000060 0.411604 0.428267 0.417903 0.000061 973.880000 973.460000 975.580700 311.154492 1072.440000 1062.820000 1068.335367 349.845918 7953.680000 7963.720000 7956.083933 630.127596
114 0.217810 0.300766 0.249469 0.000207 0.467863 0.465772 0.467019 0.000034 0.405350 0.424521 0.412632 0.000030 0.228063 0.311481 0.258975 0.000446 0.207557 0.290051 0.239964 0.000451 0.458009 0.455835 0.457076 0.000067 0.477718 0.475710 0.476963 0.000066 0.400522 0.419746 0.407551 0.000061 0.410178 0.429295 0.417713 0.000060 973.410000 978.870000 975.542467 311.707092 1071.170000 1063.220000 1068.614700 355.931755 7955.420000 7957.910000 7955.842833 638.559123
115 0.216899 0.298778 0.248634 0.000202 0.468910 0.466281 0.467017 0.000034 0.405907 0.424405 0.412422 0.000029 0.226189 0.307215 0.258084 0.000441 0.207608 0.290341 0.239185 0.000442 0.458788 0.456365 0.457095 0.000067 0.479033 0.476196 0.476940 0.000065 0.400638 0.419078 0.407342 0.000060 0.411176 0.429732 0.417501 0.000060 973.590000 976.230000 975.494400 313.599949 1071.760000 1063.750000 1068.645433 356.865430 7954.650000 7960.020000 7955.860167 637.192960
116 0.216512 0.298059 0.248151 0.000206 0.468389 0.465482 0.467106 0.000033 0.405420 0.423626 0.412367 0.000029 0.226317 0.303064 0.257410 0.000441 0.206707 0.293054 0.238893 0.000453 0.458290 0.456273 0.457240 0.000066 0.478489 0.474691 0.476972 0.000065 0.400296 0.417971 0.407282 0.000060 0.410544 0.429282 0.417452 0.000061 975.270000 980.350000 975.655433 310.578514 1071.990000 1061.670000 1068.577667 347.108136 7952.740000 7957.980000 7955.766900 631.247511
117 0.215162 0.299350 0.247427 0.000207 0.468526 0.465430 0.467160 0.000033 0.405185 0.423910 0.412227 0.000029 0.226297 0.303904 0.256704 0.000442 0.204028 0.294797 0.238150 0.000453 0.459120 0.457194 0.457315 0.000066 0.477932 0.473666 0.477006 0.000065 0.400914 0.418871 0.407162 0.000060 0.409455 0.428948 0.417292 0.000060 972.930000 978.340000 975.639833 313.011242 1073.780000 1063.060000 1068.673933 342.186448 7953.290000 7958.600000 7955.686233 628.887938
118 0.214663 0.295824 0.246680 0.000207 0.468260 0.465800 0.467121 0.000033 0.404861 0.423306 0.412011 0.000029 0.224369 0.301419 0.255790 0.000438 0.204956 0.290229 0.237570 0.000459 0.459063 0.455560 0.457281 0.000066 0.477457 0.476039 0.476961 0.000064 0.400390 0.417025 0.406908 0.000060 0.409332 0.429587 0.417113 0.000060 969.870000 981.470000 975.200133 312.001340 1073.210000 1063.890000 1068.875467 333.572677 7956.920000 7954.640000 7955.924400 606.227835
119 0.214289 0.296081 0.245916 0.000210 0.468813 0.465747 0.467109 0.000032 0.405182 0.423331 0.411811 0.000029 0.224571 0.306692 0.255242 0.000455 0.204007 0.285471 0.236590 0.000457 0.459257 0.455701 0.457320 0.000064 0.478370 0.475794 0.476899 0.000063 0.400586 0.418448 0.406800 0.000059 0.409779 0.428213 0.416821 0.000059 970.260000 977.220000 974.844800 318.946554 1073.140000 1065.550000 1069.042733 330.570788 7956.600000 7957.230000 7956.112467 594.291291
120 0.213650 0.296167 0.245161 0.000213 0.468341 0.466191 0.467149 0.000032 0.404668 0.423685 0.411652 0.000029 0.223690 0.306700 0.254591 0.000460 0.203609 0.285634 0.235730 0.000455 0.458595 0.456612 0.457330 0.000064 0.478088 0.475770 0.476968 0.000064 0.399869 0.419134 0.406645 0.000060 0.409468 0.428236 0.416659 0.000059 972.850000 980.140000 974.418100 332.442014 1072.730000 1062.800000 1069.251100 329.924671 7954.420000 7957.060000 7956.330800 601.310735
121 0.212417 0.294386 0.244006 0.000208 0.469297 0.465257 0.467179 0.000033 0.405077 0.422539 0.411386 0.000029 0.221400 0.308673 0.253326 0.000451 0.203435 0.280099 0.234685 0.000448 0.460485 0.454526 0.457387 0.000064 0.478109 0.475988 0.476972 0.000065 0.400714 0.418063 0.406372 0.000059 0.409440 0.427016 0.416400 0.000060 970.550000 975.720000 974.148333 333.330411 1073.260000 1065.460000 1069.638367 317.692720 7956.190000 7958.820000 7956.213300 583.156357
122 0.211862 0.291827 0.243349 0.000205 0.468304 0.465665 0.467163 0.000033 0.404194 0.422205 0.411209 0.000029 0.222076 0.303378 0.252770 0.000447 0.201649 0.280277 0.233928 0.000448 0.459106 0.456436 0.457354 0.000064 0.477502 0.474893 0.476971 0.000065 0.399849 0.418172 0.406208 0.000059 0.408538 0.426239 0.416211 0.000060 969.170000 979.060000 973.651467 342.087417 1074.550000 1065.120000 1070.024200 308.911130 7956.280000 7955.820000 7956.324333 579.733181
123 0.211372 0.292912 0.242743 0.000206 0.468875 0.466434 0.467192 0.000032 0.404500 0.423053 0.411080 0.000029 0.221859 0.301781 0.252027 0.000440 0.200886 0.284042 0.233459 0.000452 0.459699 0.457207 0.457401 0.000064 0.478052 0.475661 0.476983 0.000064 0.400239 0.418351 0.406058 0.000059 0.408760 0.427756 0.416102 0.000060 968.550000 975.450000 973.249967 343.144810 1073.840000 1065.450000 1070.279267 308.283011 7957.610000 7959.100000 7956.470767 578.457738
124 0.210943 0.291791 0.242065 0.000205 0.468163 0.465732 0.467227 0.000032 0.403858 0.422246 0.410937 0.000029 0.220753 0.300326 0.251311 0.000447 0.201133 0.283255 0.232819 0.000450 0.458050 0.456206 0.457459 0.000064 0.478276 0.475258 0.476996 0.000065 0.398726 0.417236 0.405922 0.000059 0.408991 0.427257 0.415952 0.000061 971.960000 976.730000 972.977167 341.831184 1072.210000 1064.910000 1070.416133 306.049699 7955.830000 7958.360000 7956.606700 575.750120
125 0.209607 0.291968 0.241444 0.000209 0.468113 0.466549 0.467247 0.000033 0.403487 0.422904 0.410796 0.000029 0.218689 0.300759 0.250680 0.000447 0.200525 0.283178 0.232207 0.000454 0.458694 0.457569 0.457548 0.000065 0.477532 0.475529 0.476946 0.000065 0.398693 0.418366 0.405831 0.000060 0.408280 0.427441 0.415761 0.000061 971.540000 976.150000 972.675367 344.454891 1070.570000 1060.030000 1070.270600 305.501955 7957.890000 7963.820000 7957.054033 575.234310
126 0.209104 0.290961 0.240786 0.000209 0.468284 0.466051 0.467192 0.000033 0.403489 0.422278 0.410591 0.000030 0.217581 0.299099 0.250062 0.000442 0.200628 0.282822 0.231509 0.000464 0.458240 0.457452 0.457533 0.000065 0.478329 0.474649 0.476851 0.000066 0.398075 0.417864 0.405666 0.000060 0.408904 0.426692 0.415516 0.000062 967.610000 976.480000 972.481733 352.895148 1075.200000 1060.700000 1070.187500 304.473363 7957.190000 7962.820000 7957.330767 585.248018
127 0.208002 0.290347 0.240017 0.000208 0.468141 0.466458 0.467236 0.000032 0.403106 0.422430 0.410431 0.000029 0.217861 0.295574 0.249482 0.000446 0.198142 0.285119 0.230553 0.000460 0.458559 0.456684 0.457678 0.000064 0.477722 0.476233 0.476793 0.000066 0.398384 0.416406 0.405629 0.000059 0.407827 0.428455 0.415233 0.000062 969.670000 978.090000 972.123300 358.188362 1070.970000 1067.230000 1070.473533 308.993383 7959.360000 7954.680000 7957.403167 593.854411
128 0.207452 0.290530 0.239232 0.000212 0.468039 0.465583 0.467222 0.000033 0.402892 0.421820 0.410224 0.000030 0.216063 0.296115 0.248653 0.000451 0.198842 0.284945 0.229811 0.000462 0.459218 0.456952 0.457713 0.000064 0.476860 0.474215 0.476731 0.000067 0.398429 0.416743 0.405448 0.000060 0.407355 0.426897 0.415001 0.000063 967.600000 979.210000 971.644433 361.639305 1074.020000 1064.540000 1070.600600 315.252732 7958.380000 7956.250000 7957.754967 609.074570
129 0.206378 0.288569 0.238413 0.000208 0.468533 0.465530 0.467232 0.000033 0.402994 0.421290 0.410027 0.000029 0.216731 0.296158 0.247969 0.000448 0.196026 0.280980 0.228858 0.000453 0.459649 0.456471 0.457722 0.000066 0.477417 0.474590 0.476741 0.000068 0.398920 0.416393 0.405284 0.000061 0.407069 0.426187 0.414770 0.000063 966.950000 976.310000 971.329767 355.566354 1073.590000 1068.510000 1070.875100 317.649116 7959.460000 7955.180000 7957.795133 613.363586
130 0.205862 0.287152 0.237853 0.000208 0.468659 0.465450 0.467191 0.000033 0.402960 0.420875 0.409856 0.000029 0.214434 0.294445 0.247275 0.000452 0.197289 0.279859 0.228431 0.000461 0.459820 0.456015 0.457701 0.000066 0.477498 0.474884 0.476680 0.000068 0.398474 0.415622 0.405095 0.000060 0.407445 0.426128 0.414618 0.000063 969.000000 972.660000 971.120367 351.032179 1074.540000 1070.750000 1071.059567 320.548685 7956.460000 7956.590000 7957.820067 605.651851
131 0.205173 0.287071 0.237144 0.000211 0.468138 0.465207 0.467145 0.000033 0.402397 0.420673 0.409645 0.000029 0.213772 0.293056 0.246436 0.000456 0.196574 0.281086 0.227852 0.000463 0.457898 0.454677 0.457640 0.000066 0.478379 0.475737 0.476650 0.000068 0.396866 0.414272 0.404839 0.000060 0.407928 0.427074 0.414451 0.000062 967.690000 972.720000 971.039833 344.012468 1073.860000 1069.850000 1071.031867 316.021621 7958.450000 7957.430000 7957.928300 600.526003
132 0.204101 0.286713 0.236313 0.000214 0.467860 0.465538 0.467170 0.000033 0.401920 0.420832 0.409456 0.000029 0.212800 0.296774 0.245530 0.000453 0.195403 0.276652 0.227097 0.000462 0.458047 0.455773 0.457623 0.000066 0.477673 0.475303 0.476718 0.000068 0.396735 0.416023 0.404600 0.000059 0.407106 0.425640 0.414312 0.000062 971.050000 976.860000 970.963067 328.213222 1075.610000 1064.770000 1071.330800 316.409725 7953.340000 7958.370000 7957.706133 591.257962
133 0.203384 0.287253 0.235599 0.000220 0.467775 0.465527 0.467261 0.000033 0.401677 0.420959 0.409346 0.000030 0.213502 0.295903 0.244889 0.000464 0.193266 0.278603 0.226308 0.000462 0.457974 0.455357 0.457783 0.000066 0.477577 0.475698 0.476740 0.000068 0.396856 0.415493 0.404560 0.000061 0.406499 0.426424 0.414132 0.000062 971.360000 973.610000 971.049200 325.549780 1076.570000 1067.900000 1071.385500 313.148245 7952.070000 7958.490000 7957.565300 582.348728
134 0.202995 0.286701 0.234710 0.000216 0.468836 0.466308 0.467367 0.000034 0.402376 0.421406 0.409203 0.000030 0.212440 0.292220 0.243953 0.000454 0.193551 0.281181 0.225466 0.000461 0.459579 0.457008 0.457907 0.000066 0.478093 0.475608 0.476827 0.000067 0.397794 0.415811 0.404419 0.000061 0.406957 0.427001 0.413987 0.000061 970.070000 976.510000 970.942167 320.704807 1077.560000 1063.820000 1071.650700 311.846472 7952.370000 7959.670000 7957.407133 576.915149
135 0.202695 0.285566 0.234034 0.000212 0.469233 0.465449 0.467405 0.000034 0.402599 0.420478 0.409062 0.000029 0.209725 0.298592 0.243128 0.000447 0.195665 0.272540 0.224939 0.000461 0.459837 0.456760 0.457921 0.000065 0.478630 0.474139 0.476888 0.000067 0.397309 0.417218 0.404223 0.000059 0.407889 0.423739 0.413901 0.000060 967.340000 972.830000 970.982967 314.756764 1076.790000 1068.070000 1072.036467 316.089499 7955.870000 7959.100000 7956.980567 576.362141
136 0.201998 0.284631 0.233427 0.000212 0.468702 0.465260 0.467412 0.000033 0.402026 0.420103 0.408916 0.000029 0.210174 0.294116 0.242433 0.000449 0.193822 0.275146 0.224422 0.000464 0.459642 0.455475 0.457959 0.000065 0.477761 0.475046 0.476866 0.000066 0.397275 0.415135 0.404077 0.000060 0.406776 0.425071 0.413755 0.000060 968.950000 977.210000 970.738767 311.543904 1076.700000 1068.010000 1072.571900 321.365006 7954.350000 7954.780000 7956.689333 573.784001
137 0.201835 0.285522 0.232839 0.000212 0.468869 0.465710 0.467412 0.000033 0.402110 0.420663 0.408769 0.000029 0.210432 0.292533 0.241769 0.000451 0.193237 0.278511 0.223910 0.000463 0.459656 0.456028 0.457940 0.000064 0.478082 0.475391 0.476884 0.000066 0.397350 0.415155 0.403897 0.000059 0.406871 0.426171 0.413641 0.000060 970.680000 975.190000 970.839133 304.634146 1076.790000 1065.240000 1072.821000 320.556256 7952.530000 7959.570000 7956.339867 564.543706
138 0.201128 0.282711 0.232147 0.000208 0.468455 0.465920 0.467441 0.000033 0.401624 0.420117 0.408618 0.000029 0.210075 0.289363 0.241120 0.000436 0.192181 0.276059 0.223175 0.000456 0.458373 0.457254 0.458059 0.000064 0.478537 0.474585 0.476824 0.000066 0.396299 0.415281 0.403824 0.000058 0.406948 0.424954 0.413411 0.000060 970.720000 975.420000 971.009167 303.722422 1077.710000 1068.750000 1072.941700 323.956912 7951.570000 7955.830000 7956.049133 570.162171
139 0.200656 0.284882 0.231817 0.000212 0.468586 0.467195 0.467464 0.000032 0.401603 0.421617 0.408552 0.000029 0.208356 0.292861 0.240865 0.000448 0.192955 0.276903 0.222768 0.000459 0.458467 0.457681 0.458096 0.000063 0.478704 0.476710 0.476832 0.000067 0.395939 0.416476 0.403788 0.000058 0.407267 0.426758 0.413316 0.000061 971.270000 971.810000 971.068433 306.985462 1079.910000 1068.460000 1073.245700 330.512880 7948.820000 7959.730000 7955.685867 591.465325
140 0.199934 0.282520 0.231129 0.000210 0.468540 0.465863 0.467561 0.000033 0.401388 0.420027 0.408453 0.000029 0.206839 0.290192 0.240085 0.000450 0.193028 0.274848 0.222173 0.000453 0.458678 0.458203 0.458218 0.000064 0.478401 0.473522 0.476903 0.000067 0.395719 0.416200 0.403685 0.000059 0.407058 0.423854 0.413221 0.000059 970.300000 973.010000 971.149833 315.351380 1077.980000 1067.430000 1073.686167 336.456798 7951.720000 7959.560000 7955.164000 607.433505
141 0.198804 0.282201 0.230660 0.000213 0.469595 0.465959 0.467597 0.000032 0.401897 0.420020 0.408362 0.000028 0.206914 0.287519 0.239427 0.000456 0.190694 0.276883 0.221892 0.000458 0.460658 0.457254 0.458263 0.000063 0.478532 0.474664 0.476931 0.000066 0.397222 0.414821 0.403554 0.000059 0.406572 0.425219 0.413171 0.000060 968.890000 972.410000 971.166100 313.162812 1078.260000 1068.050000 1073.873067 338.368632 7952.850000 7959.540000 7954.960833 609.966815
142 0.198080 0.281110 0.230059 0.000215 0.468669 0.465833 0.467658 0.000032 0.401022 0.419652 0.408258 0.000028 0.204871 0.287635 0.238891 0.000459 0.191290 0.274586 0.221226 0.000454 0.458530 0.456936 0.458301 0.000062 0.478809 0.474729 0.477015 0.000066 0.395115 0.414611 0.403449 0.000058 0.406929 0.424693 0.413068 0.000060 973.720000 968.360000 971.052567 317.017808 1075.770000 1068.400000 1074.093100 337.817946 7950.510000 7963.240000 7954.854333 607.970836
143 0.197155 0.279307 0.229460 0.000215 0.468724 0.465989 0.467754 0.000032 0.400832 0.419319 0.408181 0.000028 0.205338 0.289809 0.238129 0.000461 0.188973 0.268806 0.220791 0.000454 0.458284 0.455695 0.458447 0.000062 0.479164 0.476284 0.477061 0.000066 0.395048 0.414224 0.403368 0.000059 0.406616 0.424414 0.412994 0.000060 970.290000 971.410000 971.116033 324.453165 1077.100000 1069.620000 1074.389033 337.058732 7952.610000 7958.970000 7954.494933 616.522335
144 0.196718 0.279205 0.228737 0.000216 0.469781 0.466361 0.467837 0.000031 0.401515 0.419572 0.408062 0.000028 0.204514 0.288217 0.237361 0.000469 0.188922 0.270193 0.220113 0.000459 0.459607 0.457807 0.458583 0.000062 0.479955 0.474915 0.477090 0.000066 0.395834 0.415410 0.403278 0.000059 0.407197 0.423735 0.412846 0.000059 968.000000 973.380000 970.884000 327.719896 1079.170000 1070.310000 1074.900433 336.408922 7952.830000 7956.310000 7954.215567 626.563845
145 0.195671 0.280881 0.228017 0.000219 0.469284 0.465701 0.467841 0.000031 0.400881 0.419496 0.407886 0.000028 0.203850 0.289244 0.236575 0.000468 0.187492 0.272519 0.219460 0.000457 0.460432 0.456765 0.458501 0.000061 0.478136 0.474636 0.477182 0.000066 0.396287 0.414885 0.403020 0.000059 0.405475 0.424107 0.412751 0.000060 966.750000 973.870000 970.813000 334.159345 1077.210000 1066.170000 1074.940967 338.429104 7956.040000 7959.960000 7954.246033 638.940817
146 0.195111 0.278875 0.227343 0.000219 0.468530 0.466493 0.467922 0.000031 0.400175 0.419588 0.407777 0.000028 0.203626 0.286066 0.235650 0.000473 0.186596 0.271684 0.219037 0.000463 0.458398 0.457737 0.458622 0.000060 0.478663 0.475248 0.477222 0.000064 0.394705 0.414819 0.402879 0.000059 0.405646 0.424357 0.412676 0.000059 964.420000 977.590000 970.788033 344.312538 1078.740000 1068.370000 1074.897733 346.551727 7956.840000 7954.040000 7954.314233 661.961746
147 0.194182 0.278609 0.226405 0.000220 0.468754 0.466756 0.467907 0.000031 0.400111 0.419719 0.407532 0.000029 0.202312 0.285494 0.234532 0.000465 0.186053 0.271724 0.218278 0.000462 0.459578 0.457270 0.458519 0.000061 0.477929 0.476242 0.477296 0.000065 0.395262 0.414326 0.402522 0.000059 0.404960 0.425113 0.412541 0.000060 968.610000 974.440000 970.626633 352.993127 1080.080000 1070.060000 1074.812133 346.578344 7951.310000 7955.500000 7954.561233 672.301606
148 0.193670 0.278314 0.225693 0.000222 0.469075 0.464801 0.467916 0.000031 0.400224 0.418179 0.407360 0.000029 0.202795 0.286553 0.233741 0.000467 0.184544 0.270074 0.217646 0.000474 0.459580 0.455639 0.458480 0.000062 0.478571 0.473963 0.477352 0.000065 0.395384 0.413367 0.402295 0.000060 0.405064 0.422991 0.412425 0.000060 966.600000 975.780000 970.651233 360.396179 1078.350000 1069.160000 1074.915900 346.986556 7955.050000 7955.060000 7954.432867 690.283677
149 0.193078 0.277111 0.224881 0.000220 0.469585 0.466166 0.467971 0.000031 0.400458 0.418902 0.407198 0.000028 0.201291 0.286129 0.232776 0.000456 0.184865 0.268093 0.216986 0.000484 0.460785 0.457370 0.458563 0.000062 0.478384 0.474962 0.477379 0.000065 0.395912 0.414559 0.402116 0.000059 0.405004 0.423245 0.412281 0.000061 966.350000 976.340000 970.541667 355.198313 1079.890000 1066.320000 1075.179767 343.945077 7953.760000 7957.340000 7954.278567 675.338171
150 0.191988 0.275714 0.224200 0.000223 0.468482 0.466250 0.467991 0.000031 0.399359 0.418616 0.407043 0.000029 0.199851 0.277941 0.232191 0.000466 0.184124 0.273488 0.216208 0.000479 0.458874 0.458255 0.458596 0.000061 0.478091 0.474246 0.477385 0.000066 0.394118 0.413176 0.401995 0.000059 0.404599 0.424056 0.412090 0.000061 967.800000 977.230000 970.379000 355.421488 1081.490000 1068.610000 1075.321400 346.508599 7950.710000 7954.160000 7954.299600 672.140532
151 0.191440 0.275820 0.223581 0.000220 0.469160 0.466236 0.468032 0.000031 0.399730 0.418632 0.406919 0.000028 0.199026 0.285377 0.231623 0.000463 0.183854 0.266263 0.215539 0.000473 0.460364 0.457901 0.458706 0.000061 0.477956 0.474570 0.477357 0.000066 0.395029 0.414770 0.401936 0.000059 0.404431 0.422493 0.411902 0.000060 968.130000 974.330000 970.334100 356.999063 1080.030000 1070.020000 1075.892700 351.564995 7951.840000 7955.650000 7953.773200 668.546889
152 0.190912 0.274155 0.222923 0.000218 0.468737 0.466606 0.468155 0.000031 0.399280 0.418493 0.406847 0.000028 0.198041 0.281573 0.230923 0.000462 0.183782 0.266737 0.214924 0.000481 0.459191 0.456875 0.458825 0.000063 0.478283 0.476336 0.477485 0.000066 0.393903 0.413050 0.401849 0.000060 0.404658 0.423937 0.411844 0.000060 967.020000 975.190000 970.168500 352.621297 1078.720000 1070.410000 1076.005800 357.902843 7954.260000 7954.400000 7953.825700 658.228179
153 0.190078 0.275418 0.222328 0.000222 0.468421 0.466479 0.468131 0.000031 0.398835 0.418714 0.406680 0.000028 0.197903 0.275478 0.230394 0.000466 0.182253 0.275358 0.214263 0.000483 0.458684 0.457732 0.458759 0.000063 0.478158 0.475226 0.477504 0.000065 0.393489 0.412168 0.401668 0.000059 0.404181 0.425259 0.411693 0.000061 968.360000 972.560000 970.028600 355.801108 1083.260000 1069.720000 1076.505700 352.222456 7948.380000 7957.720000 7953.465700 657.650595
154 0.189737 0.272223 0.221714 0.000223 0.469781 0.466244 0.468128 0.000031 0.399770 0.417739 0.406525 0.000028 0.196966 0.275828 0.229752 0.000470 0.182507 0.268619 0.213676 0.000478 0.460849 0.456669 0.458705 0.000062 0.478713 0.475818 0.477552 0.000065 0.394878 0.411459 0.401467 0.000059 0.404662 0.424018 0.411583 0.000060 967.390000 971.420000 969.868067 352.889057 1082.580000 1069.710000 1076.837167 343.763605 7950.030000 7958.870000 7953.294767 647.785008
155 0.188715 0.273879 0.220960 0.000228 0.468184 0.466930 0.468102 0.000031 0.398317 0.418667 0.406317 0.000029 0.196926 0.282813 0.229029 0.000468 0.180504 0.264945 0.212891 0.000480 0.458249 0.457850 0.458727 0.000062 0.478119 0.476009 0.477478 0.000065 0.392919 0.414091 0.401302 0.000060 0.403716 0.423243 0.411332 0.000060 967.110000 974.270000 969.890067 350.617883 1081.520000 1069.600000 1077.064133 335.738228 7951.370000 7956.130000 7953.045800 631.344671
156 0.188230 0.273760 0.220186 0.000226 0.469579 0.466184 0.468111 0.000031 0.399242 0.418078 0.406129 0.000029 0.196000 0.284525 0.228182 0.000467 0.180460 0.262994 0.212190 0.000471 0.460265 0.457571 0.458767 0.000063 0.478893 0.474796 0.477454 0.000065 0.394199 0.414310 0.401121 0.000061 0.404285 0.421846 0.411138 0.000060 970.650000 970.310000 969.979167 335.429227 1083.190000 1074.050000 1077.501133 326.332253 7946.160000 7955.640000 7952.519700 614.655716
157 0.187621 0.271646 0.219479 0.000223 0.468291 0.466784 0.468058 0.000031 0.398123 0.417999 0.405913 0.000029 0.194648 0.278400 0.227308 0.000459 0.180594 0.264891 0.211650 0.000478 0.460049 0.457671 0.458717 0.000062 0.476532 0.475897 0.477399 0.000066 0.393699 0.412853 0.400865 0.000059 0.402548 0.423146 0.410961 0.000060 970.460000 972.730000 970.042200 331.382496 1083.830000 1067.170000 1077.893867 322.225499 7945.710000 7960.100000 7952.063933 616.693255
158 0.187032 0.271491 0.218631 0.000224 0.468433 0.466452 0.468013 0.000031 0.398083 0.417712 0.405668 0.000029 0.193647 0.277978 0.226403 0.000453 0.180417 0.265005 0.210858 0.000481 0.459435 0.456418 0.458750 0.000063 0.477431 0.476486 0.477276 0.000064 0.392988 0.411808 0.400663 0.000059 0.403178 0.423615 0.410672 0.000060 968.710000 971.380000 970.053933 326.658458 1083.130000 1071.390000 1078.264633 321.686732 7948.160000 7957.230000 7951.681433 618.836957
159 0.186334 0.270231 0.217889 0.000221 0.469150 0.466398 0.468024 0.000030 0.398446 0.417356 0.405490 0.000028 0.192746 0.277082 0.225757 0.000452 0.179922 0.263380 0.210021 0.000468 0.460130 0.456862 0.458792 0.000061 0.478169 0.475933 0.477255 0.000064 0.393284 0.411917 0.400534 0.000057 0.403608 0.422795 0.410446 0.000059 967.390000 977.490000 970.240067 326.253236 1082.000000 1072.580000 1078.660333 319.384527 7950.610000 7949.930000 7951.099600 617.720259
160 0.186019 0.269325 0.217247 0.000219 0.468268 0.466479 0.467989 0.000030 0.397705 0.417190 0.405303 0.000028 0.193611 0.273432 0.225001 0.000450 0.178427 0.265217 0.209492 0.000473 0.458686 0.458691 0.458783 0.000061 0.477849 0.474266 0.477194 0.000064 0.392417 0.412376 0.400338 0.000057 0.402994 0.422004 0.410269 0.000060 965.290000 973.370000 970.407500 322.185777 1084.530000 1070.550000 1079.064167 314.701994 7950.180000 7956.080000 7950.528333 601.655024
161 0.185076 0.270704 0.216879 0.000220 0.469537 0.465596 0.468026 0.000030 0.398422 0.416873 0.405239 0.000028 0.193008 0.282466 0.224777 0.000455 0.177144 0.258942 0.208980 0.000466 0.459405 0.456139 0.458861 0.000060 0.479669 0.475052 0.477191 0.000065 0.392806 0.412721 0.400340 0.000057 0.404038 0.421025 0.410138 0.000060 965.580000 972.720000 970.337600 325.627743 1084.660000 1073.650000 1079.337067 322.495395 7949.760000 7953.630000 7950.325333 601.816658
162 0.185054 0.269564 0.216594 0.000218 0.468948 0.466186 0.468017 0.000030 0.397974 0.417030 0.405161 0.000028 0.191856 0.278739 0.224544 0.000446 0.178251 0.260389 0.208645 0.000467 0.459913 0.457259 0.458822 0.000061 0.477983 0.475112 0.477212 0.000065 0.392899 0.412629 0.400252 0.000058 0.403050 0.421431 0.410070 0.000059 967.890000 975.500000 970.522767 329.073171 1082.790000 1071.070000 1079.740667 323.641914 7949.320000 7953.430000 7949.736567 599.689540
163 0.184705 0.267938 0.216066 0.000219 0.468113 0.466520 0.468054 0.000030 0.397261 0.416875 0.405057 0.000028 0.191502 0.272347 0.224025 0.000453 0.177908 0.263529 0.208106 0.000466 0.457486 0.457391 0.458891 0.000060 0.478740 0.475650 0.477217 0.000065 0.390990 0.411130 0.400175 0.000058 0.403532 0.422619 0.409940 0.000059 968.830000 973.980000 970.529400 330.803724 1082.680000 1073.350000 1079.935700 323.135159 7948.490000 7952.670000 7949.534900 591.777106
164 0.183797 0.267556 0.215512 0.000218 0.468696 0.467050 0.467988 0.000031 0.397471 0.417177 0.404869 0.000029 0.190980 0.277040 0.223713 0.000458 0.176613 0.258072 0.207311 0.000461 0.460103 0.458201 0.458771 0.000061 0.477290 0.475899 0.477204 0.000066 0.392822 0.412911 0.400007 0.000059 0.402120 0.421442 0.409731 0.000059 967.280000 974.550000 970.299333 334.359951 1084.580000 1073.570000 1080.373133 324.879970 7948.140000 7951.880000 7949.327533 592.738271
165 0.183597 0.268489 0.215009 0.000221 0.468913 0.467118 0.468001 0.000031 0.397584 0.417461 0.404753 0.000029 0.190999 0.279212 0.223230 0.000471 0.176195 0.257766 0.206787 0.000459 0.459941 0.457911 0.458798 0.000061 0.477886 0.476325 0.477205 0.000066 0.392705 0.413237 0.399906 0.000059 0.402463 0.421685 0.409600 0.000059 969.250000 973.830000 970.179000 333.598817 1085.710000 1072.770000 1080.521200 327.445384 7945.040000 7953.400000 7949.299800 591.896409
166 0.183006 0.266023 0.214553 0.000214 0.467831 0.467322 0.467993 0.000031 0.396625 0.416998 0.404633 0.000029 0.190630 0.277023 0.222722 0.000471 0.175383 0.255023 0.206385 0.000448 0.458285 0.457905 0.458734 0.000061 0.477377 0.476740 0.477252 0.000066 0.391371 0.412684 0.399731 0.000060 0.401878 0.421311 0.409535 0.000059 969.090000 974.600000 970.092933 334.509622 1085.300000 1073.940000 1080.799533 331.439514 7945.610000 7951.460000 7949.107533 590.989202
167 0.182509 0.267459 0.214110 0.000218 0.468256 0.466192 0.467963 0.000031 0.396819 0.416509 0.404500 0.000029 0.190482 0.271703 0.221963 0.000475 0.174536 0.263215 0.206257 0.000457 0.458721 0.455753 0.458710 0.000061 0.477792 0.476631 0.477217 0.000066 0.391661 0.409740 0.399523 0.000060 0.401978 0.423277 0.409477 0.000060 967.520000 972.070000 969.795500 340.513493 1086.720000 1075.900000 1080.990367 331.883645 7945.760000 7952.030000 7949.214133 588.497640
168 0.182103 0.265584 0.213839 0.000217 0.468005 0.467263 0.467923 0.000031 0.396529 0.416843 0.404402 0.000029 0.190428 0.274062 0.221381 0.000469 0.173779 0.257106 0.206297 0.000466 0.459127 0.458169 0.458613 0.000060 0.476882 0.476357 0.477233 0.000066 0.391952 0.412142 0.399305 0.000060 0.401106 0.421544 0.409499 0.000060 965.940000 976.910000 969.770533 346.973807 1088.190000 1072.550000 1081.413033 328.715664 7945.870000 7950.540000 7948.816433 590.475370
169 0.181410 0.265491 0.213238 0.000221 0.468825 0.464914 0.467943 0.000031 0.396972 0.415059 0.404266 0.000029 0.187649 0.271065 0.220745 0.000479 0.175172 0.259917 0.205731 0.000472 0.459335 0.454396 0.458630 0.000060 0.478316 0.475433 0.477255 0.000066 0.391413 0.408564 0.399159 0.000059 0.402530 0.421554 0.409374 0.000061 969.640000 977.450000 969.794233 345.094006 1089.360000 1072.400000 1081.702833 326.968633 7941.000000 7950.150000 7948.502933 581.787544
170 0.180414 0.265133 0.212641 0.000220 0.469616 0.465919 0.467933 0.000031 0.397315 0.415723 0.404110 0.000028 0.187070 0.271446 0.220013 0.000472 0.173758 0.258821 0.205269 0.000468 0.460072 0.457663 0.458645 0.000060 0.479159 0.474175 0.477221 0.000065 0.391822 0.411109 0.398987 0.000059 0.402809 0.420336 0.409233 0.000060 971.630000 975.920000 969.824567 349.274132 1090.120000 1074.430000 1082.291800 321.977448 7938.250000 7949.650000 7947.883633 568.519073
171 0.179752 0.263956 0.212046 0.000224 0.468671 0.466000 0.468010 0.000031 0.396441 0.415489 0.404019 0.000029 0.186482 0.268177 0.219359 0.000471 0.173023 0.259734 0.204733 0.000473 0.458771 0.457265 0.458669 0.000059 0.478570 0.474736 0.477351 0.000066 0.390699 0.409993 0.398841 0.000059 0.402183 0.420985 0.409196 0.000061 967.610000 972.270000 969.986967 357.767712 1089.350000 1079.430000 1082.663433 325.905873 7943.040000 7948.300000 7947.349600 577.488989
172 0.179180 0.265945 0.211644 0.000231 0.469411 0.466967 0.468034 0.000031 0.396853 0.416712 0.403937 0.000029 0.185640 0.272580 0.218937 0.000488 0.172719 0.259309 0.204350 0.000484 0.460323 0.458126 0.458741 0.000059 0.478498 0.475809 0.477328 0.000067 0.391652 0.411739 0.398790 0.000059 0.402053 0.421684 0.409083 0.000062 964.240000 971.400000 970.006367 365.063828 1091.100000 1078.800000 1083.222967 328.751850 7944.660000 7949.800000 7946.770667 576.382405
173 0.178722 0.262497 0.210732 0.000228 0.468714 0.466267 0.468055 0.000031 0.396216 0.415324 0.403724 0.000029 0.186264 0.270267 0.217791 0.000478 0.171181 0.254728 0.203674 0.000474 0.459373 0.456874 0.458777 0.000058 0.478055 0.475659 0.477333 0.000068 0.391096 0.410222 0.398530 0.000058 0.401337 0.420426 0.408918 0.000063 965.940000 970.180000 969.788900 370.386069 1088.760000 1079.590000 1083.833867 324.899075 7945.300000 7950.230000 7946.377233 572.262948
174 0.178052 0.263698 0.210081 0.000229 0.469088 0.465970 0.468021 0.000031 0.396329 0.415402 0.403536 0.000029 0.183840 0.270249 0.217145 0.000481 0.172264 0.257147 0.203017 0.000473 0.459648 0.457504 0.458734 0.000059 0.478528 0.474435 0.477308 0.000068 0.390696 0.410690 0.398337 0.000059 0.401962 0.420113 0.408735 0.000062 965.040000 974.600000 969.781500 370.435185 1088.820000 1077.390000 1084.299833 316.698456 7946.140000 7948.010000 7945.918667 559.611690
175 0.177477 0.260460 0.209155 0.000219 0.468234 0.465632 0.467986 0.000031 0.395544 0.414339 0.403278 0.000029 0.185025 0.268131 0.216142 0.000462 0.169928 0.252789 0.202168 0.000466 0.459335 0.456726 0.458714 0.000058 0.477132 0.474538 0.477258 0.000068 0.390758 0.409577 0.398071 0.000057 0.400331 0.419101 0.408486 0.000062 966.500000 972.160000 969.636367 363.783913 1088.930000 1078.830000 1084.666967 304.654400 7944.570000 7949.010000 7945.696667 541.072006
176 0.177564 0.260424 0.208652 0.000219 0.469333 0.465094 0.467952 0.000032 0.396391 0.413927 0.403127 0.000029 0.184044 0.266625 0.215574 0.000455 0.171083 0.254224 0.201731 0.000471 0.460349 0.456169 0.458668 0.000059 0.478318 0.474019 0.477236 0.000069 0.391273 0.408783 0.397894 0.000057 0.401509 0.419070 0.408359 0.000062 964.520000 975.900000 969.373367 356.770012 1089.500000 1077.220000 1085.038567 299.183950 7945.980000 7946.880000 7945.588067 539.289018
177 0.176288 0.260079 0.208154 0.000217 0.469186 0.466428 0.468017 0.000031 0.395962 0.414841 0.403052 0.000029 0.182831 0.265151 0.214913 0.000441 0.169745 0.255008 0.201394 0.000480 0.459424 0.457656 0.458688 0.000058 0.478949 0.475199 0.477347 0.000068 0.390275 0.409530 0.397744 0.000056 0.401648 0.420151 0.408359 0.000061 964.870000 976.950000 968.781033 350.505262 1090.860000 1079.590000 1085.296567 300.299589 7944.270000 7943.460000 7945.922400 548.771337
178 0.175611 0.261161 0.207679 0.000222 0.469359 0.465937 0.468006 0.000031 0.395922 0.414743 0.402924 0.000029 0.183158 0.268407 0.214858 0.000458 0.168065 0.253914 0.200499 0.000473 0.460017 0.456428 0.458695 0.000059 0.478701 0.475446 0.477316 0.000066 0.390802 0.409423 0.397736 0.000057 0.401042 0.420063 0.408112 0.000061 961.850000 974.320000 968.160300 343.923582 1089.510000 1078.640000 1085.579200 299.638635 7948.640000 7947.040000 7946.260500 557.160577
179 0.175123 0.259644 0.207219 0.000221 0.469653 0.466152 0.468019 0.000031 0.396021 0.414525 0.402819 0.000029 0.183170 0.266826 0.214493 0.000464 0.167077 0.252461 0.199946 0.000479 0.459809 0.456458 0.458752 0.000058 0.479497 0.475847 0.477287 0.000067 0.390649 0.409050 0.397687 0.000057 0.401392 0.420000 0.407952 0.000062 965.110000 975.880000 967.945600 339.049720 1089.530000 1079.550000 1085.667733 303.472393 7945.360000 7944.570000 7946.386667 559.711198
180 0.174739 0.258727 0.206678 0.000223 0.470135 0.466653 0.468032 0.000031 0.396286 0.414672 0.402694 0.000029 0.181790 0.261456 0.213930 0.000463 0.167689 0.255998 0.199426 0.000490 0.460806 0.457375 0.458837 0.000058 0.479464 0.475931 0.477227 0.000067 0.391052 0.408395 0.397611 0.000057 0.401520 0.420948 0.407777 0.000063 963.330000 974.000000 967.567667 343.870821 1086.680000 1077.000000 1085.882833 308.248669 7949.990000 7949.000000 7946.549500 568.415347
181 0.174316 0.260073 0.206039 0.000228 0.469860 0.466204 0.468049 0.000031 0.395974 0.414672 0.402546 0.000029 0.182974 0.265354 0.213467 0.000470 0.165658 0.254792 0.198610 0.000490 0.461623 0.457132 0.458820 0.000058 0.478097 0.475277 0.477279 0.000065 0.391961 0.409187 0.397482 0.000058 0.399987 0.420156 0.407611 0.000061 962.920000 969.910000 967.214300 337.676344 1090.920000 1079.670000 1086.119000 312.623373 7946.160000 7950.420000 7946.666700 565.097506
182 0.173220 0.258657 0.205462 0.000230 0.469453 0.467577 0.468111 0.000031 0.395394 0.415347 0.402448 0.000029 0.180494 0.262542 0.212975 0.000469 0.165945 0.254773 0.197949 0.000499 0.460795 0.459131 0.458871 0.000058 0.478111 0.476022 0.477350 0.000066 0.390719 0.409984 0.397397 0.000058 0.400069 0.420710 0.407500 0.000062 963.290000 970.560000 966.960567 339.982411 1088.990000 1078.150000 1086.170267 316.383060 7947.720000 7951.290000 7946.869167 575.137663
183 0.173326 0.258058 0.204588 0.000228 0.469622 0.466160 0.468068 0.000030 0.395548 0.414135 0.402198 0.000029 0.181646 0.266656 0.212125 0.000465 0.165006 0.249460 0.197052 0.000487 0.460395 0.455509 0.458801 0.000056 0.478848 0.476812 0.477334 0.000065 0.390708 0.408295 0.397132 0.000056 0.400387 0.419974 0.407264 0.000061 965.540000 971.460000 966.717333 341.248573 1089.650000 1078.710000 1086.217300 315.003227 7944.810000 7949.830000 7947.065367 575.766323
184 0.172651 0.256418 0.204041 0.000223 0.468742 0.467634 0.468049 0.000030 0.394720 0.414830 0.402047 0.000029 0.180810 0.261212 0.211650 0.000461 0.164492 0.251624 0.196431 0.000476 0.458421 0.459890 0.458775 0.000057 0.479064 0.475378 0.477323 0.000064 0.389018 0.410221 0.396994 0.000057 0.400421 0.419440 0.407100 0.000059 962.780000 972.260000 966.671100 334.648797 1088.220000 1079.310000 1086.260667 318.028867 7949.000000 7948.430000 7947.068233 573.711910
185 0.172156 0.258153 0.203543 0.000224 0.469573 0.466053 0.468009 0.000030 0.395219 0.414078 0.401892 0.000028 0.180184 0.263404 0.211209 0.000468 0.164127 0.252901 0.195877 0.000474 0.459981 0.457701 0.458695 0.000057 0.479165 0.474405 0.477322 0.000064 0.390032 0.409126 0.396824 0.000057 0.400406 0.419029 0.406961 0.000059 965.660000 970.200000 966.538067 326.694817 1087.460000 1079.410000 1086.451767 317.685284 7946.880000 7950.390000 7947.010167 575.707738
186 0.172067 0.257924 0.203082 0.000222 0.469066 0.466343 0.468017 0.000030 0.394816 0.414238 0.401783 0.000028 0.178691 0.263522 0.210762 0.000469 0.165443 0.252326 0.195403 0.000466 0.459519 0.458272 0.458724 0.000057 0.478613 0.474413 0.477310 0.000063 0.389312 0.409584 0.396733 0.000057 0.400320 0.418891 0.406833 0.000059 966.560000 970.180000 966.474600 321.238674 1088.610000 1080.890000 1086.493867 315.217630 7944.830000 7948.930000 7947.031533 567.296071
187 0.171096 0.256447 0.202779 0.000223 0.469204 0.466014 0.468106 0.000030 0.394677 0.413622 0.401774 0.000028 0.178520 0.262839 0.210214 0.000459 0.163672 0.250054 0.195344 0.000478 0.459412 0.457499 0.458852 0.000057 0.478995 0.474529 0.477360 0.000063 0.389189 0.408834 0.396693 0.000057 0.400164 0.418410 0.406856 0.000058 966.540000 969.950000 966.523400 317.941191 1089.810000 1077.270000 1086.463433 311.552080 7943.650000 7952.780000 7947.013167 563.320022
188 0.171102 0.255186 0.202203 0.000222 0.469207 0.466917 0.468121 0.000030 0.394681 0.413985 0.401642 0.000028 0.178656 0.262878 0.209764 0.000460 0.163549 0.247495 0.194642 0.000467 0.459106 0.459218 0.458793 0.000058 0.479309 0.474616 0.477449 0.000062 0.388993 0.410133 0.396536 0.000057 0.400369 0.417836 0.406748 0.000057 966.380000 971.530000 966.532567 315.517309 1087.530000 1078.490000 1086.689133 320.351109 7946.090000 7949.980000 7946.778300 575.386341
189 0.170111 0.255941 0.201735 0.000222 0.469682 0.465680 0.468138 0.000030 0.394789 0.413246 0.401537 0.000028 0.177555 0.264652 0.209356 0.000465 0.162667 0.247231 0.194115 0.000466 0.459721 0.457337 0.458784 0.000058 0.479642 0.474024 0.477492 0.000063 0.389180 0.409166 0.396427 0.000058 0.400399 0.417326 0.406648 0.000058 967.880000 966.680000 966.520367 312.339686 1090.810000 1077.650000 1086.583900 322.876174 7941.310000 7955.670000 7946.895733 576.652974
190 0.169983 0.254816 0.201350 0.000220 0.468858 0.465401 0.468187 0.000030 0.394139 0.412755 0.401478 0.000028 0.177625 0.260617 0.209030 0.000456 0.162340 0.249016 0.193669 0.000469 0.459444 0.456112 0.458784 0.000057 0.478273 0.474690 0.477590 0.000062 0.388989 0.407238 0.396346 0.000057 0.399290 0.418272 0.406610 0.000057 967.570000 971.150000 966.647067 310.908956 1091.210000 1080.600000 1086.760800 323.394513 7941.220000 7948.250000 7946.592133 577.721619
191 0.169533 0.253688 0.201113 0.000221 0.469317 0.465443 0.468128 0.000030 0.394371 0.412504 0.401374 0.000028 0.177887 0.261328 0.208796 0.000459 0.161179 0.246047 0.193430 0.000468 0.460054 0.455728 0.458789 0.000057 0.478580 0.475157 0.477467 0.000062 0.389512 0.407128 0.396291 0.000057 0.399230 0.417880 0.406457 0.000059 966.990000 968.460000 967.039467 305.898283 1089.560000 1084.240000 1086.911967 324.440861 7943.450000 7947.300000 7946.048567 575.962940
192 0.169291 0.253886 0.200961 0.000225 0.469687 0.465535 0.468081 0.000030 0.394588 0.412623 0.401301 0.000029 0.176548 0.260329 0.208566 0.000464 0.162033 0.247443 0.193355 0.000474 0.459759 0.456210 0.458735 0.000057 0.479615 0.474861 0.477426 0.000064 0.388956 0.407240 0.396193 0.000058 0.400219 0.418007 0.406409 0.000060 965.800000 967.480000 967.622867 302.712566 1090.780000 1081.740000 1087.092233 324.855829 7943.420000 7950.780000 7945.284900 570.989254
193 0.168866 0.255224 0.200629 0.000226 0.468172 0.466028 0.468103 0.000030 0.393346 0.413327 0.401235 0.000028 0.176445 0.260340 0.208252 0.000463 0.161286 0.250108 0.193006 0.000473 0.459700 0.456625 0.458763 0.000057 0.476645 0.475430 0.477443 0.000063 0.388886 0.407554 0.396135 0.000057 0.397805 0.419100 0.406334 0.000059 966.510000 971.680000 968.090067 298.871822 1092.570000 1079.450000 1087.307067 330.464882 7940.920000 7948.870000 7944.602867 564.327102
194 0.168402 0.253827 0.200173 0.000222 0.469247 0.466251 0.468055 0.000030 0.394036 0.413145 0.401085 0.000028 0.177200 0.259265 0.207818 0.000468 0.159604 0.248389 0.192529 0.000469 0.460455 0.456923 0.458786 0.000057 0.478039 0.475578 0.477324 0.000064 0.389641 0.407508 0.396044 0.000057 0.398430 0.418781 0.406125 0.000059 967.140000 971.640000 968.439433 303.313169 1091.500000 1080.870000 1087.475533 330.054141 7941.360000 7947.490000 7944.085033 560.526652
195 0.168623 0.252316 0.200002 0.000223 0.469585 0.466633 0.468073 0.000031 0.394344 0.413054 0.401056 0.000028 0.176701 0.258639 0.207431 0.000464 0.160545 0.245994 0.192573 0.000474 0.460264 0.457961 0.458822 0.000057 0.478906 0.475305 0.477325 0.000065 0.389373 0.408131 0.395974 0.000056 0.399316 0.417977 0.406137 0.000061 964.020000 970.200000 968.506767 310.802222 1089.260000 1082.590000 1087.569800 334.766542 7946.720000 7947.210000 7943.923433 567.624895
196 0.167830 0.253252 0.199563 0.000225 0.468493 0.465264 0.468095 0.000031 0.393327 0.412261 0.400962 0.000029 0.174912 0.260947 0.207027 0.000462 0.160747 0.245557 0.192099 0.000481 0.459861 0.456068 0.458876 0.000057 0.477125 0.474460 0.477314 0.000065 0.388624 0.407288 0.395914 0.000057 0.398030 0.417234 0.406010 0.000061 963.430000 974.700000 968.392367 316.918343 1091.750000 1081.700000 1087.846400 333.253993 7944.820000 7943.600000 7943.761233 577.359562
197 0.167339 0.251961 0.199207 0.000226 0.468882 0.466739 0.468130 0.000031 0.393496 0.413045 0.400899 0.000029 0.175459 0.256728 0.206781 0.000476 0.159219 0.247194 0.191632 0.000482 0.460182 0.457803 0.458962 0.000057 0.477581 0.475675 0.477297 0.000065 0.389001 0.407534 0.395917 0.000057 0.397991 0.418555 0.405881 0.000061 964.370000 971.130000 968.234733 320.198429 1090.000000 1080.810000 1087.761867 332.956459 7945.630000 7948.060000 7944.003400 587.823796
198 0.166645 0.253089 0.198728 0.000227 0.468618 0.465373 0.468155 0.000030 0.393125 0.412302 0.400798 0.000028 0.173170 0.256790 0.206331 0.000472 0.160119 0.249387 0.191125 0.000482 0.459595 0.455986 0.459001 0.000057 0.477640 0.474760 0.477310 0.000064 0.387989 0.406187 0.395833 0.000057 0.398260 0.418417 0.405764 0.000061 963.510000 972.390000 968.095133 325.670331 1090.760000 1080.640000 1087.949967 331.337275 7945.730000 7946.970000 7943.954900 592.389940
199 0.166350 0.251428 0.198356 0.000228 0.468658 0.466307 0.468103 0.000031 0.393081 0.412587 0.400666 0.000029 0.172988 0.257409 0.205969 0.000479 0.159711 0.245446 0.190743 0.000475 0.459041 0.457917 0.458933 0.000057 0.478275 0.474697 0.477272 0.000064 0.387528 0.407790 0.395692 0.000057 0.398634 0.417384 0.405640 0.000061 966.240000 974.760000 968.022533 328.673065 1091.650000 1081.300000 1087.980500 331.879395 7942.110000 7943.940000 7943.996967 593.557145
200 0.165132 0.251084 0.197665 0.000231 0.467937 0.466588 0.468065 0.000031 0.392236 0.412712 0.400465 0.000030 0.172866 0.259233 0.205182 0.000484 0.157397 0.242934 0.190149 0.000478 0.458697 0.457208 0.458970 0.000058 0.477177 0.475967 0.477159 0.000066 0.387239 0.407715 0.395523 0.000059 0.397232 0.417709 0.405407 0.000062 964.530000 970.240000 968.017800 330.628303 1092.170000 1080.430000 1088.144067 340.993200 7943.300000 7949.330000 7943.838133 604.503429
201 0.165086 0.252091 0.197127 0.000232 0.468646 0.466547 0.468040 0.000031 0.392756 0.412933 0.400312 0.000029 0.172551 0.253749 0.204631 0.000484 0.157620 0.250432 0.189623 0.000483 0.460716 0.458389 0.458927 0.000058 0.476575 0.474704 0.477152 0.000064 0.388675 0.407229 0.395353 0.000058 0.396836 0.418636 0.405270 0.000062 964.850000 972.360000 967.873567 334.521779 1094.260000 1079.780000 1088.492133 343.743773 7940.890000 7947.860000 7943.634300 612.945128
202 0.164702 0.249861 0.196693 0.000229 0.470014 0.466345 0.468021 0.000031 0.393686 0.412224 0.400189 0.000030 0.171020 0.256477 0.204047 0.000478 0.158384 0.243245 0.189339 0.000482 0.461903 0.457122 0.458983 0.000058 0.478126 0.475568 0.477060 0.000065 0.389182 0.406961 0.395249 0.000058 0.398190 0.417487 0.405130 0.000062 961.340000 970.800000 967.770600 338.177128 1093.850000 1084.010000 1088.877167 345.646536 7944.810000 7945.190000 7943.352233 625.749587
203 0.164731 0.250164 0.196238 0.000230 0.469230 0.465807 0.467935 0.000031 0.393105 0.411896 0.400010 0.000030 0.170508 0.256641 0.203559 0.000479 0.158954 0.243686 0.188918 0.000480 0.460122 0.457147 0.458965 0.000058 0.478337 0.474466 0.476904 0.000066 0.387719 0.407021 0.395114 0.000057 0.398491 0.416771 0.404907 0.000063 962.230000 971.800000 967.542567 338.521997 1094.550000 1080.950000 1089.184100 348.625976 7943.220000 7947.250000 7943.273333 633.754242
204 0.163770 0.249266 0.195809 0.000230 0.469250 0.465926 0.467932 0.000031 0.392880 0.411761 0.399902 0.000029 0.170865 0.257767 0.203132 0.000485 0.156675 0.240765 0.188487 0.000475 0.460090 0.457547 0.458964 0.000059 0.478409 0.474306 0.476901 0.000065 0.387783 0.407602 0.395006 0.000058 0.397976 0.415921 0.404797 0.000061 963.880000 970.450000 967.255633 339.198916 1093.220000 1081.380000 1089.773033 351.689035 7942.900000 7948.170000 7942.971333 643.073364
205 0.163477 0.249358 0.195170 0.000228 0.468793 0.466010 0.467934 0.000031 0.392464 0.411847 0.399743 0.000029 0.170284 0.256371 0.202274 0.000477 0.156669 0.242346 0.188066 0.000480 0.459887 0.456563 0.458972 0.000058 0.477698 0.475457 0.476896 0.000064 0.387486 0.406515 0.394798 0.000058 0.397441 0.417179 0.404689 0.000061 963.950000 973.460000 966.929233 342.287420 1094.080000 1086.800000 1090.347433 346.395090 7941.970000 7939.740000 7942.723333 641.627359
206 0.162960 0.246978 0.194726 0.000226 0.468519 0.466768 0.467940 0.000030 0.392129 0.411820 0.399636 0.000028 0.170325 0.259085 0.201762 0.000471 0.155595 0.234871 0.187689 0.000479 0.459694 0.457394 0.459033 0.000059 0.477344 0.476142 0.476847 0.000063 0.387351 0.407817 0.394716 0.000057 0.396907 0.415824 0.404557 0.000060 961.600000 969.960000 966.669733 342.752099 1096.400000 1084.150000 1090.799300 343.999925 7942.000000 7945.890000 7942.530967 644.643508
207 0.162194 0.246258 0.194303 0.000228 0.468597 0.465377 0.467983 0.000031 0.391996 0.410598 0.399563 0.000029 0.169348 0.250228 0.201362 0.000470 0.155041 0.242289 0.187244 0.000488 0.460217 0.456912 0.459031 0.000059 0.476976 0.473843 0.476934 0.000063 0.387500 0.405241 0.394614 0.000057 0.396493 0.415954 0.404512 0.000061 962.490000 968.560000 966.347500 344.561195 1093.830000 1086.310000 1091.040833 344.007718 7943.680000 7945.130000 7942.611667 647.877460
208 0.161713 0.248036 0.193660 0.000228 0.468896 0.465348 0.467990 0.000031 0.392100 0.411020 0.399407 0.000029 0.168465 0.256463 0.200912 0.000480 0.154962 0.239609 0.186407 0.000483 0.460153 0.457231 0.459049 0.000059 0.477639 0.473464 0.476931 0.000064 0.387231 0.407039 0.394514 0.000058 0.396970 0.415000 0.404300 0.000062 962.220000 967.400000 966.016833 350.408185 1095.910000 1084.290000 1091.358533 336.551133 7941.870000 7948.310000 7942.624633 644.112169
209 0.161340 0.247851 0.193140 0.000229 0.469039 0.465094 0.467986 0.000031 0.392114 0.410783 0.399275 0.000029 0.169422 0.252027 0.200286 0.000474 0.153258 0.243675 0.185993 0.000489 0.459944 0.456064 0.459126 0.000058 0.478133 0.474125 0.476847 0.000064 0.387314 0.405054 0.394416 0.000058 0.396914 0.416512 0.404134 0.000062 959.730000 972.240000 966.012833 351.431075 1096.020000 1084.740000 1091.269100 334.730394 7944.250000 7943.020000 7942.718067 645.936465
210 0.160531 0.246774 0.192667 0.000232 0.468921 0.466502 0.468019 0.000030 0.391824 0.411570 0.399181 0.000029 0.168775 0.251985 0.199813 0.000485 0.152287 0.241562 0.185522 0.000490 0.460233 0.456855 0.459073 0.000057 0.477610 0.476149 0.476966 0.000064 0.387368 0.405637 0.394258 0.000057 0.396279 0.417502 0.404105 0.000062 963.200000 972.040000 965.825933 352.559261 1096.460000 1085.990000 1091.097467 338.754028 7940.340000 7941.970000 7943.076600 647.164847
211 0.159814 0.245382 0.191968 0.000225 0.469448 0.465824 0.468028 0.000030 0.392040 0.410713 0.399013 0.000028 0.166252 0.251501 0.199241 0.000482 0.153376 0.239263 0.184695 0.000479 0.460006 0.457061 0.459134 0.000057 0.478890 0.474587 0.476923 0.000064 0.386568 0.405671 0.394160 0.000058 0.397512 0.415756 0.403866 0.000060 964.500000 967.310000 965.556233 352.427769 1092.480000 1082.480000 1091.299900 334.300445 7943.020000 7950.210000 7943.143867 639.354611
212 0.159554 0.246447 0.191684 0.000230 0.469925 0.466973 0.468037 0.000031 0.392332 0.411841 0.398949 0.000029 0.166262 0.254581 0.198808 0.000479 0.152846 0.238313 0.184560 0.000483 0.461179 0.458027 0.459185 0.000058 0.478671 0.475919 0.476889 0.000065 0.387450 0.407165 0.394091 0.000058 0.397215 0.416517 0.403807 0.000061 961.400000 969.660000 965.657900 354.135213 1093.990000 1085.410000 1091.338233 328.278523 7944.610000 7944.930000 7943.003867 628.378236
213 0.159076 0.244558 0.191202 0.000228 0.469122 0.465175 0.468005 0.000031 0.391610 0.410021 0.398804 0.000029 0.164726 0.253870 0.198128 0.000478 0.153427 0.235245 0.184276 0.000482 0.459860 0.457074 0.459213 0.000057 0.478384 0.473276 0.476797 0.000065 0.386076 0.406273 0.393942 0.000057 0.397144 0.413768 0.403666 0.000061 964.270000 967.420000 965.438067 357.248965 1094.080000 1084.430000 1091.385200 328.085667 7941.650000 7948.150000 7943.176733 637.481951
214 0.158728 0.244858 0.190874 0.000232 0.468820 0.466792 0.467942 0.000031 0.391297 0.411308 0.398675 0.000030 0.164629 0.249224 0.197470 0.000486 0.152828 0.240493 0.184278 0.000494 0.459658 0.457798 0.459176 0.000057 0.477982 0.475785 0.476708 0.000067 0.385901 0.405655 0.393750 0.000057 0.396693 0.416962 0.403600 0.000063 964.880000 966.760000 965.291900 356.686275 1092.890000 1084.100000 1091.539367 325.908909 7942.230000 7949.140000 7943.168733 635.836602
215 0.158431 0.243866 0.190430 0.000229 0.469566 0.466476 0.467969 0.000031 0.391782 0.410824 0.398584 0.000029 0.164382 0.251477 0.197000 0.000486 0.152481 0.236254 0.183860 0.000488 0.460942 0.457294 0.459196 0.000058 0.478190 0.475659 0.476741 0.000065 0.386802 0.405840 0.393647 0.000058 0.396763 0.415808 0.403520 0.000061 965.730000 969.190000 965.629500 356.850651 1092.660000 1086.220000 1091.582900 329.856359 7941.610000 7944.590000 7942.787600 629.698560
216 0.157541 0.244048 0.190059 0.000230 0.470102 0.466380 0.467994 0.000031 0.391962 0.410797 0.398510 0.000029 0.164004 0.249542 0.196524 0.000482 0.151078 0.238555 0.183593 0.000487 0.461226 0.457402 0.459233 0.000058 0.478979 0.475357 0.476755 0.000066 0.386920 0.405437 0.393556 0.000058 0.397003 0.416156 0.403464 0.000061 967.600000 967.970000 965.666933 358.492556 1092.370000 1085.910000 1091.556467 334.371743 7940.030000 7946.120000 7942.776600 638.815154
217 0.156997 0.243425 0.189426 0.000230 0.469045 0.466297 0.468018 0.000031 0.391033 0.410579 0.398370 0.000028 0.164527 0.246422 0.195824 0.000475 0.149467 0.240429 0.183028 0.000491 0.460344 0.457878 0.459217 0.000057 0.477746 0.474716 0.476819 0.000066 0.386390 0.405014 0.393369 0.000057 0.395676 0.416144 0.403371 0.000060 967.860000 971.180000 965.874733 352.518637 1094.680000 1088.130000 1091.554133 336.393251 7937.460000 7940.690000 7942.571133 638.739560
218 0.156712 0.242811 0.188792 0.000229 0.468735 0.465790 0.468067 0.000031 0.390730 0.410046 0.398248 0.000028 0.163696 0.249754 0.195205 0.000478 0.149728 0.235869 0.182379 0.000488 0.459960 0.456397 0.459216 0.000057 0.477511 0.475183 0.476918 0.000066 0.385894 0.404736 0.393213 0.000057 0.395565 0.415355 0.403283 0.000061 965.610000 969.150000 966.218633 351.214018 1093.790000 1084.920000 1091.515433 342.896089 7940.600000 7945.930000 7942.265933 647.636000
219 0.156220 0.242087 0.188473 0.000232 0.468473 0.466856 0.468154 0.000030 0.390410 0.410664 0.398233 0.000029 0.163617 0.250038 0.195029 0.000484 0.148824 0.234136 0.181916 0.000492 0.458973 0.458551 0.459298 0.000057 0.477973 0.475161 0.477009 0.000064 0.385134 0.406423 0.393231 0.000058 0.395686 0.414905 0.403236 0.000061 966.120000 970.070000 966.503733 343.890315 1093.700000 1085.130000 1091.443600 345.961764 7940.180000 7944.800000 7942.052667 645.529333
220 0.155395 0.241318 0.187849 0.000230 0.469048 0.466494 0.468261 0.000031 0.390634 0.410200 0.398158 0.000029 0.161832 0.249937 0.194464 0.000485 0.148957 0.232700 0.181234 0.000484 0.460996 0.457537 0.459464 0.000057 0.477100 0.475451 0.477058 0.000065 0.386205 0.405637 0.393214 0.000057 0.395064 0.414763 0.403102 0.000061 966.630000 967.730000 966.656567 341.292610 1096.240000 1084.520000 1091.355767 346.425380 7937.130000 7947.750000 7941.987667 639.778504
221 0.154652 0.240719 0.187325 0.000228 0.469884 0.466072 0.468234 0.000031 0.391076 0.409733 0.398007 0.000029 0.160794 0.244232 0.193933 0.000482 0.148509 0.237205 0.180718 0.000485 0.460956 0.456687 0.459531 0.000058 0.478813 0.475456 0.476937 0.000065 0.385915 0.403573 0.393131 0.000058 0.396237 0.415893 0.402882 0.000061 964.960000 969.050000 966.825300 343.725932 1094.240000 1082.330000 1091.199667 345.794740 7940.800000 7948.620000 7941.975033 642.532721
222 0.153803 0.240219 0.186724 0.000233 0.470215 0.466826 0.468311 0.000030 0.391112 0.410174 0.397914 0.000029 0.159827 0.244567 0.193246 0.000485 0.147779 0.235872 0.180202 0.000490 0.461403 0.458593 0.459636 0.000056 0.479026 0.475059 0.476986 0.000063 0.386009 0.405086 0.393039 0.000056 0.396214 0.415262 0.402790 0.000060 963.280000 969.140000 966.845733 348.145935 1094.930000 1082.470000 1091.068500 339.732073 7941.790000 7948.390000 7942.085767 642.963785
223 0.154216 0.241310 0.186202 0.000234 0.470305 0.466919 0.468391 0.000030 0.391283 0.410516 0.397844 0.000028 0.161178 0.251013 0.192885 0.000482 0.147254 0.231607 0.179519 0.000487 0.461125 0.458107 0.459662 0.000057 0.479485 0.475731 0.477121 0.000064 0.386139 0.406333 0.392967 0.000056 0.396427 0.414700 0.402720 0.000060 961.640000 969.840000 967.067100 348.680962 1093.900000 1085.680000 1090.963933 338.951837 7944.460000 7944.480000 7941.968967 631.930443
224 0.152950 0.239227 0.185600 0.000230 0.469427 0.465939 0.468505 0.000030 0.390308 0.409261 0.397779 0.000028 0.159595 0.242318 0.192085 0.000478 0.146305 0.236137 0.179116 0.000487 0.460218 0.457388 0.459792 0.000057 0.478636 0.474490 0.477218 0.000063 0.385062 0.403621 0.392865 0.000057 0.395553 0.414902 0.402693 0.000060 962.000000 969.200000 966.894600 348.654541 1095.310000 1082.750000 1091.122400 342.905008 7942.690000 7948.050000 7941.983000 637.707132
225 0.152386 0.239316 0.185225 0.000238 0.470675 0.465989 0.468520 0.000030 0.391103 0.409321 0.397696 0.000029 0.159161 0.246324 0.191650 0.000490 0.145612 0.232308 0.178799 0.000494 0.461382 0.457603 0.459770 0.000056 0.479968 0.474376 0.477269 0.000062 0.385827 0.404783 0.392740 0.000055 0.396379 0.413859 0.402652 0.000061 963.130000 971.690000 966.771533 345.346607 1095.070000 1083.380000 1091.024167 336.248564 7941.800000 7944.930000 7942.204300 625.165126
226 0.152249 0.239627 0.184646 0.000238 0.469888 0.466849 0.468552 0.000030 0.390478 0.410043 0.397575 0.000029 0.159175 0.247156 0.191018 0.000488 0.145322 0.232098 0.178275 0.000498 0.460739 0.457691 0.459769 0.000057 0.479036 0.476007 0.477334 0.000063 0.385348 0.405057 0.392582 0.000057 0.395608 0.415029 0.402569 0.000060 963.620000 966.710000 966.619100 336.822382 1094.810000 1084.910000 1090.975433 334.720404 7941.570000 7948.380000 7942.405467 612.569762
227 0.151863 0.239994 0.183952 0.000238 0.469816 0.466944 0.468561 0.000029 0.390328 0.410207 0.397408 0.000029 0.157863 0.246839 0.190170 0.000483 0.145864 0.233149 0.177733 0.000498 0.461292 0.457646 0.459827 0.000056 0.478340 0.476243 0.477294 0.000062 0.385434 0.404944 0.392413 0.000056 0.395221 0.415470 0.402404 0.000061 964.250000 968.640000 966.338333 328.306796 1093.190000 1084.860000 1090.890000 333.927194 7942.560000 7946.500000 7942.771667 598.863257
228 0.151266 0.237559 0.183460 0.000234 0.470513 0.465890 0.468625 0.000030 0.390701 0.408807 0.397334 0.000028 0.157668 0.243257 0.189845 0.000486 0.144864 0.231860 0.177074 0.000490 0.461260 0.456550 0.459866 0.000057 0.479765 0.475230 0.477385 0.000063 0.385362 0.403227 0.392361 0.000056 0.396040 0.414387 0.402307 0.000061 963.800000 967.270000 966.244800 307.265595 1095.200000 1085.980000 1090.979033 329.839231 7941.000000 7946.750000 7942.776167 578.816550
229 0.150995 0.236397 0.183029 0.000232 0.469979 0.466817 0.468629 0.000030 0.390233 0.409212 0.397229 0.000028 0.158569 0.242851 0.189283 0.000479 0.143422 0.229944 0.176776 0.000493 0.461339 0.457166 0.459837 0.000057 0.478620 0.476468 0.477420 0.000062 0.385646 0.403587 0.392199 0.000056 0.394820 0.414837 0.402259 0.000061 962.430000 972.060000 966.106767 301.596267 1092.830000 1085.200000 1091.194367 325.643287 7944.740000 7942.740000 7942.698867 567.513226
230 0.150590 0.237651 0.182664 0.000231 0.469687 0.466647 0.468649 0.000030 0.389913 0.409398 0.397153 0.000028 0.158168 0.243744 0.189106 0.000478 0.143012 0.231559 0.176222 0.000490 0.460814 0.458879 0.459869 0.000057 0.478559 0.474417 0.477429 0.000062 0.385153 0.405095 0.392179 0.000057 0.394673 0.413702 0.402127 0.000060 962.420000 968.930000 965.856600 292.370895 1096.030000 1083.140000 1091.214367 324.600659 7941.550000 7947.930000 7942.929033 557.221071
231 0.150169 0.236148 0.182369 0.000232 0.470028 0.465843 0.468689 0.000030 0.390064 0.408419 0.397109 0.000029 0.157396 0.244960 0.188976 0.000490 0.142943 0.227336 0.175762 0.000490 0.461133 0.456831 0.459875 0.000056 0.478924 0.474856 0.477503 0.000063 0.385199 0.403863 0.392150 0.000057 0.394928 0.412976 0.402067 0.000061 961.950000 971.170000 965.662733 294.492612 1092.970000 1088.060000 1090.994000 314.838358 7945.080000 7940.770000 7943.343267 542.850165
232 0.149557 0.236138 0.181984 0.000238 0.469969 0.466673 0.468647 0.000030 0.389866 0.409039 0.396981 0.000029 0.155717 0.249379 0.188738 0.000502 0.143398 0.222897 0.175229 0.000498 0.461351 0.457921 0.459828 0.000057 0.478587 0.475424 0.477466 0.000062 0.384943 0.405786 0.392055 0.000058 0.394790 0.412292 0.401907 0.000060 963.900000 969.950000 965.448933 296.812306 1094.060000 1086.750000 1090.954400 307.408977 7942.040000 7943.300000 7943.596667 542.293387
233 0.149150 0.236094 0.181684 0.000236 0.469765 0.467915 0.468684 0.000030 0.389611 0.409959 0.396934 0.000028 0.155303 0.248126 0.188559 0.000502 0.142998 0.224061 0.174809 0.000497 0.460557 0.458970 0.459762 0.000057 0.478973 0.476859 0.477605 0.000062 0.384243 0.406259 0.391962 0.000058 0.394979 0.413660 0.401906 0.000059 962.280000 966.920000 965.330400 301.445214 1094.190000 1086.340000 1090.956100 299.358693 7943.530000 7946.740000 7943.713500 542.840566
234 0.148805 0.237858 0.181346 0.000237 0.470399 0.467682 0.468596 0.000030 0.390001 0.410226 0.396783 0.000029 0.155154 0.247378 0.188261 0.000507 0.142457 0.228337 0.174430 0.000500 0.460775 0.458875 0.459590 0.000058 0.480023 0.476490 0.477601 0.000062 0.384370 0.406001 0.391758 0.000060 0.395631 0.414451 0.401809 0.000061 962.680000 972.330000 965.201967 307.005144 1095.490000 1085.570000 1091.007600 296.156612 7941.830000 7942.100000 7943.790433 544.932373
235 0.147935 0.235065 0.180933 0.000236 0.469397 0.467486 0.468593 0.000030 0.389031 0.409381 0.396678 0.000029 0.153756 0.242771 0.187694 0.000506 0.142114 0.227359 0.174171 0.000500 0.460246 0.457966 0.459571 0.000058 0.478548 0.477005 0.477615 0.000062 0.383624 0.404168 0.391602 0.000060 0.394439 0.414594 0.401754 0.000061 962.090000 970.800000 964.960800 309.698484 1096.040000 1088.600000 1090.826267 296.414235 7941.870000 7940.600000 7944.212933 547.334927
236 0.147393 0.236179 0.180526 0.000241 0.469285 0.466505 0.468599 0.000030 0.388812 0.408923 0.396580 0.000029 0.153134 0.237186 0.187338 0.000512 0.141652 0.235171 0.173713 0.000506 0.460299 0.455957 0.459570 0.000059 0.478270 0.477053 0.477627 0.000062 0.383508 0.401264 0.391512 0.000059 0.394116 0.416582 0.401648 0.000060 958.600000 970.750000 964.918467 310.981504 1096.420000 1086.710000 1090.658867 305.809617 7944.980000 7942.540000 7944.422667 555.586098
237 0.147164 0.235361 0.179913 0.000243 0.469558 0.466094 0.468619 0.000030 0.388960 0.408411 0.396443 0.000029 0.152355 0.241401 0.186678 0.000513 0.141973 0.229321 0.173148 0.000511 0.460421 0.456379 0.459542 0.000058 0.478695 0.475809 0.477697 0.000061 0.383405 0.402635 0.391326 0.000059 0.394515 0.414187 0.401560 0.000060 962.580000 967.060000 964.505067 314.517610 1095.540000 1086.470000 1090.779200 295.978205 7941.880000 7946.470000 7944.715733 541.708643
238 0.146689 0.234923 0.179345 0.000241 0.469724 0.466494 0.468654 0.000030 0.388965 0.408601 0.396327 0.000029 0.152194 0.243577 0.186176 0.000521 0.141183 0.226269 0.172514 0.000497 0.461321 0.458214 0.459533 0.000058 0.478128 0.474774 0.477776 0.000061 0.384039 0.404555 0.391194 0.000060 0.393892 0.412648 0.401460 0.000060 961.380000 969.570000 964.173300 319.643021 1095.400000 1087.420000 1090.967433 294.832684 7943.220000 7943.010000 7944.859267 537.423956
239 0.146119 0.234273 0.178714 0.000242 0.468726 0.467474 0.468699 0.000030 0.388074 0.409174 0.396203 0.000029 0.152029 0.240049 0.185365 0.000516 0.140209 0.228498 0.172064 0.000496 0.459289 0.457305 0.459668 0.000058 0.478162 0.477643 0.477729 0.000061 0.382474 0.402991 0.391092 0.000058 0.393674 0.415357 0.401313 0.000060 960.000000 965.750000 964.012767 322.343571 1094.600000 1083.690000 1090.964433 297.608122 7945.400000 7950.560000 7945.022800 536.633692
240 0.146018 0.233676 0.178116 0.000241 0.469074 0.466125 0.468700 0.000030 0.388310 0.408012 0.396054 0.000029 0.151056 0.239552 0.184526 0.000510 0.140979 0.227799 0.171706 0.000497 0.460599 0.457149 0.459684 0.000058 0.477548 0.475100 0.477716 0.000062 0.383214 0.402750 0.390894 0.000058 0.393405 0.413275 0.401214 0.000061 960.840000 967.230000 963.717400 320.034775 1093.350000 1085.620000 1091.111133 298.327913 7945.810000 7947.150000 7945.171467 544.280516
241 0.145063 0.233480 0.177564 0.000242 0.469942 0.466884 0.468746 0.000030 0.388723 0.408533 0.395950 0.000029 0.149339 0.234543 0.183767 0.000511 0.140786 0.232417 0.171361 0.000490 0.461180 0.456998 0.459766 0.000058 0.478705 0.476770 0.477726 0.000062 0.383220 0.401384 0.390766 0.000058 0.394225 0.415682 0.401134 0.000061 961.990000 967.420000 963.681100 320.238802 1095.810000 1084.880000 1091.278700 304.606236 7942.200000 7947.700000 7945.040200 552.717165
242 0.144922 0.230850 0.176908 0.000234 0.470630 0.467222 0.468780 0.000029 0.389203 0.408129 0.395812 0.000028 0.150971 0.234247 0.183154 0.000502 0.138874 0.227453 0.170662 0.000475 0.462402 0.458237 0.459825 0.000057 0.478857 0.476208 0.477734 0.000062 0.384545 0.402239 0.390658 0.000057 0.393861 0.414019 0.400966 0.000060 965.660000 965.750000 963.681267 320.275748 1095.070000 1085.520000 1091.298467 304.543533 7939.270000 7948.730000 7945.020267 552.703920
243 0.144462 0.233149 0.176523 0.000239 0.469454 0.465964 0.468838 0.000030 0.388206 0.407760 0.395759 0.000029 0.149461 0.240613 0.182423 0.000500 0.139462 0.225685 0.170624 0.000485 0.460882 0.456523 0.459978 0.000057 0.478025 0.475405 0.477697 0.000062 0.383027 0.402546 0.390589 0.000058 0.393384 0.412975 0.400929 0.000060 962.240000 966.090000 963.752733 324.955303 1095.570000 1085.000000 1091.308167 305.525337 7942.190000 7948.910000 7944.939100 558.654421
244 0.143766 0.231294 0.176309 0.000239 0.469184 0.468026 0.468795 0.000029 0.387830 0.408843 0.395673 0.000029 0.148068 0.236551 0.181910 0.000499 0.139465 0.226036 0.170707 0.000492 0.460270 0.459612 0.459895 0.000057 0.478099 0.476441 0.477695 0.000062 0.382220 0.403847 0.390399 0.000058 0.393440 0.413839 0.400948 0.000060 961.950000 968.810000 963.813633 324.183097 1098.370000 1082.410000 1091.399567 307.658170 7939.680000 7948.780000 7944.786800 566.765607
245 0.143857 0.230118 0.175952 0.000238 0.469768 0.466117 0.468794 0.000029 0.388290 0.407117 0.395584 0.000029 0.149887 0.232131 0.181463 0.000494 0.137827 0.228104 0.170441 0.000492 0.460620 0.456583 0.459915 0.000057 0.478916 0.475650 0.477673 0.000061 0.382937 0.400470 0.390302 0.000058 0.393643 0.413764 0.400865 0.000059 963.250000 967.730000 963.790400 322.914922 1096.540000 1084.780000 1091.688100 308.192684 7940.210000 7947.490000 7944.521500 569.700645
246 0.143544 0.230161 0.175593 0.000240 0.470215 0.467898 0.468803 0.000029 0.388547 0.408464 0.395500 0.000029 0.148248 0.236067 0.181037 0.000505 0.138840 0.224256 0.170148 0.000495 0.460514 0.459455 0.459872 0.000058 0.479916 0.476341 0.477733 0.000061 0.382448 0.403608 0.390164 0.000059 0.394647 0.413319 0.400837 0.000061 963.750000 966.770000 963.924767 324.880304 1095.080000 1085.980000 1091.860633 311.864578 7941.170000 7947.250000 7944.214600 581.644379
247 0.142565 0.230333 0.175194 0.000242 0.469884 0.467864 0.468823 0.000029 0.388055 0.408481 0.395416 0.000029 0.146693 0.237562 0.180394 0.000497 0.138437 0.223105 0.169994 0.000500 0.460959 0.459570 0.459902 0.000057 0.478810 0.476158 0.477745 0.000062 0.382393 0.404068 0.390025 0.000058 0.393716 0.412895 0.400807 0.000061 962.080000 967.230000 963.992200 330.350879 1096.600000 1085.780000 1092.061433 314.217941 7941.320000 7946.990000 7943.946367 592.573233
248 0.142554 0.227107 0.174809 0.000238 0.469391 0.467854 0.468810 0.000029 0.387682 0.407667 0.395310 0.000029 0.147332 0.235162 0.179920 0.000497 0.137777 0.219052 0.169697 0.000498 0.460767 0.458955 0.459860 0.000057 0.478015 0.476754 0.477761 0.000063 0.382408 0.403006 0.389875 0.000058 0.392955 0.412328 0.400745 0.000060 965.300000 967.620000 964.164433 328.045695 1095.880000 1088.210000 1092.173400 318.450683 7938.820000 7944.170000 7943.662167 585.907184
249 0.141828 0.229147 0.174429 0.000243 0.469842 0.467463 0.468798 0.000029 0.387839 0.407884 0.395206 0.000029 0.146559 0.227931 0.179694 0.000502 0.137098 0.230362 0.169163 0.000514 0.460590 0.459180 0.459798 0.000056 0.479095 0.475746 0.477798 0.000062 0.382082 0.401367 0.389772 0.000058 0.393596 0.414400 0.400639 0.000061 962.550000 967.800000 964.538800 330.274528 1094.820000 1085.180000 1092.267700 325.857452 7942.630000 7947.020000 7943.193500 587.783713
250 0.141530 0.229259 0.174064 0.000245 0.470264 0.466206 0.468810 0.000029 0.388081 0.406969 0.395124 0.000029 0.145401 0.233457 0.179378 0.000510 0.137659 0.225062 0.168751 0.000516 0.462104 0.456625 0.459862 0.000056 0.478424 0.475786 0.477759 0.000062 0.382928 0.400833 0.389741 0.000058 0.393233 0.413105 0.400507 0.000062 963.760000 967.060000 964.623900 330.617105 1097.480000 1085.040000 1092.536067 324.320679 7938.760000 7947.900000 7942.840033 575.436596
251 0.141081 0.229894 0.173545 0.000244 0.470116 0.467266 0.468786 0.000029 0.387857 0.407923 0.394976 0.000029 0.145907 0.239029 0.178873 0.000509 0.136255 0.220759 0.168218 0.000509 0.461236 0.456900 0.459812 0.000055 0.478995 0.477632 0.477759 0.000064 0.382404 0.402432 0.389577 0.000057 0.393310 0.413414 0.400374 0.000062 961.680000 970.810000 964.723100 334.241919 1096.320000 1084.110000 1092.909533 323.142955 7942.000000 7945.080000 7942.367367 569.255264
252 0.140740 0.229532 0.172981 0.000244 0.470053 0.467014 0.468826 0.000029 0.387724 0.407644 0.394865 0.000029 0.145726 0.230908 0.178138 0.000501 0.135753 0.228156 0.167824 0.000516 0.462057 0.457993 0.459860 0.000056 0.478048 0.476036 0.477793 0.000063 0.382975 0.401221 0.389429 0.000058 0.392474 0.414066 0.400301 0.000062 959.020000 969.830000 964.588767 329.732690 1096.550000 1083.760000 1093.156400 322.412149 7944.430000 7946.410000 7942.254833 562.303421
253 0.140447 0.227423 0.172629 0.000241 0.469618 0.467137 0.468744 0.000030 0.387325 0.407208 0.394715 0.000029 0.145743 0.233861 0.177869 0.000500 0.135151 0.220986 0.167389 0.000520 0.460250 0.458514 0.459782 0.000057 0.478986 0.475759 0.477705 0.000064 0.381623 0.402351 0.389304 0.000058 0.393027 0.412066 0.400126 0.000062 960.440000 967.760000 964.673600 330.822738 1095.620000 1090.030000 1093.307500 319.181619 7943.940000 7942.210000 7942.018900 567.651077
254 0.140289 0.225626 0.172230 0.000240 0.469801 0.466544 0.468744 0.000030 0.387423 0.406315 0.394615 0.000029 0.145863 0.230084 0.177606 0.000498 0.134715 0.221168 0.166854 0.000516 0.461212 0.458901 0.459706 0.000057 0.478390 0.474188 0.477781 0.000064 0.382375 0.401697 0.389181 0.000058 0.392472 0.410933 0.400049 0.000061 960.310000 970.520000 964.658500 332.726771 1098.840000 1088.100000 1093.429000 323.211363 7940.850000 7941.380000 7941.912500 567.358709
255 0.139976 0.228841 0.171919 0.000241 0.470702 0.467304 0.468740 0.000030 0.388021 0.407688 0.394535 0.000029 0.144970 0.233635 0.177341 0.000505 0.134982 0.224047 0.166498 0.000512 0.461993 0.458932 0.459746 0.000058 0.479412 0.475676 0.477733 0.000063 0.382737 0.402608 0.389145 0.000058 0.393305 0.412769 0.399924 0.000061 958.900000 966.360000 964.519033 327.784827 1096.600000 1085.690000 1093.651700 319.571322 7944.500000 7947.950000 7941.829267 563.350399
256 0.139286 0.227590 0.171458 0.000238 0.470566 0.466239 0.468782 0.000029 0.387746 0.406577 0.394451 0.000029 0.144573 0.231938 0.176867 0.000501 0.133998 0.223241 0.166048 0.000506 0.461782 0.458257 0.459758 0.000057 0.479350 0.474221 0.477806 0.000062 0.382480 0.401677 0.389035 0.000057 0.393012 0.411476 0.399866 0.000059 960.490000 968.670000 964.178500 328.305772 1096.080000 1090.280000 1093.648200 323.574711 7943.430000 7941.050000 7942.173300 563.906710
257 0.139316 0.226507 0.171107 0.000238 0.469990 0.467208 0.468781 0.000030 0.387322 0.407032 0.394362 0.000029 0.144554 0.231752 0.176534 0.000501 0.134077 0.221262 0.165680 0.000508 0.461775 0.458146 0.459750 0.000058 0.478206 0.476269 0.477812 0.000063 0.382470 0.401548 0.388946 0.000058 0.392174 0.412518 0.399779 0.000060 958.080000 971.220000 964.043433 323.392960 1098.360000 1085.180000 1093.721300 326.112850 7943.560000 7943.600000 7942.235267 562.549925
258 0.139081 0.225695 0.170910 0.000236 0.469419 0.467658 0.468821 0.000029 0.386835 0.407167 0.394343 0.000029 0.144193 0.231688 0.176212 0.000502 0.133968 0.219701 0.165609 0.000508 0.460658 0.458564 0.459780 0.000058 0.478180 0.476752 0.477862 0.000062 0.381542 0.401845 0.388888 0.000058 0.392127 0.412489 0.399799 0.000059 959.980000 968.500000 963.735467 323.208858 1098.810000 1086.890000 1093.730900 333.452033 7941.210000 7944.610000 7942.533633 571.741148
259 0.138004 0.224207 0.170752 0.000235 0.470137 0.468155 0.468856 0.000029 0.387104 0.407168 0.394330 0.000029 0.143550 0.228450 0.176087 0.000502 0.132458 0.219965 0.165417 0.000499 0.461212 0.458265 0.459803 0.000058 0.479063 0.478046 0.477909 0.000060 0.381796 0.400811 0.388874 0.000058 0.392412 0.413525 0.399786 0.000060 959.790000 967.250000 963.420833 327.814548 1099.400000 1087.700000 1093.897500 337.719770 7940.810000 7945.050000 7942.681667 591.117020
260 0.138380 0.225402 0.170714 0.000239 0.470002 0.467169 0.468847 0.000029 0.387096 0.406727 0.394314 0.000029 0.143893 0.229640 0.175871 0.000502 0.132868 0.221164 0.165558 0.000512 0.459699 0.457870 0.459752 0.000058 0.480304 0.476468 0.477942 0.000061 0.380747 0.400812 0.388782 0.000058 0.393445 0.412642 0.399846 0.000060 962.360000 967.880000 963.643600 335.373101 1098.390000 1087.010000 1094.095667 336.361617 7939.250000 7945.110000 7942.260733 593.995568
261 0.138198 0.226512 0.170415 0.000243 0.469794 0.466404 0.468795 0.000030 0.386895 0.406431 0.394200 0.000029 0.143048 0.226839 0.175408 0.000495 0.133349 0.226185 0.165422 0.000522 0.460754 0.458114 0.459711 0.000058 0.478834 0.474695 0.477880 0.000062 0.381328 0.400295 0.388635 0.000058 0.392463 0.412567 0.399766 0.000061 961.320000 969.420000 963.695867 341.466839 1102.310000 1090.380000 1094.361800 340.833975 7936.370000 7940.200000 7941.942333 603.816522
262 0.137802 0.225342 0.170030 0.000242 0.470127 0.466513 0.468776 0.000029 0.387046 0.406220 0.394089 0.000029 0.142781 0.232836 0.175084 0.000495 0.132822 0.217848 0.164976 0.000518 0.461594 0.458329 0.459649 0.000057 0.478660 0.474698 0.477903 0.000062 0.381891 0.401956 0.388508 0.000057 0.392201 0.410485 0.399671 0.000061 964.430000 962.180000 963.707733 338.876716 1100.600000 1089.000000 1094.751233 345.719315 7934.970000 7948.820000 7941.541033 612.344437
263 0.137101 0.225605 0.169646 0.000244 0.470288 0.467024 0.468796 0.000030 0.386991 0.406669 0.394009 0.000029 0.142608 0.227073 0.174842 0.000497 0.131595 0.224137 0.164450 0.000519 0.461700 0.458136 0.459625 0.000058 0.478875 0.475911 0.477968 0.000062 0.381927 0.400370 0.388429 0.000058 0.392055 0.412968 0.399588 0.000061 962.870000 967.000000 963.916567 336.810657 1098.310000 1089.040000 1095.258333 335.800465 7938.820000 7943.960000 7940.825100 601.096904
264 0.136828 0.224076 0.169364 0.000246 0.470190 0.467708 0.468800 0.000030 0.386849 0.406800 0.393941 0.000029 0.142156 0.225403 0.174684 0.000506 0.131500 0.222748 0.164043 0.000518 0.461030 0.458914 0.459585 0.000058 0.479349 0.476501 0.478015 0.000062 0.381312 0.400536 0.388360 0.000059 0.392387 0.413063 0.399522 0.000060 962.520000 965.180000 964.053567 340.518107 1096.950000 1088.100000 1095.344400 331.263137 7940.530000 7946.720000 7940.602033 601.782721
265 0.136473 0.224488 0.169049 0.000244 0.470143 0.466886 0.468819 0.000030 0.386725 0.406286 0.393877 0.000029 0.141545 0.224365 0.174366 0.000507 0.131402 0.224612 0.163733 0.000522 0.461554 0.457884 0.459590 0.000059 0.478731 0.475887 0.478049 0.000062 0.381552 0.399504 0.388284 0.000059 0.391899 0.413068 0.399470 0.000061 962.810000 967.890000 964.219000 340.753822 1101.500000 1086.960000 1095.504100 328.663389 7935.690000 7945.150000 7940.276900 606.011686
266 0.136230 0.226085 0.168817 0.000244 0.469717 0.467690 0.468876 0.000030 0.386345 0.407288 0.393861 0.000029 0.142000 0.229986 0.174079 0.000514 0.130460 0.222184 0.163554 0.000514 0.460837 0.458204 0.459689 0.000059 0.478597 0.477175 0.478063 0.000061 0.381127 0.401150 0.388287 0.000059 0.391563 0.413427 0.399436 0.000060 960.450000 965.130000 964.234867 335.388817 1103.540000 1087.030000 1095.578100 318.590207 7936.010000 7947.840000 7940.187033 595.496891
267 0.135612 0.226699 0.168652 0.000249 0.469878 0.467165 0.468848 0.000029 0.386311 0.407049 0.393799 0.000029 0.141226 0.228154 0.173940 0.000518 0.129999 0.225245 0.163364 0.000522 0.461516 0.457889 0.459662 0.000058 0.478239 0.476441 0.478033 0.000061 0.381444 0.400455 0.388231 0.000059 0.391179 0.413642 0.399366 0.000060 960.690000 965.060000 964.298133 336.034764 1102.360000 1090.130000 1095.446133 316.117088 7936.950000 7944.810000 7940.255733 589.913898
268 0.135678 0.224109 0.168074 0.000249 0.470196 0.465783 0.468908 0.000029 0.386566 0.405364 0.393699 0.000029 0.141866 0.225773 0.173303 0.000510 0.129490 0.222446 0.162844 0.000519 0.460954 0.456358 0.459768 0.000058 0.479437 0.475208 0.478048 0.000060 0.381182 0.398712 0.388152 0.000058 0.391950 0.412017 0.399247 0.000060 962.170000 965.110000 964.198900 334.817722 1100.670000 1090.650000 1095.611800 303.001872 7937.160000 7944.240000 7940.189300 577.461488
269 0.135037 0.224955 0.167640 0.000249 0.470640 0.466454 0.468939 0.000030 0.386739 0.406079 0.393614 0.000029 0.140333 0.231601 0.172729 0.000510 0.129740 0.218309 0.162550 0.000520 0.462258 0.457928 0.459832 0.000058 0.479021 0.474980 0.478046 0.000061 0.381777 0.401346 0.388056 0.000058 0.391701 0.410812 0.399172 0.000060 959.560000 965.790000 964.102100 336.808638 1102.870000 1090.960000 1095.790833 299.479665 7937.570000 7943.250000 7940.107067 573.200293
270 0.134817 0.222006 0.167143 0.000246 0.471469 0.467668 0.469000 0.000029 0.387306 0.406253 0.393536 0.000029 0.140759 0.228378 0.172349 0.000500 0.128875 0.215635 0.161937 0.000507 0.463636 0.457804 0.459954 0.000057 0.479302 0.477533 0.478046 0.000061 0.382917 0.400448 0.388053 0.000057 0.391695 0.412058 0.399019 0.000060 961.030000 966.030000 964.203200 335.475044 1097.620000 1089.940000 1095.860500 286.320736 7941.350000 7944.030000 7939.936300 564.002813
271 0.134755 0.221626 0.166843 0.000244 0.469424 0.466633 0.469029 0.000029 0.385757 0.405381 0.393482 0.000028 0.141175 0.225581 0.172325 0.000500 0.128335 0.217671 0.161362 0.000508 0.460800 0.457859 0.460017 0.000057 0.478047 0.475406 0.478040 0.000060 0.380894 0.399790 0.388094 0.000057 0.390619 0.410972 0.398871 0.000060 961.570000 968.830000 963.990667 333.772145 1101.630000 1092.520000 1095.935767 288.491439 7936.800000 7938.650000 7940.073567 567.600398
272 0.134417 0.222674 0.166639 0.000243 0.470980 0.467936 0.469073 0.000029 0.386839 0.406621 0.393464 0.000028 0.142023 0.225166 0.172041 0.000498 0.126810 0.220182 0.161237 0.000514 0.461771 0.458808 0.460111 0.000058 0.480188 0.477064 0.478035 0.000060 0.381834 0.400398 0.388093 0.000058 0.391844 0.412844 0.398835 0.000060 962.190000 965.240000 963.872933 327.642581 1101.450000 1090.610000 1095.965867 286.505189 7936.360000 7944.150000 7940.161200 563.597605
273 0.134103 0.222620 0.166474 0.000248 0.470018 0.466181 0.469122 0.000029 0.386039 0.405291 0.393460 0.000029 0.139947 0.223375 0.172015 0.000501 0.128260 0.221866 0.160932 0.000522 0.460575 0.456398 0.460170 0.000057 0.479461 0.475964 0.478073 0.000061 0.380418 0.398142 0.388131 0.000058 0.391661 0.412439 0.398788 0.000060 962.660000 967.240000 963.827433 326.523527 1099.060000 1084.920000 1095.941567 289.058448 7938.280000 7947.840000 7940.231000 576.452556
274 0.133325 0.224584 0.166078 0.000250 0.470886 0.466398 0.469123 0.000029 0.386495 0.405945 0.393362 0.000029 0.139080 0.231452 0.171770 0.000508 0.127570 0.217716 0.160386 0.000517 0.461202 0.456600 0.460152 0.000057 0.480569 0.476196 0.478094 0.000061 0.380672 0.400313 0.388057 0.000059 0.392319 0.411576 0.398667 0.000059 961.780000 967.160000 963.764433 328.553308 1099.480000 1092.410000 1095.893300 287.085453 7938.740000 7940.430000 7940.342267 585.202989
275 0.133085 0.222683 0.165515 0.000251 0.470622 0.466959 0.469166 0.000029 0.386238 0.405890 0.393254 0.000029 0.140291 0.227504 0.171380 0.000507 0.125880 0.217862 0.159651 0.000519 0.460405 0.457974 0.460160 0.000057 0.480838 0.475943 0.478173 0.000060 0.380377 0.400357 0.387965 0.000059 0.392099 0.411423 0.398543 0.000059 961.620000 966.710000 963.769767 330.921719 1101.490000 1090.650000 1095.928533 286.061804 7936.890000 7942.640000 7940.301700 592.692992
276 0.133308 0.220725 0.165152 0.000248 0.470505 0.467401 0.469147 0.000029 0.386206 0.405732 0.393149 0.000029 0.139737 0.230848 0.171438 0.000512 0.126879 0.210601 0.158867 0.000512 0.462067 0.458093 0.460153 0.000057 0.478943 0.476709 0.478142 0.000059 0.381484 0.401282 0.387974 0.000059 0.390927 0.410182 0.398323 0.000058 960.980000 965.320000 963.954067 332.641614 1098.140000 1090.200000 1095.925500 291.069079 7940.880000 7944.480000 7940.120433 595.174733
277 0.132526 0.222181 0.164688 0.000248 0.470209 0.468014 0.469141 0.000029 0.385788 0.406556 0.393028 0.000029 0.139401 0.233921 0.170969 0.000516 0.125651 0.210441 0.158406 0.000509 0.461532 0.458821 0.460180 0.000055 0.478886 0.477207 0.478102 0.000060 0.380999 0.402596 0.387878 0.000058 0.390577 0.410516 0.398178 0.000059 962.240000 968.780000 963.939167 326.925548 1101.380000 1088.540000 1096.074867 294.081991 7936.380000 7942.680000 7939.985967 587.102505
278 0.131902 0.219720 0.164322 0.000247 0.470563 0.467640 0.469188 0.000029 0.385898 0.405660 0.392972 0.000028 0.139214 0.230722 0.170578 0.000500 0.124590 0.208718 0.158066 0.000520 0.461599 0.459265 0.460167 0.000056 0.479527 0.476015 0.478210 0.000059 0.381003 0.402129 0.387770 0.000058 0.390793 0.409191 0.398174 0.000059 961.650000 967.210000 963.715800 326.537839 1099.720000 1090.200000 1095.811567 290.307437 7938.630000 7942.590000 7940.472633 578.280274
279 0.131070 0.220797 0.163844 0.000249 0.470285 0.467710 0.469133 0.000029 0.385481 0.405982 0.392811 0.000029 0.138009 0.226250 0.170398 0.000508 0.124130 0.215344 0.157291 0.000520 0.460714 0.457562 0.460076 0.000056 0.479856 0.477858 0.478190 0.000059 0.380038 0.399734 0.387657 0.000058 0.390924 0.412230 0.397965 0.000060 962.180000 968.540000 963.543233 325.090896 1101.190000 1092.320000 1095.626867 292.394632 7936.630000 7939.140000 7940.829900 575.374916
280 0.130770 0.222253 0.163544 0.000247 0.469779 0.466840 0.469211 0.000029 0.385027 0.405693 0.392794 0.000029 0.139580 0.223055 0.170184 0.000505 0.121961 0.221452 0.156903 0.000517 0.460175 0.457164 0.460156 0.000056 0.479383 0.476516 0.478266 0.000060 0.380026 0.398637 0.387663 0.000058 0.390027 0.412750 0.397925 0.000060 960.270000 968.850000 963.282667 320.940853 1099.400000 1092.080000 1095.732800 290.978084 7940.330000 7939.070000 7940.984533 572.266281
281 0.131273 0.220043 0.163199 0.000244 0.470313 0.468116 0.469156 0.000029 0.385553 0.406098 0.392667 0.000029 0.139377 0.226409 0.169862 0.000500 0.123169 0.213677 0.156537 0.000517 0.461445 0.460152 0.460174 0.000057 0.479182 0.476080 0.478138 0.000059 0.380928 0.401716 0.387596 0.000059 0.390179 0.410479 0.397738 0.000059 959.860000 966.440000 963.002833 316.751142 1098.900000 1090.640000 1095.557433 281.275647 7941.240000 7942.920000 7941.439733 562.641113
282 0.130447 0.219001 0.162969 0.000246 0.470157 0.468319 0.469139 0.000029 0.385230 0.405989 0.392596 0.000029 0.139091 0.222512 0.169804 0.000503 0.121803 0.215490 0.156134 0.000523 0.461804 0.459490 0.460084 0.000056 0.478510 0.477147 0.478193 0.000059 0.381126 0.400246 0.387514 0.000059 0.389334 0.411733 0.397678 0.000060 960.770000 966.600000 962.855633 322.972843 1098.520000 1091.280000 1095.460533 282.570815 7940.710000 7942.120000 7941.683833 578.427522
283 0.130104 0.218507 0.162679 0.000247 0.469570 0.467848 0.469107 0.000029 0.384704 0.405513 0.392500 0.000029 0.138069 0.225264 0.169647 0.000507 0.122139 0.211749 0.155710 0.000523 0.460725 0.459664 0.460072 0.000057 0.478415 0.476033 0.478142 0.000060 0.380061 0.401064 0.387466 0.000059 0.389346 0.409962 0.397534 0.000060 959.580000 967.070000 962.856600 330.823520 1099.870000 1089.170000 1095.242100 285.073481 7940.550000 7943.760000 7941.901300 591.097510
284 0.130114 0.218471 0.162354 0.000244 0.470204 0.468499 0.469082 0.000029 0.385181 0.405992 0.392400 0.000029 0.137281 0.223376 0.169453 0.000504 0.122948 0.213567 0.155256 0.000518 0.461776 0.459854 0.460079 0.000058 0.478631 0.477144 0.478086 0.000060 0.380652 0.400735 0.387422 0.000059 0.389711 0.411250 0.397378 0.000060 960.220000 966.180000 962.961700 336.896034 1097.800000 1088.470000 1095.234400 284.542926 7941.980000 7945.350000 7941.803900 605.926893
285 0.129987 0.218107 0.162319 0.000242 0.469934 0.466751 0.469059 0.000030 0.384947 0.404590 0.392374 0.000029 0.135804 0.228491 0.169493 0.000510 0.124171 0.207724 0.155146 0.000518 0.460657 0.458165 0.460033 0.000058 0.479211 0.475338 0.478086 0.000060 0.379444 0.400746 0.387398 0.000060 0.390451 0.408434 0.397351 0.000060 958.290000 967.480000 962.834800 341.162281 1100.290000 1087.130000 1095.182867 290.900815 7941.420000 7945.390000 7941.982333 621.737632
286 0.129768 0.219134 0.162298 0.000243 0.470370 0.467895 0.468996 0.000030 0.385220 0.405705 0.392322 0.000029 0.136320 0.225951 0.169650 0.000512 0.123216 0.212318 0.154946 0.000526 0.460122 0.458846 0.459906 0.000059 0.480619 0.476944 0.478086 0.000059 0.379171 0.400622 0.387342 0.000060 0.391268 0.410788 0.397301 0.000059 957.880000 969.210000 962.811567 348.749497 1099.830000 1089.980000 1095.125500 294.526670 7942.290000 7940.810000 7942.062933 638.018611
287 0.129141 0.217166 0.162178 0.000246 0.469996 0.467375 0.469020 0.000029 0.384782 0.404823 0.392310 0.000029 0.137015 0.226452 0.169721 0.000516 0.121267 0.207881 0.154635 0.000526 0.461130 0.458104 0.459917 0.000059 0.478862 0.476646 0.478124 0.000059 0.380101 0.400191 0.387368 0.000060 0.389463 0.409455 0.397252 0.000059 960.680000 966.640000 962.434900 349.418797 1098.110000 1090.970000 1094.953067 294.433464 7941.210000 7942.390000 7942.612033 644.800682
288 0.129172 0.216748 0.162169 0.000252 0.470573 0.467133 0.468922 0.000029 0.385222 0.404537 0.392234 0.000030 0.137164 0.227738 0.169700 0.000524 0.121179 0.205758 0.154638 0.000538 0.461321 0.458482 0.459751 0.000059 0.479824 0.475784 0.478094 0.000058 0.380282 0.400796 0.387238 0.000060 0.390163 0.408278 0.397230 0.000060 958.840000 966.460000 961.929567 345.479202 1098.280000 1088.390000 1094.892167 296.285080 7942.880000 7945.150000 7943.178267 648.484356
289 0.128451 0.218037 0.161878 0.000253 0.470000 0.467278 0.468961 0.000030 0.384613 0.404968 0.392191 0.000030 0.136883 0.225038 0.169474 0.000530 0.120020 0.211036 0.154283 0.000531 0.460979 0.456982 0.459689 0.000060 0.479022 0.477573 0.478234 0.000060 0.379955 0.398996 0.387135 0.000060 0.389271 0.410939 0.397246 0.000061 959.410000 967.240000 961.514367 339.797986 1099.580000 1087.200000 1094.946100 300.577804 7941.010000 7945.560000 7943.539533 654.807449
290 0.128225 0.217073 0.161593 0.000251 0.469992 0.466054 0.468872 0.000030 0.384550 0.403809 0.392052 0.000030 0.136103 0.224157 0.169058 0.000529 0.120346 0.209989 0.154128 0.000537 0.461327 0.457382 0.459678 0.000060 0.478656 0.474726 0.478065 0.000060 0.380021 0.399076 0.387023 0.000061 0.389079 0.408542 0.397081 0.000061 958.580000 966.570000 960.997233 338.043228 1099.360000 1089.800000 1095.079033 295.906111 7942.060000 7943.630000 7943.923733 652.659065
291 0.128210 0.216393 0.161341 0.000250 0.470332 0.467486 0.468938 0.000030 0.384802 0.404712 0.392039 0.000030 0.135689 0.219595 0.168695 0.000520 0.120731 0.213191 0.153987 0.000544 0.461096 0.458074 0.459656 0.000059 0.479569 0.476897 0.478221 0.000060 0.379744 0.398455 0.386916 0.000060 0.389860 0.410971 0.397162 0.000062 955.510000 963.010000 960.553800 333.552172 1099.810000 1085.640000 1095.207633 297.588098 7944.680000 7951.350000 7944.238567 645.983957
292 0.127566 0.216319 0.160963 0.000252 0.471235 0.466331 0.468918 0.000030 0.385317 0.403828 0.391930 0.000029 0.136386 0.220990 0.168150 0.000518 0.118745 0.211647 0.153776 0.000550 0.461935 0.455879 0.459676 0.000059 0.480534 0.476783 0.478160 0.000060 0.380548 0.397157 0.386795 0.000059 0.390087 0.410499 0.397064 0.000061 957.120000 966.480000 960.297267 333.168170 1098.380000 1087.550000 1095.387867 300.150028 7944.500000 7945.970000 7944.314867 655.922971
293 0.126992 0.216068 0.160605 0.000253 0.469464 0.467393 0.468882 0.000030 0.383846 0.404562 0.391812 0.000030 0.135224 0.222624 0.168030 0.000526 0.118760 0.209511 0.153179 0.000545 0.460596 0.458711 0.459703 0.000058 0.478332 0.476074 0.478060 0.000061 0.379253 0.399690 0.386785 0.000059 0.388439 0.409434 0.396840 0.000062 955.660000 963.360000 959.919600 333.782869 1099.950000 1088.300000 1095.478000 304.254209 7944.390000 7948.340000 7944.602400 663.877047
294 0.126893 0.217832 0.160346 0.000256 0.470278 0.467164 0.468920 0.000030 0.384432 0.404831 0.391776 0.000030 0.135286 0.225571 0.167735 0.000525 0.118499 0.210094 0.152956 0.000551 0.461134 0.458436 0.459767 0.000058 0.479422 0.475891 0.478072 0.000060 0.379672 0.400220 0.386759 0.000059 0.389191 0.409442 0.396793 0.000062 957.440000 966.880000 959.952900 339.462645 1100.730000 1087.060000 1095.649633 311.252640 7941.830000 7946.060000 7944.397467 673.630191
295 0.126620 0.217128 0.159723 0.000256 0.470060 0.467792 0.469024 0.000030 0.384200 0.405126 0.391699 0.000030 0.134211 0.224780 0.167320 0.000526 0.119029 0.209477 0.152127 0.000551 0.461121 0.458216 0.459824 0.000057 0.478998 0.477368 0.478224 0.000059 0.379394 0.399857 0.386698 0.000059 0.389006 0.410395 0.396700 0.000061 959.970000 965.850000 959.725233 337.853501 1103.400000 1087.610000 1096.029700 312.208249 7936.630000 7946.540000 7944.245067 672.282984
296 0.126213 0.216384 0.159268 0.000255 0.470039 0.466581 0.469011 0.000030 0.384082 0.404032 0.391575 0.000029 0.134932 0.218859 0.167034 0.000528 0.117493 0.213909 0.151502 0.000549 0.460711 0.457390 0.459826 0.000058 0.479367 0.475773 0.478196 0.000059 0.379266 0.397757 0.386628 0.000059 0.388899 0.410307 0.396523 0.000061 957.790000 963.990000 959.740200 336.932818 1099.790000 1088.390000 1096.329133 315.522050 7942.420000 7947.620000 7943.930667 674.740645
297 0.125762 0.215828 0.158899 0.000250 0.470656 0.468254 0.469030 0.000029 0.384433 0.405147 0.391497 0.000029 0.133259 0.218895 0.166808 0.000531 0.118265 0.212760 0.150990 0.000533 0.460732 0.458744 0.459796 0.000057 0.480580 0.477764 0.478264 0.000059 0.378864 0.398782 0.386549 0.000060 0.390001 0.411513 0.396445 0.000059 955.200000 966.150000 959.880500 337.348785 1103.920000 1086.230000 1096.525200 323.970295 7940.880000 7947.620000 7943.594300 683.280659
298 0.125826 0.214685 0.158798 0.000253 0.470876 0.468142 0.469108 0.000029 0.384614 0.404778 0.391530 0.000029 0.132695 0.223384 0.166672 0.000534 0.118957 0.205987 0.150925 0.000537 0.461292 0.458976 0.459872 0.000056 0.480460 0.477308 0.478344 0.000059 0.379143 0.400078 0.386572 0.000059 0.390084 0.409478 0.396489 0.000059 958.680000 961.860000 960.088100 337.320638 1104.040000 1087.580000 1096.688033 333.539376 7937.280000 7950.560000 7943.223867 694.265718
299 0.125288 0.214288 0.158558 0.000255 0.470194 0.466708 0.469043 0.000029 0.383967 0.403603 0.391422 0.000029 0.131532 0.221149 0.166293 0.000534 0.119044 0.207427 0.150824 0.000543 0.461750 0.457498 0.459755 0.000057 0.478637 0.475917 0.478331 0.000058 0.379196 0.398411 0.386390 0.000060 0.388739 0.408795 0.396454 0.000059 958.810000 963.540000 959.993100 338.053966 1103.940000 1090.030000 1096.877767 345.599759 7937.250000 7946.430000 7943.129133 703.514979
300 0.124622 0.213887 0.158135 0.000257 0.469901 0.467663 0.469153 0.000028 0.383581 0.404219 0.391399 0.000029 0.132159 0.221427 0.166068 0.000543 0.117084 0.206348 0.150203 0.000541 0.460794 0.458923 0.459828 0.000056 0.479007 0.476404 0.478478 0.000058 0.378635 0.399549 0.386388 0.000059 0.388527 0.408890 0.396409 0.000059 955.730000 963.450000 959.954733 340.006401 1100.290000 1092.220000 1096.977233 351.379216 7943.980000 7944.330000 7943.068033 706.435377
301 0.123966 0.214377 0.157665 0.000259 0.470338 0.467199 0.469060 0.000029 0.383745 0.403994 0.391212 0.000029 0.131019 0.228480 0.165662 0.000543 0.116914 0.200273 0.149669 0.000546 0.461424 0.458051 0.459721 0.000055 0.479252 0.476348 0.478400 0.000058 0.378823 0.400658 0.386206 0.000059 0.388667 0.407329 0.396217 0.000060 956.070000 964.010000 959.733167 331.074667 1103.750000 1093.490000 1097.179400 356.718661 7940.180000 7942.500000 7943.087433 699.183353
302 0.124205 0.213334 0.157132 0.000256 0.470570 0.466902 0.469118 0.000028 0.383979 0.403510 0.391121 0.000029 0.130649 0.219564 0.164970 0.000537 0.117761 0.207104 0.149294 0.000543 0.460938 0.457735 0.459796 0.000055 0.480202 0.476069 0.478439 0.000057 0.378366 0.398192 0.386090 0.000059 0.389592 0.408828 0.396153 0.000059 955.510000 963.320000 959.436667 329.400415 1100.500000 1090.350000 1097.360767 365.564624 7943.990000 7946.330000 7943.202567 702.718613
303 0.123525 0.214294 0.156694 0.000254 0.469867 0.466952 0.469132 0.000029 0.383281 0.403788 0.391023 0.000029 0.129851 0.217242 0.164661 0.000541 0.117199 0.211345 0.148728 0.000532 0.460577 0.457026 0.459748 0.000055 0.479157 0.476879 0.478516 0.000058 0.377895 0.397080 0.385976 0.000059 0.388668 0.410495 0.396069 0.000059 954.210000 962.150000 959.363167 325.003614 1102.190000 1090.600000 1097.432367 371.377501 7943.600000 7947.250000 7943.204467 716.085889
304 0.123034 0.212766 0.156444 0.000252 0.470855 0.466711 0.469116 0.000028 0.383900 0.403225 0.390948 0.000029 0.129748 0.220718 0.164351 0.000540 0.116319 0.204815 0.148536 0.000519 0.461660 0.457839 0.459706 0.000055 0.480051 0.475583 0.478527 0.000057 0.378682 0.398559 0.385867 0.000059 0.389118 0.407891 0.396029 0.000058 953.640000 964.720000 959.231067 325.038831 1104.530000 1094.630000 1097.757100 376.373981 7941.830000 7940.650000 7943.011833 734.180494
305 0.122395 0.212265 0.156120 0.000260 0.470605 0.467267 0.469078 0.000028 0.383553 0.403517 0.390838 0.000029 0.128428 0.214849 0.163973 0.000554 0.116362 0.209681 0.148267 0.000532 0.461508 0.458170 0.459621 0.000054 0.479703 0.476363 0.478534 0.000057 0.378238 0.397340 0.385709 0.000059 0.388867 0.409693 0.395968 0.000060 955.260000 964.280000 958.795400 324.984893 1106.980000 1089.150000 1098.026800 385.183432 7937.760000 7946.570000 7943.177800 749.291430
306 0.122323 0.213113 0.155544 0.000254 0.470391 0.467557 0.469119 0.000028 0.383374 0.403946 0.390726 0.000029 0.129043 0.223466 0.163458 0.000556 0.115603 0.202761 0.147631 0.000522 0.461103 0.459494 0.459761 0.000056 0.479680 0.475620 0.478478 0.000057 0.378088 0.400487 0.385685 0.000060 0.388660 0.407405 0.395766 0.000058 955.320000 963.890000 958.757733 320.782726 1108.360000 1090.550000 1098.488567 391.706990 7936.320000 7945.560000 7942.753700 744.895866
307 0.122696 0.212178 0.155178 0.000252 0.470481 0.467686 0.469081 0.000028 0.383535 0.403809 0.390605 0.000028 0.129995 0.220058 0.162887 0.000538 0.115397 0.204298 0.147468 0.000530 0.461493 0.457581 0.459791 0.000055 0.479470 0.477791 0.478371 0.000057 0.378618 0.398200 0.385565 0.000059 0.388452 0.409418 0.395645 0.000059 955.110000 961.000000 958.628767 314.504887 1107.150000 1092.200000 1098.984967 397.318001 7937.740000 7946.800000 7942.386267 735.413818
308 0.122326 0.212350 0.154932 0.000252 0.469887 0.466765 0.469072 0.000028 0.382997 0.403162 0.390537 0.000029 0.128073 0.219631 0.162816 0.000541 0.116580 0.205070 0.147047 0.000522 0.461332 0.458079 0.459724 0.000055 0.478442 0.475452 0.478420 0.000058 0.378017 0.398467 0.385497 0.000059 0.387977 0.407857 0.395577 0.000058 953.690000 960.240000 958.441467 311.931429 1106.190000 1089.720000 1099.592267 398.934773 7940.120000 7950.040000 7941.966267 731.086299
309 0.121839 0.211668 0.154729 0.000255 0.470473 0.467429 0.469049 0.000028 0.383315 0.403488 0.390469 0.000029 0.128246 0.216980 0.162445 0.000540 0.115432 0.206356 0.147013 0.000531 0.461988 0.458120 0.459671 0.000055 0.478958 0.476737 0.478427 0.000057 0.378553 0.397835 0.385365 0.000059 0.388076 0.409142 0.395574 0.000059 952.270000 961.500000 958.245733 316.010732 1105.630000 1092.840000 1100.089967 399.256250 7942.100000 7945.660000 7941.664300 729.754614
310 0.121677 0.210595 0.154556 0.000254 0.470569 0.467257 0.469005 0.000028 0.383346 0.403092 0.390393 0.000029 0.128357 0.217718 0.162151 0.000538 0.114997 0.203472 0.146960 0.000531 0.461872 0.457590 0.459749 0.000056 0.479266 0.476925 0.478261 0.000058 0.378494 0.397622 0.385349 0.000058 0.388198 0.408562 0.395436 0.000058 952.950000 962.260000 957.862967 323.940942 1103.200000 1091.190000 1100.660800 393.561478 7943.850000 7946.550000 7941.476233 735.266164
311 0.121511 0.210208 0.154148 0.000253 0.470066 0.467979 0.469023 0.000028 0.382927 0.403536 0.390305 0.000029 0.128499 0.220836 0.161802 0.000540 0.114523 0.199581 0.146494 0.000531 0.461268 0.458275 0.459751 0.000056 0.478864 0.477683 0.478296 0.000058 0.378076 0.398915 0.385264 0.000060 0.387778 0.408158 0.395345 0.000059 952.770000 958.940000 957.662800 323.228151 1106.120000 1091.110000 1101.020700 387.709871 7941.110000 7949.950000 7941.316500 724.864224
312 0.121192 0.211006 0.153794 0.000252 0.469685 0.467710 0.468996 0.000028 0.382562 0.403534 0.390196 0.000029 0.128568 0.215615 0.161279 0.000538 0.113815 0.206396 0.146309 0.000533 0.460752 0.458782 0.459697 0.000057 0.478619 0.476637 0.478295 0.000057 0.377706 0.397990 0.385093 0.000060 0.387418 0.409077 0.395299 0.000059 953.030000 962.690000 957.261933 317.063360 1105.080000 1094.670000 1101.206300 378.129510 7941.890000 7942.640000 7941.531767 717.997358
313 0.121390 0.208972 0.153527 0.000251 0.470086 0.468101 0.468996 0.000028 0.382912 0.403318 0.390129 0.000029 0.128922 0.216547 0.160811 0.000521 0.113858 0.201397 0.146242 0.000533 0.461237 0.459511 0.459660 0.000057 0.478935 0.476690 0.478333 0.000058 0.378158 0.398770 0.384948 0.000059 0.387666 0.407867 0.395310 0.000058 955.580000 958.960000 957.046467 310.064061 1105.390000 1096.190000 1101.315367 367.571432 7939.030000 7944.850000 7941.638167 708.745020
314 0.120274 0.211454 0.153050 0.000248 0.470447 0.468113 0.469027 0.000028 0.382904 0.403948 0.390033 0.000029 0.127227 0.215741 0.160537 0.000514 0.113321 0.207167 0.145563 0.000528 0.461022 0.459646 0.459707 0.000058 0.479872 0.476580 0.478346 0.000058 0.377574 0.398670 0.384915 0.000059 0.388234 0.409227 0.395150 0.000059 952.780000 960.880000 956.926367 303.004692 1102.390000 1093.170000 1101.343833 361.560170 7944.830000 7945.950000 7941.729800 688.523358
315 0.120099 0.210044 0.152798 0.000248 0.470136 0.468460 0.469050 0.000029 0.382627 0.403856 0.389987 0.000029 0.126474 0.219725 0.160365 0.000528 0.113724 0.200362 0.145231 0.000518 0.461462 0.458403 0.459681 0.000058 0.478810 0.478517 0.478418 0.000059 0.377715 0.398734 0.384852 0.000060 0.387539 0.408979 0.395122 0.000059 954.560000 961.370000 956.792533 308.022897 1105.420000 1091.700000 1101.347500 360.517965 7940.020000 7946.930000 7941.859967 695.419300
316 0.119209 0.207537 0.152535 0.000249 0.470672 0.467640 0.468989 0.000029 0.382806 0.402614 0.389876 0.000029 0.126723 0.219191 0.160125 0.000530 0.111695 0.195883 0.144945 0.000522 0.461950 0.457642 0.459621 0.000059 0.479394 0.477637 0.478358 0.000058 0.378144 0.398030 0.384747 0.000060 0.387469 0.407199 0.395005 0.000060 953.500000 962.720000 956.887600 314.569071 1104.730000 1092.470000 1101.241400 360.953243 7941.770000 7944.810000 7941.871000 702.874504
317 0.119134 0.208149 0.152231 0.000256 0.469719 0.467315 0.469025 0.000029 0.382073 0.402523 0.389827 0.000030 0.125446 0.218273 0.159839 0.000538 0.112822 0.198025 0.144623 0.000540 0.460964 0.457012 0.459688 0.000058 0.478475 0.477617 0.478361 0.000059 0.377084 0.397327 0.384726 0.000061 0.387061 0.407719 0.394927 0.000062 952.080000 958.780000 956.976267 314.461562 1105.880000 1090.460000 1101.327700 360.441058 7942.040000 7950.760000 7941.696033 703.665937
318 0.118825 0.206943 0.151835 0.000255 0.470783 0.467976 0.469050 0.000029 0.382793 0.402718 0.389747 0.000029 0.126037 0.217345 0.159520 0.000530 0.111612 0.196540 0.144149 0.000542 0.461727 0.458770 0.459730 0.000058 0.479839 0.477182 0.478370 0.000058 0.377805 0.398414 0.384678 0.000059 0.387782 0.407022 0.394815 0.000062 953.620000 960.310000 956.966700 314.602570 1105.790000 1094.630000 1101.358633 351.682314 7940.590000 7945.060000 7941.674667 697.768422
319 0.118489 0.208382 0.151588 0.000257 0.470280 0.466366 0.469061 0.000029 0.382332 0.401870 0.389693 0.000029 0.126131 0.215682 0.159344 0.000531 0.110847 0.201083 0.143832 0.000541 0.461442 0.457134 0.459764 0.000058 0.479118 0.475598 0.478359 0.000058 0.377614 0.396771 0.384659 0.000060 0.387050 0.406969 0.394727 0.000062 955.970000 958.530000 956.881533 310.877133 1106.980000 1096.510000 1101.632967 336.462266 7937.050000 7944.960000 7941.485500 674.060319
320 0.118026 0.209086 0.151166 0.000259 0.470002 0.466410 0.469040 0.000029 0.382008 0.402079 0.389571 0.000029 0.126060 0.216990 0.158981 0.000533 0.109992 0.201181 0.143350 0.000541 0.461084 0.457918 0.459753 0.000059 0.478921 0.474901 0.478326 0.000058 0.377327 0.397686 0.384560 0.000059 0.386689 0.406472 0.394582 0.000061 956.170000 961.740000 956.663933 311.754197 1109.810000 1096.480000 1101.635100 327.845849 7934.020000 7941.780000 7941.700967 661.830089
321 0.117933 0.206375 0.150718 0.000257 0.470111 0.467612 0.469086 0.000029 0.382066 0.402303 0.389494 0.000030 0.125218 0.214856 0.158533 0.000540 0.110649 0.197894 0.142904 0.000527 0.460785 0.458067 0.459832 0.000057 0.479437 0.477157 0.478341 0.000059 0.376893 0.397264 0.384507 0.000060 0.387240 0.407341 0.394482 0.000061 953.660000 960.790000 956.690300 313.434489 1109.200000 1091.260000 1101.719767 325.107315 7937.140000 7947.950000 7941.589933 655.589877
322 0.117786 0.205049 0.150245 0.000250 0.470658 0.466739 0.469042 0.000029 0.382440 0.401317 0.389343 0.000028 0.124885 0.206934 0.157963 0.000524 0.110687 0.203164 0.142526 0.000526 0.461887 0.457612 0.459836 0.000057 0.479429 0.475867 0.478249 0.000059 0.377636 0.394943 0.384368 0.000057 0.387244 0.407691 0.394319 0.000060 954.080000 961.590000 956.435333 309.583025 1107.000000 1097.320000 1101.857400 318.935339 7938.920000 7941.090000 7941.707267 645.657002
323 0.117783 0.206309 0.149967 0.000254 0.470805 0.467411 0.469072 0.000029 0.382549 0.402136 0.389296 0.000029 0.125097 0.209407 0.157619 0.000522 0.110470 0.203212 0.142315 0.000527 0.461578 0.459671 0.459931 0.000056 0.480032 0.475151 0.478213 0.000059 0.377457 0.397105 0.384353 0.000058 0.387642 0.407166 0.394238 0.000060 952.800000 961.190000 956.371900 309.092813 1105.510000 1092.950000 1102.011000 320.009183 7941.690000 7945.860000 7941.617100 642.029996
324 0.117265 0.205888 0.149762 0.000249 0.470593 0.466831 0.469088 0.000029 0.382261 0.401595 0.389257 0.000029 0.124621 0.213934 0.157412 0.000525 0.109909 0.197842 0.142112 0.000521 0.460490 0.457573 0.459951 0.000057 0.480695 0.476088 0.478226 0.000059 0.376523 0.396664 0.384316 0.000059 0.387999 0.406527 0.394197 0.000059 953.690000 962.220000 956.156667 305.914003 1109.780000 1093.230000 1102.212600 318.586945 7936.530000 7944.550000 7941.630733 634.105340
325 0.117080 0.206390 0.149657 0.000248 0.471199 0.468255 0.469102 0.000029 0.382669 0.402788 0.389241 0.000029 0.124086 0.215760 0.157316 0.000529 0.110073 0.197019 0.141997 0.000523 0.461574 0.458249 0.459964 0.000057 0.480825 0.478260 0.478240 0.000060 0.377202 0.397627 0.384302 0.000058 0.388137 0.407950 0.394179 0.000060 956.280000 961.820000 956.362067 300.213183 1106.130000 1094.590000 1102.222200 317.759075 7937.590000 7943.590000 7941.415733 618.729204
326 0.115870 0.205679 0.149405 0.000252 0.471025 0.466287 0.469129 0.000029 0.382236 0.401135 0.389198 0.000029 0.123068 0.211285 0.156904 0.000533 0.108671 0.200072 0.141907 0.000527 0.461274 0.456485 0.459978 0.000057 0.480777 0.476090 0.478281 0.000060 0.376722 0.395185 0.384209 0.000059 0.387750 0.407085 0.394187 0.000060 954.650000 957.960000 956.383733 298.738359 1107.060000 1095.980000 1102.307100 320.589626 7938.290000 7946.060000 7941.309167 614.786001
327 0.116094 0.204157 0.149406 0.000253 0.471300 0.467950 0.469183 0.000029 0.382498 0.402002 0.389239 0.000028 0.122996 0.209456 0.156833 0.000533 0.109192 0.198858 0.141979 0.000546 0.462719 0.457668 0.460102 0.000056 0.479881 0.478232 0.478265 0.000060 0.377788 0.395615 0.384285 0.000058 0.387209 0.408388 0.394193 0.000059 956.640000 959.780000 956.259867 294.590873 1107.820000 1096.280000 1102.439500 319.652351 7935.540000 7943.940000 7941.300633 593.529407
328 0.115611 0.205435 0.149199 0.000252 0.471057 0.467625 0.469297 0.000028 0.382195 0.402077 0.389273 0.000028 0.123066 0.210526 0.156676 0.000528 0.108156 0.200343 0.141721 0.000543 0.461743 0.458463 0.460150 0.000055 0.480370 0.476786 0.478445 0.000061 0.377074 0.396479 0.384281 0.000058 0.387316 0.407675 0.394264 0.000060 951.880000 960.380000 956.092767 296.603771 1107.440000 1092.700000 1102.270933 330.249328 7940.680000 7946.920000 7941.636300 605.080130
329 0.115180 0.206943 0.149000 0.000258 0.471157 0.468089 0.469313 0.000028 0.382163 0.402802 0.389234 0.000029 0.122039 0.217747 0.156746 0.000543 0.108322 0.196138 0.141253 0.000537 0.462058 0.458582 0.460095 0.000055 0.480256 0.477596 0.478530 0.000060 0.377053 0.398373 0.384258 0.000059 0.387273 0.407232 0.394211 0.000060 954.630000 961.190000 956.100433 301.850090 1107.230000 1096.200000 1102.490833 329.566737 7938.140000 7942.610000 7941.408733 600.593776
330 0.114824 0.206520 0.148559 0.000263 0.470968 0.467571 0.469456 0.000028 0.381932 0.402308 0.389232 0.000029 0.122943 0.217403 0.156376 0.000547 0.106705 0.195638 0.140742 0.000536 0.462204 0.457666 0.460161 0.000055 0.479733 0.477475 0.478752 0.000060 0.377389 0.397600 0.384214 0.000058 0.386476 0.407016 0.394249 0.000060 953.090000 960.290000 956.234000 301.389777 1106.630000 1097.910000 1102.526600 319.570435 7940.280000 7941.800000 7941.239400 593.704975
331 0.114839 0.205920 0.148129 0.000256 0.470911 0.467148 0.469461 0.000028 0.381893 0.401841 0.389128 0.000028 0.122850 0.216019 0.155942 0.000540 0.106828 0.195821 0.140317 0.000531 0.461714 0.458001 0.460199 0.000053 0.480108 0.476294 0.478723 0.000059 0.376998 0.397506 0.384134 0.000057 0.386788 0.406176 0.394121 0.000059 954.630000 958.640000 956.220267 301.371392 1107.930000 1096.170000 1102.654767 318.415559 7937.440000 7945.190000 7941.124967 591.740885
332 0.114892 0.205098 0.147821 0.000255 0.471273 0.466752 0.469457 0.000028 0.382178 0.401339 0.389048 0.000029 0.123244 0.212807 0.155718 0.000534 0.106541 0.197389 0.139924 0.000535 0.461442 0.457573 0.460232 0.000054 0.481104 0.475932 0.478682 0.000060 0.376892 0.396382 0.384103 0.000057 0.387464 0.406296 0.393992 0.000061 956.610000 960.390000 956.086933 297.166862 1107.870000 1097.360000 1102.759767 318.270361 7935.520000 7942.250000 7941.153300 581.290702
333 0.114346 0.204350 0.147439 0.000257 0.470934 0.468620 0.469466 0.000028 0.381787 0.402553 0.388959 0.000029 0.124223 0.210728 0.155469 0.000539 0.104469 0.197973 0.139409 0.000543 0.461084 0.458574 0.460298 0.000053 0.480783 0.478666 0.478634 0.000060 0.376869 0.396613 0.384091 0.000057 0.386704 0.408493 0.393828 0.000061 954.470000 958.310000 956.214033 296.593331 1109.660000 1096.990000 1102.744967 308.295392 7935.870000 7944.700000 7941.041000 562.939059
334 0.113904 0.203027 0.146859 0.000256 0.469794 0.467956 0.469529 0.000027 0.380822 0.401724 0.388861 0.000028 0.122884 0.212429 0.155004 0.000527 0.104925 0.193624 0.138715 0.000537 0.461200 0.458739 0.460397 0.000053 0.478387 0.477173 0.478660 0.000060 0.376621 0.397162 0.384049 0.000056 0.385022 0.406286 0.393674 0.000061 954.050000 959.440000 956.054367 296.382080 1106.910000 1092.000000 1103.074333 304.780821 7939.040000 7948.560000 7940.871300 546.980348
335 0.113716 0.203024 0.146583 0.000255 0.470636 0.467715 0.469534 0.000027 0.381406 0.401543 0.388796 0.000029 0.122491 0.211991 0.154901 0.000524 0.104942 0.194057 0.138265 0.000536 0.460797 0.459366 0.460408 0.000052 0.480474 0.476065 0.478660 0.000059 0.376221 0.397522 0.384031 0.000056 0.386591 0.405563 0.393561 0.000060 954.870000 960.530000 956.148033 291.386017 1107.470000 1100.800000 1103.219267 298.067732 7937.660000 7938.670000 7940.632700 532.044225
336 0.113581 0.203551 0.146360 0.000257 0.470677 0.467713 0.469507 0.000028 0.381403 0.401673 0.388721 0.000029 0.122353 0.208135 0.154752 0.000526 0.104809 0.198967 0.137968 0.000549 0.462103 0.459088 0.460451 0.000052 0.479251 0.476339 0.478564 0.000060 0.377165 0.396349 0.384026 0.000056 0.385641 0.406996 0.393415 0.000060 954.840000 959.520000 955.974667 292.115647 1106.610000 1096.150000 1103.380167 291.793682 7938.550000 7944.330000 7940.645167 524.882508
337 0.113493 0.203895 0.146106 0.000258 0.470950 0.467959 0.469546 0.000027 0.381586 0.401943 0.388686 0.000029 0.122450 0.215812 0.154693 0.000537 0.104537 0.191978 0.137520 0.000538 0.461190 0.457978 0.460480 0.000052 0.480710 0.477939 0.478613 0.000060 0.376505 0.397437 0.384033 0.000057 0.386667 0.406449 0.393339 0.000060 954.740000 958.920000 956.050300 287.181831 1108.110000 1094.240000 1103.369133 289.082838 7937.150000 7946.840000 7940.580567 515.041091
338 0.112935 0.203121 0.145994 0.000253 0.470642 0.467241 0.469512 0.000028 0.381215 0.401211 0.388633 0.000028 0.121978 0.214205 0.154584 0.000529 0.103892 0.192038 0.137404 0.000533 0.461477 0.458548 0.460390 0.000052 0.479807 0.475935 0.478634 0.000061 0.376602 0.397462 0.383939 0.000056 0.385828 0.404960 0.393327 0.000059 953.030000 957.670000 956.254200 287.894729 1107.690000 1098.370000 1103.366800 286.190125 7939.280000 7943.960000 7940.379000 503.586014
339 0.112882 0.205708 0.145950 0.000259 0.471296 0.467215 0.469544 0.000028 0.381693 0.401838 0.388646 0.000029 0.121465 0.212217 0.154564 0.000530 0.104299 0.199199 0.137336 0.000551 0.461768 0.458292 0.460463 0.000052 0.480824 0.476138 0.478626 0.000060 0.376692 0.396773 0.383988 0.000056 0.386693 0.406903 0.393304 0.000060 956.030000 961.170000 956.253867 291.069068 1106.160000 1098.560000 1103.476600 281.931977 7937.810000 7940.270000 7940.269533 497.159495
340 0.112475 0.202431 0.145702 0.000256 0.471374 0.468724 0.469528 0.000028 0.381649 0.402151 0.388571 0.000029 0.120600 0.210019 0.154390 0.000541 0.104349 0.194843 0.137015 0.000543 0.462119 0.459207 0.460391 0.000053 0.480629 0.478241 0.478664 0.000060 0.376739 0.396910 0.383891 0.000058 0.386559 0.407392 0.393252 0.000060 954.480000 959.360000 956.206333 296.431533 1108.640000 1097.950000 1103.306933 282.765257 7936.880000 7942.690000 7940.486733 498.308175
341 0.112152 0.202477 0.145455 0.000257 0.470198 0.468025 0.469479 0.000028 0.380686 0.401638 0.388473 0.000029 0.120549 0.211594 0.153990 0.000539 0.103754 0.193360 0.136920 0.000539 0.460428 0.460089 0.460372 0.000051 0.479968 0.475962 0.478585 0.000060 0.375458 0.397965 0.383776 0.000056 0.385915 0.405311 0.393169 0.000060 956.260000 959.650000 956.145467 294.523300 1107.180000 1100.110000 1103.244033 282.944702 7936.560000 7940.240000 7940.610500 499.435520
342 0.111934 0.203084 0.145185 0.000260 0.471381 0.467371 0.469468 0.000028 0.381519 0.401299 0.388398 0.000029 0.121055 0.206863 0.153597 0.000530 0.102813 0.199305 0.136773 0.000553 0.461710 0.458824 0.460323 0.000052 0.481052 0.475918 0.478614 0.000060 0.376546 0.395834 0.383642 0.000056 0.386492 0.406765 0.393154 0.000061 954.080000 959.630000 956.191667 292.860398 1107.580000 1094.300000 1103.073567 279.270629 7938.340000 7946.070000 7940.734767 498.760630
343 0.112026 0.203848 0.144822 0.000264 0.470837 0.467875 0.469436 0.000027 0.381134 0.401868 0.388283 0.000029 0.120739 0.214664 0.153251 0.000534 0.103312 0.193032 0.136393 0.000547 0.461909 0.458700 0.460348 0.000051 0.479765 0.477049 0.478525 0.000060 0.376617 0.397691 0.383574 0.000056 0.385652 0.406045 0.392992 0.000060 955.400000 958.900000 956.406433 292.512806 1109.050000 1097.010000 1102.959767 278.115161 7935.550000 7944.090000 7940.633800 506.718160
344 0.111829 0.202660 0.144307 0.000263 0.470295 0.468255 0.469514 0.000028 0.380679 0.401856 0.388212 0.000029 0.120486 0.206444 0.152822 0.000539 0.103173 0.198876 0.135792 0.000541 0.461493 0.459545 0.460359 0.000052 0.479098 0.476965 0.478669 0.000060 0.376241 0.396269 0.383475 0.000056 0.385117 0.407442 0.392950 0.000060 953.480000 958.650000 956.507400 289.592567 1107.250000 1096.140000 1103.077033 277.689816 7939.270000 7945.210000 7940.415567 504.776546
345 0.111395 0.202842 0.143897 0.000260 0.471114 0.468018 0.469524 0.000027 0.381185 0.401724 0.388117 0.000029 0.119324 0.215339 0.152339 0.000541 0.103467 0.190345 0.135455 0.000534 0.462921 0.459456 0.460413 0.000051 0.479308 0.476580 0.478636 0.000059 0.377022 0.398427 0.383394 0.000056 0.385348 0.405021 0.392841 0.000059 956.940000 961.860000 956.635400 290.452857 1109.820000 1095.030000 1103.222833 273.812705 7933.240000 7943.110000 7940.141767 493.488098
346 0.111557 0.200189 0.143594 0.000252 0.470546 0.468194 0.469538 0.000028 0.380799 0.401192 0.388052 0.000028 0.119825 0.210228 0.152178 0.000532 0.103290 0.190149 0.135010 0.000522 0.461352 0.459433 0.460444 0.000052 0.479741 0.476955 0.478631 0.000059 0.375970 0.397132 0.383378 0.000056 0.385628 0.405253 0.392726 0.000059 953.990000 960.670000 956.869567 297.523611 1107.620000 1096.150000 1103.232667 272.484853 7938.390000 7943.180000 7939.897767 490.139712
347 0.111086 0.202237 0.143598 0.000254 0.470778 0.467245 0.469533 0.000028 0.380855 0.400993 0.388049 0.000029 0.118647 0.206805 0.151968 0.000533 0.103526 0.197670 0.135229 0.000528 0.461931 0.459371 0.460459 0.000052 0.479626 0.475120 0.478607 0.000060 0.376110 0.396230 0.383336 0.000056 0.385601 0.405757 0.392763 0.000060 957.000000 960.220000 957.123667 298.671765 1108.560000 1098.380000 1103.307833 272.835677 7934.440000 7941.400000 7939.568500 489.441367
348 0.110653 0.199477 0.143479 0.000253 0.470271 0.467568 0.469550 0.000028 0.380367 0.400546 0.388032 0.000029 0.119055 0.209740 0.151743 0.000535 0.102251 0.189214 0.135215 0.000525 0.460960 0.458898 0.460508 0.000053 0.479583 0.476239 0.478592 0.000060 0.375484 0.396609 0.383317 0.000057 0.385250 0.404482 0.392748 0.000060 956.550000 959.520000 957.383933 304.263327 1109.690000 1099.500000 1103.349733 272.671036 7933.760000 7940.980000 7939.266333 493.421412
349 0.110770 0.200319 0.143388 0.000258 0.471116 0.468268 0.469488 0.000028 0.381030 0.401281 0.387963 0.000029 0.119416 0.207410 0.151418 0.000543 0.102124 0.193229 0.135358 0.000540 0.460952 0.459303 0.460405 0.000053 0.481281 0.477232 0.478570 0.000061 0.375568 0.396330 0.383159 0.000058 0.386492 0.406231 0.392767 0.000061 955.690000 962.220000 957.595233 306.543701 1110.530000 1098.840000 1103.596600 280.602807 7933.780000 7938.940000 7938.808167 492.569602
350 0.110159 0.201695 0.143198 0.000263 0.470786 0.468512 0.469481 0.000028 0.380629 0.401808 0.387911 0.000030 0.117585 0.206706 0.151344 0.000543 0.102733 0.196684 0.135051 0.000556 0.460969 0.459629 0.460318 0.000054 0.480604 0.477395 0.478645 0.000062 0.375123 0.396398 0.383075 0.000057 0.386136 0.407217 0.392747 0.000063 958.090000 960.980000 957.924500 306.069665 1111.010000 1096.260000 1103.673967 283.664542 7930.900000 7942.760000 7938.401533 494.703371
351 0.109834 0.199942 0.142817 0.000261 0.470396 0.467344 0.469425 0.000028 0.380256 0.400494 0.387773 0.000029 0.117141 0.207605 0.150832 0.000536 0.102528 0.192278 0.134802 0.000554 0.461612 0.457782 0.460274 0.000054 0.479180 0.476907 0.478577 0.000060 0.375494 0.395238 0.382913 0.000057 0.385017 0.405749 0.392633 0.000062 957.580000 960.760000 958.120000 307.740664 1108.780000 1094.670000 1103.900233 287.227413 7933.640000 7944.570000 7937.979767 504.819738
352 0.109693 0.198130 0.142442 0.000256 0.471383 0.467452 0.469412 0.000028 0.380960 0.400122 0.387670 0.000029 0.117049 0.208285 0.150515 0.000540 0.102337 0.187974 0.134370 0.000542 0.461779 0.457962 0.460260 0.000054 0.480987 0.476943 0.478565 0.000061 0.375597 0.395543 0.382824 0.000058 0.386324 0.404701 0.392516 0.000061 954.290000 961.460000 958.250467 310.821632 1110.740000 1097.420000 1104.265567 293.035301 7934.970000 7941.120000 7937.483967 524.431289
353 0.109303 0.199493 0.142189 0.000261 0.470098 0.467754 0.469366 0.000028 0.379900 0.400689 0.387572 0.000029 0.117505 0.206334 0.150183 0.000538 0.101102 0.192653 0.134195 0.000545 0.461032 0.458152 0.460252 0.000054 0.479165 0.477355 0.478480 0.000062 0.375150 0.395197 0.382735 0.000057 0.384649 0.406180 0.392409 0.000061 957.570000 960.040000 958.359900 311.093861 1111.110000 1097.930000 1104.261867 293.620879 7931.320000 7942.030000 7937.378233 525.551116
354 0.109277 0.198573 0.141837 0.000256 0.470329 0.467333 0.469311 0.000028 0.380066 0.400144 0.387442 0.000028 0.116835 0.203973 0.149699 0.000526 0.101719 0.193174 0.133974 0.000548 0.460035 0.458418 0.460218 0.000053 0.480623 0.476249 0.478404 0.000061 0.374235 0.394806 0.382588 0.000056 0.385897 0.405481 0.392296 0.000061 956.050000 962.440000 958.503867 312.596209 1107.460000 1097.000000 1104.320167 295.765934 7936.490000 7940.560000 7937.175967 535.749019
355 0.109109 0.197631 0.141618 0.000254 0.471156 0.468008 0.469445 0.000028 0.380644 0.400413 0.387488 0.000029 0.117571 0.204378 0.149710 0.000526 0.100648 0.190885 0.133526 0.000544 0.463073 0.459741 0.460336 0.000053 0.479238 0.476274 0.478554 0.000061 0.376698 0.395900 0.382679 0.000056 0.384591 0.404927 0.392297 0.000061 955.880000 965.180000 958.623900 318.277217 1107.930000 1097.190000 1104.401800 294.671843 7936.190000 7937.630000 7936.974300 540.320437
356 0.108929 0.198642 0.141476 0.000249 0.470403 0.467589 0.469401 0.000028 0.380034 0.400352 0.387420 0.000029 0.117303 0.204424 0.149594 0.000519 0.100555 0.192859 0.133359 0.000539 0.462108 0.459857 0.460353 0.000054 0.478698 0.475322 0.478448 0.000061 0.375907 0.395999 0.382663 0.000056 0.384162 0.404706 0.392176 0.000061 958.550000 961.180000 958.742000 323.472738 1105.960000 1099.800000 1104.493733 297.268008 7935.490000 7939.020000 7936.764267 552.791036
357 0.108503 0.198719 0.141609 0.000255 0.470279 0.467323 0.469348 0.000028 0.379835 0.400172 0.387413 0.000029 0.117092 0.209335 0.150045 0.000538 0.099915 0.188102 0.133174 0.000539 0.461675 0.457168 0.460362 0.000054 0.478883 0.477479 0.478334 0.000062 0.375529 0.395210 0.382783 0.000058 0.384141 0.405134 0.392044 0.000062 956.670000 963.680000 958.855433 329.288529 1109.040000 1097.500000 1104.563533 306.002972 7934.290000 7938.820000 7936.581033 560.024637
358 0.108151 0.197937 0.141435 0.000256 0.470328 0.466624 0.469314 0.000028 0.379784 0.399452 0.387344 0.000029 0.116966 0.207749 0.149950 0.000539 0.099336 0.188124 0.132921 0.000545 0.460744 0.457536 0.460386 0.000054 0.479912 0.475712 0.478242 0.000062 0.374800 0.395089 0.382777 0.000058 0.384768 0.403815 0.391911 0.000062 956.190000 960.520000 959.017800 336.366549 1107.610000 1098.750000 1104.501467 312.127535 7936.200000 7940.730000 7936.480733 566.548852
359 0.107999 0.200890 0.141354 0.000264 0.470235 0.466729 0.469343 0.000029 0.379676 0.400270 0.387346 0.000029 0.116298 0.209574 0.149943 0.000550 0.099700 0.192206 0.132765 0.000554 0.461039 0.458616 0.460404 0.000054 0.479432 0.474843 0.478282 0.000064 0.374854 0.396356 0.382789 0.000058 0.384499 0.404183 0.391903 0.000064 955.200000 958.020000 959.050300 335.710552 1109.330000 1098.770000 1104.474800 310.243175 7935.470000 7943.210000 7936.474900 566.326932
360 0.107227 0.198769 0.141131 0.000262 0.470829 0.467104 0.469247 0.000029 0.379928 0.400021 0.387218 0.000029 0.115993 0.211839 0.149668 0.000554 0.098461 0.185700 0.132595 0.000561 0.462276 0.457794 0.460413 0.000054 0.479381 0.476415 0.478081 0.000065 0.375706 0.396305 0.382727 0.000059 0.384151 0.403736 0.391710 0.000064 957.120000 960.710000 959.086067 340.005400 1109.860000 1098.180000 1104.548767 311.494455 7933.020000 7941.110000 7936.365167 565.721247
361 0.106884 0.199362 0.140798 0.000267 0.470386 0.467182 0.469265 0.000029 0.379510 0.400227 0.387148 0.000030 0.114628 0.204443 0.149269 0.000565 0.099140 0.194281 0.132327 0.000570 0.461437 0.458635 0.460335 0.000054 0.479334 0.475730 0.478195 0.000065 0.374734 0.395087 0.382568 0.000060 0.384286 0.405367 0.391728 0.000064 957.390000 962.040000 959.320767 338.136026 1109.180000 1098.420000 1104.458367 317.168239 7933.430000 7939.540000 7936.220867 562.235992
362 0.106985 0.198729 0.140231 0.000272 0.469221 0.467711 0.469288 0.000029 0.378662 0.400465 0.387024 0.000030 0.116164 0.205070 0.148920 0.000569 0.097807 0.192387 0.131542 0.000570 0.459670 0.459634 0.460350 0.000055 0.478772 0.475787 0.478226 0.000065 0.373793 0.395993 0.382492 0.000060 0.383531 0.404937 0.391555 0.000064 958.390000 961.650000 959.435567 333.289111 1107.840000 1100.400000 1104.495967 319.072788 7933.770000 7937.950000 7936.068467 562.123242
363 0.106624 0.196568 0.139615 0.000263 0.470465 0.467651 0.469308 0.000029 0.379505 0.399880 0.386885 0.000029 0.115191 0.207657 0.148306 0.000553 0.098057 0.185479 0.130923 0.000565 0.461791 0.458775 0.460373 0.000055 0.479140 0.476527 0.478243 0.000063 0.375141 0.395995 0.382357 0.000059 0.383869 0.403765 0.391413 0.000063 958.200000 962.950000 959.364600 327.415169 1109.510000 1103.590000 1104.254067 317.477761 7932.290000 7933.460000 7936.381333 562.938821
364 0.106306 0.196243 0.139260 0.000261 0.470137 0.466618 0.469287 0.000029 0.379179 0.399024 0.386781 0.000030 0.114878 0.202475 0.147931 0.000547 0.097734 0.190011 0.130589 0.000558 0.460766 0.456885 0.460373 0.000056 0.479507 0.476350 0.478201 0.000063 0.374294 0.393283 0.382263 0.000060 0.384064 0.404765 0.391298 0.000063 957.000000 964.700000 959.379433 318.445990 1108.990000 1096.040000 1104.168867 317.759108 7934.010000 7939.260000 7936.451700 555.857720
365 0.106174 0.196713 0.139043 0.000260 0.470518 0.468032 0.469309 0.000029 0.379432 0.400202 0.386742 0.000030 0.114144 0.207015 0.147732 0.000551 0.098203 0.186412 0.130354 0.000545 0.461171 0.459065 0.460364 0.000056 0.479865 0.476998 0.478253 0.000062 0.374414 0.396052 0.382206 0.000060 0.384449 0.404352 0.391279 0.000062 959.360000 962.380000 959.404167 308.584769 1108.310000 1099.970000 1103.987433 317.172718 7932.330000 7937.650000 7936.608400 552.420256
366 0.106073 0.195956 0.138759 0.000259 0.471148 0.467581 0.469293 0.000029 0.379879 0.399675 0.386659 0.000030 0.115027 0.207012 0.147334 0.000544 0.097119 0.184900 0.130183 0.000546 0.462023 0.458513 0.460324 0.000056 0.480273 0.476649 0.478262 0.000060 0.375274 0.395637 0.382077 0.000060 0.384485 0.403712 0.391242 0.000062 956.590000 961.970000 959.281533 303.245326 1108.880000 1098.160000 1103.912567 319.210960 7934.530000 7939.870000 7936.805900 555.043466
367 0.105273 0.195667 0.138565 0.000260 0.470863 0.467673 0.469321 0.000029 0.379465 0.399671 0.386632 0.000030 0.114677 0.207370 0.147192 0.000541 0.095870 0.183963 0.129937 0.000553 0.461499 0.458954 0.460292 0.000056 0.480226 0.476392 0.478351 0.000059 0.374793 0.396058 0.382017 0.000060 0.384137 0.403284 0.391248 0.000062 957.440000 961.440000 959.433500 293.532547 1108.000000 1096.090000 1103.881933 314.071295 7934.560000 7942.470000 7936.684567 541.576198
368 0.105298 0.196140 0.138457 0.000262 0.471220 0.467415 0.469334 0.000028 0.379740 0.399596 0.386615 0.000030 0.114769 0.208674 0.147297 0.000538 0.095827 0.183606 0.129618 0.000551 0.462015 0.458206 0.460381 0.000055 0.480425 0.476624 0.478287 0.000059 0.375204 0.395823 0.382110 0.000059 0.384276 0.403370 0.391120 0.000062 957.400000 965.490000 959.401800 284.987137 1108.510000 1095.840000 1103.691833 314.567737 7934.090000 7938.670000 7936.906367 529.291372
369 0.105046 0.196190 0.138206 0.000262 0.470383 0.466857 0.469296 0.000029 0.379048 0.399190 0.386523 0.000030 0.114053 0.203626 0.147173 0.000548 0.096038 0.188754 0.129239 0.000558 0.461309 0.457550 0.460356 0.000055 0.479456 0.476163 0.478235 0.000060 0.374495 0.394069 0.382060 0.000060 0.383602 0.404311 0.390986 0.000062 956.690000 961.250000 959.484400 282.906147 1109.030000 1096.010000 1103.807133 309.481033 7934.280000 7942.740000 7936.708467 526.359383
370 0.104774 0.194551 0.137908 0.000258 0.470709 0.467947 0.469210 0.000029 0.379225 0.399598 0.386385 0.000030 0.113807 0.203327 0.146912 0.000542 0.095741 0.185774 0.128904 0.000549 0.461988 0.458582 0.460210 0.000055 0.479430 0.477311 0.478210 0.000060 0.374943 0.394768 0.381885 0.000059 0.383508 0.404427 0.390884 0.000062 955.690000 962.600000 959.322767 277.410974 1107.250000 1098.100000 1103.779500 305.982584 7937.060000 7939.300000 7936.897733 513.549309
371 0.104033 0.194809 0.137667 0.000260 0.470637 0.468075 0.469212 0.000029 0.378986 0.399758 0.386325 0.000030 0.112875 0.210876 0.146709 0.000533 0.095192 0.178742 0.128626 0.000554 0.460884 0.458731 0.460133 0.000055 0.480389 0.477419 0.478290 0.000060 0.373882 0.396767 0.381777 0.000058 0.384090 0.402750 0.390874 0.000062 955.420000 962.550000 959.049100 274.527578 1109.050000 1096.060000 1103.850400 299.061365 7935.530000 7941.390000 7937.100500 508.287450
372 0.104090 0.196308 0.137365 0.000266 0.471008 0.467107 0.469268 0.000029 0.379278 0.399408 0.386292 0.000030 0.112877 0.203489 0.146763 0.000544 0.095303 0.189126 0.127967 0.000546 0.461677 0.457546 0.460220 0.000055 0.480338 0.476669 0.478316 0.000060 0.374477 0.394032 0.381856 0.000059 0.384080 0.404784 0.390729 0.000060 957.250000 959.950000 958.909300 274.142561 1110.200000 1097.320000 1103.848000 292.642033 7932.550000 7942.730000 7937.242700 497.932814
373 0.104052 0.193889 0.136795 0.000259 0.471393 0.466590 0.469279 0.000029 0.379557 0.398415 0.386158 0.000029 0.113982 0.205632 0.146270 0.000537 0.094121 0.182146 0.127321 0.000538 0.462389 0.457140 0.460252 0.000056 0.480396 0.476041 0.478306 0.000059 0.375287 0.394263 0.381756 0.000059 0.383827 0.402567 0.390559 0.000060 958.580000 962.370000 959.084367 273.500106 1109.710000 1098.050000 1103.919133 292.101625 7931.710000 7939.580000 7936.996500 486.769789
374 0.104243 0.194762 0.136461 0.000258 0.470722 0.466475 0.469338 0.000029 0.379102 0.398546 0.386119 0.000029 0.113081 0.203555 0.145951 0.000537 0.095405 0.185969 0.126971 0.000538 0.460676 0.457982 0.460281 0.000056 0.480767 0.474967 0.478395 0.000059 0.373778 0.394375 0.381698 0.000059 0.384427 0.402718 0.390539 0.000059 956.890000 962.820000 958.983167 270.965846 1107.500000 1098.330000 1103.938833 294.422316 7935.610000 7938.850000 7937.078000 483.657891
375 0.103210 0.193934 0.136229 0.000258 0.470512 0.467242 0.469407 0.000029 0.378687 0.398915 0.386112 0.000029 0.111785 0.208355 0.145581 0.000541 0.094634 0.179513 0.126877 0.000528 0.461687 0.458176 0.460308 0.000056 0.479338 0.476309 0.478506 0.000059 0.374211 0.395721 0.381626 0.000060 0.383162 0.402110 0.390599 0.000060 955.230000 964.720000 958.742600 275.089636 1109.250000 1097.390000 1104.023200 287.341409 7935.520000 7937.890000 7937.234200 480.342122
376 0.103480 0.192820 0.135817 0.000255 0.471157 0.467228 0.469398 0.000028 0.379238 0.398626 0.386003 0.000029 0.112306 0.205829 0.145131 0.000545 0.094654 0.179810 0.126502 0.000528 0.460806 0.457766 0.460271 0.000055 0.481508 0.476690 0.478526 0.000058 0.373681 0.394782 0.381486 0.000059 0.384795 0.402470 0.390520 0.000059 955.900000 964.250000 958.659333 273.666788 1108.170000 1096.890000 1104.117700 284.424540 7935.930000 7938.860000 7937.222967 478.572053
377 0.102942 0.193876 0.135651 0.000256 0.470172 0.467673 0.469416 0.000028 0.378364 0.399224 0.385975 0.000029 0.111361 0.203602 0.144782 0.000533 0.094522 0.184151 0.126519 0.000528 0.460016 0.459052 0.460283 0.000055 0.480328 0.476295 0.478549 0.000058 0.372852 0.395189 0.381408 0.000059 0.383876 0.403259 0.390541 0.000060 954.930000 959.670000 958.594533 272.429991 1109.410000 1098.760000 1103.955367 280.881170 7935.660000 7941.570000 7937.450100 484.499371
378 0.102933 0.193312 0.135739 0.000260 0.469987 0.466570 0.469425 0.000028 0.378224 0.398255 0.386003 0.000029 0.112533 0.202249 0.144979 0.000552 0.093333 0.184376 0.126500 0.000531 0.461106 0.457422 0.460217 0.000055 0.478869 0.475718 0.478633 0.000058 0.373963 0.393628 0.381407 0.000059 0.382485 0.402882 0.390600 0.000059 955.220000 963.720000 958.804200 276.195366 1108.030000 1098.710000 1103.738400 286.673866 7936.750000 7937.570000 7937.457400 498.847080
379 0.102837 0.191749 0.135577 0.000258 0.469742 0.468301 0.469366 0.000028 0.378016 0.399163 0.385919 0.000029 0.112351 0.200372 0.144560 0.000536 0.093323 0.183127 0.126595 0.000543 0.460072 0.459867 0.460235 0.000055 0.479412 0.476735 0.478498 0.000059 0.373142 0.394993 0.381316 0.000059 0.382889 0.403333 0.390522 0.000061 956.810000 962.020000 958.706733 275.863343 1107.740000 1096.840000 1103.649133 291.751391 7935.450000 7941.140000 7937.644133 501.666562
380 0.102690 0.194213 0.135483 0.000257 0.470418 0.467667 0.469343 0.000029 0.378486 0.399303 0.385878 0.000029 0.112126 0.199430 0.144326 0.000531 0.093253 0.188996 0.126639 0.000552 0.461183 0.458781 0.460193 0.000055 0.479654 0.476553 0.478493 0.000059 0.373919 0.393943 0.381226 0.000059 0.383054 0.404664 0.390529 0.000061 957.300000 959.270000 958.571133 274.928109 1110.750000 1094.860000 1103.409167 302.751867 7931.950000 7945.870000 7938.019700 510.638441
381 0.102523 0.193992 0.135643 0.000258 0.469903 0.467142 0.469283 0.000029 0.378058 0.398854 0.385873 0.000030 0.111372 0.202048 0.144574 0.000534 0.093673 0.185937 0.126711 0.000553 0.460919 0.458789 0.460086 0.000056 0.478887 0.475494 0.478481 0.000060 0.373532 0.394604 0.381208 0.000059 0.382584 0.403105 0.390538 0.000062 956.770000 960.820000 958.621700 276.969765 1107.230000 1098.700000 1103.312767 307.338307 7936.000000 7940.480000 7938.065533 510.159481
382 0.102381 0.193319 0.135366 0.000257 0.470195 0.467661 0.469295 0.000029 0.378241 0.399076 0.385813 0.000029 0.112724 0.202240 0.144487 0.000543 0.092037 0.184398 0.126245 0.000543 0.460794 0.458712 0.460039 0.000056 0.479596 0.476610 0.478552 0.000060 0.373776 0.394594 0.381151 0.000060 0.382706 0.403557 0.390475 0.000061 956.370000 964.580000 958.646067 280.794960 1108.760000 1098.070000 1103.177367 308.466712 7934.870000 7937.350000 7938.176567 513.524276
383 0.102008 0.194168 0.135546 0.000259 0.470983 0.467643 0.469321 0.000029 0.378739 0.399275 0.385877 0.000030 0.111696 0.204378 0.144792 0.000551 0.092320 0.183959 0.126299 0.000547 0.462190 0.458660 0.460058 0.000056 0.479776 0.476627 0.478585 0.000060 0.374567 0.395089 0.381241 0.000060 0.382912 0.403460 0.390514 0.000061 957.180000 963.530000 958.518800 278.781819 1106.560000 1100.820000 1103.168667 308.868080 7936.260000 7935.650000 7938.312533 512.567330
384 0.101810 0.192368 0.135441 0.000267 0.471648 0.466770 0.469300 0.000029 0.379189 0.398170 0.385835 0.000030 0.111606 0.195742 0.144695 0.000551 0.092015 0.188993 0.126186 0.000558 0.462880 0.457797 0.459969 0.000056 0.480416 0.475744 0.478632 0.000060 0.375061 0.392283 0.381150 0.000060 0.383316 0.404056 0.390521 0.000062 954.200000 960.100000 958.674633 277.432726 1109.170000 1101.630000 1103.009867 307.685830 7936.630000 7938.270000 7938.315500 510.892200
385 0.101088 0.191362 0.135069 0.000264 0.470138 0.467105 0.469318 0.000028 0.377876 0.398169 0.385756 0.000029 0.110794 0.201228 0.144440 0.000549 0.091381 0.181497 0.125697 0.000558 0.460999 0.457829 0.459909 0.000056 0.479278 0.476380 0.478727 0.000058 0.373448 0.393679 0.381042 0.000060 0.382304 0.402659 0.390470 0.000061 953.810000 963.540000 958.700067 276.430867 1107.170000 1099.080000 1102.904000 314.090739 7939.020000 7937.380000 7938.395933 511.936671
386 0.101005 0.193622 0.134695 0.000271 0.470979 0.468179 0.469341 0.000029 0.378485 0.399540 0.385679 0.000030 0.110264 0.203008 0.144053 0.000561 0.091746 0.184236 0.125336 0.000566 0.461201 0.459810 0.459949 0.000056 0.480757 0.476548 0.478732 0.000058 0.373467 0.395609 0.380975 0.000061 0.383504 0.403470 0.390383 0.000061 957.280000 963.640000 958.378233 271.004949 1106.790000 1096.300000 1102.784000 314.772537 7935.930000 7940.060000 7938.837767 501.470189
387 0.100897 0.192052 0.134370 0.000269 0.470495 0.468016 0.469348 0.000029 0.378095 0.399025 0.385604 0.000030 0.109941 0.203507 0.143757 0.000567 0.091852 0.180597 0.124984 0.000556 0.461040 0.458125 0.459905 0.000056 0.479950 0.477907 0.478791 0.000058 0.373265 0.394470 0.380868 0.000061 0.382925 0.403580 0.390339 0.000062 955.570000 962.270000 958.113600 268.137318 1107.400000 1094.680000 1102.882167 316.645008 7937.030000 7943.050000 7939.004233 499.203418
388 0.100519 0.192053 0.134031 0.000272 0.470279 0.467366 0.469320 0.000028 0.377839 0.398538 0.385498 0.000030 0.108286 0.195094 0.143171 0.000556 0.092751 0.189011 0.124890 0.000563 0.460083 0.459253 0.459986 0.000056 0.480476 0.475480 0.478653 0.000058 0.372134 0.393213 0.380783 0.000060 0.383545 0.403863 0.390212 0.000061 954.240000 964.510000 957.757733 267.374956 1107.540000 1097.250000 1102.768533 312.097957 7938.220000 7938.240000 7939.473733 493.500548
389 0.099897 0.193710 0.133602 0.000274 0.470589 0.467152 0.469293 0.000028 0.377916 0.398792 0.385370 0.000029 0.107885 0.201174 0.142660 0.000550 0.091909 0.186246 0.124544 0.000560 0.461311 0.458611 0.459954 0.000056 0.479866 0.475694 0.478631 0.000059 0.372955 0.394252 0.380631 0.000059 0.382877 0.403332 0.390109 0.000061 957.060000 965.080000 957.529200 262.882014 1108.610000 1095.590000 1102.661833 307.836883 7934.330000 7939.330000 7939.808967 483.958784
390 0.099623 0.193008 0.133143 0.000270 0.470914 0.466322 0.469300 0.000028 0.378092 0.397994 0.385261 0.000029 0.108190 0.202304 0.142391 0.000553 0.091057 0.183711 0.123895 0.000551 0.462297 0.457106 0.459952 0.000056 0.479532 0.475539 0.478647 0.000058 0.373770 0.393405 0.380562 0.000059 0.382413 0.402582 0.389959 0.000060 956.610000 960.270000 957.373100 261.366287 1107.140000 1095.640000 1102.579967 309.515388 7936.250000 7944.090000 7940.046933 487.816518
391 0.099085 0.191539 0.132845 0.000266 0.469937 0.466936 0.469336 0.000028 0.377224 0.398087 0.385213 0.000029 0.108125 0.200934 0.142120 0.000556 0.090046 0.182144 0.123569 0.000543 0.459482 0.458046 0.459957 0.000055 0.480391 0.475826 0.478715 0.000057 0.371643 0.393768 0.380498 0.000060 0.382805 0.402406 0.389929 0.000059 954.440000 960.580000 957.473500 259.898199 1104.940000 1095.450000 1102.550433 308.529937 7940.620000 7943.970000 7939.976067 487.802699
392 0.098606 0.190680 0.132411 0.000266 0.470523 0.467890 0.469283 0.000028 0.377544 0.398587 0.385065 0.000029 0.106440 0.197827 0.141490 0.000553 0.090772 0.183532 0.123332 0.000550 0.461222 0.459033 0.459951 0.000056 0.479824 0.476747 0.478615 0.000057 0.372527 0.393732 0.380336 0.000061 0.382561 0.403443 0.389794 0.000059 956.550000 962.660000 957.624567 259.209882 1107.420000 1095.360000 1102.549433 311.018799 7936.030000 7941.980000 7939.826000 493.522164
393 0.098452 0.189653 0.132056 0.000265 0.470240 0.467149 0.469336 0.000028 0.377293 0.397775 0.385016 0.000029 0.106772 0.196671 0.141032 0.000548 0.090132 0.182635 0.123080 0.000544 0.460526 0.458621 0.459981 0.000056 0.479954 0.475678 0.478692 0.000056 0.372088 0.393133 0.380243 0.000060 0.382499 0.402417 0.389789 0.000058 956.590000 963.140000 957.592167 261.296598 1106.650000 1094.780000 1102.542000 304.541154 7936.760000 7942.080000 7939.865833 499.175239
394 0.098309 0.189335 0.131821 0.000268 0.470531 0.466757 0.469346 0.000027 0.377475 0.397402 0.384965 0.000029 0.105602 0.194999 0.140831 0.000560 0.091016 0.183672 0.122811 0.000550 0.460239 0.458050 0.459959 0.000056 0.480822 0.475465 0.478733 0.000056 0.371580 0.392287 0.380177 0.000060 0.383370 0.402517 0.389753 0.000059 956.830000 959.540000 957.505867 262.866306 1106.980000 1097.440000 1102.502400 297.107198 7936.190000 7943.020000 7939.991733 513.172553
395 0.097461 0.188430 0.131358 0.000268 0.470118 0.466844 0.469314 0.000028 0.376954 0.397241 0.384825 0.000029 0.106054 0.199954 0.140175 0.000557 0.088867 0.176905 0.122542 0.000542 0.460203 0.457083 0.459954 0.000056 0.480033 0.476605 0.478673 0.000056 0.371666 0.392801 0.380009 0.000060 0.382242 0.401680 0.389641 0.000058 954.080000 960.740000 957.696500 267.077072 1106.070000 1095.940000 1102.194467 294.356343 7939.850000 7943.320000 7940.109033 523.510622
396 0.097345 0.188559 0.130975 0.000266 0.470287 0.467444 0.469331 0.000028 0.377052 0.397723 0.384742 0.000029 0.105786 0.196670 0.139817 0.000551 0.088903 0.180449 0.122133 0.000542 0.460813 0.458553 0.459987 0.000056 0.479762 0.476336 0.478676 0.000056 0.372056 0.393082 0.379944 0.000060 0.382047 0.402364 0.389540 0.000059 956.210000 963.610000 957.842367 268.441106 1104.640000 1094.690000 1102.071133 293.416125 7939.150000 7941.700000 7940.086500 523.439306
397 0.097498 0.188385 0.130503 0.000266 0.471215 0.466990 0.469313 0.000027 0.377786 0.397339 0.384611 0.000029 0.106795 0.197365 0.139323 0.000555 0.088201 0.179406 0.121682 0.000536 0.460797 0.457820 0.459969 0.000055 0.481633 0.476161 0.478657 0.000056 0.372296 0.392706 0.379808 0.000060 0.383275 0.401972 0.389414 0.000057 957.570000 962.460000 958.071667 268.459601 1105.720000 1092.770000 1102.110800 292.371183 7936.710000 7944.770000 7939.817533 523.295137
398 0.096897 0.187951 0.130184 0.000266 0.470903 0.467228 0.469337 0.000027 0.377401 0.397408 0.384549 0.000029 0.106295 0.198455 0.138899 0.000545 0.087500 0.177447 0.121468 0.000545 0.461623 0.457880 0.459955 0.000055 0.480183 0.476575 0.478718 0.000056 0.372791 0.393024 0.379692 0.000060 0.382012 0.401793 0.389406 0.000059 957.560000 959.810000 958.199067 271.616562 1104.460000 1096.390000 1101.962233 290.528578 7937.980000 7943.800000 7939.838700 519.431184
399 0.096606 0.187465 0.129943 0.000267 0.471121 0.467572 0.469305 0.000027 0.377492 0.397545 0.384465 0.000029 0.105020 0.197835 0.138670 0.000550 0.088192 0.177096 0.121216 0.000542 0.461969 0.457795 0.459912 0.000055 0.480273 0.477350 0.478699 0.000056 0.372732 0.392805 0.379602 0.000060 0.382253 0.402286 0.389328 0.000059 955.120000 962.730000 958.471500 273.673527 1104.400000 1093.830000 1101.832700 286.288318 7940.480000 7943.440000 7939.695800 513.238449
400 0.096179 0.187853 0.129734 0.000263 0.470538 0.467739 0.469301 0.000027 0.376948 0.397767 0.384409 0.000028 0.105620 0.200194 0.138482 0.000548 0.086737 0.175512 0.120987 0.000542 0.460859 0.457935 0.459891 0.000055 0.480217 0.477542 0.478711 0.000057 0.372049 0.393500 0.379539 0.000059 0.381847 0.402035 0.389280 0.000059 956.220000 963.640000 958.219667 277.278467 1104.720000 1095.490000 1101.387700 291.074203 7939.060000 7940.870000 7940.392633 523.775393
401 0.096219 0.187312 0.129493 0.000263 0.470309 0.466369 0.469315 0.000027 0.376787 0.396605 0.384359 0.000028 0.105868 0.199080 0.138317 0.000550 0.086570 0.175544 0.120668 0.000543 0.461958 0.456956 0.459889 0.000053 0.478661 0.475782 0.478741 0.000057 0.372935 0.392487 0.379496 0.000058 0.380638 0.400723 0.389223 0.000059 955.410000 958.890000 957.965933 276.112850 1105.740000 1095.900000 1100.967800 291.411310 7938.850000 7945.210000 7941.066267 533.356524
402 0.095983 0.187607 0.129332 0.000267 0.469963 0.467095 0.469355 0.000027 0.376468 0.397223 0.384349 0.000028 0.105519 0.192707 0.138196 0.000546 0.086447 0.182508 0.120467 0.000556 0.460876 0.457854 0.459966 0.000053 0.479050 0.476336 0.478744 0.000056 0.372037 0.391568 0.379524 0.000057 0.380899 0.402879 0.389175 0.000060 955.060000 962.170000 957.906800 282.167670 1105.050000 1098.940000 1100.562100 286.439688 7939.890000 7938.890000 7941.531100 536.758670
403 0.095496 0.186310 0.129053 0.000265 0.471025 0.467861 0.469411 0.000027 0.377143 0.397474 0.384322 0.000029 0.105271 0.191140 0.138043 0.000539 0.085721 0.181480 0.120063 0.000565 0.461540 0.458162 0.460020 0.000054 0.480509 0.477561 0.478803 0.000056 0.372473 0.391407 0.379526 0.000058 0.381812 0.403541 0.389118 0.000060 956.030000 959.160000 957.860533 279.057694 1102.960000 1092.500000 1100.238100 284.604340 7941.010000 7948.340000 7941.901367 526.753716
404 0.095608 0.187056 0.128945 0.000265 0.469478 0.467103 0.469425 0.000027 0.376011 0.397091 0.384305 0.000029 0.104600 0.199662 0.138163 0.000544 0.086615 0.174449 0.119726 0.000556 0.460222 0.457306 0.459998 0.000053 0.478735 0.476900 0.478851 0.000056 0.371316 0.392895 0.379539 0.000058 0.380705 0.401287 0.389070 0.000060 955.040000 959.390000 957.785567 275.541887 1102.520000 1094.670000 1100.039567 282.387470 7942.440000 7945.940000 7942.174867 519.922843
405 0.095838 0.185589 0.128629 0.000266 0.470966 0.467413 0.469438 0.000027 0.377184 0.396957 0.384236 0.000029 0.104572 0.191691 0.138103 0.000540 0.087104 0.179488 0.119155 0.000562 0.461448 0.457791 0.460010 0.000053 0.480483 0.477036 0.478866 0.000055 0.372229 0.391266 0.379533 0.000057 0.382138 0.402649 0.388938 0.000061 956.420000 961.760000 957.654100 274.182575 1104.710000 1094.910000 1099.938967 281.344517 7938.870000 7943.330000 7942.406933 520.152160
406 0.095003 0.187083 0.128387 0.000262 0.471364 0.467672 0.469449 0.000027 0.377274 0.397525 0.384184 0.000028 0.104316 0.193693 0.138031 0.000538 0.085690 0.180473 0.118742 0.000561 0.461521 0.459086 0.460009 0.000054 0.481207 0.476259 0.478890 0.000056 0.372220 0.392738 0.379515 0.000057 0.382328 0.402312 0.388853 0.000060 957.080000 963.110000 957.800033 281.053180 1105.290000 1089.420000 1099.839067 275.358518 7937.630000 7947.470000 7942.360900 520.753273
407 0.094659 0.184775 0.128189 0.000261 0.470688 0.468163 0.469458 0.000027 0.376681 0.397316 0.384141 0.000029 0.105003 0.196336 0.137899 0.000540 0.084316 0.173215 0.118479 0.000554 0.461761 0.457816 0.460064 0.000055 0.479614 0.478510 0.478851 0.000056 0.372572 0.392446 0.379523 0.000058 0.380790 0.402186 0.388758 0.000060 955.570000 964.200000 958.028500 285.178939 1102.390000 1091.280000 1099.965867 275.894380 7942.040000 7944.520000 7942.005633 523.018500
408 0.094538 0.185939 0.128164 0.000267 0.471009 0.468149 0.469414 0.000027 0.376891 0.397596 0.384102 0.000029 0.102812 0.194145 0.137988 0.000562 0.086263 0.177734 0.118341 0.000560 0.461350 0.457990 0.460035 0.000054 0.480667 0.478307 0.478793 0.000055 0.371716 0.392029 0.379523 0.000059 0.382066 0.403164 0.388680 0.000060 956.980000 966.470000 958.161433 290.834366 1104.640000 1095.180000 1100.041900 272.015467 7938.380000 7938.350000 7941.796667 519.500087
409 0.094199 0.187853 0.127956 0.000270 0.470268 0.467324 0.469438 0.000027 0.376251 0.397456 0.384068 0.000029 0.102292 0.196145 0.137950 0.000572 0.086105 0.179560 0.117961 0.000552 0.460980 0.458954 0.460069 0.000056 0.479557 0.475694 0.478807 0.000056 0.371308 0.393252 0.379539 0.000060 0.381194 0.401660 0.388596 0.000059 954.530000 962.900000 958.290633 294.533168 1104.560000 1092.330000 1099.865400 272.297017 7940.910000 7944.770000 7941.843967 510.934990
410 0.093805 0.186757 0.127846 0.000271 0.471192 0.467936 0.469469 0.000028 0.376845 0.397641 0.384063 0.000029 0.103146 0.200468 0.137715 0.000570 0.084464 0.173046 0.117977 0.000566 0.460629 0.458034 0.460083 0.000056 0.481755 0.477837 0.478854 0.000056 0.371258 0.393643 0.379491 0.000061 0.382433 0.401639 0.388635 0.000060 953.630000 964.050000 958.495833 296.742882 1102.860000 1096.530000 1099.673233 274.658087 7943.510000 7939.420000 7941.830933 512.151997
411 0.093776 0.186118 0.127413 0.000270 0.470562 0.466949 0.469474 0.000028 0.376366 0.396741 0.383959 0.000029 0.103337 0.190303 0.137317 0.000575 0.084215 0.181932 0.117509 0.000564 0.461892 0.458370 0.460140 0.000055 0.479233 0.475528 0.478808 0.000056 0.372253 0.391353 0.379434 0.000061 0.380478 0.402129 0.388483 0.000060 954.540000 965.690000 958.368133 296.592115 1104.280000 1093.130000 1099.762833 280.921691 7941.180000 7941.180000 7941.869033 515.043599
412 0.093835 0.186185 0.127117 0.000272 0.470459 0.468238 0.469471 0.000027 0.376303 0.397725 0.383883 0.000029 0.102799 0.201446 0.136863 0.000578 0.084871 0.170923 0.117371 0.000560 0.461372 0.458618 0.460115 0.000055 0.479546 0.477859 0.478827 0.000056 0.371729 0.394325 0.379302 0.000060 0.380877 0.401125 0.388463 0.000060 954.910000 965.440000 958.240367 294.847858 1104.250000 1092.270000 1099.649700 280.009401 7940.840000 7942.290000 7942.109933 515.564686
413 0.093290 0.185821 0.127062 0.000269 0.471823 0.468179 0.469449 0.000028 0.377190 0.397590 0.383852 0.000029 0.102562 0.197092 0.136705 0.000572 0.084018 0.174550 0.117418 0.000561 0.462689 0.457805 0.460138 0.000056 0.480957 0.478554 0.478760 0.000057 0.372657 0.392627 0.379280 0.000060 0.381722 0.402553 0.388424 0.000061 953.760000 966.440000 958.065767 301.343451 1101.300000 1094.590000 1099.668333 281.951735 7944.940000 7938.970000 7942.265900 526.598482
414 0.093012 0.182982 0.126699 0.000266 0.470871 0.467483 0.469540 0.000028 0.376406 0.396358 0.383830 0.000029 0.102415 0.195872 0.136255 0.000562 0.083609 0.170093 0.117143 0.000553 0.461567 0.458067 0.460268 0.000055 0.480174 0.476898 0.478812 0.000057 0.371779 0.392519 0.379265 0.000059 0.381033 0.400197 0.388395 0.000060 954.660000 960.270000 957.782633 310.261776 1103.700000 1093.790000 1099.809733 281.467841 7941.640000 7945.940000 7942.407633 539.424071
415 0.092667 0.183782 0.126604 0.000269 0.471280 0.467430 0.469558 0.000028 0.376626 0.396518 0.383820 0.000029 0.101449 0.196187 0.136264 0.000568 0.083884 0.171378 0.116945 0.000559 0.461913 0.457626 0.460340 0.000055 0.480646 0.477235 0.478776 0.000057 0.371797 0.392266 0.379321 0.000059 0.381456 0.400771 0.388318 0.000060 952.980000 964.430000 957.705900 320.235114 1105.190000 1091.680000 1099.592567 279.876029 7941.830000 7943.890000 7942.701533 553.973275
416 0.092723 0.184779 0.126219 0.000265 0.471524 0.467802 0.469659 0.000028 0.376824 0.397046 0.383799 0.000028 0.101833 0.192267 0.135787 0.000554 0.083613 0.177292 0.116652 0.000555 0.463116 0.458706 0.460538 0.000053 0.479933 0.476897 0.478780 0.000057 0.372795 0.392096 0.379350 0.000058 0.380853 0.401996 0.388248 0.000060 952.760000 964.800000 957.563667 331.526501 1104.380000 1094.840000 1099.590233 277.279254 7942.860000 7940.360000 7942.846100 562.497535
417 0.092661 0.185577 0.125999 0.000268 0.472187 0.467004 0.469699 0.000027 0.377305 0.396647 0.383774 0.000029 0.102284 0.196116 0.135533 0.000562 0.083038 0.175037 0.116464 0.000556 0.462547 0.458287 0.460529 0.000053 0.481826 0.475722 0.478869 0.000057 0.372481 0.392745 0.379280 0.000059 0.382129 0.400550 0.388267 0.000060 955.510000 962.680000 957.171767 346.333020 1103.030000 1094.080000 1099.543167 275.429628 7941.460000 7943.240000 7943.285067 570.184626
418 0.092639 0.185099 0.125926 0.000266 0.471415 0.468516 0.469732 0.000028 0.376721 0.397662 0.383780 0.000029 0.100989 0.192335 0.135280 0.000553 0.084289 0.177863 0.116572 0.000563 0.462279 0.459379 0.460563 0.000053 0.480551 0.477653 0.478900 0.000058 0.371957 0.392618 0.379243 0.000059 0.381486 0.402706 0.388318 0.000060 954.570000 963.080000 956.696067 347.493306 1103.230000 1089.540000 1099.410867 273.340210 7942.200000 7947.380000 7943.893067 576.591813
419 0.091921 0.183267 0.125959 0.000273 0.471068 0.467748 0.469672 0.000028 0.376281 0.396628 0.383744 0.000029 0.101429 0.196988 0.135519 0.000570 0.082412 0.169547 0.116398 0.000567 0.461126 0.458712 0.460534 0.000053 0.481009 0.476783 0.478810 0.000058 0.371202 0.393281 0.379281 0.000059 0.381359 0.399974 0.388207 0.000061 950.570000 962.480000 956.720233 342.843764 1104.140000 1092.700000 1099.461833 274.375088 7945.290000 7944.820000 7943.817933 579.040721
420 0.091890 0.184119 0.125636 0.000271 0.470556 0.467020 0.469680 0.000027 0.375889 0.396294 0.383669 0.000029 0.101235 0.193263 0.135245 0.000565 0.082545 0.174975 0.116027 0.000564 0.461786 0.457892 0.460508 0.000053 0.479325 0.476147 0.478852 0.000057 0.371649 0.391735 0.379192 0.000058 0.380130 0.400854 0.388146 0.000061 952.670000 961.140000 956.541233 337.568561 1103.480000 1092.410000 1099.432933 273.118077 7943.850000 7946.450000 7944.025833 586.322653
421 0.091886 0.183314 0.125428 0.000270 0.470959 0.467713 0.469706 0.000028 0.376191 0.396613 0.383636 0.000029 0.102205 0.193350 0.134984 0.000558 0.081567 0.173278 0.115872 0.000559 0.462191 0.458099 0.460569 0.000053 0.479727 0.477327 0.478843 0.000057 0.372195 0.391912 0.379172 0.000057 0.380187 0.401315 0.388100 0.000060 954.260000 960.220000 956.475267 335.005801 1102.170000 1093.320000 1099.565067 272.197552 7943.570000 7946.460000 7943.959667 586.426187
422 0.091279 0.182995 0.125305 0.000274 0.470866 0.468871 0.469654 0.000027 0.375969 0.397402 0.383567 0.000029 0.101212 0.194193 0.134855 0.000569 0.081346 0.171797 0.115754 0.000568 0.461033 0.459728 0.460546 0.000053 0.480699 0.478014 0.478763 0.000057 0.371077 0.393344 0.379123 0.000058 0.380861 0.401460 0.388011 0.000061 952.660000 961.140000 956.197100 329.552837 1104.560000 1094.870000 1099.632467 272.540879 7942.780000 7943.990000 7944.170433 578.290250
423 0.090830 0.183307 0.124920 0.000274 0.471203 0.467920 0.469689 0.000027 0.376110 0.396767 0.383497 0.000029 0.101684 0.194056 0.134666 0.000568 0.079975 0.172557 0.115174 0.000565 0.461205 0.458125 0.460563 0.000053 0.481202 0.477714 0.478816 0.000057 0.371324 0.392108 0.379088 0.000058 0.380895 0.401425 0.387905 0.000060 952.920000 958.800000 956.078333 322.470416 1104.500000 1093.830000 1099.734100 271.927205 7942.580000 7947.370000 7944.187567 565.865258
424 0.091124 0.184847 0.124711 0.000273 0.470381 0.467290 0.469648 0.000027 0.375567 0.396680 0.383414 0.000029 0.102322 0.195331 0.134393 0.000563 0.079926 0.174364 0.115030 0.000569 0.460694 0.457280 0.460465 0.000053 0.480068 0.477301 0.478830 0.000057 0.371101 0.391793 0.378947 0.000058 0.380033 0.401566 0.387880 0.000061 953.230000 961.610000 955.830933 320.756264 1104.440000 1098.200000 1099.635467 274.639868 7942.330000 7940.190000 7944.533600 561.979738
425 0.090540 0.182901 0.124363 0.000271 0.470802 0.467595 0.469662 0.000027 0.375737 0.396421 0.383337 0.000029 0.100729 0.193660 0.134100 0.000552 0.080351 0.172142 0.114625 0.000571 0.461965 0.459003 0.460544 0.000052 0.479639 0.476186 0.478781 0.000057 0.371656 0.392667 0.378933 0.000057 0.379817 0.400175 0.387742 0.000061 950.400000 961.500000 955.602033 313.055236 1104.070000 1093.880000 1099.566167 274.310473 7945.530000 7944.620000 7944.831800 553.162392
426 0.090246 0.181924 0.123951 0.000271 0.470598 0.467848 0.469650 0.000027 0.375510 0.396367 0.383225 0.000029 0.100658 0.191027 0.133873 0.000557 0.079835 0.172822 0.114028 0.000564 0.461852 0.458596 0.460567 0.000051 0.479344 0.477100 0.478733 0.000057 0.371554 0.391704 0.378893 0.000057 0.379466 0.401031 0.387557 0.000060 953.820000 962.350000 955.368933 311.331751 1106.600000 1093.610000 1099.673767 273.813309 7939.580000 7944.040000 7944.957300 549.771747
427 0.089883 0.182612 0.123574 0.000272 0.471291 0.467281 0.469617 0.000027 0.375939 0.396114 0.383106 0.000029 0.100399 0.190751 0.133558 0.000549 0.079366 0.174473 0.113589 0.000564 0.462790 0.458136 0.460571 0.000052 0.479791 0.476425 0.478662 0.000058 0.372193 0.391290 0.378818 0.000058 0.379685 0.400937 0.387394 0.000061 951.580000 960.780000 955.204467 305.277955 1104.560000 1096.200000 1099.783867 272.970893 7943.860000 7943.020000 7945.011667 539.588338
428 0.090046 0.184074 0.123383 0.000277 0.470885 0.468099 0.469563 0.000027 0.375675 0.397092 0.383018 0.000030 0.100331 0.193077 0.133617 0.000561 0.079761 0.175071 0.113148 0.000573 0.461302 0.459778 0.460529 0.000052 0.480469 0.476419 0.478596 0.000057 0.371059 0.393103 0.378801 0.000058 0.380292 0.401082 0.387234 0.000059 951.870000 957.350000 954.940100 301.122977 1105.040000 1090.980000 1099.914533 271.309076 7943.090000 7951.670000 7945.145367 541.902766
429 0.090037 0.183142 0.123256 0.000273 0.471008 0.468662 0.469583 0.000027 0.375765 0.397282 0.383001 0.000030 0.100399 0.196131 0.133585 0.000556 0.079675 0.170153 0.112927 0.000566 0.462319 0.458724 0.460548 0.000052 0.479696 0.478599 0.478617 0.000057 0.371839 0.393076 0.378807 0.000058 0.379691 0.401488 0.387194 0.000060 949.820000 958.040000 954.963600 289.840584 1105.290000 1090.430000 1100.125033 267.222570 7944.890000 7951.530000 7944.911367 524.596696
430 0.089395 0.180619 0.123070 0.000269 0.471148 0.467451 0.469571 0.000027 0.375710 0.395743 0.382946 0.000029 0.100127 0.192552 0.133590 0.000554 0.078664 0.168686 0.112550 0.000555 0.462042 0.458999 0.460535 0.000052 0.480253 0.475903 0.478607 0.000056 0.371563 0.392387 0.378799 0.000057 0.379856 0.399099 0.387093 0.000058 951.950000 953.570000 955.134567 290.561103 1104.400000 1095.490000 1100.329533 264.660860 7943.650000 7950.940000 7944.535900 524.202615
431 0.088980 0.183782 0.122910 0.000274 0.470630 0.466479 0.469605 0.000028 0.375218 0.395805 0.382932 0.000030 0.099813 0.188606 0.133338 0.000559 0.078146 0.178958 0.112483 0.000566 0.461441 0.456593 0.460590 0.000052 0.479820 0.476365 0.478621 0.000058 0.371034 0.389596 0.378777 0.000058 0.379401 0.402013 0.387086 0.000061 949.680000 959.570000 955.170500 292.028298 1106.160000 1094.690000 1100.429833 272.439974 7944.160000 7945.740000 7944.399667 521.556106
432 0.088563 0.181183 0.122780 0.000269 0.470715 0.467900 0.469618 0.000028 0.375177 0.396220 0.382909 0.000029 0.098348 0.188572 0.133182 0.000550 0.078778 0.173795 0.112378 0.000568 0.461855 0.458975 0.460601 0.000052 0.479574 0.476824 0.478636 0.000057 0.370979 0.391374 0.378746 0.000057 0.379375 0.401067 0.387071 0.000060 949.360000 961.980000 954.900233 288.850944 1106.420000 1092.120000 1100.288367 273.859843 7944.220000 7945.900000 7944.811400 515.859068
433 0.088997 0.179216 0.122604 0.000270 0.470626 0.468424 0.469608 0.000028 0.375219 0.396122 0.382857 0.000029 0.099788 0.180801 0.133063 0.000551 0.078205 0.177631 0.112144 0.000563 0.461585 0.459302 0.460624 0.000053 0.479667 0.477546 0.478593 0.000056 0.371136 0.389677 0.378734 0.000058 0.379301 0.402567 0.386981 0.000059 950.260000 961.880000 954.635067 287.949668 1104.830000 1092.580000 1100.393933 273.036852 7944.910000 7945.540000 7944.971000 519.078808
434 0.088646 0.180121 0.122319 0.000273 0.470072 0.468275 0.469671 0.000027 0.374716 0.396237 0.382833 0.000029 0.099889 0.190129 0.132824 0.000553 0.077404 0.170112 0.111813 0.000564 0.461136 0.458123 0.460624 0.000052 0.479008 0.478428 0.478717 0.000057 0.370824 0.391124 0.378674 0.000057 0.378607 0.401349 0.386991 0.000060 950.700000 959.290000 954.584700 288.452955 1104.860000 1091.980000 1100.508133 275.283374 7944.440000 7948.730000 7944.907167 519.656136
435 0.088708 0.182179 0.122118 0.000279 0.470127 0.468982 0.469652 0.000028 0.374772 0.397281 0.382768 0.000030 0.099050 0.192457 0.132663 0.000560 0.078365 0.171900 0.111573 0.000570 0.460742 0.458940 0.460587 0.000053 0.479512 0.479024 0.478717 0.000056 0.370319 0.392319 0.378606 0.000059 0.379225 0.402243 0.386931 0.000061 949.850000 956.520000 954.367100 287.354467 1108.220000 1092.420000 1100.668900 275.547036 7941.930000 7951.060000 7944.964000 515.433784
436 0.087870 0.181116 0.121769 0.000275 0.470823 0.467964 0.469623 0.000027 0.375085 0.396252 0.382659 0.000030 0.097739 0.193878 0.132214 0.000552 0.078001 0.168354 0.111323 0.000565 0.461895 0.458235 0.460510 0.000054 0.479751 0.477694 0.478736 0.000056 0.370856 0.392146 0.378436 0.000059 0.379314 0.400359 0.386883 0.000060 950.700000 956.820000 954.142533 284.170522 1105.610000 1091.700000 1100.996467 282.479452 7943.690000 7951.480000 7944.861000 514.047297
437 0.087823 0.179268 0.121418 0.000271 0.471101 0.467571 0.469620 0.000028 0.375282 0.395495 0.382569 0.000029 0.097294 0.191081 0.131957 0.000559 0.078352 0.167454 0.110879 0.000553 0.462376 0.459896 0.460542 0.000053 0.479826 0.475246 0.478698 0.000056 0.371106 0.392693 0.378396 0.000059 0.379458 0.398298 0.386743 0.000060 952.300000 958.970000 953.955633 284.801791 1105.630000 1092.560000 1101.343833 282.651131 7942.070000 7948.470000 7944.700533 509.171402
438 0.087615 0.180874 0.121071 0.000272 0.471345 0.467262 0.469538 0.000027 0.375412 0.395665 0.382422 0.000030 0.097466 0.189300 0.131402 0.000546 0.077763 0.172447 0.110741 0.000564 0.462499 0.457887 0.460463 0.000054 0.480190 0.476637 0.478614 0.000056 0.371241 0.390740 0.378198 0.000059 0.379583 0.400590 0.386646 0.000061 951.360000 958.180000 953.665767 282.961756 1106.110000 1094.250000 1101.433800 283.939414 7942.530000 7947.570000 7944.900433 512.291732
439 0.087335 0.179889 0.121041 0.000273 0.469932 0.467751 0.469571 0.000027 0.374283 0.395785 0.382439 0.000030 0.097599 0.186644 0.131370 0.000555 0.077072 0.173134 0.110713 0.000564 0.461437 0.458868 0.460476 0.000053 0.478427 0.476633 0.478667 0.000058 0.370477 0.390812 0.378199 0.000058 0.378089 0.400759 0.386678 0.000061 948.970000 960.760000 953.591667 280.768791 1106.220000 1096.130000 1101.547900 284.415508 7944.810000 7943.110000 7944.860433 510.262606
440 0.087343 0.179891 0.120654 0.000274 0.471557 0.467698 0.469551 0.000027 0.375504 0.395746 0.382326 0.000029 0.097613 0.185518 0.130984 0.000553 0.077073 0.174263 0.110324 0.000563 0.462623 0.459506 0.460490 0.000052 0.480492 0.475889 0.478611 0.000057 0.371370 0.391009 0.378114 0.000058 0.379637 0.400483 0.386539 0.000061 949.350000 955.200000 953.386900 282.018646 1107.880000 1097.520000 1101.847633 278.161245 7942.770000 7947.280000 7944.765467 514.848981
441 0.086785 0.179088 0.120270 0.000274 0.470592 0.469017 0.469456 0.000028 0.374641 0.396535 0.382159 0.000030 0.096720 0.187849 0.130567 0.000557 0.076851 0.170327 0.109972 0.000565 0.460207 0.460876 0.460410 0.000054 0.480977 0.477159 0.478501 0.000058 0.369336 0.392619 0.377950 0.000059 0.379946 0.400451 0.386369 0.000062 950.470000 953.340000 953.288200 282.801268 1106.310000 1094.460000 1101.998933 271.814531 7943.220000 7952.200000 7944.712867 520.413840
442 0.086676 0.179183 0.119835 0.000272 0.470607 0.467454 0.469494 0.000028 0.374624 0.395386 0.382080 0.000029 0.096693 0.188216 0.130248 0.000555 0.076659 0.170150 0.109422 0.000560 0.461537 0.458799 0.460430 0.000054 0.479677 0.476109 0.478558 0.000058 0.370326 0.391153 0.377885 0.000058 0.378922 0.399619 0.386274 0.000061 950.150000 956.560000 953.233800 283.301075 1107.140000 1097.040000 1101.920233 271.292378 7942.710000 7946.400000 7944.845967 521.233494
443 0.086324 0.178101 0.119598 0.000269 0.470214 0.467346 0.469523 0.000028 0.374241 0.395035 0.382042 0.000029 0.095611 0.183308 0.129954 0.000543 0.077038 0.172894 0.109242 0.000564 0.460514 0.458190 0.460437 0.000054 0.479914 0.476503 0.478609 0.000057 0.369288 0.389469 0.377817 0.000058 0.379195 0.400601 0.386267 0.000060 947.890000 957.170000 953.184433 288.727773 1104.790000 1097.340000 1101.899967 269.402310 7947.320000 7945.490000 7944.915600 521.524638
444 0.086185 0.178935 0.119501 0.000268 0.472144 0.468010 0.469492 0.000028 0.375655 0.395741 0.381995 0.000029 0.096492 0.181679 0.130037 0.000550 0.075879 0.176190 0.108966 0.000561 0.462013 0.459106 0.460422 0.000053 0.482277 0.476915 0.478563 0.000058 0.370632 0.389749 0.377825 0.000059 0.380677 0.401734 0.386164 0.000061 945.680000 957.120000 952.926233 289.783661 1105.740000 1097.310000 1101.620133 271.139644 7948.580000 7945.570000 7945.453633 524.238112
445 0.087057 0.177716 0.119419 0.000266 0.471007 0.466019 0.469517 0.000027 0.375019 0.393944 0.381992 0.000028 0.096324 0.185954 0.129973 0.000547 0.077790 0.169479 0.108865 0.000560 0.461604 0.457865 0.460434 0.000054 0.480411 0.474174 0.478600 0.000057 0.370284 0.389887 0.377818 0.000058 0.379755 0.398000 0.386166 0.000059 951.480000 954.060000 952.753367 291.959137 1108.700000 1095.540000 1101.407100 271.858518 7939.820000 7950.400000 7945.839533 522.292900
446 0.086391 0.178660 0.119517 0.000267 0.471245 0.466986 0.469534 0.000028 0.375031 0.394905 0.382030 0.000029 0.096078 0.188589 0.130178 0.000561 0.076703 0.168730 0.108857 0.000563 0.462440 0.458340 0.460416 0.000053 0.480049 0.475633 0.478651 0.000058 0.370850 0.390902 0.377856 0.000058 0.379212 0.398907 0.386203 0.000061 950.240000 955.210000 952.496333 290.216104 1106.850000 1099.660000 1101.326367 273.253277 7942.910000 7945.130000 7946.177300 523.890882
447 0.085931 0.176672 0.119499 0.000275 0.470689 0.467322 0.469574 0.000028 0.374500 0.394660 0.382056 0.000030 0.096009 0.188616 0.130056 0.000576 0.075853 0.164729 0.108941 0.000568 0.461788 0.457908 0.460473 0.000054 0.479591 0.476736 0.478676 0.000058 0.370343 0.390585 0.377869 0.000060 0.378657 0.398735 0.386242 0.000062 950.750000 956.390000 952.268700 291.597616 1106.380000 1097.230000 1101.316600 281.366689 7942.870000 7946.380000 7946.414700 533.013329
448 0.085910 0.176606 0.119181 0.000268 0.470129 0.467234 0.469528 0.000028 0.374074 0.394577 0.381942 0.000029 0.096370 0.187325 0.129606 0.000561 0.075451 0.165886 0.108757 0.000549 0.460846 0.457925 0.460452 0.000054 0.479412 0.476543 0.478605 0.000059 0.369727 0.390275 0.377740 0.000059 0.378421 0.398879 0.386143 0.000060 949.650000 955.580000 952.271967 288.950266 1106.740000 1094.020000 1101.373067 285.995304 7943.610000 7950.400000 7946.354967 534.623136
449 0.085859 0.175566 0.119087 0.000268 0.470954 0.467274 0.469612 0.000028 0.374680 0.394347 0.381981 0.000029 0.095334 0.182099 0.129421 0.000557 0.076383 0.169034 0.108753 0.000554 0.462243 0.458041 0.460543 0.000054 0.479664 0.476506 0.478682 0.000057 0.370516 0.389056 0.377762 0.000059 0.378844 0.399638 0.386200 0.000061 948.900000 955.320000 952.252400 287.166543 1107.230000 1095.860000 1101.286967 286.883229 7943.870000 7948.820000 7946.460633 541.678140
450 0.085676 0.176364 0.118981 0.000267 0.470292 0.467475 0.469613 0.000028 0.374138 0.394697 0.381955 0.000029 0.095111 0.184445 0.129089 0.000551 0.076241 0.168282 0.108874 0.000559 0.460529 0.458383 0.460561 0.000054 0.480055 0.476567 0.478666 0.000057 0.369174 0.389899 0.377693 0.000058 0.379101 0.399496 0.386218 0.000060 949.740000 955.810000 952.193933 289.851260 1107.230000 1096.330000 1101.426633 293.783216 7943.030000 7947.860000 7946.379433 554.650091
451 0.085218 0.178985 0.118948 0.000274 0.471649 0.467117 0.469686 0.000028 0.375041 0.395084 0.382002 0.000029 0.094118 0.190408 0.129151 0.000564 0.076317 0.167561 0.108744 0.000563 0.463096 0.458775 0.460698 0.000053 0.480201 0.475459 0.478674 0.000058 0.370852 0.391684 0.377812 0.000059 0.379230 0.398484 0.386192 0.000061 950.000000 953.320000 951.947767 290.689947 1106.370000 1095.660000 1101.448700 301.513400 7943.630000 7951.020000 7946.603533 562.407597
452 0.085042 0.176986 0.118679 0.000273 0.471164 0.468453 0.469663 0.000027 0.374633 0.395587 0.381917 0.000029 0.094665 0.187624 0.129017 0.000565 0.075418 0.166348 0.108341 0.000565 0.461732 0.459538 0.460690 0.000053 0.480596 0.477369 0.478637 0.000057 0.369965 0.391559 0.377772 0.000059 0.379301 0.399614 0.386063 0.000060 947.930000 956.850000 951.946833 289.967633 1106.680000 1097.150000 1101.653767 302.740012 7945.390000 7946.000000 7946.399400 567.108627
453 0.085145 0.177490 0.118414 0.000271 0.471167 0.468579 0.469716 0.000027 0.374662 0.395807 0.381890 0.000029 0.093660 0.189846 0.128673 0.000568 0.076630 0.165133 0.108156 0.000553 0.461795 0.459603 0.460770 0.000053 0.480540 0.477555 0.478662 0.000058 0.369761 0.392164 0.377746 0.000058 0.379563 0.399449 0.386035 0.000060 949.520000 956.690000 951.856733 288.175941 1106.200000 1092.970000 1101.809067 300.672436 7944.280000 7950.340000 7946.334200 568.732483
454 0.084407 0.175662 0.118163 0.000273 0.471423 0.467240 0.469729 0.000027 0.374669 0.394345 0.381837 0.000029 0.093266 0.186847 0.128305 0.000569 0.075548 0.164478 0.108021 0.000555 0.461940 0.457540 0.460742 0.000053 0.480905 0.476939 0.478715 0.000057 0.369772 0.389867 0.377633 0.000058 0.379566 0.398823 0.386041 0.000059 948.570000 954.120000 951.838467 277.939752 1106.940000 1096.660000 1101.794333 299.939850 7944.490000 7949.220000 7946.367200 557.968436
455 0.084283 0.175793 0.117740 0.000274 0.471617 0.468027 0.469830 0.000028 0.374783 0.394969 0.381808 0.000029 0.092080 0.189978 0.127835 0.000577 0.076485 0.161608 0.107645 0.000547 0.462541 0.458585 0.460774 0.000053 0.480693 0.477469 0.478886 0.000058 0.369926 0.391433 0.377540 0.000059 0.379641 0.398504 0.386076 0.000060 947.440000 957.590000 951.900133 276.427067 1104.630000 1094.570000 1101.869700 303.988792 7947.930000 7947.840000 7946.230167 557.412607
456 0.084085 0.177401 0.117600 0.000271 0.472213 0.467762 0.469684 0.000028 0.375181 0.395172 0.381663 0.000029 0.093011 0.190521 0.127561 0.000565 0.075160 0.164280 0.107639 0.000560 0.462663 0.458291 0.460646 0.000054 0.481764 0.477233 0.478721 0.000057 0.370250 0.391349 0.377375 0.000058 0.380113 0.398995 0.385951 0.000059 948.570000 955.000000 951.697500 266.623289 1107.270000 1091.250000 1101.940700 309.395302 7944.160000 7953.750000 7946.361800 555.286265
457 0.083716 0.176742 0.117279 0.000271 0.472266 0.467326 0.469735 0.000027 0.375128 0.394680 0.381621 0.000028 0.092112 0.188293 0.127236 0.000572 0.075320 0.165191 0.107322 0.000547 0.463383 0.457323 0.460664 0.000053 0.481149 0.477330 0.478806 0.000056 0.370565 0.390065 0.377307 0.000058 0.379692 0.399295 0.385935 0.000059 947.860000 954.350000 951.354267 261.436307 1106.850000 1095.200000 1101.584567 313.572690 7945.290000 7950.450000 7947.061167 555.522356
458 0.083690 0.175222 0.117242 0.000271 0.471161 0.467932 0.469793 0.000027 0.374293 0.394754 0.381655 0.000028 0.091926 0.177449 0.127047 0.000571 0.075455 0.172995 0.107437 0.000559 0.462420 0.458796 0.460611 0.000053 0.479903 0.477067 0.478974 0.000056 0.369796 0.388460 0.377220 0.000058 0.378791 0.401049 0.386090 0.000059 950.040000 957.770000 951.050333 258.505770 1105.820000 1094.640000 1101.442633 313.487182 7944.140000 7947.590000 7947.507033 557.483403
459 0.083093 0.175605 0.117077 0.000270 0.471578 0.468203 0.469854 0.000027 0.374457 0.395054 0.381660 0.000028 0.092121 0.185055 0.126736 0.000569 0.074066 0.166156 0.107417 0.000562 0.462841 0.459083 0.460669 0.000053 0.480316 0.477323 0.479040 0.000056 0.370161 0.390576 0.377186 0.000058 0.378753 0.399531 0.386134 0.000059 948.110000 953.430000 951.134167 262.486031 1105.520000 1095.430000 1101.395933 314.934908 7946.370000 7951.140000 7947.469900 565.000171
460 0.083012 0.176293 0.116968 0.000275 0.470427 0.467129 0.469843 0.000027 0.373573 0.394420 0.381625 0.000029 0.091487 0.183127 0.126578 0.000583 0.074537 0.169459 0.107359 0.000561 0.461126 0.458765 0.460601 0.000053 0.479728 0.475493 0.479086 0.000056 0.368716 0.389855 0.377095 0.000059 0.378430 0.398984 0.386154 0.000059 948.350000 954.300000 951.132767 260.459304 1103.210000 1092.940000 1101.202833 315.679892 7948.440000 7952.760000 7947.664400 562.161639
461 0.082898 0.175587 0.116789 0.000276 0.471522 0.467324 0.469878 0.000027 0.374366 0.394390 0.381605 0.000029 0.091551 0.186873 0.126119 0.000577 0.074246 0.164301 0.107458 0.000563 0.463087 0.458023 0.460640 0.000053 0.479957 0.476625 0.479115 0.000056 0.370203 0.390235 0.377010 0.000059 0.378529 0.398544 0.386201 0.000059 949.350000 956.230000 951.160000 262.632683 1105.160000 1094.110000 1101.084800 315.051381 7945.490000 7949.660000 7947.755200 555.964725
462 0.082403 0.175934 0.116583 0.000275 0.471181 0.467984 0.469920 0.000027 0.373987 0.394972 0.381586 0.000029 0.091645 0.183556 0.125673 0.000575 0.073161 0.168311 0.107493 0.000569 0.462896 0.458483 0.460688 0.000052 0.479467 0.477485 0.479153 0.000055 0.370083 0.389752 0.376934 0.000058 0.377890 0.400192 0.386238 0.000059 947.840000 954.550000 951.209767 260.417614 1106.370000 1092.140000 1101.030233 314.535308 7945.790000 7953.310000 7947.760000 551.264847
463 0.082684 0.175642 0.116304 0.000277 0.470286 0.468082 0.469937 0.000027 0.373385 0.394972 0.381529 0.000029 0.091470 0.187550 0.125430 0.000581 0.073899 0.163734 0.107177 0.000570 0.461654 0.458732 0.460676 0.000053 0.478917 0.477433 0.479198 0.000056 0.369108 0.390937 0.376865 0.000059 0.377663 0.399008 0.386193 0.000061 945.900000 953.420000 951.351133 261.326080 1106.200000 1095.430000 1100.900367 318.582693 7947.900000 7951.150000 7947.748500 555.969491
464 0.082352 0.175959 0.116011 0.000280 0.470023 0.468017 0.469880 0.000027 0.373105 0.395002 0.381412 0.000030 0.091251 0.183108 0.125017 0.000575 0.073454 0.168810 0.107006 0.000578 0.460840 0.458658 0.460617 0.000054 0.479206 0.477375 0.479142 0.000056 0.368443 0.389771 0.376717 0.000059 0.377768 0.400234 0.386108 0.000061 946.060000 953.130000 951.329333 266.533902 1105.330000 1094.410000 1100.825633 320.694138 7948.610000 7952.460000 7947.845033 562.675402
465 0.082145 0.173989 0.115740 0.000275 0.470973 0.467838 0.469863 0.000027 0.373766 0.394376 0.381332 0.000029 0.090470 0.186183 0.124773 0.000575 0.073819 0.161795 0.106707 0.000573 0.461644 0.458460 0.460615 0.000052 0.480303 0.477215 0.479112 0.000056 0.368851 0.390391 0.376655 0.000058 0.378682 0.398360 0.386010 0.000061 945.720000 952.760000 951.410233 276.707972 1104.100000 1095.390000 1101.066300 317.466956 7950.180000 7951.850000 7947.523467 563.558351
466 0.082366 0.175185 0.115673 0.000274 0.471433 0.468446 0.469831 0.000027 0.374166 0.395131 0.381291 0.000029 0.090361 0.181321 0.124815 0.000569 0.074372 0.169049 0.106531 0.000572 0.461889 0.458750 0.460566 0.000053 0.480977 0.478143 0.479096 0.000055 0.369007 0.389393 0.376628 0.000058 0.379326 0.400869 0.385954 0.000060 949.060000 952.210000 951.471600 283.606555 1103.740000 1092.600000 1100.862300 316.639914 7947.200000 7955.190000 7947.666100 560.750188
467 0.081460 0.173487 0.115594 0.000273 0.470982 0.468174 0.469835 0.000026 0.373601 0.394502 0.381275 0.000029 0.089936 0.187377 0.124627 0.000575 0.072983 0.159598 0.106561 0.000566 0.461775 0.458326 0.460565 0.000051 0.480189 0.478022 0.479105 0.000056 0.368815 0.390589 0.376580 0.000058 0.378387 0.398416 0.385969 0.000061 949.670000 956.680000 951.443533 291.259971 1103.980000 1094.280000 1100.948300 315.257082 7946.350000 7949.040000 7947.608167 572.651186
468 0.081709 0.176211 0.115622 0.000278 0.470982 0.467827 0.469745 0.000027 0.373664 0.394923 0.381215 0.000029 0.090979 0.195976 0.124588 0.000590 0.072439 0.156445 0.106656 0.000576 0.461887 0.457787 0.460451 0.000052 0.480078 0.477866 0.479040 0.000057 0.369160 0.392334 0.376485 0.000058 0.378168 0.397511 0.385944 0.000061 950.740000 956.700000 951.235567 301.653413 1103.680000 1093.850000 1101.109367 303.648585 7945.580000 7949.450000 7947.655067 573.932849
469 0.081284 0.176714 0.115496 0.000280 0.471251 0.468413 0.469724 0.000027 0.373759 0.395488 0.381167 0.000029 0.090247 0.186823 0.124363 0.000596 0.072320 0.166606 0.106629 0.000585 0.461781 0.459330 0.460448 0.000053 0.480720 0.477496 0.479001 0.000056 0.368898 0.391203 0.376426 0.000058 0.378620 0.399773 0.385908 0.000061 949.770000 956.350000 951.168433 302.099025 1104.090000 1092.240000 1101.149167 291.949986 7946.140000 7951.410000 7947.682400 566.485178
470 0.081624 0.174095 0.115251 0.000273 0.471863 0.466701 0.469744 0.000027 0.374303 0.393549 0.381120 0.000029 0.089764 0.182051 0.124184 0.000581 0.073483 0.166138 0.106318 0.000577 0.462823 0.458586 0.460498 0.000053 0.480902 0.474816 0.478989 0.000056 0.369559 0.389452 0.376420 0.000058 0.379047 0.397647 0.385821 0.000060 948.960000 949.320000 951.306333 304.075974 1102.310000 1094.190000 1101.051567 284.234091 7948.730000 7956.490000 7947.642100 561.812211
471 0.081109 0.174179 0.115255 0.000280 0.471412 0.468466 0.469772 0.000027 0.373836 0.394894 0.381142 0.000029 0.088393 0.181245 0.124314 0.000594 0.073825 0.167112 0.106196 0.000585 0.462732 0.458630 0.460531 0.000052 0.480092 0.478302 0.479012 0.000056 0.369147 0.389284 0.376477 0.000058 0.378525 0.400504 0.385808 0.000061 948.110000 955.620000 951.345333 305.602942 1101.110000 1094.880000 1100.852167 278.151120 7950.780000 7949.500000 7947.802500 551.642398
472 0.081295 0.173690 0.114989 0.000278 0.471163 0.467577 0.469756 0.000027 0.373696 0.394105 0.381065 0.000029 0.088827 0.186093 0.124075 0.000590 0.073762 0.161287 0.105904 0.000572 0.461184 0.458466 0.460558 0.000053 0.481141 0.476688 0.478955 0.000057 0.368095 0.390373 0.376437 0.000059 0.379296 0.397837 0.385692 0.000060 952.230000 953.470000 951.342200 306.695251 1102.440000 1095.440000 1100.534933 276.935053 7945.330000 7951.090000 7948.122867 553.748734
473 0.081038 0.172834 0.114766 0.000278 0.471443 0.468018 0.469787 0.000027 0.373842 0.394222 0.381031 0.000029 0.089906 0.177592 0.123458 0.000579 0.072171 0.168076 0.106074 0.000586 0.462689 0.459321 0.460549 0.000053 0.480198 0.476715 0.479024 0.000056 0.369493 0.388889 0.376276 0.000058 0.378191 0.399555 0.385786 0.000060 949.230000 955.250000 951.566533 310.849621 1101.240000 1093.280000 1100.025833 277.445452 7949.530000 7951.470000 7948.407633 559.146364
474 0.080545 0.174405 0.114669 0.000280 0.471220 0.467861 0.469796 0.000027 0.373551 0.394497 0.381014 0.000029 0.089386 0.178752 0.123452 0.000578 0.071704 0.170059 0.105886 0.000586 0.461739 0.459932 0.460522 0.000052 0.480701 0.475789 0.479069 0.000056 0.368651 0.389637 0.376254 0.000058 0.378452 0.399357 0.385774 0.000060 949.750000 954.640000 951.880567 312.253725 1102.640000 1096.240000 1099.571300 282.287501 7947.610000 7949.120000 7948.548133 571.161300
475 0.080158 0.172756 0.114377 0.000282 0.471600 0.467408 0.469865 0.000027 0.373739 0.393745 0.380993 0.000029 0.088624 0.173275 0.123015 0.000581 0.071692 0.172236 0.105739 0.000589 0.462799 0.458142 0.460517 0.000053 0.480401 0.476675 0.479213 0.000055 0.369255 0.386925 0.376142 0.000058 0.378224 0.400565 0.385844 0.000059 949.790000 953.880000 951.962600 321.553828 1103.690000 1095.280000 1099.084367 290.788855 7946.520000 7950.840000 7948.953033 583.297669
476 0.080346 0.174766 0.114184 0.000281 0.471780 0.467918 0.469904 0.000027 0.373922 0.394630 0.380974 0.000029 0.088378 0.180707 0.122943 0.000571 0.072314 0.168824 0.105425 0.000595 0.462403 0.459397 0.460562 0.000052 0.481158 0.476439 0.479245 0.000056 0.368897 0.389725 0.376157 0.000057 0.378947 0.399536 0.385790 0.000060 951.520000 957.130000 951.779267 323.268248 1103.200000 1095.580000 1098.734533 294.541503 7945.280000 7947.290000 7949.486200 589.347794
477 0.080082 0.172313 0.113876 0.000280 0.471066 0.468150 0.470001 0.000027 0.373320 0.394191 0.380970 0.000029 0.088610 0.179391 0.122814 0.000572 0.071554 0.165236 0.104938 0.000599 0.461209 0.459987 0.460673 0.000052 0.480924 0.476314 0.479329 0.000056 0.368059 0.389838 0.376209 0.000058 0.378582 0.398544 0.385732 0.000061 950.850000 959.270000 951.971333 323.780694 1103.700000 1096.030000 1098.414533 291.133478 7945.450000 7944.700000 7949.614133 588.300093
478 0.080025 0.173677 0.113706 0.000280 0.470849 0.467979 0.469960 0.000026 0.373143 0.394403 0.380897 0.000029 0.089172 0.179256 0.122698 0.000571 0.070879 0.168098 0.104714 0.000597 0.460447 0.458599 0.460606 0.000052 0.481251 0.477359 0.479315 0.000056 0.367628 0.388763 0.376129 0.000058 0.378658 0.400044 0.385665 0.000061 949.360000 956.260000 952.228500 327.411583 1100.400000 1091.360000 1098.113100 291.503782 7950.240000 7952.380000 7949.658400 586.077853
479 0.079699 0.173507 0.113686 0.000280 0.472263 0.468686 0.470047 0.000027 0.374122 0.394891 0.380957 0.000029 0.088170 0.179899 0.122771 0.000568 0.071227 0.167115 0.104601 0.000590 0.462233 0.459663 0.460598 0.000052 0.482293 0.477709 0.479497 0.000055 0.368717 0.389722 0.376141 0.000058 0.379527 0.400061 0.385773 0.000060 949.780000 957.910000 952.359667 315.785545 1100.390000 1093.550000 1097.964200 289.330001 7949.830000 7948.540000 7949.676133 567.907747
480 0.079806 0.173723 0.113452 0.000284 0.471397 0.467779 0.469998 0.000027 0.373499 0.394265 0.380861 0.000029 0.087628 0.182778 0.122605 0.000569 0.071983 0.164667 0.104297 0.000592 0.461623 0.458631 0.460563 0.000053 0.481171 0.476928 0.479433 0.000055 0.368124 0.389668 0.376073 0.000059 0.378874 0.398863 0.385649 0.000060 952.930000 955.020000 952.370633 314.135953 1101.320000 1089.140000 1098.029267 287.405403 7945.750000 7955.840000 7949.600100 557.550433
481 0.079746 0.173589 0.113188 0.000282 0.471052 0.467535 0.470036 0.000026 0.373225 0.394049 0.380824 0.000029 0.087976 0.185145 0.122550 0.000580 0.071516 0.162033 0.103825 0.000576 0.461060 0.458895 0.460520 0.000052 0.481044 0.476175 0.479551 0.000054 0.367789 0.390458 0.376028 0.000059 0.378662 0.397640 0.385620 0.000059 948.900000 957.360000 952.428833 316.953940 1103.000000 1091.410000 1097.932800 286.236454 7948.100000 7951.230000 7949.638367 550.467739
482 0.079766 0.173284 0.113020 0.000280 0.471257 0.468723 0.470058 0.000027 0.373384 0.394863 0.380798 0.000029 0.086608 0.181793 0.122394 0.000575 0.072924 0.164774 0.103645 0.000577 0.461401 0.459579 0.460541 0.000052 0.481113 0.477867 0.479574 0.000055 0.367702 0.390132 0.376005 0.000059 0.379066 0.399594 0.385592 0.000060 948.940000 958.060000 952.679300 311.246825 1105.370000 1089.840000 1097.896767 283.077027 7945.690000 7952.100000 7949.423933 537.382862
483 0.079129 0.171496 0.112885 0.000276 0.472958 0.467940 0.470090 0.000026 0.374501 0.393829 0.380789 0.000028 0.088200 0.182256 0.122322 0.000574 0.070057 0.160735 0.103449 0.000574 0.462932 0.458335 0.460497 0.000051 0.482985 0.477545 0.479682 0.000054 0.369249 0.389315 0.375953 0.000057 0.379753 0.398343 0.385624 0.000059 951.530000 952.510000 952.728067 310.750869 1101.840000 1088.630000 1097.848967 276.866343 7946.630000 7958.860000 7949.422967 536.161635
484 0.079612 0.173047 0.112797 0.000275 0.471632 0.468179 0.470192 0.000026 0.373627 0.394396 0.380843 0.000028 0.088674 0.181813 0.122456 0.000577 0.070550 0.164281 0.103138 0.000565 0.462143 0.457754 0.460597 0.000052 0.481122 0.478604 0.479787 0.000053 0.368776 0.388769 0.376062 0.000058 0.378479 0.400024 0.385624 0.000059 953.010000 958.320000 952.856500 310.638630 1102.980000 1092.490000 1097.541633 279.579226 7944.010000 7949.190000 7949.601867 534.866346
485 0.079184 0.172755 0.113108 0.000279 0.471925 0.468226 0.470152 0.000026 0.373740 0.394358 0.380891 0.000028 0.086815 0.183769 0.122776 0.000590 0.071552 0.161741 0.103439 0.000571 0.462842 0.458432 0.460596 0.000051 0.481009 0.478020 0.479708 0.000053 0.368835 0.389767 0.376141 0.000058 0.378645 0.398950 0.385640 0.000059 952.060000 956.030000 952.876133 312.723626 1102.450000 1090.360000 1097.551267 278.680632 7945.490000 7953.610000 7949.572600 534.574665
486 0.079261 0.173954 0.112987 0.000276 0.471514 0.468174 0.470262 0.000026 0.373451 0.394619 0.380943 0.000028 0.086718 0.181727 0.122529 0.000583 0.071804 0.166182 0.103446 0.000561 0.461769 0.459680 0.460712 0.000050 0.481259 0.476667 0.479812 0.000053 0.368006 0.390192 0.376166 0.000058 0.378896 0.399046 0.385720 0.000058 951.040000 958.430000 953.154900 312.652501 1101.290000 1091.300000 1097.490467 284.339911 7947.670000 7950.270000 7949.354633 537.514561
487 0.078608 0.171250 0.112958 0.000274 0.472186 0.467290 0.470223 0.000026 0.373792 0.393280 0.380906 0.000028 0.087439 0.174930 0.122399 0.000582 0.069778 0.167571 0.103517 0.000559 0.462770 0.458135 0.460763 0.000050 0.481602 0.476445 0.479682 0.000053 0.368938 0.387334 0.376172 0.000058 0.378646 0.399226 0.385641 0.000058 950.510000 957.910000 953.263567 313.289916 1101.190000 1090.760000 1097.637033 286.466887 7948.300000 7951.330000 7949.099400 541.878536
488 0.078592 0.172030 0.112884 0.000279 0.471635 0.469447 0.470305 0.000026 0.373374 0.395093 0.380950 0.000028 0.086575 0.180303 0.122197 0.000580 0.070610 0.163758 0.103572 0.000567 0.462271 0.459939 0.460850 0.000050 0.480998 0.478956 0.479760 0.000053 0.368347 0.390030 0.376187 0.000057 0.378401 0.400156 0.385713 0.000059 951.090000 957.670000 953.251967 316.317796 1103.350000 1090.050000 1097.873700 285.069124 7945.560000 7952.280000 7948.874333 543.555055
489 0.078622 0.172440 0.112778 0.000284 0.472021 0.468237 0.470339 0.000026 0.373671 0.394288 0.380949 0.000029 0.086532 0.186133 0.122132 0.000595 0.070713 0.158748 0.103424 0.000567 0.462681 0.457522 0.460927 0.000051 0.481360 0.478952 0.479750 0.000053 0.368644 0.389675 0.376229 0.000058 0.378698 0.398901 0.385669 0.000059 950.500000 955.620000 953.382667 319.068619 1100.970000 1087.950000 1098.168200 284.637641 7948.530000 7956.430000 7948.449133 552.061533
490 0.078476 0.172804 0.112568 0.000286 0.471429 0.468410 0.470314 0.000026 0.373191 0.394508 0.380878 0.000029 0.085812 0.179707 0.121582 0.000592 0.071139 0.165900 0.103554 0.000580 0.462031 0.458829 0.460855 0.000051 0.480828 0.477991 0.479774 0.000053 0.367976 0.389049 0.376037 0.000058 0.378406 0.399968 0.385719 0.000059 953.170000 958.470000 953.836533 316.257768 1102.040000 1091.910000 1098.341567 283.624236 7944.790000 7949.620000 7947.821900 555.983717
491 0.078581 0.171084 0.112239 0.000282 0.471827 0.468701 0.470355 0.000026 0.373515 0.394296 0.380826 0.000029 0.086050 0.172213 0.121157 0.000586 0.071112 0.169954 0.103321 0.000584 0.461969 0.460089 0.460976 0.000050 0.481685 0.477312 0.479733 0.000054 0.367989 0.388120 0.376022 0.000058 0.379042 0.400473 0.385630 0.000061 953.790000 956.380000 954.134867 314.576736 1100.320000 1091.340000 1098.273067 285.124607 7945.890000 7952.280000 7947.592067 559.321385
492 0.077644 0.171821 0.111972 0.000284 0.471257 0.467763 0.470266 0.000026 0.372854 0.393778 0.380693 0.000029 0.084957 0.181452 0.120850 0.000592 0.070331 0.162190 0.103095 0.000582 0.462563 0.457351 0.460888 0.000049 0.479951 0.478175 0.479645 0.000054 0.368161 0.388376 0.375878 0.000058 0.377546 0.399179 0.385507 0.000061 951.240000 957.160000 954.426667 313.095761 1101.060000 1087.770000 1097.883967 283.175979 7947.700000 7955.070000 7947.689367 559.440254
493 0.078147 0.173779 0.111739 0.000288 0.472348 0.468367 0.470244 0.000026 0.373798 0.394720 0.380617 0.000029 0.085049 0.180423 0.120426 0.000599 0.071246 0.167136 0.103053 0.000582 0.463613 0.459641 0.460928 0.000050 0.481083 0.477093 0.479559 0.000054 0.368972 0.389836 0.375803 0.000059 0.378624 0.399604 0.385432 0.000061 953.000000 960.060000 954.843833 304.254261 1100.720000 1091.980000 1097.504567 282.055660 7946.280000 7947.960000 7947.651600 539.066058
494 0.078062 0.171136 0.111547 0.000279 0.471816 0.468655 0.470306 0.000026 0.373377 0.394275 0.380617 0.000029 0.085735 0.179640 0.120168 0.000590 0.070388 0.162632 0.102926 0.000573 0.463278 0.460044 0.461021 0.000050 0.480353 0.477266 0.479592 0.000054 0.368893 0.389943 0.375808 0.000058 0.377862 0.398608 0.385425 0.000060 954.040000 959.520000 954.703433 300.702961 1100.620000 1090.370000 1097.278300 283.051110 7945.340000 7950.110000 7948.018267 534.257018
495 0.078164 0.170619 0.111487 0.000274 0.471751 0.469000 0.470222 0.000027 0.373354 0.394405 0.380538 0.000029 0.085420 0.183359 0.119926 0.000586 0.070909 0.157879 0.103047 0.000571 0.462569 0.459271 0.460975 0.000051 0.480934 0.478730 0.479468 0.000054 0.368281 0.390293 0.375713 0.000058 0.378427 0.398517 0.385363 0.000060 952.050000 957.700000 954.683600 289.604297 1099.300000 1091.780000 1096.820967 285.768687 7948.650000 7950.520000 7948.495433 525.441244
496 0.077849 0.170138 0.111373 0.000276 0.471735 0.468136 0.470267 0.000027 0.373264 0.393636 0.380543 0.000029 0.085455 0.177687 0.119603 0.000582 0.070244 0.162588 0.103142 0.000569 0.463380 0.458352 0.461006 0.000051 0.480091 0.477920 0.479527 0.000055 0.368899 0.388186 0.375655 0.000058 0.377630 0.399087 0.385431 0.000060 951.490000 956.530000 954.785633 286.606581 1102.700000 1093.870000 1096.474533 287.467551 7945.810000 7949.600000 7948.739833 517.633628
497 0.077311 0.172028 0.111189 0.000276 0.472247 0.469172 0.470332 0.000026 0.373513 0.394886 0.380546 0.000029 0.084926 0.175385 0.119200 0.000579 0.069697 0.168671 0.103178 0.000581 0.463353 0.460742 0.461171 0.000050 0.481142 0.477602 0.479493 0.000055 0.368746 0.389403 0.375679 0.000057 0.378281 0.400370 0.385414 0.000061 954.480000 960.710000 954.978633 278.889985 1101.040000 1093.280000 1096.232600 291.465548 7944.480000 7946.010000 7948.788767 505.092063
498 0.077396 0.169696 0.111163 0.000277 0.471766 0.467769 0.470353 0.000026 0.373174 0.393251 0.380555 0.000029 0.084822 0.176332 0.119200 0.000582 0.069969 0.163060 0.103125 0.000583 0.462339 0.458980 0.461171 0.000050 0.481193 0.476558 0.479534 0.000055 0.367960 0.388318 0.375679 0.000057 0.378387 0.398183 0.385432 0.000061 951.790000 956.820000 954.976900 287.615333 1100.820000 1091.310000 1096.175267 297.648976 7947.390000 7951.870000 7948.847833 518.565686
499 0.077083 0.171555 0.111078 0.000280 0.472190 0.469208 0.470326 0.000026 0.373413 0.394795 0.380514 0.000029 0.084103 0.182791 0.118907 0.000580 0.070063 0.160320 0.103249 0.000598 0.463447 0.459681 0.461226 0.000050 0.480932 0.478735 0.479426 0.000055 0.368611 0.390458 0.375646 0.000057 0.378215 0.399131 0.385381 0.000062 951.800000 958.730000 954.707567 291.515363 1100.860000 1092.710000 1096.173133 301.266042 7947.340000 7948.560000 7949.119300 525.353054
500 0.077057 0.169884 0.110943 0.000280 0.471936 0.468322 0.470317 0.000025 0.373216 0.393712 0.380473 0.000029 0.084581 0.175431 0.119013 0.000581 0.069533 0.164337 0.102872 0.000601 0.463474 0.458120 0.461188 0.000050 0.480398 0.478523 0.479446 0.000054 0.368751 0.387448 0.375644 0.000057 0.377682 0.399976 0.385302 0.000062 951.950000 957.250000 954.655567 300.710560 1101.420000 1092.070000 1096.342267 302.244934 7946.630000 7950.680000 7949.002167 535.032090
501 0.077002 0.171415 0.110806 0.000282 0.472122 0.468523 0.470307 0.000026 0.373342 0.394246 0.380432 0.000029 0.085150 0.180072 0.119044 0.000585 0.068853 0.162757 0.102568 0.000597 0.462053 0.459262 0.461261 0.000050 0.482190 0.477783 0.479354 0.000054 0.367828 0.389465 0.375706 0.000058 0.378856 0.399026 0.385158 0.000062 953.150000 961.980000 954.873600 303.951254 1099.340000 1087.280000 1096.400567 300.137159 7947.510000 7950.740000 7948.725833 540.436271
502 0.077335 0.171449 0.110654 0.000281 0.471435 0.468146 0.470289 0.000026 0.372910 0.393972 0.380380 0.000029 0.085666 0.176764 0.118894 0.000580 0.069003 0.166134 0.102414 0.000588 0.462538 0.459039 0.461222 0.000051 0.480333 0.477253 0.479356 0.000055 0.368320 0.388470 0.375640 0.000058 0.377501 0.399473 0.385120 0.000062 952.500000 958.520000 954.949200 312.157673 1102.280000 1090.800000 1096.533667 304.241154 7945.220000 7950.680000 7948.517133 554.601395
503 0.077099 0.168616 0.110245 0.000273 0.471917 0.468069 0.470306 0.000026 0.373213 0.393206 0.380291 0.000028 0.085049 0.173875 0.118355 0.000566 0.069149 0.163358 0.102134 0.000578 0.462929 0.459080 0.461225 0.000050 0.480906 0.477059 0.479386 0.000054 0.368459 0.387779 0.375508 0.000057 0.377966 0.398633 0.385073 0.000060 952.500000 957.220000 954.858400 311.191438 1099.990000 1089.340000 1096.668433 298.102454 7947.510000 7953.440000 7948.473167 547.115526
504 0.077013 0.168906 0.110187 0.000274 0.471289 0.469302 0.470244 0.000026 0.372720 0.394203 0.380230 0.000029 0.085267 0.170368 0.118371 0.000574 0.068759 0.167444 0.102003 0.000577 0.462895 0.459833 0.461131 0.000050 0.479682 0.478772 0.479357 0.000055 0.368488 0.387466 0.375441 0.000058 0.376951 0.400940 0.385019 0.000061 954.200000 956.500000 954.888200 312.901657 1096.970000 1091.810000 1096.699933 299.833359 7948.830000 7951.690000 7948.411867 546.808940
505 0.076837 0.168741 0.110090 0.000276 0.471695 0.468471 0.470282 0.000026 0.372981 0.393538 0.380234 0.000029 0.084038 0.175191 0.118115 0.000573 0.069636 0.162292 0.102065 0.000577 0.462547 0.458221 0.461202 0.000050 0.480844 0.478720 0.479362 0.000055 0.367919 0.387463 0.375430 0.000058 0.378042 0.399613 0.385038 0.000061 951.360000 958.550000 955.064067 317.394476 1099.960000 1087.890000 1096.651867 299.495688 7948.680000 7953.560000 7948.284067 542.646065
506 0.075986 0.169528 0.110088 0.000278 0.471766 0.468091 0.470261 0.000026 0.372821 0.393451 0.380218 0.000029 0.083636 0.179199 0.118145 0.000580 0.068336 0.159857 0.102032 0.000581 0.462483 0.458793 0.461206 0.000050 0.481049 0.477389 0.479317 0.000055 0.367772 0.388895 0.375440 0.000058 0.377871 0.398006 0.384996 0.000060 950.970000 956.170000 955.141633 316.557004 1100.120000 1093.940000 1096.685667 303.800632 7948.910000 7949.890000 7948.172700 540.813691
507 0.076183 0.169520 0.109991 0.000274 0.472223 0.468093 0.470247 0.000026 0.373213 0.393450 0.380183 0.000029 0.083773 0.171171 0.118283 0.000576 0.068594 0.167869 0.101699 0.000571 0.463048 0.459210 0.461163 0.000050 0.481398 0.476976 0.479330 0.000055 0.368229 0.387200 0.375443 0.000058 0.378197 0.399700 0.384922 0.000060 953.510000 962.290000 955.547633 323.988232 1099.820000 1091.430000 1096.511267 306.219873 7946.670000 7946.280000 7947.941100 545.571374
508 0.076680 0.167143 0.110082 0.000272 0.472549 0.468187 0.470180 0.000026 0.373582 0.392926 0.380156 0.000028 0.084737 0.177211 0.118259 0.000582 0.068624 0.157075 0.101906 0.000573 0.463754 0.459907 0.461156 0.000050 0.481344 0.476468 0.479204 0.000055 0.369000 0.389233 0.375432 0.000058 0.378164 0.396620 0.384879 0.000059 951.090000 958.630000 955.640900 326.560957 1100.280000 1091.490000 1096.201167 306.796897 7948.630000 7949.880000 7948.157933 550.597214
509 0.075978 0.170371 0.110033 0.000280 0.471874 0.467806 0.470267 0.000026 0.372900 0.393447 0.380208 0.000028 0.084098 0.177116 0.118183 0.000587 0.067858 0.163627 0.101883 0.000587 0.462778 0.458827 0.461201 0.000050 0.480970 0.476785 0.479333 0.000056 0.368108 0.388399 0.375446 0.000058 0.377692 0.398496 0.384970 0.000059 953.600000 961.210000 955.862467 331.282036 1099.230000 1086.530000 1095.820400 312.999004 7947.170000 7952.260000 7948.317133 559.734507
510 0.076378 0.169373 0.109683 0.000279 0.470965 0.468149 0.470237 0.000027 0.372319 0.393455 0.380099 0.000029 0.083933 0.185307 0.117816 0.000577 0.068823 0.153440 0.101550 0.000578 0.462532 0.459529 0.461134 0.000051 0.479399 0.476769 0.479341 0.000056 0.367882 0.390973 0.375305 0.000058 0.376755 0.395936 0.384893 0.000061 953.810000 956.640000 956.000267 329.254846 1100.670000 1092.560000 1095.557933 311.922606 7945.520000 7950.800000 7948.441800 554.001543
511 0.076210 0.168327 0.109806 0.000280 0.471369 0.468641 0.470163 0.000026 0.372579 0.393563 0.380074 0.000029 0.083672 0.173509 0.117908 0.000575 0.068748 0.163145 0.101704 0.000588 0.461786 0.459716 0.461050 0.000051 0.480952 0.477566 0.479275 0.000055 0.367258 0.388164 0.375264 0.000058 0.377901 0.398961 0.384882 0.000061 952.890000 958.000000 955.842967 320.302842 1100.190000 1087.620000 1095.274700 313.458662 7946.920000 7954.380000 7948.882333 547.331311
512 0.076463 0.169333 0.109544 0.000281 0.471291 0.468895 0.470169 0.000027 0.372584 0.394004 0.380013 0.000029 0.083866 0.171898 0.117696 0.000569 0.069059 0.166769 0.101393 0.000586 0.462861 0.459718 0.461059 0.000050 0.479721 0.478071 0.479279 0.000055 0.368112 0.387763 0.375218 0.000057 0.377055 0.400246 0.384807 0.000061 955.120000 956.780000 955.798900 308.789089 1099.300000 1092.020000 1095.275900 316.655535 7945.580000 7951.200000 7948.925200 534.364780
513 0.075981 0.170582 0.109529 0.000280 0.472132 0.468329 0.470171 0.000027 0.373095 0.393892 0.380010 0.000029 0.083349 0.183633 0.117751 0.000572 0.068612 0.157531 0.101307 0.000589 0.462706 0.458554 0.461065 0.000050 0.481559 0.478103 0.479276 0.000055 0.367867 0.389824 0.375237 0.000057 0.378322 0.397960 0.384784 0.000060 954.600000 960.560000 955.897567 308.178989 1100.530000 1089.030000 1095.154300 320.416681 7944.870000 7950.410000 7948.948133 535.495340
514 0.076145 0.170667 0.109572 0.000281 0.471262 0.467640 0.470131 0.000026 0.372483 0.393397 0.379991 0.000029 0.084587 0.180172 0.117755 0.000577 0.067704 0.161163 0.101389 0.000587 0.462144 0.458160 0.461021 0.000050 0.480380 0.477119 0.479240 0.000054 0.367755 0.388663 0.375205 0.000057 0.377211 0.398130 0.384778 0.000060 952.790000 959.410000 955.965833 296.051881 1100.350000 1091.210000 1094.863500 316.299964 7946.860000 7949.380000 7949.170667 523.044220
515 0.076087 0.168249 0.109432 0.000279 0.471786 0.467926 0.470136 0.000026 0.372861 0.393006 0.379960 0.000029 0.084433 0.176527 0.117472 0.000571 0.067740 0.159971 0.101392 0.000583 0.462417 0.457625 0.461084 0.000049 0.481154 0.478226 0.479188 0.000054 0.367921 0.387351 0.375181 0.000056 0.377801 0.398662 0.384739 0.000060 952.060000 962.430000 955.921533 290.433204 1098.650000 1091.490000 1095.025267 311.859508 7949.290000 7946.080000 7949.053200 518.710686
516 0.076473 0.168803 0.109487 0.000282 0.470549 0.468253 0.470026 0.000026 0.372030 0.393391 0.379891 0.000029 0.084250 0.178109 0.117676 0.000577 0.068697 0.159497 0.101298 0.000589 0.461723 0.458291 0.460959 0.000050 0.479376 0.478215 0.479093 0.000054 0.367354 0.388245 0.375139 0.000057 0.376706 0.398536 0.384644 0.000060 954.100000 959.930000 955.917033 285.936628 1101.710000 1088.200000 1094.864400 307.490183 7944.190000 7951.870000 7949.218567 518.753618
517 0.076193 0.170052 0.109294 0.000276 0.470990 0.467213 0.470122 0.000027 0.372291 0.392923 0.379915 0.000029 0.084125 0.179247 0.117481 0.000567 0.068261 0.160856 0.101108 0.000583 0.462343 0.458491 0.461017 0.000050 0.479637 0.475936 0.479226 0.000055 0.367788 0.388680 0.375133 0.000056 0.376793 0.397166 0.384697 0.000060 951.540000 964.120000 955.790600 280.383351 1099.640000 1086.130000 1094.897767 304.274530 7948.820000 7949.750000 7949.311633 510.384591
518 0.076036 0.171013 0.109588 0.000276 0.471527 0.467486 0.470010 0.000026 0.372654 0.393367 0.379904 0.000029 0.085258 0.178057 0.117822 0.000568 0.066815 0.163969 0.101353 0.000598 0.462627 0.458946 0.460894 0.000050 0.480426 0.476025 0.479126 0.000055 0.368285 0.388724 0.375126 0.000057 0.377023 0.398011 0.384683 0.000060 949.780000 961.110000 955.864767 280.172843 1101.460000 1086.380000 1094.766233 302.530918 7948.760000 7952.510000 7949.369000 507.132470
519 0.075809 0.168915 0.109684 0.000275 0.471942 0.468315 0.470009 0.000026 0.372909 0.393465 0.379928 0.000029 0.083326 0.178713 0.118099 0.000575 0.068292 0.159117 0.101269 0.000582 0.462750 0.458937 0.460910 0.000050 0.481134 0.477692 0.479108 0.000055 0.367894 0.388881 0.375207 0.000057 0.377924 0.398049 0.384648 0.000060 952.330000 962.070000 955.756167 278.156490 1100.630000 1087.520000 1094.599200 302.967582 7947.040000 7950.410000 7949.644633 508.372095
520 0.075750 0.168514 0.109723 0.000284 0.471294 0.468368 0.470084 0.000026 0.372408 0.393405 0.379994 0.000029 0.084094 0.178524 0.118061 0.000578 0.067407 0.158504 0.101386 0.000588 0.461028 0.459352 0.460989 0.000050 0.481560 0.477385 0.479179 0.000054 0.366795 0.389145 0.375257 0.000057 0.378022 0.397665 0.384730 0.000060 951.540000 958.400000 955.671167 277.316625 1101.160000 1085.150000 1094.780567 303.433387 7947.300000 7956.450000 7949.548267 509.060292
521 0.075699 0.168201 0.109365 0.000285 0.471295 0.468105 0.470106 0.000026 0.372396 0.393129 0.379920 0.000029 0.083649 0.172419 0.117633 0.000573 0.067750 0.163983 0.101096 0.000590 0.462321 0.459648 0.461053 0.000050 0.480269 0.476562 0.479158 0.000054 0.367653 0.387841 0.375198 0.000057 0.377139 0.398418 0.384643 0.000060 953.670000 962.340000 955.463333 277.398589 1100.120000 1088.320000 1094.867800 301.238424 7946.210000 7949.340000 7949.668867 509.516300
522 0.075587 0.167442 0.108979 0.000278 0.472593 0.468714 0.470078 0.000027 0.373342 0.393396 0.379803 0.000029 0.082220 0.174428 0.117257 0.000568 0.068955 0.160456 0.100702 0.000581 0.463528 0.458674 0.460967 0.000051 0.481659 0.478755 0.479188 0.000055 0.368201 0.387612 0.375040 0.000058 0.378483 0.399180 0.384567 0.000059 952.890000 961.810000 955.133967 272.666753 1100.710000 1089.090000 1094.963500 299.809949 7946.400000 7949.100000 7949.902533 510.063975
523 0.075326 0.167500 0.108898 0.000276 0.471666 0.468610 0.470120 0.000026 0.372581 0.393333 0.379815 0.000029 0.083489 0.175270 0.117277 0.000563 0.067164 0.159731 0.100520 0.000583 0.461462 0.460236 0.460963 0.000050 0.481870 0.476984 0.479277 0.000054 0.366969 0.388995 0.375042 0.000057 0.378194 0.397671 0.384588 0.000059 953.380000 960.850000 955.004467 274.157925 1099.930000 1088.920000 1094.770367 296.243337 7946.690000 7950.230000 7950.225167 510.582062
524 0.075321 0.169743 0.108934 0.000277 0.471002 0.469240 0.470074 0.000027 0.372082 0.394366 0.379789 0.000029 0.083116 0.173380 0.117365 0.000571 0.067526 0.166107 0.100504 0.000587 0.461976 0.460076 0.460897 0.000050 0.480028 0.478403 0.479251 0.000054 0.367261 0.388402 0.375014 0.000058 0.376902 0.400329 0.384564 0.000060 955.650000 957.100000 954.978500 275.985175 1100.750000 1086.040000 1094.895167 298.823745 7943.600000 7956.860000 7950.126333 522.365711
525 0.075069 0.169902 0.108776 0.000279 0.471528 0.468310 0.470090 0.000027 0.372413 0.393708 0.379761 0.000029 0.083067 0.178113 0.117262 0.000568 0.067071 0.161691 0.100291 0.000586 0.462155 0.458371 0.460844 0.000051 0.480901 0.478250 0.479335 0.000056 0.367383 0.388307 0.374948 0.000057 0.377444 0.399110 0.384574 0.000061 955.200000 958.510000 955.224833 282.408112 1101.100000 1088.030000 1094.955800 304.609927 7943.700000 7953.460000 7949.819367 531.317939
526 0.074960 0.168228 0.108851 0.000276 0.471453 0.467966 0.470085 0.000027 0.372330 0.393031 0.379776 0.000029 0.082925 0.173227 0.117410 0.000569 0.066994 0.163229 0.100291 0.000580 0.462111 0.459555 0.460816 0.000051 0.480796 0.476376 0.479353 0.000055 0.367315 0.387973 0.374964 0.000058 0.377345 0.398089 0.384588 0.000060 956.520000 960.880000 955.584433 289.674556 1098.250000 1089.150000 1094.823400 308.716101 7945.230000 7949.970000 7949.592167 531.045033
527 0.074775 0.167548 0.108604 0.000280 0.471233 0.468164 0.470140 0.000027 0.372118 0.393010 0.379756 0.000029 0.082522 0.177891 0.117340 0.000584 0.067028 0.157205 0.099869 0.000580 0.461817 0.457768 0.460794 0.000052 0.480648 0.478560 0.479485 0.000055 0.366993 0.387799 0.374931 0.000059 0.377243 0.398221 0.384581 0.000061 955.650000 959.260000 955.844733 293.647739 1102.890000 1088.190000 1094.814300 312.090186 7941.460000 7952.550000 7949.340967 535.481655
528 0.074095 0.167876 0.108495 0.000284 0.471558 0.468238 0.470099 0.000026 0.372192 0.393148 0.379698 0.000030 0.082282 0.177596 0.117092 0.000588 0.065908 0.158156 0.099898 0.000587 0.462247 0.459739 0.460706 0.000052 0.480869 0.476737 0.479492 0.000055 0.367256 0.389203 0.374802 0.000059 0.377128 0.397092 0.384594 0.000061 955.070000 959.970000 956.115833 297.536194 1103.360000 1086.880000 1094.717433 317.016950 7941.570000 7953.150000 7949.166733 531.264632
529 0.074500 0.168597 0.108106 0.000282 0.471322 0.467974 0.470038 0.000026 0.372116 0.393130 0.379555 0.000029 0.082769 0.178952 0.116623 0.000583 0.066230 0.158241 0.099590 0.000584 0.462875 0.457289 0.460692 0.000051 0.479769 0.478660 0.479385 0.000056 0.367848 0.387705 0.374675 0.000058 0.376385 0.398555 0.384436 0.000062 955.430000 961.010000 956.538667 298.599768 1100.130000 1087.160000 1094.865300 310.367898 7944.440000 7951.830000 7948.596033 517.705327
530 0.074182 0.168834 0.107843 0.000280 0.472003 0.467904 0.470009 0.000026 0.372548 0.393137 0.379468 0.000029 0.082703 0.171774 0.116252 0.000576 0.065660 0.165893 0.099435 0.000581 0.461976 0.458324 0.460764 0.000049 0.482031 0.477484 0.479254 0.000056 0.367158 0.386687 0.374636 0.000057 0.377938 0.399587 0.384300 0.000062 956.660000 960.700000 956.662567 299.611550 1101.220000 1086.480000 1094.902933 308.342905 7942.120000 7952.820000 7948.434500 507.242290
531 0.073922 0.167990 0.107881 0.000282 0.472074 0.467515 0.470022 0.000026 0.372536 0.392634 0.379487 0.000030 0.081978 0.174772 0.116572 0.000592 0.065865 0.161207 0.099189 0.000585 0.463509 0.458520 0.460811 0.000050 0.480640 0.476510 0.479234 0.000057 0.368126 0.387583 0.374751 0.000058 0.376946 0.397684 0.384223 0.000063 958.350000 959.020000 957.118300 298.137664 1100.670000 1091.040000 1094.899800 305.850097 7940.980000 7949.940000 7947.981900 508.690945
532 0.073618 0.166712 0.107659 0.000279 0.472690 0.468304 0.469976 0.000026 0.372922 0.392906 0.379397 0.000029 0.080639 0.178972 0.116450 0.000583 0.066597 0.154452 0.098868 0.000581 0.463638 0.458136 0.460764 0.000050 0.481742 0.478471 0.479189 0.000057 0.367888 0.388345 0.374685 0.000057 0.377956 0.397466 0.384109 0.000062 959.150000 959.960000 957.339767 301.555391 1098.100000 1089.920000 1095.026833 303.082637 7942.750000 7950.120000 7947.633400 517.224822
533 0.074045 0.166422 0.107590 0.000279 0.471475 0.468870 0.469977 0.000027 0.372118 0.393258 0.379380 0.000029 0.082502 0.181425 0.116608 0.000579 0.065588 0.151419 0.098572 0.000577 0.462361 0.458744 0.460827 0.000051 0.480590 0.478997 0.479128 0.000057 0.367396 0.389414 0.374772 0.000057 0.376839 0.397102 0.383989 0.000062 958.540000 961.480000 957.714567 296.275533 1100.870000 1086.620000 1095.003300 301.701168 7940.590000 7951.900000 7947.282133 514.205087
534 0.073707 0.165905 0.107555 0.000277 0.471266 0.467302 0.469992 0.000026 0.371876 0.391953 0.379382 0.000029 0.082357 0.178322 0.116774 0.000578 0.065056 0.153487 0.098336 0.000574 0.461453 0.456889 0.460865 0.000050 0.481079 0.477715 0.479118 0.000056 0.366679 0.387248 0.374842 0.000057 0.377074 0.396658 0.383923 0.000061 956.530000 959.040000 957.835033 297.669799 1099.800000 1090.750000 1095.037800 302.790088 7943.670000 7950.210000 7947.127167 520.203035
535 0.073193 0.167949 0.107449 0.000282 0.471651 0.467271 0.469968 0.000026 0.372037 0.392440 0.379339 0.000029 0.082248 0.173611 0.116575 0.000584 0.064139 0.162287 0.098324 0.000574 0.462506 0.459147 0.460909 0.000051 0.480796 0.475395 0.479028 0.000056 0.367441 0.387763 0.374825 0.000058 0.376632 0.397118 0.383852 0.000061 956.720000 960.170000 957.965900 295.183885 1101.360000 1087.410000 1095.079067 299.475105 7941.920000 7952.420000 7946.955033 514.982902
536 0.073479 0.165669 0.107113 0.000279 0.471219 0.468553 0.469938 0.000026 0.371784 0.392832 0.379232 0.000029 0.081317 0.175128 0.116127 0.000578 0.065640 0.156210 0.098099 0.000580 0.461823 0.459411 0.460848 0.000051 0.480615 0.477695 0.479028 0.000056 0.366697 0.388341 0.374667 0.000058 0.376872 0.397324 0.383796 0.000062 957.600000 960.070000 958.288300 297.164131 1098.810000 1087.190000 1095.312533 298.063741 7943.590000 7952.740000 7946.399167 516.904831
537 0.073612 0.167832 0.107064 0.000279 0.470862 0.468382 0.469954 0.000026 0.371549 0.393245 0.379232 0.000029 0.081859 0.172243 0.116225 0.000591 0.065365 0.163421 0.097904 0.000577 0.461383 0.459592 0.460870 0.000052 0.480341 0.477172 0.479039 0.000055 0.366502 0.387755 0.374708 0.000059 0.376597 0.398735 0.383755 0.000061 955.580000 959.710000 958.484567 299.879671 1102.430000 1087.920000 1095.168533 304.357407 7941.990000 7952.370000 7946.346900 519.480964
538 0.073062 0.169577 0.107054 0.000283 0.471387 0.466919 0.469939 0.000027 0.371805 0.392583 0.379217 0.000029 0.082176 0.179425 0.116166 0.000606 0.063948 0.159729 0.097941 0.000574 0.462076 0.458549 0.460846 0.000052 0.480697 0.475289 0.479031 0.000056 0.367101 0.388768 0.374676 0.000059 0.376510 0.396399 0.383759 0.000061 958.100000 961.100000 958.611300 297.079157 1100.330000 1083.720000 1095.312000 304.286281 7941.570000 7955.180000 7946.076700 523.255313
539 0.073350 0.166035 0.106949 0.000281 0.470634 0.468317 0.469960 0.000027 0.371313 0.392746 0.379207 0.000029 0.081583 0.177048 0.115839 0.000595 0.065117 0.155022 0.098059 0.000588 0.460175 0.458356 0.460815 0.000052 0.481093 0.478278 0.479106 0.000055 0.365527 0.388029 0.374571 0.000059 0.377099 0.397464 0.383844 0.000062 958.760000 963.660000 958.675800 298.780103 1099.850000 1090.520000 1095.471233 305.417168 7941.390000 7945.820000 7945.852967 519.778760
540 0.072953 0.167166 0.106928 0.000286 0.471901 0.468272 0.469979 0.000026 0.372164 0.392996 0.379217 0.000029 0.081817 0.179157 0.115746 0.000590 0.064088 0.155175 0.098109 0.000607 0.462271 0.458822 0.460804 0.000052 0.481531 0.477723 0.479155 0.000055 0.367158 0.388906 0.374539 0.000059 0.377170 0.397086 0.383894 0.000061 955.740000 963.480000 958.807200 300.396700 1100.810000 1091.380000 1095.594367 299.221093 7943.450000 7945.140000 7945.598433 515.459469
541 0.073022 0.166827 0.106782 0.000283 0.470430 0.467330 0.469969 0.000027 0.371078 0.392204 0.379172 0.000030 0.081310 0.174338 0.115756 0.000589 0.064733 0.159315 0.097809 0.000596 0.461015 0.457576 0.460716 0.000054 0.479846 0.477084 0.479222 0.000054 0.366089 0.386767 0.374476 0.000060 0.376067 0.397642 0.383869 0.000062 955.440000 959.460000 958.695700 297.618729 1100.760000 1090.600000 1095.727733 302.872286 7943.800000 7949.940000 7945.576567 522.550471
542 0.072782 0.167129 0.106731 0.000279 0.471074 0.467576 0.469943 0.000027 0.371501 0.392464 0.379140 0.000030 0.081440 0.177569 0.115793 0.000583 0.064124 0.156689 0.097669 0.000595 0.461795 0.459075 0.460701 0.000054 0.480354 0.476076 0.479186 0.000054 0.366706 0.388699 0.374474 0.000060 0.376296 0.396229 0.383807 0.000062 955.610000 961.360000 958.822967 305.383970 1100.930000 1089.310000 1096.011267 300.519071 7943.460000 7949.330000 7945.165767 527.891651
543 0.072447 0.166511 0.107015 0.000283 0.470950 0.468047 0.469835 0.000027 0.371324 0.392663 0.379130 0.000030 0.081273 0.170838 0.116163 0.000592 0.063622 0.162184 0.097868 0.000599 0.462207 0.459766 0.460543 0.000054 0.479693 0.476328 0.479128 0.000053 0.366974 0.387534 0.374448 0.000061 0.375675 0.397792 0.383813 0.000061 959.000000 961.430000 959.082967 307.484416 1103.790000 1087.840000 1096.147900 297.569952 7937.210000 7950.730000 7944.769133 521.892957
544 0.072498 0.165326 0.106902 0.000285 0.471111 0.468192 0.469835 0.000027 0.371458 0.392476 0.379102 0.000030 0.081176 0.173123 0.115843 0.000590 0.063819 0.157530 0.097962 0.000600 0.461676 0.459133 0.460515 0.000053 0.480546 0.477252 0.479156 0.000054 0.366551 0.387630 0.374347 0.000060 0.376364 0.397322 0.383857 0.000062 955.260000 961.170000 959.021300 308.934727 1100.470000 1088.330000 1096.345567 296.510950 7944.270000 7950.500000 7944.633133 526.753135
545 0.072255 0.167133 0.106765 0.000288 0.471805 0.467924 0.469705 0.000027 0.371918 0.392726 0.378970 0.000030 0.080620 0.176173 0.115693 0.000590 0.063890 0.158092 0.097836 0.000598 0.461628 0.457563 0.460366 0.000055 0.481983 0.478286 0.479044 0.000054 0.366376 0.387216 0.374197 0.000061 0.377460 0.398237 0.383742 0.000061 957.500000 964.940000 959.020600 308.938788 1103.310000 1091.820000 1096.533633 300.160798 7939.190000 7943.240000 7944.445767 532.654310
546 0.072007 0.167346 0.106452 0.000292 0.470959 0.467991 0.469741 0.000027 0.371221 0.392830 0.378919 0.000031 0.080020 0.175484 0.115425 0.000592 0.063995 0.159208 0.097478 0.000607 0.461002 0.458766 0.460417 0.000054 0.480917 0.477217 0.479065 0.000055 0.365756 0.387945 0.374169 0.000060 0.376686 0.397715 0.383668 0.000062 956.850000 963.300000 959.150633 310.845808 1101.210000 1089.270000 1096.457333 302.335158 7941.940000 7947.430000 7944.392033 532.830917
547 0.071769 0.165466 0.106217 0.000286 0.470853 0.467603 0.469721 0.000028 0.371082 0.392069 0.378845 0.000030 0.080568 0.179220 0.115127 0.000596 0.062970 0.151711 0.097306 0.000606 0.461270 0.458004 0.460336 0.000055 0.480436 0.477202 0.479105 0.000055 0.366095 0.388308 0.374034 0.000060 0.376069 0.395829 0.383655 0.000061 955.140000 963.460000 959.099800 308.279271 1100.670000 1088.000000 1096.507600 300.608811 7944.190000 7948.540000 7944.392600 535.844932
548 0.071011 0.165652 0.105983 0.000289 0.471628 0.467896 0.469741 0.000027 0.371474 0.392335 0.378802 0.000030 0.079733 0.177046 0.114999 0.000605 0.062289 0.154257 0.096968 0.000589 0.463094 0.458816 0.460407 0.000055 0.480162 0.476975 0.479076 0.000054 0.367254 0.388374 0.374055 0.000061 0.375694 0.396296 0.383549 0.000060 954.850000 961.750000 958.956967 307.189026 1102.240000 1086.300000 1096.690200 300.445694 7942.910000 7951.950000 7944.352833 534.672112
549 0.071340 0.167116 0.105740 0.000288 0.471131 0.467970 0.469765 0.000027 0.371183 0.392756 0.378759 0.000030 0.079936 0.177551 0.114663 0.000595 0.062745 0.156681 0.096817 0.000590 0.462268 0.458765 0.460395 0.000055 0.479993 0.477174 0.479135 0.000053 0.366685 0.388461 0.373962 0.000061 0.375681 0.397051 0.383555 0.000060 958.340000 961.380000 958.968067 303.035160 1101.870000 1089.980000 1096.663733 299.488956 7939.790000 7948.640000 7944.368200 530.845740
550 0.071202 0.164904 0.105436 0.000288 0.471162 0.468587 0.469827 0.000027 0.371172 0.392666 0.378729 0.000029 0.080324 0.168357 0.114218 0.000592 0.062079 0.161450 0.096654 0.000597 0.461905 0.460217 0.460421 0.000054 0.480418 0.476957 0.479233 0.000053 0.366510 0.387252 0.373870 0.000060 0.375833 0.398081 0.383588 0.000060 956.280000 962.310000 958.871933 291.334407 1102.860000 1088.230000 1096.587500 299.140178 7940.860000 7949.460000 7944.540567 524.547562
551 0.070977 0.165480 0.105192 0.000287 0.471229 0.467803 0.469804 0.000027 0.371166 0.392222 0.378651 0.000029 0.080422 0.171671 0.113796 0.000587 0.061533 0.159290 0.096587 0.000598 0.462148 0.458131 0.460406 0.000053 0.480311 0.477475 0.479202 0.000054 0.366716 0.386516 0.373753 0.000059 0.375617 0.397929 0.383548 0.000061 956.820000 961.600000 958.693233 282.698547 1101.240000 1093.030000 1096.633800 287.908471 7941.940000 7945.370000 7944.672967 512.386600
552 0.071014 0.165710 0.105050 0.000284 0.471260 0.467591 0.469827 0.000027 0.371198 0.392121 0.378633 0.000029 0.080053 0.173330 0.113640 0.000575 0.061975 0.158091 0.096461 0.000605 0.461705 0.458200 0.460435 0.000052 0.480815 0.476983 0.479218 0.000054 0.366292 0.386983 0.373736 0.000058 0.376105 0.397260 0.383529 0.000061 953.400000 960.270000 958.534900 283.874094 1104.690000 1090.200000 1096.750067 287.787305 7941.910000 7949.530000 7944.715033 518.263414
553 0.070987 0.164237 0.104978 0.000289 0.471582 0.467164 0.469845 0.000026 0.371433 0.391433 0.378628 0.000029 0.079238 0.172768 0.113842 0.000588 0.062736 0.155705 0.096114 0.000608 0.462201 0.457672 0.460417 0.000051 0.480964 0.476657 0.479274 0.000054 0.366460 0.386446 0.373773 0.000059 0.376407 0.396419 0.383484 0.000060 955.610000 963.190000 958.663900 281.035925 1100.730000 1095.010000 1097.018100 283.534820 7943.660000 7941.800000 7944.318000 521.666072
554 0.070538 0.166243 0.104828 0.000291 0.471241 0.466791 0.469914 0.000026 0.371065 0.391654 0.378642 0.000029 0.079203 0.172264 0.113790 0.000591 0.061874 0.160221 0.095866 0.000607 0.461175 0.457180 0.460486 0.000051 0.481306 0.476402 0.479342 0.000052 0.365682 0.385951 0.373812 0.000059 0.376448 0.397357 0.383473 0.000060 955.850000 962.910000 958.761967 288.015684 1099.530000 1088.460000 1097.025833 286.391284 7944.620000 7948.630000 7944.212200 534.701035
555 0.070714 0.166309 0.104642 0.000292 0.472721 0.467501 0.469920 0.000026 0.372219 0.392203 0.378601 0.000029 0.079863 0.172040 0.113731 0.000603 0.061564 0.160579 0.095552 0.000602 0.463075 0.457852 0.460467 0.000051 0.482367 0.477149 0.479373 0.000052 0.367272 0.386399 0.373783 0.000059 0.377166 0.398006 0.383418 0.000059 957.140000 961.630000 958.606800 286.902410 1104.050000 1087.710000 1097.002633 282.504581 7938.810000 7950.660000 7944.390567 526.371116
556 0.070329 0.166665 0.104554 0.000290 0.472097 0.468597 0.469980 0.000026 0.371655 0.393114 0.378624 0.000029 0.080100 0.174733 0.113724 0.000601 0.060559 0.158597 0.095383 0.000601 0.462677 0.461017 0.460515 0.000050 0.481517 0.476176 0.479446 0.000053 0.367033 0.389446 0.373817 0.000058 0.376277 0.396782 0.383430 0.000059 952.040000 961.820000 958.620233 290.429695 1103.680000 1090.310000 1097.303233 288.535980 7944.280000 7947.870000 7944.076533 533.795316
557 0.070497 0.165530 0.104471 0.000283 0.471465 0.467661 0.470015 0.000026 0.371223 0.392128 0.378629 0.000028 0.079180 0.173761 0.113526 0.000589 0.061813 0.157299 0.095416 0.000596 0.462528 0.457917 0.460510 0.000051 0.480401 0.477404 0.479519 0.000052 0.366691 0.386878 0.373764 0.000058 0.375754 0.397378 0.383493 0.000059 955.770000 963.240000 958.495633 293.557854 1102.540000 1090.510000 1097.303933 296.767453 7941.690000 7946.250000 7944.200433 544.850994
558 0.070314 0.164208 0.104554 0.000285 0.472512 0.467039 0.470049 0.000026 0.371962 0.391331 0.378675 0.000028 0.079704 0.175311 0.113671 0.000591 0.060924 0.153106 0.095437 0.000602 0.463266 0.458222 0.460536 0.000051 0.481757 0.475855 0.479562 0.000053 0.367376 0.387494 0.373820 0.000058 0.376549 0.395168 0.383531 0.000060 956.290000 960.860000 958.339833 299.503676 1101.020000 1088.820000 1097.049133 308.467059 7942.690000 7950.320000 7944.611033 558.942107
559 0.070424 0.164140 0.104476 0.000284 0.472091 0.467233 0.470116 0.000027 0.371674 0.391460 0.378706 0.000029 0.079391 0.176393 0.113726 0.000583 0.061457 0.151887 0.095225 0.000600 0.461043 0.458815 0.460576 0.000052 0.483139 0.475651 0.479657 0.000054 0.365630 0.388210 0.373863 0.000059 0.377718 0.394710 0.383549 0.000061 955.400000 959.850000 958.273933 298.379360 1102.860000 1092.750000 1097.136167 311.291228 7941.740000 7947.400000 7944.589900 567.382037
560 0.070443 0.165460 0.104481 0.000285 0.471168 0.467768 0.470118 0.000026 0.370987 0.392191 0.378709 0.000028 0.078225 0.174846 0.113983 0.000593 0.062662 0.156074 0.094979 0.000595 0.461915 0.458125 0.460555 0.000051 0.480422 0.477412 0.479681 0.000052 0.365993 0.387305 0.373912 0.000058 0.375982 0.397077 0.383506 0.000059 955.660000 960.180000 958.369067 299.695115 1103.320000 1091.660000 1097.262267 318.802726 7941.020000 7948.160000 7944.368667 581.690217
561 0.071059 0.164490 0.104458 0.000283 0.472105 0.468710 0.470183 0.000025 0.371844 0.392655 0.378752 0.000028 0.080561 0.175671 0.114101 0.000596 0.061558 0.153310 0.094815 0.000597 0.462536 0.458372 0.460615 0.000050 0.481674 0.479049 0.479752 0.000052 0.367042 0.387696 0.373986 0.000058 0.376645 0.397614 0.383518 0.000060 955.270000 961.100000 958.589400 303.511200 1106.440000 1090.410000 1097.346767 321.454016 7938.290000 7948.490000 7944.063833 589.985910
562 0.070527 0.164413 0.104548 0.000287 0.471095 0.468068 0.470154 0.000026 0.370953 0.392155 0.378753 0.000029 0.079288 0.171823 0.114121 0.000594 0.061765 0.157004 0.094976 0.000608 0.461412 0.459123 0.460612 0.000051 0.480778 0.477014 0.479696 0.000053 0.365881 0.387298 0.373989 0.000058 0.376025 0.397011 0.383516 0.000060 956.340000 965.890000 958.644033 306.175254 1103.570000 1093.980000 1097.646200 323.626639 7940.090000 7940.130000 7943.709767 594.503680
563 0.070248 0.164642 0.104428 0.000284 0.471668 0.468059 0.470189 0.000026 0.371313 0.392205 0.378749 0.000029 0.078572 0.174555 0.114164 0.000602 0.061925 0.154730 0.094693 0.000592 0.462727 0.458751 0.460641 0.000051 0.480609 0.477368 0.479738 0.000052 0.366688 0.387702 0.374021 0.000059 0.375938 0.396708 0.383477 0.000060 956.660000 964.650000 958.535433 305.953178 1105.850000 1089.740000 1097.825300 327.152879 7937.490000 7945.610000 7943.639267 593.460780
564 0.070265 0.164837 0.104367 0.000290 0.471452 0.468884 0.470167 0.000026 0.371156 0.392872 0.378717 0.000029 0.078699 0.180438 0.114001 0.000610 0.061831 0.149237 0.094733 0.000598 0.462547 0.459188 0.460656 0.000050 0.480358 0.478581 0.479677 0.000053 0.366585 0.389500 0.373992 0.000059 0.375727 0.396245 0.383441 0.000060 955.840000 963.870000 958.293567 307.498032 1104.520000 1090.190000 1098.100467 335.155680 7939.640000 7945.940000 7943.605967 602.129658
565 0.070189 0.164100 0.104227 0.000287 0.471661 0.468953 0.470218 0.000026 0.371293 0.392740 0.378721 0.000029 0.079756 0.180649 0.113789 0.000593 0.060623 0.147551 0.094664 0.000596 0.462386 0.458512 0.460686 0.000050 0.480937 0.479395 0.479751 0.000053 0.366728 0.389046 0.373961 0.000058 0.375859 0.396434 0.383480 0.000059 952.750000 960.590000 958.178267 312.232128 1104.960000 1092.430000 1098.660100 335.599814 7942.290000 7946.980000 7943.161633 604.683120
566 0.069655 0.163462 0.103910 0.000283 0.471058 0.468688 0.470219 0.000026 0.370707 0.392382 0.378642 0.000029 0.078609 0.177913 0.113613 0.000598 0.060701 0.149011 0.094207 0.000582 0.462662 0.458488 0.460786 0.000050 0.479454 0.478889 0.479651 0.000053 0.366649 0.388345 0.373993 0.000059 0.374766 0.396419 0.383290 0.000059 951.870000 963.250000 958.087000 312.723399 1105.540000 1088.800000 1099.212300 327.451472 7942.590000 7947.950000 7942.700700 585.006915
567 0.069336 0.165187 0.103825 0.000292 0.471748 0.467811 0.470225 0.000026 0.371145 0.392155 0.378625 0.000029 0.078899 0.177399 0.113479 0.000599 0.059774 0.152975 0.094170 0.000604 0.462483 0.458146 0.460752 0.000051 0.481013 0.477476 0.479697 0.000053 0.366587 0.387959 0.373934 0.000058 0.375703 0.396351 0.383315 0.000060 957.340000 959.360000 957.882100 319.237860 1103.850000 1090.160000 1099.506167 322.552654 7938.810000 7950.480000 7942.611733 592.679168
568 0.069418 0.166468 0.103522 0.000289 0.471952 0.467603 0.470276 0.000025 0.371319 0.392319 0.378587 0.000029 0.078207 0.170733 0.113225 0.000596 0.060629 0.162203 0.093820 0.000600 0.463074 0.457736 0.460857 0.000051 0.480830 0.477470 0.479694 0.000051 0.366857 0.385985 0.373949 0.000059 0.375780 0.398653 0.383226 0.000061 954.730000 964.510000 957.653433 321.634268 1105.370000 1091.590000 1099.776233 321.628204 7939.900000 7943.900000 7942.570333 604.672245
569 0.068756 0.163187 0.103302 0.000286 0.471419 0.468504 0.470255 0.000025 0.370753 0.392175 0.378517 0.000029 0.077852 0.175654 0.112850 0.000593 0.059661 0.150721 0.093755 0.000599 0.462361 0.458934 0.460822 0.000050 0.480476 0.478074 0.479688 0.000051 0.366234 0.388114 0.373829 0.000058 0.375272 0.396236 0.383205 0.000060 954.960000 962.360000 957.616533 317.835772 1108.160000 1095.080000 1100.066167 315.379767 7936.880000 7942.560000 7942.317300 590.608893
570 0.069044 0.162583 0.103315 0.000291 0.470832 0.468540 0.470221 0.000026 0.370385 0.392051 0.378494 0.000029 0.078623 0.172495 0.112953 0.000598 0.059466 0.152670 0.093677 0.000605 0.461737 0.458396 0.460771 0.000051 0.479928 0.478684 0.479671 0.000052 0.365959 0.386921 0.373816 0.000059 0.374812 0.397181 0.383172 0.000061 954.810000 961.200000 957.730867 316.794440 1106.710000 1092.940000 1100.090133 312.727201 7938.480000 7945.860000 7942.179000 584.181902
571 0.069207 0.165225 0.103180 0.000288 0.471906 0.468618 0.470193 0.000026 0.371231 0.392769 0.378440 0.000029 0.079098 0.170357 0.112736 0.000592 0.059316 0.160094 0.093623 0.000616 0.462082 0.459236 0.460745 0.000049 0.481729 0.477999 0.479641 0.000053 0.366336 0.387016 0.373743 0.000058 0.376126 0.398523 0.383136 0.000061 956.780000 961.370000 957.818867 313.596294 1103.630000 1093.210000 1100.377933 311.738405 7939.590000 7945.420000 7941.803200 593.244033
572 0.069007 0.165197 0.102889 0.000280 0.471668 0.468503 0.470219 0.000026 0.371002 0.392677 0.378386 0.000029 0.079287 0.174145 0.112630 0.000588 0.058727 0.156248 0.093148 0.000597 0.461905 0.458514 0.460815 0.000050 0.481431 0.478493 0.479623 0.000053 0.366250 0.387422 0.373769 0.000058 0.375755 0.397932 0.383004 0.000060 956.300000 967.620000 957.846833 312.067794 1104.460000 1095.610000 1100.678233 312.597377 7939.240000 7936.770000 7941.474933 599.600369
573 0.068977 0.162690 0.102921 0.000279 0.471365 0.468400 0.470188 0.000026 0.370768 0.391972 0.378372 0.000028 0.078489 0.167296 0.112606 0.000587 0.059466 0.158085 0.093236 0.000594 0.461882 0.459114 0.460796 0.000051 0.480849 0.477685 0.479581 0.000053 0.366034 0.386160 0.373748 0.000057 0.375503 0.397785 0.382995 0.000060 956.500000 963.880000 957.998033 305.821317 1105.050000 1091.600000 1100.750700 305.371464 7938.450000 7944.520000 7941.251267 591.379057
574 0.068795 0.160841 0.102912 0.000281 0.471285 0.467729 0.470243 0.000026 0.370662 0.391007 0.378410 0.000028 0.077640 0.173247 0.112554 0.000589 0.059950 0.148436 0.093270 0.000583 0.462273 0.458153 0.460808 0.000050 0.480296 0.477304 0.479679 0.000053 0.366115 0.386927 0.373744 0.000058 0.375210 0.395087 0.383077 0.000060 956.510000 963.630000 958.460967 307.353636 1106.180000 1092.040000 1100.561867 303.957797 7937.310000 7944.330000 7940.977167 590.367301
575 0.068452 0.163021 0.102904 0.000285 0.472397 0.468764 0.470220 0.000026 0.371411 0.392328 0.378391 0.000029 0.077023 0.171887 0.112692 0.000603 0.059880 0.154155 0.093115 0.000591 0.463457 0.459655 0.460857 0.000050 0.481336 0.477873 0.479583 0.000053 0.366849 0.387713 0.373816 0.000058 0.375972 0.396944 0.382966 0.000060 958.700000 962.750000 958.779800 311.072121 1104.260000 1092.920000 1100.446167 300.800243 7937.040000 7944.330000 7940.774033 592.125840
576 0.068639 0.162445 0.102831 0.000285 0.471644 0.468788 0.470186 0.000026 0.370893 0.392202 0.378348 0.000029 0.077267 0.168306 0.112406 0.000599 0.060011 0.156584 0.093256 0.000595 0.462087 0.459670 0.460822 0.000050 0.481201 0.477906 0.479550 0.000053 0.365882 0.386829 0.373718 0.000059 0.375903 0.397575 0.382977 0.000060 956.520000 960.500000 958.986567 311.404166 1104.280000 1095.620000 1100.158033 295.126288 7939.200000 7943.880000 7940.855400 588.106850
577 0.068439 0.162919 0.102540 0.000287 0.471635 0.468293 0.470185 0.000026 0.370836 0.391949 0.378274 0.000029 0.076755 0.167254 0.112021 0.000595 0.060124 0.158583 0.093060 0.000592 0.462403 0.458918 0.460779 0.000051 0.480867 0.477667 0.479591 0.000053 0.365991 0.386002 0.373590 0.000059 0.375681 0.397896 0.382958 0.000060 957.380000 958.760000 959.213033 307.627469 1103.820000 1092.070000 1099.882600 290.652431 7938.800000 7949.170000 7940.904367 581.823092
578 0.067534 0.163203 0.102228 0.000289 0.471615 0.468031 0.470255 0.000026 0.370595 0.391824 0.378248 0.000029 0.076431 0.180432 0.111653 0.000604 0.058637 0.145974 0.092804 0.000578 0.461872 0.458419 0.460876 0.000050 0.481358 0.477644 0.479634 0.000053 0.365512 0.388922 0.373570 0.000059 0.375678 0.394726 0.382926 0.000060 957.410000 961.020000 959.522900 297.866998 1102.800000 1094.380000 1099.659933 282.222071 7939.790000 7944.600000 7940.817167 563.766700
579 0.067778 0.163582 0.101996 0.000291 0.472496 0.468842 0.470306 0.000026 0.371317 0.392527 0.378228 0.000029 0.076907 0.177506 0.111118 0.000596 0.058649 0.149657 0.092873 0.000578 0.462816 0.459180 0.460993 0.000051 0.482177 0.478503 0.479619 0.000053 0.366339 0.388761 0.373524 0.000058 0.376295 0.396292 0.382932 0.000060 958.430000 967.310000 959.716633 286.141100 1102.430000 1091.490000 1099.362800 274.338656 7939.140000 7941.200000 7940.920567 546.604656
580 0.067545 0.161441 0.101794 0.000289 0.471965 0.467131 0.470307 0.000026 0.370860 0.390708 0.378179 0.000029 0.076213 0.172435 0.110752 0.000585 0.058877 0.150446 0.092836 0.000588 0.462918 0.457917 0.460968 0.000051 0.481012 0.476344 0.479647 0.000054 0.366242 0.386546 0.373414 0.000058 0.375478 0.394870 0.382944 0.000061 959.530000 962.940000 959.865933 278.980055 1102.660000 1089.900000 1099.127600 265.672345 7937.810000 7947.160000 7941.006467 523.238653
581 0.066931 0.162729 0.101508 0.000290 0.471937 0.467953 0.470316 0.000026 0.370685 0.391647 0.378114 0.000029 0.074768 0.173805 0.110536 0.000596 0.059094 0.151653 0.092480 0.000580 0.462976 0.458685 0.461073 0.000051 0.480898 0.477221 0.479560 0.000054 0.365924 0.387465 0.373439 0.000059 0.375447 0.395829 0.382790 0.000060 959.360000 965.460000 960.064433 277.053139 1101.790000 1092.460000 1098.832533 260.921038 7938.850000 7942.080000 7941.103033 514.365021
582 0.067162 0.162702 0.101322 0.000289 0.470830 0.469290 0.470392 0.000026 0.369913 0.392643 0.378125 0.000029 0.075733 0.176371 0.110239 0.000588 0.058591 0.149033 0.092404 0.000578 0.461511 0.459076 0.461117 0.000051 0.480149 0.479504 0.479667 0.000054 0.365067 0.388400 0.373398 0.000058 0.374759 0.396886 0.382852 0.000060 959.090000 965.600000 960.334767 270.433891 1102.780000 1089.340000 1098.565600 258.781143 7938.130000 7945.060000 7941.099633 510.407060
583 0.067276 0.162433 0.101457 0.000287 0.471459 0.468636 0.470326 0.000026 0.370413 0.392085 0.378109 0.000029 0.075644 0.170605 0.110326 0.000589 0.058908 0.154261 0.092588 0.000585 0.462926 0.457737 0.461036 0.000053 0.479992 0.479534 0.479616 0.000053 0.366106 0.385954 0.373358 0.000058 0.374721 0.398216 0.382859 0.000061 958.380000 968.170000 960.423133 270.257154 1102.070000 1091.990000 1098.430800 259.407745 7939.550000 7939.840000 7941.146067 511.170258
584 0.066997 0.161983 0.101378 0.000285 0.471901 0.468700 0.470336 0.000026 0.370675 0.392021 0.378096 0.000029 0.075430 0.169125 0.110005 0.000584 0.058563 0.154840 0.092750 0.000592 0.462400 0.458248 0.461144 0.000053 0.481401 0.479153 0.479528 0.000053 0.365658 0.385967 0.373359 0.000059 0.375692 0.398074 0.382833 0.000061 958.940000 965.690000 960.646000 264.739402 1100.800000 1093.940000 1098.301633 262.691371 7940.260000 7940.370000 7941.052367 506.466210
585 0.067213 0.160360 0.101321 0.000287 0.471614 0.469039 0.470329 0.000026 0.370514 0.391869 0.378077 0.000029 0.076131 0.168787 0.110099 0.000592 0.058295 0.151934 0.092542 0.000589 0.462952 0.460627 0.461179 0.000053 0.480276 0.477451 0.479478 0.000053 0.366247 0.387667 0.373409 0.000060 0.374781 0.396072 0.382744 0.000061 959.570000 966.680000 960.923967 264.096561 1102.950000 1090.360000 1098.164767 270.442418 7937.480000 7942.960000 7940.911267 497.961944
586 0.066878 0.161287 0.101250 0.000289 0.471889 0.469572 0.470315 0.000026 0.370636 0.392501 0.378049 0.000029 0.075488 0.173520 0.109873 0.000595 0.058268 0.149054 0.092628 0.000595 0.463090 0.460002 0.461169 0.000052 0.480688 0.479143 0.479460 0.000053 0.366190 0.388381 0.373345 0.000059 0.375083 0.396621 0.382752 0.000062 957.100000 965.070000 961.017600 266.963092 1102.880000 1090.150000 1098.069867 273.339804 7940.020000 7944.780000 7940.912533 495.671177
587 0.067396 0.161375 0.100997 0.000292 0.471582 0.468900 0.470327 0.000026 0.370535 0.392018 0.377994 0.000030 0.076114 0.167755 0.109737 0.000602 0.058677 0.154994 0.092258 0.000600 0.463779 0.459353 0.461263 0.000052 0.479385 0.478447 0.479390 0.000054 0.366863 0.386453 0.373382 0.000059 0.374208 0.397584 0.382607 0.000062 958.270000 962.720000 960.769467 269.527454 1099.260000 1092.830000 1097.742833 278.033970 7942.470000 7944.450000 7941.487700 500.277207
588 0.067036 0.161673 0.100886 0.000288 0.471693 0.468574 0.470307 0.000026 0.370529 0.391849 0.377952 0.000029 0.075557 0.167837 0.109538 0.000591 0.058516 0.155508 0.092235 0.000609 0.462785 0.459394 0.461305 0.000050 0.480601 0.477755 0.479309 0.000054 0.365978 0.386505 0.373363 0.000059 0.375080 0.397193 0.382541 0.000062 956.980000 967.360000 960.699267 271.023298 1101.350000 1092.670000 1097.448967 278.031655 7941.670000 7939.970000 7941.851767 493.337109
589 0.066783 0.161112 0.100839 0.000290 0.471413 0.468185 0.470269 0.000026 0.370255 0.391417 0.377912 0.000029 0.075387 0.173285 0.109476 0.000590 0.058178 0.148939 0.092201 0.000599 0.461645 0.459145 0.461294 0.000050 0.481180 0.477225 0.479245 0.000053 0.365080 0.387680 0.373339 0.000058 0.375430 0.395154 0.382484 0.000061 956.530000 966.890000 960.723533 271.901049 1103.290000 1091.700000 1097.102833 282.639080 7940.180000 7941.410000 7942.173633 494.702807
590 0.066434 0.162492 0.100801 0.000289 0.471926 0.468482 0.470263 0.000026 0.370552 0.391984 0.377898 0.000029 0.075572 0.173066 0.109491 0.000587 0.057295 0.151919 0.092111 0.000603 0.462726 0.459564 0.461272 0.000050 0.481125 0.477400 0.479255 0.000054 0.365937 0.387940 0.373326 0.000058 0.375168 0.396029 0.382469 0.000062 958.800000 967.760000 960.802733 272.229346 1101.140000 1092.190000 1096.952800 283.048434 7940.060000 7940.050000 7942.244467 493.102134
591 0.066744 0.162131 0.100799 0.000289 0.471268 0.469141 0.470287 0.000026 0.370137 0.392388 0.377915 0.000029 0.075219 0.168175 0.109640 0.000586 0.058270 0.156086 0.091959 0.000608 0.463504 0.459876 0.461384 0.000050 0.479032 0.478406 0.479191 0.000054 0.366432 0.386951 0.373448 0.000058 0.373842 0.397826 0.382383 0.000062 958.380000 962.390000 960.923900 277.945299 1103.630000 1088.610000 1096.603800 290.658237 7937.990000 7949.000000 7942.472300 511.175661
592 0.066137 0.161162 0.100728 0.000287 0.472821 0.468066 0.470248 0.000026 0.371150 0.391340 0.377868 0.000029 0.074312 0.168969 0.109817 0.000577 0.057961 0.153354 0.091639 0.000604 0.463782 0.459713 0.461309 0.000049 0.481860 0.476419 0.479186 0.000054 0.366414 0.387027 0.373436 0.000057 0.375885 0.395653 0.382299 0.000061 956.200000 968.910000 960.775167 274.712065 1100.670000 1090.570000 1096.430167 296.988785 7943.130000 7940.520000 7942.794667 508.190941
593 0.066306 0.160646 0.100729 0.000290 0.472325 0.468219 0.470295 0.000026 0.370820 0.391326 0.377904 0.000029 0.074843 0.167308 0.110085 0.000595 0.057770 0.153983 0.091374 0.000603 0.464011 0.458856 0.461373 0.000049 0.480639 0.477582 0.479217 0.000054 0.366719 0.385969 0.373551 0.000058 0.374922 0.396683 0.382256 0.000061 958.580000 962.470000 960.676000 271.275548 1099.990000 1091.280000 1096.280567 294.441018 7941.430000 7946.250000 7943.043433 499.428940
594 0.066248 0.159799 0.100480 0.000287 0.472275 0.467783 0.470314 0.000025 0.370768 0.390787 0.377855 0.000029 0.074643 0.173255 0.109812 0.000597 0.057853 0.146343 0.091148 0.000585 0.463731 0.458160 0.461375 0.000049 0.480819 0.477406 0.479253 0.000054 0.366459 0.386934 0.373484 0.000056 0.375077 0.394640 0.382227 0.000061 956.530000 966.620000 960.589033 268.922010 1100.420000 1090.560000 1096.258300 293.524060 7943.050000 7942.820000 7943.152667 492.540730
595 0.066288 0.160238 0.100217 0.000289 0.471069 0.467416 0.470344 0.000025 0.369874 0.390622 0.377812 0.000029 0.075244 0.169250 0.109480 0.000593 0.057332 0.151227 0.090954 0.000588 0.462593 0.457016 0.461449 0.000049 0.479546 0.477816 0.479240 0.000054 0.365756 0.385074 0.373456 0.000058 0.373992 0.396169 0.382168 0.000061 956.980000 965.120000 960.537833 267.061035 1099.370000 1090.610000 1096.271200 289.668985 7943.650000 7944.270000 7943.190967 480.935962
596 0.066622 0.159849 0.100177 0.000284 0.471050 0.469306 0.470336 0.000026 0.369943 0.391942 0.377796 0.000029 0.074473 0.173193 0.109457 0.000594 0.058771 0.146505 0.090896 0.000585 0.461296 0.459296 0.461404 0.000050 0.480804 0.479316 0.479269 0.000054 0.364590 0.387770 0.373417 0.000058 0.375296 0.396114 0.382176 0.000060 956.850000 961.730000 960.223367 266.152437 1099.260000 1087.860000 1096.114467 282.122360 7943.890000 7950.410000 7943.662167 469.958479
597 0.066509 0.160255 0.100191 0.000283 0.471397 0.467172 0.470302 0.000026 0.370175 0.390443 0.377774 0.000029 0.074622 0.167317 0.109469 0.000594 0.058396 0.153193 0.090912 0.000585 0.462465 0.457253 0.461360 0.000050 0.480329 0.477091 0.479244 0.000054 0.365505 0.384769 0.373387 0.000058 0.374845 0.396117 0.382161 0.000060 960.910000 966.410000 960.214633 264.218309 1100.700000 1091.650000 1095.931033 278.948050 7938.390000 7941.940000 7943.854333 460.572553
598 0.066192 0.162082 0.100175 0.000283 0.471719 0.468255 0.470338 0.000026 0.370337 0.391711 0.377798 0.000029 0.074767 0.168562 0.109449 0.000602 0.057617 0.155601 0.090902 0.000579 0.462926 0.459312 0.461402 0.000051 0.480512 0.477197 0.479274 0.000055 0.365886 0.386625 0.373414 0.000059 0.374788 0.396798 0.382181 0.000060 959.750000 963.930000 960.169700 264.672414 1099.750000 1088.160000 1095.938600 281.304834 7940.500000 7947.910000 7943.891700 466.724286
599 0.066008 0.161671 0.100073 0.000285 0.471787 0.468654 0.470298 0.000026 0.370342 0.391908 0.377742 0.000029 0.073939 0.172032 0.109160 0.000609 0.058078 0.151309 0.090987 0.000579 0.463350 0.459329 0.461316 0.000051 0.480225 0.477978 0.479280 0.000053 0.365997 0.387505 0.373277 0.000059 0.374688 0.396311 0.382207 0.000059 958.420000 961.420000 960.259867 263.628870 1101.200000 1087.600000 1095.951367 281.416476 7940.380000 7950.980000 7943.788767 466.963498
600 0.065907 0.158597 0.099981 0.000280 0.471555 0.468071 0.470259 0.000027 0.370143 0.390703 0.377690 0.000029 0.074402 0.170565 0.108722 0.000605 0.057413 0.146629 0.091240 0.000582 0.462669 0.458719 0.461269 0.000053 0.480440 0.477423 0.479250 0.000055 0.365602 0.386681 0.373132 0.000060 0.374683 0.394725 0.382247 0.000060 958.370000 963.880000 960.404133 261.305502 1101.400000 1090.390000 1095.894767 280.040598 7940.230000 7945.730000 7943.701100 470.394957
601 0.065784 0.159697 0.100022 0.000284 0.471470 0.468512 0.470240 0.000026 0.370049 0.391308 0.377686 0.000030 0.074493 0.169231 0.108480 0.000600 0.057075 0.150163 0.091564 0.000597 0.462098 0.458634 0.461233 0.000051 0.480842 0.478391 0.479248 0.000055 0.365197 0.386283 0.373044 0.000060 0.374901 0.396334 0.382327 0.000062 959.050000 963.810000 960.359233 261.346385 1100.070000 1089.190000 1095.762200 279.463776 7940.880000 7947.000000 7943.878567 479.457604
602 0.065603 0.161150 0.099881 0.000289 0.471415 0.468199 0.470299 0.000026 0.369962 0.391437 0.377695 0.000030 0.074534 0.176464 0.108200 0.000608 0.056671 0.145835 0.091561 0.000594 0.462681 0.458826 0.461354 0.000052 0.480148 0.477572 0.479245 0.000054 0.365644 0.388236 0.373065 0.000061 0.374279 0.394638 0.382324 0.000061 960.050000 964.560000 960.682100 259.702411 1099.910000 1084.350000 1095.701867 280.350181 7940.040000 7951.090000 7943.616033 478.107743
603 0.065526 0.159166 0.099841 0.000286 0.472051 0.469128 0.470294 0.000026 0.370420 0.391638 0.377681 0.000030 0.073979 0.163417 0.108031 0.000597 0.057073 0.154915 0.091652 0.000609 0.463114 0.460533 0.461292 0.000051 0.480987 0.477724 0.479296 0.000055 0.365831 0.386254 0.372977 0.000060 0.375009 0.397022 0.382385 0.000062 958.650000 962.530000 960.842467 258.653533 1101.130000 1088.580000 1095.805400 274.647723 7940.220000 7948.890000 7943.352133 468.674770
604 0.065112 0.160262 0.099785 0.000289 0.470365 0.468206 0.470264 0.000027 0.369052 0.391220 0.377644 0.000030 0.072866 0.166534 0.108035 0.000598 0.057357 0.153989 0.091535 0.000607 0.461632 0.459729 0.461268 0.000052 0.479099 0.476684 0.479260 0.000055 0.364441 0.386430 0.372960 0.000059 0.373664 0.396010 0.382328 0.000061 961.330000 963.380000 960.971400 260.203271 1102.590000 1088.260000 1095.883000 274.533196 7936.080000 7948.360000 7943.145600 468.378940
605 0.065356 0.162089 0.099665 0.000288 0.471577 0.469177 0.470218 0.000027 0.370022 0.392405 0.377580 0.000030 0.072404 0.172932 0.107840 0.000606 0.058308 0.151247 0.091490 0.000602 0.462338 0.459941 0.461186 0.000052 0.480816 0.478412 0.479251 0.000054 0.364855 0.388189 0.372850 0.000061 0.375189 0.396621 0.382311 0.000061 958.330000 963.490000 960.892200 260.331168 1101.510000 1086.790000 1095.943667 272.072946 7940.160000 7949.720000 7943.164133 474.489768
606 0.065493 0.160171 0.099516 0.000287 0.471375 0.469080 0.470214 0.000027 0.369905 0.391853 0.377540 0.000030 0.074079 0.171909 0.107535 0.000591 0.056907 0.148433 0.091498 0.000613 0.462457 0.459922 0.461081 0.000052 0.480294 0.478239 0.479347 0.000054 0.365362 0.387919 0.372694 0.000060 0.374447 0.395788 0.382385 0.000062 957.540000 965.900000 960.955500 260.633987 1102.300000 1087.320000 1096.057300 267.938017 7940.160000 7946.780000 7942.987200 475.681929
607 0.065707 0.161971 0.099499 0.000283 0.471473 0.468166 0.470188 0.000026 0.370031 0.391617 0.377516 0.000030 0.073634 0.174354 0.107377 0.000595 0.057781 0.149588 0.091621 0.000600 0.462398 0.458199 0.461060 0.000052 0.480548 0.478133 0.479316 0.000054 0.365207 0.387238 0.372639 0.000060 0.374856 0.395997 0.382392 0.000061 955.180000 963.640000 960.976600 258.381835 1101.060000 1089.210000 1096.107700 268.887569 7943.760000 7947.150000 7942.915700 470.688256
608 0.064635 0.158640 0.099663 0.000284 0.472353 0.468703 0.470143 0.000027 0.370423 0.391187 0.377523 0.000030 0.073047 0.163114 0.107487 0.000589 0.056223 0.154166 0.091839 0.000612 0.463079 0.459570 0.461031 0.000052 0.481626 0.477836 0.479254 0.000054 0.365571 0.385456 0.372645 0.000059 0.375275 0.396918 0.382400 0.000062 957.840000 965.000000 961.191967 258.831493 1103.350000 1091.710000 1096.023400 274.542493 7938.810000 7943.290000 7942.784633 469.613180
609 0.065127 0.161861 0.099776 0.000291 0.471967 0.468823 0.470134 0.000026 0.370257 0.392083 0.377545 0.000030 0.074039 0.168822 0.107811 0.000594 0.056216 0.154900 0.091742 0.000619 0.462799 0.459722 0.461039 0.000052 0.481135 0.477924 0.479230 0.000054 0.365609 0.386997 0.372732 0.000059 0.374906 0.397168 0.382358 0.000063 960.220000 964.190000 961.320500 250.927590 1103.180000 1089.530000 1096.192733 278.628345 7936.600000 7946.280000 7942.486767 468.409694
610 0.064995 0.160544 0.099797 0.000294 0.471832 0.468402 0.470144 0.000026 0.370123 0.391438 0.377557 0.000030 0.072834 0.166039 0.107980 0.000603 0.057155 0.155049 0.091613 0.000623 0.462841 0.459714 0.460951 0.000052 0.480824 0.477090 0.479337 0.000054 0.365339 0.386295 0.372708 0.000060 0.374907 0.396580 0.382406 0.000063 959.400000 963.390000 961.425467 255.449747 1102.090000 1090.970000 1096.191600 283.021905 7938.510000 7945.640000 7942.382933 476.699465
611 0.064998 0.159691 0.099576 0.000294 0.470829 0.469136 0.470103 0.000026 0.369371 0.391775 0.377471 0.000030 0.073241 0.165337 0.107890 0.000604 0.056755 0.154045 0.091263 0.000617 0.461417 0.460466 0.460949 0.000051 0.480240 0.477805 0.479256 0.000054 0.364373 0.386684 0.372684 0.000060 0.374369 0.396865 0.382258 0.000063 957.660000 966.160000 961.538700 256.783822 1100.490000 1089.610000 1096.169933 280.578307 7941.850000 7944.230000 7942.291367 470.972518
612 0.064665 0.162604 0.099438 0.000295 0.471502 0.468442 0.470153 0.000026 0.369793 0.391983 0.377474 0.000030 0.072322 0.168658 0.107841 0.000613 0.057008 0.156550 0.091034 0.000618 0.462196 0.459947 0.460963 0.000051 0.480808 0.476938 0.479343 0.000054 0.364728 0.387125 0.372683 0.000060 0.374858 0.396841 0.382266 0.000062 956.780000 964.110000 961.566067 266.611331 1103.450000 1086.560000 1096.197467 282.395118 7939.770000 7949.330000 7942.236467 470.035335
613 0.064734 0.159011 0.099211 0.000288 0.471880 0.468193 0.470064 0.000027 0.370094 0.390897 0.377351 0.000030 0.072642 0.167125 0.107444 0.000602 0.056825 0.150898 0.090977 0.000611 0.463137 0.459742 0.460883 0.000051 0.480624 0.476643 0.479245 0.000054 0.365513 0.386588 0.372523 0.000059 0.374674 0.395207 0.382178 0.000062 958.080000 965.300000 961.599500 273.971638 1099.920000 1089.300000 1096.306167 279.116875 7942.000000 7945.400000 7942.094333 471.960262
614 0.064322 0.160958 0.099164 0.000299 0.471483 0.467622 0.470050 0.000026 0.369693 0.390956 0.377329 0.000030 0.071896 0.171006 0.107563 0.000627 0.056748 0.150910 0.090765 0.000612 0.462229 0.458042 0.460842 0.000051 0.480737 0.477202 0.479259 0.000053 0.364646 0.386283 0.372522 0.000060 0.374740 0.395629 0.382135 0.000061 956.400000 968.770000 961.413300 278.131467 1099.620000 1088.840000 1096.360467 275.601130 7943.980000 7942.390000 7942.226233 457.153843
615 0.064349 0.160133 0.098825 0.000294 0.471998 0.467870 0.470149 0.000026 0.370086 0.390936 0.377318 0.000029 0.072913 0.169616 0.107074 0.000614 0.055784 0.150649 0.090576 0.000621 0.463016 0.459024 0.461043 0.000050 0.480981 0.476716 0.479256 0.000054 0.365490 0.386672 0.372550 0.000059 0.374682 0.395199 0.382086 0.000062 957.030000 964.220000 961.282633 284.245827 1100.640000 1088.830000 1096.499967 268.743161 7942.330000 7946.950000 7942.217400 455.231546
616 0.063960 0.157973 0.098447 0.000293 0.472516 0.467952 0.470113 0.000026 0.370377 0.390457 0.377196 0.000029 0.070928 0.169840 0.106694 0.000603 0.056991 0.146105 0.090201 0.000612 0.463015 0.457963 0.460965 0.000051 0.482018 0.477942 0.479260 0.000053 0.364993 0.385932 0.372398 0.000058 0.375761 0.394982 0.381995 0.000062 957.240000 966.140000 960.880200 289.420734 1099.720000 1087.800000 1096.376533 267.900386 7943.040000 7946.060000 7942.743267 461.341226
617 0.063256 0.159044 0.098426 0.000294 0.471583 0.468197 0.470132 0.000026 0.369501 0.390909 0.377206 0.000029 0.071145 0.165977 0.106542 0.000603 0.055368 0.152111 0.090311 0.000621 0.462179 0.460041 0.460989 0.000050 0.480988 0.476353 0.479276 0.000053 0.364420 0.386525 0.372377 0.000059 0.374583 0.395293 0.382035 0.000061 959.040000 964.510000 960.637667 292.510367 1101.300000 1089.530000 1096.405900 260.666283 7939.660000 7945.960000 7942.956433 464.994198
618 0.063147 0.160689 0.098114 0.000298 0.472336 0.467895 0.470064 0.000026 0.370039 0.391093 0.377076 0.000030 0.070370 0.169772 0.106395 0.000608 0.055923 0.151606 0.089832 0.000616 0.462748 0.459590 0.460894 0.000051 0.481925 0.476199 0.479234 0.000053 0.364653 0.387136 0.372269 0.000059 0.375425 0.395051 0.381883 0.000061 956.960000 963.550000 960.277067 290.512205 1099.780000 1087.640000 1096.420233 259.494740 7943.260000 7948.810000 7943.302700 460.986699
619 0.062924 0.160336 0.097716 0.000300 0.471415 0.469045 0.470098 0.000026 0.369292 0.391868 0.377003 0.000030 0.070739 0.168355 0.106039 0.000600 0.055110 0.152318 0.089393 0.000627 0.462311 0.461184 0.460944 0.000050 0.480519 0.476906 0.479253 0.000053 0.364418 0.387976 0.372217 0.000059 0.374167 0.395759 0.381788 0.000062 955.570000 965.140000 959.961667 287.577531 1101.120000 1088.800000 1096.442833 253.763599 7943.310000 7946.060000 7943.595500 459.091063
620 0.062504 0.160011 0.097473 0.000298 0.471710 0.468363 0.470070 0.000026 0.369408 0.391275 0.376921 0.000030 0.069532 0.169665 0.105955 0.000611 0.055475 0.150357 0.088991 0.000612 0.462013 0.458807 0.460863 0.000052 0.481406 0.477919 0.479277 0.000054 0.363893 0.386521 0.372136 0.000061 0.374923 0.396028 0.381705 0.000062 959.240000 962.470000 959.803867 288.737895 1102.400000 1087.150000 1096.373267 250.423545 7938.360000 7950.380000 7943.822867 458.046506
621 0.062353 0.157551 0.097070 0.000294 0.471231 0.467698 0.470013 0.000026 0.369011 0.390161 0.376777 0.000030 0.070057 0.163571 0.105350 0.000606 0.054649 0.151531 0.088789 0.000603 0.461760 0.458068 0.460777 0.000052 0.480701 0.477327 0.479250 0.000053 0.363834 0.384444 0.371920 0.000060 0.374188 0.395878 0.381635 0.000061 956.330000 961.750000 959.680600 283.016848 1103.680000 1092.650000 1096.564833 250.456236 7939.990000 7945.600000 7943.754567 461.357028
622 0.062139 0.159680 0.097013 0.000298 0.471482 0.468159 0.470013 0.000026 0.369147 0.391039 0.376763 0.000030 0.070252 0.167227 0.105279 0.000619 0.054026 0.152133 0.088747 0.000605 0.461972 0.457896 0.460804 0.000052 0.480993 0.478421 0.479223 0.000054 0.364042 0.385229 0.371923 0.000060 0.374251 0.396849 0.381604 0.000061 957.530000 963.580000 959.449233 281.046067 1103.900000 1089.540000 1096.650867 252.138622 7938.570000 7946.880000 7943.899900 464.966784
623 0.062193 0.158685 0.096833 0.000295 0.471078 0.468069 0.469978 0.000026 0.368857 0.390723 0.376692 0.000030 0.070343 0.163453 0.104858 0.000597 0.054043 0.153918 0.088808 0.000611 0.461661 0.459222 0.460781 0.000051 0.480495 0.476917 0.479176 0.000053 0.363832 0.385279 0.371800 0.000059 0.373882 0.396167 0.381584 0.000061 956.690000 963.150000 959.329567 274.681972 1102.000000 1092.690000 1096.617600 256.103754 7941.310000 7944.160000 7944.052833 465.245622
624 0.062250 0.157243 0.096673 0.000294 0.471559 0.467896 0.469997 0.000026 0.369232 0.390232 0.376666 0.000030 0.070602 0.163090 0.104616 0.000598 0.053897 0.151395 0.088730 0.000605 0.462699 0.458581 0.460825 0.000051 0.480420 0.477210 0.479169 0.000053 0.364675 0.384708 0.371773 0.000059 0.373789 0.395757 0.381559 0.000060 957.240000 963.370000 959.277667 276.511023 1100.570000 1089.790000 1096.584800 259.213503 7942.190000 7946.840000 7944.137533 471.383213
625 0.062879 0.156871 0.096482 0.000291 0.471639 0.468717 0.470006 0.000026 0.369449 0.390755 0.376625 0.000030 0.071241 0.169216 0.104496 0.000599 0.054517 0.144526 0.088467 0.000606 0.462719 0.458908 0.460833 0.000052 0.480560 0.478525 0.479180 0.000054 0.364849 0.386485 0.371749 0.000060 0.374049 0.395025 0.381501 0.000061 953.620000 963.710000 959.076867 281.700697 1101.690000 1091.770000 1096.458733 257.911922 7944.690000 7944.520000 7944.464400 479.157448
626 0.062082 0.156385 0.096438 0.000289 0.471409 0.467403 0.469927 0.000026 0.369077 0.389649 0.376555 0.000029 0.070659 0.162406 0.104567 0.000598 0.053504 0.150365 0.088308 0.000614 0.462507 0.458666 0.460748 0.000052 0.480311 0.476140 0.479106 0.000054 0.364545 0.384601 0.371703 0.000059 0.373609 0.394696 0.381407 0.000061 956.280000 960.470000 958.896533 281.626850 1102.810000 1088.630000 1096.410433 262.638144 7940.910000 7950.900000 7944.693033 484.344805
627 0.062017 0.157656 0.096255 0.000287 0.471529 0.468747 0.469941 0.000027 0.369151 0.390975 0.376519 0.000030 0.071184 0.164746 0.104398 0.000596 0.052850 0.150566 0.088112 0.000604 0.462640 0.458995 0.460708 0.000053 0.480418 0.478500 0.479173 0.000055 0.364776 0.385432 0.371631 0.000060 0.373526 0.396516 0.381408 0.000061 957.100000 963.600000 958.881700 284.969103 1100.660000 1089.130000 1096.404200 267.847829 7942.240000 7947.270000 7944.714100 496.764213
628 0.062106 0.156408 0.096279 0.000284 0.471521 0.468800 0.469960 0.000027 0.369167 0.390702 0.376540 0.000029 0.069801 0.166632 0.104508 0.000590 0.054412 0.146184 0.088050 0.000609 0.461510 0.459947 0.460774 0.000053 0.481531 0.477654 0.479146 0.000055 0.363583 0.386618 0.371708 0.000060 0.374751 0.394786 0.381372 0.000062 955.640000 962.510000 958.896467 285.225505 1101.750000 1089.400000 1096.504033 273.790270 7942.610000 7948.090000 7944.599500 500.088471
629 0.061922 0.156483 0.096454 0.000283 0.472739 0.468084 0.470024 0.000027 0.370035 0.390184 0.376632 0.000030 0.070185 0.163838 0.104791 0.000587 0.053660 0.149127 0.088117 0.000610 0.463278 0.459296 0.460812 0.000053 0.482201 0.476872 0.479237 0.000055 0.365005 0.385431 0.371807 0.000060 0.375066 0.394936 0.381457 0.000062 957.580000 965.400000 959.057567 279.087381 1099.660000 1088.720000 1096.278767 274.084322 7942.760000 7945.880000 7944.663667 491.086934
630 0.061805 0.158131 0.096603 0.000289 0.472845 0.467443 0.470020 0.000027 0.370085 0.390115 0.376666 0.000030 0.070091 0.163728 0.104990 0.000598 0.053520 0.152534 0.088216 0.000613 0.463193 0.457865 0.460854 0.000052 0.482497 0.477022 0.479185 0.000055 0.364918 0.384330 0.371888 0.000060 0.375252 0.395900 0.381443 0.000062 957.530000 964.910000 959.170300 281.258290 1099.800000 1087.280000 1096.137300 274.097751 7942.670000 7947.810000 7944.692400 497.060695
631 0.061934 0.156607 0.096688 0.000292 0.471596 0.468114 0.469930 0.000027 0.369180 0.390238 0.376619 0.000030 0.070657 0.162230 0.105167 0.000608 0.053210 0.150984 0.088209 0.000612 0.462516 0.458359 0.460746 0.000053 0.480675 0.477870 0.479114 0.000055 0.364551 0.384327 0.371851 0.000060 0.373809 0.396149 0.381388 0.000062 959.400000 965.560000 959.338467 276.106477 1100.950000 1090.670000 1095.971933 276.674332 7939.650000 7943.770000 7944.689600 495.081453
632 0.061746 0.156662 0.096268 0.000290 0.471621 0.466797 0.469970 0.000027 0.369153 0.389263 0.376544 0.000030 0.070276 0.164968 0.104810 0.000601 0.053216 0.148355 0.087727 0.000609 0.462364 0.457712 0.460769 0.000052 0.480879 0.475882 0.479171 0.000056 0.364342 0.384526 0.371779 0.000060 0.373963 0.394000 0.381310 0.000063 958.990000 961.680000 959.596700 273.746220 1101.350000 1088.860000 1095.939100 277.355191 7939.660000 7949.460000 7944.464200 488.874298
633 0.061714 0.157064 0.096106 0.000292 0.471267 0.467343 0.470025 0.000026 0.368879 0.389773 0.376546 0.000029 0.070048 0.168430 0.104658 0.000601 0.053380 0.145698 0.087555 0.000611 0.461764 0.458328 0.460858 0.000050 0.480770 0.476358 0.479193 0.000057 0.363835 0.385853 0.371808 0.000060 0.373922 0.393693 0.381283 0.000063 960.060000 964.010000 959.832800 270.620980 1100.870000 1089.490000 1095.967200 279.812125 7939.070000 7946.500000 7944.200000 492.909135
634 0.062071 0.154976 0.095890 0.000288 0.471402 0.468808 0.470019 0.000027 0.369069 0.390350 0.376487 0.000029 0.070386 0.161867 0.104339 0.000593 0.053757 0.148085 0.087442 0.000620 0.461724 0.459479 0.460827 0.000050 0.481080 0.478138 0.479212 0.000057 0.363890 0.385076 0.371705 0.000059 0.374249 0.395625 0.381269 0.000063 958.480000 962.390000 959.730567 269.898844 1100.240000 1090.380000 1095.935967 279.860166 7941.280000 7947.230000 7944.333467 492.336945
635 0.061446 0.156830 0.095763 0.000290 0.472029 0.468480 0.469964 0.000026 0.369383 0.390567 0.376414 0.000030 0.070311 0.162613 0.104420 0.000603 0.052581 0.151047 0.087106 0.000619 0.462415 0.458758 0.460771 0.000050 0.481642 0.478202 0.479157 0.000055 0.364389 0.384722 0.371683 0.000060 0.374377 0.396413 0.381144 0.000062 959.770000 963.220000 960.059300 272.912586 1100.430000 1090.600000 1095.940300 281.513538 7939.800000 7946.180000 7944.000400 505.068290
636 0.061458 0.155576 0.095742 0.000286 0.471381 0.468462 0.469984 0.000027 0.368900 0.390240 0.376423 0.000030 0.069641 0.162824 0.104685 0.000601 0.053274 0.148327 0.086800 0.000609 0.461941 0.459425 0.460663 0.000051 0.480820 0.477499 0.479304 0.000056 0.363866 0.385275 0.371669 0.000060 0.373933 0.395206 0.381178 0.000062 957.210000 962.960000 960.651767 276.052569 1100.560000 1089.940000 1095.819400 282.591176 7942.230000 7947.100000 7943.528833 512.365029
637 0.060584 0.155793 0.095795 0.000288 0.472423 0.467959 0.470015 0.000027 0.369463 0.389918 0.376460 0.000030 0.069443 0.164378 0.104628 0.000605 0.051724 0.147209 0.086961 0.000620 0.463252 0.458460 0.460679 0.000052 0.481594 0.477459 0.479351 0.000056 0.364800 0.384939 0.371666 0.000061 0.374126 0.394896 0.381254 0.000063 961.480000 961.210000 961.076700 283.068706 1098.210000 1087.410000 1095.467200 289.134522 7940.310000 7951.380000 7943.456100 524.504722
638 0.060721 0.156121 0.095801 0.000289 0.470737 0.467876 0.470002 0.000027 0.368233 0.389937 0.376452 0.000030 0.069317 0.163436 0.104574 0.000603 0.052125 0.148805 0.087027 0.000620 0.460816 0.458224 0.460626 0.000052 0.480658 0.477529 0.479378 0.000055 0.362941 0.384527 0.371613 0.000061 0.373525 0.395348 0.381291 0.000063 960.550000 962.520000 961.397000 292.062948 1098.590000 1087.980000 1095.262567 290.809751 7940.860000 7949.500000 7943.340433 543.016796
639 0.060920 0.157445 0.095716 0.000298 0.471579 0.469179 0.469889 0.000027 0.368914 0.391246 0.376346 0.000031 0.070030 0.162841 0.104320 0.000610 0.051811 0.152050 0.087113 0.000634 0.462204 0.459623 0.460574 0.000053 0.480955 0.478736 0.479204 0.000055 0.364160 0.385427 0.371511 0.000061 0.373669 0.397065 0.381181 0.000064 958.700000 965.440000 961.626700 298.429219 1098.890000 1086.330000 1095.177667 291.901730 7942.410000 7948.230000 7943.195633 552.505704
640 0.060670 0.155225 0.095599 0.000294 0.471800 0.467520 0.469917 0.000027 0.369017 0.389446 0.376337 0.000030 0.068435 0.162347 0.104251 0.000612 0.052905 0.148102 0.086947 0.000624 0.462657 0.457686 0.460562 0.000053 0.480943 0.477355 0.479272 0.000056 0.364101 0.383852 0.371484 0.000060 0.373933 0.395041 0.381191 0.000063 959.630000 964.760000 961.866267 304.470165 1100.270000 1089.400000 1094.864700 292.047342 7940.100000 7945.840000 7943.269033 556.511477
641 0.060449 0.156329 0.095327 0.000296 0.471958 0.467254 0.469860 0.000027 0.369081 0.389523 0.376227 0.000030 0.069616 0.162739 0.103863 0.000614 0.051282 0.149918 0.086791 0.000621 0.463598 0.458277 0.460528 0.000052 0.480317 0.476231 0.479192 0.000054 0.365103 0.384393 0.371362 0.000060 0.373058 0.394652 0.381092 0.000062 961.450000 966.260000 962.248700 308.151126 1099.790000 1090.370000 1094.457700 296.097192 7938.760000 7943.370000 7943.293600 565.034365
642 0.060231 0.156991 0.094969 0.000297 0.472150 0.467101 0.469903 0.000027 0.369170 0.389574 0.376169 0.000030 0.068479 0.166062 0.103488 0.000605 0.051984 0.147919 0.086450 0.000615 0.463865 0.458739 0.460597 0.000053 0.480435 0.475464 0.479209 0.000056 0.365018 0.385570 0.371320 0.000059 0.373322 0.393578 0.381019 0.000063 960.920000 967.670000 962.456767 313.582708 1099.000000 1087.790000 1094.289733 297.865895 7940.080000 7944.540000 7943.253500 565.818492
643 0.060406 0.156581 0.094865 0.000292 0.472457 0.468461 0.469942 0.000027 0.369444 0.390491 0.376173 0.000030 0.068313 0.163355 0.103438 0.000616 0.052499 0.149808 0.086292 0.000609 0.462971 0.460046 0.460689 0.000052 0.481944 0.476877 0.479195 0.000056 0.364306 0.385873 0.371376 0.000060 0.374583 0.395110 0.380969 0.000062 961.700000 966.610000 962.379767 314.611312 1101.220000 1085.150000 1094.100333 299.193842 7937.080000 7948.240000 7943.519900 563.928242
644 0.060263 0.154377 0.094965 0.000291 0.471872 0.469581 0.469966 0.000027 0.368970 0.390780 0.376216 0.000029 0.068472 0.161944 0.103430 0.000607 0.052055 0.146810 0.086499 0.000604 0.462250 0.459710 0.460718 0.000052 0.481494 0.479451 0.479214 0.000056 0.363806 0.385269 0.371396 0.000059 0.374134 0.396291 0.381035 0.000061 959.460000 966.120000 962.237200 308.937906 1102.460000 1085.740000 1094.241200 297.860169 7938.080000 7948.140000 7943.521600 553.488842
645 0.060077 0.154124 0.094835 0.000293 0.471389 0.467195 0.469994 0.000027 0.368561 0.388927 0.376204 0.000029 0.068186 0.160663 0.103132 0.000599 0.051967 0.147585 0.086539 0.000615 0.462812 0.456850 0.460755 0.000051 0.479965 0.477539 0.479233 0.000056 0.364156 0.382804 0.371349 0.000058 0.372966 0.395051 0.381060 0.000061 958.800000 963.960000 962.201000 306.860553 1101.260000 1090.460000 1094.083300 296.602400 7939.940000 7945.580000 7943.715700 544.149689
646 0.060200 0.156113 0.094813 0.000295 0.471827 0.468327 0.469984 0.000027 0.368920 0.390274 0.376191 0.000030 0.068590 0.161853 0.103316 0.000596 0.051809 0.150372 0.086309 0.000615 0.462385 0.458581 0.460830 0.000051 0.481268 0.478074 0.479139 0.000055 0.363936 0.384399 0.371451 0.000058 0.373903 0.396149 0.380931 0.000062 960.490000 967.170000 962.076067 300.347248 1099.400000 1087.310000 1093.900167 298.468196 7940.110000 7945.520000 7944.023767 545.265597
647 0.060019 0.153674 0.094657 0.000292 0.472201 0.468467 0.470023 0.000027 0.369155 0.389769 0.376181 0.000030 0.067861 0.160184 0.103193 0.000595 0.052176 0.147164 0.086121 0.000616 0.463067 0.458964 0.460797 0.000051 0.481335 0.477970 0.479249 0.000055 0.364266 0.384269 0.371396 0.000059 0.374045 0.395268 0.380967 0.000062 959.330000 969.440000 962.110300 299.109326 1097.320000 1087.820000 1093.906700 292.879901 7943.350000 7942.740000 7943.983000 540.143592
648 0.060225 0.155378 0.094734 0.000291 0.472346 0.468045 0.470012 0.000027 0.369316 0.389879 0.376193 0.000029 0.069087 0.162310 0.103250 0.000588 0.051362 0.148447 0.086218 0.000627 0.463040 0.459478 0.460811 0.000051 0.481652 0.476613 0.479213 0.000055 0.364552 0.385186 0.371421 0.000058 0.374079 0.394571 0.380964 0.000062 958.800000 963.900000 962.215500 295.540910 1099.150000 1086.100000 1093.752867 294.200403 7942.050000 7950.000000 7944.031633 536.787599
649 0.059925 0.155299 0.094543 0.000291 0.471021 0.467950 0.470082 0.000027 0.368247 0.389787 0.376197 0.000029 0.068914 0.159561 0.103346 0.000592 0.050935 0.151036 0.085740 0.000629 0.461453 0.458600 0.460887 0.000051 0.480590 0.477300 0.479276 0.000054 0.363318 0.383840 0.371502 0.000058 0.373176 0.395734 0.380892 0.000062 960.230000 962.190000 962.210833 294.722092 1099.210000 1091.410000 1093.685133 293.385843 7940.560000 7946.400000 7944.104033 529.682788
650 0.059659 0.156560 0.094669 0.000294 0.471522 0.468203 0.470169 0.000027 0.368556 0.390293 0.376294 0.000030 0.068366 0.163146 0.103601 0.000611 0.050952 0.149974 0.085738 0.000622 0.463489 0.459490 0.461021 0.000051 0.479554 0.476917 0.479317 0.000054 0.364709 0.385404 0.371666 0.000059 0.372403 0.395181 0.380922 0.000062 959.140000 965.820000 962.149267 294.224409 1097.660000 1086.930000 1093.299033 289.397396 7943.200000 7947.250000 7944.551700 528.058338
651 0.059793 0.155176 0.094522 0.000296 0.471122 0.468910 0.470215 0.000026 0.368290 0.390476 0.376292 0.000029 0.068296 0.163385 0.103557 0.000622 0.051290 0.146968 0.085487 0.000615 0.462164 0.459907 0.461028 0.000051 0.480079 0.477913 0.479402 0.000053 0.363697 0.385776 0.371660 0.000059 0.372882 0.395177 0.380923 0.000060 957.590000 965.990000 962.058900 289.511700 1099.530000 1085.400000 1093.027600 289.587259 7942.880000 7948.610000 7944.913500 520.695546
652 0.059367 0.155862 0.094364 0.000298 0.471756 0.467048 0.470271 0.000026 0.368659 0.389252 0.376294 0.000029 0.067316 0.165754 0.103505 0.000625 0.051417 0.145971 0.085222 0.000615 0.462820 0.457352 0.461116 0.000051 0.480692 0.476745 0.479425 0.000053 0.363944 0.384452 0.371713 0.000059 0.373374 0.394051 0.380874 0.000061 960.420000 965.130000 961.973800 281.413193 1098.970000 1087.250000 1093.071067 291.480789 7940.610000 7947.620000 7944.955133 509.941205
653 0.059039 0.154825 0.094182 0.000298 0.471539 0.467997 0.470284 0.000026 0.368414 0.389704 0.376258 0.000030 0.067308 0.164761 0.103028 0.000619 0.050771 0.144889 0.085336 0.000618 0.462552 0.459569 0.461089 0.000050 0.480527 0.476425 0.479478 0.000053 0.363741 0.385867 0.371574 0.000060 0.373088 0.393541 0.380942 0.000061 958.280000 968.100000 962.053900 272.309149 1098.060000 1088.180000 1093.088567 296.783029 7943.660000 7943.720000 7944.857533 502.400169
654 0.059390 0.154936 0.093672 0.000297 0.471926 0.468724 0.470353 0.000026 0.368792 0.390277 0.376183 0.000030 0.066714 0.163422 0.102497 0.000614 0.052066 0.146450 0.084847 0.000608 0.462415 0.460316 0.461170 0.000050 0.481436 0.477132 0.479536 0.000052 0.363490 0.386093 0.371502 0.000060 0.374093 0.394461 0.380864 0.000060 959.820000 965.590000 961.905267 265.016537 1096.120000 1088.090000 1093.256633 304.475870 7944.060000 7946.320000 7944.838100 498.280319
655 0.058877 0.155768 0.093391 0.000294 0.471905 0.468047 0.470280 0.000026 0.368648 0.389977 0.376058 0.000029 0.067546 0.165607 0.102200 0.000610 0.050209 0.145930 0.084582 0.000612 0.463378 0.458525 0.461072 0.000050 0.480432 0.477569 0.479489 0.000053 0.364420 0.385295 0.371354 0.000059 0.372876 0.394659 0.380762 0.000061 958.680000 966.210000 961.873500 260.597446 1098.430000 1082.780000 1093.387067 310.225408 7942.890000 7951.010000 7944.739433 507.367561
656 0.058859 0.152940 0.093314 0.000290 0.471783 0.467358 0.470276 0.000027 0.368552 0.388753 0.376035 0.000030 0.068136 0.164347 0.102384 0.000599 0.049582 0.141534 0.084244 0.000601 0.462448 0.456595 0.461066 0.000051 0.481118 0.478121 0.479485 0.000054 0.363870 0.383533 0.371396 0.000059 0.373234 0.393974 0.380675 0.000061 959.520000 962.000000 961.980500 265.194900 1097.300000 1084.340000 1093.202400 316.120261 7943.180000 7953.660000 7944.817100 517.651336
657 0.058886 0.154625 0.093267 0.000292 0.472319 0.468527 0.470319 0.000026 0.368961 0.390051 0.376056 0.000030 0.067587 0.159945 0.102479 0.000600 0.050184 0.149304 0.084055 0.000610 0.463538 0.459502 0.461072 0.000050 0.481101 0.477551 0.479567 0.000053 0.364550 0.384613 0.371424 0.000058 0.373372 0.395489 0.380689 0.000062 960.350000 965.090000 962.043433 264.555523 1095.910000 1087.960000 1093.281533 316.016235 7943.740000 7946.950000 7944.675033 513.535768
658 0.059197 0.155169 0.093277 0.000295 0.471108 0.467698 0.470289 0.000027 0.368130 0.389566 0.376036 0.000030 0.068289 0.162551 0.102566 0.000610 0.050105 0.147787 0.083989 0.000607 0.462062 0.458661 0.461124 0.000051 0.480154 0.476735 0.479453 0.000053 0.363618 0.384633 0.371485 0.000059 0.372642 0.394498 0.380587 0.000061 960.440000 962.820000 962.303833 267.949704 1097.810000 1091.180000 1093.098933 314.047952 7941.750000 7946.000000 7944.597233 523.280203
659 0.059231 0.154206 0.093259 0.000291 0.472053 0.468299 0.470300 0.000026 0.368847 0.389776 0.376040 0.000029 0.068460 0.162255 0.102534 0.000604 0.050002 0.146157 0.083984 0.000608 0.462697 0.458768 0.461064 0.000051 0.481409 0.477830 0.479536 0.000053 0.364138 0.384639 0.371431 0.000059 0.373557 0.394912 0.380648 0.000060 963.100000 964.030000 962.605200 269.848309 1096.550000 1088.940000 1092.919800 308.573728 7940.350000 7947.030000 7944.475000 521.622767
660 0.059318 0.154936 0.093234 0.000286 0.471333 0.468530 0.470329 0.000026 0.368329 0.390132 0.376055 0.000029 0.068853 0.161187 0.102392 0.000593 0.049783 0.148684 0.084076 0.000601 0.462101 0.459274 0.461123 0.000051 0.480564 0.477786 0.479535 0.000052 0.363789 0.384752 0.371441 0.000059 0.372869 0.395511 0.380670 0.000060 960.890000 963.520000 962.771233 264.690523 1095.620000 1085.640000 1092.491600 314.268289 7943.490000 7950.840000 7944.737167 519.211755
661 0.059048 0.152605 0.093367 0.000286 0.471374 0.468539 0.470252 0.000026 0.368293 0.389556 0.376031 0.000029 0.067536 0.158932 0.102418 0.000592 0.050561 0.146279 0.084317 0.000603 0.462537 0.459371 0.461027 0.000051 0.480210 0.477707 0.479478 0.000053 0.363787 0.384261 0.371375 0.000059 0.372798 0.394850 0.380687 0.000060 959.900000 966.880000 963.029233 262.005712 1096.170000 1088.610000 1092.106367 314.804449 7943.930000 7944.510000 7944.864400 516.692808
662 0.058968 0.154016 0.093468 0.000293 0.471723 0.468752 0.470297 0.000026 0.368534 0.390068 0.376090 0.000030 0.068099 0.162546 0.102798 0.000607 0.049836 0.145486 0.084138 0.000607 0.462379 0.460164 0.460957 0.000051 0.481068 0.477339 0.479637 0.000053 0.363809 0.385760 0.371417 0.000059 0.373260 0.394376 0.380762 0.000061 961.270000 965.660000 963.361067 268.688267 1095.650000 1086.210000 1091.652833 315.926187 7943.080000 7948.130000 7944.986100 511.667122
663 0.058887 0.155534 0.093404 0.000292 0.470784 0.468082 0.470307 0.000026 0.367810 0.389945 0.376081 0.000030 0.068234 0.161190 0.102851 0.000607 0.049541 0.149878 0.083956 0.000612 0.461818 0.458154 0.461035 0.000050 0.479750 0.478009 0.479578 0.000053 0.363422 0.383913 0.371489 0.000059 0.372197 0.395976 0.380673 0.000061 959.820000 967.300000 963.407933 268.174408 1095.890000 1084.290000 1091.394800 312.297663 7944.290000 7948.410000 7945.197267 510.035300
664 0.058812 0.152927 0.093378 0.000290 0.471293 0.468306 0.470274 0.000026 0.368173 0.389461 0.376050 0.000030 0.067643 0.167600 0.103105 0.000609 0.049981 0.138254 0.083651 0.000591 0.462026 0.458611 0.461056 0.000051 0.480559 0.478002 0.479493 0.000054 0.363431 0.385858 0.371568 0.000059 0.372914 0.393065 0.380532 0.000061 961.380000 970.180000 963.481167 269.393400 1096.670000 1083.850000 1091.115700 306.064093 7941.950000 7945.970000 7945.403133 506.560582
665 0.058622 0.153611 0.093569 0.000293 0.471642 0.468890 0.470238 0.000027 0.368387 0.390070 0.376071 0.000030 0.069001 0.165106 0.103120 0.000619 0.048243 0.142116 0.084018 0.000606 0.462896 0.460056 0.461003 0.000052 0.480387 0.477724 0.479474 0.000054 0.364422 0.386318 0.371532 0.000060 0.372351 0.393822 0.380610 0.000062 962.920000 968.410000 963.622600 272.842376 1093.380000 1083.330000 1090.979100 305.499104 7943.700000 7948.260000 7945.398300 502.996988
666 0.058216 0.156245 0.093327 0.000299 0.472331 0.468375 0.470254 0.000026 0.368802 0.390343 0.376023 0.000030 0.066683 0.163456 0.102772 0.000626 0.049750 0.149034 0.083883 0.000611 0.463122 0.458538 0.461044 0.000051 0.481539 0.478212 0.479465 0.000054 0.364012 0.384768 0.371476 0.000059 0.373592 0.395917 0.380570 0.000062 963.020000 969.890000 963.847633 279.146670 1095.160000 1083.360000 1091.042267 307.372604 7941.820000 7946.750000 7945.110100 514.253610
667 0.058048 0.155310 0.093062 0.000295 0.472125 0.468672 0.470274 0.000027 0.368606 0.390332 0.375971 0.000030 0.067220 0.166697 0.102394 0.000619 0.048876 0.143923 0.083730 0.000612 0.463221 0.457844 0.461120 0.000050 0.481028 0.479501 0.479427 0.000055 0.364221 0.385057 0.371439 0.000060 0.372990 0.395607 0.380503 0.000062 963.730000 967.410000 963.932267 285.338507 1095.900000 1085.200000 1090.877233 295.737110 7940.370000 7947.390000 7945.190500 508.507715
668 0.058237 0.152730 0.093103 0.000291 0.472094 0.468738 0.470249 0.000027 0.368630 0.389736 0.375962 0.000030 0.067209 0.159773 0.102344 0.000611 0.049265 0.145687 0.083862 0.000617 0.462486 0.458288 0.461065 0.000051 0.481702 0.479189 0.479432 0.000054 0.363667 0.383659 0.371385 0.000059 0.373593 0.395813 0.380540 0.000062 963.220000 967.030000 964.031733 284.370456 1097.650000 1085.330000 1090.869400 286.085970 7939.130000 7947.640000 7945.098867 502.197176
669 0.058569 0.152777 0.092853 0.000293 0.472317 0.467808 0.470295 0.000026 0.368880 0.389050 0.375935 0.000029 0.067207 0.168482 0.102151 0.000612 0.049931 0.137072 0.083554 0.000610 0.463269 0.457418 0.461148 0.000050 0.481364 0.478198 0.479443 0.000055 0.364254 0.385184 0.371399 0.000058 0.373506 0.392917 0.380471 0.000062 962.540000 970.180000 964.311767 289.372412 1098.580000 1082.110000 1090.756433 286.033195 7938.880000 7947.710000 7944.931800 507.855333
670 0.058555 0.153519 0.092730 0.000292 0.472201 0.469354 0.470336 0.000026 0.368789 0.390395 0.375935 0.000030 0.066847 0.166339 0.102009 0.000610 0.050263 0.140698 0.083451 0.000616 0.463013 0.459720 0.461163 0.000050 0.481389 0.478988 0.479509 0.000055 0.363971 0.386375 0.371374 0.000058 0.373607 0.394415 0.380495 0.000062 963.510000 969.980000 964.500367 288.007318 1096.000000 1083.500000 1090.848233 281.867949 7940.490000 7946.520000 7944.651400 496.195401
671 0.058078 0.154271 0.092649 0.000300 0.472309 0.468634 0.470364 0.000026 0.368751 0.390043 0.375935 0.000030 0.066677 0.158640 0.102075 0.000612 0.049478 0.149901 0.083224 0.000620 0.462430 0.458979 0.461178 0.000050 0.482189 0.478289 0.479549 0.000055 0.363492 0.383894 0.371402 0.000058 0.374011 0.396192 0.380468 0.000063 965.360000 965.470000 964.837200 290.083964 1096.170000 1084.810000 1090.711267 283.509339 7938.470000 7949.720000 7944.451533 491.670394
672 0.058013 0.154057 0.092645 0.000301 0.471356 0.468218 0.470418 0.000026 0.368020 0.389678 0.375975 0.000030 0.065919 0.162699 0.101849 0.000614 0.050106 0.145416 0.083441 0.000616 0.461484 0.458881 0.461276 0.000049 0.481228 0.477555 0.479560 0.000054 0.362593 0.384836 0.371419 0.000058 0.373448 0.394520 0.380530 0.000062 961.910000 966.260000 964.982633 287.942132 1097.410000 1086.580000 1090.823500 279.821935 7940.680000 7947.160000 7944.193867 478.747119
673 0.058215 0.153181 0.092429 0.000296 0.472293 0.467946 0.470389 0.000026 0.368773 0.389255 0.375899 0.000030 0.066010 0.165739 0.101635 0.000610 0.050420 0.140624 0.083224 0.000611 0.462969 0.457976 0.461354 0.000050 0.481616 0.477917 0.479425 0.000054 0.363729 0.384917 0.371424 0.000058 0.373817 0.393593 0.380374 0.000062 963.170000 968.110000 965.211000 291.996003 1094.540000 1082.630000 1090.884600 273.371744 7942.290000 7949.260000 7943.904400 479.697373
674 0.057893 0.152376 0.092360 0.000296 0.471919 0.468589 0.470461 0.000026 0.368413 0.389536 0.375936 0.000030 0.065105 0.161227 0.101391 0.000612 0.050680 0.143526 0.083330 0.000616 0.462661 0.459799 0.461406 0.000049 0.481177 0.477379 0.479516 0.000055 0.363272 0.385156 0.371402 0.000058 0.373553 0.393916 0.380470 0.000063 961.320000 968.390000 965.254733 293.717959 1095.290000 1083.350000 1091.079933 271.603194 7943.390000 7948.260000 7943.665333 479.251272
675 0.057747 0.154528 0.092247 0.000296 0.471713 0.467974 0.470422 0.000026 0.368222 0.389612 0.375879 0.000030 0.065685 0.171100 0.101395 0.000625 0.049809 0.137955 0.083100 0.000602 0.462586 0.457353 0.461353 0.000049 0.480840 0.478596 0.479491 0.000055 0.363361 0.385790 0.371364 0.000059 0.373082 0.393435 0.380393 0.000062 960.730000 969.970000 965.283367 288.916815 1094.040000 1082.350000 1091.255800 272.131540 7945.230000 7947.680000 7943.460833 478.549635
676 0.057570 0.152141 0.092254 0.000292 0.472827 0.468641 0.470343 0.000026 0.369013 0.389516 0.375821 0.000030 0.066653 0.160929 0.101153 0.000620 0.048487 0.143353 0.083356 0.000608 0.463699 0.459083 0.461263 0.000050 0.481954 0.478199 0.479422 0.000055 0.364438 0.384545 0.371236 0.000059 0.373587 0.394487 0.380405 0.000062 961.720000 971.170000 965.094233 286.868446 1094.250000 1081.300000 1091.347733 268.140089 7944.030000 7947.530000 7943.558033 474.833815
677 0.057504 0.152959 0.092225 0.000297 0.471857 0.468817 0.470363 0.000027 0.368269 0.389852 0.375828 0.000030 0.065959 0.161673 0.101063 0.000620 0.049048 0.144245 0.083388 0.000629 0.463418 0.458972 0.461288 0.000050 0.480295 0.478661 0.479437 0.000056 0.364054 0.384647 0.371232 0.000059 0.372484 0.395057 0.380425 0.000064 961.910000 969.730000 965.067733 285.916418 1096.050000 1083.470000 1091.254133 269.298746 7942.040000 7946.800000 7943.678133 483.563238
678 0.057296 0.154105 0.092099 0.000295 0.472001 0.467727 0.470314 0.000027 0.368325 0.389322 0.375760 0.000030 0.066015 0.160367 0.100973 0.000630 0.048578 0.147843 0.083226 0.000620 0.463320 0.458909 0.461236 0.000050 0.480682 0.476546 0.479392 0.000056 0.363994 0.384273 0.371170 0.000059 0.372656 0.394370 0.380350 0.000063 960.640000 972.850000 965.111000 281.826075 1094.850000 1081.150000 1090.958500 266.880860 7944.510000 7946.000000 7943.930500 485.641185
679 0.058150 0.152520 0.091970 0.000289 0.472043 0.468977 0.470363 0.000027 0.368570 0.389863 0.375765 0.000030 0.066486 0.165696 0.100843 0.000631 0.049814 0.139343 0.083098 0.000610 0.462395 0.459495 0.461275 0.000051 0.481692 0.478459 0.479451 0.000056 0.363418 0.386045 0.371167 0.000060 0.373723 0.393680 0.380363 0.000062 963.690000 968.980000 964.729100 275.340369 1094.890000 1082.320000 1090.888467 269.895812 7941.420000 7948.700000 7944.382433 491.440672
680 0.057540 0.152920 0.092215 0.000292 0.472243 0.468959 0.470329 0.000026 0.368567 0.389949 0.375800 0.000030 0.065901 0.161274 0.100941 0.000627 0.049178 0.144567 0.083489 0.000620 0.463424 0.459714 0.461281 0.000050 0.481062 0.478203 0.479377 0.000055 0.364043 0.385104 0.371196 0.000059 0.373091 0.394794 0.380405 0.000062 963.200000 966.260000 964.846600 278.175955 1096.740000 1083.980000 1090.613033 274.608181 7940.060000 7949.760000 7944.540367 505.242578
681 0.057886 0.154334 0.092227 0.000293 0.472109 0.467025 0.470423 0.000027 0.368553 0.388852 0.375874 0.000030 0.066827 0.162904 0.100813 0.000629 0.048945 0.145763 0.083640 0.000627 0.462929 0.459020 0.461361 0.000050 0.481288 0.475029 0.479485 0.000056 0.363903 0.384991 0.371224 0.000060 0.373202 0.392713 0.380524 0.000063 963.870000 964.740000 965.079467 278.767059 1095.970000 1083.420000 1090.545633 278.589297 7940.160000 7951.840000 7944.374900 514.691742
682 0.056962 0.154058 0.092139 0.000291 0.472198 0.468477 0.470412 0.000026 0.368389 0.389872 0.375844 0.000029 0.064674 0.164045 0.100966 0.000642 0.049250 0.144071 0.083312 0.000613 0.463487 0.458263 0.461303 0.000050 0.480909 0.478691 0.479520 0.000055 0.363784 0.384708 0.371219 0.000060 0.372994 0.395036 0.380468 0.000063 964.960000 967.120000 965.130100 283.253237 1096.520000 1084.120000 1090.293933 284.698116 7938.520000 7948.760000 7944.575967 530.345293
683 0.057036 0.151325 0.092103 0.000293 0.471732 0.468051 0.470430 0.000026 0.368058 0.388870 0.375848 0.000029 0.065475 0.162462 0.100679 0.000639 0.048596 0.140188 0.083528 0.000624 0.463106 0.459094 0.461309 0.000049 0.480358 0.477009 0.479551 0.000054 0.363698 0.384936 0.371152 0.000060 0.372417 0.392803 0.380545 0.000062 963.220000 971.080000 965.340667 282.119355 1096.490000 1084.340000 1090.267433 291.424339 7940.290000 7944.580000 7944.391900 532.940378
684 0.057143 0.152926 0.091989 0.000297 0.472369 0.468770 0.470443 0.000026 0.368562 0.389809 0.375829 0.000030 0.065098 0.165105 0.100390 0.000635 0.049188 0.140747 0.083588 0.000636 0.463801 0.459216 0.461311 0.000050 0.480936 0.478325 0.479575 0.000055 0.364125 0.385688 0.371081 0.000060 0.372999 0.393930 0.380578 0.000063 963.910000 968.400000 965.531867 283.273833 1096.070000 1083.440000 1090.218767 290.934647 7940.020000 7948.160000 7944.249367 527.950122
685 0.057115 0.154710 0.091892 0.000302 0.472817 0.467909 0.470461 0.000026 0.368892 0.389609 0.375819 0.000030 0.065027 0.163027 0.100262 0.000635 0.049204 0.146394 0.083522 0.000642 0.463955 0.459658 0.461309 0.000050 0.481679 0.476159 0.479612 0.000054 0.364223 0.385500 0.371047 0.000060 0.373560 0.393718 0.380590 0.000063 965.810000 968.460000 965.874400 287.271746 1094.580000 1082.400000 1090.145333 292.062108 7939.610000 7949.140000 7943.980267 531.155111
686 0.057115 0.152061 0.091648 0.000292 0.472292 0.468624 0.470485 0.000025 0.368498 0.389483 0.375775 0.000029 0.065134 0.163191 0.100059 0.000629 0.049095 0.140931 0.083236 0.000627 0.462758 0.459357 0.461328 0.000049 0.481826 0.477891 0.479641 0.000053 0.363352 0.385315 0.371011 0.000059 0.373643 0.393651 0.380540 0.000062 964.980000 970.380000 966.042567 292.441597 1095.360000 1085.680000 1090.080033 287.807631 7939.660000 7943.940000 7943.877400 530.568908
687 0.056518 0.153804 0.091788 0.000294 0.471694 0.469614 0.470500 0.000025 0.367900 0.390661 0.375822 0.000029 0.064581 0.169042 0.100167 0.000636 0.048455 0.138567 0.083408 0.000627 0.463131 0.460873 0.461305 0.000049 0.480257 0.478354 0.479695 0.000053 0.363494 0.387915 0.371020 0.000060 0.372306 0.393407 0.380624 0.000061 963.800000 969.530000 966.231000 293.258535 1096.250000 1080.060000 1090.008800 288.508295 7939.950000 7950.410000 7943.760200 528.472191
688 0.056741 0.153882 0.091936 0.000301 0.471968 0.467988 0.470452 0.000026 0.368161 0.389461 0.375823 0.000030 0.064141 0.158815 0.100323 0.000633 0.049341 0.148949 0.083548 0.000645 0.463412 0.458457 0.461266 0.000050 0.480523 0.477519 0.479637 0.000053 0.363594 0.383547 0.371030 0.000060 0.372727 0.395377 0.380615 0.000064 964.380000 968.360000 966.385533 290.581420 1095.180000 1082.680000 1089.900933 285.431651 7940.440000 7948.960000 7943.713533 514.139691
689 0.056303 0.151409 0.091712 0.000306 0.471076 0.468614 0.470464 0.000025 0.367383 0.389313 0.375776 0.000030 0.064307 0.154884 0.100292 0.000639 0.048299 0.147935 0.083131 0.000641 0.461500 0.459681 0.461295 0.000050 0.480651 0.477546 0.479634 0.000053 0.362202 0.383482 0.371044 0.000061 0.372563 0.395143 0.380508 0.000064 964.330000 971.360000 966.591167 285.998331 1097.810000 1081.040000 1089.705667 284.731905 7937.860000 7947.600000 7943.703167 509.128621
690 0.056301 0.152061 0.091359 0.000305 0.472104 0.468153 0.470503 0.000026 0.368153 0.389130 0.375717 0.000030 0.063595 0.162700 0.099887 0.000623 0.049008 0.141423 0.082831 0.000635 0.463488 0.459260 0.461343 0.000050 0.480720 0.477045 0.479663 0.000054 0.363515 0.385120 0.370979 0.000061 0.372792 0.393140 0.380455 0.000063 964.510000 969.330000 966.676000 274.486952 1092.900000 1085.070000 1089.691600 282.139217 7942.590000 7945.600000 7943.632400 500.364009
691 0.055917 0.153621 0.091104 0.000303 0.471574 0.467274 0.470437 0.000025 0.367660 0.388861 0.375603 0.000030 0.063992 0.160190 0.099781 0.000633 0.047842 0.147051 0.082426 0.000626 0.462377 0.458384 0.461246 0.000049 0.480771 0.476165 0.479628 0.000053 0.362781 0.383836 0.370880 0.000061 0.372539 0.393886 0.380327 0.000062 963.750000 971.050000 966.714067 266.545992 1094.480000 1081.820000 1089.804767 284.482187 7941.770000 7947.130000 7943.481167 496.157509
692 0.056158 0.151702 0.090694 0.000296 0.472785 0.468399 0.470401 0.000025 0.368628 0.389225 0.375474 0.000030 0.063225 0.158832 0.099149 0.000617 0.049091 0.144571 0.082239 0.000623 0.463092 0.459018 0.461271 0.000050 0.482478 0.477780 0.479531 0.000053 0.363125 0.383972 0.370740 0.000061 0.374132 0.394478 0.380208 0.000062 964.870000 968.260000 966.846367 265.039678 1096.680000 1085.050000 1089.963400 286.942416 7938.450000 7946.690000 7943.190233 492.254821
693 0.056268 0.151498 0.090412 0.000293 0.472017 0.469284 0.470403 0.000025 0.368080 0.389838 0.375405 0.000029 0.064004 0.161872 0.098944 0.000611 0.048532 0.141124 0.081879 0.000618 0.463099 0.460106 0.461228 0.000050 0.480936 0.478462 0.479579 0.000053 0.363325 0.385547 0.370657 0.000059 0.372835 0.394128 0.380154 0.000061 962.930000 969.550000 966.946667 270.469769 1096.320000 1082.870000 1089.965733 285.522718 7940.750000 7947.580000 7943.087600 494.987423
694 0.056368 0.149991 0.090462 0.000294 0.472361 0.468635 0.470370 0.000026 0.368362 0.388974 0.375393 0.000029 0.064222 0.153490 0.099015 0.000612 0.048513 0.146491 0.081908 0.000618 0.463007 0.460072 0.461216 0.000050 0.481714 0.477198 0.479524 0.000053 0.363311 0.383426 0.370666 0.000060 0.373414 0.394521 0.380120 0.000061 964.220000 971.380000 966.896600 277.070420 1096.630000 1083.660000 1090.135033 289.405005 7939.150000 7944.960000 7942.968367 508.254374
695 0.056653 0.149370 0.090407 0.000292 0.472357 0.468954 0.470400 0.000025 0.368431 0.389058 0.375402 0.000029 0.063299 0.160288 0.099041 0.000622 0.050008 0.138453 0.081772 0.000603 0.463515 0.459019 0.461280 0.000050 0.481200 0.478889 0.479520 0.000053 0.363461 0.384336 0.370721 0.000059 0.373402 0.393780 0.380083 0.000061 964.380000 971.860000 966.736700 282.732652 1097.580000 1082.230000 1090.265533 290.293705 7938.040000 7945.910000 7942.997767 502.642174
696 0.056650 0.151866 0.090545 0.000289 0.471679 0.467731 0.470418 0.000025 0.367922 0.388765 0.375450 0.000029 0.063934 0.159571 0.098995 0.000600 0.049367 0.144160 0.082095 0.000616 0.462037 0.459958 0.461263 0.000050 0.481321 0.475504 0.479573 0.000053 0.362511 0.384861 0.370696 0.000058 0.373332 0.392668 0.380204 0.000061 963.740000 970.890000 966.696567 289.412715 1094.740000 1084.080000 1090.164067 291.804331 7941.520000 7945.030000 7943.139367 510.192800
697 0.056196 0.152698 0.090783 0.000290 0.472468 0.468519 0.470416 0.000025 0.368400 0.389564 0.375508 0.000029 0.063269 0.158346 0.099412 0.000619 0.049123 0.147051 0.082154 0.000612 0.463361 0.459501 0.461183 0.000050 0.481574 0.477537 0.479650 0.000053 0.363338 0.384213 0.370740 0.000060 0.373461 0.394915 0.380276 0.000060 963.620000 971.380000 966.651367 295.823042 1094.310000 1088.510000 1089.980167 296.164856 7942.070000 7940.110000 7943.368467 516.346453
698 0.056415 0.151604 0.090889 0.000293 0.471709 0.468488 0.470438 0.000026 0.367885 0.389267 0.375551 0.000029 0.063661 0.156026 0.099340 0.000626 0.049168 0.147181 0.082438 0.000614 0.461928 0.457793 0.461248 0.000050 0.481490 0.479183 0.479628 0.000053 0.362361 0.382352 0.370771 0.000061 0.373410 0.396182 0.380330 0.000061 964.120000 970.330000 966.436967 301.560158 1094.790000 1081.820000 1089.627900 305.472085 7941.090000 7947.850000 7943.935133 526.481388
699 0.056129 0.152595 0.090934 0.000296 0.472018 0.467886 0.470382 0.000026 0.368046 0.389063 0.375520 0.000029 0.063582 0.160358 0.099337 0.000632 0.048676 0.144832 0.082532 0.000615 0.461626 0.459433 0.461146 0.000050 0.482409 0.476339 0.479619 0.000053 0.362115 0.384664 0.370694 0.000061 0.373976 0.393462 0.380347 0.000060 964.520000 966.620000 966.510567 309.562715 1095.510000 1085.390000 1089.252867 303.925993 7939.970000 7947.990000 7944.236567 527.665180
700 0.055813 0.150301 0.090888 0.000293 0.473227 0.468392 0.470389 0.000026 0.368873 0.388869 0.375514 0.000029 0.064034 0.155973 0.099217 0.000623 0.047591 0.144629 0.082560 0.000612 0.463824 0.459539 0.461121 0.000050 0.482630 0.477245 0.479657 0.000053 0.363876 0.383647 0.370645 0.000061 0.373871 0.394091 0.380383 0.000059 962.920000 970.990000 966.357467 311.547885 1097.180000 1082.460000 1089.211600 308.365431 7939.900000 7946.550000 7944.430933 527.695639
701 0.055728 0.153381 0.090761 0.000300 0.472693 0.467667 0.470404 0.000026 0.368452 0.389095 0.375493 0.000029 0.063162 0.162083 0.098809 0.000629 0.048294 0.144678 0.082712 0.000609 0.463492 0.459072 0.461212 0.000051 0.481895 0.476261 0.479596 0.000053 0.363409 0.384825 0.370611 0.000061 0.373495 0.393365 0.380375 0.000060 962.520000 973.470000 966.366367 312.711895 1094.870000 1081.660000 1089.310200 311.698998 7942.610000 7944.870000 7944.323433 526.752580
702 0.055437 0.152135 0.090607 0.000302 0.472026 0.468029 0.470406 0.000026 0.367879 0.389055 0.375456 0.000030 0.063446 0.157827 0.098323 0.000623 0.047428 0.146443 0.082890 0.000619 0.462763 0.457421 0.461196 0.000050 0.481290 0.478636 0.479616 0.000054 0.362934 0.382523 0.370478 0.000060 0.372825 0.395588 0.380435 0.000062 962.660000 972.410000 966.056633 317.745727 1094.350000 1082.710000 1089.565633 312.223745 7942.990000 7944.880000 7944.377733 523.116139
703 0.055466 0.152715 0.090335 0.000297 0.472569 0.468071 0.470405 0.000026 0.368293 0.389232 0.375388 0.000029 0.063175 0.164772 0.097998 0.000623 0.047756 0.140658 0.082673 0.000612 0.463501 0.457898 0.461200 0.000050 0.481637 0.478243 0.479611 0.000054 0.363420 0.384617 0.370399 0.000060 0.373167 0.393847 0.380376 0.000061 965.030000 969.790000 965.555800 314.577069 1093.160000 1082.970000 1089.676833 306.260095 7941.810000 7947.240000 7944.767367 510.455814
704 0.055844 0.151838 0.090312 0.000294 0.472788 0.468709 0.470439 0.000026 0.368552 0.389491 0.375407 0.000029 0.064062 0.161316 0.097769 0.000609 0.047626 0.142359 0.082856 0.000618 0.463226 0.459271 0.461269 0.000050 0.482350 0.478146 0.479608 0.000054 0.363435 0.384783 0.370394 0.000059 0.373669 0.394199 0.380420 0.000060 964.970000 970.580000 965.543767 312.433039 1092.300000 1086.400000 1089.584600 305.221966 7942.730000 7943.020000 7944.871633 501.676714
705 0.055861 0.151352 0.090411 0.000291 0.471943 0.467975 0.470421 0.000026 0.367923 0.388820 0.375419 0.000029 0.064021 0.165333 0.098073 0.000602 0.047701 0.137371 0.082749 0.000613 0.462850 0.458355 0.461265 0.000051 0.481036 0.477596 0.479578 0.000054 0.363143 0.385099 0.370467 0.000059 0.372703 0.392540 0.380371 0.000060 965.900000 969.700000 965.703167 302.581721 1092.360000 1083.070000 1089.417600 302.699748 7941.740000 7947.230000 7944.879233 500.731283
706 0.055737 0.151537 0.090653 0.000296 0.471517 0.468279 0.470449 0.000026 0.367572 0.389093 0.375500 0.000029 0.063514 0.156706 0.098286 0.000604 0.047959 0.146367 0.083021 0.000624 0.462344 0.459629 0.461308 0.000051 0.480691 0.476929 0.479590 0.000054 0.362636 0.383898 0.370552 0.000059 0.372508 0.394289 0.380448 0.000061 963.570000 966.080000 965.922300 299.392365 1092.540000 1082.100000 1089.083367 300.927231 7943.890000 7951.820000 7944.994333 506.360772
707 0.055433 0.152106 0.090605 0.000301 0.472250 0.468983 0.470376 0.000027 0.368046 0.389763 0.375433 0.000030 0.062763 0.156341 0.098373 0.000619 0.048103 0.147870 0.082837 0.000630 0.463218 0.460547 0.461251 0.000051 0.481282 0.477418 0.479500 0.000055 0.363104 0.384496 0.370532 0.000060 0.372987 0.395031 0.380335 0.000061 964.160000 971.670000 966.129800 296.601594 1093.380000 1083.390000 1088.788200 301.508482 7942.460000 7944.940000 7945.082000 506.792930
708 0.055561 0.151282 0.090408 0.000302 0.472333 0.467458 0.470476 0.000026 0.368140 0.388414 0.375459 0.000030 0.063169 0.159764 0.098260 0.000620 0.047953 0.142801 0.082555 0.000632 0.463514 0.458630 0.461277 0.000051 0.481153 0.476286 0.479676 0.000054 0.363428 0.383913 0.370523 0.000060 0.372853 0.392915 0.380395 0.000061 966.740000 969.460000 966.397200 292.867098 1093.700000 1085.220000 1088.669200 288.722645 7939.560000 7945.320000 7944.933600 502.995350
709 0.055480 0.152458 0.090223 0.000303 0.472219 0.467945 0.470437 0.000026 0.368034 0.389074 0.375384 0.000029 0.063643 0.157329 0.098195 0.000631 0.047317 0.147586 0.082252 0.000622 0.463398 0.458513 0.461274 0.000051 0.481041 0.477378 0.479601 0.000053 0.363459 0.383217 0.370504 0.000061 0.372610 0.394930 0.380264 0.000060 961.790000 971.320000 966.538967 291.742090 1093.870000 1079.950000 1088.589500 282.483364 7944.340000 7948.730000 7944.871533 491.220304
710 0.055031 0.151495 0.089935 0.000304 0.472644 0.468203 0.470470 0.000026 0.368241 0.389026 0.375336 0.000030 0.062432 0.162151 0.097939 0.000626 0.047631 0.140840 0.081930 0.000625 0.463117 0.457984 0.461335 0.000050 0.482171 0.478422 0.479604 0.000053 0.362946 0.384026 0.370486 0.000060 0.373536 0.394026 0.380186 0.000061 964.420000 972.520000 966.572900 294.896336 1093.040000 1083.430000 1088.477867 276.026878 7942.540000 7944.050000 7944.949233 483.182177
711 0.055108 0.152141 0.089773 0.000298 0.471602 0.468154 0.470529 0.000026 0.367479 0.389151 0.375340 0.000029 0.062799 0.160472 0.097991 0.000625 0.047417 0.143810 0.081555 0.000611 0.462322 0.458575 0.461423 0.000050 0.480883 0.477734 0.479635 0.000054 0.362442 0.384049 0.370565 0.000060 0.372516 0.394253 0.380115 0.000061 965.330000 969.610000 966.504667 291.693295 1093.650000 1083.180000 1088.286933 279.220588 7941.020000 7947.210000 7945.208400 485.378949
712 0.055278 0.152255 0.089756 0.000294 0.471767 0.468701 0.470497 0.000026 0.367645 0.389590 0.375312 0.000030 0.063436 0.158850 0.098074 0.000612 0.047121 0.145661 0.081437 0.000614 0.462269 0.459401 0.461395 0.000050 0.481265 0.478001 0.479600 0.000054 0.362561 0.384263 0.370565 0.000060 0.372729 0.394916 0.380059 0.000061 964.650000 971.710000 966.512000 293.124411 1093.120000 1082.920000 1087.985867 276.771115 7942.230000 7945.370000 7945.502133 492.730144
713 0.055472 0.153083 0.089960 0.000300 0.471882 0.467555 0.470540 0.000026 0.367780 0.388937 0.375395 0.000029 0.063936 0.160647 0.098368 0.000623 0.047007 0.145519 0.081552 0.000615 0.461889 0.458953 0.461438 0.000051 0.481876 0.476156 0.479642 0.000055 0.362401 0.384377 0.370671 0.000060 0.373159 0.393497 0.380119 0.000062 964.470000 973.060000 966.719500 289.406588 1092.320000 1082.090000 1087.858000 275.260673 7943.210000 7944.850000 7945.422500 489.883329
714 0.055119 0.151890 0.089878 0.000301 0.472315 0.467386 0.470544 0.000026 0.368016 0.388512 0.375377 0.000030 0.063843 0.157657 0.098276 0.000618 0.046395 0.146122 0.081480 0.000619 0.463091 0.458166 0.461430 0.000050 0.481540 0.476607 0.479657 0.000054 0.363279 0.383039 0.370641 0.000060 0.372753 0.393986 0.380113 0.000061 960.500000 969.350000 966.817100 287.311265 1092.480000 1083.890000 1087.668900 280.967232 7947.020000 7946.760000 7945.514000 496.552989
715 0.054874 0.150308 0.089704 0.000295 0.472348 0.468386 0.470480 0.000026 0.367979 0.388867 0.375286 0.000029 0.063703 0.158323 0.098112 0.000619 0.046044 0.142293 0.081297 0.000607 0.463582 0.459189 0.461317 0.000051 0.481114 0.477584 0.479642 0.000054 0.363612 0.383972 0.370516 0.000060 0.372347 0.393761 0.380055 0.000061 962.800000 970.430000 966.890100 287.440023 1092.470000 1085.180000 1087.516933 279.198740 7944.730000 7944.390000 7945.592967 504.711060
716 0.054452 0.151612 0.089691 0.000300 0.473215 0.468197 0.470565 0.000026 0.368525 0.389051 0.375346 0.000029 0.062928 0.156630 0.098092 0.000624 0.045977 0.146594 0.081290 0.000613 0.464373 0.460483 0.461388 0.000050 0.482058 0.475911 0.479742 0.000053 0.364012 0.384520 0.370564 0.000060 0.373038 0.393582 0.380129 0.000060 962.760000 968.650000 967.193167 292.702029 1093.040000 1081.850000 1087.363700 281.191291 7944.200000 7949.500000 7945.443133 517.341859
717 0.054710 0.148865 0.089328 0.000301 0.472990 0.468188 0.470581 0.000026 0.368420 0.388357 0.375268 0.000029 0.062763 0.159254 0.097852 0.000620 0.046656 0.138476 0.080804 0.000616 0.462976 0.458547 0.461377 0.000050 0.483005 0.477829 0.479786 0.000053 0.362922 0.383724 0.370495 0.000060 0.373918 0.392990 0.380040 0.000061 965.440000 970.110000 967.149267 293.717682 1091.120000 1081.060000 1087.447967 280.165048 7943.440000 7948.830000 7945.402767 520.470832
718 0.054568 0.149746 0.089080 0.000297 0.471890 0.469087 0.470587 0.000026 0.367559 0.389252 0.375210 0.000029 0.063125 0.160331 0.097713 0.000615 0.046011 0.139162 0.080447 0.000617 0.462138 0.460172 0.461380 0.000049 0.481642 0.478003 0.479794 0.000052 0.362385 0.385211 0.370463 0.000060 0.372734 0.393293 0.379957 0.000061 961.710000 974.310000 966.824833 295.946335 1091.530000 1081.020000 1087.581767 278.088311 7946.760000 7944.670000 7945.593400 509.308528
719 0.054387 0.150443 0.089006 0.000293 0.472344 0.468988 0.470520 0.000026 0.367855 0.389352 0.375141 0.000029 0.062766 0.156360 0.097757 0.000611 0.046009 0.144526 0.080256 0.000606 0.463398 0.459529 0.461260 0.000049 0.481291 0.478448 0.479779 0.000053 0.363240 0.383736 0.370384 0.000059 0.372471 0.394968 0.379898 0.000061 961.420000 972.120000 966.595633 292.948707 1091.960000 1081.490000 1087.683733 277.391089 7946.620000 7946.390000 7945.720633 498.961492
720 0.054237 0.151096 0.089112 0.000293 0.471764 0.469248 0.470506 0.000026 0.367382 0.389710 0.375158 0.000030 0.062724 0.161678 0.098119 0.000611 0.045750 0.140514 0.080104 0.000609 0.462426 0.459500 0.461262 0.000050 0.481102 0.478996 0.479750 0.000053 0.362500 0.385044 0.370476 0.000059 0.372264 0.394376 0.379839 0.000062 961.300000 971.990000 966.421833 291.197598 1091.180000 1081.220000 1087.568633 275.764835 7947.520000 7946.790000 7946.009533 498.082619
721 0.054222 0.150308 0.089148 0.000298 0.471276 0.469338 0.470532 0.000026 0.367013 0.389580 0.375186 0.000030 0.062525 0.154701 0.098248 0.000623 0.045920 0.145914 0.080049 0.000606 0.461674 0.460370 0.461281 0.000050 0.480878 0.478306 0.479783 0.000054 0.361886 0.383953 0.370523 0.000061 0.372139 0.395208 0.379849 0.000062 961.100000 971.450000 966.054000 290.123036 1092.430000 1078.850000 1087.517633 279.314289 7946.470000 7949.700000 7946.428367 498.590137
722 0.054001 0.150351 0.088812 0.000297 0.471971 0.468176 0.470439 0.000026 0.367479 0.388719 0.375032 0.000030 0.062205 0.156970 0.097862 0.000628 0.045797 0.143731 0.079761 0.000598 0.463060 0.459663 0.461200 0.000050 0.480883 0.476688 0.479678 0.000054 0.362846 0.383990 0.370366 0.000061 0.372111 0.393449 0.379699 0.000061 963.500000 969.540000 965.940000 294.165935 1091.650000 1080.070000 1087.683700 282.476898 7944.850000 7950.390000 7946.376300 500.046459
723 0.053825 0.148132 0.088773 0.000298 0.472598 0.468541 0.470376 0.000026 0.367905 0.388438 0.374975 0.000030 0.062285 0.154572 0.097394 0.000622 0.045366 0.141691 0.080152 0.000615 0.463059 0.460443 0.461182 0.000051 0.482136 0.476639 0.479571 0.000053 0.362866 0.383975 0.370235 0.000061 0.372943 0.392902 0.379716 0.000061 961.830000 971.020000 965.744067 299.102735 1091.870000 1078.940000 1087.904267 281.283960 7946.300000 7950.040000 7946.351667 503.062641
724 0.053571 0.149407 0.088571 0.000299 0.472291 0.468145 0.470357 0.000026 0.367611 0.388460 0.374910 0.000030 0.061010 0.157157 0.096777 0.000610 0.046132 0.141657 0.080364 0.000618 0.463575 0.459527 0.461150 0.000051 0.481007 0.476762 0.479563 0.000054 0.362934 0.383935 0.370057 0.000060 0.372288 0.392986 0.379763 0.000061 962.660000 967.990000 965.354933 298.406054 1092.330000 1082.400000 1088.162600 278.498462 7945.010000 7949.610000 7946.482467 500.213052
725 0.053876 0.151057 0.088521 0.000300 0.471877 0.469084 0.470417 0.000026 0.367377 0.389577 0.374943 0.000030 0.061475 0.156223 0.096649 0.000620 0.046277 0.145890 0.080394 0.000621 0.463132 0.461469 0.461227 0.000050 0.480623 0.476699 0.479607 0.000054 0.362718 0.385157 0.370082 0.000061 0.372036 0.393997 0.379803 0.000061 963.230000 966.070000 965.061100 296.352553 1093.290000 1080.750000 1088.126467 272.157465 7943.480000 7953.180000 7946.812433 497.039102
726 0.053654 0.149914 0.088507 0.000296 0.473165 0.467303 0.470350 0.000026 0.368288 0.387956 0.374889 0.000029 0.061071 0.157449 0.096629 0.000620 0.046236 0.142378 0.080385 0.000606 0.463863 0.457117 0.461172 0.000051 0.482468 0.477489 0.479529 0.000052 0.363165 0.382200 0.370036 0.000060 0.373410 0.393711 0.379743 0.000059 960.170000 969.970000 964.909900 301.543445 1090.500000 1078.360000 1087.939267 267.926319 7949.330000 7951.670000 7947.150833 513.779571
727 0.053537 0.152165 0.088493 0.000298 0.472952 0.468843 0.470403 0.000026 0.368099 0.389674 0.374925 0.000030 0.060972 0.157214 0.096576 0.000616 0.046102 0.147116 0.080410 0.000618 0.463878 0.459499 0.461257 0.000052 0.482027 0.478188 0.479549 0.000053 0.363151 0.383927 0.370087 0.000061 0.373046 0.395420 0.379764 0.000061 963.240000 969.640000 964.703400 305.003848 1092.270000 1083.070000 1088.035167 265.060132 7944.490000 7947.290000 7947.261433 515.081073
728 0.053407 0.150991 0.088439 0.000299 0.471788 0.467768 0.470441 0.000026 0.367193 0.388574 0.374941 0.000030 0.061653 0.159852 0.096383 0.000606 0.045161 0.142131 0.080496 0.000631 0.462667 0.458768 0.461267 0.000051 0.480909 0.476769 0.479615 0.000052 0.362413 0.384039 0.370046 0.000060 0.371972 0.393109 0.379835 0.000060 959.820000 968.570000 964.652400 305.035852 1092.190000 1080.470000 1088.077567 260.330611 7947.990000 7950.960000 7947.270033 508.686937
729 0.053700 0.149601 0.088506 0.000302 0.472129 0.467585 0.470446 0.000026 0.367522 0.388089 0.374961 0.000030 0.061634 0.151581 0.096497 0.000618 0.045767 0.147620 0.080514 0.000635 0.463180 0.458360 0.461261 0.000051 0.481079 0.476810 0.479632 0.000053 0.362793 0.381666 0.370070 0.000060 0.372251 0.394513 0.379852 0.000060 961.920000 968.800000 964.553800 308.328169 1092.310000 1082.100000 1087.953533 255.817656 7945.770000 7949.100000 7947.492667 516.851777
730 0.053318 0.149033 0.088296 0.000302 0.472724 0.469288 0.470439 0.000026 0.367872 0.389224 0.374903 0.000030 0.061208 0.155547 0.096453 0.000619 0.045428 0.142519 0.080139 0.000622 0.463351 0.460436 0.461242 0.000051 0.482097 0.478140 0.479636 0.000053 0.362815 0.384214 0.370045 0.000061 0.372930 0.394235 0.379761 0.000060 959.570000 967.910000 964.426333 307.340749 1092.610000 1082.930000 1087.793433 252.664889 7947.820000 7949.160000 7947.780233 512.593263
731 0.052982 0.149110 0.087960 0.000301 0.471052 0.469627 0.470489 0.000026 0.366534 0.389498 0.374857 0.000030 0.061571 0.156868 0.096137 0.000623 0.044392 0.141352 0.079784 0.000626 0.462189 0.459733 0.461305 0.000051 0.479915 0.479521 0.479673 0.000053 0.362034 0.384017 0.370013 0.000060 0.371034 0.394979 0.379701 0.000061 959.910000 967.790000 964.461633 305.289186 1093.770000 1080.340000 1087.565233 254.270842 7946.320000 7951.870000 7947.973133 512.378280
732 0.052845 0.148930 0.087757 0.000300 0.471459 0.468942 0.470423 0.000026 0.366805 0.388939 0.374757 0.000029 0.061580 0.158449 0.095760 0.000622 0.044110 0.139411 0.079754 0.000622 0.462746 0.459216 0.461198 0.000052 0.480172 0.478667 0.479649 0.000053 0.362454 0.384024 0.369838 0.000060 0.371156 0.393853 0.379675 0.000060 961.930000 967.100000 964.411233 306.167661 1093.110000 1082.450000 1087.483100 258.988285 7944.960000 7950.450000 7948.105667 521.603243
733 0.052800 0.149011 0.087733 0.000302 0.471976 0.468548 0.470468 0.000026 0.367182 0.388664 0.374784 0.000030 0.061336 0.160064 0.095733 0.000628 0.044264 0.137959 0.079732 0.000631 0.463533 0.458399 0.461208 0.000052 0.480419 0.478698 0.479728 0.000053 0.362984 0.383815 0.369839 0.000061 0.371380 0.393513 0.379729 0.000061 962.740000 967.170000 964.248100 296.675808 1095.570000 1079.860000 1087.528267 261.807809 7941.690000 7952.970000 7948.223633 512.604381
734 0.052948 0.148395 0.087466 0.000292 0.472100 0.468669 0.470449 0.000026 0.367312 0.388600 0.374704 0.000029 0.060642 0.153979 0.095506 0.000603 0.045255 0.142810 0.079426 0.000628 0.463422 0.459856 0.461229 0.000052 0.480779 0.477482 0.479670 0.000053 0.362727 0.383387 0.369798 0.000060 0.371898 0.393814 0.379609 0.000062 962.520000 970.440000 963.962733 290.259254 1093.320000 1081.030000 1087.714900 263.247939 7944.160000 7948.530000 7948.322367 514.564672
735 0.052413 0.150023 0.087732 0.000300 0.471971 0.468826 0.470497 0.000025 0.367081 0.389125 0.374806 0.000029 0.060798 0.162015 0.095738 0.000618 0.044027 0.138031 0.079725 0.000641 0.462868 0.459255 0.461288 0.000052 0.481073 0.478397 0.479706 0.000052 0.362350 0.384945 0.369901 0.000060 0.371812 0.393305 0.379711 0.000062 960.840000 967.430000 963.683700 283.926019 1092.460000 1079.940000 1087.624800 263.276842 7946.700000 7952.630000 7948.691500 511.071800
736 0.052376 0.149443 0.087596 0.000300 0.472332 0.468410 0.470480 0.000026 0.367343 0.388668 0.374759 0.000030 0.060888 0.160497 0.095931 0.000618 0.043865 0.138388 0.079262 0.000631 0.463289 0.459481 0.461294 0.000052 0.481374 0.477338 0.479666 0.000053 0.362689 0.384736 0.369953 0.000060 0.371997 0.392601 0.379565 0.000062 961.200000 969.410000 963.561867 280.745722 1092.420000 1079.100000 1087.798367 259.669789 7946.380000 7951.490000 7948.639767 509.601106
737 0.052362 0.148660 0.087398 0.000298 0.473199 0.468171 0.470477 0.000026 0.367990 0.388293 0.374708 0.000029 0.060178 0.159535 0.095720 0.000625 0.044547 0.137786 0.079077 0.000617 0.464213 0.457987 0.461315 0.000052 0.482185 0.478354 0.479640 0.000053 0.363205 0.383374 0.369916 0.000060 0.372775 0.393212 0.379499 0.000061 960.110000 971.230000 963.502133 279.740249 1093.120000 1081.290000 1087.779367 264.086418 7946.770000 7947.480000 7948.718500 510.514827
738 0.052045 0.147569 0.087221 0.000296 0.471525 0.468890 0.470464 0.000026 0.366655 0.388560 0.374653 0.000030 0.060866 0.160996 0.095502 0.000627 0.043224 0.134143 0.078940 0.000614 0.462785 0.459646 0.461364 0.000052 0.480265 0.478135 0.479563 0.000053 0.362305 0.384983 0.369899 0.000060 0.371005 0.392137 0.379407 0.000061 960.130000 968.560000 963.561800 276.250399 1094.640000 1080.160000 1087.854167 269.619130 7945.230000 7951.280000 7948.584033 513.116534
739 0.052033 0.148038 0.087233 0.000303 0.471773 0.469018 0.470408 0.000025 0.366838 0.388773 0.374615 0.000030 0.060019 0.154034 0.095531 0.000635 0.044047 0.142043 0.078935 0.000615 0.462909 0.459451 0.461359 0.000051 0.480636 0.478585 0.479458 0.000052 0.362186 0.383097 0.369902 0.000060 0.371489 0.394450 0.379327 0.000061 959.220000 968.610000 963.467133 269.517442 1092.740000 1081.210000 1087.863233 276.058505 7948.040000 7950.180000 7948.669633 510.527596
740 0.051575 0.146765 0.086714 0.000300 0.471984 0.467639 0.470403 0.000025 0.366882 0.387420 0.374481 0.000030 0.060584 0.153601 0.094840 0.000622 0.042566 0.139928 0.078589 0.000621 0.462644 0.458238 0.461369 0.000050 0.481324 0.477040 0.479438 0.000053 0.362129 0.382079 0.369737 0.000059 0.371634 0.392762 0.379226 0.000062 961.110000 967.420000 963.482800 269.973745 1090.970000 1080.370000 1087.948433 276.162544 7947.920000 7952.210000 7948.568767 518.168513
741 0.051709 0.147979 0.086662 0.000301 0.471225 0.468345 0.470361 0.000026 0.366346 0.388254 0.374437 0.000030 0.059829 0.156442 0.094739 0.000610 0.043588 0.139517 0.078586 0.000626 0.462481 0.459220 0.461381 0.000051 0.479969 0.477470 0.479342 0.000054 0.361818 0.383525 0.369721 0.000059 0.370874 0.392982 0.379153 0.000062 959.380000 969.300000 963.203233 271.935436 1094.010000 1081.150000 1087.871267 273.766673 7946.610000 7949.550000 7948.925500 519.532456
742 0.051240 0.147177 0.086430 0.000303 0.471514 0.469395 0.470368 0.000026 0.366445 0.388841 0.374384 0.000030 0.059887 0.154048 0.094603 0.000614 0.042593 0.140306 0.078257 0.000631 0.462273 0.459486 0.461416 0.000051 0.480754 0.479305 0.479321 0.000054 0.361677 0.383126 0.369712 0.000059 0.371214 0.394555 0.379055 0.000063 960.100000 968.590000 963.002400 269.064983 1090.800000 1084.080000 1087.769300 275.751778 7949.100000 7947.330000 7949.228300 525.219396
743 0.050439 0.149823 0.086159 0.000307 0.472279 0.468495 0.470333 0.000026 0.366819 0.388827 0.374290 0.000031 0.059146 0.159567 0.094465 0.000616 0.041731 0.140080 0.077853 0.000630 0.462971 0.459771 0.461412 0.000050 0.481587 0.477219 0.479254 0.000054 0.362015 0.384720 0.369676 0.000059 0.371623 0.392934 0.378904 0.000064 960.840000 963.560000 962.954100 264.534815 1092.350000 1079.370000 1087.728033 278.835201 7946.810000 7957.070000 7949.317867 522.267524
744 0.051188 0.148179 0.085831 0.000301 0.471216 0.467509 0.470253 0.000026 0.366209 0.387676 0.374148 0.000030 0.059730 0.152917 0.094381 0.000609 0.042646 0.143441 0.077282 0.000624 0.461958 0.458595 0.461317 0.000050 0.480473 0.476423 0.479189 0.000054 0.361401 0.382175 0.369583 0.000058 0.371016 0.393177 0.378712 0.000064 958.590000 966.320000 962.930133 260.074806 1092.030000 1083.460000 1087.818700 278.551224 7949.380000 7950.220000 7949.251167 516.708150
745 0.050769 0.146159 0.085523 0.000299 0.471564 0.468342 0.470261 0.000025 0.366365 0.387796 0.374076 0.000030 0.059864 0.161369 0.094167 0.000612 0.041675 0.130949 0.076880 0.000611 0.463054 0.459122 0.461324 0.000049 0.480074 0.477562 0.479197 0.000053 0.362256 0.384684 0.369535 0.000058 0.370474 0.390909 0.378618 0.000063 958.620000 962.660000 962.959033 255.878574 1090.410000 1081.490000 1087.737233 273.503557 7950.970000 7955.850000 7949.303733 504.614571
746 0.051306 0.147103 0.085366 0.000300 0.471859 0.468981 0.470194 0.000026 0.366720 0.388511 0.373987 0.000030 0.060263 0.159412 0.093716 0.000614 0.042348 0.134795 0.077015 0.000622 0.463083 0.459580 0.461312 0.000050 0.480634 0.478382 0.479076 0.000054 0.362378 0.384538 0.369413 0.000058 0.371063 0.392485 0.378561 0.000063 959.970000 968.320000 962.943900 257.595335 1091.060000 1080.670000 1087.649433 270.187880 7948.970000 7951.010000 7949.406667 497.749260
747 0.050522 0.146619 0.085138 0.000297 0.471698 0.468877 0.470219 0.000025 0.366404 0.388313 0.373948 0.000029 0.060325 0.154982 0.093510 0.000601 0.040719 0.138255 0.076766 0.000621 0.462262 0.460050 0.461361 0.000049 0.481134 0.477705 0.479076 0.000053 0.361777 0.383783 0.369398 0.000058 0.371030 0.392842 0.378499 0.000062 957.690000 966.610000 962.714933 259.702135 1093.040000 1078.920000 1087.701800 268.040020 7949.270000 7954.470000 7949.583267 490.376353
748 0.050526 0.146690 0.085043 0.000294 0.471394 0.468593 0.470158 0.000025 0.366177 0.388118 0.373879 0.000029 0.059718 0.161737 0.093469 0.000596 0.041334 0.131644 0.076617 0.000612 0.462491 0.459230 0.461356 0.000048 0.480296 0.477957 0.478960 0.000054 0.361797 0.384857 0.369385 0.000058 0.370556 0.391379 0.378374 0.000062 958.700000 966.390000 962.501667 259.761077 1092.930000 1080.920000 1087.582767 273.021276 7948.370000 7952.690000 7949.915567 497.398946
749 0.050533 0.145772 0.085206 0.000298 0.471424 0.468255 0.470157 0.000026 0.366201 0.387634 0.373919 0.000030 0.060202 0.155923 0.093713 0.000599 0.040864 0.135620 0.076700 0.000630 0.462544 0.459905 0.461302 0.000050 0.480304 0.476605 0.479011 0.000053 0.361959 0.383909 0.369405 0.000059 0.370444 0.391359 0.378433 0.000063 959.180000 967.060000 962.309800 262.522485 1089.090000 1081.220000 1087.614000 278.943884 7951.730000 7951.720000 7950.076200 506.486440
750 0.050769 0.147238 0.085026 0.000297 0.470858 0.467751 0.470223 0.000025 0.365836 0.387623 0.373924 0.000030 0.059376 0.156313 0.093546 0.000597 0.042162 0.138164 0.076505 0.000628 0.462078 0.459933 0.461369 0.000049 0.479639 0.475569 0.479078 0.000053 0.361402 0.384028 0.369413 0.000058 0.370270 0.391217 0.378435 0.000063 960.830000 963.620000 962.461633 260.598085 1091.890000 1081.160000 1087.582167 283.830389 7947.280000 7955.220000 7949.956200 500.516076
751 0.050615 0.146055 0.084850 0.000291 0.472222 0.468759 0.470196 0.000026 0.366820 0.388083 0.373859 0.000029 0.059589 0.146709 0.093344 0.000586 0.041640 0.145402 0.076356 0.000623 0.463197 0.460602 0.461371 0.000049 0.481247 0.476917 0.479021 0.000053 0.362295 0.382129 0.369364 0.000057 0.371346 0.394038 0.378355 0.000062 961.210000 968.700000 962.380067 262.428167 1091.640000 1080.570000 1087.581567 288.738477 7947.150000 7950.730000 7950.038367 503.617436
752 0.050548 0.145772 0.084841 0.000285 0.472104 0.468385 0.470238 0.000026 0.366715 0.387732 0.373889 0.000029 0.059052 0.155143 0.093695 0.000589 0.042044 0.136401 0.075988 0.000596 0.463729 0.459683 0.461421 0.000049 0.480478 0.477087 0.479054 0.000053 0.362560 0.383548 0.369490 0.000057 0.370870 0.391916 0.378288 0.000061 962.370000 968.550000 962.577600 262.185572 1092.690000 1082.660000 1087.323400 292.125280 7944.940000 7948.790000 7950.099000 513.430902
753 0.050232 0.146266 0.084914 0.000292 0.472086 0.468285 0.470180 0.000026 0.366622 0.387780 0.373864 0.000029 0.058467 0.153330 0.093791 0.000601 0.041997 0.139201 0.076036 0.000603 0.463464 0.459681 0.461301 0.000050 0.480708 0.476888 0.479060 0.000053 0.362215 0.383094 0.369424 0.000059 0.371030 0.392466 0.378304 0.000061 961.090000 966.750000 962.539633 260.397403 1088.080000 1082.850000 1087.238567 297.512471 7950.830000 7950.400000 7950.221800 523.087806
754 0.050228 0.146611 0.084890 0.000294 0.471878 0.468903 0.470302 0.000026 0.366466 0.388330 0.373949 0.000029 0.058287 0.151371 0.093643 0.000610 0.042170 0.141851 0.076138 0.000604 0.462929 0.460251 0.461385 0.000050 0.480827 0.477556 0.479219 0.000053 0.361769 0.383031 0.369449 0.000059 0.371163 0.393629 0.378448 0.000061 961.120000 968.260000 962.700867 256.280676 1091.460000 1083.550000 1087.065367 298.634644 7947.420000 7948.190000 7950.233767 521.173631
755 0.050273 0.143762 0.085015 0.000291 0.472082 0.469113 0.470284 0.000026 0.366629 0.387776 0.373967 0.000029 0.057887 0.153727 0.093672 0.000609 0.042658 0.133798 0.076359 0.000610 0.463084 0.460617 0.461444 0.000050 0.481080 0.477610 0.479124 0.000054 0.361785 0.383894 0.369501 0.000059 0.371474 0.391657 0.378433 0.000063 962.130000 966.640000 962.643700 251.365932 1091.870000 1080.050000 1086.656867 299.202232 7946.000000 7953.310000 7950.699433 517.358762
756 0.050431 0.146563 0.084945 0.000295 0.471883 0.468822 0.470291 0.000025 0.366519 0.388257 0.373954 0.000029 0.058201 0.156021 0.093842 0.000618 0.042660 0.137104 0.076048 0.000614 0.463253 0.459158 0.461436 0.000050 0.480512 0.478486 0.479145 0.000054 0.361990 0.383374 0.369538 0.000060 0.371049 0.393141 0.378371 0.000062 961.410000 971.180000 962.496100 249.619539 1092.100000 1077.560000 1086.636767 305.191778 7946.490000 7951.260000 7950.867133 525.705117
757 0.050031 0.145281 0.084802 0.000295 0.471805 0.467908 0.470370 0.000026 0.366362 0.387251 0.373978 0.000029 0.057349 0.154951 0.093743 0.000624 0.042713 0.135612 0.075861 0.000614 0.463413 0.459933 0.461502 0.000050 0.480197 0.475883 0.479239 0.000054 0.361897 0.383687 0.369562 0.000059 0.370826 0.390815 0.378394 0.000062 960.780000 966.620000 962.297167 250.153538 1091.550000 1082.040000 1086.422500 312.198019 7947.670000 7951.340000 7951.280333 531.885166
758 0.050083 0.144885 0.084789 0.000296 0.471611 0.468625 0.470366 0.000025 0.366229 0.387690 0.373972 0.000029 0.058322 0.153050 0.093664 0.000618 0.041843 0.136720 0.075915 0.000617 0.462638 0.459987 0.461484 0.000050 0.480584 0.477264 0.479248 0.000054 0.361559 0.383253 0.369529 0.000060 0.370899 0.392128 0.378415 0.000062 958.840000 966.160000 962.209800 251.244456 1092.500000 1078.690000 1086.342367 318.845223 7948.660000 7955.150000 7951.447833 545.666843
759 0.050054 0.146657 0.084541 0.000293 0.471611 0.468974 0.470350 0.000026 0.366221 0.388395 0.373897 0.000029 0.058156 0.160988 0.093509 0.000620 0.041951 0.132327 0.075573 0.000610 0.462208 0.459918 0.461466 0.000048 0.481013 0.478031 0.479233 0.000054 0.361195 0.385185 0.369476 0.000059 0.371248 0.391605 0.378318 0.000062 959.470000 964.140000 962.188567 250.508584 1092.610000 1077.140000 1086.165200 321.447778 7947.920000 7958.720000 7951.646233 555.957139
760 0.050123 0.145797 0.084546 0.000291 0.471901 0.468409 0.470365 0.000026 0.366456 0.387756 0.373910 0.000029 0.059164 0.156139 0.093586 0.000619 0.041082 0.135455 0.075507 0.000619 0.463214 0.459703 0.461487 0.000049 0.480588 0.477115 0.479243 0.000055 0.362202 0.383812 0.369512 0.000059 0.370711 0.391700 0.378309 0.000063 959.310000 968.050000 962.156800 258.181915 1091.620000 1076.850000 1086.451733 321.120638 7949.070000 7955.100000 7951.391467 565.308251
761 0.050754 0.147309 0.084914 0.000292 0.471386 0.468882 0.470288 0.000026 0.366228 0.388489 0.373944 0.000030 0.058365 0.156084 0.094061 0.000620 0.043142 0.138534 0.075767 0.000613 0.463110 0.459378 0.461399 0.000049 0.479662 0.478387 0.479176 0.000055 0.361924 0.383554 0.369565 0.000059 0.370532 0.393424 0.378323 0.000063 957.850000 966.330000 962.177967 268.187631 1092.220000 1082.860000 1086.266100 323.847683 7949.930000 7950.810000 7951.555933 577.240572
762 0.050372 0.146773 0.085045 0.000296 0.471279 0.468504 0.470268 0.000026 0.366052 0.388071 0.373962 0.000030 0.058895 0.158194 0.093942 0.000628 0.041850 0.135352 0.076147 0.000619 0.462120 0.459053 0.461365 0.000049 0.480437 0.477955 0.479170 0.000056 0.361314 0.383838 0.369509 0.000060 0.370790 0.392304 0.378415 0.000063 959.170000 966.170000 961.895833 271.525287 1092.330000 1080.250000 1086.388533 324.723705 7948.500000 7953.580000 7951.715633 592.848419
763 0.050317 0.145471 0.085183 0.000295 0.471841 0.468344 0.470240 0.000027 0.366460 0.387625 0.373976 0.000030 0.058724 0.160855 0.093826 0.000637 0.041911 0.130087 0.076539 0.000620 0.463082 0.459585 0.461385 0.000050 0.480600 0.477103 0.479095 0.000057 0.361993 0.384902 0.369495 0.000060 0.370928 0.390349 0.378456 0.000064 959.390000 967.490000 961.998833 271.285257 1090.710000 1079.560000 1086.312933 326.166253 7949.900000 7952.950000 7951.688233 608.996762
764 0.050118 0.146111 0.085099 0.000296 0.470788 0.468683 0.470198 0.000027 0.365620 0.388040 0.373923 0.000030 0.058673 0.152347 0.093745 0.000630 0.041562 0.139875 0.076452 0.000633 0.462330 0.459599 0.461300 0.000050 0.479245 0.477767 0.479096 0.000056 0.361416 0.382786 0.369412 0.000059 0.369825 0.393294 0.378435 0.000065 959.280000 967.780000 961.920000 269.176951 1090.730000 1081.350000 1086.232400 323.562475 7949.990000 7950.870000 7951.847600 598.482297
765 0.049942 0.146232 0.085066 0.000293 0.472900 0.468868 0.470134 0.000027 0.367161 0.388209 0.373867 0.000030 0.058822 0.154331 0.093645 0.000634 0.041062 0.138132 0.076486 0.000624 0.464098 0.459009 0.461287 0.000050 0.481703 0.478728 0.478981 0.000056 0.362779 0.382839 0.369377 0.000060 0.371543 0.393579 0.378357 0.000064 959.160000 968.920000 961.992833 265.798288 1090.550000 1081.710000 1086.334400 321.192274 7950.290000 7949.370000 7951.672767 591.518037
766 0.049914 0.146103 0.084944 0.000298 0.471729 0.466830 0.470144 0.000026 0.366275 0.386648 0.373844 0.000030 0.057636 0.157652 0.093429 0.000632 0.042192 0.134555 0.076458 0.000625 0.462400 0.457029 0.461352 0.000050 0.481057 0.476631 0.478936 0.000056 0.361209 0.382185 0.369372 0.000059 0.371341 0.391112 0.378316 0.000065 957.640000 963.760000 962.123500 269.021323 1093.520000 1081.400000 1086.373633 316.081695 7948.840000 7954.840000 7951.502867 599.833418
767 0.049581 0.145859 0.085015 0.000298 0.472387 0.468699 0.470122 0.000026 0.366686 0.387989 0.373845 0.000030 0.056914 0.154299 0.093258 0.000637 0.042248 0.137420 0.076772 0.000621 0.463938 0.459995 0.461261 0.000050 0.480837 0.477403 0.478982 0.000056 0.362182 0.383571 0.369260 0.000060 0.371190 0.392408 0.378430 0.000064 957.600000 966.070000 962.187500 264.303790 1094.200000 1081.550000 1086.277000 316.089085 7948.200000 7952.380000 7951.535500 605.414088
768 0.049297 0.146986 0.085128 0.000303 0.471797 0.467723 0.470043 0.000026 0.366172 0.387539 0.373814 0.000030 0.057464 0.154094 0.093248 0.000637 0.041131 0.139879 0.077007 0.000635 0.463341 0.459119 0.461181 0.000050 0.480252 0.476326 0.478905 0.000055 0.361872 0.382863 0.369198 0.000061 0.370472 0.392214 0.378431 0.000065 959.250000 964.090000 962.326233 269.594694 1092.250000 1080.000000 1086.306467 312.605133 7948.500000 7955.910000 7951.367300 609.451526
769 0.049199 0.145832 0.084911 0.000305 0.472106 0.468402 0.470095 0.000026 0.366380 0.387759 0.373799 0.000030 0.057300 0.152986 0.092983 0.000637 0.041098 0.138679 0.076838 0.000645 0.462846 0.459621 0.461243 0.000050 0.481367 0.477182 0.478947 0.000055 0.361459 0.382962 0.369178 0.000060 0.371300 0.392556 0.378420 0.000064 958.000000 962.090000 962.468367 263.140030 1092.990000 1077.220000 1086.348967 310.921034 7949.010000 7960.690000 7951.182667 600.153309
770 0.049409 0.144519 0.084636 0.000304 0.471439 0.469493 0.470216 0.000026 0.365932 0.388250 0.373821 0.000030 0.056770 0.152929 0.092844 0.000641 0.042049 0.136110 0.076429 0.000632 0.463505 0.460122 0.461342 0.000050 0.479374 0.478864 0.479089 0.000055 0.361821 0.383324 0.369217 0.000060 0.370042 0.393175 0.378424 0.000064 960.900000 967.760000 962.438233 269.136812 1093.070000 1080.580000 1086.495533 313.555878 7946.030000 7951.660000 7951.066233 609.362968
771 0.049134 0.146424 0.084666 0.000301 0.472234 0.468578 0.470273 0.000026 0.366459 0.388040 0.373872 0.000029 0.056261 0.157429 0.092958 0.000649 0.042007 0.135419 0.076374 0.000630 0.462812 0.459725 0.461452 0.000049 0.481656 0.477432 0.479095 0.000055 0.361174 0.384151 0.369329 0.000060 0.371744 0.391928 0.378415 0.000064 958.120000 965.340000 962.312133 269.180026 1093.700000 1077.950000 1086.733900 305.336715 7948.180000 7956.710000 7950.953967 588.646337
772 0.048934 0.148350 0.084642 0.000306 0.470982 0.468446 0.470280 0.000026 0.365470 0.388422 0.373871 0.000030 0.056542 0.154444 0.092810 0.000644 0.041326 0.142257 0.076474 0.000641 0.462656 0.459550 0.461495 0.000049 0.479308 0.477341 0.479066 0.000055 0.361127 0.383274 0.369324 0.000061 0.369813 0.393570 0.378418 0.000064 957.160000 966.280000 962.196067 269.888049 1095.540000 1077.080000 1086.827833 295.328736 7947.300000 7956.640000 7950.976100 570.881735
773 0.048884 0.147199 0.084511 0.000305 0.471619 0.467409 0.470340 0.000026 0.365935 0.387356 0.373882 0.000030 0.055195 0.152106 0.092762 0.000647 0.042573 0.142293 0.076260 0.000634 0.462519 0.459087 0.461509 0.000049 0.480719 0.475730 0.479170 0.000055 0.360688 0.382342 0.369322 0.000060 0.371182 0.392371 0.378443 0.000063 958.590000 967.430000 961.978200 271.445785 1094.410000 1081.720000 1087.032000 290.145879 7947.000000 7950.850000 7950.989800 563.746945
774 0.048425 0.147775 0.084280 0.000312 0.471390 0.469147 0.470342 0.000026 0.365649 0.388804 0.373826 0.000031 0.056065 0.155357 0.092140 0.000643 0.040785 0.140193 0.076419 0.000648 0.462468 0.460317 0.461494 0.000048 0.480311 0.477977 0.479189 0.000055 0.360868 0.384077 0.369155 0.000060 0.370430 0.393531 0.378497 0.000064 959.110000 964.670000 961.863933 269.669233 1093.660000 1078.840000 1087.189100 290.298151 7947.230000 7956.490000 7950.946967 549.156874
775 0.048518 0.146919 0.083932 0.000311 0.471944 0.469348 0.470341 0.000026 0.366088 0.388741 0.373739 0.000031 0.056105 0.159089 0.091864 0.000654 0.040932 0.134749 0.076001 0.000638 0.462832 0.459852 0.461518 0.000049 0.481056 0.478844 0.479164 0.000054 0.361150 0.384661 0.369104 0.000062 0.371025 0.392821 0.378374 0.000063 958.690000 965.210000 961.800900 271.315521 1092.530000 1076.700000 1087.558167 295.310606 7948.780000 7958.090000 7950.640933 546.375877
776 0.048201 0.146152 0.083715 0.000311 0.471720 0.468701 0.470308 0.000026 0.365840 0.388064 0.373660 0.000030 0.054977 0.157329 0.091513 0.000655 0.041425 0.134976 0.075917 0.000636 0.463696 0.459763 0.461517 0.000049 0.479744 0.477638 0.479099 0.000055 0.361516 0.384155 0.369016 0.000062 0.370164 0.391972 0.378304 0.000063 959.460000 969.740000 961.836500 266.580157 1093.080000 1080.830000 1087.858800 290.626237 7947.460000 7949.430000 7950.304700 531.797874
777 0.048044 0.146352 0.083365 0.000305 0.471773 0.468150 0.470332 0.000026 0.365841 0.387701 0.373590 0.000030 0.054928 0.156218 0.091104 0.000643 0.041160 0.136486 0.075626 0.000631 0.463640 0.459061 0.461499 0.000049 0.479905 0.477239 0.479164 0.000054 0.361462 0.383351 0.368900 0.000062 0.370219 0.392051 0.378280 0.000062 959.280000 965.350000 961.758600 265.148935 1093.080000 1082.710000 1087.973900 290.699884 7947.640000 7951.940000 7950.267500 526.742923
778 0.047852 0.144264 0.083049 0.000300 0.472251 0.467723 0.470256 0.000026 0.366151 0.386858 0.373454 0.000030 0.055491 0.155155 0.090445 0.000627 0.040214 0.133373 0.075653 0.000622 0.463431 0.458302 0.461427 0.000049 0.481071 0.477144 0.479084 0.000054 0.361446 0.382516 0.368681 0.000061 0.370856 0.391201 0.378226 0.000062 958.930000 965.940000 961.560700 272.488155 1091.100000 1082.390000 1087.989233 288.760440 7949.970000 7951.670000 7950.450067 530.925965
779 0.047881 0.145292 0.083047 0.000306 0.471478 0.467997 0.470154 0.000026 0.365579 0.387321 0.373378 0.000030 0.055317 0.152192 0.090120 0.000636 0.040445 0.138391 0.075974 0.000637 0.462669 0.459094 0.461315 0.000049 0.480286 0.476899 0.478994 0.000054 0.360831 0.382369 0.368516 0.000061 0.370326 0.392272 0.378239 0.000063 961.140000 968.000000 961.533967 277.229856 1092.180000 1083.300000 1087.725167 293.292904 7946.680000 7948.700000 7950.740867 536.709909
780 0.047808 0.145761 0.082778 0.000303 0.472176 0.468782 0.470155 0.000026 0.366084 0.388027 0.373311 0.000030 0.055254 0.155646 0.089807 0.000626 0.040362 0.135875 0.075748 0.000643 0.463412 0.459998 0.461299 0.000050 0.480940 0.477566 0.479011 0.000055 0.361372 0.383910 0.368426 0.000061 0.370796 0.392143 0.378195 0.000062 959.430000 965.000000 961.591400 279.395733 1092.750000 1078.050000 1087.496233 302.642837 7947.820000 7956.950000 7950.912367 551.110654
781 0.047350 0.145582 0.082930 0.000305 0.471575 0.467546 0.470185 0.000026 0.365519 0.387055 0.373371 0.000030 0.054378 0.149519 0.090128 0.000634 0.040321 0.141645 0.075731 0.000658 0.462707 0.459821 0.461315 0.000050 0.480443 0.475271 0.479054 0.000054 0.360625 0.382246 0.368518 0.000061 0.370413 0.391864 0.378223 0.000063 960.480000 962.540000 961.721267 276.118940 1089.680000 1079.360000 1087.522633 307.653008 7949.840000 7958.100000 7950.756100 557.794909
782 0.048023 0.146672 0.083057 0.000303 0.471770 0.468798 0.470190 0.000026 0.365834 0.388267 0.373407 0.000030 0.054662 0.154221 0.090526 0.000646 0.041385 0.139123 0.075587 0.000635 0.462648 0.459679 0.461232 0.000050 0.480892 0.477917 0.479149 0.000054 0.360652 0.383315 0.368555 0.000062 0.371015 0.393219 0.378258 0.000063 960.300000 966.100000 962.078367 271.136887 1089.980000 1076.160000 1087.545667 315.679781 7949.720000 7957.740000 7950.375967 561.319364
783 0.047794 0.145768 0.082897 0.000302 0.472157 0.469451 0.470162 0.000026 0.366066 0.388530 0.373346 0.000030 0.055008 0.145198 0.090431 0.000631 0.040580 0.146339 0.075364 0.000632 0.464036 0.460413 0.461179 0.000050 0.480277 0.478489 0.479144 0.000055 0.361779 0.381609 0.368492 0.000061 0.370353 0.395451 0.378199 0.000062 959.550000 962.460000 962.009233 272.162498 1089.800000 1082.870000 1087.403933 319.080541 7950.650000 7954.670000 7950.586833 569.138862
784 0.047858 0.144678 0.082780 0.000302 0.471156 0.468129 0.470195 0.000026 0.365331 0.387266 0.373341 0.000030 0.055446 0.155450 0.090270 0.000637 0.040270 0.133905 0.075290 0.000634 0.461450 0.459207 0.461203 0.000050 0.480861 0.477050 0.479186 0.000054 0.359949 0.383268 0.368469 0.000061 0.370713 0.391264 0.378212 0.000062 957.770000 966.270000 962.068267 269.734015 1090.890000 1081.150000 1087.043000 321.337009 7951.340000 7952.580000 7950.888733 565.232857
785 0.047759 0.143472 0.082782 0.000300 0.471345 0.468057 0.470187 0.000026 0.365448 0.386911 0.373336 0.000030 0.054781 0.152788 0.090378 0.000632 0.040736 0.134157 0.075187 0.000632 0.462290 0.459865 0.461099 0.000050 0.480399 0.476249 0.479276 0.000054 0.360413 0.383096 0.368418 0.000061 0.370483 0.390726 0.378253 0.000062 958.770000 965.440000 962.043067 268.057107 1092.060000 1080.900000 1086.874367 322.912194 7949.170000 7953.660000 7951.082567 558.179061
786 0.047569 0.146458 0.082883 0.000309 0.471111 0.468103 0.470233 0.000027 0.365226 0.387692 0.373396 0.000031 0.054578 0.151137 0.090372 0.000631 0.040561 0.141778 0.075395 0.000648 0.461616 0.459950 0.461106 0.000051 0.480606 0.476256 0.479360 0.000053 0.359857 0.382747 0.368423 0.000062 0.370595 0.392637 0.378369 0.000062 958.630000 968.020000 962.132200 264.632608 1092.280000 1078.050000 1086.497800 315.887883 7949.090000 7953.930000 7951.370000 544.906731
787 0.047323 0.145268 0.082922 0.000310 0.471075 0.468539 0.470163 0.000026 0.365137 0.387721 0.373352 0.000030 0.055072 0.154619 0.090868 0.000649 0.039574 0.135917 0.074975 0.000638 0.461411 0.459776 0.460935 0.000051 0.480738 0.477302 0.479391 0.000053 0.359826 0.383487 0.368418 0.000062 0.370447 0.391956 0.378287 0.000062 958.840000 965.480000 962.332300 262.536115 1092.040000 1076.350000 1086.323967 319.818639 7949.120000 7958.170000 7951.343733 539.736591
788 0.047612 0.143297 0.082550 0.000306 0.472420 0.468039 0.470185 0.000026 0.366218 0.386854 0.373276 0.000030 0.054247 0.154933 0.090458 0.000644 0.040976 0.131661 0.074642 0.000634 0.462619 0.458968 0.460875 0.000051 0.482222 0.477111 0.479494 0.000053 0.360526 0.382959 0.368271 0.000062 0.371910 0.390748 0.378281 0.000061 959.510000 966.270000 962.313433 265.307567 1090.240000 1077.140000 1086.204767 318.929054 7950.250000 7956.590000 7951.481800 531.304972
789 0.047274 0.145770 0.082368 0.000309 0.471711 0.469096 0.470201 0.000026 0.365602 0.388265 0.373242 0.000030 0.054772 0.159043 0.090362 0.000651 0.039776 0.132498 0.074374 0.000629 0.462092 0.459847 0.460845 0.000051 0.481330 0.478346 0.479556 0.000052 0.360262 0.384646 0.368225 0.000062 0.370942 0.391884 0.378260 0.000060 958.860000 967.370000 962.251333 265.272960 1092.480000 1080.620000 1086.213767 310.212710 7948.660000 7952.010000 7951.534900 513.099601
790 0.047275 0.144687 0.082215 0.000302 0.471129 0.468297 0.470137 0.000026 0.365166 0.387395 0.373156 0.000030 0.054748 0.149347 0.090255 0.000631 0.039801 0.140027 0.074174 0.000624 0.460594 0.458866 0.460708 0.000051 0.481665 0.477729 0.479565 0.000053 0.359133 0.381486 0.368095 0.000061 0.371199 0.393303 0.378217 0.000061 960.290000 966.430000 962.358567 271.084239 1091.640000 1079.720000 1085.959000 299.919055 7948.070000 7953.850000 7951.682433 509.248192
791 0.047439 0.143279 0.082082 0.000297 0.471650 0.468611 0.470159 0.000026 0.365597 0.387278 0.373140 0.000029 0.054896 0.159139 0.090252 0.000643 0.039983 0.127419 0.073913 0.000611 0.462616 0.458756 0.460733 0.000052 0.480684 0.478466 0.479584 0.000053 0.360686 0.383852 0.368113 0.000062 0.370509 0.390704 0.378166 0.000060 957.740000 965.580000 962.453367 273.746066 1092.960000 1076.490000 1086.108900 293.643977 7949.300000 7957.930000 7951.437733 504.579596
792 0.047121 0.144189 0.082185 0.000299 0.472174 0.469285 0.470205 0.000026 0.365911 0.388011 0.373200 0.000030 0.054319 0.154543 0.090161 0.000632 0.039922 0.133835 0.074208 0.000606 0.462938 0.460165 0.460824 0.000052 0.481410 0.478406 0.479587 0.000054 0.360783 0.383759 0.368158 0.000062 0.371038 0.392263 0.378242 0.000061 958.000000 964.320000 962.430633 271.777430 1093.850000 1078.710000 1086.072900 287.439829 7948.150000 7956.970000 7951.496467 504.363288
793 0.047027 0.143633 0.082098 0.000299 0.472467 0.467951 0.470175 0.000026 0.366107 0.386871 0.373155 0.000030 0.053655 0.148609 0.089943 0.000626 0.040399 0.138658 0.074252 0.000606 0.463057 0.459102 0.460744 0.000051 0.481876 0.476800 0.479606 0.000054 0.360706 0.381478 0.368044 0.000061 0.371507 0.392265 0.378267 0.000061 958.480000 967.250000 962.506033 272.492675 1091.120000 1077.930000 1085.818367 284.797730 7950.400000 7954.820000 7951.675600 506.113093
794 0.047162 0.142916 0.082141 0.000299 0.472150 0.468644 0.470150 0.000027 0.365903 0.387212 0.373148 0.000030 0.053870 0.148183 0.090120 0.000626 0.040454 0.137648 0.074162 0.000607 0.462461 0.459296 0.460755 0.000052 0.481840 0.477993 0.479546 0.000055 0.360313 0.381518 0.368096 0.000061 0.371493 0.392906 0.378200 0.000061 957.120000 962.720000 962.544367 277.575381 1089.310000 1078.570000 1085.707267 281.293538 7953.570000 7958.710000 7951.748367 516.186654
795 0.047677 0.142754 0.082394 0.000301 0.471487 0.467203 0.470106 0.000027 0.365535 0.386091 0.373178 0.000030 0.054193 0.150882 0.090237 0.000643 0.041161 0.134625 0.074551 0.000621 0.462877 0.457959 0.460791 0.000052 0.480097 0.476446 0.479421 0.000055 0.360706 0.381190 0.368153 0.000062 0.370363 0.390991 0.378204 0.000062 959.020000 968.530000 962.671600 282.189006 1087.930000 1080.840000 1085.638267 284.113706 7953.050000 7950.630000 7951.690133 521.162994
796 0.047408 0.143771 0.082397 0.000299 0.472004 0.468664 0.470148 0.000026 0.365855 0.387441 0.373210 0.000030 0.054332 0.151866 0.090216 0.000635 0.040484 0.135676 0.074578 0.000617 0.462075 0.458430 0.460815 0.000052 0.481932 0.478897 0.479482 0.000054 0.360139 0.381789 0.368165 0.000061 0.371570 0.393092 0.378256 0.000062 960.020000 967.310000 962.829467 283.945742 1089.690000 1078.510000 1085.748400 287.810159 7950.290000 7954.180000 7951.422133 522.496033
797 0.047462 0.144184 0.082383 0.000303 0.471967 0.468164 0.470115 0.000027 0.365841 0.387169 0.373182 0.000030 0.053384 0.153858 0.090274 0.000644 0.041541 0.134509 0.074493 0.000610 0.461809 0.458011 0.460766 0.000052 0.482125 0.478317 0.479464 0.000055 0.359703 0.381973 0.368143 0.000062 0.371979 0.392365 0.378221 0.000062 960.130000 965.540000 962.551067 279.887613 1086.520000 1077.220000 1085.721233 292.340649 7953.350000 7957.240000 7951.727700 525.391696
798 0.047281 0.143661 0.082526 0.000298 0.471571 0.468587 0.470159 0.000026 0.365498 0.387355 0.373251 0.000030 0.054662 0.150255 0.090384 0.000647 0.039899 0.137068 0.074668 0.000604 0.462035 0.459508 0.460898 0.000051 0.481106 0.477665 0.479420 0.000055 0.360192 0.382195 0.368270 0.000063 0.370804 0.392516 0.378232 0.000060 958.320000 968.680000 962.415700 275.363693 1088.090000 1080.140000 1085.455000 288.386355 7953.590000 7951.180000 7952.129300 515.037191
799 0.047541 0.145608 0.082715 0.000300 0.471361 0.468568 0.470112 0.000026 0.365406 0.387828 0.373263 0.000030 0.053261 0.161167 0.090450 0.000646 0.041821 0.130049 0.074980 0.000601 0.461710 0.459510 0.460842 0.000052 0.481012 0.477627 0.479382 0.000054 0.359598 0.384924 0.368244 0.000062 0.371214 0.390732 0.378282 0.000061 956.890000 965.390000 962.272667 276.386298 1089.780000 1077.500000 1085.213867 288.498519 7953.330000 7957.110000 7952.513467 521.892140
800 0.047462 0.143895 0.082717 0.000300 0.471799 0.467455 0.470060 0.000026 0.365715 0.386565 0.373224 0.000030 0.054260 0.154489 0.090282 0.000640 0.040665 0.133301 0.075151 0.000609 0.462173 0.457830 0.460798 0.000052 0.481425 0.477080 0.479321 0.000054 0.360195 0.381995 0.368169 0.000062 0.371235 0.391135 0.378279 0.000061 957.450000 965.820000 962.150433 275.002848 1090.150000 1078.850000 1085.005600 286.339349 7952.400000 7955.330000 7952.843967 515.225458
801 0.047356 0.144859 0.082888 0.000310 0.471324 0.466799 0.470037 0.000026 0.365332 0.386315 0.373250 0.000030 0.054345 0.154309 0.090182 0.000639 0.040368 0.135410 0.075594 0.000635 0.461536 0.456769 0.460701 0.000052 0.481112 0.476830 0.479373 0.000054 0.359738 0.381154 0.368071 0.000062 0.370926 0.391475 0.378428 0.000062 957.630000 969.260000 961.953667 272.550531 1091.170000 1079.730000 1085.076500 287.956656 7951.200000 7951.010000 7952.969833 520.632108
802 0.046868 0.142315 0.082643 0.000305 0.471231 0.468605 0.470151 0.000026 0.365140 0.387033 0.373274 0.000030 0.054248 0.152671 0.090106 0.000633 0.039488 0.131959 0.075180 0.000632 0.461641 0.459717 0.460821 0.000052 0.480821 0.477493 0.479481 0.000053 0.359793 0.382956 0.368142 0.000061 0.370488 0.391109 0.378406 0.000061 958.670000 965.980000 961.774867 271.233261 1091.130000 1077.950000 1085.087367 288.603424 7950.200000 7956.070000 7953.137767 531.934200
803 0.046873 0.144719 0.082437 0.000304 0.472619 0.468238 0.470172 0.000026 0.366182 0.387358 0.373238 0.000030 0.054358 0.159186 0.089880 0.000646 0.039389 0.130252 0.074994 0.000624 0.463686 0.458212 0.460848 0.000052 0.481552 0.478264 0.479495 0.000053 0.361354 0.383456 0.368106 0.000062 0.371011 0.391261 0.378370 0.000061 958.430000 966.060000 961.797600 273.392990 1089.710000 1077.520000 1085.131833 287.390961 7951.860000 7956.420000 7953.070567 530.057715
804 0.046948 0.145044 0.082341 0.000301 0.471707 0.467941 0.470207 0.000026 0.365517 0.387217 0.373240 0.000030 0.054676 0.157064 0.089791 0.000636 0.039220 0.133023 0.074890 0.000623 0.463172 0.458340 0.460901 0.000051 0.480243 0.477542 0.479512 0.000053 0.361048 0.383021 0.368123 0.000061 0.369987 0.391412 0.378357 0.000062 958.630000 964.780000 961.646267 269.408826 1090.970000 1080.500000 1085.205033 292.412762 7950.400000 7954.720000 7953.148700 531.251240
805 0.046657 0.145740 0.082231 0.000310 0.471844 0.468920 0.470137 0.000027 0.365547 0.388125 0.373160 0.000031 0.054074 0.156985 0.089748 0.000645 0.039240 0.134494 0.074713 0.000644 0.462207 0.460549 0.460803 0.000053 0.481480 0.477292 0.479470 0.000054 0.360174 0.384658 0.368040 0.000062 0.370920 0.391592 0.378281 0.000065 958.320000 964.410000 961.483233 266.348378 1090.700000 1077.620000 1085.218700 293.651753 7950.980000 7957.970000 7953.298067 530.536432
806 0.046448 0.145644 0.081804 0.000308 0.471430 0.468465 0.470096 0.000026 0.365184 0.387760 0.373023 0.000030 0.054000 0.153781 0.089467 0.000650 0.038897 0.137508 0.074141 0.000631 0.461263 0.459614 0.460738 0.000053 0.481596 0.477315 0.479453 0.000053 0.359447 0.383156 0.367920 0.000063 0.370921 0.392364 0.378125 0.000062 958.910000 966.590000 961.775800 258.603328 1090.680000 1073.720000 1085.047533 294.447736 7950.410000 7959.690000 7953.176667 520.365695
807 0.046330 0.142982 0.081489 0.000301 0.470878 0.467915 0.470158 0.000026 0.364741 0.386682 0.372991 0.000030 0.053149 0.151660 0.088957 0.000640 0.039511 0.134305 0.074022 0.000628 0.460742 0.458777 0.460832 0.000052 0.481013 0.477052 0.479484 0.000053 0.358844 0.381998 0.367863 0.000061 0.370638 0.391365 0.378119 0.000062 961.390000 962.690000 961.854000 255.462352 1091.690000 1077.990000 1084.959700 285.618918 7946.920000 7959.320000 7953.186300 508.428231
808 0.046031 0.143763 0.081587 0.000306 0.471064 0.466837 0.470069 0.000027 0.364806 0.386068 0.372949 0.000031 0.052762 0.155456 0.089085 0.000653 0.039300 0.132069 0.074089 0.000624 0.461291 0.457975 0.460765 0.000053 0.480837 0.475699 0.479374 0.000054 0.359159 0.382345 0.367845 0.000063 0.370452 0.389791 0.378052 0.000062 958.850000 968.150000 962.101633 251.790217 1089.460000 1076.180000 1085.041967 288.695204 7951.690000 7955.670000 7952.856400 508.207057
809 0.046169 0.142269 0.081276 0.000302 0.471616 0.467957 0.470062 0.000027 0.365254 0.386535 0.372865 0.000031 0.052224 0.150778 0.088551 0.000640 0.040114 0.133761 0.074000 0.000619 0.462517 0.459076 0.460801 0.000053 0.480715 0.476837 0.479322 0.000055 0.359944 0.382002 0.367739 0.000062 0.370565 0.391068 0.377992 0.000062 958.230000 968.350000 962.131533 253.612235 1091.080000 1077.810000 1085.097967 291.484978 7950.690000 7953.840000 7952.770500 506.047369
810 0.045999 0.143829 0.081131 0.000303 0.471201 0.466790 0.469973 0.000027 0.364901 0.386050 0.372762 0.000030 0.052804 0.153075 0.088460 0.000643 0.039195 0.134583 0.073802 0.000617 0.461902 0.457826 0.460638 0.000053 0.480500 0.475755 0.479308 0.000055 0.359627 0.381638 0.367593 0.000061 0.370174 0.390462 0.377931 0.000062 960.240000 966.920000 962.299967 252.383973 1090.980000 1077.360000 1085.084667 285.459476 7948.780000 7955.720000 7952.615367 494.480897
811 0.046040 0.142671 0.081086 0.000302 0.471760 0.467571 0.469996 0.000026 0.365330 0.386346 0.372769 0.000030 0.052735 0.151210 0.088159 0.000633 0.039344 0.134133 0.074014 0.000626 0.462517 0.458457 0.460733 0.000052 0.481002 0.476686 0.479260 0.000055 0.360072 0.381645 0.367589 0.000060 0.370588 0.391048 0.377948 0.000062 959.910000 966.160000 962.167233 255.338885 1089.970000 1076.750000 1085.125567 280.300043 7950.120000 7957.090000 7952.707200 489.026159
812 0.045469 0.141986 0.081153 0.000305 0.471097 0.467591 0.469993 0.000027 0.364690 0.386189 0.372783 0.000030 0.050954 0.149389 0.088428 0.000644 0.039985 0.134582 0.073879 0.000620 0.461195 0.458702 0.460743 0.000052 0.480999 0.476479 0.479243 0.000055 0.358634 0.381374 0.367665 0.000060 0.370746 0.391004 0.377902 0.000061 960.720000 966.370000 962.291000 257.436878 1092.430000 1077.270000 1084.839500 279.665486 7946.850000 7956.360000 7952.869500 489.222417
813 0.045641 0.142742 0.080982 0.000309 0.471214 0.467504 0.469973 0.000027 0.364821 0.386313 0.372725 0.000030 0.051662 0.153583 0.088118 0.000654 0.039620 0.131901 0.073846 0.000628 0.461517 0.458592 0.460742 0.000052 0.480912 0.476415 0.479204 0.000055 0.359053 0.382340 0.367586 0.000061 0.370589 0.390287 0.377865 0.000062 958.970000 965.060000 962.416167 257.729798 1088.260000 1080.360000 1084.700800 279.855850 7952.770000 7954.580000 7952.883033 490.272268
814 0.045739 0.142192 0.080687 0.000302 0.471182 0.467601 0.469951 0.000027 0.364822 0.386248 0.372635 0.000030 0.050296 0.149957 0.087817 0.000639 0.041182 0.134426 0.073557 0.000614 0.462325 0.459158 0.460716 0.000051 0.480040 0.476044 0.479186 0.000055 0.359318 0.381857 0.367491 0.000061 0.370325 0.390640 0.377779 0.000062 960.360000 964.880000 962.615500 253.413344 1090.900000 1078.250000 1084.611967 273.860578 7948.740000 7956.870000 7952.772533 472.999828
815 0.045916 0.142789 0.080605 0.000301 0.470482 0.467622 0.469889 0.000027 0.364341 0.386414 0.372568 0.000031 0.051429 0.149668 0.087625 0.000633 0.040404 0.135910 0.073585 0.000621 0.461681 0.458767 0.460704 0.000052 0.479283 0.476477 0.479073 0.000056 0.359118 0.381493 0.367435 0.000061 0.369563 0.391335 0.377701 0.000063 964.300000 968.690000 962.787633 249.505310 1087.310000 1077.200000 1084.585267 275.623716 7948.390000 7954.110000 7952.627100 463.847499
816 0.045349 0.141853 0.080654 0.000307 0.470661 0.468669 0.469863 0.000027 0.364333 0.386965 0.372561 0.000031 0.050750 0.150881 0.087624 0.000648 0.039948 0.132825 0.073685 0.000619 0.461307 0.458169 0.460693 0.000052 0.480016 0.479168 0.479034 0.000056 0.358668 0.381347 0.367426 0.000062 0.369999 0.392582 0.377697 0.000063 964.180000 966.540000 963.014800 249.722002 1088.470000 1078.630000 1084.394600 272.249057 7947.350000 7954.830000 7952.590600 453.508776
817 0.045238 0.141906 0.080477 0.000302 0.471417 0.467662 0.469852 0.000027 0.364872 0.386223 0.372509 0.000031 0.051329 0.151927 0.087293 0.000646 0.039147 0.131885 0.073661 0.000609 0.462224 0.458692 0.460649 0.000050 0.480610 0.476632 0.479055 0.000056 0.359500 0.382001 0.367310 0.000062 0.370244 0.390445 0.377707 0.000062 962.870000 967.630000 963.270733 249.133412 1087.820000 1079.850000 1084.286200 272.631451 7949.310000 7952.520000 7952.443067 447.064238
818 0.044954 0.142524 0.080201 0.000306 0.471586 0.467422 0.469813 0.000027 0.364928 0.386198 0.372410 0.000031 0.051205 0.153362 0.086543 0.000637 0.038703 0.131685 0.073859 0.000614 0.461984 0.458786 0.460628 0.000051 0.481189 0.476059 0.478999 0.000056 0.359289 0.382430 0.367107 0.000060 0.370568 0.389966 0.377714 0.000062 961.850000 967.310000 963.528100 247.138477 1088.530000 1081.720000 1084.205400 271.140835 7949.620000 7950.970000 7952.266500 441.642110
819 0.045207 0.142446 0.080114 0.000302 0.470786 0.468464 0.469848 0.000026 0.364391 0.386960 0.372414 0.000031 0.051804 0.150514 0.086452 0.000634 0.038611 0.134378 0.073776 0.000616 0.461428 0.460016 0.460700 0.000051 0.480144 0.476912 0.478996 0.000055 0.359022 0.382640 0.367138 0.000061 0.369761 0.391279 0.377691 0.000062 960.930000 969.290000 963.805200 252.397491 1088.890000 1078.520000 1084.013567 274.990561 7950.180000 7952.190000 7952.181233 447.141198
820 0.045139 0.142873 0.080177 0.000299 0.471060 0.468054 0.469775 0.000026 0.364579 0.386759 0.372375 0.000030 0.050745 0.150303 0.086419 0.000636 0.039533 0.135443 0.073935 0.000617 0.461508 0.458670 0.460602 0.000051 0.480612 0.477439 0.478948 0.000055 0.358817 0.381578 0.367056 0.000061 0.370342 0.391940 0.377694 0.000062 963.480000 966.760000 964.190467 254.376660 1088.700000 1078.150000 1083.750100 274.404703 7947.820000 7955.090000 7952.059433 445.118315
821 0.045016 0.141104 0.080160 0.000303 0.471638 0.467348 0.469744 0.000026 0.364982 0.385787 0.372348 0.000030 0.051054 0.144117 0.086479 0.000638 0.038977 0.138090 0.073841 0.000625 0.463113 0.457537 0.460593 0.000050 0.480163 0.477159 0.478896 0.000054 0.360098 0.379182 0.367065 0.000061 0.369866 0.392392 0.377632 0.000061 964.500000 968.850000 964.422300 258.177856 1087.570000 1078.220000 1083.400933 277.012091 7947.930000 7952.930000 7952.176767 449.042069
822 0.045268 0.140072 0.080089 0.000301 0.471453 0.467937 0.469665 0.000026 0.364907 0.385971 0.372271 0.000030 0.050569 0.145773 0.086516 0.000630 0.039967 0.134372 0.073662 0.000618 0.463413 0.458628 0.460474 0.000050 0.479492 0.477246 0.478857 0.000054 0.360202 0.380414 0.366984 0.000061 0.369611 0.391527 0.377558 0.000061 963.260000 967.210000 964.543633 258.664917 1089.820000 1078.600000 1083.255700 280.234393 7946.920000 7954.190000 7952.200667 455.588720
823 0.045280 0.140803 0.080083 0.000303 0.470894 0.468038 0.469606 0.000026 0.364490 0.386229 0.372225 0.000030 0.050696 0.149930 0.086460 0.000643 0.039863 0.131677 0.073706 0.000626 0.461689 0.458797 0.460380 0.000051 0.480099 0.477279 0.478832 0.000054 0.358940 0.381580 0.366900 0.000062 0.370040 0.390878 0.377550 0.000062 963.940000 970.590000 964.845233 259.047871 1086.130000 1075.880000 1083.337900 287.447028 7949.930000 7953.530000 7951.816867 463.640204
824 0.045340 0.141310 0.079949 0.000302 0.470406 0.469137 0.469617 0.000026 0.364140 0.387180 0.372200 0.000030 0.051103 0.150207 0.086411 0.000643 0.039576 0.132412 0.073488 0.000619 0.462077 0.460261 0.460507 0.000051 0.478736 0.478013 0.478728 0.000054 0.359333 0.382748 0.366983 0.000061 0.368946 0.391613 0.377418 0.000062 962.230000 969.980000 965.148200 256.594678 1089.230000 1075.000000 1083.284667 290.553025 7948.540000 7955.020000 7951.567133 462.892988
825 0.045352 0.139849 0.079983 0.000297 0.470507 0.467735 0.469583 0.000026 0.364218 0.385763 0.372183 0.000030 0.051280 0.146928 0.086407 0.000639 0.039424 0.132770 0.073558 0.000619 0.461252 0.458288 0.460390 0.000051 0.479761 0.477182 0.478777 0.000054 0.358759 0.380448 0.366894 0.000062 0.369677 0.391079 0.377472 0.000061 961.840000 964.220000 965.485867 259.619028 1088.960000 1076.080000 1083.188233 291.247876 7949.200000 7959.700000 7951.325900 465.489774
826 0.045159 0.142259 0.080130 0.000298 0.471244 0.467587 0.469570 0.000026 0.364723 0.386255 0.372210 0.000030 0.050983 0.153553 0.086714 0.000635 0.039334 0.130966 0.073546 0.000620 0.461764 0.457969 0.460485 0.000051 0.480724 0.477204 0.478654 0.000054 0.359069 0.381865 0.367042 0.000061 0.370377 0.390644 0.377377 0.000061 964.250000 968.230000 965.812667 259.657694 1087.520000 1075.500000 1083.263567 296.603884 7948.230000 7956.270000 7950.923767 466.753656
827 0.045315 0.141631 0.080139 0.000300 0.470342 0.467540 0.469633 0.000027 0.364086 0.386063 0.372259 0.000031 0.050616 0.146727 0.086666 0.000645 0.040015 0.136536 0.073611 0.000623 0.461366 0.459125 0.460579 0.000051 0.479319 0.475955 0.478687 0.000055 0.358679 0.381025 0.367101 0.000062 0.369493 0.391100 0.377418 0.000062 962.060000 967.530000 965.946000 264.984708 1090.370000 1075.740000 1083.376733 298.365476 7947.570000 7956.730000 7950.677267 474.433271
828 0.044685 0.143416 0.080120 0.000307 0.470953 0.468069 0.469570 0.000027 0.364386 0.386905 0.372208 0.000031 0.051202 0.155478 0.086418 0.000650 0.038168 0.131353 0.073823 0.000623 0.461258 0.459092 0.460550 0.000052 0.480647 0.477046 0.478591 0.000056 0.358744 0.383188 0.367017 0.000062 0.370027 0.390622 0.377399 0.000062 962.170000 973.540000 966.064300 267.512321 1089.220000 1076.170000 1083.202467 301.903588 7948.610000 7950.290000 7950.733233 487.126020
829 0.044658 0.140907 0.079825 0.000299 0.471475 0.467390 0.469578 0.000027 0.364770 0.385769 0.372139 0.000031 0.050266 0.148739 0.085910 0.000639 0.039050 0.133076 0.073740 0.000623 0.462304 0.459107 0.460533 0.000052 0.480646 0.475672 0.478622 0.000055 0.359294 0.381515 0.366877 0.000062 0.370247 0.390023 0.377402 0.000062 961.590000 968.210000 966.009500 264.328047 1089.910000 1078.570000 1083.205367 305.834661 7948.500000 7953.220000 7950.785133 495.956973
830 0.044978 0.140519 0.079919 0.000305 0.470073 0.468502 0.469588 0.000027 0.363799 0.386507 0.372171 0.000031 0.050602 0.149668 0.086018 0.000643 0.039355 0.131370 0.073820 0.000627 0.460277 0.458936 0.460497 0.000051 0.479868 0.478069 0.478679 0.000055 0.357858 0.381619 0.366877 0.000062 0.369740 0.391394 0.377464 0.000062 962.500000 970.750000 965.857833 266.038202 1089.560000 1075.470000 1083.183867 316.101323 7947.940000 7953.780000 7950.958300 506.443014
831 0.044801 0.141138 0.079764 0.000303 0.471798 0.467544 0.469614 0.000027 0.365049 0.385942 0.372151 0.000030 0.051224 0.146074 0.085894 0.000639 0.038379 0.136202 0.073633 0.000625 0.462522 0.458810 0.460539 0.000052 0.481073 0.476277 0.478688 0.000055 0.359697 0.380626 0.366878 0.000062 0.370400 0.391258 0.377424 0.000062 962.320000 970.400000 965.540500 263.957755 1090.200000 1075.070000 1083.308667 321.977226 7947.480000 7954.530000 7951.150833 513.961664
832 0.044549 0.141966 0.079554 0.000300 0.471491 0.467561 0.469670 0.000027 0.364756 0.386162 0.372141 0.000030 0.049576 0.146937 0.085776 0.000638 0.039523 0.136995 0.073332 0.000619 0.462334 0.457979 0.460483 0.000052 0.480649 0.477143 0.478858 0.000055 0.359144 0.380218 0.366806 0.000061 0.370367 0.392106 0.377477 0.000062 964.040000 970.070000 965.482933 266.194824 1089.550000 1077.100000 1083.257233 325.319094 7946.410000 7952.830000 7951.259833 517.895321
833 0.044533 0.142371 0.079743 0.000305 0.472169 0.467378 0.469743 0.000027 0.365260 0.386127 0.372243 0.000030 0.050154 0.150742 0.086012 0.000644 0.038912 0.134000 0.073475 0.000624 0.461977 0.457925 0.460539 0.000052 0.482362 0.476831 0.478947 0.000056 0.359021 0.381130 0.366907 0.000062 0.371499 0.391123 0.377579 0.000063 963.980000 967.830000 965.744667 264.840878 1091.110000 1073.290000 1083.414800 326.645707 7944.910000 7958.880000 7950.840533 508.474065
834 0.044795 0.141858 0.079760 0.000308 0.472298 0.466865 0.469793 0.000027 0.365422 0.385613 0.372284 0.000030 0.049954 0.147189 0.086051 0.000642 0.039636 0.136527 0.073469 0.000622 0.463209 0.457990 0.460530 0.000052 0.481386 0.475741 0.479055 0.000056 0.359896 0.380289 0.366910 0.000061 0.370948 0.390937 0.377659 0.000062 964.720000 972.010000 965.595567 264.942580 1090.670000 1078.150000 1083.431667 326.989772 7944.610000 7949.840000 7950.972767 513.072798
835 0.044262 0.140809 0.079438 0.000301 0.472176 0.468702 0.469908 0.000027 0.365197 0.386728 0.372290 0.000030 0.049861 0.145411 0.085476 0.000626 0.038663 0.136207 0.073399 0.000612 0.462180 0.458589 0.460609 0.000050 0.482172 0.478815 0.479207 0.000055 0.359101 0.380294 0.366826 0.000060 0.371294 0.393163 0.377755 0.000062 963.480000 969.050000 965.560833 259.624481 1089.470000 1074.430000 1083.307800 323.104735 7947.050000 7956.520000 7951.131367 512.542973
836 0.044251 0.140171 0.079461 0.000300 0.471915 0.467646 0.469915 0.000027 0.364999 0.385777 0.372302 0.000030 0.049950 0.145283 0.085418 0.000634 0.038553 0.135060 0.073503 0.000613 0.463114 0.457857 0.460629 0.000051 0.480715 0.477435 0.479202 0.000055 0.359823 0.379713 0.366826 0.000061 0.370174 0.391841 0.377777 0.000061 961.180000 972.030000 965.549167 262.468818 1087.440000 1075.780000 1083.428700 322.622117 7951.380000 7952.190000 7951.022133 518.673718
837 0.044301 0.140874 0.079344 0.000301 0.472200 0.468673 0.469914 0.000026 0.365225 0.386723 0.372272 0.000030 0.049196 0.151635 0.085243 0.000626 0.039406 0.130113 0.073445 0.000622 0.461717 0.459529 0.460596 0.000051 0.482683 0.477816 0.479233 0.000055 0.358586 0.382556 0.366758 0.000060 0.371864 0.390890 0.377786 0.000062 962.270000 972.390000 965.568967 264.233753 1088.150000 1077.260000 1083.605200 326.882634 7949.580000 7950.350000 7950.825833 525.979101
838 0.043986 0.140373 0.079356 0.000304 0.471566 0.468085 0.469942 0.000027 0.364671 0.386157 0.372295 0.000030 0.050681 0.143690 0.085215 0.000625 0.037292 0.137056 0.073497 0.000627 0.461820 0.459614 0.460587 0.000051 0.481311 0.476557 0.479296 0.000055 0.359035 0.380633 0.366744 0.000060 0.370307 0.391682 0.377846 0.000062 961.350000 972.070000 965.382667 264.210405 1086.990000 1072.690000 1083.623333 324.621180 7951.660000 7955.240000 7950.994000 527.230806
839 0.043547 0.140701 0.079168 0.000299 0.470925 0.468298 0.469958 0.000026 0.364081 0.386399 0.372261 0.000030 0.049047 0.146767 0.085100 0.000623 0.038048 0.134635 0.073236 0.000631 0.460505 0.458945 0.460538 0.000051 0.481346 0.477651 0.479378 0.000054 0.357640 0.380900 0.366678 0.000060 0.370521 0.391897 0.377843 0.000062 963.240000 969.960000 965.317167 263.772963 1088.060000 1078.400000 1083.520933 320.333831 7948.700000 7951.640000 7951.161900 521.440607
840 0.043883 0.139992 0.079123 0.000302 0.471008 0.469102 0.469967 0.000026 0.364226 0.386825 0.372256 0.000030 0.049414 0.150384 0.085216 0.000621 0.038352 0.129600 0.073030 0.000630 0.460808 0.460397 0.460442 0.000052 0.481207 0.477808 0.479493 0.000054 0.357960 0.382894 0.366635 0.000061 0.370493 0.390756 0.377878 0.000061 962.380000 970.560000 965.369633 266.773549 1085.730000 1074.500000 1083.358100 315.029440 7951.890000 7954.940000 7951.272267 518.848710
841 0.043376 0.142116 0.079060 0.000312 0.472184 0.466999 0.470000 0.000026 0.364982 0.385778 0.372265 0.000030 0.049510 0.150237 0.085407 0.000634 0.037241 0.133995 0.072713 0.000641 0.462389 0.457720 0.460424 0.000052 0.481979 0.476278 0.479575 0.000054 0.359169 0.380849 0.366670 0.000061 0.370794 0.390707 0.377860 0.000062 963.100000 969.870000 965.644667 266.534873 1088.860000 1073.280000 1083.383433 314.053189 7948.040000 7956.850000 7950.971900 518.368054
842 0.043223 0.141643 0.078736 0.000310 0.471322 0.468276 0.470023 0.000027 0.364297 0.386618 0.372201 0.000030 0.049537 0.147820 0.085357 0.000646 0.036910 0.135466 0.072114 0.000632 0.461330 0.458849 0.460397 0.000052 0.481315 0.477703 0.479649 0.000054 0.358382 0.381091 0.366637 0.000061 0.370213 0.392144 0.377765 0.000062 961.990000 970.720000 965.788567 266.472990 1086.520000 1075.030000 1083.117500 309.266200 7951.490000 7954.250000 7951.093933 519.217052
843 0.043854 0.140865 0.078390 0.000309 0.471550 0.468573 0.470127 0.000027 0.364626 0.386646 0.372193 0.000030 0.050299 0.143630 0.084973 0.000639 0.037409 0.138100 0.071807 0.000631 0.461193 0.458872 0.460427 0.000052 0.481907 0.478275 0.479826 0.000054 0.358469 0.380062 0.366564 0.000061 0.370783 0.393231 0.377821 0.000062 963.190000 969.380000 965.847500 258.776925 1085.300000 1077.790000 1082.721233 306.569369 7951.510000 7952.830000 7951.431267 500.917658
844 0.043720 0.140987 0.078251 0.000303 0.472581 0.468698 0.470129 0.000026 0.365366 0.386770 0.372160 0.000030 0.049662 0.145720 0.084769 0.000624 0.037778 0.136254 0.071733 0.000622 0.462490 0.459065 0.460457 0.000053 0.482672 0.478331 0.479801 0.000053 0.359283 0.380729 0.366535 0.000060 0.371448 0.392812 0.377784 0.000062 962.060000 971.410000 965.921200 257.022284 1084.510000 1074.950000 1082.375233 302.072982 7953.430000 7953.640000 7951.703567 494.052233
845 0.043733 0.138569 0.078093 0.000294 0.471445 0.468842 0.470137 0.000026 0.364517 0.386274 0.372126 0.000030 0.050324 0.140070 0.084669 0.000603 0.037142 0.137067 0.071516 0.000613 0.461720 0.458953 0.460491 0.000052 0.481170 0.478732 0.479783 0.000053 0.358871 0.379232 0.366535 0.000060 0.370163 0.393315 0.377716 0.000061 964.290000 971.030000 965.808900 254.947935 1085.420000 1076.060000 1082.106567 302.562896 7950.290000 7952.910000 7952.084533 491.728489
846 0.044145 0.139734 0.078343 0.000299 0.471052 0.468261 0.470139 0.000026 0.364326 0.386129 0.372190 0.000029 0.050751 0.150381 0.085068 0.000619 0.037538 0.129087 0.071617 0.000604 0.461165 0.458571 0.460426 0.000052 0.480940 0.477950 0.479853 0.000052 0.358561 0.381524 0.366586 0.000060 0.370090 0.390734 0.377794 0.000060 962.200000 968.890000 965.810867 254.197150 1083.130000 1075.030000 1081.729467 299.881274 7954.670000 7956.080000 7952.459667 483.264640
847 0.043613 0.140177 0.078531 0.000300 0.471921 0.468704 0.470111 0.000026 0.364844 0.386573 0.372216 0.000030 0.049276 0.150084 0.085253 0.000620 0.037949 0.130271 0.071810 0.000619 0.461299 0.459373 0.460402 0.000051 0.482544 0.478036 0.479821 0.000053 0.358293 0.382050 0.366614 0.000061 0.371395 0.391095 0.377818 0.000062 960.810000 968.350000 965.921700 256.014813 1087.030000 1075.810000 1081.314000 302.165558 7952.160000 7955.840000 7952.764300 488.291067
848 0.043835 0.139107 0.078558 0.000297 0.472458 0.468123 0.470105 0.000026 0.365302 0.385869 0.372218 0.000030 0.050516 0.145627 0.085352 0.000616 0.037154 0.132587 0.071763 0.000624 0.462017 0.459498 0.460422 0.000052 0.482899 0.476749 0.479789 0.000053 0.359142 0.381030 0.366655 0.000060 0.371463 0.390708 0.377782 0.000063 961.270000 972.040000 965.871167 257.875842 1085.000000 1076.830000 1081.067100 308.328651 7953.730000 7951.130000 7953.061733 488.814436
849 0.043357 0.138929 0.078594 0.000295 0.470957 0.467959 0.470052 0.000026 0.364057 0.385701 0.372187 0.000030 0.049622 0.147284 0.085620 0.000628 0.037092 0.130574 0.071569 0.000611 0.460392 0.458116 0.460381 0.000051 0.481522 0.477801 0.479722 0.000054 0.357700 0.380408 0.366691 0.000060 0.370415 0.390994 0.377684 0.000061 961.770000 971.720000 965.846067 257.246287 1088.720000 1075.310000 1080.853900 312.619531 7949.510000 7952.970000 7953.300033 489.727333
850 0.043100 0.139723 0.078868 0.000305 0.471639 0.468496 0.470048 0.000027 0.364505 0.386303 0.372253 0.000030 0.049684 0.147478 0.085917 0.000639 0.036516 0.131967 0.071818 0.000630 0.461564 0.458924 0.460374 0.000052 0.481714 0.478069 0.479722 0.000054 0.358594 0.381062 0.366760 0.000061 0.370415 0.391544 0.377746 0.000063 962.970000 971.290000 965.708333 256.891616 1086.320000 1076.180000 1080.711567 315.879483 7950.710000 7952.530000 7953.580100 496.513936
851 0.042962 0.143194 0.078601 0.000312 0.471825 0.468778 0.470042 0.000027 0.364609 0.387382 0.372182 0.000031 0.050402 0.152967 0.085684 0.000638 0.035521 0.133421 0.071517 0.000636 0.462566 0.458906 0.460407 0.000052 0.481085 0.478649 0.479677 0.000054 0.359525 0.382422 0.366726 0.000061 0.369694 0.392342 0.377637 0.000064 962.700000 974.610000 965.384733 252.295451 1085.470000 1074.290000 1080.522600 317.518148 7951.830000 7951.100000 7954.092667 500.304853
852 0.043215 0.139634 0.078366 0.000307 0.471370 0.467952 0.470100 0.000027 0.364331 0.385872 0.372167 0.000031 0.050597 0.148905 0.085481 0.000632 0.035832 0.130363 0.071252 0.000630 0.462089 0.457674 0.460520 0.000052 0.480651 0.478230 0.479681 0.000054 0.359216 0.380482 0.366760 0.000061 0.369446 0.391263 0.377574 0.000064 961.600000 968.060000 965.239933 249.285421 1085.730000 1079.940000 1080.503400 320.468754 7952.670000 7952.000000 7954.256667 506.310735
853 0.042887 0.139379 0.078301 0.000305 0.472438 0.468325 0.470090 0.000027 0.365051 0.386088 0.372142 0.000031 0.050457 0.145453 0.085725 0.000633 0.035317 0.133304 0.070877 0.000625 0.462402 0.457535 0.460488 0.000052 0.482475 0.479114 0.479691 0.000055 0.359416 0.379515 0.366797 0.000060 0.370685 0.392661 0.377488 0.000065 964.370000 968.330000 965.001233 248.771620 1087.250000 1073.940000 1080.496933 319.257282 7948.380000 7957.730000 7954.501833 507.797469
854 0.043083 0.140017 0.078190 0.000302 0.471918 0.467605 0.470045 0.000027 0.364709 0.385708 0.372081 0.000030 0.050461 0.145202 0.085782 0.000623 0.035705 0.134832 0.070598 0.000631 0.462130 0.457854 0.460516 0.000051 0.481706 0.477357 0.479574 0.000055 0.359213 0.379691 0.366833 0.000060 0.370206 0.391725 0.377330 0.000064 963.520000 970.590000 964.704767 250.580382 1086.910000 1071.760000 1080.739800 321.076051 7949.570000 7957.650000 7954.555433 525.923736
855 0.043100 0.140467 0.078065 0.000300 0.471360 0.468088 0.470018 0.000026 0.364295 0.386183 0.372030 0.000030 0.050650 0.146153 0.085795 0.000623 0.035551 0.134780 0.070334 0.000628 0.461338 0.457869 0.460547 0.000050 0.481381 0.478308 0.479489 0.000056 0.358666 0.379940 0.366859 0.000060 0.369923 0.392426 0.377201 0.000065 963.440000 968.840000 964.584900 252.700449 1086.400000 1068.100000 1080.438967 314.159803 7950.160000 7963.060000 7954.976133 526.261361
856 0.043123 0.138112 0.078162 0.000299 0.471465 0.468933 0.469960 0.000026 0.364379 0.386228 0.372010 0.000030 0.050178 0.151231 0.086183 0.000635 0.036068 0.124993 0.070141 0.000617 0.461710 0.459372 0.460529 0.000050 0.481219 0.478495 0.479390 0.000055 0.358827 0.382337 0.366943 0.000060 0.369931 0.390119 0.377078 0.000063 962.850000 970.460000 964.633567 253.533039 1083.680000 1070.790000 1080.492600 315.817312 7953.470000 7958.750000 7954.873833 533.503335
857 0.042944 0.140456 0.077973 0.000301 0.471875 0.468114 0.469993 0.000027 0.364642 0.386199 0.371988 0.000030 0.050041 0.155046 0.085935 0.000632 0.035847 0.125867 0.070012 0.000620 0.462238 0.458570 0.460549 0.000050 0.481513 0.477657 0.479438 0.000055 0.359188 0.382689 0.366895 0.000061 0.370096 0.389710 0.377082 0.000063 963.230000 970.780000 964.773567 260.648614 1086.630000 1075.300000 1080.281867 318.817051 7950.140000 7953.920000 7954.944567 538.370458
[truncated: 66,640 more chars]
