# Supplementary material for: A linear reciprocal relationship between robustness and plasticity in homeostatic biological networks
Source: PLoS One. 2023 Jan 26;18(1):e0277181. doi: 10.1371/journal.pone.0277181 (PMC9879506; doi:10.1371/journal.pone.0277181)
Supplement: S2 Data — (ZIP) [file pone.0277181.s002.zip › data/Fig2CD/fitness_10_avg.data]

0 0.364325 0.504916 0.462514 0.000520 0.462326 0.462115 0.462217 0.000054 0.452526 0.466395 0.462247 0.000048 0.380168 0.519504 0.476047 0.001034 0.348481 0.490327 0.448980 0.001049 0.455118 0.454138 0.454925 0.000104 0.469534 0.470092 0.469508 0.000112 0.447623 0.460674 0.457038 0.000093 0.457428 0.472115 0.467455 0.000100 998.730000 1001.390000 1000.096533 882.086399 1008.390000 995.220000 1000.158833 888.816860 7992.880000 8003.390000 7999.744633 1562.653871
1 0.342583 0.500581 0.429589 0.001424 0.463060 0.462561 0.462491 0.000052 0.451012 0.466363 0.459201 0.000054 0.358985 0.513144 0.444642 0.002887 0.326181 0.488017 0.414535 0.003113 0.456245 0.456311 0.455374 0.000100 0.469874 0.468810 0.469608 0.000109 0.446519 0.461995 0.454301 0.000103 0.455504 0.470731 0.464101 0.000119 1003.740000 1011.700000 1007.887567 874.893341 1018.220000 1010.760000 1014.480133 869.338825 7978.040000 7977.540000 7977.632300 1570.529168
2 0.330876 0.484300 0.388391 0.000812 0.462867 0.462773 0.462833 0.000040 0.449668 0.464925 0.455388 0.000040 0.347090 0.499397 0.403798 0.002598 0.314661 0.469202 0.372984 0.002641 0.456176 0.455719 0.456031 0.000079 0.469558 0.469826 0.469634 0.000086 0.445267 0.460087 0.450807 0.000084 0.454068 0.469763 0.459969 0.000100 1004.830000 1008.320000 1006.459633 624.812758 1020.040000 1006.680000 1017.594667 671.892769 7975.130000 7985.000000 7975.945700 1185.766320
3 0.320347 0.452804 0.373036 0.000485 0.462796 0.462323 0.462919 0.000034 0.448551 0.461371 0.453931 0.000032 0.340978 0.459071 0.389239 0.001988 0.299716 0.446537 0.356834 0.002083 0.456333 0.454872 0.456207 0.000068 0.469258 0.469774 0.469631 0.000072 0.444798 0.455292 0.449510 0.000071 0.452304 0.467450 0.458351 0.000084 1006.190000 1004.070000 1006.113000 440.548305 1018.960000 1018.170000 1018.191800 518.032941 7974.850000 7977.760000 7975.695200 864.805514
4 0.312951 0.435412 0.364266 0.000434 0.462680 0.461559 0.462873 0.000031 0.447707 0.458944 0.453013 0.000029 0.334853 0.448304 0.381096 0.001782 0.291049 0.422519 0.347435 0.001874 0.455941 0.454269 0.456251 0.000062 0.469418 0.468849 0.469495 0.000068 0.443832 0.453672 0.448736 0.000067 0.451582 0.464216 0.457289 0.000078 1003.190000 1006.380000 1005.787533 355.282239 1019.370000 1010.340000 1018.484467 429.532141 7977.440000 7983.280000 7975.728000 733.740478
5 0.303667 0.426345 0.356663 0.000445 0.462359 0.462905 0.462804 0.000030 0.446490 0.459249 0.452190 0.000028 0.325775 0.434718 0.373941 0.001682 0.281560 0.417973 0.339386 0.001770 0.455092 0.456388 0.456245 0.000060 0.469627 0.469421 0.469363 0.000065 0.442160 0.454221 0.448014 0.000064 0.450820 0.464276 0.456366 0.000073 1003.130000 1005.910000 1005.564067 304.951061 1021.080000 1015.960000 1018.760800 374.167980 7975.790000 7978.130000 7975.675133 642.915874
6 0.296445 0.419784 0.348808 0.000451 0.463635 0.461323 0.462719 0.000029 0.446916 0.457169 0.451328 0.000028 0.314700 0.435583 0.366980 0.001617 0.278191 0.403985 0.330636 0.001719 0.456971 0.454418 0.456284 0.000058 0.470298 0.468228 0.469154 0.000064 0.442744 0.452535 0.447354 0.000061 0.451087 0.461804 0.455302 0.000073 1005.400000 1009.840000 1005.036500 287.371622 1024.070000 1020.770000 1018.869933 340.528785 7970.530000 7969.390000 7976.093567 600.057074
7 0.290596 0.414440 0.341281 0.000458 0.463745 0.462622 0.462659 0.000029 0.446430 0.457804 0.450521 0.000027 0.308835 0.430814 0.360028 0.001594 0.272357 0.398065 0.322534 0.001666 0.457006 0.456943 0.456343 0.000057 0.470483 0.468301 0.468974 0.000062 0.442189 0.454330 0.446711 0.000061 0.450670 0.461277 0.454330 0.000070 1004.280000 1009.150000 1004.406967 267.538424 1024.720000 1015.890000 1019.531067 309.421705 7971.000000 7974.960000 7976.061967 557.436645
8 0.285179 0.408059 0.333633 0.000456 0.464253 0.461485 0.462747 0.000029 0.446346 0.456142 0.449836 0.000027 0.303219 0.427000 0.352906 0.001492 0.267139 0.389118 0.314361 0.001525 0.458188 0.455117 0.456521 0.000058 0.470319 0.467852 0.468973 0.000062 0.442691 0.452306 0.446159 0.000059 0.450001 0.459978 0.453512 0.000066 1003.560000 1007.170000 1003.680667 256.958336 1025.650000 1017.200000 1020.453133 269.970644 7970.790000 7975.630000 7975.866200 518.791016
9 0.279889 0.400769 0.326647 0.000435 0.464329 0.461081 0.462867 0.000029 0.445885 0.455049 0.449245 0.000027 0.293999 0.411976 0.345540 0.001324 0.265779 0.389562 0.307754 0.001343 0.458085 0.454707 0.456545 0.000057 0.470573 0.467454 0.469189 0.000060 0.441677 0.450434 0.445444 0.000056 0.450093 0.459665 0.453045 0.000062 1002.870000 1007.440000 1003.433200 252.753986 1024.720000 1019.190000 1021.229333 243.840407 7972.410000 7973.370000 7975.337467 504.523368
10 0.274126 0.393227 0.320545 0.000421 0.464935 0.461791 0.462950 0.000028 0.445854 0.454934 0.448710 0.000026 0.288898 0.410073 0.338897 0.001236 0.259354 0.376381 0.302193 0.001172 0.458438 0.455128 0.456634 0.000056 0.471432 0.468453 0.469267 0.000059 0.441484 0.450623 0.444860 0.000054 0.450225 0.459246 0.452560 0.000059 1003.300000 1007.990000 1003.547167 238.979034 1024.390000 1018.140000 1022.115900 229.079220 7972.310000 7973.870000 7974.336933 468.483055
11 0.267852 0.387584 0.315118 0.000414 0.465547 0.462011 0.463121 0.000028 0.445777 0.454568 0.448321 0.000025 0.283097 0.401043 0.332965 0.001119 0.252607 0.374125 0.297271 0.001076 0.458023 0.456485 0.456883 0.000054 0.473070 0.467536 0.469360 0.000058 0.440531 0.450941 0.444491 0.000052 0.451024 0.458195 0.452151 0.000056 1005.320000 1006.800000 1003.628800 218.755497 1024.530000 1014.130000 1022.889800 225.824671 7970.150000 7979.070000 7973.481400 437.059736
12 0.263715 0.381450 0.309768 0.000404 0.464326 0.462590 0.463343 0.000027 0.444265 0.454476 0.447985 0.000025 0.279440 0.400876 0.327317 0.001050 0.247991 0.362023 0.292220 0.000986 0.457294 0.456537 0.457059 0.000053 0.471358 0.468643 0.469626 0.000058 0.439508 0.450971 0.444085 0.000051 0.449022 0.457981 0.451885 0.000056 1005.280000 1007.620000 1003.756133 206.423218 1025.630000 1016.610000 1023.572433 217.998991 7969.090000 7975.770000 7972.671433 408.908938
13 0.258185 0.375850 0.304742 0.000408 0.464327 0.462113 0.463458 0.000027 0.443713 0.453487 0.447586 0.000025 0.271979 0.393175 0.321718 0.001020 0.244391 0.358525 0.287767 0.000966 0.457390 0.455859 0.457156 0.000053 0.471264 0.468367 0.469760 0.000058 0.438849 0.449591 0.443612 0.000051 0.448577 0.457383 0.451561 0.000054 1003.870000 1005.100000 1003.849167 194.603547 1028.200000 1021.210000 1024.204000 210.154472 7967.930000 7973.690000 7971.946833 389.576911
14 0.253559 0.372626 0.299735 0.000414 0.464118 0.462218 0.463603 0.000028 0.443062 0.453259 0.447216 0.000026 0.265053 0.393586 0.316037 0.001024 0.242064 0.351666 0.283433 0.000962 0.457154 0.456287 0.457240 0.000054 0.471082 0.468150 0.469966 0.000058 0.437944 0.450017 0.443119 0.000051 0.448180 0.456502 0.451312 0.000054 1003.340000 1004.440000 1003.918433 188.831853 1027.180000 1023.400000 1024.882467 214.166989 7969.480000 7972.160000 7971.199100 388.867914
15 0.249517 0.369614 0.294524 0.000417 0.464151 0.462579 0.463691 0.000028 0.442688 0.453282 0.446774 0.000026 0.260418 0.383951 0.310677 0.001015 0.238616 0.355277 0.278372 0.000961 0.457796 0.456803 0.457266 0.000054 0.470507 0.468355 0.470115 0.000058 0.438058 0.449517 0.442607 0.000051 0.447318 0.457047 0.450941 0.000054 1001.960000 1005.060000 1003.737100 187.141197 1028.430000 1026.300000 1025.443700 222.688304 7969.610000 7968.640000 7970.819200 393.945486
16 0.245392 0.362295 0.289388 0.000394 0.464737 0.463350 0.463719 0.000028 0.442803 0.453244 0.446286 0.000026 0.258667 0.379960 0.305468 0.000996 0.232118 0.344630 0.273308 0.000908 0.457286 0.457848 0.457293 0.000054 0.472189 0.468852 0.470145 0.000057 0.437424 0.450059 0.442110 0.000052 0.448182 0.456430 0.450461 0.000053 1003.900000 1006.590000 1003.580100 190.938225 1029.420000 1023.120000 1026.139133 224.269189 7966.680000 7970.290000 7970.280767 401.853557
17 0.240615 0.359580 0.284855 0.000413 0.464361 0.462730 0.463771 0.000028 0.441986 0.452415 0.445879 0.000026 0.258418 0.376441 0.300369 0.001014 0.222811 0.342720 0.269341 0.000912 0.457345 0.455301 0.457314 0.000054 0.471376 0.470159 0.470227 0.000057 0.437452 0.447415 0.441620 0.000051 0.446520 0.457415 0.450139 0.000053 1002.920000 1007.670000 1003.451067 195.189612 1030.980000 1021.860000 1026.614900 221.152363 7966.100000 7970.470000 7969.934033 405.819667
18 0.235816 0.354509 0.279916 0.000409 0.464553 0.463590 0.463799 0.000028 0.441679 0.452682 0.445411 0.000026 0.252269 0.368326 0.294917 0.000971 0.219363 0.340692 0.264914 0.000935 0.458435 0.455561 0.457278 0.000054 0.470670 0.471619 0.470320 0.000057 0.437819 0.446838 0.441042 0.000050 0.445540 0.458527 0.449780 0.000054 1002.880000 1003.600000 1003.537900 197.660856 1030.480000 1021.000000 1027.448867 210.475001 7966.640000 7975.400000 7969.013233 385.383115
19 0.231648 0.350394 0.274984 0.000401 0.464675 0.463137 0.463846 0.000028 0.441373 0.451863 0.444960 0.000026 0.248947 0.366175 0.290250 0.000915 0.214349 0.334613 0.259719 0.000923 0.458023 0.455843 0.457305 0.000053 0.471328 0.470432 0.470386 0.000057 0.437115 0.446876 0.440599 0.000050 0.445630 0.456850 0.449320 0.000053 1003.180000 1005.080000 1003.587900 191.496598 1032.200000 1021.630000 1028.204267 193.973868 7964.620000 7973.290000 7968.207833 358.732801
20 0.228106 0.345587 0.270797 0.000381 0.464375 0.462904 0.463837 0.000027 0.440748 0.451173 0.444533 0.000025 0.244370 0.362414 0.286452 0.000861 0.211842 0.328761 0.255142 0.000904 0.457476 0.456575 0.457187 0.000052 0.471274 0.469234 0.470487 0.000057 0.436165 0.447159 0.440113 0.000050 0.445331 0.455186 0.448953 0.000053 1003.210000 1005.990000 1003.616967 192.293526 1032.130000 1025.330000 1028.733300 191.275900 7964.660000 7968.680000 7967.649733 359.003145
21 0.224114 0.341490 0.266657 0.000385 0.465030 0.462796 0.463778 0.000028 0.440938 0.450666 0.444066 0.000026 0.240425 0.349928 0.282736 0.000825 0.207803 0.333051 0.250577 0.000898 0.458686 0.455738 0.457022 0.000053 0.471374 0.469854 0.470534 0.000058 0.436860 0.445157 0.439593 0.000050 0.445016 0.456174 0.448538 0.000054 1003.190000 1004.550000 1003.382733 201.229628 1032.750000 1023.630000 1029.555400 196.181651 7964.060000 7971.820000 7967.061867 376.449094
22 0.220572 0.335488 0.262725 0.000388 0.464079 0.463026 0.463870 0.000028 0.439728 0.450272 0.443756 0.000025 0.236736 0.353525 0.279607 0.000826 0.204409 0.317451 0.245844 0.000881 0.456657 0.455035 0.457164 0.000053 0.471500 0.471017 0.470577 0.000057 0.434665 0.444884 0.439408 0.000050 0.444791 0.455660 0.448103 0.000053 1004.300000 1004.860000 1003.026167 197.019065 1034.360000 1027.260000 1030.388200 198.003184 7961.340000 7967.880000 7966.585633 374.668273
23 0.217757 0.334727 0.258643 0.000382 0.465373 0.462562 0.463969 0.000028 0.440611 0.449779 0.443436 0.000025 0.233218 0.350248 0.276031 0.000814 0.202295 0.319207 0.241255 0.000845 0.458538 0.455458 0.457192 0.000054 0.472208 0.469666 0.470746 0.000057 0.436006 0.444937 0.439076 0.000050 0.445217 0.454620 0.447796 0.000052 1003.070000 1007.460000 1002.844033 196.993520 1034.530000 1026.080000 1031.264867 196.472616 7962.400000 7966.460000 7965.891100 369.740604
24 0.213857 0.327518 0.255150 0.000372 0.464830 0.463893 0.464032 0.000028 0.439733 0.450256 0.443144 0.000025 0.230254 0.341523 0.272882 0.000788 0.197460 0.313514 0.237419 0.000813 0.457654 0.456828 0.457252 0.000052 0.472006 0.470959 0.470813 0.000057 0.434914 0.445297 0.438815 0.000049 0.444552 0.455214 0.447473 0.000051 1003.700000 1005.560000 1002.720900 198.177168 1033.880000 1028.110000 1032.161967 200.412461 7962.420000 7966.330000 7965.117133 368.130701
25 0.211859 0.326257 0.251669 0.000375 0.464506 0.462981 0.463991 0.000028 0.439241 0.449308 0.442758 0.000025 0.228166 0.342744 0.269507 0.000800 0.195552 0.309769 0.233831 0.000804 0.456471 0.456272 0.457144 0.000053 0.472541 0.469690 0.470837 0.000058 0.433640 0.444920 0.438380 0.000050 0.444842 0.453697 0.447137 0.000052 1002.310000 1006.830000 1002.478500 198.525666 1031.990000 1029.820000 1032.938800 199.494165 7965.700000 7963.350000 7964.582700 364.755468
26 0.208808 0.321780 0.248507 0.000373 0.464740 0.463665 0.464060 0.000028 0.439147 0.449477 0.442504 0.000026 0.224256 0.342077 0.266199 0.000802 0.193359 0.301484 0.230815 0.000796 0.458809 0.456111 0.457123 0.000054 0.470671 0.471220 0.470996 0.000058 0.435353 0.444708 0.438031 0.000050 0.442940 0.454246 0.446978 0.000053 1002.410000 1003.690000 1002.302967 203.093949 1034.520000 1028.850000 1033.388500 201.858685 7963.070000 7967.460000 7964.308533 370.327681
27 0.206341 0.318933 0.245349 0.000368 0.464527 0.463218 0.464062 0.000029 0.438708 0.448790 0.442191 0.000026 0.224108 0.333824 0.262961 0.000817 0.188574 0.304043 0.227738 0.000790 0.457940 0.457150 0.457054 0.000054 0.471114 0.469287 0.471070 0.000059 0.434557 0.444817 0.437645 0.000050 0.442860 0.452763 0.446737 0.000054 1002.180000 1000.710000 1002.384133 204.747505 1032.780000 1031.220000 1033.856533 204.607856 7965.040000 7968.070000 7963.759333 376.336280
28 0.202877 0.317625 0.242536 0.000361 0.465331 0.461763 0.464163 0.000029 0.439086 0.447349 0.442000 0.000026 0.221118 0.342334 0.259880 0.000796 0.184635 0.292916 0.225191 0.000785 0.458779 0.455382 0.457140 0.000055 0.471884 0.468145 0.471186 0.000061 0.435013 0.444077 0.437414 0.000050 0.443159 0.450622 0.446587 0.000055 1002.510000 1001.220000 1002.553900 209.628798 1034.540000 1032.470000 1033.860500 210.883998 7962.950000 7966.310000 7963.585600 385.842967
29 0.200990 0.312933 0.239841 0.000363 0.464324 0.464046 0.464160 0.000029 0.437991 0.448934 0.441728 0.000026 0.218534 0.331689 0.257386 0.000788 0.183446 0.294178 0.222296 0.000802 0.457617 0.456908 0.457127 0.000055 0.471031 0.471183 0.471192 0.000060 0.433709 0.444386 0.437153 0.000051 0.442273 0.453483 0.446303 0.000055 1000.680000 1006.860000 1002.458167 215.741072 1036.460000 1028.280000 1033.883367 217.708295 7962.860000 7964.860000 7963.658467 398.647092
30 0.198260 0.309193 0.237017 0.000358 0.465294 0.463609 0.464168 0.000030 0.438591 0.448167 0.441453 0.000027 0.215554 0.318634 0.254690 0.000767 0.180967 0.299751 0.219344 0.000808 0.458543 0.456491 0.457152 0.000057 0.472045 0.470726 0.471183 0.000061 0.434244 0.442706 0.436906 0.000052 0.442938 0.453629 0.445999 0.000056 1001.580000 1009.000000 1002.419900 222.437919 1037.130000 1030.410000 1034.219700 226.984165 7961.290000 7960.590000 7963.360400 411.856766
31 0.197094 0.309128 0.234458 0.000354 0.463500 0.463046 0.464223 0.000029 0.436859 0.447654 0.441247 0.000026 0.217465 0.318283 0.252681 0.000747 0.176723 0.299973 0.216236 0.000819 0.457262 0.456162 0.457202 0.000056 0.469738 0.469930 0.471244 0.000061 0.433282 0.442374 0.436750 0.000050 0.440437 0.452934 0.445743 0.000056 998.710000 1007.380000 1002.215167 226.050872 1038.010000 1028.790000 1034.601733 238.964668 7963.280000 7963.830000 7963.183100 424.997722
32 0.194934 0.304680 0.231760 0.000346 0.465408 0.463071 0.464239 0.000030 0.438360 0.447232 0.440991 0.000027 0.214335 0.316259 0.250363 0.000748 0.175533 0.293101 0.213158 0.000785 0.458396 0.456041 0.457296 0.000058 0.472419 0.470102 0.471183 0.000061 0.433990 0.442062 0.436602 0.000053 0.442731 0.452402 0.445380 0.000056 1002.660000 1004.580000 1002.058800 232.419334 1036.940000 1030.570000 1035.020900 249.844353 7960.400000 7964.850000 7962.920300 435.839312
33 0.192701 0.303060 0.229593 0.000346 0.465665 0.463419 0.464273 0.000030 0.438368 0.447383 0.440805 0.000027 0.210384 0.317154 0.248345 0.000729 0.175018 0.288966 0.210841 0.000768 0.459160 0.456053 0.457379 0.000057 0.472169 0.470784 0.471168 0.000061 0.434282 0.442163 0.436475 0.000052 0.442454 0.452602 0.445135 0.000056 1002.120000 1002.730000 1001.727667 237.930873 1038.460000 1031.480000 1035.541267 256.792327 7959.420000 7965.790000 7962.731067 454.694321
34 0.190336 0.301093 0.227447 0.000338 0.465225 0.463123 0.464316 0.000030 0.437736 0.446920 0.440629 0.000027 0.211203 0.322151 0.246322 0.000741 0.169470 0.280034 0.208572 0.000750 0.459386 0.455705 0.457441 0.000057 0.471065 0.470541 0.471190 0.000062 0.434567 0.442350 0.436330 0.000052 0.440906 0.451491 0.444928 0.000057 999.950000 999.630000 1001.547267 242.437242 1038.550000 1032.060000 1036.004700 255.730234 7961.500000 7968.310000 7962.448033 464.302547
35 0.188446 0.300646 0.225614 0.000339 0.464636 0.463886 0.464231 0.000030 0.437017 0.447562 0.440369 0.000027 0.206005 0.323771 0.244698 0.000732 0.170887 0.277521 0.206530 0.000738 0.457120 0.456701 0.457370 0.000057 0.472153 0.471071 0.471092 0.000063 0.432008 0.443408 0.436103 0.000052 0.442027 0.451716 0.444636 0.000057 1000.080000 1004.250000 1001.498600 247.700537 1039.090000 1028.770000 1036.371467 255.685337 7960.830000 7966.980000 7962.129933 472.636603
36 0.185723 0.297914 0.223208 0.000339 0.464178 0.462451 0.464218 0.000030 0.436333 0.445998 0.440117 0.000027 0.203201 0.321144 0.242503 0.000724 0.168245 0.274683 0.203913 0.000751 0.456959 0.454613 0.457452 0.000058 0.471397 0.470289 0.470985 0.000062 0.431584 0.441267 0.435957 0.000052 0.441082 0.450729 0.444278 0.000057 1001.140000 1004.310000 1001.552733 256.203824 1038.440000 1033.360000 1036.774833 255.924041 7960.420000 7962.330000 7961.672433 479.241948
37 0.183109 0.296412 0.220699 0.000350 0.464623 0.463412 0.464292 0.000030 0.436472 0.446712 0.439933 0.000027 0.202036 0.318985 0.240441 0.000724 0.164183 0.273839 0.200956 0.000792 0.457969 0.456127 0.457538 0.000058 0.471277 0.470697 0.471046 0.000063 0.432376 0.442413 0.435829 0.000052 0.440568 0.451011 0.444037 0.000057 1000.180000 1002.340000 1001.884667 265.496391 1038.720000 1031.950000 1037.000233 258.551419 7961.100000 7965.710000 7961.115100 486.737712
38 0.180867 0.290523 0.218057 0.000345 0.465309 0.463935 0.464277 0.000030 0.436865 0.446594 0.439655 0.000027 0.200723 0.306217 0.238015 0.000725 0.161011 0.274829 0.198099 0.000793 0.458650 0.457093 0.457550 0.000058 0.471968 0.470777 0.471003 0.000061 0.432857 0.442005 0.435596 0.000052 0.440872 0.451182 0.443713 0.000056 1000.790000 1000.770000 1002.297667 261.312090 1040.240000 1034.870000 1037.287833 253.611595 7958.970000 7964.360000 7960.414500 471.481376
39 0.178945 0.290103 0.215617 0.000345 0.465024 0.463642 0.464329 0.000030 0.436416 0.446288 0.439458 0.000027 0.200064 0.308398 0.235883 0.000722 0.157826 0.271808 0.195351 0.000779 0.458197 0.457188 0.457539 0.000058 0.471852 0.470096 0.471119 0.000062 0.432383 0.442309 0.435373 0.000052 0.440449 0.450267 0.443542 0.000056 1003.570000 1004.690000 1002.179067 255.619001 1039.810000 1034.370000 1037.485633 255.540103 7956.620000 7960.940000 7960.335300 460.313038
40 0.176934 0.287435 0.213185 0.000332 0.464511 0.464330 0.464358 0.000030 0.435753 0.446640 0.439241 0.000027 0.196808 0.307399 0.233470 0.000692 0.157060 0.267471 0.192900 0.000742 0.457444 0.457377 0.457597 0.000058 0.471578 0.471283 0.471119 0.000063 0.431380 0.442379 0.435185 0.000052 0.440126 0.450901 0.443297 0.000057 999.490000 1003.810000 1001.949067 262.136748 1041.830000 1034.890000 1037.855833 262.262785 7958.680000 7961.300000 7960.195100 472.236665
41 0.173571 0.284976 0.211062 0.000338 0.464967 0.463400 0.464365 0.000030 0.435827 0.445557 0.439035 0.000027 0.190978 0.303346 0.231853 0.000710 0.156164 0.266606 0.190270 0.000739 0.457916 0.457047 0.457517 0.000058 0.472018 0.469753 0.471213 0.000063 0.431222 0.441676 0.434951 0.000052 0.440432 0.449438 0.443119 0.000057 999.320000 1000.710000 1001.515100 267.766438 1041.190000 1034.850000 1038.298400 264.392769 7959.490000 7964.440000 7960.186500 481.131399
42 0.172795 0.283037 0.208684 0.000341 0.465030 0.464553 0.464366 0.000030 0.435806 0.446401 0.438797 0.000027 0.190917 0.303185 0.229716 0.000720 0.154673 0.262888 0.187653 0.000734 0.457913 0.459209 0.457509 0.000059 0.472147 0.469897 0.471222 0.000063 0.431213 0.443607 0.434730 0.000052 0.440399 0.449196 0.442865 0.000057 998.760000 1000.470000 1001.098000 271.091252 1041.510000 1035.470000 1038.834333 264.940290 7959.730000 7964.060000 7960.067667 487.542171
43 0.171125 0.279675 0.206232 0.000331 0.464517 0.464171 0.464413 0.000030 0.435178 0.445721 0.438595 0.000027 0.189343 0.300679 0.227170 0.000719 0.152906 0.258671 0.185294 0.000716 0.458001 0.457577 0.457566 0.000057 0.471033 0.470765 0.471259 0.000063 0.431135 0.441887 0.434527 0.000051 0.439220 0.449555 0.442663 0.000057 1001.500000 1002.950000 1000.895367 270.918893 1041.870000 1034.100000 1039.384367 264.468461 7956.630000 7962.950000 7959.720267 488.537411
44 0.169536 0.277726 0.204222 0.000330 0.465011 0.462798 0.464429 0.000030 0.435463 0.444291 0.438408 0.000027 0.188676 0.300715 0.224663 0.000721 0.150395 0.254736 0.183781 0.000701 0.458164 0.455325 0.457666 0.000058 0.471857 0.470270 0.471193 0.000063 0.431215 0.439864 0.434366 0.000051 0.439711 0.448717 0.442451 0.000056 1000.830000 1005.490000 1000.593500 273.390227 1041.500000 1036.430000 1039.860933 266.725601 7957.670000 7958.080000 7959.545567 500.417505
45 0.167905 0.273786 0.202231 0.000323 0.464926 0.463846 0.464460 0.000030 0.435223 0.444840 0.438237 0.000027 0.186191 0.291566 0.222186 0.000706 0.149619 0.256005 0.182276 0.000691 0.458229 0.457017 0.457707 0.000057 0.471622 0.470674 0.471213 0.000063 0.431025 0.440472 0.434155 0.000051 0.439422 0.449208 0.442319 0.000057 996.430000 1002.160000 1000.253667 277.882075 1043.040000 1034.150000 1040.179500 269.339840 7960.530000 7963.690000 7959.566833 508.992751
46 0.165977 0.274338 0.200565 0.000319 0.464740 0.463677 0.464432 0.000030 0.434863 0.444743 0.438046 0.000027 0.185438 0.297573 0.220173 0.000695 0.146516 0.251103 0.180957 0.000692 0.457434 0.456081 0.457671 0.000058 0.472045 0.471272 0.471193 0.000063 0.430234 0.440231 0.433922 0.000052 0.439492 0.449255 0.442170 0.000056 999.750000 1000.080000 999.911967 284.149697 1043.160000 1034.420000 1040.290600 266.782157 7957.090000 7965.500000 7959.797433 519.136836
47 0.164466 0.269235 0.198742 0.000311 0.465502 0.464347 0.464398 0.000031 0.435398 0.444835 0.437832 0.000028 0.180849 0.278430 0.218174 0.000679 0.148082 0.260039 0.179311 0.000683 0.458110 0.456989 0.457627 0.000058 0.472893 0.471704 0.471168 0.000063 0.430384 0.439133 0.433681 0.000052 0.440412 0.450538 0.441983 0.000057 1000.520000 1000.560000 999.734000 292.366295 1044.450000 1037.260000 1040.606967 270.622242 7955.030000 7962.180000 7959.659033 532.610696
48 0.162527 0.269745 0.197022 0.000323 0.465764 0.463874 0.464429 0.000031 0.435440 0.444461 0.437688 0.000027 0.181116 0.286121 0.216351 0.000711 0.143938 0.253368 0.177692 0.000698 0.457977 0.456686 0.457719 0.000058 0.473552 0.471062 0.471138 0.000064 0.430291 0.439630 0.433582 0.000052 0.440590 0.449292 0.441794 0.000057 995.650000 999.630000 999.359400 300.730799 1042.330000 1039.680000 1040.862833 274.383024 7962.020000 7960.690000 7959.777767 536.489695
49 0.161646 0.268041 0.195136 0.000324 0.464803 0.464037 0.464422 0.000030 0.434487 0.444438 0.437494 0.000027 0.179922 0.279304 0.214351 0.000699 0.143369 0.256778 0.175922 0.000715 0.457946 0.456917 0.457696 0.000058 0.471660 0.471158 0.471149 0.000063 0.430144 0.439155 0.433361 0.000051 0.438831 0.449720 0.441626 0.000057 997.810000 1004.440000 999.093667 303.855980 1043.720000 1036.720000 1041.106000 279.411749 7958.470000 7958.840000 7959.800333 538.873190
50 0.158840 0.267714 0.193465 0.000318 0.465829 0.464211 0.464424 0.000030 0.435130 0.444561 0.437328 0.000027 0.177677 0.291563 0.212933 0.000691 0.140002 0.243865 0.173997 0.000701 0.459321 0.457761 0.457692 0.000058 0.472336 0.470662 0.471157 0.000063 0.431157 0.441141 0.433216 0.000051 0.439103 0.447982 0.441441 0.000057 998.920000 1001.670000 998.722267 309.435117 1041.900000 1036.580000 1041.204767 285.374395 7959.180000 7961.750000 7960.072967 554.776047
51 0.158520 0.263261 0.191690 0.000316 0.464646 0.463046 0.464496 0.000030 0.434033 0.443067 0.437215 0.000027 0.176584 0.276424 0.211149 0.000698 0.140455 0.250097 0.172231 0.000700 0.457170 0.455763 0.457822 0.000058 0.472121 0.470328 0.471170 0.000063 0.429111 0.437829 0.433155 0.000052 0.438955 0.448305 0.441276 0.000057 996.100000 998.220000 998.397100 315.629841 1045.160000 1038.070000 1041.368500 289.567041 7958.740000 7963.710000 7960.234400 567.676666
52 0.156389 0.262890 0.190270 0.000311 0.465005 0.463146 0.464602 0.000031 0.434143 0.443120 0.437169 0.000027 0.173859 0.276284 0.210015 0.000683 0.138919 0.249496 0.170525 0.000686 0.458482 0.456242 0.457924 0.000059 0.471528 0.470050 0.471281 0.000065 0.430020 0.438246 0.433133 0.000052 0.438267 0.447994 0.441205 0.000058 996.340000 1001.380000 998.095733 325.903816 1043.000000 1035.120000 1041.563900 294.694948 7960.660000 7963.500000 7960.340367 581.838965
53 0.154212 0.259283 0.188778 0.000308 0.465433 0.463884 0.464687 0.000031 0.434311 0.443424 0.437096 0.000027 0.171602 0.276566 0.208517 0.000658 0.136822 0.242001 0.169039 0.000695 0.457799 0.457187 0.457945 0.000059 0.473068 0.470582 0.471429 0.000064 0.429179 0.439125 0.433002 0.000052 0.439443 0.447724 0.441190 0.000057 996.580000 1003.880000 997.948200 331.995271 1042.690000 1036.500000 1041.771133 303.504382 7960.730000 7959.620000 7960.280667 599.885073
54 0.152385 0.259546 0.187390 0.000313 0.465685 0.464720 0.464663 0.000031 0.434355 0.444202 0.436936 0.000028 0.170768 0.276480 0.207535 0.000656 0.134002 0.242611 0.167245 0.000690 0.459749 0.457125 0.457859 0.000058 0.471621 0.472315 0.471467 0.000064 0.430851 0.439060 0.432827 0.000052 0.437859 0.449344 0.441045 0.000058 996.160000 997.030000 997.514667 338.639088 1043.100000 1041.850000 1042.081067 306.789691 7960.740000 7961.120000 7960.404267 606.530184
55 0.150739 0.259417 0.185676 0.000329 0.465939 0.463912 0.464702 0.000031 0.434419 0.443462 0.436799 0.000027 0.168864 0.279094 0.205933 0.000685 0.132615 0.239739 0.165420 0.000704 0.459685 0.455339 0.457872 0.000060 0.472192 0.472484 0.471532 0.000063 0.430603 0.437715 0.432678 0.000053 0.438234 0.449210 0.440921 0.000057 996.300000 999.140000 997.200000 346.886208 1043.040000 1036.360000 1042.015800 318.814168 7960.660000 7964.500000 7960.784200 620.444804
56 0.148769 0.257399 0.183434 0.000326 0.465409 0.464194 0.464779 0.000031 0.433745 0.443515 0.436644 0.000027 0.165888 0.272160 0.203592 0.000696 0.131649 0.242638 0.163276 0.000698 0.458323 0.457258 0.457972 0.000059 0.472496 0.471130 0.471586 0.000063 0.429079 0.438749 0.432534 0.000053 0.438412 0.448281 0.440755 0.000057 996.960000 1001.570000 996.960633 350.900411 1041.990000 1036.260000 1042.231100 321.385787 7961.050000 7962.170000 7960.808267 618.647826
57 0.147349 0.256816 0.181451 0.000328 0.464998 0.464373 0.464748 0.000031 0.433233 0.443617 0.436418 0.000027 0.166437 0.266632 0.201430 0.000709 0.128261 0.247000 0.161471 0.000705 0.458257 0.457720 0.457925 0.000059 0.471739 0.471026 0.471571 0.000064 0.429075 0.438611 0.432275 0.000053 0.437392 0.448623 0.440561 0.000056 998.630000 1000.740000 996.831633 349.229537 1044.180000 1040.420000 1042.389800 317.761754 7957.190000 7958.840000 7960.778567 611.934420
58 0.145649 0.254197 0.179396 0.000326 0.465382 0.464541 0.464814 0.000031 0.433409 0.443506 0.436273 0.000027 0.163014 0.268107 0.198835 0.000714 0.128283 0.240286 0.159956 0.000693 0.459179 0.457570 0.457995 0.000059 0.471585 0.471512 0.471634 0.000064 0.429562 0.438623 0.432079 0.000052 0.437255 0.448389 0.440466 0.000057 994.710000 999.870000 996.400300 333.015875 1044.470000 1042.140000 1042.553833 312.821500 7960.820000 7957.990000 7961.045867 593.713563
59 0.143826 0.248680 0.177513 0.000318 0.465025 0.464300 0.464898 0.000031 0.432905 0.442738 0.436160 0.000027 0.160509 0.268316 0.196438 0.000691 0.127143 0.229044 0.158587 0.000681 0.459291 0.458304 0.458055 0.000059 0.470759 0.470296 0.471742 0.000063 0.429413 0.439305 0.431893 0.000052 0.436397 0.446171 0.440426 0.000056 996.480000 1000.020000 996.285067 313.941606 1042.750000 1043.510000 1042.532733 310.845329 7960.770000 7956.470000 7961.182200 577.560640
60 0.141886 0.250671 0.175611 0.000317 0.465195 0.462832 0.464866 0.000031 0.432864 0.441616 0.435941 0.000027 0.159831 0.264658 0.194292 0.000689 0.123941 0.236684 0.156929 0.000667 0.459158 0.455614 0.458069 0.000059 0.471232 0.470051 0.471663 0.000063 0.429225 0.436519 0.431691 0.000052 0.436503 0.446714 0.440190 0.000056 997.250000 992.140000 996.191167 308.645415 1044.820000 1043.710000 1042.723267 314.084642 7957.930000 7964.150000 7961.085567 577.347832
61 0.139826 0.247375 0.174040 0.000321 0.465168 0.463323 0.464935 0.000030 0.432634 0.441728 0.435846 0.000027 0.155802 0.267850 0.192446 0.000701 0.123850 0.226900 0.155634 0.000678 0.458966 0.456115 0.458152 0.000059 0.471370 0.470530 0.471718 0.000062 0.428650 0.437289 0.431582 0.000052 0.436618 0.446167 0.440110 0.000055 993.180000 998.210000 995.946067 311.864920 1044.630000 1041.600000 1042.725533 317.031943 7962.190000 7960.190000 7961.328400 588.639873
62 0.138259 0.246980 0.172305 0.000326 0.465285 0.463816 0.464975 0.000030 0.432583 0.442133 0.435708 0.000027 0.152818 0.261605 0.190480 0.000700 0.123699 0.232354 0.154129 0.000707 0.458373 0.456883 0.458143 0.000060 0.472197 0.470749 0.471806 0.000063 0.427818 0.437355 0.431377 0.000053 0.437347 0.446910 0.440039 0.000057 993.330000 999.670000 995.662567 319.621080 1044.110000 1041.020000 1042.882000 321.229099 7962.560000 7959.310000 7961.455433 597.307098
63 0.136841 0.245329 0.170384 0.000322 0.465332 0.464410 0.464976 0.000030 0.432483 0.442502 0.435517 0.000027 0.153897 0.267335 0.188578 0.000712 0.119786 0.223323 0.152189 0.000694 0.459009 0.457648 0.458203 0.000060 0.471654 0.471171 0.471749 0.000062 0.428498 0.438617 0.431240 0.000053 0.436468 0.446386 0.439793 0.000056 994.710000 1003.160000 995.470567 321.171219 1046.610000 1039.880000 1043.204733 321.543878 7958.680000 7956.960000 7961.324700 591.227894
64 0.134769 0.242729 0.168644 0.000323 0.465159 0.463794 0.464963 0.000030 0.432120 0.441688 0.435331 0.000027 0.149032 0.263736 0.186754 0.000720 0.120506 0.221723 0.150534 0.000698 0.458714 0.456461 0.458269 0.000059 0.471604 0.471128 0.471657 0.000062 0.427746 0.437188 0.431117 0.000053 0.436494 0.446187 0.439545 0.000056 996.960000 996.960000 995.365700 319.987157 1045.990000 1042.390000 1043.426233 326.080227 7957.050000 7960.650000 7961.208067 594.059917
65 0.133278 0.242378 0.166884 0.000322 0.465950 0.463687 0.464983 0.000030 0.432682 0.441556 0.435173 0.000027 0.147215 0.261672 0.184701 0.000720 0.119340 0.223084 0.149068 0.000695 0.459287 0.457523 0.458316 0.000058 0.472612 0.469852 0.471650 0.000063 0.428080 0.437938 0.430955 0.000052 0.437285 0.445175 0.439392 0.000057 995.190000 996.620000 995.287633 323.498413 1046.470000 1040.890000 1043.520033 326.981336 7958.340000 7962.490000 7961.192333 590.609995
66 0.131233 0.241794 0.165426 0.000330 0.465357 0.464622 0.464949 0.000030 0.431944 0.442339 0.434997 0.000027 0.146297 0.253060 0.182991 0.000713 0.116168 0.230529 0.147861 0.000717 0.458845 0.458605 0.458321 0.000059 0.471868 0.470639 0.471578 0.000063 0.427591 0.438050 0.430788 0.000052 0.436298 0.446628 0.439206 0.000057 996.470000 997.790000 995.035833 330.352803 1044.970000 1042.590000 1043.772333 338.112459 7958.560000 7959.620000 7961.191833 602.388709
67 0.129272 0.237952 0.163424 0.000335 0.465713 0.464109 0.464987 0.000031 0.432069 0.441493 0.434830 0.000027 0.145260 0.254689 0.181238 0.000744 0.113283 0.221215 0.145611 0.000724 0.459180 0.456580 0.458415 0.000059 0.472245 0.471638 0.471559 0.000063 0.427788 0.436391 0.430697 0.000052 0.436349 0.446596 0.438964 0.000056 995.020000 997.630000 994.677333 335.556921 1045.540000 1038.470000 1044.040433 338.673163 7959.440000 7963.900000 7961.282233 607.177689
68 0.127919 0.237216 0.161514 0.000339 0.466176 0.464051 0.465049 0.000030 0.432350 0.441368 0.434695 0.000027 0.143311 0.255865 0.179097 0.000719 0.112528 0.218566 0.143931 0.000750 0.459683 0.456517 0.458546 0.000058 0.472668 0.471586 0.471551 0.000062 0.428046 0.436452 0.430601 0.000052 0.436654 0.446284 0.438789 0.000055 992.110000 997.510000 994.494400 330.848311 1043.900000 1042.990000 1044.374100 327.614731 7963.990000 7959.500000 7961.131500 595.051623
69 0.127578 0.234417 0.159587 0.000340 0.465182 0.463760 0.465121 0.000030 0.431422 0.440826 0.434568 0.000026 0.143339 0.250319 0.177166 0.000718 0.111817 0.218514 0.142008 0.000739 0.458120 0.457199 0.458699 0.000057 0.472244 0.470322 0.471543 0.000062 0.426642 0.436511 0.430546 0.000050 0.436201 0.445141 0.438590 0.000055 994.110000 995.840000 994.562433 322.377426 1046.870000 1040.770000 1044.666500 317.844858 7959.020000 7963.390000 7960.771067 583.505542
70 0.125948 0.232227 0.157687 0.000327 0.465767 0.464967 0.465131 0.000030 0.431785 0.441693 0.434387 0.000027 0.141286 0.248737 0.175493 0.000713 0.110609 0.215718 0.139881 0.000703 0.459156 0.458572 0.458638 0.000057 0.472379 0.471362 0.471625 0.000062 0.427369 0.437588 0.430323 0.000051 0.436202 0.445797 0.438450 0.000055 991.990000 996.390000 994.456600 325.821348 1044.700000 1040.910000 1044.553567 307.251043 7963.310000 7962.700000 7960.989833 582.449063
71 0.124268 0.230008 0.156399 0.000317 0.464775 0.463927 0.465145 0.000030 0.430724 0.440535 0.434270 0.000027 0.138903 0.247489 0.173895 0.000692 0.109634 0.212527 0.138903 0.000691 0.458828 0.457515 0.458686 0.000055 0.470722 0.470338 0.471604 0.000063 0.426836 0.436512 0.430207 0.000050 0.434613 0.444557 0.438334 0.000055 993.820000 998.800000 994.305633 329.352481 1046.830000 1041.890000 1044.484867 308.288279 7959.350000 7959.310000 7961.209500 586.470361
72 0.123705 0.228403 0.155375 0.000320 0.465548 0.464594 0.465118 0.000031 0.431364 0.440975 0.434143 0.000028 0.138360 0.241098 0.172620 0.000694 0.109050 0.215708 0.138129 0.000694 0.458761 0.458196 0.458585 0.000057 0.472335 0.470992 0.471650 0.000064 0.426721 0.436487 0.429988 0.000052 0.436006 0.445464 0.438298 0.000057 995.620000 994.240000 994.169867 334.082915 1047.260000 1043.280000 1044.643433 316.342423 7957.120000 7962.480000 7961.186700 598.505821
73 0.122594 0.231000 0.154112 0.000323 0.465996 0.464161 0.465108 0.000031 0.431656 0.440845 0.434009 0.000028 0.135465 0.243659 0.170934 0.000707 0.109723 0.218342 0.137291 0.000683 0.459067 0.457337 0.458555 0.000057 0.472924 0.470986 0.471661 0.000064 0.426707 0.435969 0.429793 0.000052 0.436604 0.445721 0.438224 0.000057 993.640000 997.270000 993.950667 340.970492 1046.190000 1040.230000 1044.700000 321.780105 7960.170000 7962.500000 7961.349333 612.489882
74 0.120861 0.225747 0.152549 0.000320 0.466233 0.464127 0.465150 0.000031 0.431696 0.440289 0.433890 0.000028 0.133949 0.241025 0.168821 0.000703 0.107773 0.210468 0.136276 0.000679 0.459200 0.458083 0.458547 0.000057 0.473266 0.470171 0.471752 0.000064 0.426675 0.436377 0.429575 0.000051 0.436717 0.444201 0.438205 0.000057 993.450000 996.510000 993.603533 338.127038 1048.400000 1039.520000 1044.572533 324.082775 7958.150000 7963.970000 7961.823933 616.351977
75 0.118874 0.226528 0.151312 0.000328 0.466367 0.464278 0.465065 0.000031 0.431617 0.440503 0.433690 0.000028 0.133378 0.238277 0.167553 0.000718 0.104371 0.214778 0.135070 0.000663 0.459855 0.457909 0.458504 0.000057 0.472879 0.470648 0.471627 0.000065 0.427207 0.435946 0.429409 0.000051 0.436028 0.445061 0.437971 0.000058 992.200000 993.570000 993.435667 337.189083 1046.860000 1041.130000 1044.476700 322.545500 7960.940000 7965.300000 7962.087633 610.627737
76 0.117821 0.226649 0.149839 0.000323 0.465427 0.464263 0.465110 0.000032 0.430667 0.440502 0.433583 0.000028 0.131844 0.239829 0.165630 0.000698 0.103798 0.213469 0.134048 0.000665 0.459648 0.457961 0.458501 0.000057 0.471206 0.470565 0.471718 0.000066 0.426868 0.436148 0.429214 0.000051 0.434466 0.444855 0.437951 0.000058 991.970000 991.410000 993.302333 342.163094 1048.880000 1040.510000 1044.628767 331.232556 7959.150000 7968.080000 7962.068900 623.517329
77 0.116546 0.223387 0.148522 0.000327 0.466101 0.464273 0.465164 0.000032 0.431145 0.440184 0.433500 0.000028 0.131264 0.240913 0.164076 0.000703 0.101828 0.205861 0.132967 0.000681 0.459177 0.457039 0.458540 0.000057 0.473024 0.471507 0.471789 0.000066 0.426386 0.435426 0.429093 0.000052 0.435904 0.444942 0.437907 0.000058 994.720000 998.700000 993.192133 356.116634 1047.400000 1040.500000 1045.080633 337.394009 7957.880000 7960.800000 7961.727233 636.793505
78 0.115496 0.221264 0.146659 0.000318 0.465531 0.464753 0.465270 0.000032 0.430528 0.440404 0.433409 0.000028 0.130076 0.233666 0.162224 0.000679 0.100915 0.208862 0.131095 0.000685 0.458930 0.458368 0.458726 0.000058 0.472132 0.471138 0.471814 0.000065 0.426044 0.435898 0.429076 0.000052 0.435011 0.444910 0.437742 0.000057 992.090000 996.260000 993.328833 358.482814 1047.140000 1039.840000 1045.295433 337.970991 7960.770000 7963.900000 7961.375733 635.245266
79 0.113989 0.220946 0.145110 0.000320 0.466421 0.463621 0.465315 0.000031 0.431178 0.439354 0.433294 0.000027 0.129367 0.227962 0.160692 0.000692 0.098612 0.213930 0.129529 0.000677 0.459323 0.456834 0.458767 0.000058 0.473519 0.470409 0.471863 0.000064 0.426327 0.433946 0.428959 0.000051 0.436029 0.444761 0.437630 0.000057 994.810000 993.660000 993.383433 359.953029 1047.420000 1038.020000 1045.404467 334.985360 7957.770000 7968.320000 7961.212100 631.685232
80 0.113162 0.218526 0.143872 0.000318 0.466336 0.463612 0.465359 0.000031 0.431019 0.439103 0.433210 0.000027 0.127881 0.231439 0.159389 0.000686 0.098443 0.205612 0.128355 0.000673 0.459219 0.455716 0.458816 0.000058 0.473453 0.471508 0.471902 0.000064 0.426085 0.433288 0.428873 0.000051 0.435952 0.444918 0.437547 0.000056 995.110000 995.990000 993.364933 355.806633 1050.190000 1041.950000 1045.520067 330.575305 7954.700000 7962.060000 7961.115000 609.615473
81 0.111577 0.217538 0.142499 0.000313 0.467010 0.463920 0.465474 0.000030 0.431466 0.439282 0.433176 0.000026 0.125973 0.226525 0.158058 0.000662 0.097182 0.208550 0.126940 0.000665 0.460644 0.458155 0.458975 0.000057 0.473375 0.469686 0.471973 0.000063 0.427177 0.434992 0.428883 0.000050 0.435756 0.443572 0.437470 0.000056 993.560000 996.990000 993.633100 351.371422 1048.240000 1044.830000 1045.732333 332.411148 7958.200000 7958.180000 7960.634567 611.553181
82 0.109854 0.216853 0.141475 0.000316 0.466531 0.464449 0.465530 0.000030 0.430864 0.439690 0.433124 0.000026 0.122721 0.234235 0.157167 0.000661 0.096986 0.199471 0.125782 0.000670 0.460941 0.457555 0.458995 0.000057 0.472122 0.471344 0.472064 0.000063 0.427119 0.435223 0.428813 0.000050 0.434608 0.444157 0.437436 0.000056 993.670000 997.530000 993.742267 357.679604 1045.970000 1042.450000 1045.820367 342.972779 7960.360000 7960.020000 7960.437367 629.072253
83 0.109103 0.214976 0.140124 0.000314 0.466109 0.464797 0.465575 0.000030 0.430408 0.439815 0.433030 0.000026 0.123639 0.228056 0.156159 0.000651 0.094566 0.201896 0.124089 0.000666 0.460020 0.457987 0.459028 0.000058 0.472198 0.471607 0.472122 0.000062 0.426382 0.434994 0.428741 0.000051 0.434435 0.444636 0.437318 0.000055 994.920000 992.990000 994.051267 366.204697 1049.750000 1041.910000 1045.748067 350.014080 7955.330000 7965.100000 7960.200667 633.321836
84 0.107767 0.213876 0.138733 0.000324 0.466266 0.464113 0.465595 0.000030 0.430416 0.439090 0.432909 0.000027 0.120879 0.217871 0.154691 0.000671 0.094655 0.209882 0.122775 0.000683 0.459852 0.457507 0.459049 0.000058 0.472681 0.470720 0.472141 0.000063 0.425955 0.433543 0.428613 0.000052 0.434878 0.444636 0.437205 0.000056 992.820000 995.210000 994.128167 366.607196 1046.000000 1043.130000 1045.745767 359.799688 7961.180000 7961.660000 7960.126067 633.861943
85 0.106821 0.214089 0.137235 0.000328 0.466125 0.464479 0.465583 0.000030 0.430195 0.439440 0.432748 0.000026 0.119448 0.232158 0.152845 0.000705 0.094194 0.196020 0.121624 0.000658 0.460200 0.456579 0.459058 0.000058 0.472051 0.472378 0.472108 0.000061 0.426125 0.434137 0.428437 0.000052 0.434265 0.444742 0.437060 0.000055 990.820000 997.630000 994.099567 357.492518 1047.260000 1046.170000 1045.676600 359.984718 7961.920000 7956.200000 7960.223833 617.440286
86 0.106033 0.211309 0.135572 0.000315 0.465395 0.463471 0.465630 0.000030 0.429458 0.438255 0.432624 0.000026 0.117694 0.221525 0.150966 0.000665 0.094372 0.201093 0.120178 0.000645 0.459217 0.456141 0.459104 0.000056 0.471573 0.470801 0.472156 0.000063 0.425064 0.432679 0.428290 0.000050 0.433853 0.443830 0.436958 0.000056 995.090000 993.650000 994.130533 350.342197 1047.020000 1046.440000 1045.816767 357.499192 7957.890000 7959.910000 7960.052700 607.770158
87 0.104686 0.210216 0.134384 0.000308 0.465635 0.465620 0.465687 0.000030 0.429540 0.440080 0.432557 0.000027 0.116685 0.224028 0.149505 0.000637 0.092687 0.196404 0.119263 0.000625 0.459561 0.459143 0.459171 0.000057 0.471710 0.472097 0.472203 0.000063 0.425273 0.435632 0.428205 0.000051 0.433807 0.444528 0.436909 0.000055 993.100000 993.230000 994.337433 347.411542 1048.420000 1041.610000 1045.958433 358.984489 7958.480000 7965.160000 7959.704133 625.188057
88 0.103786 0.207511 0.133322 0.000309 0.466624 0.465673 0.465670 0.000030 0.430340 0.439856 0.432435 0.000027 0.113408 0.216763 0.148165 0.000660 0.094164 0.198259 0.118480 0.000615 0.459551 0.459070 0.459163 0.000057 0.473697 0.472275 0.472176 0.000064 0.424937 0.434840 0.428063 0.000051 0.435744 0.444873 0.436807 0.000056 992.830000 995.460000 994.235867 351.408835 1049.990000 1044.390000 1046.114300 368.000928 7957.180000 7960.150000 7959.649833 636.301705
89 0.102961 0.207971 0.132212 0.000303 0.466205 0.464405 0.465720 0.000030 0.429881 0.438762 0.432369 0.000026 0.114142 0.229662 0.146498 0.000661 0.091780 0.186281 0.117926 0.000589 0.459627 0.458850 0.459168 0.000057 0.472783 0.469961 0.472271 0.000064 0.425078 0.435931 0.427901 0.000051 0.434683 0.441593 0.436837 0.000056 993.410000 997.490000 994.268633 350.861935 1043.980000 1040.290000 1046.188500 364.610438 7962.610000 7962.220000 7959.542867 630.665484
90 0.101616 0.208316 0.131368 0.000298 0.464785 0.464775 0.465651 0.000030 0.428468 0.439129 0.432222 0.000027 0.111024 0.223966 0.145203 0.000662 0.092208 0.192666 0.117533 0.000570 0.458623 0.457845 0.459026 0.000057 0.470947 0.471704 0.472275 0.000063 0.423863 0.434457 0.427644 0.000052 0.433073 0.443800 0.436801 0.000055 992.960000 993.450000 994.298267 351.164467 1048.560000 1043.100000 1046.165000 375.036504 7958.480000 7963.450000 7959.536733 636.157397
91 0.100988 0.204993 0.130488 0.000299 0.466293 0.464672 0.465650 0.000030 0.429762 0.438704 0.432134 0.000027 0.109707 0.216091 0.143617 0.000662 0.092269 0.193894 0.117359 0.000590 0.459690 0.458536 0.459046 0.000058 0.472895 0.470807 0.472255 0.000064 0.424692 0.434292 0.427503 0.000052 0.434832 0.443116 0.436765 0.000056 990.460000 997.180000 994.369800 352.809894 1046.690000 1039.520000 1046.322200 383.767371 7962.850000 7963.300000 7959.308000 646.019443
92 0.099965 0.205202 0.129712 0.000306 0.465774 0.464991 0.465614 0.000030 0.429193 0.439012 0.432024 0.000027 0.110001 0.213189 0.142479 0.000683 0.089929 0.197214 0.116946 0.000594 0.459027 0.458766 0.458924 0.000059 0.472520 0.471215 0.472304 0.000065 0.424124 0.434208 0.427279 0.000053 0.434261 0.443815 0.436768 0.000057 990.640000 997.250000 994.211300 358.543259 1047.560000 1041.070000 1046.536467 390.740205 7961.800000 7961.680000 7959.252233 654.296357
93 0.098420 0.206259 0.128622 0.000310 0.466112 0.464584 0.465529 0.000031 0.429343 0.438751 0.431838 0.000027 0.107538 0.229419 0.140612 0.000700 0.089303 0.183098 0.116632 0.000597 0.458529 0.458359 0.458847 0.000058 0.473695 0.470809 0.472211 0.000066 0.423430 0.435465 0.427023 0.000052 0.435256 0.442038 0.436653 0.000059 993.720000 996.190000 993.731733 350.873315 1052.830000 1042.040000 1046.766167 400.129120 7953.450000 7961.770000 7959.502100 651.057061
94 0.097996 0.201687 0.127191 0.000299 0.466541 0.463779 0.465623 0.000031 0.429687 0.437570 0.431780 0.000027 0.106085 0.215376 0.138658 0.000670 0.089907 0.187998 0.115725 0.000593 0.459721 0.457186 0.458925 0.000058 0.473362 0.470372 0.472321 0.000066 0.424357 0.433005 0.426898 0.000052 0.435016 0.442135 0.436662 0.000058 992.520000 995.940000 993.653433 355.521262 1049.940000 1042.740000 1047.188100 397.431074 7957.540000 7961.320000 7959.158467 664.140021
95 0.095717 0.199942 0.126340 0.000299 0.465915 0.464276 0.465623 0.000031 0.428895 0.437842 0.431695 0.000027 0.105994 0.213213 0.137308 0.000660 0.085440 0.186670 0.115373 0.000609 0.458978 0.457172 0.458918 0.000057 0.472853 0.471379 0.472329 0.000066 0.423679 0.432776 0.426757 0.000051 0.434111 0.442908 0.436633 0.000058 992.420000 995.820000 993.505867 360.099230 1049.130000 1042.590000 1047.280833 410.847636 7958.450000 7961.590000 7959.213300 682.320314
96 0.094818 0.197918 0.125356 0.000306 0.466170 0.465580 0.465587 0.000030 0.429035 0.438814 0.431564 0.000027 0.103221 0.207131 0.136215 0.000649 0.086415 0.188706 0.114498 0.000626 0.459527 0.458626 0.458912 0.000056 0.472813 0.472534 0.472262 0.000066 0.423896 0.433477 0.426642 0.000050 0.434173 0.444151 0.436486 0.000058 989.540000 994.890000 993.459433 369.488496 1049.290000 1041.900000 1047.649433 418.590222 7961.170000 7963.210000 7958.891133 692.818743
97 0.093251 0.197472 0.123942 0.000313 0.466608 0.464635 0.465631 0.000030 0.429272 0.437919 0.431462 0.000026 0.103115 0.206981 0.134939 0.000661 0.083386 0.187963 0.112946 0.000648 0.460111 0.457687 0.458829 0.000056 0.473105 0.471584 0.472434 0.000064 0.424411 0.432616 0.426440 0.000050 0.434133 0.443222 0.436485 0.000057 993.110000 998.520000 993.501733 372.624920 1050.050000 1046.960000 1048.048533 424.372373 7956.840000 7954.520000 7958.449733 695.109081
98 0.092590 0.197959 0.122435 0.000315 0.466087 0.464702 0.465724 0.000030 0.428737 0.438028 0.431395 0.000027 0.103331 0.207662 0.133485 0.000676 0.081850 0.188256 0.111385 0.000643 0.459728 0.457966 0.458911 0.000055 0.472445 0.471438 0.472537 0.000066 0.424089 0.432936 0.426368 0.000050 0.433386 0.443120 0.436422 0.000058 993.130000 998.360000 993.497033 374.600845 1049.340000 1042.990000 1048.597933 421.660548 7957.530000 7958.650000 7957.905033 690.046049
99 0.092135 0.197980 0.121010 0.000317 0.466161 0.464948 0.465747 0.000030 0.428759 0.438251 0.431273 0.000027 0.102738 0.210408 0.132069 0.000664 0.081532 0.185551 0.109951 0.000639 0.458812 0.457206 0.458968 0.000056 0.473511 0.472690 0.472525 0.000065 0.423204 0.432526 0.426278 0.000050 0.434313 0.443976 0.436268 0.000057 993.470000 999.390000 993.761700 366.139926 1048.760000 1045.040000 1048.714933 417.033689 7957.770000 7955.570000 7957.523367 686.986386
100 0.091386 0.193262 0.119591 0.000302 0.466641 0.464306 0.465809 0.000030 0.429115 0.437201 0.431187 0.000026 0.102911 0.201988 0.130742 0.000604 0.079861 0.184536 0.108441 0.000628 0.460056 0.457688 0.459056 0.000056 0.473225 0.470923 0.472561 0.000064 0.424342 0.432118 0.426224 0.000049 0.433889 0.442285 0.436149 0.000056 994.340000 996.100000 993.708833 357.911040 1048.290000 1042.930000 1048.609433 412.276654 7957.370000 7960.970000 7957.681733 686.950638
101 0.090401 0.191857 0.118425 0.000305 0.466570 0.464637 0.465846 0.000030 0.428953 0.437359 0.431104 0.000027 0.103546 0.191263 0.129812 0.000576 0.077255 0.192450 0.107037 0.000652 0.459817 0.457567 0.459108 0.000055 0.473323 0.471707 0.472585 0.000063 0.424190 0.430937 0.426178 0.000049 0.433716 0.443781 0.436030 0.000056 990.040000 995.880000 993.765267 354.659937 1051.830000 1047.710000 1048.481933 413.445316 7958.130000 7956.410000 7957.752800 686.518939
102 0.089511 0.193275 0.117387 0.000297 0.466574 0.464871 0.465798 0.000030 0.428867 0.437712 0.430957 0.000027 0.101030 0.205581 0.129155 0.000565 0.077992 0.180970 0.105619 0.000631 0.459851 0.458102 0.459071 0.000056 0.473296 0.471640 0.472526 0.000064 0.423969 0.432850 0.426079 0.000050 0.433766 0.442573 0.435835 0.000057 991.950000 997.000000 993.976333 360.839926 1048.430000 1046.530000 1048.408567 414.522737 7959.620000 7956.470000 7957.615100 687.853578
103 0.088672 0.190898 0.116367 0.000294 0.466638 0.465378 0.465752 0.000030 0.428841 0.437930 0.430814 0.000026 0.100131 0.202112 0.128707 0.000550 0.077213 0.179684 0.104027 0.000616 0.460103 0.458637 0.459042 0.000056 0.473173 0.472120 0.472462 0.000064 0.424106 0.432984 0.426009 0.000049 0.433577 0.442876 0.435619 0.000056 991.270000 998.670000 993.995200 369.094179 1053.280000 1046.800000 1048.597033 416.060645 7955.450000 7954.530000 7957.407767 683.959468
104 0.088817 0.188142 0.115588 0.000287 0.466323 0.464243 0.465768 0.000030 0.428572 0.436633 0.430750 0.000026 0.100520 0.198661 0.128263 0.000537 0.077113 0.177624 0.102914 0.000614 0.459455 0.457229 0.459039 0.000055 0.473191 0.471257 0.472498 0.000063 0.423562 0.431372 0.425961 0.000049 0.433583 0.441894 0.435540 0.000056 993.580000 996.270000 993.926700 377.823735 1046.180000 1043.430000 1048.739067 418.758669 7960.240000 7960.300000 7957.334233 680.092302
105 0.088193 0.189251 0.115172 0.000293 0.466529 0.464574 0.465744 0.000031 0.428696 0.437042 0.430687 0.000027 0.100389 0.193943 0.127991 0.000548 0.075997 0.184558 0.102352 0.000626 0.459283 0.458861 0.459026 0.000057 0.473776 0.470286 0.472463 0.000064 0.423393 0.432370 0.425922 0.000050 0.433998 0.441714 0.435452 0.000057 994.450000 995.490000 993.807833 381.934711 1049.400000 1046.120000 1048.684367 430.425307 7956.150000 7958.390000 7957.507800 692.081392
106 0.087567 0.188975 0.114290 0.000288 0.465573 0.464577 0.465786 0.000030 0.427772 0.437016 0.430636 0.000027 0.100431 0.195360 0.127281 0.000559 0.074703 0.182589 0.101299 0.000600 0.458299 0.457889 0.459037 0.000057 0.472846 0.471264 0.472534 0.000065 0.422513 0.431636 0.425862 0.000050 0.433032 0.442396 0.435410 0.000057 994.460000 994.990000 993.797667 384.002053 1049.940000 1044.720000 1048.369467 432.020271 7955.600000 7960.290000 7957.832867 692.650907
107 0.087031 0.188000 0.113821 0.000291 0.465879 0.464735 0.465783 0.000030 0.427995 0.437061 0.430587 0.000027 0.099569 0.194131 0.126718 0.000558 0.074494 0.181869 0.100923 0.000606 0.459492 0.457801 0.459035 0.000058 0.472266 0.471668 0.472532 0.000064 0.423500 0.431434 0.425803 0.000050 0.432489 0.442688 0.435371 0.000056 992.320000 997.510000 993.885933 389.050926 1051.520000 1044.600000 1048.738900 444.325162 7956.160000 7957.890000 7957.375167 702.845676
108 0.086455 0.188140 0.113028 0.000279 0.466036 0.463443 0.465788 0.000031 0.428077 0.435913 0.430512 0.000027 0.098216 0.191627 0.126027 0.000553 0.074693 0.184653 0.100029 0.000572 0.459177 0.457199 0.459048 0.000058 0.472894 0.469687 0.472528 0.000064 0.423081 0.430642 0.425746 0.000051 0.433074 0.441184 0.435278 0.000056 992.690000 995.020000 993.990200 395.661515 1051.250000 1044.170000 1048.943400 441.577403 7956.060000 7960.810000 7957.066400 709.056847
109 0.085189 0.187503 0.112735 0.000287 0.465755 0.463823 0.465776 0.000032 0.427699 0.436191 0.430472 0.000028 0.097738 0.198969 0.125775 0.000561 0.072641 0.176036 0.099695 0.000583 0.458793 0.457605 0.458961 0.000058 0.472717 0.470041 0.472592 0.000066 0.422688 0.431741 0.425642 0.000052 0.432709 0.440641 0.435303 0.000058 995.720000 996.690000 993.954967 402.396167 1050.120000 1050.460000 1049.141433 453.783592 7954.160000 7952.850000 7956.903600 734.046550
110 0.084510 0.185824 0.112347 0.000284 0.466141 0.463940 0.465809 0.000031 0.427978 0.436128 0.430463 0.000028 0.096662 0.199742 0.125515 0.000565 0.072358 0.171905 0.099179 0.000581 0.458737 0.457830 0.458965 0.000059 0.473545 0.470050 0.472652 0.000065 0.422529 0.432021 0.425620 0.000052 0.433426 0.440235 0.435305 0.000056 989.400000 990.660000 994.152833 408.874868 1052.950000 1047.090000 1049.081133 464.138394 7957.650000 7962.250000 7956.766033 736.298300
111 0.083231 0.186619 0.111452 0.000287 0.466181 0.465305 0.465822 0.000031 0.427886 0.437437 0.430385 0.000028 0.095633 0.202564 0.124621 0.000565 0.070830 0.170675 0.098283 0.000593 0.459124 0.458009 0.458918 0.000060 0.473238 0.472602 0.472726 0.000064 0.422775 0.432465 0.425488 0.000053 0.432997 0.442409 0.435281 0.000056 992.940000 994.180000 994.349667 413.470488 1052.090000 1048.900000 1048.896500 463.781339 7954.970000 7956.920000 7956.753833 741.189244
112 0.081747 0.190552 0.110714 0.000298 0.466387 0.463402 0.465871 0.000031 0.427923 0.436117 0.430355 0.000027 0.092864 0.198940 0.124032 0.000589 0.070630 0.182164 0.097395 0.000614 0.460122 0.456717 0.458971 0.000060 0.472653 0.470087 0.472771 0.000064 0.423396 0.430939 0.425477 0.000053 0.432451 0.441294 0.435234 0.000056 993.320000 994.880000 994.384733 412.325295 1047.990000 1047.490000 1048.828367 467.816159 7958.690000 7957.630000 7956.786900 747.842719
113 0.080539 0.185036 0.109716 0.000299 0.466987 0.465067 0.465957 0.000031 0.428343 0.437064 0.430333 0.000027 0.091466 0.201135 0.123145 0.000591 0.069612 0.168936 0.096288 0.000633 0.460249 0.457498 0.459003 0.000059 0.473725 0.472636 0.472911 0.000063 0.423371 0.431862 0.425418 0.000052 0.433314 0.442266 0.435249 0.000055 991.710000 997.990000 994.480700 410.663009 1054.110000 1043.940000 1048.838033 466.448891 7954.180000 7958.070000 7956.681267 757.943818
114 0.079416 0.185040 0.108121 0.000309 0.465339 0.465111 0.465961 0.000031 0.426747 0.437104 0.430177 0.000027 0.089541 0.199877 0.121866 0.000621 0.069291 0.170203 0.094377 0.000630 0.459150 0.458610 0.458931 0.000058 0.471527 0.471613 0.472992 0.000063 0.422189 0.432736 0.425224 0.000052 0.431304 0.441472 0.435131 0.000056 992.650000 996.790000 994.389933 407.164823 1051.110000 1045.150000 1048.950067 464.347387 7956.240000 7958.060000 7956.660000 751.375380
115 0.078908 0.181378 0.106754 0.000305 0.465765 0.465253 0.465954 0.000030 0.427079 0.436866 0.430034 0.000027 0.089300 0.201917 0.120265 0.000637 0.068516 0.160838 0.093244 0.000595 0.458464 0.458576 0.458984 0.000058 0.473065 0.471931 0.472924 0.000062 0.421548 0.432910 0.425112 0.000051 0.432610 0.440822 0.434956 0.000055 992.640000 998.450000 994.221400 399.138152 1050.440000 1045.850000 1049.315133 454.844069 7956.920000 7955.700000 7956.463467 741.419553
116 0.078425 0.180079 0.105578 0.000304 0.466421 0.465398 0.466029 0.000031 0.427622 0.436866 0.429984 0.000027 0.088794 0.190097 0.118660 0.000643 0.068055 0.170061 0.092496 0.000583 0.459246 0.457674 0.459073 0.000058 0.473596 0.473121 0.472984 0.000061 0.422201 0.430916 0.425032 0.000052 0.433042 0.442815 0.434935 0.000055 992.340000 993.790000 994.057067 395.366393 1052.420000 1042.660000 1049.529233 439.326456 7955.240000 7963.550000 7956.413700 741.295365
117 0.077307 0.181404 0.104405 0.000304 0.466145 0.464493 0.466046 0.000030 0.427261 0.436184 0.429882 0.000026 0.086438 0.189043 0.116938 0.000653 0.068176 0.173765 0.091873 0.000568 0.459088 0.457346 0.459084 0.000058 0.473201 0.471640 0.473009 0.000062 0.421823 0.430516 0.424869 0.000051 0.432699 0.441853 0.434896 0.000054 993.340000 995.340000 993.869567 392.540411 1052.540000 1047.030000 1049.726967 432.252992 7954.120000 7957.630000 7956.403467 733.298622
118 0.076410 0.178728 0.103568 0.000295 0.466220 0.465523 0.466069 0.000030 0.427239 0.436843 0.429819 0.000027 0.086505 0.198270 0.115499 0.000621 0.066315 0.159185 0.091637 0.000570 0.458536 0.458207 0.459150 0.000058 0.473905 0.472840 0.472989 0.000062 0.421333 0.432213 0.424785 0.000051 0.433146 0.441474 0.434854 0.000055 995.060000 996.670000 993.481667 394.695002 1049.130000 1048.850000 1049.956900 428.504955 7955.810000 7954.480000 7956.561433 733.373677
119 0.075365 0.178836 0.102739 0.000294 0.466372 0.465304 0.465993 0.000030 0.427271 0.436657 0.429667 0.000027 0.084545 0.196028 0.114669 0.000622 0.066184 0.161643 0.090809 0.000555 0.459551 0.458572 0.459095 0.000058 0.473193 0.472035 0.472891 0.000063 0.422050 0.432318 0.424652 0.000051 0.432492 0.440996 0.434682 0.000055 996.040000 996.970000 993.264133 396.109626 1053.780000 1046.510000 1049.983167 424.905038 7950.180000 7956.520000 7956.752700 741.147544
120 0.075429 0.179385 0.102052 0.000292 0.466050 0.464471 0.466062 0.000031 0.426988 0.435962 0.429661 0.000027 0.084298 0.195127 0.113799 0.000602 0.066559 0.163643 0.090304 0.000570 0.459304 0.457215 0.459130 0.000058 0.472795 0.471727 0.472993 0.000063 0.421804 0.431006 0.424597 0.000052 0.432172 0.440918 0.434724 0.000056 994.950000 994.670000 993.129300 392.992431 1050.570000 1044.990000 1049.978967 428.019941 7954.480000 7960.340000 7956.891733 756.994465
121 0.074974 0.176378 0.101094 0.000291 0.466186 0.465685 0.466006 0.000031 0.427065 0.436754 0.429515 0.000027 0.083539 0.179465 0.112881 0.000602 0.066409 0.173292 0.089308 0.000571 0.459463 0.458712 0.459064 0.000059 0.472909 0.472657 0.472948 0.000064 0.421871 0.430787 0.424446 0.000053 0.432259 0.442721 0.434584 0.000056 994.890000 997.360000 993.184500 400.322028 1049.540000 1049.860000 1049.828467 436.182671 7955.570000 7952.780000 7956.987033 781.947215
122 0.074371 0.175492 0.100379 0.000286 0.466245 0.465020 0.465882 0.000030 0.427058 0.436067 0.429332 0.000027 0.082338 0.186727 0.112060 0.000606 0.066405 0.164258 0.088699 0.000564 0.459231 0.458391 0.458933 0.000059 0.473259 0.471649 0.472830 0.000065 0.421542 0.431225 0.424246 0.000052 0.432573 0.440910 0.434417 0.000057 990.260000 996.930000 992.796333 407.747836 1050.430000 1045.910000 1049.793467 439.516281 7959.310000 7957.160000 7957.410200 795.309301
123 0.073154 0.174545 0.099862 0.000289 0.466401 0.465601 0.465783 0.000031 0.427076 0.436495 0.429191 0.000027 0.081373 0.186274 0.111264 0.000603 0.064934 0.162816 0.088459 0.000571 0.459100 0.459158 0.458765 0.000059 0.473701 0.472044 0.472801 0.000065 0.421327 0.431870 0.424015 0.000052 0.432825 0.441121 0.434366 0.000057 993.590000 996.400000 992.696067 411.034938 1053.100000 1047.280000 1049.848967 443.996195 7953.310000 7956.320000 7957.454967 808.224830
124 0.072350 0.176169 0.099370 0.000295 0.466220 0.465408 0.465769 0.000030 0.426833 0.436484 0.429129 0.000027 0.080264 0.181879 0.110696 0.000612 0.064436 0.170459 0.088045 0.000584 0.459561 0.458809 0.458755 0.000058 0.472879 0.472007 0.472783 0.000064 0.421632 0.431116 0.423949 0.000052 0.432035 0.441852 0.434309 0.000056 993.950000 993.420000 992.544967 408.378893 1054.900000 1043.340000 1050.105767 445.841384 7951.150000 7963.240000 7957.349267 819.449024
125 0.072058 0.174994 0.098620 0.000287 0.466249 0.464546 0.465810 0.000030 0.426830 0.435591 0.429091 0.000027 0.079267 0.181948 0.109940 0.000621 0.064849 0.168041 0.087299 0.000552 0.458362 0.458305 0.458765 0.000059 0.474136 0.470788 0.472854 0.000065 0.420452 0.430669 0.423883 0.000053 0.433207 0.440513 0.434298 0.000056 991.140000 994.410000 992.595833 415.443356 1054.720000 1048.350000 1050.172367 446.002939 7954.140000 7957.240000 7957.231800 832.153725
126 0.071406 0.171374 0.097855 0.000293 0.466251 0.464601 0.465769 0.000030 0.426766 0.435278 0.428978 0.000027 0.078555 0.177839 0.108796 0.000631 0.064258 0.164908 0.086915 0.000558 0.459159 0.458328 0.458716 0.000058 0.473342 0.470875 0.472822 0.000065 0.421099 0.430279 0.423724 0.000052 0.432434 0.440278 0.434231 0.000057 993.020000 991.790000 992.531233 417.961896 1055.080000 1045.100000 1050.348367 452.952078 7951.900000 7963.110000 7957.120400 837.943962
127 0.070793 0.171531 0.096802 0.000296 0.466203 0.464411 0.465799 0.000031 0.426662 0.435123 0.428900 0.000027 0.077512 0.182303 0.107380 0.000665 0.064075 0.160759 0.086224 0.000541 0.458600 0.457857 0.458731 0.000058 0.473807 0.470965 0.472868 0.000064 0.420491 0.430302 0.423596 0.000052 0.432833 0.439944 0.434204 0.000056 988.840000 993.730000 992.454733 417.655769 1055.570000 1048.870000 1050.491767 451.797312 7955.590000 7957.400000 7957.053500 834.789163
128 0.070743 0.172165 0.096038 0.000296 0.465719 0.464828 0.465835 0.000031 0.426221 0.435562 0.428856 0.000027 0.077604 0.182672 0.105928 0.000642 0.063882 0.161658 0.086148 0.000553 0.458085 0.457354 0.458764 0.000059 0.473352 0.472302 0.472907 0.000064 0.420037 0.429886 0.423481 0.000052 0.432405 0.441238 0.434231 0.000056 987.370000 992.840000 992.600333 417.349822 1053.640000 1046.130000 1050.528767 452.458387 7958.990000 7961.030000 7956.870900 826.656874
129 0.070047 0.171206 0.095414 0.000291 0.465857 0.463409 0.465899 0.000030 0.426276 0.434189 0.428851 0.000027 0.076522 0.182487 0.104687 0.000621 0.063571 0.159925 0.086140 0.000548 0.459709 0.454959 0.458855 0.000058 0.472005 0.471860 0.472944 0.000063 0.421391 0.427712 0.423439 0.000052 0.431161 0.440666 0.434263 0.000055 993.770000 994.560000 992.689700 421.535077 1056.200000 1049.690000 1050.928200 457.579138 7950.030000 7955.750000 7956.382100 820.869511
130 0.069755 0.172023 0.095102 0.000291 0.466081 0.464477 0.465897 0.000030 0.426449 0.435231 0.428818 0.000027 0.076383 0.185283 0.104206 0.000625 0.063127 0.158762 0.085999 0.000562 0.458791 0.456638 0.458833 0.000059 0.473371 0.472316 0.472962 0.000063 0.420550 0.429503 0.423370 0.000053 0.432347 0.440960 0.434265 0.000056 994.900000 997.830000 992.616667 426.634086 1049.800000 1046.960000 1051.070733 466.802445 7955.300000 7955.210000 7956.312600 825.580773
131 0.069115 0.171436 0.094560 0.000293 0.465982 0.464479 0.465875 0.000030 0.426295 0.435175 0.428744 0.000026 0.075427 0.181343 0.103474 0.000625 0.062803 0.161529 0.085646 0.000560 0.458996 0.458343 0.458798 0.000059 0.472968 0.470616 0.472952 0.000062 0.420639 0.430643 0.423266 0.000052 0.431951 0.439707 0.434222 0.000054 993.570000 995.650000 992.378233 431.211418 1054.020000 1050.400000 1051.364400 476.798977 7952.410000 7953.950000 7956.257367 822.484376
132 0.068431 0.170108 0.093890 0.000292 0.466944 0.464401 0.465898 0.000030 0.427093 0.434972 0.428697 0.000027 0.075079 0.172880 0.102445 0.000620 0.061783 0.167336 0.085336 0.000555 0.460001 0.456765 0.458780 0.000059 0.473887 0.472037 0.473016 0.000063 0.421509 0.428377 0.423146 0.000052 0.432677 0.441567 0.434248 0.000055 990.260000 996.800000 992.502733 432.540968 1052.880000 1046.740000 1051.367333 485.775402 7956.860000 7956.460000 7956.129933 831.038440
133 0.067171 0.169297 0.093444 0.000291 0.466516 0.464354 0.465948 0.000031 0.426581 0.434848 0.428698 0.000027 0.073409 0.178893 0.101694 0.000605 0.060932 0.159701 0.085193 0.000565 0.459540 0.457640 0.458895 0.000059 0.473491 0.471068 0.473001 0.000064 0.420927 0.429765 0.423175 0.000052 0.432235 0.439932 0.434220 0.000055 992.940000 993.040000 992.494967 428.852138 1053.510000 1046.640000 1051.357633 494.313657 7953.550000 7960.320000 7956.147400 836.977509
134 0.066512 0.168719 0.092931 0.000285 0.467136 0.464350 0.465930 0.000031 0.427074 0.434787 0.428630 0.000027 0.072157 0.179934 0.101106 0.000583 0.060867 0.157505 0.084757 0.000559 0.459208 0.456985 0.458894 0.000060 0.475065 0.471714 0.472966 0.000065 0.420503 0.429280 0.423115 0.000053 0.433645 0.440293 0.434145 0.000057 992.440000 998.050000 992.402267 436.135775 1052.520000 1046.760000 1051.720400 499.012810 7955.040000 7955.190000 7955.877333 849.692356
135 0.066197 0.166659 0.092364 0.000290 0.466499 0.464432 0.465986 0.000031 0.426469 0.434654 0.428623 0.000027 0.072164 0.179550 0.100526 0.000592 0.060230 0.153768 0.084202 0.000568 0.458629 0.457886 0.458934 0.000059 0.474370 0.470978 0.473037 0.000064 0.419982 0.430052 0.423093 0.000053 0.432956 0.439257 0.434154 0.000056 993.280000 991.040000 992.287633 441.830928 1051.860000 1050.040000 1051.757333 516.879160 7954.860000 7958.920000 7955.955033 861.696742
136 0.065361 0.167144 0.091514 0.000294 0.467658 0.465568 0.466034 0.000030 0.427428 0.435726 0.428582 0.000027 0.070692 0.171818 0.099710 0.000604 0.060029 0.162470 0.083318 0.000564 0.460953 0.459073 0.458981 0.000059 0.474362 0.472063 0.473087 0.000064 0.421927 0.430348 0.423054 0.000052 0.432929 0.441104 0.434110 0.000056 990.950000 992.340000 992.594467 447.621387 1054.210000 1046.230000 1051.318000 521.855804 7954.840000 7961.430000 7956.087533 860.827077
137 0.064491 0.165248 0.090484 0.000291 0.466978 0.464275 0.466043 0.000030 0.426730 0.434373 0.428487 0.000027 0.069610 0.180082 0.098662 0.000632 0.059371 0.150413 0.082307 0.000548 0.460368 0.456971 0.459023 0.000058 0.473589 0.471580 0.473063 0.000063 0.421292 0.429282 0.422987 0.000051 0.432167 0.439463 0.433987 0.000055 992.650000 995.400000 992.832433 453.436680 1053.480000 1047.370000 1050.967333 513.046513 7953.870000 7957.230000 7956.200233 850.388961
138 0.064215 0.167284 0.089846 0.000290 0.465987 0.465091 0.466112 0.000030 0.425810 0.435310 0.428486 0.000027 0.070039 0.174803 0.097662 0.000611 0.058391 0.159764 0.082031 0.000558 0.459381 0.458225 0.459178 0.000058 0.472594 0.471957 0.473047 0.000063 0.420447 0.429883 0.423026 0.000051 0.431173 0.440738 0.433946 0.000055 992.550000 993.920000 993.089300 449.276735 1055.840000 1048.020000 1050.331500 490.496527 7951.610000 7958.060000 7956.579200 834.333104
139 0.063397 0.164575 0.089380 0.000289 0.466856 0.465024 0.466119 0.000030 0.426510 0.434979 0.428445 0.000026 0.068756 0.180162 0.096980 0.000611 0.058037 0.148987 0.081780 0.000550 0.460997 0.457653 0.459198 0.000057 0.472715 0.472395 0.473040 0.000064 0.421773 0.429904 0.422976 0.000050 0.431247 0.440054 0.433914 0.000056 992.780000 997.290000 993.535333 448.860827 1056.120000 1046.180000 1050.156500 480.276452 7951.100000 7956.530000 7956.308167 815.751525
140 0.063652 0.162813 0.088885 0.000289 0.465854 0.464623 0.466145 0.000030 0.425634 0.434442 0.428419 0.000027 0.069244 0.167477 0.096188 0.000608 0.058060 0.158149 0.081581 0.000564 0.459478 0.458086 0.459297 0.000058 0.472229 0.471160 0.472993 0.000065 0.420455 0.429025 0.422987 0.000051 0.430812 0.439859 0.433852 0.000057 995.500000 993.280000 993.382367 445.588568 1054.790000 1048.460000 1049.985533 477.190710 7949.710000 7958.260000 7956.632100 819.217838
141 0.062763 0.166448 0.088425 0.000299 0.466096 0.465285 0.466156 0.000031 0.425762 0.435401 0.428383 0.000027 0.069201 0.179901 0.095493 0.000625 0.056324 0.152995 0.081357 0.000586 0.459050 0.458013 0.459348 0.000058 0.473142 0.472556 0.472963 0.000066 0.420065 0.430202 0.422963 0.000051 0.431460 0.440600 0.433803 0.000058 993.630000 992.040000 993.506667 444.044514 1046.110000 1046.670000 1050.029667 466.460054 7960.260000 7961.290000 7956.463667 804.205551
142 0.061965 0.163334 0.087707 0.000297 0.466215 0.464894 0.466124 0.000031 0.425790 0.434738 0.428283 0.000027 0.068826 0.172697 0.094674 0.000610 0.055104 0.153971 0.080739 0.000584 0.459524 0.457959 0.459371 0.000058 0.472906 0.471829 0.472878 0.000066 0.420454 0.429433 0.422901 0.000051 0.431126 0.440043 0.433664 0.000058 991.820000 993.400000 993.587100 446.041289 1055.920000 1043.590000 1049.926800 467.004111 7952.260000 7963.010000 7956.486100 794.265409
143 0.060888 0.162757 0.087004 0.000288 0.466983 0.465093 0.466175 0.000031 0.426373 0.434859 0.428258 0.000027 0.067936 0.168060 0.093969 0.000583 0.053840 0.157454 0.080040 0.000587 0.460766 0.458568 0.459376 0.000058 0.473199 0.471618 0.472974 0.000066 0.421483 0.429517 0.422835 0.000051 0.431263 0.440202 0.433681 0.000058 994.560000 998.790000 993.585167 453.164933 1049.760000 1047.700000 1049.826367 467.472658 7955.680000 7953.510000 7956.588467 809.608933
144 0.060588 0.161097 0.086483 0.000289 0.466351 0.465097 0.466223 0.000031 0.425775 0.434697 0.428249 0.000027 0.066955 0.167666 0.093604 0.000595 0.054221 0.154527 0.079362 0.000574 0.459003 0.457493 0.459499 0.000059 0.473699 0.472702 0.472947 0.000066 0.419798 0.428510 0.422909 0.000052 0.431751 0.440884 0.433588 0.000058 993.640000 996.790000 993.738633 452.910882 1053.900000 1050.220000 1050.016333 474.882770 7952.460000 7952.990000 7956.245033 819.561718
145 0.059391 0.161918 0.085658 0.000283 0.466295 0.465853 0.466137 0.000031 0.425605 0.435459 0.428089 0.000027 0.066165 0.173035 0.092828 0.000572 0.052616 0.150801 0.078487 0.000578 0.459712 0.459894 0.459336 0.000058 0.472878 0.471811 0.472938 0.000065 0.420358 0.431208 0.422685 0.000051 0.430851 0.439710 0.433493 0.000058 992.920000 998.500000 993.816100 454.356428 1052.340000 1044.710000 1050.177700 476.862164 7954.740000 7956.790000 7956.006200 824.967590
146 0.058962 0.160465 0.085126 0.000291 0.467209 0.464567 0.466177 0.000031 0.426385 0.434156 0.428072 0.000027 0.065618 0.165069 0.092455 0.000597 0.052306 0.155862 0.077796 0.000585 0.461575 0.457433 0.459433 0.000058 0.472844 0.471700 0.472921 0.000066 0.421979 0.428197 0.422735 0.000052 0.430790 0.440116 0.433409 0.000058 997.250000 998.580000 993.866933 466.131105 1055.010000 1045.640000 1050.374833 478.347075 7947.740000 7955.780000 7955.758233 841.672516
147 0.057833 0.160796 0.084015 0.000291 0.467893 0.465902 0.466105 0.000031 0.426887 0.435392 0.427896 0.000027 0.064590 0.168644 0.091407 0.000591 0.051076 0.152949 0.076623 0.000582 0.461169 0.458482 0.459378 0.000058 0.474618 0.473323 0.472833 0.000066 0.421511 0.429498 0.422581 0.000051 0.432264 0.441285 0.433212 0.000058 992.890000 998.380000 993.803767 475.479424 1053.670000 1049.230000 1050.591800 478.777398 7953.440000 7952.390000 7955.604433 843.475043
148 0.057338 0.159201 0.083064 0.000295 0.467044 0.465391 0.466077 0.000031 0.426074 0.434772 0.427776 0.000027 0.062855 0.166942 0.090528 0.000594 0.051821 0.151460 0.075599 0.000587 0.461142 0.458078 0.459319 0.000059 0.472947 0.472704 0.472835 0.000065 0.421313 0.428964 0.422440 0.000052 0.430834 0.440580 0.433112 0.000057 992.360000 994.730000 993.815333 475.614333 1055.050000 1047.860000 1050.708333 485.920078 7952.590000 7957.410000 7955.476333 850.653692
149 0.057054 0.157950 0.082074 0.000299 0.467399 0.465290 0.466038 0.000030 0.426364 0.434556 0.427642 0.000027 0.063035 0.165190 0.089646 0.000606 0.051072 0.150711 0.074502 0.000594 0.459906 0.459171 0.459274 0.000057 0.474892 0.471410 0.472802 0.000066 0.420219 0.429773 0.422311 0.000050 0.432510 0.439340 0.432972 0.000058 993.260000 994.100000 994.187767 457.686907 1051.960000 1047.150000 1050.895567 488.655051 7954.780000 7958.750000 7954.916667 834.749905
150 0.056366 0.156836 0.081256 0.000297 0.466452 0.465241 0.466016 0.000030 0.425443 0.434401 0.427540 0.000027 0.062922 0.166010 0.089039 0.000626 0.049810 0.147663 0.073473 0.000574 0.459405 0.457902 0.459172 0.000059 0.473499 0.472580 0.472859 0.000066 0.419757 0.428713 0.422159 0.000052 0.431130 0.440088 0.432921 0.000057 994.850000 995.560000 994.406333 445.939476 1053.120000 1048.140000 1050.996167 488.907440 7952.030000 7956.300000 7954.597500 835.236840
151 0.056047 0.154968 0.080704 0.000291 0.466458 0.464532 0.466056 0.000030 0.425417 0.433576 0.427521 0.000027 0.061814 0.160653 0.088223 0.000624 0.050279 0.149283 0.073185 0.000563 0.459961 0.457532 0.459192 0.000058 0.472954 0.471533 0.472920 0.000065 0.420146 0.427844 0.422095 0.000051 0.430687 0.439308 0.432946 0.000057 994.250000 999.540000 994.676700 440.629803 1053.620000 1045.130000 1051.280667 490.335903 7952.130000 7955.330000 7954.042633 842.674519
152 0.055846 0.155562 0.080110 0.000293 0.466490 0.464546 0.466165 0.000030 0.425425 0.433647 0.427559 0.000026 0.061821 0.166250 0.087474 0.000622 0.049871 0.144875 0.072745 0.000564 0.459178 0.456201 0.459302 0.000058 0.473802 0.472890 0.473028 0.000064 0.419442 0.427206 0.422119 0.000052 0.431409 0.440089 0.433000 0.000056 992.830000 998.080000 994.646933 444.282796 1053.640000 1045.850000 1051.428800 493.017029 7953.530000 7956.070000 7953.924267 849.596370
153 0.055495 0.153600 0.079510 0.000286 0.467045 0.463365 0.466101 0.000030 0.425890 0.432388 0.427442 0.000026 0.061708 0.158754 0.086891 0.000604 0.049281 0.148447 0.072129 0.000553 0.460679 0.457356 0.459211 0.000058 0.473411 0.469374 0.472991 0.000064 0.420782 0.427496 0.421979 0.000051 0.430998 0.437281 0.432905 0.000056 990.960000 994.930000 994.700967 446.807603 1052.350000 1047.480000 1051.437867 482.841678 7956.690000 7957.590000 7953.861167 845.210872
154 0.055121 0.155339 0.079261 0.000292 0.467373 0.464412 0.466109 0.000030 0.426148 0.433504 0.427424 0.000026 0.061070 0.168342 0.086764 0.000617 0.049171 0.142337 0.071758 0.000565 0.461475 0.457006 0.459156 0.000057 0.473270 0.471817 0.473062 0.000064 0.421435 0.428139 0.421917 0.000051 0.430861 0.438869 0.432931 0.000056 995.210000 995.490000 994.751767 446.594064 1052.140000 1048.340000 1051.357067 486.595789 7952.650000 7956.170000 7953.891167 850.519277
155 0.054905 0.153986 0.078864 0.000289 0.466613 0.464814 0.466042 0.000030 0.425442 0.433731 0.427324 0.000027 0.060402 0.162958 0.086339 0.000607 0.049407 0.145013 0.071388 0.000562 0.459074 0.457950 0.459092 0.000058 0.474152 0.471677 0.472991 0.000064 0.419207 0.428451 0.421817 0.000051 0.431677 0.439010 0.432831 0.000056 993.450000 1001.570000 994.609667 444.903207 1055.260000 1046.590000 1051.399733 496.361571 7951.290000 7951.840000 7953.990600 863.270082
156 0.054719 0.153298 0.078323 0.000281 0.466199 0.465194 0.466031 0.000030 0.425051 0.434004 0.427260 0.000026 0.060512 0.171474 0.085673 0.000610 0.048926 0.135121 0.070972 0.000537 0.459565 0.458717 0.459107 0.000059 0.472833 0.471670 0.472955 0.000064 0.419659 0.429992 0.421763 0.000052 0.430442 0.438016 0.432757 0.000056 993.580000 994.590000 994.567533 443.596252 1050.440000 1048.260000 1051.118467 496.530496 7955.980000 7957.150000 7954.314000 867.387751
157 0.054062 0.156054 0.078077 0.000288 0.466597 0.465111 0.466053 0.000030 0.425344 0.434205 0.427255 0.000026 0.060122 0.161078 0.085361 0.000622 0.048003 0.151030 0.070793 0.000538 0.459033 0.457643 0.459158 0.000058 0.474162 0.472579 0.472947 0.000066 0.419141 0.427986 0.421779 0.000051 0.431546 0.440424 0.432731 0.000057 989.260000 997.560000 994.311267 442.160293 1050.610000 1046.710000 1051.108200 502.349586 7960.130000 7955.730000 7954.580533 878.154129
158 0.054014 0.153859 0.077608 0.000282 0.466366 0.465080 0.466015 0.000030 0.425131 0.433958 0.427175 0.000026 0.060147 0.161595 0.084617 0.000593 0.047880 0.146122 0.070598 0.000541 0.460917 0.458169 0.459190 0.000058 0.471815 0.471992 0.472841 0.000065 0.420840 0.428511 0.421732 0.000051 0.429421 0.439405 0.432617 0.000056 988.370000 995.340000 994.139000 439.837701 1053.770000 1050.010000 1050.880767 501.736937 7957.860000 7954.650000 7954.980233 869.816213
159 0.053908 0.154406 0.077394 0.000285 0.466925 0.464354 0.466063 0.000030 0.425623 0.433359 0.427196 0.000026 0.060236 0.159968 0.084328 0.000587 0.047580 0.148844 0.070460 0.000566 0.459644 0.457137 0.459207 0.000059 0.474205 0.471571 0.472919 0.000066 0.419704 0.427420 0.421719 0.000052 0.431542 0.439298 0.432674 0.000057 990.680000 996.160000 993.923067 447.341854 1050.520000 1047.510000 1050.939133 510.673515 7958.800000 7956.330000 7955.137800 893.111925
160 0.053753 0.151408 0.076987 0.000279 0.467347 0.464173 0.466093 0.000030 0.425988 0.432896 0.427182 0.000026 0.059882 0.160292 0.084058 0.000573 0.047625 0.142523 0.069917 0.000562 0.459424 0.455900 0.459218 0.000059 0.475270 0.472445 0.472967 0.000066 0.419469 0.426340 0.421702 0.000051 0.432506 0.439453 0.432662 0.000057 991.740000 991.690000 993.939800 457.469872 1048.000000 1047.230000 1050.772567 511.504624 7960.260000 7961.080000 7955.287633 901.171351
161 0.053521 0.153728 0.076841 0.000283 0.467124 0.463484 0.466106 0.000030 0.425764 0.432508 0.427179 0.000026 0.060863 0.166492 0.084176 0.000587 0.046180 0.140964 0.069506 0.000558 0.460282 0.457380 0.459213 0.000059 0.473967 0.469588 0.472998 0.000065 0.420340 0.428291 0.421709 0.000052 0.431188 0.436725 0.432649 0.000057 992.930000 994.140000 993.893767 469.952962 1049.930000 1047.930000 1050.511633 517.448738 7957.140000 7957.930000 7955.594600 917.555319
162 0.053045 0.152790 0.076646 0.000286 0.466611 0.464642 0.466133 0.000031 0.425254 0.433457 0.427184 0.000027 0.060106 0.161424 0.084040 0.000577 0.045984 0.144156 0.069251 0.000577 0.459524 0.458127 0.459191 0.000059 0.473697 0.471156 0.473074 0.000066 0.419583 0.428457 0.421676 0.000052 0.430926 0.438456 0.432692 0.000057 990.990000 996.080000 994.079500 472.534283 1056.170000 1050.420000 1050.352833 528.250766 7952.840000 7953.500000 7955.567667 943.488072
163 0.052978 0.150108 0.076070 0.000281 0.467508 0.466045 0.466171 0.000031 0.426055 0.434451 0.427161 0.000027 0.060052 0.170964 0.083714 0.000577 0.045905 0.129252 0.068427 0.000549 0.460642 0.458254 0.459292 0.000060 0.474374 0.473836 0.473049 0.000066 0.420583 0.429525 0.421734 0.000053 0.431528 0.439378 0.432587 0.000057 993.780000 995.440000 993.920000 478.916075 1053.440000 1043.870000 1050.491767 535.691863 7952.780000 7960.690000 7955.588233 952.624351
164 0.052870 0.151440 0.075789 0.000280 0.467423 0.464455 0.466118 0.000031 0.425968 0.433154 0.427085 0.000027 0.059548 0.161015 0.083740 0.000579 0.046192 0.141864 0.067838 0.000547 0.460928 0.458739 0.459151 0.000060 0.473919 0.470171 0.473085 0.000067 0.420790 0.428967 0.421610 0.000053 0.431146 0.437340 0.432561 0.000058 992.340000 993.200000 993.515000 486.301549 1053.750000 1045.290000 1050.466400 546.086891 7953.910000 7961.510000 7956.018600 962.177306
165 0.051361 0.152705 0.075412 0.000280 0.466924 0.464852 0.466161 0.000031 0.425367 0.433637 0.427086 0.000027 0.057098 0.167126 0.083555 0.000591 0.045624 0.138284 0.067269 0.000539 0.460085 0.459001 0.459231 0.000060 0.473763 0.470703 0.473091 0.000066 0.419786 0.429813 0.421663 0.000053 0.430949 0.437461 0.432508 0.000057 989.730000 992.490000 993.197167 490.956476 1052.600000 1045.990000 1050.544900 548.643140 7957.670000 7961.520000 7956.257933 963.098063
166 0.051058 0.150947 0.075121 0.000276 0.466854 0.466077 0.466181 0.000031 0.425274 0.434564 0.427075 0.000027 0.055871 0.166543 0.082917 0.000567 0.046246 0.135351 0.067325 0.000540 0.459966 0.459410 0.459237 0.000061 0.473742 0.472744 0.473126 0.000066 0.419556 0.430123 0.421605 0.000054 0.430993 0.439005 0.432546 0.000058 996.170000 997.440000 993.080433 501.892795 1053.620000 1045.020000 1050.523200 546.075976 7950.210000 7957.540000 7956.396367 960.493236
167 0.049985 0.149611 0.074791 0.000282 0.466553 0.466385 0.466190 0.000031 0.424896 0.434707 0.427050 0.000027 0.054476 0.145577 0.082497 0.000577 0.045495 0.153645 0.067085 0.000555 0.460358 0.459675 0.459287 0.000060 0.472747 0.473095 0.473094 0.000066 0.419770 0.428265 0.421608 0.000053 0.430022 0.441150 0.432493 0.000057 991.950000 997.810000 993.067500 514.520601 1054.350000 1045.090000 1050.665633 556.611033 7953.700000 7957.100000 7956.266867 990.976655
168 0.049400 0.148854 0.074160 0.000291 0.466407 0.465357 0.466194 0.000031 0.424707 0.433707 0.426991 0.000028 0.053932 0.154231 0.081625 0.000621 0.044868 0.143477 0.066695 0.000549 0.459478 0.458302 0.459266 0.000059 0.473336 0.472413 0.473122 0.000066 0.418924 0.427895 0.421502 0.000053 0.430489 0.439519 0.432479 0.000058 995.030000 995.340000 992.966700 521.369042 1053.950000 1046.780000 1050.985067 555.547239 7951.020000 7957.880000 7956.048233 1002.881222
169 0.048804 0.147266 0.073265 0.000287 0.466315 0.464958 0.466246 0.000031 0.424564 0.433189 0.426948 0.000027 0.052577 0.149105 0.080312 0.000627 0.045031 0.145427 0.066217 0.000533 0.460381 0.458607 0.459328 0.000059 0.472249 0.471309 0.473164 0.000066 0.419601 0.427657 0.421427 0.000052 0.429528 0.438721 0.432469 0.000057 992.780000 994.830000 992.983000 518.793550 1053.800000 1046.580000 1051.084367 545.164688 7953.420000 7958.590000 7955.932633 1001.306665
170 0.048320 0.147828 0.072415 0.000293 0.466937 0.465404 0.466290 0.000031 0.425075 0.433647 0.426903 0.000027 0.051951 0.157700 0.078935 0.000629 0.044689 0.137955 0.065896 0.000546 0.460444 0.458679 0.459494 0.000058 0.473430 0.472129 0.473086 0.000065 0.419595 0.428582 0.421438 0.000052 0.430556 0.438712 0.432367 0.000057 991.640000 995.650000 992.688767 513.550091 1053.790000 1043.960000 1051.356933 532.777470 7954.570000 7960.390000 7955.954300 999.008470
171 0.047902 0.149455 0.071650 0.000294 0.467170 0.465942 0.466312 0.000031 0.425243 0.434293 0.426846 0.000027 0.051951 0.163908 0.077771 0.000629 0.043852 0.135003 0.065529 0.000558 0.460720 0.459701 0.459554 0.000058 0.473620 0.472183 0.473070 0.000066 0.419844 0.430122 0.421376 0.000052 0.430643 0.438465 0.432316 0.000057 988.060000 994.110000 992.366667 502.455878 1052.130000 1044.490000 1051.344000 542.957467 7959.810000 7961.400000 7956.289333 1011.398236
172 0.046984 0.147335 0.071068 0.000291 0.466740 0.466299 0.466284 0.000031 0.424765 0.434403 0.426762 0.000028 0.051430 0.159070 0.076861 0.000622 0.042539 0.135600 0.065275 0.000543 0.460059 0.459144 0.459528 0.000059 0.473422 0.473455 0.473040 0.000066 0.419196 0.429137 0.421262 0.000053 0.430334 0.439669 0.432263 0.000057 990.090000 997.980000 992.241400 505.915241 1054.720000 1046.390000 1051.417733 554.778400 7955.190000 7955.630000 7956.340867 1030.303054
173 0.046344 0.144723 0.070432 0.000293 0.467120 0.466120 0.466327 0.000032 0.425042 0.433980 0.426738 0.000028 0.051075 0.156298 0.076065 0.000622 0.041613 0.133149 0.064799 0.000550 0.460434 0.459206 0.459567 0.000059 0.473806 0.473034 0.473087 0.000067 0.419498 0.428915 0.421217 0.000052 0.430586 0.439046 0.432258 0.000058 990.030000 993.260000 991.644667 511.130442 1049.240000 1051.680000 1051.598533 571.364721 7960.730000 7955.060000 7956.756800 1052.679466
174 0.046046 0.147614 0.069839 0.000300 0.467663 0.465355 0.466369 0.000031 0.425502 0.433580 0.426716 0.000028 0.050754 0.150419 0.075292 0.000619 0.041338 0.144809 0.064386 0.000574 0.461898 0.458948 0.459620 0.000059 0.473429 0.471761 0.473119 0.000067 0.420784 0.428095 0.421187 0.000052 0.430220 0.439065 0.432245 0.000058 988.410000 990.980000 991.417633 519.039584 1053.370000 1045.080000 1051.557900 583.699804 7958.220000 7963.940000 7957.024467 1060.268203
175 0.045898 0.142515 0.068898 0.000286 0.466818 0.464598 0.466375 0.000032 0.424726 0.432390 0.426627 0.000028 0.050972 0.149597 0.074359 0.000592 0.040824 0.135434 0.063437 0.000563 0.460189 0.457513 0.459659 0.000058 0.473448 0.471683 0.473090 0.000066 0.419267 0.426721 0.421129 0.000051 0.430186 0.438058 0.432125 0.000058 990.480000 990.330000 991.206067 518.524285 1053.260000 1049.090000 1051.769700 597.788844 7956.260000 7960.580000 7957.024233 1090.417124
176 0.045782 0.143996 0.068517 0.000287 0.466350 0.465095 0.466341 0.000032 0.424293 0.432986 0.426558 0.000028 0.050393 0.153425 0.074309 0.000593 0.041172 0.134568 0.062725 0.000563 0.460566 0.458282 0.459612 0.000058 0.472134 0.471909 0.473070 0.000068 0.419549 0.427797 0.421081 0.000052 0.429037 0.438174 0.432035 0.000059 994.010000 998.790000 991.066567 511.884022 1052.570000 1049.690000 1051.944800 592.356925 7953.420000 7951.520000 7956.988633 1073.362364
177 0.045254 0.143162 0.068015 0.000281 0.467087 0.465185 0.466394 0.000032 0.424904 0.432983 0.426556 0.000028 0.050072 0.152948 0.073956 0.000592 0.040435 0.133375 0.062074 0.000541 0.460294 0.459353 0.459635 0.000060 0.473881 0.471018 0.473154 0.000067 0.419272 0.428712 0.421067 0.000052 0.430536 0.437254 0.432046 0.000058 990.570000 996.470000 990.944200 513.391791 1053.920000 1048.130000 1051.797667 589.585086 7955.510000 7955.400000 7957.258133 1077.468773
178 0.044940 0.145049 0.067653 0.000278 0.466635 0.465675 0.466418 0.000032 0.424465 0.433613 0.426541 0.000028 0.049178 0.152356 0.073567 0.000576 0.040702 0.137742 0.061739 0.000545 0.460123 0.459400 0.459668 0.000059 0.473146 0.471951 0.473167 0.000067 0.419028 0.428696 0.421058 0.000052 0.429902 0.438530 0.432024 0.000058 991.750000 997.050000 991.063467 516.292239 1049.920000 1045.970000 1051.639033 602.551154 7958.330000 7956.980000 7957.297500 1091.299622
179 0.044171 0.145089 0.067745 0.000283 0.467675 0.464513 0.466521 0.000033 0.425325 0.432571 0.426643 0.000028 0.048639 0.146123 0.073744 0.000597 0.039703 0.144056 0.061746 0.000552 0.460389 0.457249 0.459715 0.000060 0.474961 0.471777 0.473327 0.000068 0.419214 0.426137 0.421118 0.000052 0.431435 0.439005 0.432169 0.000058 991.500000 993.020000 991.431867 514.807325 1052.520000 1047.800000 1051.259833 616.199453 7955.980000 7959.180000 7957.308300 1091.680727
180 0.043688 0.141307 0.067263 0.000283 0.467258 0.464815 0.466551 0.000033 0.424901 0.432464 0.426622 0.000028 0.048118 0.148247 0.073360 0.000582 0.039258 0.134366 0.061165 0.000555 0.460107 0.457526 0.459750 0.000060 0.474410 0.472104 0.473352 0.000068 0.418908 0.426598 0.421111 0.000052 0.430894 0.438330 0.432133 0.000058 991.480000 991.610000 991.474767 515.245961 1052.850000 1046.860000 1051.021733 631.555783 7955.670000 7961.530000 7957.503500 1098.396813
181 0.043176 0.140927 0.066786 0.000285 0.467467 0.464962 0.466616 0.000032 0.425038 0.432558 0.426633 0.000028 0.048010 0.144883 0.072733 0.000582 0.038342 0.136971 0.060839 0.000552 0.459831 0.457651 0.459736 0.000059 0.475103 0.472273 0.473497 0.000068 0.418649 0.426374 0.421035 0.000052 0.431427 0.438742 0.432231 0.000059 992.130000 994.310000 991.626833 525.311466 1047.870000 1047.450000 1050.583000 628.034540 7960.000000 7958.240000 7957.790167 1097.358345
182 0.042403 0.143994 0.066579 0.000297 0.466480 0.466286 0.466594 0.000032 0.424072 0.434057 0.426592 0.000028 0.046148 0.145462 0.072558 0.000610 0.038658 0.142526 0.060600 0.000568 0.459291 0.458996 0.459761 0.000060 0.473669 0.473575 0.473426 0.000068 0.417976 0.427643 0.421041 0.000053 0.430168 0.440470 0.432144 0.000059 988.650000 994.040000 991.793067 533.583335 1051.370000 1045.540000 1050.255033 644.443556 7959.980000 7960.420000 7957.951900 1118.270764
183 0.042319 0.144099 0.065864 0.000293 0.468270 0.466118 0.466580 0.000032 0.425675 0.433916 0.426508 0.000028 0.046962 0.149545 0.071702 0.000597 0.037676 0.138654 0.060027 0.000569 0.461190 0.458751 0.459694 0.000059 0.475350 0.473484 0.473466 0.000067 0.419767 0.427830 0.420895 0.000053 0.431583 0.440001 0.432122 0.000058 989.300000 991.320000 991.814533 532.090472 1051.690000 1049.670000 1050.052100 641.896078 7959.010000 7959.010000 7958.133367 1105.102529
184 0.041773 0.141562 0.065175 0.000291 0.467464 0.464411 0.466616 0.000032 0.424895 0.432126 0.426472 0.000027 0.046484 0.139545 0.070837 0.000591 0.037062 0.143580 0.059512 0.000578 0.459400 0.457536 0.459727 0.000059 0.475527 0.471286 0.473506 0.000067 0.418109 0.425737 0.420838 0.000052 0.431681 0.438515 0.432106 0.000058 989.150000 993.580000 991.800467 542.901412 1053.390000 1046.480000 1050.023567 637.023577 7957.460000 7959.940000 7958.175967 1104.722080
185 0.041371 0.140268 0.064633 0.000291 0.466705 0.465297 0.466600 0.000031 0.424172 0.432794 0.426403 0.000027 0.044917 0.142869 0.070283 0.000585 0.037825 0.137667 0.058983 0.000584 0.458567 0.458417 0.459644 0.000059 0.474843 0.472177 0.473555 0.000066 0.417202 0.426862 0.420708 0.000053 0.431141 0.438726 0.432098 0.000057 990.710000 990.380000 991.706300 534.951069 1053.500000 1046.020000 1049.667367 629.347757 7955.790000 7963.600000 7958.626333 1100.384293
186 0.041618 0.140901 0.064140 0.000284 0.466797 0.466266 0.466611 0.000032 0.424279 0.433730 0.426364 0.000028 0.045368 0.151142 0.069971 0.000582 0.037868 0.130659 0.058310 0.000575 0.460042 0.459513 0.459597 0.000060 0.473551 0.473019 0.473626 0.000065 0.418575 0.428676 0.420635 0.000053 0.429983 0.438783 0.432094 0.000056 991.840000 994.630000 991.656167 531.701597 1052.460000 1046.950000 1049.528033 627.746635 7955.700000 7958.420000 7958.815800 1086.077898
187 0.040869 0.140074 0.064000 0.000291 0.466912 0.466114 0.466624 0.000031 0.424308 0.433510 0.426362 0.000027 0.044813 0.134066 0.069755 0.000594 0.036924 0.146082 0.058245 0.000582 0.459320 0.459133 0.459600 0.000059 0.474504 0.473095 0.473648 0.000065 0.417869 0.426627 0.420615 0.000053 0.430746 0.440394 0.432108 0.000057 991.460000 992.950000 991.379333 528.395674 1048.970000 1040.780000 1049.387867 621.231467 7959.570000 7966.270000 7959.232800 1073.211906
188 0.040629 0.140603 0.063332 0.000285 0.468196 0.465594 0.466629 0.000031 0.425439 0.433095 0.426299 0.000027 0.044163 0.150352 0.069119 0.000603 0.037095 0.130855 0.057546 0.000548 0.460535 0.458841 0.459458 0.000059 0.475856 0.472347 0.473800 0.000065 0.418898 0.427992 0.420424 0.000053 0.431980 0.438198 0.432175 0.000056 990.000000 997.380000 991.443600 532.627026 1050.560000 1044.000000 1049.890267 623.902017 7959.440000 7958.620000 7958.666133 1069.277319
189 0.040359 0.139683 0.062903 0.000284 0.467047 0.464826 0.466600 0.000031 0.424378 0.432312 0.426231 0.000027 0.043882 0.143416 0.068254 0.000591 0.036836 0.135950 0.057552 0.000552 0.459524 0.457125 0.459375 0.000059 0.474569 0.472526 0.473826 0.000065 0.417960 0.425755 0.420263 0.000053 0.430796 0.438869 0.432198 0.000056 993.300000 993.650000 991.393967 526.063503 1054.000000 1048.730000 1050.176867 617.404833 7952.700000 7957.620000 7958.429167 1033.466136
190 0.040084 0.138412 0.062777 0.000290 0.468239 0.464744 0.466598 0.000031 0.425423 0.432111 0.426216 0.000027 0.043281 0.141039 0.067822 0.000606 0.036888 0.135784 0.057732 0.000571 0.460269 0.458014 0.459251 0.000059 0.476209 0.471473 0.473945 0.000065 0.418570 0.426317 0.420108 0.000053 0.432276 0.437904 0.432324 0.000056 989.000000 991.630000 991.602500 535.952083 1052.610000 1047.960000 1049.920433 620.709753 7958.390000 7960.410000 7958.477067 1028.630774
191 0.039804 0.140654 0.062581 0.000295 0.467057 0.466269 0.466535 0.000031 0.424332 0.433708 0.426139 0.000028 0.042671 0.148237 0.067473 0.000601 0.036936 0.133071 0.057688 0.000571 0.459468 0.459405 0.459235 0.000060 0.474646 0.473133 0.473834 0.000065 0.417788 0.428288 0.420059 0.000053 0.430875 0.439127 0.432220 0.000056 990.820000 996.870000 991.708833 537.144026 1053.380000 1041.730000 1049.928867 638.909971 7955.800000 7961.400000 7958.362300 1046.771827
192 0.039381 0.139825 0.062258 0.000289 0.466978 0.465613 0.466529 0.000031 0.424218 0.433034 0.426102 0.000027 0.042838 0.141399 0.067149 0.000592 0.035924 0.138251 0.057367 0.000569 0.458808 0.457746 0.459143 0.000060 0.475147 0.473479 0.473916 0.000065 0.417211 0.426112 0.419944 0.000053 0.431225 0.439957 0.432261 0.000056 986.310000 995.960000 991.665833 541.598484 1052.140000 1046.550000 1050.055667 654.093487 7961.550000 7957.490000 7958.278500 1052.563274
193 0.038694 0.138041 0.061944 0.000293 0.466681 0.464815 0.466569 0.000032 0.423883 0.432138 0.426107 0.000028 0.042377 0.139024 0.066574 0.000607 0.035011 0.137059 0.057315 0.000575 0.459062 0.457906 0.459170 0.000061 0.474301 0.471724 0.473968 0.000065 0.417393 0.426018 0.419911 0.000054 0.430372 0.438257 0.432303 0.000056 989.620000 994.920000 991.715467 538.262350 1050.500000 1043.830000 1050.038000 652.285980 7959.880000 7961.250000 7958.246533 1037.063131
194 0.038448 0.137923 0.061266 0.000289 0.466343 0.465192 0.466488 0.000031 0.423554 0.432465 0.425966 0.000027 0.042460 0.127457 0.065610 0.000574 0.034435 0.148389 0.056921 0.000571 0.459125 0.457817 0.459095 0.000060 0.473562 0.472567 0.473881 0.000064 0.417459 0.424781 0.419747 0.000053 0.429649 0.440149 0.432185 0.000055 993.700000 992.970000 991.481300 530.887451 1050.810000 1046.750000 1050.227167 632.721064 7955.490000 7960.280000 7958.291533 1002.470153
195 0.038416 0.138034 0.061034 0.000284 0.466512 0.464696 0.466474 0.000031 0.423702 0.432030 0.425930 0.000027 0.041950 0.135966 0.065304 0.000575 0.034881 0.140103 0.056763 0.000570 0.459101 0.458384 0.459033 0.000061 0.473922 0.471008 0.473915 0.000063 0.417386 0.426143 0.419661 0.000054 0.430018 0.437917 0.432200 0.000055 993.760000 989.560000 991.484667 534.218325 1051.470000 1046.960000 1050.168033 623.939900 7954.770000 7963.480000 7958.347300 999.994359
196 0.037403 0.135030 0.060551 0.000285 0.466466 0.464894 0.466370 0.000031 0.423559 0.431908 0.425788 0.000028 0.041264 0.140930 0.064834 0.000575 0.033541 0.129130 0.056268 0.000566 0.458384 0.457463 0.458943 0.000061 0.474547 0.472326 0.473796 0.000063 0.416672 0.425810 0.419532 0.000054 0.430446 0.438006 0.432044 0.000055 988.760000 992.560000 991.245367 533.875873 1053.160000 1051.270000 1050.268733 616.375612 7958.080000 7956.170000 7958.485900 978.896451
197 0.037437 0.136908 0.060070 0.000291 0.466861 0.464848 0.466348 0.000032 0.423919 0.432054 0.425721 0.000028 0.040956 0.146559 0.064646 0.000603 0.033918 0.127256 0.055493 0.000563 0.458664 0.457733 0.458842 0.000062 0.475058 0.471963 0.473854 0.000063 0.416894 0.426615 0.419423 0.000055 0.430944 0.437492 0.432018 0.000055 990.220000 992.440000 991.290233 536.419301 1053.540000 1048.440000 1050.243633 623.343586 7956.240000 7959.120000 7958.466133 980.984847
198 0.036509 0.136774 0.059688 0.000298 0.466768 0.465193 0.466307 0.000031 0.423742 0.432351 0.425645 0.000028 0.040008 0.138461 0.064008 0.000609 0.033010 0.135087 0.055369 0.000599 0.458988 0.458098 0.458771 0.000062 0.474548 0.472289 0.473843 0.000063 0.417090 0.426134 0.419295 0.000055 0.430394 0.438568 0.431996 0.000055 989.830000 996.600000 991.332867 540.196435 1055.730000 1047.570000 1050.253133 636.232677 7954.440000 7955.830000 7958.414000 987.809168
199 0.036784 0.135939 0.058985 0.000292 0.468304 0.466427 0.466278 0.000031 0.425152 0.433378 0.425549 0.000027 0.040048 0.139991 0.063291 0.000595 0.033520 0.131887 0.054678 0.000582 0.459148 0.458882 0.458682 0.000061 0.477460 0.473972 0.473874 0.000063 0.417238 0.426993 0.419143 0.000053 0.433066 0.439764 0.431954 0.000055 995.020000 997.120000 991.196567 537.872678 1048.290000 1047.840000 1050.430167 630.296078 7956.690000 7955.040000 7958.373267 972.128988
200 0.036589 0.134403 0.058532 0.000293 0.467819 0.465651 0.466237 0.000031 0.424696 0.432526 0.425467 0.000027 0.039958 0.145991 0.063050 0.000604 0.033220 0.122815 0.054014 0.000573 0.460084 0.458182 0.458661 0.000062 0.475555 0.473120 0.473814 0.000063 0.418071 0.426963 0.419100 0.000055 0.431322 0.438089 0.431834 0.000054 989.950000 992.920000 991.111800 536.852940 1052.860000 1043.170000 1050.421967 632.258807 7957.190000 7963.910000 7958.466233 967.188995
201 0.035960 0.136360 0.058142 0.000292 0.465934 0.465661 0.466205 0.000031 0.422937 0.432731 0.425399 0.000027 0.039070 0.149024 0.062640 0.000596 0.032851 0.123696 0.053645 0.000569 0.458663 0.458432 0.458648 0.000061 0.473206 0.472891 0.473763 0.000063 0.416704 0.427491 0.419047 0.000054 0.429170 0.437971 0.431751 0.000055 990.040000 990.990000 991.257767 533.551556 1056.080000 1047.030000 1050.204567 622.023642 7953.880000 7961.980000 7958.537667 947.005404
202 0.035656 0.135050 0.057691 0.000288 0.466787 0.465839 0.466210 0.000031 0.423674 0.432760 0.425358 0.000027 0.038760 0.141112 0.062306 0.000590 0.032552 0.128988 0.053075 0.000560 0.459283 0.457913 0.458691 0.000062 0.474291 0.473766 0.473728 0.000063 0.417230 0.426233 0.419053 0.000055 0.430117 0.439288 0.431663 0.000055 988.270000 995.290000 991.419267 526.202435 1053.060000 1048.670000 1050.172400 621.239810 7958.670000 7956.040000 7958.408333 938.654205
203 0.035946 0.134695 0.057493 0.000287 0.466591 0.466400 0.466175 0.000031 0.423527 0.433229 0.425307 0.000027 0.038855 0.141359 0.062001 0.000587 0.033036 0.128030 0.052985 0.000566 0.459755 0.458950 0.458691 0.000062 0.473427 0.473850 0.473658 0.000063 0.417665 0.427191 0.419022 0.000055 0.429388 0.439268 0.431591 0.000055 990.670000 995.660000 991.107100 524.772298 1051.740000 1044.390000 1050.188167 616.989483 7957.590000 7959.950000 7958.704733 931.787976
204 0.035390 0.133810 0.057243 0.000285 0.466762 0.463792 0.466143 0.000031 0.423624 0.430794 0.425253 0.000027 0.038665 0.135614 0.061591 0.000578 0.032114 0.132005 0.052894 0.000571 0.459646 0.456475 0.458658 0.000063 0.473878 0.471110 0.473628 0.000063 0.417548 0.424389 0.418951 0.000056 0.429701 0.437199 0.431555 0.000055 990.350000 995.840000 991.070200 533.135735 1051.430000 1047.650000 1050.168133 616.902080 7958.220000 7956.510000 7958.761667 952.963727
205 0.035247 0.132496 0.057034 0.000286 0.466873 0.465601 0.466104 0.000031 0.423711 0.432291 0.425197 0.000027 0.038781 0.137100 0.061177 0.000591 0.031714 0.127891 0.052891 0.000572 0.460011 0.458414 0.458652 0.000063 0.473735 0.472789 0.473555 0.000064 0.417888 0.426282 0.418905 0.000056 0.429533 0.438299 0.431488 0.000055 990.770000 996.480000 990.919433 540.698972 1052.460000 1048.500000 1050.435067 630.755626 7956.770000 7955.020000 7958.645500 983.004474
206 0.034798 0.135622 0.056632 0.000292 0.467447 0.465489 0.466095 0.000031 0.424182 0.432502 0.425149 0.000027 0.037646 0.135320 0.060612 0.000598 0.031950 0.135925 0.052652 0.000576 0.460038 0.457598 0.458555 0.000062 0.474856 0.473380 0.473635 0.000064 0.417799 0.425370 0.418761 0.000054 0.430565 0.439635 0.431537 0.000055 991.520000 997.080000 990.654800 556.711266 1050.850000 1046.370000 1050.526100 629.655740 7957.630000 7956.550000 7958.819100 997.813799
207 0.034403 0.133838 0.056350 0.000297 0.466773 0.465111 0.466107 0.000032 0.423536 0.431984 0.425132 0.000028 0.037293 0.135079 0.060318 0.000605 0.031514 0.132597 0.052381 0.000579 0.458101 0.458057 0.458593 0.000061 0.475445 0.472166 0.473622 0.000066 0.416020 0.425760 0.418765 0.000054 0.431051 0.438209 0.431498 0.000057 991.850000 987.640000 990.814933 558.215685 1052.730000 1046.370000 1050.349967 633.199068 7955.420000 7965.990000 7958.835100 999.367452
208 0.033965 0.132492 0.055592 0.000285 0.467069 0.465076 0.466111 0.000031 0.423758 0.431818 0.425059 0.000027 0.036926 0.141055 0.059494 0.000572 0.031003 0.123929 0.051689 0.000560 0.459562 0.457758 0.458603 0.000060 0.474576 0.472394 0.473618 0.000065 0.417298 0.426088 0.418692 0.000053 0.430218 0.437548 0.431426 0.000057 993.000000 994.810000 990.488533 565.162331 1052.690000 1047.790000 1050.327633 618.969936 7954.310000 7957.400000 7959.183833 983.734993
209 0.034081 0.133848 0.055169 0.000284 0.467278 0.466237 0.466134 0.000031 0.423958 0.432998 0.425038 0.000027 0.036691 0.139286 0.059009 0.000573 0.031471 0.128411 0.051329 0.000554 0.459083 0.458468 0.458700 0.000060 0.475472 0.474007 0.473569 0.000065 0.416844 0.426550 0.418731 0.000053 0.431072 0.439447 0.431345 0.000056 994.420000 995.180000 990.488867 557.335609 1054.140000 1048.670000 1050.556233 617.538282 7951.440000 7956.150000 7958.954900 972.412196
210 0.033236 0.133907 0.054949 0.000284 0.467233 0.465506 0.466153 0.000031 0.423833 0.432346 0.425032 0.000027 0.036915 0.132326 0.058708 0.000567 0.029557 0.135489 0.051190 0.000570 0.459404 0.458178 0.458668 0.000061 0.475062 0.472834 0.473638 0.000065 0.417155 0.425593 0.418671 0.000053 0.430512 0.439099 0.431394 0.000057 991.820000 991.330000 990.483467 564.412509 1051.760000 1048.520000 1050.475733 628.334252 7956.420000 7960.150000 7959.040800 981.534783
211 0.033503 0.130893 0.054718 0.000284 0.467661 0.465874 0.466202 0.000032 0.424245 0.432376 0.425054 0.000027 0.037503 0.137454 0.058581 0.000568 0.029503 0.124332 0.050855 0.000565 0.459241 0.458281 0.458736 0.000061 0.476080 0.473466 0.473668 0.000066 0.417067 0.426199 0.418720 0.000054 0.431423 0.438553 0.431387 0.000057 989.690000 992.070000 990.296567 575.409633 1054.060000 1049.240000 1050.491333 629.814647 7956.250000 7958.690000 7959.212100 1000.088141
212 0.033182 0.132095 0.054559 0.000287 0.467086 0.463894 0.466269 0.000032 0.423696 0.430714 0.425098 0.000028 0.037139 0.135043 0.058591 0.000573 0.029225 0.129148 0.050527 0.000585 0.458793 0.456811 0.458787 0.000062 0.475379 0.470977 0.473750 0.000067 0.416627 0.424634 0.418767 0.000054 0.430764 0.436794 0.431428 0.000057 986.450000 992.060000 990.638833 583.965185 1053.510000 1048.800000 1050.403233 627.021962 7960.040000 7959.140000 7958.957933 1022.448812
213 0.032696 0.131326 0.054128 0.000285 0.466873 0.464765 0.466334 0.000032 0.423456 0.431421 0.425113 0.000028 0.036272 0.133359 0.058439 0.000559 0.029120 0.129293 0.049817 0.000592 0.459588 0.457863 0.458858 0.000061 0.474159 0.471666 0.473810 0.000066 0.417257 0.425413 0.418816 0.000054 0.429655 0.437429 0.431411 0.000057 987.780000 991.410000 990.971267 591.475680 1054.480000 1048.520000 1050.441467 629.286083 7957.740000 7960.070000 7958.587267 1058.348055
214 0.032713 0.132282 0.053946 0.000287 0.467551 0.465876 0.466355 0.000030 0.424067 0.432517 0.425114 0.000027 0.036560 0.124873 0.058493 0.000571 0.028866 0.139691 0.049398 0.000590 0.461145 0.458062 0.458805 0.000060 0.473956 0.473690 0.473904 0.000064 0.418687 0.424743 0.418774 0.000053 0.429447 0.440290 0.431454 0.000055 988.970000 990.290000 991.275933 584.823445 1054.560000 1041.380000 1050.394367 637.763107 7956.470000 7968.330000 7958.329700 1057.951173
215 0.032509 0.131941 0.053741 0.000285 0.466904 0.464762 0.466362 0.000031 0.423464 0.431480 0.425100 0.000027 0.036522 0.145477 0.058362 0.000586 0.028495 0.118405 0.049120 0.000572 0.459188 0.456581 0.458784 0.000061 0.474620 0.472942 0.473940 0.000064 0.416921 0.425471 0.418742 0.000054 0.430008 0.437488 0.431458 0.000055 990.670000 994.520000 991.205200 581.648360 1048.650000 1045.990000 1050.361267 653.414188 7960.680000 7959.490000 7958.433533 1081.113514
216 0.032605 0.129172 0.053501 0.000279 0.467278 0.465003 0.466340 0.000031 0.423811 0.431420 0.425057 0.000027 0.036172 0.133112 0.057946 0.000552 0.029037 0.125232 0.049056 0.000571 0.460171 0.456876 0.458747 0.000061 0.474385 0.473129 0.473934 0.000064 0.417771 0.424500 0.418667 0.000054 0.429850 0.438340 0.431446 0.000056 992.370000 992.970000 991.105933 588.193012 1052.890000 1047.990000 1050.518400 660.638500 7954.740000 7959.040000 7958.375667 1091.340585
217 0.031946 0.128270 0.053191 0.000276 0.466561 0.465243 0.466340 0.000031 0.423099 0.431545 0.425025 0.000027 0.036167 0.138450 0.057582 0.000557 0.027724 0.118090 0.048800 0.000565 0.459136 0.458589 0.458735 0.000061 0.473986 0.471896 0.473945 0.000065 0.416839 0.426575 0.418620 0.000054 0.429360 0.436516 0.431431 0.000056 990.880000 990.160000 990.962667 579.528953 1053.540000 1050.280000 1050.388000 673.034809 7955.580000 7959.560000 7958.649333 1095.206773
218 0.031947 0.125691 0.053090 0.000277 0.467100 0.464291 0.466268 0.000031 0.423585 0.430431 0.424950 0.000027 0.036482 0.126712 0.057462 0.000563 0.027412 0.124670 0.048718 0.000568 0.460181 0.456519 0.458633 0.000061 0.474019 0.472065 0.473902 0.000065 0.417811 0.423538 0.418516 0.000054 0.429358 0.437325 0.431384 0.000056 990.470000 992.690000 991.056200 588.881484 1052.570000 1052.650000 1050.463133 678.581565 7956.960000 7954.660000 7958.480667 1102.753093
219 0.031033 0.128596 0.053079 0.000284 0.467730 0.464300 0.466262 0.000031 0.424060 0.430730 0.424944 0.000027 0.035035 0.124620 0.057357 0.000547 0.027032 0.132571 0.048801 0.000601 0.459808 0.458269 0.458676 0.000061 0.475652 0.470332 0.473848 0.000065 0.417330 0.424904 0.418544 0.000054 0.430790 0.436556 0.431343 0.000057 992.400000 991.510000 990.863533 599.391532 1051.300000 1046.320000 1050.541067 678.000004 7956.300000 7962.170000 7958.595400 1116.328392
220 0.030693 0.128951 0.052767 0.000280 0.467544 0.465845 0.466333 0.000032 0.423858 0.432156 0.424976 0.000028 0.034917 0.125368 0.057307 0.000549 0.026468 0.132534 0.048227 0.000587 0.460582 0.458835 0.458726 0.000061 0.474506 0.472856 0.473940 0.000065 0.418015 0.425488 0.418584 0.000054 0.429702 0.438823 0.431369 0.000057 993.010000 993.840000 991.011200 610.029142 1053.940000 1047.530000 1050.373767 663.991264 7953.050000 7958.630000 7958.615033 1123.086806
221 0.030182 0.130080 0.052337 0.000288 0.466156 0.464939 0.466251 0.000032 0.422559 0.431453 0.424859 0.000028 0.034257 0.133539 0.057026 0.000555 0.026107 0.126620 0.047648 0.000599 0.459110 0.456535 0.458721 0.000061 0.473203 0.473343 0.473781 0.000065 0.416625 0.424236 0.418551 0.000053 0.428493 0.438670 0.431167 0.000057 992.950000 995.190000 990.904567 599.726231 1049.230000 1043.790000 1050.047767 667.139961 7957.820000 7961.020000 7959.047667 1129.680960
222 0.029934 0.130460 0.051777 0.000296 0.467568 0.464590 0.466222 0.000032 0.423804 0.431177 0.424778 0.000028 0.034185 0.138828 0.056961 0.000586 0.025683 0.122092 0.046592 0.000605 0.460380 0.456393 0.458743 0.000061 0.474756 0.472788 0.473701 0.000066 0.417760 0.424636 0.418565 0.000053 0.429848 0.437718 0.430990 0.000058 990.940000 991.310000 990.945633 580.382175 1055.890000 1050.100000 1050.037233 663.995857 7953.170000 7958.590000 7959.017133 1113.358981
223 0.029151 0.127753 0.050991 0.000284 0.467206 0.464917 0.466273 0.000031 0.423400 0.431200 0.424745 0.000027 0.033431 0.139346 0.056271 0.000560 0.024870 0.116160 0.045711 0.000586 0.459980 0.457022 0.458817 0.000060 0.474432 0.472812 0.473729 0.000065 0.417325 0.425254 0.418563 0.000053 0.429476 0.437147 0.430927 0.000057 991.040000 999.590000 991.146000 566.174927 1054.820000 1046.180000 1050.271800 656.637079 7954.140000 7954.230000 7958.582200 1095.132581
224 0.028753 0.124849 0.050514 0.000281 0.467496 0.465252 0.466280 0.000032 0.423622 0.431211 0.424704 0.000027 0.033429 0.128434 0.055929 0.000571 0.024077 0.121265 0.045100 0.000570 0.459706 0.458499 0.458959 0.000061 0.475286 0.472004 0.473602 0.000067 0.417078 0.425492 0.418656 0.000053 0.430165 0.436931 0.430752 0.000058 991.550000 999.260000 991.270900 554.262495 1052.990000 1043.630000 1050.616800 649.223757 7955.460000 7957.110000 7958.112300 1080.071303
225 0.028263 0.129276 0.050350 0.000296 0.466847 0.465057 0.466313 0.000031 0.422989 0.431479 0.424717 0.000027 0.032759 0.138425 0.055675 0.000595 0.023767 0.120127 0.045026 0.000596 0.458953 0.459547 0.459038 0.000060 0.474741 0.470567 0.473589 0.000067 0.416334 0.427435 0.418701 0.000052 0.429643 0.435523 0.430733 0.000058 988.260000 991.500000 991.309033 546.669902 1052.570000 1047.740000 1051.026467 632.636681 7959.170000 7960.760000 7957.664500 1057.771002
226 0.027683 0.126742 0.049761 0.000296 0.467072 0.465144 0.466318 0.000031 0.423133 0.431304 0.424662 0.000027 0.032105 0.129194 0.054895 0.000592 0.023260 0.124290 0.044627 0.000595 0.460250 0.457789 0.459030 0.000060 0.473894 0.472499 0.473607 0.000066 0.417435 0.424930 0.418616 0.000053 0.428831 0.437678 0.430709 0.000058 988.630000 991.540000 991.504733 538.116184 1049.570000 1049.880000 1051.043200 628.869195 7961.800000 7958.580000 7957.452067 1050.994588
227 0.026929 0.127899 0.048961 0.000293 0.466970 0.464793 0.466373 0.000031 0.422966 0.431103 0.424632 0.000027 0.031068 0.128717 0.054092 0.000586 0.022790 0.127081 0.043830 0.000584 0.459835 0.457099 0.459118 0.000059 0.474105 0.472486 0.473627 0.000066 0.416958 0.424261 0.418616 0.000052 0.428973 0.437945 0.430648 0.000057 986.020000 995.810000 991.705367 524.110257 1050.700000 1046.570000 1050.833333 616.970427 7963.280000 7957.620000 7957.461300 1028.931152
228 0.026588 0.126053 0.048648 0.000291 0.467795 0.465429 0.466415 0.000031 0.423674 0.431492 0.424639 0.000027 0.030822 0.124825 0.053990 0.000588 0.022354 0.127280 0.043306 0.000588 0.460864 0.459084 0.459153 0.000059 0.474726 0.471775 0.473678 0.000066 0.417860 0.425658 0.418636 0.000052 0.429489 0.437325 0.430641 0.000058 989.770000 996.350000 991.859667 521.621422 1055.310000 1046.630000 1050.832700 614.773335 7954.920000 7957.020000 7957.307633 1033.794956
229 0.026596 0.127312 0.048013 0.000295 0.468178 0.465132 0.466389 0.000031 0.424019 0.431350 0.424551 0.000027 0.030964 0.129255 0.053236 0.000588 0.022229 0.125368 0.042790 0.000598 0.461180 0.457801 0.459126 0.000059 0.475175 0.472463 0.473652 0.000066 0.418158 0.424947 0.418537 0.000052 0.429881 0.437753 0.430566 0.000057 990.390000 993.660000 991.836133 514.962617 1053.480000 1047.000000 1050.685767 612.759334 7956.130000 7959.340000 7957.478100 1024.340583
230 0.026471 0.124869 0.047294 0.000297 0.467337 0.464209 0.466446 0.000031 0.423250 0.430275 0.424531 0.000027 0.030613 0.128419 0.052463 0.000590 0.022329 0.121319 0.042125 0.000596 0.460037 0.457204 0.459098 0.000058 0.474637 0.471214 0.473793 0.000065 0.417095 0.424326 0.418435 0.000052 0.429406 0.436225 0.430626 0.000056 989.720000 998.050000 991.851267 512.922459 1053.640000 1049.420000 1051.006767 594.827844 7956.640000 7952.530000 7957.141967 1007.153829
231 0.026212 0.123298 0.046726 0.000286 0.466873 0.464819 0.466418 0.000031 0.422807 0.430666 0.424449 0.000027 0.030172 0.122914 0.051729 0.000560 0.022252 0.123681 0.041723 0.000591 0.460440 0.457684 0.459087 0.000057 0.473307 0.471953 0.473749 0.000065 0.417413 0.424207 0.418351 0.000050 0.428201 0.437126 0.430547 0.000057 989.850000 996.190000 991.804467 509.572761 1051.340000 1052.840000 1051.005500 591.635417 7958.810000 7950.970000 7957.190033 1003.724307
232 0.026482 0.125448 0.046609 0.000292 0.467297 0.465117 0.466409 0.000031 0.423216 0.431150 0.424429 0.000027 0.030990 0.123542 0.051786 0.000582 0.021974 0.127353 0.041433 0.000580 0.459911 0.457273 0.459109 0.000059 0.474684 0.472960 0.473710 0.000065 0.417019 0.423900 0.418377 0.000052 0.429413 0.438399 0.430482 0.000057 990.220000 991.500000 991.829467 515.824758 1056.990000 1047.530000 1051.127167 590.204494 7952.790000 7960.970000 7957.043367 1000.877433
233 0.026328 0.121512 0.046233 0.000281 0.467793 0.464746 0.466420 0.000031 0.423647 0.430423 0.424401 0.000027 0.030494 0.131592 0.051391 0.000569 0.022161 0.111432 0.041076 0.000554 0.460828 0.458480 0.459097 0.000059 0.474759 0.471012 0.473744 0.000066 0.417795 0.425791 0.418326 0.000052 0.429499 0.435054 0.430477 0.000057 989.990000 992.370000 991.905400 527.952736 1055.150000 1043.980000 1050.945933 610.861920 7954.860000 7963.650000 7957.148667 1035.000607
234 0.025877 0.124468 0.046066 0.000278 0.467317 0.465134 0.466389 0.000032 0.423173 0.431067 0.424357 0.000028 0.029832 0.136561 0.051208 0.000561 0.021921 0.112376 0.040924 0.000550 0.460367 0.458513 0.459065 0.000059 0.474266 0.471755 0.473713 0.000067 0.417313 0.426317 0.418279 0.000052 0.429032 0.435817 0.430434 0.000058 991.410000 1000.600000 991.646033 546.540992 1050.400000 1048.390000 1050.848567 617.115249 7958.190000 7951.010000 7957.505400 1055.518219
235 0.025783 0.121535 0.045899 0.000276 0.467075 0.465436 0.466469 0.000031 0.422946 0.431046 0.424412 0.000027 0.029600 0.123803 0.051041 0.000563 0.021966 0.119266 0.040757 0.000551 0.459085 0.457182 0.459120 0.000058 0.475066 0.473690 0.473819 0.000067 0.416136 0.423845 0.418312 0.000051 0.429756 0.438248 0.430512 0.000058 984.650000 994.060000 991.577700 560.156453 1057.480000 1050.170000 1050.959033 619.805384 7957.870000 7955.770000 7957.463267 1070.045431
236 0.025581 0.123078 0.045725 0.000277 0.467637 0.465741 0.466466 0.000032 0.423431 0.431474 0.424392 0.000028 0.029590 0.125186 0.050755 0.000555 0.021571 0.120970 0.040694 0.000559 0.460457 0.457328 0.459049 0.000060 0.474817 0.474154 0.473884 0.000067 0.417370 0.424114 0.418219 0.000052 0.429492 0.438835 0.430565 0.000058 987.810000 990.070000 991.614500 571.510614 1053.210000 1048.550000 1051.157867 612.498987 7958.980000 7961.380000 7957.227633 1072.785059
237 0.025065 0.122866 0.045785 0.000285 0.467494 0.465276 0.466392 0.000032 0.423251 0.431035 0.424331 0.000028 0.029071 0.129619 0.050799 0.000585 0.021059 0.116114 0.040770 0.000564 0.459422 0.457050 0.458930 0.000059 0.475565 0.473502 0.473854 0.000067 0.416387 0.424307 0.418117 0.000052 0.430114 0.437763 0.430545 0.000058 987.590000 989.590000 991.580267 567.695466 1050.440000 1045.180000 1051.450567 613.379700 7961.970000 7965.230000 7956.969167 1069.747281
238 0.025219 0.125789 0.045814 0.000289 0.468019 0.465130 0.466438 0.000031 0.423739 0.431196 0.424375 0.000027 0.028603 0.126012 0.050824 0.000589 0.021835 0.125565 0.040803 0.000566 0.460745 0.457461 0.458883 0.000060 0.475292 0.472800 0.473993 0.000066 0.417531 0.424316 0.418077 0.000053 0.429947 0.438076 0.430674 0.000057 993.010000 993.140000 991.556133 563.384169 1056.100000 1044.030000 1051.504200 620.713775 7950.890000 7962.830000 7956.939667 1065.979072
239 0.024464 0.124790 0.045637 0.000295 0.468239 0.465825 0.466434 0.000031 0.423861 0.431721 0.424355 0.000027 0.028924 0.136294 0.050730 0.000606 0.020004 0.113285 0.040545 0.000567 0.460286 0.459259 0.458926 0.000060 0.476192 0.472391 0.473943 0.000065 0.417150 0.426962 0.418106 0.000053 0.430573 0.436481 0.430603 0.000056 989.570000 991.930000 991.457767 556.805414 1058.880000 1041.260000 1051.391133 620.554245 7951.550000 7966.810000 7957.151100 1064.466830
240 0.023895 0.122211 0.045254 0.000287 0.467408 0.464736 0.466492 0.000031 0.423057 0.430483 0.424369 0.000027 0.028220 0.126537 0.050118 0.000594 0.019570 0.117885 0.040390 0.000558 0.460066 0.457864 0.458993 0.000060 0.474750 0.471608 0.473992 0.000066 0.416881 0.424731 0.418106 0.000053 0.429232 0.436235 0.430631 0.000057 987.130000 994.180000 991.050333 561.470220 1054.300000 1048.620000 1051.528667 610.000811 7958.570000 7957.200000 7957.421000 1047.302159
241 0.023755 0.124508 0.044984 0.000292 0.468076 0.465313 0.466509 0.000031 0.423644 0.431232 0.424357 0.000027 0.027748 0.131527 0.049738 0.000595 0.019762 0.117489 0.040231 0.000593 0.460215 0.456966 0.458985 0.000060 0.475938 0.473660 0.474033 0.000064 0.416968 0.424422 0.418060 0.000053 0.430320 0.438043 0.430653 0.000055 988.190000 992.360000 991.131500 567.785936 1055.240000 1046.170000 1051.614067 605.247811 7956.570000 7961.470000 7957.254433 1059.219286
242 0.023503 0.122205 0.044719 0.000293 0.467357 0.466226 0.466510 0.000031 0.422971 0.431824 0.424331 0.000027 0.027766 0.122227 0.049525 0.000577 0.019240 0.122182 0.039913 0.000605 0.459392 0.458832 0.458964 0.000060 0.475321 0.473620 0.474056 0.000065 0.416230 0.425172 0.418020 0.000052 0.429713 0.438476 0.430641 0.000057 987.720000 994.530000 991.013633 570.325725 1054.050000 1045.420000 1051.927000 610.307490 7958.230000 7960.050000 7957.059367 1062.930676
243 0.022604 0.122212 0.044293 0.000295 0.468369 0.465701 0.466519 0.000031 0.423793 0.431352 0.424296 0.000027 0.026741 0.132636 0.049298 0.000593 0.018466 0.111787 0.039288 0.000606 0.460680 0.457726 0.459003 0.000060 0.476059 0.473676 0.474035 0.000065 0.417286 0.425217 0.418033 0.000053 0.430299 0.437487 0.430560 0.000057 989.960000 993.390000 990.830533 579.149293 1054.760000 1051.340000 1052.261267 617.814262 7955.280000 7955.270000 7956.908200 1084.231397
244 0.022537 0.119153 0.043901 0.000292 0.467471 0.465594 0.466572 0.000031 0.422977 0.430950 0.424305 0.000027 0.026766 0.116922 0.048944 0.000581 0.018308 0.121383 0.038858 0.000609 0.459577 0.457492 0.459075 0.000060 0.475364 0.473696 0.474069 0.000064 0.416296 0.423435 0.418062 0.000053 0.429659 0.438464 0.430548 0.000056 993.340000 996.920000 990.659933 585.698785 1054.280000 1048.530000 1052.513167 613.058026 7952.380000 7954.550000 7956.826900 1096.839192
245 0.022145 0.118067 0.043404 0.000295 0.467479 0.464339 0.466566 0.000031 0.422945 0.429711 0.424250 0.000027 0.025917 0.124763 0.048592 0.000592 0.018374 0.111372 0.038217 0.000608 0.460842 0.457981 0.459096 0.000061 0.474116 0.470696 0.474036 0.000063 0.417349 0.424659 0.418046 0.000054 0.428542 0.434763 0.430454 0.000055 985.610000 991.120000 990.686233 591.390265 1053.630000 1047.560000 1052.642600 614.981720 7960.760000 7961.320000 7956.671167 1100.183111
246 0.021912 0.120952 0.042903 0.000296 0.466656 0.465584 0.466632 0.000031 0.422182 0.431120 0.424259 0.000027 0.025514 0.121230 0.048442 0.000609 0.018310 0.120674 0.037363 0.000608 0.459870 0.457705 0.459184 0.000061 0.473443 0.473462 0.474079 0.000062 0.416434 0.424058 0.418110 0.000054 0.427930 0.438183 0.430407 0.000054 989.330000 992.240000 990.614133 592.665303 1057.270000 1050.140000 1052.810767 623.656109 7953.400000 7957.620000 7956.575100 1117.059254
247 0.021361 0.118360 0.042361 0.000295 0.467584 0.466321 0.466676 0.000030 0.422962 0.431525 0.424244 0.000027 0.024713 0.128885 0.047944 0.000617 0.018008 0.107836 0.036777 0.000585 0.461005 0.458682 0.459298 0.000060 0.474163 0.473960 0.474053 0.000062 0.417376 0.425702 0.418163 0.000053 0.428548 0.437348 0.430326 0.000054 988.650000 993.450000 990.717700 602.673269 1054.250000 1045.640000 1052.788333 628.052914 7957.100000 7960.910000 7956.493967 1134.104869
248 0.021104 0.121268 0.041935 0.000296 0.468262 0.465306 0.466615 0.000030 0.423546 0.430902 0.424147 0.000026 0.024224 0.120653 0.047399 0.000627 0.017984 0.121884 0.036471 0.000577 0.459632 0.457685 0.459289 0.000059 0.476892 0.472927 0.473941 0.000063 0.416091 0.423982 0.418100 0.000053 0.431002 0.437823 0.430194 0.000055 986.060000 995.650000 990.766733 612.378238 1052.510000 1048.500000 1052.838900 631.708579 7961.430000 7955.850000 7956.394367 1150.703442
249 0.020867 0.119685 0.041594 0.000300 0.468780 0.464955 0.466596 0.000030 0.423988 0.430428 0.424096 0.000027 0.023695 0.126611 0.046684 0.000627 0.018039 0.112758 0.036504 0.000583 0.461361 0.456968 0.459299 0.000060 0.476198 0.472942 0.473893 0.000064 0.417595 0.423933 0.418037 0.000053 0.430382 0.436924 0.430154 0.000056 990.580000 993.900000 990.681600 612.037649 1048.360000 1052.240000 1052.900733 610.004259 7961.060000 7953.860000 7956.417667 1126.164831
250 0.020570 0.121387 0.041279 0.000298 0.467762 0.464929 0.466639 0.000030 0.423043 0.430575 0.424103 0.000026 0.022991 0.120756 0.045837 0.000610 0.018148 0.122018 0.036721 0.000599 0.460404 0.457896 0.459338 0.000060 0.475121 0.471962 0.473940 0.000062 0.416662 0.424182 0.417988 0.000053 0.429424 0.436968 0.430218 0.000055 988.350000 996.240000 990.322633 616.811858 1052.600000 1045.940000 1052.645767 615.202564 7959.050000 7957.820000 7957.031600 1121.896058
251 0.020223 0.119103 0.040841 0.000300 0.467524 0.464835 0.466635 0.000030 0.422794 0.430262 0.424055 0.000026 0.022638 0.119938 0.045287 0.000614 0.017808 0.118269 0.036395 0.000581 0.460560 0.457087 0.459324 0.000059 0.474488 0.472583 0.473946 0.000063 0.416768 0.423372 0.417920 0.000053 0.428820 0.437151 0.430191 0.000055 989.420000 991.320000 990.046667 608.549527 1056.410000 1051.800000 1052.668900 618.713468 7954.170000 7956.880000 7957.284433 1111.565256
252 0.020145 0.119528 0.040396 0.000300 0.467296 0.465445 0.466652 0.000030 0.422581 0.430853 0.424026 0.000026 0.022611 0.124651 0.044521 0.000630 0.017679 0.114405 0.036271 0.000581 0.459754 0.457989 0.459427 0.000059 0.474837 0.472900 0.473876 0.000063 0.416040 0.424655 0.417937 0.000053 0.429121 0.437050 0.430116 0.000055 988.480000 992.390000 989.714667 595.944350 1051.840000 1049.640000 1052.884233 618.974944 7959.680000 7957.970000 7957.401100 1121.068806
253 0.020212 0.120508 0.040004 0.000298 0.467986 0.465202 0.466655 0.000030 0.423209 0.430733 0.423990 0.000027 0.022884 0.119810 0.043799 0.000616 0.017541 0.121205 0.036208 0.000575 0.459676 0.459091 0.459442 0.000060 0.476296 0.471313 0.473868 0.000064 0.415997 0.425163 0.417878 0.000053 0.430420 0.436302 0.430102 0.000055 985.940000 991.890000 989.581700 596.735507 1054.940000 1048.650000 1052.857267 614.771646 7959.120000 7959.460000 7957.561033 1114.025319
254 0.020238 0.117983 0.039541 0.000289 0.467492 0.464872 0.466636 0.000030 0.422767 0.430183 0.423926 0.000027 0.022596 0.113550 0.043045 0.000588 0.017880 0.122415 0.036037 0.000575 0.459786 0.458247 0.459342 0.000059 0.475199 0.471497 0.473929 0.000065 0.416067 0.423777 0.417713 0.000052 0.429467 0.436589 0.430140 0.000057 987.820000 992.990000 989.721567 593.815531 1048.060000 1050.410000 1052.518900 621.542597 7964.120000 7956.600000 7957.759533 1122.388798
255 0.020055 0.116881 0.039368 0.000286 0.466676 0.464606 0.466655 0.000030 0.422014 0.429834 0.423926 0.000027 0.022526 0.122511 0.042796 0.000591 0.017584 0.111252 0.035940 0.000558 0.459861 0.458672 0.459356 0.000059 0.473491 0.470540 0.473954 0.000065 0.416127 0.425056 0.417700 0.000052 0.427900 0.434611 0.430153 0.000056 984.620000 990.360000 989.533067 606.734259 1057.520000 1051.170000 1052.467700 645.621384 7957.860000 7958.470000 7957.999233 1157.522627
256 0.020013 0.116102 0.039008 0.000282 0.466991 0.465188 0.466718 0.000030 0.422293 0.430279 0.423947 0.000026 0.022610 0.118459 0.042533 0.000582 0.017417 0.113744 0.035482 0.000549 0.459934 0.457072 0.459437 0.000059 0.474048 0.473304 0.473999 0.000065 0.416202 0.423210 0.417747 0.000052 0.428385 0.437348 0.430147 0.000056 981.770000 993.860000 989.683700 607.622068 1053.080000 1047.630000 1052.258867 657.014292 7965.150000 7958.510000 7958.057433 1162.903271
257 0.020040 0.115711 0.038980 0.000278 0.466766 0.465384 0.466667 0.000031 0.422093 0.430416 0.423898 0.000027 0.022423 0.126629 0.042709 0.000590 0.017656 0.104793 0.035251 0.000526 0.459282 0.458242 0.459371 0.000061 0.474251 0.472525 0.473963 0.000066 0.415596 0.425081 0.417705 0.000054 0.428591 0.435752 0.430092 0.000057 991.260000 991.550000 989.452167 610.605271 1052.660000 1051.840000 1052.233500 668.427060 7956.080000 7956.610000 7958.314333 1171.563663
258 0.019746 0.116353 0.038935 0.000284 0.466985 0.465540 0.466659 0.000031 0.422262 0.430621 0.423887 0.000027 0.022638 0.130376 0.042526 0.000589 0.016854 0.102330 0.035344 0.000545 0.458914 0.458214 0.459362 0.000060 0.475057 0.472865 0.473956 0.000067 0.415287 0.425431 0.417679 0.000053 0.429236 0.435812 0.430095 0.000058 987.900000 995.480000 989.543300 615.753568 1058.680000 1050.830000 1051.949567 680.705965 7953.420000 7953.690000 7958.507133 1196.757461
259 0.019541 0.115888 0.038804 0.000277 0.466809 0.465404 0.466716 0.000031 0.422083 0.430453 0.423925 0.000027 0.022514 0.121668 0.042321 0.000574 0.016569 0.110108 0.035287 0.000544 0.459243 0.458457 0.459452 0.000060 0.474376 0.472352 0.473980 0.000067 0.415570 0.424778 0.417739 0.000052 0.428595 0.436127 0.430110 0.000058 988.740000 990.540000 989.804467 605.833472 1057.880000 1047.910000 1051.676367 678.798694 7953.380000 7961.550000 7958.519167 1177.854708
260 0.019184 0.112900 0.038693 0.000280 0.466918 0.465989 0.466707 0.000031 0.422144 0.430680 0.423906 0.000027 0.022156 0.114426 0.042190 0.000568 0.016211 0.111375 0.035197 0.000555 0.459051 0.457600 0.459410 0.000060 0.474785 0.474378 0.474004 0.000066 0.415361 0.423283 0.417688 0.000053 0.428927 0.438078 0.430124 0.000058 987.260000 994.770000 990.029967 603.201165 1053.890000 1043.980000 1051.545300 689.960886 7958.850000 7961.250000 7958.424733 1173.921412
261 0.019147 0.118607 0.038573 0.000281 0.467826 0.464975 0.466641 0.000031 0.422958 0.430338 0.423835 0.000027 0.022133 0.124231 0.042203 0.000577 0.016161 0.112983 0.034943 0.000546 0.459598 0.457909 0.459308 0.000061 0.476054 0.472041 0.473975 0.000065 0.415851 0.424541 0.417597 0.000053 0.430065 0.436135 0.430072 0.000056 991.090000 993.390000 989.963000 599.431526 1051.700000 1051.250000 1051.339967 705.592192 7957.210000 7955.360000 7958.697033 1195.735577
262 0.018700 0.117193 0.038430 0.000289 0.468671 0.465669 0.466648 0.000031 0.423674 0.430822 0.423826 0.000027 0.021669 0.125534 0.042344 0.000598 0.015730 0.108852 0.034516 0.000554 0.460432 0.458320 0.459257 0.000061 0.476910 0.473019 0.474039 0.000067 0.416556 0.425041 0.417566 0.000054 0.430792 0.436602 0.430087 0.000057 990.710000 990.410000 989.846033 599.207533 1052.330000 1043.260000 1051.103867 706.118501 7956.960000 7966.330000 7959.050100 1199.719506
263 0.018599 0.116328 0.038055 0.000283 0.467581 0.464454 0.466656 0.000031 0.422683 0.429641 0.423796 0.000027 0.022099 0.120214 0.042006 0.000572 0.015098 0.112442 0.034104 0.000559 0.459572 0.457475 0.459231 0.000059 0.475589 0.471432 0.474081 0.000066 0.415825 0.423749 0.417508 0.000052 0.429540 0.435533 0.430084 0.000057 986.900000 991.550000 990.005433 598.197580 1055.710000 1045.500000 1051.108267 696.481225 7957.390000 7962.950000 7958.886300 1183.406603
264 0.018427 0.116437 0.037873 0.000284 0.467665 0.465968 0.466629 0.000031 0.422741 0.431015 0.423753 0.000027 0.021962 0.114628 0.041779 0.000584 0.014892 0.118247 0.033968 0.000564 0.459400 0.459077 0.459120 0.000061 0.475930 0.472858 0.474138 0.000066 0.415656 0.424632 0.417386 0.000054 0.429827 0.437397 0.430121 0.000057 985.810000 989.220000 990.036067 596.628443 1058.750000 1047.150000 1051.319667 685.889668 7955.440000 7963.630000 7958.644267 1150.880639
265 0.017841 0.115413 0.037622 0.000283 0.468013 0.465970 0.466651 0.000031 0.422996 0.430914 0.423748 0.000027 0.020838 0.123320 0.041620 0.000596 0.014843 0.107506 0.033623 0.000557 0.460692 0.458917 0.459142 0.000059 0.475335 0.473023 0.474161 0.000066 0.416706 0.425358 0.417390 0.000052 0.429286 0.436471 0.430107 0.000057 987.820000 990.630000 990.147533 596.040691 1059.980000 1049.420000 1051.202600 669.045113 7952.200000 7959.950000 7958.649867 1111.483195
266 0.017709 0.114877 0.037375 0.000288 0.467189 0.465120 0.466691 0.000030 0.422241 0.430096 0.423759 0.000026 0.020883 0.126783 0.041393 0.000589 0.014534 0.102972 0.033356 0.000564 0.459736 0.456681 0.459219 0.000059 0.474643 0.473559 0.474162 0.000065 0.415850 0.423692 0.417437 0.000052 0.428632 0.436500 0.430081 0.000056 985.680000 996.990000 990.372800 587.761048 1053.010000 1044.160000 1051.132100 661.410960 7961.310000 7958.850000 7958.495100 1099.325477
267 0.017706 0.113572 0.037039 0.000290 0.467682 0.464770 0.466727 0.000030 0.422684 0.429651 0.423758 0.000026 0.020887 0.119010 0.041410 0.000587 0.014526 0.108134 0.032668 0.000565 0.460591 0.456560 0.459192 0.000058 0.474772 0.472981 0.474262 0.000065 0.416621 0.422805 0.417414 0.000051 0.428747 0.436496 0.430103 0.000056 984.990000 992.190000 990.400200 576.955232 1052.270000 1048.580000 1051.026233 654.606297 7962.740000 7959.230000 7958.573567 1090.701122
268 0.017599 0.114229 0.036609 0.000285 0.467905 0.466044 0.466779 0.000030 0.422874 0.430863 0.423762 0.000026 0.020434 0.120410 0.040971 0.000586 0.014764 0.108048 0.032247 0.000555 0.460548 0.459013 0.459294 0.000058 0.475262 0.473075 0.474263 0.000065 0.416537 0.425153 0.417461 0.000051 0.429212 0.436573 0.430062 0.000056 991.470000 992.750000 990.489367 567.134823 1051.390000 1045.420000 1050.627167 650.790638 7957.140000 7961.830000 7958.883467 1096.866808
269 0.017473 0.114601 0.036374 0.000286 0.468351 0.465539 0.466768 0.000030 0.423263 0.430445 0.423729 0.000027 0.020482 0.117437 0.040447 0.000590 0.014463 0.111766 0.032302 0.000562 0.460025 0.457819 0.459188 0.000059 0.476678 0.473258 0.474349 0.000064 0.416071 0.423781 0.417314 0.000051 0.430456 0.437109 0.430145 0.000056 990.640000 992.680000 990.174067 567.260420 1056.390000 1049.870000 1050.635333 641.515349 7952.970000 7957.450000 7959.190600 1093.014704
270 0.017245 0.110908 0.036139 0.000279 0.467706 0.465241 0.466807 0.000030 0.422660 0.429807 0.423740 0.000026 0.020466 0.108443 0.040139 0.000570 0.014025 0.113374 0.032139 0.000555 0.458582 0.457618 0.459226 0.000059 0.476831 0.472863 0.474388 0.000064 0.414770 0.422700 0.417317 0.000052 0.430550 0.436914 0.430163 0.000055 987.560000 993.860000 990.034300 571.936078 1051.140000 1049.830000 1050.563467 643.278205 7961.300000 7956.310000 7959.402233 1098.477756
271 0.016984 0.114650 0.035884 0.000280 0.467221 0.466159 0.466807 0.000030 0.422198 0.431008 0.423715 0.000026 0.020340 0.123188 0.039974 0.000588 0.013628 0.106113 0.031794 0.000542 0.459657 0.458277 0.459242 0.000059 0.474786 0.474041 0.474373 0.000065 0.415725 0.424768 0.417315 0.000052 0.428670 0.437248 0.430115 0.000056 989.300000 996.440000 989.998000 570.036233 1054.720000 1045.040000 1050.651700 637.785947 7955.980000 7958.520000 7959.350300 1102.786611
272 0.016929 0.111168 0.035738 0.000274 0.467924 0.465703 0.466807 0.000031 0.422825 0.430250 0.423700 0.000027 0.020536 0.125100 0.039837 0.000564 0.013323 0.097236 0.031639 0.000545 0.459254 0.459297 0.459214 0.000059 0.476595 0.472110 0.474401 0.000066 0.415382 0.425877 0.417276 0.000052 0.430268 0.434623 0.430124 0.000057 990.250000 991.290000 989.954933 570.103252 1049.100000 1044.410000 1051.046533 632.882890 7960.650000 7964.300000 7958.998533 1117.482870
273 0.016653 0.112102 0.035752 0.000284 0.468107 0.465313 0.466856 0.000031 0.422962 0.429992 0.423746 0.000027 0.020370 0.112583 0.040127 0.000587 0.012935 0.111620 0.031376 0.000558 0.459962 0.458195 0.459198 0.000059 0.476253 0.472431 0.474514 0.000064 0.416002 0.423633 0.417291 0.000052 0.429921 0.436350 0.430201 0.000056 987.470000 993.910000 989.932000 570.875996 1055.850000 1047.300000 1050.941067 633.818323 7956.680000 7958.790000 7959.126933 1142.721228
274 0.016541 0.116361 0.035398 0.000282 0.467303 0.465274 0.466905 0.000030 0.422227 0.430383 0.423754 0.000026 0.020006 0.126451 0.039787 0.000579 0.013077 0.106272 0.031009 0.000551 0.459668 0.457606 0.459276 0.000058 0.474938 0.472942 0.474534 0.000063 0.415701 0.424490 0.417327 0.000051 0.428752 0.436275 0.430182 0.000055 993.260000 991.850000 990.167400 575.321391 1055.760000 1046.740000 1050.895600 638.881297 7950.980000 7961.410000 7958.937000 1165.902947
275 0.016811 0.113382 0.035160 0.000274 0.467031 0.465656 0.466905 0.000031 0.422009 0.430429 0.423731 0.000027 0.020216 0.113887 0.039622 0.000573 0.013407 0.112878 0.030699 0.000528 0.459691 0.458043 0.459278 0.000058 0.474371 0.473269 0.474532 0.000065 0.415743 0.423627 0.417312 0.000051 0.428275 0.437230 0.430149 0.000056 987.700000 993.360000 990.389100 577.111187 1051.700000 1046.430000 1051.021267 639.059976 7960.600000 7960.210000 7958.589633 1168.846697
276 0.016343 0.116918 0.035124 0.000285 0.467919 0.465882 0.466862 0.000031 0.422762 0.430985 0.423688 0.000027 0.019647 0.123157 0.039445 0.000585 0.013039 0.110679 0.030804 0.000553 0.460385 0.459426 0.459253 0.000059 0.475453 0.472337 0.474470 0.000065 0.416311 0.425799 0.417272 0.000052 0.429212 0.436171 0.430104 0.000056 987.090000 994.120000 990.424933 572.160343 1051.270000 1051.410000 1050.805867 639.719567 7961.640000 7954.470000 7958.769200 1176.051812
277 0.016172 0.112576 0.034831 0.000269 0.467665 0.466161 0.466830 0.000031 0.422516 0.430802 0.423630 0.000027 0.019056 0.104355 0.039066 0.000559 0.013289 0.120797 0.030597 0.000531 0.460513 0.458154 0.459266 0.000058 0.474817 0.474168 0.474394 0.000065 0.416368 0.422774 0.417246 0.000051 0.428665 0.438831 0.430015 0.000056 989.320000 989.890000 990.550367 571.171668 1050.390000 1047.290000 1050.560833 645.252832 7960.290000 7962.820000 7958.888800 1185.959775
278 0.015735 0.110873 0.034968 0.000274 0.467601 0.465545 0.466845 0.000030 0.422414 0.430078 0.423657 0.000026 0.018817 0.117898 0.038990 0.000560 0.012653 0.103849 0.030946 0.000551 0.459158 0.457557 0.459264 0.000058 0.476043 0.473533 0.474427 0.000065 0.415124 0.423591 0.417236 0.000050 0.429704 0.436565 0.430078 0.000056 994.650000 993.050000 990.843567 565.599368 1052.810000 1051.170000 1050.434300 633.323894 7952.540000 7955.780000 7958.722133 1185.203641
279 0.015334 0.112020 0.034609 0.000274 0.467171 0.465321 0.466874 0.000031 0.421987 0.429991 0.423647 0.000027 0.018797 0.115485 0.038586 0.000560 0.011871 0.108555 0.030633 0.000543 0.459199 0.457323 0.459305 0.000058 0.475144 0.473320 0.474443 0.000065 0.415158 0.423139 0.417233 0.000051 0.428816 0.436843 0.430062 0.000056 989.270000 992.310000 990.840600 574.285629 1051.570000 1048.620000 1050.314233 644.854860 7959.160000 7959.070000 7958.845167 1209.783843
280 0.014970 0.109227 0.034342 0.000281 0.467644 0.465847 0.466885 0.000031 0.422377 0.430185 0.423631 0.000027 0.018305 0.120582 0.038518 0.000589 0.011635 0.097872 0.030166 0.000549 0.460596 0.458015 0.459335 0.000059 0.474693 0.473678 0.474435 0.000065 0.416366 0.424272 0.417253 0.000052 0.428387 0.436098 0.430008 0.000057 988.480000 992.360000 991.139467 573.577694 1054.040000 1045.940000 1050.338667 641.827026 7957.480000 7961.700000 7958.521867 1196.156214
281 0.014774 0.111271 0.033938 0.000286 0.467964 0.465630 0.466847 0.000030 0.422645 0.430194 0.423556 0.000027 0.017948 0.111916 0.038027 0.000582 0.011600 0.110626 0.029849 0.000572 0.461208 0.458767 0.459350 0.000058 0.474719 0.472493 0.474343 0.000065 0.416882 0.424082 0.417217 0.000051 0.428407 0.436307 0.429894 0.000057 992.020000 995.890000 991.137767 579.779178 1051.960000 1048.940000 1050.569300 629.197363 7956.020000 7955.170000 7958.292933 1195.709206
282 0.014771 0.111548 0.033556 0.000283 0.467918 0.465480 0.466823 0.000030 0.422603 0.430087 0.423497 0.000026 0.018373 0.119289 0.037861 0.000584 0.011170 0.103807 0.029250 0.000560 0.461043 0.458162 0.459227 0.000058 0.474793 0.472797 0.474420 0.000064 0.416776 0.424275 0.417091 0.000052 0.428431 0.435898 0.429903 0.000055 988.630000 994.170000 991.048100 580.641594 1054.740000 1044.860000 1050.767100 638.032719 7956.630000 7960.970000 7958.184800 1205.791442
283 0.014308 0.110698 0.033204 0.000281 0.467206 0.465221 0.466810 0.000030 0.421916 0.429769 0.423450 0.000026 0.017728 0.113409 0.037817 0.000588 0.010888 0.107987 0.028591 0.000553 0.460072 0.457261 0.459273 0.000059 0.474339 0.473182 0.474348 0.000064 0.415838 0.422876 0.417127 0.000052 0.427994 0.436662 0.429772 0.000055 989.820000 993.670000 991.241700 586.747726 1051.670000 1044.570000 1050.723167 631.231013 7958.510000 7961.760000 7958.035133 1216.865486
284 0.014396 0.111092 0.032991 0.000280 0.467844 0.464408 0.466753 0.000030 0.422499 0.429076 0.423377 0.000026 0.017801 0.115315 0.037627 0.000583 0.010991 0.106869 0.028355 0.000543 0.459793 0.457249 0.459251 0.000059 0.475894 0.471566 0.474255 0.000063 0.415594 0.423056 0.417088 0.000052 0.429404 0.435097 0.429665 0.000055 990.120000 994.200000 991.484467 586.532844 1050.670000 1051.230000 1050.487033 620.714367 7959.210000 7954.570000 7958.028500 1210.719960
285 0.014321 0.109613 0.033049 0.000279 0.468341 0.465443 0.466776 0.000030 0.422939 0.429860 0.423403 0.000027 0.017883 0.121053 0.037608 0.000579 0.010758 0.098173 0.028490 0.000546 0.460528 0.458389 0.459315 0.000060 0.476155 0.472497 0.474236 0.000064 0.416263 0.424656 0.417145 0.000053 0.429615 0.435064 0.429661 0.000056 993.060000 995.170000 991.535200 598.050279 1052.330000 1045.640000 1050.107500 637.532903 7954.610000 7959.190000 7958.357300 1244.466079
286 0.014054 0.112144 0.033080 0.000286 0.467657 0.465283 0.466710 0.000031 0.422297 0.429969 0.423347 0.000027 0.017119 0.119903 0.037653 0.000590 0.010990 0.104385 0.028508 0.000554 0.459959 0.458331 0.459261 0.000060 0.475355 0.472235 0.474160 0.000064 0.415675 0.424488 0.417100 0.000053 0.428919 0.435450 0.429595 0.000055 991.570000 992.380000 991.776033 608.528322 1051.080000 1046.520000 1049.885167 639.312388 7957.350000 7961.100000 7958.338800 1252.258324
287 0.014016 0.109855 0.032910 0.000283 0.467426 0.466793 0.466755 0.000030 0.422085 0.431099 0.423370 0.000027 0.017295 0.115139 0.037598 0.000590 0.010738 0.104570 0.028222 0.000544 0.459376 0.459343 0.459318 0.000060 0.475475 0.474242 0.474192 0.000064 0.415168 0.424923 0.417146 0.000053 0.429001 0.437274 0.429594 0.000056 992.900000 994.720000 991.753900 613.152209 1051.780000 1042.070000 1049.737033 636.207894 7955.320000 7963.210000 7958.509067 1234.972202
288 0.013658 0.109828 0.032739 0.000282 0.467461 0.465656 0.466747 0.000031 0.422081 0.430073 0.423347 0.000027 0.017168 0.117400 0.037473 0.000604 0.010149 0.102256 0.028005 0.000534 0.460060 0.458929 0.459283 0.000060 0.474863 0.472383 0.474212 0.000065 0.415771 0.424776 0.417102 0.000053 0.428391 0.435370 0.429592 0.000056 988.200000 991.550000 991.601200 628.745683 1052.260000 1047.700000 1049.403500 645.067412 7959.540000 7960.750000 7958.995300 1250.359480
289 0.013517 0.110115 0.032681 0.000286 0.468463 0.465260 0.466845 0.000031 0.422969 0.429746 0.423429 0.000027 0.016683 0.117283 0.037281 0.000621 0.010351 0.102947 0.028080 0.000537 0.460378 0.458499 0.459346 0.000060 0.476549 0.472021 0.474344 0.000065 0.416008 0.424378 0.417140 0.000053 0.429929 0.435114 0.429717 0.000056 992.250000 998.980000 991.691800 629.763201 1048.770000 1050.000000 1048.823567 647.937138 7958.980000 7951.020000 7959.484633 1252.623060
290 0.013335 0.109901 0.032395 0.000291 0.468087 0.465836 0.466748 0.000031 0.422612 0.430243 0.423313 0.000027 0.016877 0.120581 0.036963 0.000631 0.009794 0.099221 0.027826 0.000543 0.460375 0.458556 0.459284 0.000060 0.475800 0.473117 0.474212 0.000065 0.416025 0.424759 0.417052 0.000054 0.429200 0.435727 0.429574 0.000056 988.940000 992.830000 991.864000 640.793179 1046.270000 1046.170000 1048.509400 650.350898 7964.790000 7961.000000 7959.626600 1261.998408
291 0.013154 0.109227 0.032042 0.000288 0.467749 0.464731 0.466755 0.000032 0.422290 0.429180 0.423284 0.000027 0.016457 0.118316 0.036558 0.000615 0.009852 0.100138 0.027526 0.000549 0.460109 0.457724 0.459216 0.000062 0.475390 0.471738 0.474294 0.000066 0.415743 0.423783 0.416950 0.000055 0.428836 0.434578 0.429618 0.000057 988.430000 993.610000 991.942033 640.676045 1050.320000 1042.480000 1048.308767 647.544403 7961.250000 7963.910000 7959.749200 1254.398234
292 0.013199 0.108394 0.031706 0.000289 0.468141 0.466233 0.466788 0.000032 0.422647 0.430449 0.423280 0.000027 0.016701 0.115116 0.036233 0.000597 0.009697 0.101672 0.027178 0.000561 0.460536 0.458938 0.459280 0.000061 0.475746 0.473527 0.474297 0.000066 0.416152 0.424556 0.416975 0.000054 0.429141 0.436341 0.429585 0.000057 988.540000 989.800000 991.980633 638.754827 1050.720000 1047.480000 1048.248100 653.214820 7960.740000 7962.720000 7959.771267 1255.591829
293 0.012815 0.109263 0.031497 0.000283 0.467332 0.465884 0.466751 0.000032 0.421881 0.430222 0.423226 0.000028 0.015851 0.111009 0.036078 0.000596 0.009780 0.107517 0.026917 0.000553 0.459398 0.457989 0.459240 0.000062 0.475267 0.473779 0.474262 0.000066 0.415043 0.423291 0.416924 0.000055 0.428718 0.437152 0.429528 0.000057 989.160000 991.960000 991.794167 641.662820 1050.430000 1042.510000 1048.090633 652.664233 7960.410000 7965.530000 7960.115200 1257.945957
294 0.012720 0.109188 0.031394 0.000286 0.467989 0.465538 0.466772 0.000031 0.422462 0.429903 0.423234 0.000027 0.015758 0.123917 0.035922 0.000603 0.009683 0.094459 0.026866 0.000553 0.460342 0.457350 0.459222 0.000061 0.475635 0.473725 0.474323 0.000064 0.415884 0.424007 0.416892 0.000054 0.429040 0.435799 0.429577 0.000055 990.800000 991.720000 991.444033 649.891200 1051.070000 1043.030000 1047.804067 657.772382 7958.130000 7965.250000 7960.751900 1271.931646
295 0.012660 0.108284 0.031002 0.000279 0.467187 0.466657 0.466873 0.000032 0.421734 0.430819 0.423286 0.000028 0.015753 0.118091 0.035486 0.000574 0.009566 0.098477 0.026519 0.000544 0.459458 0.459311 0.459331 0.000062 0.474915 0.474003 0.474416 0.000065 0.415088 0.425189 0.416947 0.000054 0.428380 0.436450 0.429626 0.000057 987.120000 995.190000 991.212033 639.218570 1051.060000 1043.450000 1047.613133 656.202847 7961.820000 7961.360000 7961.174833 1258.393354
296 0.012351 0.109619 0.030831 0.000283 0.467838 0.464830 0.466791 0.000032 0.422289 0.429309 0.423195 0.000028 0.015026 0.123130 0.035239 0.000580 0.009676 0.096109 0.026423 0.000550 0.460766 0.456807 0.459297 0.000062 0.474910 0.472853 0.474285 0.000064 0.416192 0.423439 0.416891 0.000054 0.428387 0.435179 0.429499 0.000056 989.640000 994.630000 990.903067 644.978272 1047.490000 1047.550000 1047.703700 668.090288 7962.870000 7957.820000 7961.393233 1288.855132
297 0.012400 0.109707 0.030619 0.000284 0.467559 0.465808 0.466829 0.000032 0.422043 0.430198 0.423208 0.000028 0.014842 0.125238 0.035227 0.000597 0.009957 0.094176 0.026012 0.000531 0.459934 0.459442 0.459358 0.000062 0.475184 0.472175 0.474300 0.000065 0.415425 0.426022 0.416945 0.000054 0.428662 0.434375 0.429471 0.000056 991.090000 995.040000 991.059933 652.510607 1049.130000 1039.940000 1047.879200 659.313868 7959.780000 7965.020000 7961.060867 1293.297864
298 0.012324 0.108113 0.030446 0.000287 0.467592 0.465724 0.466863 0.000032 0.422065 0.429963 0.423221 0.000028 0.015050 0.115529 0.034669 0.000591 0.009599 0.100697 0.026223 0.000555 0.459749 0.457556 0.459407 0.000062 0.475434 0.473892 0.474318 0.000065 0.415279 0.423353 0.416933 0.000054 0.428851 0.436572 0.429509 0.000056 987.100000 997.770000 991.122833 651.901477 1049.840000 1042.370000 1048.067567 660.593752 7963.060000 7959.860000 7960.809600 1284.913704
299 0.012235 0.108179 0.030111 0.000278 0.467472 0.465191 0.466850 0.000032 0.421948 0.429490 0.423176 0.000028 0.015013 0.112172 0.034241 0.000580 0.009456 0.104187 0.025981 0.000532 0.459364 0.457312 0.459486 0.000062 0.475580 0.473070 0.474213 0.000064 0.414929 0.422798 0.416962 0.000054 0.428968 0.436181 0.429390 0.000055 988.950000 991.050000 991.378967 667.136954 1049.240000 1044.850000 1048.045667 667.497474 7961.810000 7964.100000 7960.575367 1316.661165
300 0.012302 0.107889 0.030116 0.000282 0.466399 0.465029 0.466890 0.000032 0.420989 0.429315 0.423212 0.000028 0.014991 0.111233 0.034372 0.000593 0.009613 0.104545 0.025861 0.000535 0.459461 0.457789 0.459513 0.000063 0.473336 0.472268 0.474266 0.000064 0.415014 0.423133 0.416999 0.000055 0.426964 0.435496 0.429426 0.000055 985.240000 990.570000 991.150000 664.441500 1048.250000 1047.460000 1048.044800 673.202505 7966.510000 7961.970000 7960.805200 1300.990794
301 0.012332 0.108710 0.029895 0.000277 0.467982 0.464517 0.466867 0.000032 0.422417 0.428936 0.423170 0.000028 0.015009 0.123367 0.034255 0.000593 0.009654 0.094052 0.025536 0.000516 0.461382 0.457909 0.459462 0.000063 0.474582 0.471124 0.474272 0.000063 0.416744 0.424455 0.416941 0.000055 0.428089 0.433417 0.429398 0.000055 993.300000 988.800000 990.977367 677.813473 1048.070000 1045.960000 1047.767267 685.402625 7958.630000 7965.240000 7961.255367 1319.374158
302 0.012226 0.108237 0.029949 0.000275 0.467286 0.465838 0.466845 0.000031 0.421780 0.430078 0.423155 0.000027 0.014713 0.114306 0.034054 0.000581 0.009738 0.102168 0.025844 0.000522 0.459250 0.459253 0.459498 0.000061 0.475322 0.472422 0.474192 0.000064 0.414796 0.424758 0.416953 0.000054 0.428764 0.435397 0.429357 0.000055 985.940000 993.160000 990.904333 674.090685 1052.390000 1042.450000 1047.664167 701.094664 7961.670000 7964.390000 7961.431500 1337.694814
303 0.012310 0.107585 0.029791 0.000276 0.467158 0.465177 0.466895 0.000032 0.421674 0.429417 0.423185 0.000028 0.014984 0.122363 0.033948 0.000596 0.009636 0.092807 0.025634 0.000523 0.460169 0.457657 0.459515 0.000061 0.474148 0.472696 0.474275 0.000064 0.415650 0.424128 0.416958 0.000054 0.427697 0.434707 0.429411 0.000056 990.970000 991.420000 991.007000 678.625430 1053.080000 1038.460000 1047.486100 710.325256 7955.950000 7970.120000 7961.506900 1347.413468
304 0.012375 0.110144 0.029884 0.000282 0.467747 0.464905 0.466824 0.000032 0.422210 0.429428 0.423130 0.000027 0.015099 0.122184 0.033910 0.000598 0.009652 0.098103 0.025858 0.000537 0.460957 0.457052 0.459462 0.000061 0.474537 0.472758 0.474185 0.000064 0.416371 0.423565 0.416907 0.000053 0.428048 0.435292 0.429353 0.000056 991.280000 991.080000 991.009167 672.572149 1049.280000 1045.150000 1047.468833 716.981343 7959.440000 7963.770000 7961.522000 1325.918389
305 0.012306 0.106621 0.029763 0.000279 0.467279 0.465172 0.466769 0.000031 0.421782 0.429317 0.423068 0.000027 0.015007 0.118595 0.033620 0.000581 0.009606 0.094648 0.025906 0.000537 0.460237 0.457317 0.459419 0.000060 0.474322 0.473028 0.474119 0.000065 0.415714 0.423445 0.416839 0.000053 0.427850 0.435190 0.429298 0.000056 987.460000 993.230000 991.134600 680.352041 1049.230000 1045.160000 1047.393233 713.114766 7963.310000 7961.610000 7961.472167 1338.575044
306 0.012310 0.105646 0.029511 0.000267 0.467872 0.465781 0.466794 0.000031 0.422316 0.429768 0.423066 0.000027 0.014958 0.115044 0.033355 0.000559 0.009661 0.096249 0.025666 0.000518 0.460432 0.457802 0.459481 0.000061 0.475312 0.473761 0.474108 0.000064 0.415885 0.423526 0.416868 0.000053 0.428747 0.436010 0.429264 0.000055 987.660000 993.540000 991.314567 686.532527 1054.310000 1045.570000 1047.263200 727.857724 7958.030000 7960.890000 7961.422233 1374.368813
307 0.012180 0.108459 0.029559 0.000272 0.468232 0.465849 0.466741 0.000032 0.422627 0.430110 0.423023 0.000027 0.015083 0.112024 0.033506 0.000569 0.009277 0.104894 0.025612 0.000523 0.460910 0.457881 0.459466 0.000060 0.475555 0.473817 0.474015 0.000066 0.416327 0.423295 0.416870 0.000052 0.428928 0.436924 0.429175 0.000057 989.730000 994.190000 991.538567 691.257269 1050.230000 1045.190000 1046.898500 721.980038 7960.040000 7960.620000 7961.562933 1377.894409
308 0.012029 0.106023 0.029515 0.000270 0.467026 0.466260 0.466691 0.000031 0.421527 0.430236 0.422974 0.000027 0.014860 0.123813 0.033582 0.000580 0.009197 0.088233 0.025449 0.000512 0.459584 0.458846 0.459367 0.000060 0.474468 0.473673 0.474016 0.000067 0.415112 0.425343 0.416788 0.000052 0.427941 0.435129 0.429159 0.000058 986.270000 993.670000 991.483433 695.516168 1049.500000 1042.510000 1046.819067 718.817103 7964.230000 7963.820000 7961.697500 1376.618476
309 0.012092 0.107422 0.029659 0.000276 0.467907 0.465206 0.466653 0.000031 0.422325 0.429428 0.422954 0.000027 0.015031 0.115118 0.033538 0.000579 0.009152 0.099725 0.025779 0.000525 0.461061 0.457716 0.459311 0.000060 0.474753 0.472696 0.473996 0.000066 0.416458 0.423456 0.416733 0.000053 0.428193 0.435399 0.429174 0.000057 988.590000 994.800000 991.269433 701.253897 1047.590000 1040.770000 1046.840800 717.948642 7963.820000 7964.430000 7961.889767 1373.391613
310 0.012036 0.107310 0.029579 0.000271 0.467201 0.464677 0.466691 0.000032 0.421685 0.428940 0.422979 0.000028 0.014979 0.116435 0.033371 0.000563 0.009092 0.098185 0.025788 0.000525 0.459952 0.457393 0.459423 0.000061 0.474451 0.471961 0.473958 0.000067 0.415455 0.423297 0.416818 0.000054 0.427915 0.434583 0.429141 0.000057 986.160000 990.810000 990.901467 710.245289 1051.650000 1042.180000 1046.686267 713.620471 7962.190000 7967.010000 7962.412267 1377.446547
311 0.011791 0.109748 0.029605 0.000276 0.467337 0.466071 0.466698 0.000032 0.421782 0.430439 0.422989 0.000028 0.014480 0.111502 0.033194 0.000562 0.009102 0.107993 0.026016 0.000549 0.460812 0.459273 0.459388 0.000062 0.473861 0.472869 0.474009 0.000066 0.416179 0.424496 0.416768 0.000054 0.427385 0.436382 0.429209 0.000058 980.580000 989.980000 990.846567 708.084429 1047.940000 1040.350000 1046.555133 714.393838 7971.480000 7969.670000 7962.598300 1355.557503
312 0.011384 0.104498 0.029528 0.000274 0.467791 0.465441 0.466657 0.000032 0.422151 0.429347 0.422944 0.000028 0.014058 0.106953 0.033261 0.000564 0.008710 0.102043 0.025794 0.000534 0.460714 0.459462 0.459327 0.000062 0.474869 0.471420 0.473987 0.000067 0.416048 0.424211 0.416720 0.000054 0.428253 0.434482 0.429168 0.000058 985.860000 993.930000 990.472300 701.727702 1049.280000 1044.310000 1046.439067 710.064291 7964.860000 7961.760000 7963.088633 1350.700702
313 0.011275 0.104651 0.029397 0.000275 0.467406 0.466539 0.466707 0.000032 0.421793 0.430350 0.422976 0.000028 0.013838 0.113002 0.033083 0.000557 0.008712 0.096300 0.025711 0.000542 0.459198 0.459176 0.459401 0.000062 0.475614 0.473902 0.474014 0.000068 0.414662 0.424559 0.416769 0.000054 0.428924 0.436142 0.429183 0.000059 986.730000 994.780000 990.333600 708.969008 1055.430000 1042.070000 1046.313167 715.464620 7957.840000 7963.150000 7963.353233 1361.787486
314 0.011100 0.106507 0.029050 0.000274 0.467691 0.465200 0.466693 0.000033 0.422032 0.429330 0.422928 0.000028 0.013527 0.110325 0.032905 0.000561 0.008673 0.102688 0.025195 0.000532 0.460144 0.458296 0.459442 0.000062 0.475237 0.472104 0.473943 0.000068 0.415483 0.423499 0.416788 0.000054 0.428581 0.435162 0.429068 0.000059 986.380000 991.160000 989.817367 713.321697 1053.030000 1042.070000 1046.352500 722.726990 7960.590000 7966.770000 7963.830133 1370.947510
315 0.010924 0.104630 0.028892 0.000273 0.467540 0.465382 0.466672 0.000033 0.421878 0.429307 0.422894 0.000028 0.013207 0.116224 0.032837 0.000568 0.008640 0.093036 0.024947 0.000527 0.460867 0.458597 0.459402 0.000063 0.474213 0.472168 0.473943 0.000068 0.416101 0.424359 0.416745 0.000054 0.427655 0.434255 0.429043 0.000058 986.650000 991.870000 989.911600 708.086935 1051.150000 1044.240000 1046.049767 718.232922 7962.200000 7963.890000 7964.038633 1377.378876
316 0.010869 0.104363 0.028785 0.000277 0.467960 0.465935 0.466637 0.000032 0.422251 0.429778 0.422852 0.000028 0.012989 0.120566 0.032687 0.000582 0.008750 0.088159 0.024883 0.000525 0.460396 0.456473 0.459402 0.000062 0.475525 0.475397 0.473872 0.000066 0.415655 0.422882 0.416731 0.000054 0.428848 0.436673 0.428973 0.000057 987.970000 992.250000 989.546200 702.985917 1048.430000 1041.690000 1046.233733 731.923993 7963.600000 7966.060000 7964.220067 1386.681272
317 0.010931 0.107172 0.028551 0.000281 0.467082 0.465213 0.466672 0.000032 0.421467 0.429409 0.422860 0.000028 0.013083 0.121714 0.032261 0.000584 0.008780 0.092630 0.024840 0.000527 0.459744 0.457132 0.459451 0.000062 0.474419 0.473294 0.473892 0.000066 0.415078 0.423590 0.416732 0.000054 0.427855 0.435228 0.428987 0.000058 989.130000 997.130000 989.545933 695.141431 1043.530000 1042.490000 1045.826700 701.877001 7967.340000 7960.380000 7964.627367 1336.464265
318 0.010868 0.106061 0.028254 0.000277 0.467134 0.465124 0.466642 0.000032 0.421507 0.429217 0.422803 0.000028 0.013000 0.111832 0.031664 0.000561 0.008736 0.100290 0.024844 0.000547 0.460253 0.457119 0.459474 0.000061 0.474015 0.473128 0.473809 0.000067 0.415527 0.422591 0.416693 0.000053 0.427487 0.435844 0.428913 0.000058 989.950000 992.060000 989.568900 694.344617 1055.750000 1044.180000 1045.938900 691.624590 7954.300000 7963.760000 7964.492200 1349.125094
319 0.010586 0.108038 0.028239 0.000285 0.467901 0.464556 0.466645 0.000032 0.422169 0.428904 0.422805 0.000028 0.012620 0.109151 0.031910 0.000586 0.008551 0.106926 0.024569 0.000543 0.461032 0.458506 0.459494 0.000060 0.474769 0.470606 0.473797 0.000066 0.416191 0.423570 0.416736 0.000053 0.428148 0.434238 0.428874 0.000058 987.240000 991.850000 989.477333 701.161508 1052.230000 1044.000000 1045.660867 685.870369 7960.530000 7964.150000 7964.861800 1342.729727
320 0.010664 0.107470 0.027953 0.000282 0.467826 0.465552 0.466650 0.000032 0.422110 0.429744 0.422780 0.000028 0.012729 0.119341 0.031538 0.000585 0.008599 0.095598 0.024367 0.000529 0.460726 0.459436 0.459491 0.000061 0.474927 0.471667 0.473809 0.000066 0.415926 0.425427 0.416696 0.000053 0.428294 0.434060 0.428864 0.000057 987.760000 992.520000 989.574100 708.111276 1046.710000 1043.040000 1045.806767 682.150916 7965.530000 7964.440000 7964.619133 1385.886110
321 0.010671 0.103830 0.027649 0.000275 0.467408 0.465883 0.466647 0.000032 0.421735 0.429678 0.422747 0.000028 0.012662 0.107944 0.031198 0.000574 0.008680 0.099716 0.024100 0.000523 0.460795 0.457911 0.459558 0.000060 0.474022 0.473855 0.473735 0.000067 0.415982 0.422914 0.416722 0.000052 0.427488 0.436441 0.428772 0.000058 994.260000 993.240000 989.558500 706.245700 1049.820000 1046.160000 1045.854033 693.856592 7955.920000 7960.600000 7964.587467 1387.304597
322 0.010671 0.103379 0.027456 0.000268 0.467891 0.466070 0.466635 0.000032 0.422169 0.429801 0.422717 0.000028 0.012728 0.108579 0.030950 0.000565 0.008613 0.098180 0.023962 0.000507 0.461023 0.457394 0.459533 0.000061 0.474758 0.474745 0.473737 0.000067 0.416194 0.422512 0.416675 0.000053 0.428144 0.437089 0.428759 0.000058 987.540000 992.510000 989.391000 715.840448 1048.270000 1040.830000 1045.567867 708.150630 7964.190000 7966.660000 7965.041133 1407.963386
323 0.010746 0.101438 0.027444 0.000270 0.466294 0.466212 0.466606 0.000032 0.420739 0.429734 0.422690 0.000028 0.012656 0.114161 0.030849 0.000571 0.008835 0.088715 0.024039 0.000508 0.460268 0.459095 0.459493 0.000060 0.472320 0.473329 0.473720 0.000067 0.415507 0.424601 0.416628 0.000053 0.425972 0.434868 0.428752 0.000058 985.990000 996.430000 989.205367 705.305184 1048.180000 1045.710000 1045.726300 698.605368 7965.830000 7957.860000 7965.068333 1405.887296
324 0.010704 0.104032 0.027429 0.000273 0.467655 0.465334 0.466631 0.000032 0.421960 0.429204 0.422711 0.000028 0.012491 0.105723 0.030780 0.000576 0.008917 0.102341 0.024078 0.000512 0.461320 0.458292 0.459527 0.000061 0.473990 0.472375 0.473734 0.000067 0.416437 0.423036 0.416652 0.000054 0.427483 0.435372 0.428769 0.000058 985.920000 994.610000 989.074300 705.539312 1050.090000 1040.080000 1045.604200 696.345013 7963.990000 7965.310000 7965.321500 1425.947552
325 0.010426 0.103284 0.027454 0.000271 0.467682 0.465544 0.466548 0.000033 0.421957 0.429318 0.422639 0.000028 0.012408 0.115382 0.030894 0.000579 0.008444 0.091187 0.024014 0.000509 0.460631 0.458325 0.459437 0.000062 0.474734 0.472763 0.473658 0.000067 0.415809 0.424030 0.416583 0.000054 0.428105 0.434605 0.428694 0.000058 990.940000 990.050000 989.120733 699.421781 1050.400000 1041.320000 1045.692200 692.767308 7958.660000 7968.630000 7965.187067 1417.317658
326 0.010678 0.105314 0.027296 0.000270 0.467436 0.464981 0.466554 0.000032 0.421760 0.429014 0.422628 0.000028 0.012681 0.109302 0.030813 0.000575 0.008674 0.101326 0.023779 0.000502 0.459712 0.458077 0.459443 0.000062 0.475160 0.471884 0.473665 0.000066 0.415009 0.423199 0.416580 0.000054 0.428512 0.434829 0.428676 0.000057 990.610000 992.850000 989.046233 709.377990 1047.800000 1041.940000 1045.477800 689.983982 7961.590000 7965.210000 7965.475967 1435.800728
327 0.010602 0.103099 0.027479 0.000270 0.467175 0.466102 0.466525 0.000032 0.421518 0.429802 0.422620 0.000028 0.012619 0.113891 0.030984 0.000586 0.008585 0.092307 0.023974 0.000503 0.459910 0.459205 0.459461 0.000060 0.474440 0.473000 0.473588 0.000066 0.415181 0.424673 0.416614 0.000053 0.427855 0.434931 0.428627 0.000057 988.810000 994.480000 988.944800 714.748989 1047.080000 1043.810000 1045.259833 695.921233 7964.110000 7961.710000 7965.795367 1442.053787
328 0.010502 0.105801 0.027466 0.000270 0.468314 0.465314 0.466534 0.000032 0.422533 0.429363 0.422627 0.000028 0.012333 0.112655 0.030794 0.000582 0.008672 0.098946 0.024138 0.000513 0.460773 0.457510 0.459436 0.000061 0.475856 0.473118 0.473633 0.000067 0.415929 0.423024 0.416571 0.000054 0.429137 0.435701 0.428683 0.000058 984.950000 992.450000 988.873600 724.318499 1046.050000 1044.180000 1045.101967 693.846887 7969.000000 7963.370000 7966.024433 1451.711962
329 0.010584 0.106691 0.027570 0.000277 0.467706 0.465801 0.466513 0.000032 0.421994 0.429890 0.422619 0.000028 0.012335 0.123124 0.030998 0.000596 0.008832 0.090259 0.024142 0.000518 0.461272 0.458536 0.459416 0.000062 0.474141 0.473065 0.473611 0.000067 0.416378 0.424995 0.416574 0.000055 0.427610 0.434784 0.428664 0.000058 988.950000 990.930000 989.090800 726.305841 1047.330000 1035.830000 1045.203933 710.309297 7963.720000 7973.240000 7965.705267 1470.113685
330 0.010528 0.105153 0.027422 0.000273 0.469010 0.465726 0.466586 0.000032 0.423161 0.429668 0.422669 0.000028 0.012266 0.114950 0.030606 0.000571 0.008790 0.095356 0.024237 0.000525 0.461923 0.458450 0.459503 0.000062 0.476096 0.473001 0.473669 0.000067 0.416958 0.424100 0.416613 0.000054 0.429365 0.435236 0.428726 0.000058 987.640000 990.580000 989.163900 719.982666 1049.330000 1038.410000 1045.274567 716.667926 7963.030000 7971.010000 7965.561533 1462.925227
331 0.010626 0.103579 0.027326 0.000264 0.466597 0.465211 0.466504 0.000033 0.421000 0.429048 0.422586 0.000028 0.012776 0.110557 0.030446 0.000557 0.008477 0.096600 0.024206 0.000508 0.460769 0.457807 0.459440 0.000062 0.472425 0.472616 0.473568 0.000067 0.415970 0.423082 0.416540 0.000054 0.426031 0.435014 0.428632 0.000058 984.560000 993.330000 989.167333 723.159492 1047.240000 1039.770000 1045.263533 719.876949 7968.200000 7966.900000 7965.569133 1473.291720
332 0.010484 0.105978 0.027513 0.000275 0.467111 0.466004 0.466455 0.000033 0.421448 0.430001 0.422560 0.000029 0.012458 0.121009 0.030584 0.000581 0.008509 0.090948 0.024441 0.000525 0.459988 0.458882 0.459470 0.000062 0.474234 0.473126 0.473439 0.000068 0.415235 0.425095 0.416581 0.000054 0.427662 0.434908 0.428539 0.000059 989.790000 992.820000 988.859567 717.825612 1047.740000 1042.000000 1045.370400 730.017431 7962.470000 7965.180000 7965.770033 1490.983987
333 0.010540 0.105516 0.027516 0.000275 0.467400 0.465283 0.466520 0.000032 0.421714 0.429306 0.422620 0.000028 0.012541 0.110033 0.030464 0.000571 0.008540 0.100998 0.024567 0.000532 0.460499 0.458110 0.459568 0.000062 0.474300 0.472455 0.473473 0.000068 0.415704 0.423303 0.416658 0.000055 0.427724 0.435309 0.428582 0.000058 989.470000 991.180000 989.112533 720.930431 1046.310000 1041.060000 1045.098300 732.647123 7964.220000 7967.760000 7965.789167 1484.567978
334 0.010558 0.105896 0.027354 0.000271 0.467452 0.465375 0.466536 0.000033 0.421762 0.429427 0.422618 0.000028 0.012548 0.101434 0.030593 0.000564 0.008568 0.110358 0.024115 0.000514 0.460848 0.458156 0.459546 0.000063 0.474055 0.472595 0.473525 0.000068 0.416018 0.422484 0.416651 0.000055 0.427506 0.436371 0.428584 0.000059 985.530000 996.330000 988.902067 715.246889 1053.410000 1041.740000 1045.020500 729.884778 7961.060000 7961.930000 7966.077433 1471.223305
335 0.010344 0.104122 0.027222 0.000268 0.466613 0.466963 0.466563 0.000033 0.420986 0.430679 0.422629 0.000028 0.012349 0.107552 0.030236 0.000562 0.008339 0.100692 0.024209 0.000511 0.460264 0.459714 0.459476 0.000063 0.472962 0.474211 0.473651 0.000066 0.415473 0.424498 0.416552 0.000055 0.426500 0.436859 0.428706 0.000057 988.470000 993.640000 988.892267 715.563837 1051.060000 1041.680000 1045.152533 718.515233 7960.470000 7964.680000 7965.955200 1459.199237
336 0.010414 0.104021 0.027244 0.000266 0.466902 0.464453 0.466532 0.000033 0.421253 0.428410 0.422603 0.000029 0.012631 0.114559 0.030114 0.000555 0.008196 0.093484 0.024374 0.000501 0.460142 0.457630 0.459437 0.000065 0.473663 0.471276 0.473626 0.000066 0.415391 0.423323 0.416505 0.000056 0.427116 0.433497 0.428701 0.000057 988.480000 986.240000 988.805367 716.514373 1046.840000 1044.790000 1045.489800 712.921863 7964.680000 7968.970000 7965.704833 1463.819306
337 0.010223 0.106819 0.027383 0.000276 0.467164 0.465891 0.466544 0.000033 0.421470 0.429984 0.422628 0.000029 0.012296 0.110870 0.030404 0.000576 0.008151 0.102769 0.024361 0.000525 0.459700 0.458935 0.459419 0.000064 0.474629 0.472847 0.473670 0.000067 0.414959 0.424129 0.416517 0.000056 0.427981 0.435839 0.428739 0.000058 984.440000 991.680000 988.853567 709.396371 1049.690000 1041.890000 1045.480200 723.927395 7965.870000 7966.430000 7965.666233 1456.138804
338 0.010203 0.101928 0.027226 0.000268 0.467282 0.466706 0.466487 0.000033 0.421574 0.430228 0.422561 0.000029 0.012393 0.103532 0.030180 0.000556 0.008012 0.100324 0.024272 0.000527 0.460999 0.460555 0.459422 0.000064 0.473565 0.472856 0.473552 0.000068 0.416138 0.424853 0.416498 0.000056 0.427010 0.435603 0.428624 0.000059 990.850000 989.060000 988.911267 708.527413 1046.230000 1039.950000 1045.352433 716.724473 7962.920000 7970.990000 7965.736300 1447.745560
339 0.009724 0.106036 0.027215 0.000274 0.467181 0.464970 0.466493 0.000033 0.421435 0.429076 0.422565 0.000029 0.011671 0.109757 0.030071 0.000545 0.007778 0.102315 0.024359 0.000538 0.460042 0.457852 0.459436 0.000065 0.474320 0.472088 0.473550 0.000069 0.415205 0.423042 0.416499 0.000056 0.427666 0.435111 0.428631 0.000060 991.110000 985.500000 989.026700 708.782580 1046.510000 1041.830000 1045.368633 717.887993 7962.380000 7972.670000 7965.604667 1449.873624
340 0.009934 0.103502 0.027120 0.000270 0.467186 0.465579 0.466426 0.000033 0.421461 0.429371 0.422495 0.000029 0.011716 0.112186 0.030162 0.000548 0.008152 0.094817 0.024079 0.000530 0.459489 0.458386 0.459390 0.000065 0.474884 0.472772 0.473462 0.000069 0.414711 0.423766 0.416467 0.000056 0.428211 0.434977 0.428523 0.000060 990.620000 993.570000 989.156700 713.439285 1050.220000 1041.590000 1045.354633 711.633871 7959.160000 7964.840000 7965.488667 1450.906279
341 0.009840 0.103393 0.027073 0.000273 0.467100 0.466150 0.466427 0.000033 0.421374 0.429874 0.422492 0.000029 0.011779 0.114777 0.030342 0.000581 0.007901 0.092010 0.023804 0.000527 0.460107 0.458731 0.459481 0.000064 0.474094 0.473569 0.473373 0.000071 0.415274 0.424336 0.416567 0.000056 0.427474 0.435413 0.428416 0.000060 991.080000 989.120000 989.461167 695.329146 1046.370000 1043.740000 1045.783633 704.948591 7962.550000 7967.140000 7964.755200 1412.592225
342 0.009867 0.105221 0.026910 0.000275 0.467750 0.464800 0.466363 0.000033 0.421962 0.428842 0.422418 0.000029 0.011844 0.110616 0.029975 0.000593 0.007890 0.099826 0.023845 0.000520 0.461078 0.457068 0.459410 0.000064 0.474422 0.472532 0.473316 0.000071 0.416155 0.422423 0.416466 0.000056 0.427768 0.435261 0.428369 0.000060 988.640000 989.540000 989.912867 690.053115 1049.000000 1039.770000 1046.051633 706.290774 7962.360000 7970.690000 7964.035500 1402.227679
343 0.009810 0.105118 0.026505 0.000271 0.468314 0.465263 0.466339 0.000033 0.422464 0.429248 0.422356 0.000029 0.011859 0.104997 0.029409 0.000570 0.007761 0.105239 0.023601 0.000525 0.461842 0.459709 0.459433 0.000063 0.474786 0.470816 0.473245 0.000070 0.416844 0.424238 0.416431 0.000055 0.428083 0.434259 0.428280 0.000060 991.310000 991.510000 990.211933 689.005763 1049.380000 1039.030000 1046.134767 699.124932 7959.310000 7969.460000 7963.653300 1392.876963
344 0.009734 0.102459 0.026424 0.000269 0.467052 0.465677 0.466385 0.000033 0.421320 0.429356 0.422389 0.000029 0.011793 0.118656 0.029357 0.000572 0.007676 0.086262 0.023491 0.000514 0.460453 0.458312 0.459440 0.000064 0.473651 0.473043 0.473330 0.000071 0.415587 0.424346 0.416432 0.000056 0.427054 0.434365 0.428346 0.000061 991.640000 989.760000 990.435567 685.659565 1048.730000 1045.990000 1046.429733 706.892727 7959.630000 7964.250000 7963.134700 1400.657158
345 0.009657 0.104432 0.026267 0.000267 0.467537 0.465798 0.466395 0.000033 0.421749 0.429661 0.422382 0.000029 0.011496 0.108535 0.029214 0.000554 0.007819 0.100329 0.023320 0.000512 0.460413 0.457667 0.459463 0.000064 0.474660 0.473928 0.473326 0.000071 0.415521 0.422754 0.416438 0.000056 0.427976 0.436568 0.428325 0.000061 990.090000 991.850000 990.724333 675.563414 1046.380000 1045.060000 1046.176600 697.331802 7963.530000 7963.090000 7963.099067 1360.425061
346 0.009605 0.102026 0.026203 0.000265 0.467491 0.464885 0.466396 0.000034 0.421702 0.428599 0.422376 0.000029 0.011362 0.110204 0.028957 0.000550 0.007848 0.093849 0.023448 0.000520 0.460340 0.458040 0.459432 0.000064 0.474641 0.471730 0.473359 0.000071 0.415442 0.423256 0.416385 0.000056 0.427962 0.433942 0.428368 0.000060 993.740000 993.990000 990.707833 666.683434 1048.310000 1043.860000 1046.089400 680.268900 7957.950000 7962.150000 7963.202767 1321.600029
347 0.009521 0.104039 0.026306 0.000273 0.467608 0.466719 0.466432 0.000034 0.421799 0.430451 0.422419 0.000029 0.011372 0.104585 0.029111 0.000558 0.007670 0.103493 0.023501 0.000530 0.461179 0.459764 0.459446 0.000065 0.474036 0.473674 0.473417 0.000071 0.416198 0.424246 0.416412 0.000057 0.427400 0.436655 0.428426 0.000061 991.220000 989.160000 990.678267 658.177049 1051.600000 1042.480000 1046.030333 669.250939 7957.180000 7968.360000 7963.291400 1290.225047
348 0.009347 0.100377 0.026066 0.000260 0.468070 0.466331 0.466387 0.000034 0.422198 0.429736 0.422355 0.000029 0.011193 0.103076 0.028817 0.000529 0.007501 0.097678 0.023314 0.000514 0.460265 0.458906 0.459372 0.000065 0.475875 0.473756 0.473403 0.000070 0.415358 0.423323 0.416317 0.000056 0.429038 0.436148 0.428394 0.000060 991.070000 994.720000 990.975300 658.049066 1047.470000 1049.110000 1045.813900 660.429406 7961.460000 7956.170000 7963.210800 1273.664506
349 0.009456 0.102579 0.026313 0.000268 0.467098 0.466861 0.466382 0.000034 0.421334 0.430432 0.422375 0.000029 0.011330 0.104115 0.029116 0.000550 0.007581 0.101042 0.023510 0.000521 0.459300 0.460163 0.459342 0.000065 0.474896 0.473558 0.473423 0.000070 0.414503 0.424559 0.416320 0.000057 0.428165 0.436306 0.428431 0.000060 988.210000 995.980000 990.775400 669.706836 1051.140000 1042.240000 1045.677667 664.259369 7960.650000 7961.780000 7963.546933 1296.915625
350 0.009348 0.102503 0.026285 0.000267 0.467378 0.463639 0.466372 0.000034 0.421575 0.427525 0.422363 0.000029 0.011268 0.095719 0.029068 0.000543 0.007429 0.109286 0.023502 0.000527 0.461199 0.456452 0.459271 0.000066 0.473557 0.470826 0.473473 0.000071 0.416206 0.420379 0.416251 0.000057 0.426944 0.434672 0.428476 0.000061 992.150000 991.630000 990.775633 670.423556 1048.950000 1049.730000 1045.671767 662.873062 7958.900000 7958.640000 7963.552600 1291.556136
351 0.009164 0.104343 0.026123 0.000266 0.467145 0.465308 0.466408 0.000034 0.421347 0.429211 0.422379 0.000029 0.011113 0.103128 0.028873 0.000545 0.007214 0.105558 0.023374 0.000537 0.460383 0.458949 0.459311 0.000065 0.473907 0.471667 0.473504 0.000070 0.415456 0.423367 0.416267 0.000057 0.427238 0.435056 0.428491 0.000060 991.030000 998.930000 990.772233 671.207490 1050.660000 1045.500000 1045.609333 655.121231 7958.310000 7955.570000 7963.618433 1274.713413
352 0.009288 0.100592 0.026015 0.000264 0.467009 0.464336 0.466357 0.000034 0.421237 0.427961 0.422323 0.000030 0.011326 0.102845 0.029121 0.000550 0.007249 0.098339 0.022909 0.000523 0.459976 0.457144 0.459256 0.000065 0.474042 0.471527 0.473459 0.000071 0.415111 0.421714 0.416242 0.000057 0.427363 0.434209 0.428404 0.000061 988.480000 992.590000 990.989167 672.918346 1052.800000 1045.490000 1045.672333 671.429917 7958.720000 7961.920000 7963.338500 1288.219423
353 0.009282 0.101473 0.026063 0.000274 0.466821 0.464905 0.466359 0.000034 0.421067 0.428562 0.422329 0.000030 0.011343 0.110449 0.029356 0.000572 0.007221 0.092497 0.022770 0.000528 0.459180 0.458430 0.459255 0.000065 0.474462 0.471380 0.473462 0.000072 0.414396 0.423632 0.416265 0.000057 0.427738 0.433492 0.428393 0.000062 988.550000 992.040000 991.230400 673.572785 1050.360000 1044.220000 1045.562300 677.922801 7961.090000 7963.740000 7963.207300 1277.156272
354 0.009217 0.103400 0.025954 0.000277 0.467119 0.465278 0.466251 0.000034 0.421329 0.429090 0.422222 0.000029 0.011261 0.099337 0.029072 0.000559 0.007174 0.107463 0.022836 0.000547 0.459676 0.458855 0.459164 0.000065 0.474562 0.471701 0.473339 0.000072 0.414835 0.422903 0.416154 0.000057 0.427823 0.435277 0.428289 0.000061 988.030000 995.900000 991.272467 684.733618 1050.610000 1039.720000 1045.619433 691.179292 7961.360000 7964.380000 7963.108100 1311.805664
355 0.009119 0.102390 0.025862 0.000272 0.466670 0.464791 0.466344 0.000035 0.420915 0.428551 0.422296 0.000030 0.011233 0.097793 0.029313 0.000577 0.007005 0.106987 0.022411 0.000522 0.458425 0.457739 0.459182 0.000066 0.474916 0.471843 0.473507 0.000072 0.413706 0.421745 0.416195 0.000058 0.428125 0.435358 0.428397 0.000062 986.380000 992.370000 990.971967 677.539923 1048.450000 1047.570000 1045.890100 682.103615 7965.170000 7960.060000 7963.137933 1310.259752
356 0.009140 0.103239 0.025640 0.000264 0.467359 0.465508 0.466344 0.000034 0.421537 0.429281 0.422274 0.000030 0.011205 0.113206 0.028949 0.000562 0.007076 0.093272 0.022330 0.000510 0.459667 0.458808 0.459202 0.000066 0.475051 0.472207 0.473486 0.000072 0.414821 0.424248 0.416177 0.000058 0.428254 0.434313 0.428371 0.000062 989.150000 995.140000 990.957500 667.636980 1046.860000 1042.750000 1045.738333 676.432358 7963.990000 7962.110000 7963.304167 1298.634926
357 0.008868 0.101724 0.025784 0.000268 0.467293 0.465083 0.466342 0.000035 0.421451 0.428747 0.422286 0.000030 0.010709 0.107223 0.028922 0.000566 0.007027 0.096225 0.022645 0.000525 0.460364 0.458044 0.459165 0.000067 0.474222 0.472122 0.473519 0.000072 0.415399 0.422962 0.416141 0.000058 0.427503 0.434532 0.428432 0.000062 990.130000 995.970000 991.207533 671.558523 1050.660000 1038.420000 1046.183867 668.999673 7959.210000 7965.610000 7962.608600 1314.111573
358 0.008947 0.099478 0.025474 0.000261 0.467891 0.465510 0.466367 0.000034 0.421997 0.428907 0.422278 0.000030 0.010868 0.108202 0.028430 0.000551 0.007026 0.090753 0.022517 0.000505 0.461686 0.457111 0.459186 0.000067 0.474097 0.473909 0.473548 0.000071 0.416604 0.422220 0.416110 0.000058 0.427390 0.435593 0.428445 0.000061 990.600000 992.570000 991.193867 657.443031 1051.370000 1039.410000 1046.284433 653.722682 7958.030000 7968.020000 7962.521700 1295.194290
359 0.009024 0.104115 0.025655 0.000274 0.467543 0.465602 0.466378 0.000034 0.421692 0.429454 0.422306 0.000030 0.011067 0.107821 0.028470 0.000562 0.006981 0.100409 0.022841 0.000539 0.460072 0.459358 0.459165 0.000066 0.475015 0.471847 0.473591 0.000072 0.415171 0.424204 0.416095 0.000058 0.428212 0.434703 0.428516 0.000062 991.110000 993.140000 991.334667 634.573004 1053.120000 1044.920000 1046.609467 650.633798 7955.770000 7961.940000 7962.055867 1269.031500
360 0.009090 0.102019 0.025581 0.000272 0.466463 0.465125 0.466325 0.000034 0.420726 0.428815 0.422250 0.000030 0.011168 0.102055 0.028368 0.000555 0.007011 0.101982 0.022794 0.000535 0.459760 0.458745 0.459104 0.000066 0.473166 0.471506 0.473545 0.000072 0.414901 0.423076 0.416031 0.000058 0.426550 0.434554 0.428470 0.000062 990.450000 992.800000 991.687967 618.286424 1052.780000 1044.220000 1046.558733 640.378922 7956.770000 7962.980000 7961.753300 1221.281951
361 0.008947 0.100916 0.025703 0.000274 0.467101 0.463990 0.466306 0.000034 0.421285 0.427683 0.422246 0.000029 0.010955 0.108357 0.028535 0.000571 0.006939 0.093475 0.022871 0.000535 0.459822 0.456587 0.459002 0.000066 0.474379 0.471393 0.473610 0.000070 0.414936 0.421764 0.415955 0.000058 0.427635 0.433601 0.428536 0.000060 991.080000 993.970000 991.937867 616.382025 1049.390000 1049.130000 1046.352600 640.268445 7959.530000 7956.900000 7961.709533 1214.558071
362 0.008882 0.100811 0.025455 0.000269 0.467206 0.465460 0.466308 0.000034 0.421373 0.428995 0.422223 0.000030 0.010964 0.110104 0.028237 0.000562 0.006800 0.091517 0.022672 0.000531 0.459985 0.457315 0.458988 0.000065 0.474427 0.473604 0.473628 0.000071 0.415083 0.422594 0.415913 0.000057 0.427664 0.435396 0.428532 0.000061 990.170000 993.310000 992.143767 615.419406 1049.830000 1044.510000 1046.287267 641.898408 7960.000000 7962.180000 7961.568967 1206.191719
363 0.009027 0.099873 0.025156 0.000261 0.467178 0.465242 0.466267 0.000034 0.421363 0.428705 0.422156 0.000029 0.011024 0.106153 0.027914 0.000539 0.007029 0.093593 0.022398 0.000508 0.460025 0.456731 0.459044 0.000065 0.474331 0.473753 0.473491 0.000071 0.415125 0.421673 0.415931 0.000057 0.427601 0.435737 0.428381 0.000061 995.350000 992.740000 992.261200 615.934628 1051.640000 1041.530000 1045.998633 641.001477 7953.010000 7965.730000 7961.740167 1200.794404
364 0.008999 0.099450 0.025219 0.000262 0.467391 0.464817 0.466236 0.000034 0.421552 0.428280 0.422134 0.000029 0.010876 0.108100 0.027985 0.000540 0.007121 0.090800 0.022452 0.000511 0.459187 0.458112 0.458994 0.000065 0.475595 0.471522 0.473477 0.000071 0.414356 0.423110 0.415893 0.000057 0.428747 0.433450 0.428375 0.000060 994.480000 997.390000 992.432467 635.213130 1052.740000 1039.970000 1045.685533 632.321985 7952.780000 7962.640000 7961.882000 1198.280273
365 0.008875 0.103408 0.025349 0.000267 0.466968 0.464558 0.466317 0.000034 0.421159 0.428443 0.422220 0.000030 0.010669 0.103704 0.028151 0.000544 0.007080 0.103112 0.022546 0.000522 0.459608 0.455955 0.458972 0.000066 0.474328 0.473161 0.473661 0.000071 0.414714 0.420730 0.415890 0.000057 0.427604 0.436156 0.428550 0.000060 990.920000 999.260000 992.477067 640.540692 1052.370000 1044.760000 1045.684367 623.158136 7956.710000 7955.980000 7961.838567 1186.932696
366 0.008930 0.104156 0.025286 0.000272 0.466033 0.464619 0.466253 0.000034 0.420323 0.428573 0.422156 0.000030 0.010802 0.118445 0.028123 0.000561 0.007058 0.089866 0.022448 0.000524 0.458725 0.456633 0.458871 0.000065 0.473342 0.472606 0.473634 0.000071 0.413933 0.422814 0.415796 0.000056 0.426714 0.434332 0.428516 0.000061 991.890000 993.140000 992.616033 644.398023 1049.070000 1043.630000 1045.849600 627.652511 7959.040000 7963.230000 7961.534367 1200.321302
367 0.008985 0.104391 0.025422 0.000272 0.467326 0.465926 0.466253 0.000034 0.421492 0.429773 0.422170 0.000029 0.011108 0.111608 0.028350 0.000564 0.006862 0.097175 0.022494 0.000524 0.460629 0.459550 0.458856 0.000064 0.474024 0.472303 0.473650 0.000071 0.415677 0.424756 0.415806 0.000056 0.427308 0.434790 0.428535 0.000061 996.940000 993.440000 992.879100 651.264296 1048.910000 1038.110000 1045.688133 626.591171 7954.150000 7968.450000 7961.432767 1205.215652
368 0.008911 0.099035 0.025310 0.000265 0.466525 0.465833 0.466180 0.000034 0.420764 0.429153 0.422093 0.000029 0.010991 0.102519 0.028193 0.000552 0.006831 0.095551 0.022427 0.000516 0.458539 0.459379 0.458896 0.000064 0.474511 0.472287 0.473464 0.000071 0.413784 0.423693 0.415825 0.000055 0.427743 0.434613 0.428361 0.000061 992.540000 994.190000 993.089067 644.248443 1050.530000 1040.860000 1045.783133 619.705349 7956.930000 7964.950000 7961.127800 1193.462976
369 0.008809 0.101780 0.025280 0.000265 0.466849 0.466282 0.466159 0.000034 0.421045 0.429832 0.422071 0.000029 0.010807 0.110964 0.028117 0.000539 0.006811 0.092597 0.022443 0.000529 0.460006 0.459115 0.458881 0.000064 0.473693 0.473449 0.473438 0.000070 0.415086 0.424300 0.415805 0.000056 0.427005 0.435364 0.428338 0.000060 993.550000 993.140000 993.211933 653.899812 1052.330000 1041.870000 1045.748333 615.963028 7954.120000 7964.990000 7961.039733 1196.373918
370 0.008827 0.102082 0.025461 0.000270 0.468175 0.465370 0.466129 0.000034 0.422240 0.429041 0.422062 0.000029 0.010828 0.100677 0.028202 0.000553 0.006826 0.103488 0.022720 0.000537 0.461100 0.457663 0.458820 0.000065 0.475250 0.473076 0.473437 0.000069 0.416073 0.421965 0.415759 0.000056 0.428407 0.436117 0.428365 0.000059 989.360000 1001.250000 993.285367 666.069266 1047.800000 1043.050000 1045.589767 619.639089 7962.840000 7955.700000 7961.124867 1224.716580
371 0.008851 0.101089 0.025327 0.000266 0.466535 0.465645 0.466099 0.000034 0.420767 0.429190 0.422022 0.000029 0.011092 0.107865 0.028103 0.000553 0.006610 0.094312 0.022550 0.000523 0.459794 0.457499 0.458729 0.000064 0.473276 0.473791 0.473470 0.000069 0.414924 0.422536 0.415667 0.000056 0.426610 0.435844 0.428378 0.000059 993.080000 994.040000 993.005600 675.181234 1049.740000 1043.560000 1045.814767 625.663834 7957.180000 7962.400000 7961.179633 1240.921729
372 0.008839 0.102740 0.025316 0.000268 0.466236 0.465158 0.466146 0.000034 0.420496 0.428916 0.422063 0.000029 0.011019 0.108792 0.028132 0.000547 0.006659 0.096688 0.022501 0.000520 0.459131 0.457390 0.458825 0.000063 0.473341 0.472926 0.473467 0.000069 0.414320 0.422530 0.415756 0.000055 0.426673 0.435302 0.428371 0.000059 992.520000 992.930000 992.883900 679.804006 1049.080000 1042.870000 1045.576167 625.567599 7958.400000 7964.200000 7961.539933 1249.742483
373 0.008953 0.101292 0.025336 0.000269 0.466374 0.465527 0.466131 0.000034 0.420632 0.429104 0.422051 0.000029 0.010989 0.107434 0.028096 0.000552 0.006917 0.095149 0.022577 0.000528 0.459645 0.457782 0.458894 0.000065 0.473104 0.473272 0.473367 0.000069 0.414779 0.422747 0.415815 0.000056 0.426486 0.435460 0.428288 0.000059 990.600000 998.590000 993.023933 682.777287 1050.250000 1042.930000 1045.703933 634.939316 7959.150000 7958.480000 7961.272133 1262.355057
374 0.008884 0.102693 0.025312 0.000267 0.466690 0.465588 0.466117 0.000034 0.420910 0.429298 0.422036 0.000029 0.010895 0.107811 0.028326 0.000555 0.006873 0.097574 0.022299 0.000520 0.459119 0.458737 0.458900 0.000064 0.474261 0.472439 0.473334 0.000069 0.414297 0.423645 0.415843 0.000056 0.427522 0.434952 0.428230 0.000059 992.610000 992.420000 992.969933 686.270223 1049.650000 1040.510000 1045.638700 644.860748 7957.740000 7967.070000 7961.391367 1265.759874
375 0.008929 0.100328 0.025317 0.000264 0.466774 0.465719 0.466055 0.000034 0.420989 0.429180 0.421981 0.000029 0.010829 0.106130 0.028321 0.000554 0.007030 0.094527 0.022314 0.000509 0.459730 0.458182 0.458777 0.000065 0.473817 0.473256 0.473332 0.000069 0.414840 0.422977 0.415732 0.000057 0.427138 0.435383 0.428230 0.000059 990.000000 998.720000 993.111533 696.696903 1048.920000 1038.550000 1045.489767 648.367846 7961.080000 7962.730000 7961.398700 1286.845884
376 0.008914 0.100055 0.025276 0.000266 0.466329 0.464798 0.466139 0.000033 0.420588 0.428323 0.422053 0.000029 0.010913 0.106647 0.028230 0.000554 0.006914 0.093463 0.022321 0.000517 0.458760 0.456902 0.458813 0.000065 0.473898 0.472693 0.473465 0.000067 0.413975 0.421877 0.415755 0.000056 0.427200 0.434770 0.428350 0.000058 991.760000 991.790000 993.320933 710.264333 1051.540000 1039.280000 1045.245233 648.162678 7956.700000 7968.930000 7961.433833 1301.605289
377 0.008775 0.102275 0.025298 0.000265 0.466745 0.464735 0.466134 0.000033 0.420947 0.428489 0.422050 0.000029 0.010971 0.104690 0.028269 0.000553 0.006579 0.099860 0.022327 0.000526 0.459631 0.457019 0.458816 0.000065 0.473858 0.472450 0.473451 0.000068 0.414765 0.421786 0.415762 0.000056 0.427130 0.435191 0.428339 0.000059 989.980000 1000.270000 993.557600 721.868311 1045.890000 1041.010000 1045.406967 653.879528 7964.130000 7958.720000 7961.035433 1312.404633
378 0.008939 0.103086 0.025427 0.000271 0.466865 0.465498 0.466175 0.000033 0.421072 0.429256 0.422100 0.000029 0.010841 0.104043 0.028576 0.000569 0.007037 0.102129 0.022277 0.000522 0.458912 0.459139 0.458805 0.000065 0.474818 0.471856 0.473545 0.000067 0.414105 0.423629 0.415782 0.000056 0.428040 0.434884 0.428418 0.000058 990.180000 996.630000 993.789100 736.876423 1047.270000 1039.360000 1045.163067 658.484961 7962.550000 7964.010000 7961.047833 1315.467931
379 0.008635 0.103451 0.025235 0.000268 0.466526 0.465045 0.466179 0.000033 0.420737 0.428886 0.422085 0.000029 0.010835 0.113387 0.028250 0.000559 0.006435 0.093515 0.022221 0.000516 0.459925 0.458236 0.458851 0.000065 0.473126 0.471854 0.473508 0.000067 0.415016 0.423752 0.415791 0.000056 0.426457 0.434020 0.428380 0.000058 991.000000 999.170000 993.645467 737.399419 1053.110000 1043.870000 1045.037700 669.395859 7955.890000 7956.960000 7961.316833 1313.288554
380 0.008638 0.099189 0.025092 0.000262 0.467170 0.465485 0.466167 0.000033 0.421317 0.428855 0.422059 0.000029 0.010747 0.108485 0.028006 0.000551 0.006529 0.089893 0.022177 0.000511 0.459245 0.457807 0.458850 0.000065 0.475096 0.473163 0.473484 0.000068 0.414395 0.422875 0.415765 0.000056 0.428240 0.434836 0.428354 0.000058 992.120000 996.140000 993.601567 753.289132 1049.070000 1039.350000 1045.251300 673.836056 7958.810000 7964.510000 7961.147133 1353.312166
381 0.008641 0.104011 0.025101 0.000263 0.467021 0.464887 0.466140 0.000033 0.421183 0.428800 0.422036 0.000029 0.011222 0.109493 0.028014 0.000544 0.006060 0.098530 0.022189 0.000511 0.459308 0.457733 0.458780 0.000066 0.474735 0.472042 0.473500 0.000067 0.414499 0.422909 0.415703 0.000057 0.427867 0.434690 0.428369 0.000058 993.180000 995.260000 993.448067 768.461982 1049.730000 1037.280000 1045.609633 673.354602 7957.090000 7967.460000 7960.942300 1364.166534
382 0.008628 0.102535 0.025098 0.000261 0.467468 0.464743 0.466187 0.000033 0.421584 0.428522 0.422078 0.000028 0.011155 0.105759 0.028027 0.000549 0.006100 0.099311 0.022169 0.000500 0.460447 0.457699 0.458815 0.000065 0.474489 0.471787 0.473560 0.000067 0.415518 0.422505 0.415736 0.000056 0.427650 0.434539 0.428421 0.000057 988.870000 1001.330000 993.239633 763.822939 1050.570000 1041.720000 1045.815467 680.447792 7960.560000 7956.950000 7960.944900 1362.874187
383 0.008493 0.100985 0.025149 0.000264 0.467386 0.464767 0.466229 0.000034 0.421496 0.428389 0.422121 0.000029 0.011081 0.102418 0.028102 0.000541 0.005904 0.099552 0.022196 0.000529 0.459284 0.457409 0.458897 0.000065 0.475488 0.472124 0.473562 0.000068 0.414463 0.421910 0.415817 0.000057 0.428529 0.434867 0.428425 0.000058 991.410000 998.450000 993.372367 761.821663 1048.110000 1042.820000 1045.635333 691.158049 7960.480000 7958.730000 7960.992300 1362.149331
384 0.008520 0.101946 0.025154 0.000271 0.466524 0.465284 0.466266 0.000034 0.420724 0.428950 0.422155 0.000029 0.010768 0.103893 0.028257 0.000544 0.006272 0.099999 0.022052 0.000545 0.459670 0.457491 0.458880 0.000065 0.473379 0.473076 0.473652 0.000068 0.414780 0.422131 0.415817 0.000056 0.426668 0.435769 0.428492 0.000058 994.770000 999.150000 993.468533 778.125037 1050.020000 1043.690000 1045.536033 689.267048 7955.210000 7957.160000 7960.995433 1382.666083
385 0.008470 0.100320 0.024924 0.000264 0.466254 0.464435 0.466261 0.000033 0.420476 0.428023 0.422128 0.000028 0.010890 0.099073 0.028278 0.000545 0.006049 0.101567 0.021571 0.000526 0.459329 0.457450 0.458899 0.000064 0.473180 0.471420 0.473624 0.000067 0.414485 0.421612 0.415837 0.000056 0.426467 0.434435 0.428418 0.000057 994.570000 994.300000 993.470133 778.580976 1049.350000 1042.760000 1045.700000 698.954860 7956.080000 7962.940000 7960.829867 1379.077193
386 0.008462 0.101259 0.025054 0.000267 0.466357 0.465017 0.466265 0.000033 0.420567 0.428641 0.422144 0.000029 0.010859 0.114321 0.028439 0.000557 0.006066 0.088197 0.021670 0.000518 0.459064 0.457154 0.458860 0.000065 0.473649 0.472880 0.473669 0.000067 0.414244 0.422870 0.415818 0.000056 0.426891 0.434412 0.428469 0.000057 991.010000 995.070000 993.654333 787.538856 1048.200000 1040.180000 1045.424367 715.362261 7960.790000 7964.750000 7960.921300 1416.913829
387 0.008500 0.102144 0.024938 0.000267 0.467715 0.466030 0.466260 0.000033 0.421793 0.429641 0.422128 0.000029 0.010973 0.110033 0.028411 0.000553 0.006027 0.094255 0.021464 0.000517 0.460455 0.458392 0.458815 0.000065 0.474975 0.473668 0.473705 0.000067 0.415507 0.423556 0.415774 0.000057 0.428080 0.435726 0.428481 0.000057 988.110000 994.520000 993.740633 784.489919 1045.630000 1043.090000 1045.320733 736.229719 7966.260000 7962.390000 7960.938633 1419.907260
388 0.008474 0.102137 0.025076 0.000268 0.466809 0.465581 0.466242 0.000033 0.420976 0.429236 0.422125 0.000029 0.010930 0.115616 0.028460 0.000560 0.006017 0.088657 0.021692 0.000518 0.458133 0.457364 0.458880 0.000065 0.475486 0.473797 0.473604 0.000067 0.413413 0.423189 0.415838 0.000057 0.428539 0.435283 0.428412 0.000057 995.560000 1000.720000 993.709733 774.657185 1040.940000 1042.320000 1045.261533 730.933999 7963.500000 7956.960000 7961.028733 1426.485098
389 0.008355 0.103496 0.025072 0.000274 0.467051 0.464720 0.466223 0.000033 0.421181 0.428598 0.422108 0.000029 0.010597 0.106219 0.028550 0.000574 0.006112 0.100773 0.021595 0.000529 0.459374 0.457662 0.458834 0.000064 0.474727 0.471778 0.473612 0.000067 0.414496 0.422518 0.415806 0.000056 0.427865 0.434677 0.428411 0.000058 992.540000 995.770000 993.751500 763.300311 1046.670000 1041.400000 1045.014567 732.966725 7960.790000 7962.830000 7961.233933 1412.156932
390 0.007886 0.102123 0.024985 0.000269 0.467018 0.466180 0.466228 0.000033 0.421105 0.429774 0.422104 0.000029 0.010194 0.101042 0.028188 0.000547 0.005578 0.103205 0.021783 0.000534 0.460725 0.458008 0.458821 0.000063 0.473311 0.474353 0.473635 0.000068 0.415672 0.422311 0.415758 0.000055 0.426537 0.437238 0.428450 0.000059 996.020000 994.390000 993.663467 761.444695 1045.460000 1039.520000 1045.039267 737.167719 7958.520000 7966.090000 7961.297267 1399.950173
391 0.007895 0.101869 0.024897 0.000269 0.467779 0.465416 0.466272 0.000033 0.421791 0.429061 0.422135 0.000029 0.010129 0.099884 0.028188 0.000557 0.005661 0.103854 0.021607 0.000521 0.459930 0.458207 0.458826 0.000064 0.475629 0.472624 0.473718 0.000068 0.414950 0.422375 0.415762 0.000056 0.428632 0.435747 0.428507 0.000058 997.390000 994.660000 993.935167 756.808667 1049.990000 1043.320000 1044.672567 746.180316 7952.620000 7962.020000 7961.392267 1397.824112
392 0.007783 0.103800 0.024756 0.000273 0.466034 0.465290 0.466259 0.000033 0.420209 0.429141 0.422108 0.000029 0.010090 0.113387 0.027885 0.000552 0.005477 0.094213 0.021628 0.000534 0.458443 0.458732 0.458888 0.000064 0.473626 0.471849 0.473629 0.000068 0.413607 0.424198 0.415788 0.000056 0.426811 0.434085 0.428429 0.000058 994.600000 992.710000 994.198700 725.205319 1050.330000 1038.430000 1044.335100 747.450526 7955.070000 7968.860000 7961.466200 1359.325869
393 0.007755 0.098724 0.024591 0.000266 0.467132 0.464654 0.466325 0.000033 0.421195 0.428061 0.422151 0.000029 0.010074 0.099441 0.027679 0.000547 0.005436 0.098007 0.021502 0.000526 0.459660 0.456413 0.458869 0.000064 0.474605 0.472896 0.473781 0.000068 0.414701 0.420716 0.415750 0.000056 0.427688 0.435407 0.428553 0.000058 993.580000 998.280000 994.355167 711.908966 1049.150000 1042.880000 1044.316667 747.241703 7957.270000 7958.840000 7961.328167 1325.943368
394 0.007796 0.101291 0.024418 0.000272 0.465572 0.465188 0.466372 0.000033 0.419794 0.428798 0.422177 0.000029 0.010100 0.103735 0.027709 0.000568 0.005493 0.098848 0.021128 0.000525 0.458474 0.458261 0.458922 0.000064 0.472669 0.472115 0.473822 0.000068 0.413637 0.422808 0.415801 0.000056 0.425952 0.434789 0.428553 0.000058 993.610000 995.360000 994.613433 701.061803 1046.860000 1044.750000 1044.322967 735.053642 7959.530000 7959.890000 7961.063600 1305.508105
395 0.007702 0.099806 0.024114 0.000269 0.467662 0.465425 0.466417 0.000033 0.421666 0.428863 0.422186 0.000028 0.010164 0.107014 0.027332 0.000561 0.005241 0.092597 0.020896 0.000517 0.460571 0.457709 0.458948 0.000063 0.474752 0.473142 0.473885 0.000067 0.415531 0.422639 0.415787 0.000055 0.427801 0.435087 0.428586 0.000058 991.650000 995.500000 994.647633 691.952060 1047.640000 1037.580000 1044.238000 729.584082 7960.710000 7966.920000 7961.114367 1287.293727
396 0.007744 0.101245 0.023879 0.000263 0.467390 0.465708 0.466355 0.000032 0.421425 0.429261 0.422108 0.000028 0.010099 0.114847 0.027008 0.000536 0.005389 0.087642 0.020749 0.000513 0.459613 0.457224 0.458905 0.000063 0.475167 0.474191 0.473806 0.000068 0.414661 0.422987 0.415715 0.000055 0.428189 0.435536 0.428500 0.000059 992.830000 1000.300000 994.868967 690.860771 1047.810000 1040.140000 1044.589800 726.858356 7959.360000 7959.560000 7960.541233 1291.860204
397 0.007695 0.098527 0.023845 0.000262 0.467323 0.465756 0.466333 0.000033 0.421360 0.429033 0.422084 0.000029 0.010051 0.110259 0.026975 0.000539 0.005340 0.086794 0.020715 0.000521 0.459389 0.458514 0.458932 0.000063 0.475257 0.472997 0.473733 0.000070 0.414455 0.423689 0.415736 0.000055 0.428265 0.434377 0.428432 0.000060 994.070000 997.200000 995.107267 684.993821 1045.190000 1040.040000 1044.454300 722.538809 7960.740000 7962.760000 7960.438433 1283.345962
398 0.007650 0.101646 0.023811 0.000265 0.466480 0.465360 0.466380 0.000033 0.420597 0.428988 0.422123 0.000029 0.010085 0.102203 0.026945 0.000545 0.005214 0.101088 0.020677 0.000515 0.459127 0.458258 0.458986 0.000063 0.473833 0.472461 0.473773 0.000070 0.414223 0.422653 0.415782 0.000055 0.426971 0.435324 0.428463 0.000060 995.600000 995.750000 995.088333 681.109147 1044.140000 1037.940000 1044.258300 728.235493 7960.260000 7966.310000 7960.653367 1279.662977
399 0.007488 0.101099 0.023951 0.000268 0.467598 0.465166 0.466351 0.000033 0.421587 0.428759 0.422111 0.000028 0.009427 0.112603 0.027159 0.000553 0.005549 0.089596 0.020743 0.000521 0.460766 0.457129 0.458937 0.000063 0.474431 0.473202 0.473765 0.000069 0.415632 0.422676 0.415759 0.000055 0.427543 0.434842 0.428463 0.000059 995.400000 998.900000 995.090833 681.542233 1047.220000 1035.840000 1044.202100 739.137451 7957.380000 7965.260000 7960.707067 1298.105392
400 0.007245 0.101691 0.023806 0.000266 0.467193 0.465562 0.466352 0.000032 0.421198 0.429175 0.422097 0.000028 0.009379 0.101730 0.026867 0.000547 0.005111 0.101652 0.020745 0.000524 0.459709 0.457013 0.458915 0.000062 0.474677 0.474112 0.473788 0.000068 0.414676 0.421485 0.415710 0.000055 0.427720 0.436866 0.428484 0.000058 992.350000 996.980000 995.156167 679.324305 1046.760000 1039.430000 1044.020000 736.610375 7960.890000 7963.590000 7960.823833 1303.197085
401 0.007187 0.101283 0.023842 0.000271 0.467026 0.465266 0.466351 0.000032 0.421042 0.428867 0.422100 0.000028 0.009193 0.098390 0.026757 0.000562 0.005180 0.104175 0.020927 0.000532 0.458813 0.456423 0.458943 0.000063 0.475240 0.474109 0.473760 0.000069 0.413851 0.420620 0.415724 0.000055 0.428234 0.437115 0.428476 0.000059 993.450000 993.100000 994.801167 669.051497 1046.720000 1038.270000 1044.237067 732.204971 7959.830000 7968.630000 7960.961767 1285.572234
402 0.007302 0.101384 0.023774 0.000275 0.466887 0.464588 0.466322 0.000032 0.420929 0.428267 0.422067 0.000028 0.009158 0.105871 0.026547 0.000572 0.005446 0.096897 0.021001 0.000532 0.459869 0.456034 0.458932 0.000061 0.473905 0.473142 0.473711 0.000069 0.414798 0.421017 0.415694 0.000054 0.427059 0.435517 0.428440 0.000059 999.420000 997.220000 994.730200 657.895953 1050.170000 1039.550000 1044.466367 727.356872 7950.410000 7963.230000 7960.803433 1277.272404
403 0.007327 0.099149 0.023561 0.000268 0.466890 0.464736 0.466332 0.000033 0.420934 0.428177 0.422055 0.000028 0.009385 0.099158 0.026199 0.000552 0.005269 0.099140 0.020924 0.000535 0.458929 0.456908 0.458949 0.000063 0.474851 0.472563 0.473716 0.000069 0.413975 0.421133 0.415674 0.000055 0.427893 0.435221 0.428437 0.000060 993.960000 997.900000 994.594667 649.905516 1048.480000 1034.830000 1044.656500 723.246419 7957.560000 7967.270000 7960.748833 1297.818203
404 0.007287 0.103933 0.023642 0.000273 0.467342 0.466244 0.466254 0.000032 0.421336 0.430012 0.421993 0.000028 0.009202 0.096370 0.026243 0.000542 0.005372 0.111496 0.021040 0.000551 0.460407 0.458708 0.458857 0.000062 0.474276 0.473779 0.473651 0.000069 0.415287 0.422474 0.415595 0.000054 0.427386 0.437551 0.428390 0.000060 992.800000 997.290000 994.499100 654.623870 1047.430000 1040.740000 1044.712967 723.450623 7959.770000 7961.970000 7960.787933 1315.919780
405 0.007295 0.098847 0.023525 0.000266 0.466893 0.464913 0.466200 0.000032 0.420933 0.428306 0.421933 0.000028 0.009417 0.099058 0.026279 0.000545 0.005173 0.098637 0.020771 0.000529 0.460352 0.456818 0.458754 0.000062 0.473434 0.473008 0.473647 0.000069 0.415258 0.421042 0.415506 0.000054 0.426608 0.435571 0.428360 0.000059 998.040000 997.930000 994.552033 649.436364 1050.120000 1041.570000 1044.647800 707.956625 7951.840000 7960.500000 7960.800167 1312.800582
406 0.007292 0.099406 0.023607 0.000266 0.467755 0.465407 0.466252 0.000032 0.421709 0.428806 0.421987 0.000028 0.009248 0.106417 0.026327 0.000557 0.005335 0.092395 0.020887 0.000527 0.460423 0.457115 0.458807 0.000063 0.475088 0.473699 0.473697 0.000068 0.415306 0.422045 0.415559 0.000055 0.428112 0.435568 0.428416 0.000058 994.080000 997.310000 994.660367 653.038105 1050.860000 1043.260000 1044.878300 702.834150 7955.060000 7959.430000 7960.461333 1314.132660
407 0.007212 0.103177 0.023674 0.000273 0.467406 0.464946 0.466267 0.000032 0.421387 0.428769 0.422008 0.000028 0.009152 0.106771 0.026229 0.000553 0.005271 0.099583 0.021119 0.000543 0.459063 0.456821 0.458879 0.000062 0.475749 0.473071 0.473655 0.000068 0.414072 0.421816 0.415614 0.000054 0.428701 0.435722 0.428401 0.000059 994.570000 1001.450000 994.766900 654.487553 1047.340000 1043.040000 1044.742867 698.549796 7958.090000 7955.510000 7960.490233 1313.591802
408 0.007198 0.101120 0.023510 0.000272 0.467260 0.466025 0.466243 0.000032 0.421254 0.429534 0.421970 0.000028 0.009082 0.108968 0.026101 0.000549 0.005313 0.093272 0.020918 0.000537 0.459893 0.458964 0.458875 0.000063 0.474627 0.473085 0.473611 0.000068 0.414812 0.423964 0.415597 0.000054 0.427695 0.435104 0.428342 0.000059 993.210000 994.290000 994.861167 638.856581 1054.340000 1039.750000 1044.883067 689.124011 7952.450000 7965.960000 7960.255767 1292.745144
409 0.007106 0.101393 0.023506 0.000272 0.466469 0.465277 0.466276 0.000032 0.420533 0.428889 0.421999 0.000028 0.009008 0.107690 0.026213 0.000543 0.005203 0.095097 0.020799 0.000538 0.460131 0.457549 0.458934 0.000063 0.472807 0.473005 0.473619 0.000069 0.415019 0.422563 0.415662 0.000054 0.426046 0.435214 0.428337 0.000060 994.400000 994.000000 995.154767 642.773802 1048.780000 1040.480000 1044.740067 692.905384 7956.820000 7965.520000 7960.105167 1293.543330
410 0.007140 0.101517 0.023486 0.000268 0.466344 0.465987 0.466205 0.000032 0.420423 0.429540 0.421933 0.000028 0.008929 0.107470 0.026262 0.000555 0.005351 0.095565 0.020710 0.000533 0.459218 0.459069 0.458903 0.000063 0.473470 0.472906 0.473508 0.000069 0.414189 0.423909 0.415639 0.000055 0.426658 0.435172 0.428228 0.000059 994.720000 1002.250000 995.413000 629.037549 1051.290000 1037.180000 1044.815733 692.842910 7953.990000 7960.570000 7959.771267 1284.127929
411 0.007047 0.102003 0.023473 0.000275 0.466261 0.464631 0.466272 0.000032 0.420340 0.428369 0.421993 0.000028 0.008742 0.103123 0.026087 0.000558 0.005351 0.100883 0.020859 0.000547 0.459104 0.457840 0.458971 0.000061 0.473419 0.471423 0.473574 0.000069 0.414068 0.422369 0.415683 0.000053 0.426612 0.434368 0.428302 0.000059 994.220000 999.890000 995.598933 619.145429 1046.470000 1040.030000 1044.886933 681.796069 7959.310000 7960.080000 7959.514133 1281.309241
412 0.007061 0.099442 0.023448 0.000271 0.467354 0.466037 0.466303 0.000032 0.421324 0.429377 0.422018 0.000028 0.008847 0.093847 0.026019 0.000549 0.005275 0.105036 0.020877 0.000537 0.460554 0.459533 0.458944 0.000062 0.474153 0.472540 0.473663 0.000069 0.415384 0.422965 0.415651 0.000054 0.427265 0.435789 0.428385 0.000059 992.630000 997.780000 995.937000 617.619859 1044.950000 1036.610000 1044.637500 672.922515 7962.420000 7965.610000 7959.425500 1268.296426
413 0.006909 0.100906 0.023526 0.000271 0.467251 0.466187 0.466287 0.000032 0.421217 0.429659 0.422011 0.000028 0.008540 0.102524 0.025970 0.000557 0.005278 0.099288 0.021082 0.000538 0.460149 0.458859 0.458914 0.000062 0.474353 0.473515 0.473659 0.000068 0.414988 0.423226 0.415620 0.000054 0.427446 0.436092 0.428401 0.000059 995.600000 998.430000 995.922700 616.518940 1047.810000 1040.150000 1044.475467 683.681153 7956.590000 7961.420000 7959.601833 1280.369220
414 0.006803 0.099459 0.023412 0.000272 0.467282 0.464714 0.466277 0.000032 0.421234 0.428188 0.421991 0.000028 0.008534 0.098804 0.025719 0.000552 0.005072 0.100115 0.021105 0.000545 0.460103 0.457720 0.458900 0.000062 0.474461 0.471708 0.473654 0.000068 0.414946 0.421828 0.415582 0.000054 0.427522 0.434549 0.428399 0.000058 999.760000 997.800000 996.142000 619.676153 1046.700000 1039.830000 1044.601667 674.574736 7953.540000 7962.370000 7959.256333 1279.794176
415 0.006792 0.099885 0.023461 0.000275 0.467754 0.465721 0.466270 0.000032 0.421658 0.429137 0.421989 0.000028 0.008503 0.107185 0.025873 0.000557 0.005082 0.092585 0.021049 0.000542 0.460378 0.458384 0.458850 0.000062 0.475130 0.473057 0.473690 0.000067 0.415191 0.423265 0.415552 0.000054 0.428125 0.435010 0.428426 0.000058 996.640000 997.880000 996.240367 628.953906 1046.380000 1039.210000 1044.511200 669.788468 7956.980000 7962.910000 7959.248433 1284.907639
416 0.006931 0.098852 0.023251 0.000267 0.467527 0.464451 0.466308 0.000033 0.421467 0.427891 0.422002 0.000028 0.008820 0.099787 0.025876 0.000561 0.005042 0.097917 0.020627 0.000512 0.459290 0.456756 0.458945 0.000062 0.475763 0.472145 0.473670 0.000067 0.414243 0.421060 0.415638 0.000054 0.428691 0.434722 0.428366 0.000057 996.250000 1000.090000 996.157467 632.743662 1045.990000 1040.530000 1044.566933 673.439198 7957.760000 7959.380000 7959.275600 1291.969464
417 0.006747 0.097284 0.023217 0.000267 0.465714 0.465879 0.466332 0.000032 0.419817 0.429020 0.422020 0.000028 0.008499 0.098523 0.025567 0.000551 0.004995 0.096045 0.020867 0.000523 0.458758 0.456922 0.458929 0.000062 0.472670 0.474837 0.473735 0.000066 0.413732 0.421082 0.415593 0.000054 0.425903 0.436957 0.428448 0.000057 994.010000 996.480000 996.308667 640.558169 1049.190000 1036.850000 1044.301933 676.985020 7956.800000 7966.670000 7959.389400 1283.543931
418 0.006775 0.101092 0.023092 0.000268 0.467324 0.465231 0.466399 0.000032 0.421269 0.428817 0.422068 0.000028 0.008562 0.103063 0.025463 0.000557 0.004988 0.099121 0.020722 0.000518 0.459303 0.456869 0.458971 0.000061 0.475345 0.473593 0.473827 0.000066 0.414229 0.421489 0.415620 0.000053 0.428310 0.436146 0.428516 0.000057 995.030000 1001.820000 996.218600 643.996338 1048.380000 1038.620000 1044.111067 687.751949 7956.590000 7959.560000 7959.670333 1296.159180
419 0.006747 0.099838 0.023314 0.000273 0.467658 0.465451 0.466292 0.000032 0.421567 0.428890 0.421994 0.000028 0.008546 0.108332 0.025527 0.000556 0.004949 0.091345 0.021101 0.000540 0.460003 0.457403 0.458933 0.000061 0.475314 0.473499 0.473651 0.000067 0.414857 0.422496 0.415592 0.000054 0.428277 0.435283 0.428396 0.000058 993.970000 1000.730000 996.491800 643.278230 1049.920000 1036.480000 1044.180567 674.956549 7956.110000 7962.790000 7959.327633 1271.690571
420 0.006612 0.099327 0.023185 0.000274 0.467321 0.465044 0.466280 0.000032 0.421250 0.428472 0.421971 0.000028 0.008625 0.110175 0.025516 0.000560 0.004600 0.088479 0.020854 0.000539 0.459377 0.457536 0.458899 0.000062 0.475265 0.472551 0.473661 0.000066 0.414302 0.422800 0.415560 0.000055 0.428199 0.434144 0.428381 0.000058 992.900000 998.100000 996.592633 652.176747 1050.320000 1041.170000 1044.390333 683.378560 7956.780000 7960.730000 7959.017033 1279.500468
421 0.006528 0.098190 0.023212 0.000276 0.466703 0.464044 0.466316 0.000032 0.420685 0.427458 0.422006 0.000028 0.008524 0.097187 0.025599 0.000561 0.004532 0.099193 0.020826 0.000542 0.458897 0.455727 0.458979 0.000061 0.474509 0.472360 0.473654 0.000067 0.413859 0.419873 0.415641 0.000053 0.427511 0.435043 0.428371 0.000057 994.930000 1000.330000 996.647533 653.274163 1047.190000 1039.910000 1044.324567 674.648796 7957.880000 7959.760000 7959.027900 1259.353300
422 0.006546 0.100393 0.022860 0.000269 0.466916 0.465788 0.466334 0.000032 0.420879 0.429249 0.421987 0.000028 0.008476 0.115358 0.025225 0.000544 0.004616 0.085428 0.020494 0.000525 0.458597 0.458189 0.458973 0.000061 0.475235 0.473387 0.473695 0.000066 0.413585 0.423906 0.415598 0.000053 0.428173 0.434591 0.428375 0.000057 994.150000 998.380000 996.408633 666.532111 1052.480000 1038.640000 1044.293800 679.863994 7953.370000 7962.980000 7959.297567 1277.138669
423 0.006466 0.098578 0.022786 0.000272 0.468294 0.466437 0.466453 0.000032 0.422112 0.429651 0.422086 0.000028 0.008410 0.099693 0.025317 0.000551 0.004521 0.097465 0.020256 0.000531 0.461149 0.458363 0.459065 0.000060 0.475440 0.474511 0.473841 0.000067 0.415875 0.422496 0.415691 0.000053 0.428348 0.436806 0.428482 0.000057 996.830000 995.680000 996.274567 673.898523 1047.920000 1039.780000 1044.572833 675.005499 7955.250000 7964.540000 7959.152600 1278.419199
424 0.006560 0.101345 0.022708 0.000267 0.467516 0.465524 0.466441 0.000032 0.421421 0.429106 0.422067 0.000027 0.008597 0.098965 0.025277 0.000545 0.004523 0.103725 0.020139 0.000528 0.459429 0.459082 0.458950 0.000061 0.475604 0.471967 0.473931 0.000066 0.414346 0.423070 0.415583 0.000053 0.428496 0.435143 0.428552 0.000057 997.280000 1001.620000 996.385933 679.473278 1050.500000 1038.730000 1044.664267 665.648974 7952.220000 7959.650000 7958.949800 1273.876869
425 0.006526 0.098644 0.022690 0.000270 0.467676 0.465049 0.466504 0.000032 0.421561 0.428409 0.422123 0.000027 0.008522 0.099557 0.025197 0.000547 0.004530 0.097731 0.020182 0.000535 0.460215 0.458173 0.459010 0.000061 0.475136 0.471926 0.473999 0.000065 0.415046 0.422311 0.415628 0.000054 0.428076 0.434506 0.428617 0.000056 995.470000 1004.470000 996.309700 675.192717 1049.960000 1041.110000 1044.634000 664.139506 7954.570000 7954.420000 7959.056300 1266.375661
426 0.006461 0.098650 0.022591 0.000265 0.468033 0.464452 0.466516 0.000032 0.421876 0.427872 0.422123 0.000028 0.008537 0.102266 0.025147 0.000538 0.004385 0.095034 0.020035 0.000528 0.460690 0.457309 0.459010 0.000062 0.475376 0.471595 0.474021 0.000065 0.415474 0.421805 0.415623 0.000053 0.428277 0.433939 0.428623 0.000057 996.690000 1000.120000 996.239067 681.060433 1047.250000 1041.420000 1044.673467 660.084748 7956.060000 7958.460000 7959.087467 1254.891024
427 0.006473 0.101397 0.022638 0.000271 0.468469 0.465741 0.466625 0.000032 0.422269 0.429307 0.422226 0.000027 0.008425 0.109852 0.025285 0.000561 0.004520 0.092942 0.019990 0.000528 0.460366 0.458471 0.459110 0.000061 0.476571 0.473011 0.474140 0.000065 0.415172 0.423609 0.415727 0.000054 0.429366 0.435004 0.428725 0.000056 996.930000 999.650000 996.576067 681.977819 1050.060000 1042.820000 1044.520933 659.916061 7953.010000 7957.530000 7958.903000 1235.854824
428 0.006287 0.099087 0.022741 0.000271 0.467459 0.464914 0.466654 0.000032 0.421342 0.428331 0.422262 0.000028 0.008234 0.109006 0.025209 0.000541 0.004340 0.089168 0.020274 0.000543 0.459156 0.456890 0.459152 0.000062 0.475762 0.472939 0.474155 0.000064 0.414063 0.422101 0.415758 0.000054 0.428620 0.434562 0.428767 0.000056 998.280000 998.620000 996.770000 684.910887 1046.180000 1042.100000 1044.648500 651.550583 7955.540000 7959.280000 7958.581500 1218.743806
429 0.006325 0.099945 0.022874 0.000278 0.467728 0.465820 0.466752 0.000032 0.421587 0.429233 0.422364 0.000027 0.007970 0.097954 0.025742 0.000573 0.004681 0.101935 0.020006 0.000535 0.461156 0.457993 0.459242 0.000062 0.474299 0.473648 0.474262 0.000064 0.415837 0.421989 0.415892 0.000054 0.427338 0.436477 0.428836 0.000056 995.020000 997.620000 996.675733 676.219558 1040.400000 1038.320000 1044.509900 650.446822 7964.580000 7964.060000 7958.814367 1221.497739
430 0.006261 0.098944 0.022803 0.000273 0.467490 0.465108 0.466754 0.000031 0.421367 0.428492 0.422359 0.000027 0.008010 0.104919 0.025400 0.000565 0.004513 0.092968 0.020206 0.000540 0.460066 0.458315 0.459296 0.000061 0.474914 0.471901 0.474212 0.000064 0.414861 0.422975 0.415906 0.000053 0.427874 0.434008 0.428811 0.000056 995.380000 1001.320000 996.713467 683.289167 1047.830000 1035.790000 1044.171100 646.471972 7956.790000 7962.890000 7959.115433 1223.615344
431 0.006231 0.101694 0.022607 0.000271 0.468291 0.466226 0.466765 0.000032 0.422085 0.429773 0.422349 0.000028 0.008032 0.111870 0.025274 0.000560 0.004431 0.091518 0.019940 0.000522 0.460105 0.458063 0.459341 0.000061 0.476478 0.474390 0.474188 0.000065 0.414897 0.423444 0.415935 0.000053 0.429274 0.436102 0.428764 0.000056 997.280000 1000.880000 996.748333 678.234054 1046.560000 1043.810000 1044.462500 641.827310 7956.160000 7955.310000 7958.789167 1216.973813
432 0.006109 0.101825 0.022703 0.000273 0.467602 0.466608 0.466753 0.000031 0.421453 0.430129 0.422348 0.000027 0.007669 0.103498 0.025230 0.000546 0.004550 0.100151 0.020175 0.000548 0.459457 0.459194 0.459342 0.000061 0.475748 0.474021 0.474164 0.000065 0.414278 0.423624 0.415931 0.000053 0.428628 0.436634 0.428765 0.000056 994.300000 999.390000 997.086333 677.528272 1044.490000 1041.390000 1044.375833 636.474663 7961.210000 7959.220000 7958.537833 1211.295395
433 0.006083 0.101846 0.022806 0.000278 0.467310 0.465632 0.466797 0.000031 0.421187 0.429253 0.422398 0.000027 0.007596 0.107010 0.025345 0.000565 0.004570 0.096681 0.020268 0.000543 0.459369 0.458053 0.459384 0.000062 0.475251 0.473211 0.474209 0.000065 0.414191 0.422949 0.415980 0.000054 0.428183 0.435558 0.428815 0.000056 994.290000 997.970000 996.844433 674.194447 1046.320000 1039.420000 1044.306100 643.246531 7959.390000 7962.610000 7958.849467 1225.673354
434 0.006131 0.101873 0.022597 0.000278 0.468539 0.465461 0.466877 0.000032 0.422298 0.429103 0.422449 0.000027 0.007689 0.104974 0.024950 0.000560 0.004573 0.098771 0.020244 0.000543 0.459814 0.458229 0.459398 0.000062 0.477263 0.472694 0.474356 0.000065 0.414602 0.422903 0.415953 0.000054 0.429994 0.435302 0.428944 0.000056 998.180000 997.960000 996.682433 673.082695 1045.700000 1039.150000 1043.911100 638.725749 7956.120000 7962.890000 7959.406467 1240.418645
435 0.006104 0.099402 0.022524 0.000276 0.467279 0.465615 0.466921 0.000032 0.421162 0.428993 0.422482 0.000027 0.007823 0.105118 0.024879 0.000575 0.004385 0.093685 0.020169 0.000542 0.459096 0.458460 0.459391 0.000062 0.475462 0.472769 0.474451 0.000064 0.413969 0.423126 0.415940 0.000054 0.428355 0.434860 0.429023 0.000056 997.260000 999.860000 996.811633 660.912415 1042.630000 1038.480000 1043.699033 625.486669 7960.110000 7961.660000 7959.489333 1215.826601
436 0.006077 0.101651 0.022523 0.000275 0.467083 0.464879 0.466907 0.000031 0.420982 0.428556 0.422469 0.000027 0.007773 0.103322 0.024945 0.000578 0.004381 0.099979 0.020101 0.000531 0.458843 0.457423 0.459335 0.000062 0.475323 0.472335 0.474479 0.000063 0.413736 0.422013 0.415896 0.000054 0.428229 0.435099 0.429042 0.000054 1001.900000 998.680000 996.970433 676.146736 1044.610000 1039.970000 1043.546600 622.186068 7953.490000 7961.350000 7959.482967 1222.002743
437 0.006109 0.100693 0.022377 0.000276 0.467876 0.465268 0.466963 0.000031 0.421699 0.428810 0.422504 0.000027 0.007891 0.101964 0.024752 0.000573 0.004327 0.099421 0.020003 0.000532 0.460356 0.458202 0.459378 0.000063 0.475396 0.472333 0.474547 0.000062 0.415109 0.422579 0.415915 0.000055 0.428289 0.435042 0.429093 0.000054 999.090000 998.330000 997.388100 681.014269 1046.100000 1039.510000 1043.301300 626.343578 7954.810000 7962.160000 7959.310600 1234.562334
438 0.006100 0.099009 0.022236 0.000271 0.467151 0.464696 0.466930 0.000032 0.421046 0.428127 0.422461 0.000027 0.007775 0.101767 0.024544 0.000561 0.004426 0.096251 0.019928 0.000527 0.460476 0.457502 0.459302 0.000064 0.473826 0.471890 0.474559 0.000063 0.415206 0.421928 0.415826 0.000055 0.426886 0.434326 0.429096 0.000054 1002.590000 1001.220000 997.727533 678.703095 1045.300000 1040.870000 1043.070400 632.438115 7952.110000 7957.910000 7959.202067 1225.953391
439 0.006153 0.099565 0.022382 0.000276 0.467675 0.465341 0.466973 0.000032 0.421523 0.428763 0.422514 0.000028 0.007804 0.089041 0.024641 0.000556 0.004502 0.110088 0.020123 0.000554 0.459672 0.456638 0.459305 0.000063 0.475678 0.474044 0.474641 0.000064 0.414485 0.419878 0.415838 0.000055 0.428560 0.437649 0.429189 0.000055 998.750000 997.500000 998.021167 681.501315 1042.320000 1040.550000 1043.061433 635.627909 7958.930000 7961.950000 7958.917400 1218.484933
440 0.006152 0.099264 0.022072 0.000269 0.468031 0.466009 0.467003 0.000032 0.421843 0.429335 0.422510 0.000027 0.007748 0.105662 0.024598 0.000557 0.004557 0.092865 0.019547 0.000514 0.460378 0.458549 0.459299 0.000063 0.475684 0.473469 0.474706 0.000063 0.415115 0.423260 0.415829 0.000055 0.428571 0.435409 0.429190 0.000054 999.700000 1000.310000 998.225433 677.135816 1042.450000 1037.350000 1042.822667 634.593590 7957.850000 7962.340000 7958.951900 1221.117702
441 0.006126 0.100080 0.022014 0.000269 0.467998 0.465218 0.466955 0.000032 0.421810 0.428704 0.422461 0.000028 0.007696 0.100780 0.024646 0.000561 0.004555 0.099380 0.019383 0.000518 0.460853 0.458555 0.459271 0.000063 0.475142 0.471881 0.474639 0.000064 0.415537 0.422777 0.415808 0.000055 0.428084 0.434631 0.429113 0.000056 998.060000 1001.070000 998.656967 683.483880 1046.020000 1039.650000 1042.731200 636.917521 7955.920000 7959.280000 7958.611833 1233.276570
442 0.006037 0.100300 0.022123 0.000271 0.468278 0.466289 0.466951 0.000032 0.422054 0.429690 0.422468 0.000027 0.007664 0.109000 0.024451 0.000553 0.004410 0.091600 0.019795 0.000537 0.461065 0.458616 0.459304 0.000062 0.475492 0.473962 0.474598 0.000063 0.415725 0.423654 0.415819 0.000054 0.428384 0.435726 0.429118 0.000054 997.650000 999.590000 998.371800 689.129353 1043.660000 1035.820000 1042.379400 627.168695 7958.690000 7964.590000 7959.248800 1225.035916
443 0.005997 0.100741 0.022015 0.000272 0.467276 0.466627 0.467014 0.000031 0.421148 0.430038 0.422515 0.000027 0.007815 0.102624 0.024511 0.000560 0.004180 0.098857 0.019520 0.000524 0.459519 0.459683 0.459316 0.000061 0.475033 0.473571 0.474713 0.000064 0.414349 0.423977 0.415835 0.000053 0.427948 0.436099 0.429194 0.000056 999.490000 1000.890000 998.429800 696.415534 1046.720000 1039.540000 1042.422567 633.873818 7953.790000 7959.570000 7959.147633 1223.745292
444 0.006046 0.097644 0.022161 0.000269 0.468127 0.465980 0.466958 0.000032 0.421919 0.429147 0.422478 0.000028 0.007589 0.100225 0.024600 0.000554 0.004503 0.095062 0.019722 0.000525 0.460367 0.457436 0.459303 0.000061 0.475886 0.474525 0.474613 0.000065 0.415089 0.421715 0.415833 0.000053 0.428748 0.436579 0.429124 0.000056 1003.770000 1007.870000 998.569633 704.726785 1045.290000 1039.440000 1041.877267 629.355547 7950.940000 7952.690000 7959.553100 1224.928853
445 0.006085 0.099252 0.022007 0.000268 0.467342 0.463991 0.467011 0.000032 0.421217 0.427517 0.422511 0.000027 0.007752 0.092160 0.024475 0.000557 0.004418 0.106343 0.019539 0.000520 0.460251 0.456471 0.459425 0.000061 0.474434 0.471512 0.474597 0.000064 0.415001 0.420040 0.415930 0.000053 0.427433 0.434995 0.429091 0.000056 1000.390000 1002.210000 998.564933 706.769781 1049.300000 1041.060000 1041.786033 631.184641 7950.310000 7956.730000 7959.649033 1244.037923
446 0.006103 0.101035 0.022131 0.000275 0.468131 0.464794 0.467007 0.000032 0.421929 0.428419 0.422519 0.000027 0.007809 0.103663 0.024624 0.000575 0.004397 0.098408 0.019637 0.000527 0.460378 0.457719 0.459408 0.000061 0.475885 0.471870 0.474605 0.000065 0.415121 0.422313 0.415930 0.000054 0.428736 0.434524 0.429108 0.000056 998.790000 1003.310000 998.849200 713.773621 1042.780000 1043.380000 1041.569200 630.806973 7958.430000 7953.310000 7959.581600 1272.912672
447 0.006026 0.098585 0.022175 0.000272 0.467881 0.465386 0.467041 0.000032 0.421695 0.428706 0.422555 0.000028 0.007591 0.101306 0.024612 0.000562 0.004462 0.095864 0.019738 0.000529 0.459616 0.458721 0.459400 0.000061 0.476145 0.472052 0.474682 0.000065 0.414413 0.422980 0.415921 0.000053 0.428977 0.434433 0.429188 0.000056 999.170000 997.940000 999.093733 702.398605 1044.700000 1044.280000 1041.564533 640.895350 7956.130000 7957.780000 7959.341733 1277.973201
448 0.006074 0.100040 0.022109 0.000271 0.467849 0.466315 0.467011 0.000032 0.421672 0.429687 0.422521 0.000027 0.007792 0.104028 0.024594 0.000559 0.004356 0.096051 0.019623 0.000529 0.459251 0.459494 0.459384 0.000061 0.476447 0.473136 0.474637 0.000065 0.414106 0.423947 0.415905 0.000053 0.429238 0.435428 0.429136 0.000056 999.520000 1002.620000 999.412867 703.435436 1039.470000 1036.760000 1041.500000 643.955606 7961.010000 7960.620000 7959.087133 1296.326539
449 0.006043 0.099068 0.022207 0.000274 0.467049 0.466225 0.467073 0.000032 0.420949 0.429509 0.422586 0.000028 0.007709 0.106159 0.024868 0.000578 0.004376 0.091978 0.019546 0.000517 0.459343 0.459127 0.459410 0.000061 0.474756 0.473322 0.474735 0.000065 0.414179 0.423830 0.415956 0.000054 0.427718 0.435187 0.429216 0.000056 1000.160000 1001.740000 999.639700 709.487464 1042.080000 1038.600000 1041.257433 649.411021 7957.760000 7959.660000 7959.102867 1312.751539
450 0.006012 0.099496 0.021925 0.000269 0.467717 0.465920 0.467123 0.000031 0.421547 0.429277 0.422603 0.000027 0.007525 0.112410 0.024451 0.000560 0.004499 0.086582 0.019399 0.000515 0.459683 0.458380 0.459405 0.000062 0.475752 0.473460 0.474840 0.000063 0.414467 0.423783 0.415910 0.000054 0.428626 0.434772 0.429296 0.000055 1001.800000 1003.930000 999.833533 707.311637 1041.820000 1034.540000 1040.982400 646.752241 7956.380000 7961.530000 7959.184067 1306.590685
451 0.006077 0.097964 0.021997 0.000271 0.467626 0.464274 0.467083 0.000032 0.421471 0.427643 0.422575 0.000028 0.007736 0.096744 0.024496 0.000560 0.004417 0.099185 0.019498 0.000529 0.459225 0.457954 0.459412 0.000062 0.476027 0.470593 0.474755 0.000064 0.414076 0.421833 0.415920 0.000055 0.428866 0.433452 0.429230 0.000055 1000.290000 1003.180000 1000.011167 714.941130 1042.030000 1039.720000 1040.887567 646.167050 7957.680000 7957.100000 7959.101267 1323.395073
452 0.006126 0.099075 0.021809 0.000264 0.466812 0.466294 0.466993 0.000032 0.420743 0.429572 0.422474 0.000027 0.007865 0.111720 0.024347 0.000553 0.004388 0.086429 0.019271 0.000508 0.458620 0.458894 0.459339 0.000061 0.475004 0.473694 0.474646 0.000064 0.413544 0.424176 0.415840 0.000054 0.427942 0.434968 0.429109 0.000056 1001.660000 1005.330000 1000.058333 722.241536 1043.850000 1039.950000 1040.853567 660.257379 7954.490000 7954.720000 7959.088100 1356.383514
453 0.005973 0.097824 0.021885 0.000264 0.467288 0.467181 0.467034 0.000032 0.421157 0.430245 0.422520 0.000027 0.007724 0.103969 0.024494 0.000552 0.004221 0.091680 0.019276 0.000508 0.460248 0.458988 0.459375 0.000061 0.474329 0.475373 0.474694 0.000065 0.414996 0.423486 0.415887 0.000054 0.427318 0.437004 0.429153 0.000056 998.750000 1000.480000 1000.038467 734.594243 1044.740000 1035.450000 1040.654467 671.701142 7956.510000 7964.070000 7959.307067 1391.683326
454 0.006036 0.098635 0.021924 0.000266 0.466532 0.467021 0.467005 0.000032 0.420482 0.430182 0.422497 0.000028 0.008003 0.095089 0.024377 0.000543 0.004068 0.102180 0.019471 0.000520 0.459473 0.459550 0.459324 0.000063 0.473591 0.474492 0.474686 0.000065 0.414326 0.423104 0.415829 0.000055 0.426639 0.437261 0.429164 0.000056 996.750000 1000.750000 1000.203300 732.356605 1042.100000 1035.790000 1040.333300 666.497737 7961.150000 7963.460000 7959.463400 1388.429731
455 0.006106 0.097740 0.021968 0.000270 0.467477 0.465857 0.467015 0.000032 0.421340 0.429045 0.422510 0.000028 0.007900 0.108024 0.024623 0.000565 0.004312 0.087455 0.019313 0.000519 0.460419 0.457892 0.459333 0.000062 0.474535 0.473821 0.474697 0.000064 0.415167 0.422905 0.415862 0.000055 0.427513 0.435185 0.429159 0.000056 1005.490000 1000.230000 1000.232300 743.026868 1045.960000 1039.200000 1040.123500 665.647298 7948.550000 7960.570000 7959.644200 1393.307570
456 0.006100 0.098861 0.021989 0.000273 0.467479 0.465581 0.466934 0.000032 0.421341 0.428909 0.422440 0.000028 0.007807 0.109267 0.024513 0.000562 0.004392 0.088455 0.019465 0.000530 0.459055 0.458572 0.459256 0.000061 0.475904 0.472590 0.474613 0.000065 0.413930 0.423642 0.415781 0.000053 0.428753 0.434177 0.429098 0.000056 996.240000 1004.090000 1000.530600 749.534573 1043.980000 1036.040000 1040.021167 669.935096 7959.780000 7959.870000 7959.448233 1397.725202
457 0.006065 0.099436 0.021921 0.000269 0.467475 0.466236 0.466960 0.000032 0.421334 0.429556 0.422456 0.000028 0.007926 0.107842 0.024520 0.000568 0.004204 0.091031 0.019321 0.000509 0.459698 0.458790 0.459289 0.000062 0.475253 0.473682 0.474631 0.000064 0.414521 0.423695 0.415812 0.000054 0.428148 0.435417 0.429100 0.000056 997.820000 1007.530000 1000.613933 755.733456 1044.070000 1038.710000 1039.787067 677.948896 7958.110000 7953.760000 7959.599000 1415.049706
458 0.006041 0.097350 0.021980 0.000272 0.466957 0.466271 0.466953 0.000032 0.420866 0.429379 0.422455 0.000028 0.007864 0.098706 0.024380 0.000553 0.004219 0.095993 0.019580 0.000533 0.459989 0.458429 0.459236 0.000061 0.473925 0.474113 0.474670 0.000065 0.414777 0.422456 0.415750 0.000054 0.426955 0.436301 0.429161 0.000057 996.760000 1001.010000 1000.900067 753.464043 1045.360000 1030.910000 1039.851800 688.316905 7957.880000 7968.080000 7959.248133 1419.925177
459 0.006044 0.099744 0.022016 0.000269 0.467412 0.465294 0.466960 0.000032 0.421275 0.428739 0.422466 0.000028 0.007753 0.098814 0.024462 0.000556 0.004336 0.100673 0.019570 0.000526 0.459084 0.456987 0.459266 0.000062 0.475739 0.473601 0.474654 0.000066 0.413951 0.421170 0.415785 0.000054 0.428599 0.436309 0.429146 0.000057 1000.360000 998.650000 1000.899600 762.027701 1041.460000 1031.530000 1039.633333 689.071075 7958.180000 7969.820000 7959.467067 1414.569445
460 0.005981 0.097318 0.021978 0.000270 0.468209 0.466264 0.466920 0.000032 0.421986 0.429369 0.422426 0.000028 0.007625 0.094282 0.024415 0.000549 0.004337 0.100354 0.019541 0.000533 0.460847 0.458115 0.459254 0.000062 0.475572 0.474413 0.474587 0.000067 0.415525 0.421731 0.415770 0.000054 0.428448 0.437007 0.429082 0.000058 1000.520000 1008.120000 1001.043233 772.785847 1045.660000 1038.840000 1039.690267 692.007353 7953.820000 7953.040000 7959.266500 1426.551683
461 0.006062 0.099387 0.022036 0.000272 0.467550 0.465002 0.466911 0.000032 0.421401 0.428441 0.422423 0.000028 0.007667 0.094549 0.024512 0.000548 0.004457 0.104225 0.019559 0.000540 0.459450 0.456961 0.459331 0.000062 0.475650 0.473044 0.474490 0.000065 0.414272 0.420720 0.415849 0.000054 0.428530 0.436162 0.428997 0.000057 998.460000 1006.400000 1001.111833 767.454422 1043.090000 1042.040000 1039.651700 694.209726 7958.450000 7951.560000 7959.236467 1421.278170
462 0.006081 0.099467 0.021996 0.000269 0.466826 0.465320 0.466885 0.000032 0.420752 0.428735 0.422396 0.000028 0.007883 0.105910 0.024620 0.000566 0.004279 0.093025 0.019372 0.000511 0.458990 0.457178 0.459302 0.000063 0.474662 0.473461 0.474468 0.000067 0.413879 0.422051 0.415834 0.000055 0.427624 0.435418 0.428958 0.000058 997.160000 998.990000 1001.204733 755.554746 1042.070000 1032.590000 1039.633433 699.530891 7960.770000 7968.420000 7959.161833 1415.106511
463 0.006083 0.100783 0.022179 0.000273 0.466595 0.466210 0.466851 0.000032 0.420544 0.429667 0.422384 0.000028 0.007808 0.098433 0.024754 0.000564 0.004358 0.103134 0.019605 0.000535 0.458865 0.457718 0.459264 0.000062 0.474325 0.474703 0.474438 0.000069 0.413760 0.421789 0.415813 0.000054 0.427329 0.437546 0.428955 0.000060 1000.050000 1005.610000 1001.449700 742.100594 1041.980000 1034.710000 1039.642600 701.782543 7957.970000 7959.680000 7958.907700 1396.922972
464 0.006036 0.099856 0.021864 0.000266 0.467155 0.465257 0.466800 0.000033 0.421043 0.428717 0.422307 0.000029 0.007735 0.111982 0.024362 0.000551 0.004337 0.087731 0.019367 0.000513 0.458599 0.457069 0.459196 0.000064 0.475710 0.473444 0.474405 0.000069 0.413512 0.422561 0.415713 0.000055 0.428573 0.434873 0.428901 0.000059 1004.370000 1005.740000 1001.662667 738.633368 1042.200000 1038.660000 1039.381467 687.536805 7953.430000 7955.600000 7958.955867 1387.498265
465 0.006038 0.098116 0.021865 0.000265 0.466875 0.466380 0.466808 0.000033 0.420791 0.429553 0.422313 0.000029 0.007787 0.095946 0.024347 0.000551 0.004288 0.100286 0.019382 0.000524 0.459768 0.458082 0.459250 0.000064 0.473982 0.474677 0.474365 0.000068 0.414570 0.421869 0.415760 0.000056 0.427013 0.437238 0.428867 0.000059 999.840000 1002.450000 1001.683633 743.898094 1047.210000 1034.600000 1039.234000 679.974130 7952.950000 7962.950000 7959.082367 1394.566472
466 0.005889 0.101356 0.021844 0.000269 0.467666 0.465694 0.466829 0.000033 0.421488 0.429261 0.422330 0.000029 0.007361 0.104057 0.024292 0.000552 0.004418 0.098655 0.019397 0.000523 0.459870 0.457210 0.459272 0.000064 0.475462 0.474179 0.474386 0.000069 0.414619 0.421895 0.415774 0.000055 0.428357 0.436627 0.428887 0.000059 1003.780000 1010.630000 1001.830000 751.448083 1044.980000 1037.010000 1039.217333 686.140603 7951.240000 7952.360000 7958.952667 1407.445014
467 0.005776 0.101158 0.021810 0.000268 0.466622 0.465773 0.466862 0.000033 0.420538 0.429311 0.422356 0.000029 0.007074 0.100494 0.024206 0.000552 0.004478 0.101822 0.019415 0.000524 0.459156 0.458981 0.459309 0.000064 0.474089 0.472564 0.474414 0.000069 0.413947 0.423133 0.415798 0.000056 0.427128 0.435490 0.428914 0.000060 1000.740000 1008.420000 1001.976700 761.781843 1045.570000 1034.620000 1039.161100 688.157501 7953.690000 7956.960000 7958.862200 1406.726560
468 0.005778 0.097970 0.021848 0.000263 0.466717 0.466050 0.466770 0.000033 0.420623 0.429242 0.422277 0.000029 0.007133 0.093595 0.024128 0.000532 0.004422 0.102345 0.019568 0.000523 0.459679 0.458458 0.459251 0.000065 0.473755 0.473643 0.474289 0.000069 0.414425 0.421971 0.415738 0.000057 0.426822 0.436513 0.428816 0.000059 994.910000 1003.870000 1002.146767 766.645857 1041.840000 1039.760000 1039.098700 695.552319 7963.250000 7956.370000 7958.754533 1420.316357
469 0.005746 0.101831 0.022065 0.000273 0.467035 0.465973 0.466764 0.000033 0.420906 0.429559 0.422294 0.000029 0.006951 0.105471 0.024334 0.000561 0.004541 0.098191 0.019797 0.000536 0.459472 0.457249 0.459278 0.000065 0.474599 0.474697 0.474250 0.000068 0.414220 0.422071 0.415783 0.000057 0.427593 0.437046 0.428804 0.000059 996.990000 1007.340000 1002.060367 765.867156 1042.190000 1033.500000 1038.874600 690.144323 7960.820000 7959.160000 7959.065033 1408.887998
470 0.005712 0.096861 0.022021 0.000265 0.468399 0.465886 0.466725 0.000033 0.422130 0.428984 0.422254 0.000029 0.006973 0.097691 0.024320 0.000550 0.004450 0.096031 0.019721 0.000528 0.460541 0.458288 0.459246 0.000066 0.476256 0.473485 0.474204 0.000068 0.415184 0.422229 0.415753 0.000057 0.429075 0.435739 0.428755 0.000059 998.370000 1001.590000 1002.008167 769.706405 1044.480000 1037.480000 1038.783867 686.695614 7957.150000 7960.930000 7959.207967 1404.310565
471 0.005745 0.099402 0.022104 0.000270 0.467564 0.464736 0.466652 0.000034 0.421382 0.428202 0.422197 0.000029 0.006946 0.106886 0.024415 0.000557 0.004544 0.091918 0.019793 0.000529 0.459840 0.457086 0.459152 0.000067 0.475288 0.472385 0.474152 0.000069 0.414550 0.422066 0.415678 0.000058 0.428214 0.434338 0.428716 0.000060 999.690000 1005.610000 1002.266300 767.296332 1040.480000 1034.200000 1038.705433 692.522055 7959.830000 7960.190000 7959.028267 1402.226084
472 0.005680 0.100525 0.021915 0.000270 0.467086 0.464943 0.466607 0.000033 0.420946 0.428502 0.422138 0.000029 0.007057 0.108925 0.024307 0.000570 0.004303 0.092126 0.019522 0.000524 0.458314 0.458139 0.459135 0.000066 0.475858 0.471748 0.474080 0.000070 0.413188 0.423217 0.415652 0.000057 0.428703 0.433786 0.428624 0.000060 1000.470000 1002.600000 1002.352333 786.163513 1041.450000 1029.700000 1038.477133 699.356839 7958.080000 7967.700000 7959.170533 1418.818088
473 0.005684 0.099503 0.021826 0.000270 0.467662 0.465304 0.466626 0.000033 0.421465 0.428724 0.422146 0.000029 0.006913 0.100673 0.023817 0.000556 0.004455 0.098333 0.019834 0.000544 0.460189 0.457656 0.459184 0.000066 0.475136 0.472952 0.474069 0.000070 0.414861 0.421957 0.415648 0.000057 0.428068 0.435490 0.428645 0.000061 1000.490000 1010.790000 1002.436100 794.725402 1043.450000 1034.770000 1038.761567 695.386264 7956.060000 7954.440000 7958.802333 1413.635032
474 0.005626 0.100098 0.021844 0.000277 0.466812 0.464905 0.466584 0.000033 0.420693 0.428425 0.422110 0.000029 0.006878 0.105872 0.023560 0.000562 0.004374 0.094325 0.020129 0.000554 0.459332 0.455999 0.459104 0.000066 0.474292 0.473812 0.474065 0.000070 0.414086 0.420986 0.415550 0.000057 0.427300 0.435863 0.428671 0.000061 996.730000 1004.130000 1002.443867 798.032027 1039.470000 1034.360000 1038.922267 687.045690 7963.800000 7961.510000 7958.633867 1405.859946
475 0.005675 0.095591 0.021675 0.000269 0.467731 0.465527 0.466620 0.000033 0.421525 0.428533 0.422125 0.000029 0.006929 0.102150 0.023398 0.000559 0.004420 0.089032 0.019952 0.000530 0.459801 0.457096 0.459103 0.000066 0.475661 0.473958 0.474136 0.000070 0.414513 0.421601 0.415533 0.000058 0.428537 0.435465 0.428717 0.000060 1001.970000 1006.510000 1002.530667 795.302314 1041.500000 1037.570000 1039.321533 682.392676 7956.530000 7955.920000 7958.147800 1403.373258
476 0.005562 0.102176 0.021704 0.000277 0.467257 0.467044 0.466601 0.000033 0.421088 0.430557 0.422111 0.000029 0.006723 0.107907 0.023414 0.000558 0.004401 0.096445 0.019995 0.000545 0.460021 0.460400 0.459126 0.000065 0.474494 0.473689 0.474076 0.000069 0.414691 0.425151 0.415555 0.000057 0.427485 0.435964 0.428668 0.000060 1002.940000 1004.650000 1002.413167 790.877433 1042.320000 1034.330000 1039.113800 685.648835 7954.740000 7961.020000 7958.473033 1386.056705
477 0.005638 0.097519 0.021432 0.000262 0.467670 0.465255 0.466640 0.000033 0.421467 0.428481 0.422119 0.000028 0.006968 0.104277 0.023243 0.000530 0.004308 0.090761 0.019622 0.000514 0.459723 0.457607 0.459117 0.000066 0.475618 0.472903 0.474162 0.000069 0.414447 0.422274 0.415530 0.000058 0.428487 0.434688 0.428708 0.000059 1002.930000 1002.280000 1002.345733 785.357180 1037.720000 1034.320000 1039.035233 680.930510 7959.350000 7963.400000 7958.619033 1369.784848
478 0.005581 0.101474 0.021639 0.000273 0.467721 0.466050 0.466551 0.000033 0.421507 0.429592 0.422060 0.000028 0.006910 0.108360 0.023421 0.000554 0.004252 0.094588 0.019858 0.000533 0.459877 0.457908 0.459003 0.000066 0.475565 0.474192 0.474099 0.000068 0.414580 0.422953 0.415445 0.000057 0.428434 0.436231 0.428675 0.000059 999.490000 1005.850000 1002.344667 773.909104 1040.730000 1038.340000 1038.822667 692.544641 7959.780000 7955.810000 7958.832667 1367.360916
479 0.005665 0.099815 0.021615 0.000270 0.467847 0.465271 0.466569 0.000033 0.421629 0.428725 0.422074 0.000029 0.007116 0.096015 0.023409 0.000547 0.004214 0.103615 0.019821 0.000539 0.459206 0.457209 0.458941 0.000066 0.476488 0.473332 0.474197 0.000068 0.413997 0.421090 0.415388 0.000058 0.429260 0.436360 0.428760 0.000059 1000.120000 1008.070000 1002.633933 780.530561 1044.240000 1032.630000 1038.739167 703.622926 7955.640000 7959.300000 7958.626900 1383.108370
480 0.005681 0.099171 0.021593 0.000268 0.467855 0.464955 0.466574 0.000033 0.421638 0.428377 0.422076 0.000029 0.007032 0.103304 0.023569 0.000545 0.004330 0.095039 0.019617 0.000530 0.460170 0.456736 0.458947 0.000067 0.475540 0.473174 0.474200 0.000068 0.414856 0.421393 0.415409 0.000058 0.428419 0.435361 0.428742 0.000059 1001.220000 1008.030000 1002.659100 771.884600 1042.330000 1035.610000 1038.665800 703.029776 7956.450000 7956.360000 7958.675100 1388.895207
481 0.005657 0.096993 0.021687 0.000270 0.468190 0.465297 0.466574 0.000033 0.421937 0.428467 0.422086 0.000028 0.007048 0.106894 0.023857 0.000566 0.004267 0.087091 0.019518 0.000514 0.461576 0.457815 0.458923 0.000066 0.474805 0.472780 0.474226 0.000068 0.416123 0.422723 0.415416 0.000057 0.427751 0.434211 0.428755 0.000058 1001.900000 1003.570000 1002.533500 769.150093 1046.290000 1036.040000 1038.498300 712.831398 7951.810000 7960.390000 7958.968200 1415.763065
482 0.005591 0.101088 0.021659 0.000270 0.466802 0.465612 0.466575 0.000033 0.420681 0.429160 0.422083 0.000028 0.007037 0.104485 0.023619 0.000545 0.004146 0.097690 0.019699 0.000534 0.459655 0.456742 0.458914 0.000065 0.473948 0.474482 0.474235 0.000069 0.414393 0.421517 0.415385 0.000057 0.426968 0.436803 0.428781 0.000059 1001.970000 1004.280000 1002.515600 761.622922 1041.170000 1033.780000 1038.381133 716.165400 7956.860000 7961.940000 7959.103267 1411.997520
483 0.005599 0.096819 0.021550 0.000265 0.467129 0.466150 0.466580 0.000032 0.420976 0.429217 0.422077 0.000028 0.007043 0.102537 0.023466 0.000552 0.004154 0.091100 0.019634 0.000518 0.459823 0.457614 0.458903 0.000066 0.474436 0.474686 0.474257 0.000068 0.414545 0.422106 0.415359 0.000057 0.427408 0.436328 0.428794 0.000059 1003.090000 1005.360000 1002.840933 754.750544 1044.090000 1035.230000 1038.191533 719.197571 7952.820000 7959.410000 7958.967533 1403.828485
484 0.005558 0.096528 0.021419 0.000262 0.467026 0.464310 0.466626 0.000032 0.420879 0.427532 0.422106 0.000028 0.006970 0.095351 0.023404 0.000541 0.004146 0.097704 0.019435 0.000518 0.460324 0.457026 0.458975 0.000064 0.473728 0.471594 0.474278 0.000068 0.414989 0.420858 0.415418 0.000056 0.426770 0.434205 0.428793 0.000059 1005.810000 1000.740000 1002.970367 740.872704 1039.640000 1038.300000 1038.047833 725.447283 7954.550000 7960.960000 7958.981800 1401.783040
485 0.005592 0.099496 0.021624 0.000271 0.467727 0.465935 0.466619 0.000032 0.421513 0.429291 0.422120 0.000028 0.006996 0.100892 0.023513 0.000553 0.004188 0.098100 0.019735 0.000538 0.459749 0.459029 0.458994 0.000063 0.475704 0.472841 0.474244 0.000068 0.414474 0.423216 0.415446 0.000055 0.428552 0.435367 0.428793 0.000059 1001.640000 1008.590000 1003.241467 738.346037 1039.330000 1037.430000 1038.016000 728.337467 7959.030000 7953.980000 7958.742533 1400.786919
486 0.005408 0.101069 0.021525 0.000267 0.467825 0.465982 0.466647 0.000032 0.421584 0.429491 0.422135 0.000028 0.006622 0.109114 0.023375 0.000555 0.004194 0.093024 0.019676 0.000522 0.460342 0.458169 0.459004 0.000063 0.475308 0.473795 0.474290 0.000068 0.414970 0.423263 0.415441 0.000055 0.428197 0.435718 0.428828 0.000058 1000.530000 1007.000000 1003.420600 728.143625 1040.320000 1037.170000 1037.878500 738.658751 7959.150000 7955.830000 7958.700900 1396.863866
487 0.005554 0.095173 0.021487 0.000263 0.465819 0.466275 0.466553 0.000032 0.419792 0.429165 0.422046 0.000028 0.006679 0.103438 0.023389 0.000559 0.004430 0.086908 0.019585 0.000514 0.458487 0.458310 0.458993 0.000063 0.473150 0.474241 0.474113 0.000068 0.413306 0.422823 0.415433 0.000055 0.426278 0.435508 0.428660 0.000059 1001.210000 1006.820000 1003.132633 715.356256 1047.160000 1035.120000 1037.754900 737.685192 7951.630000 7958.060000 7959.112467 1392.269546
488 0.005398 0.096431 0.021626 0.000266 0.467319 0.465950 0.466587 0.000032 0.421126 0.428998 0.422091 0.000028 0.006580 0.097591 0.023525 0.000558 0.004216 0.095270 0.019726 0.000525 0.459648 0.459114 0.459039 0.000064 0.474989 0.472785 0.474134 0.000068 0.414342 0.422962 0.415488 0.000055 0.427911 0.435033 0.428694 0.000058 1004.750000 1003.900000 1003.288700 699.057413 1041.610000 1035.900000 1037.254400 745.259264 7953.640000 7960.200000 7959.456900 1372.067842
489 0.005378 0.098621 0.021626 0.000269 0.467592 0.464701 0.466607 0.000032 0.421370 0.428093 0.422109 0.000028 0.006600 0.104754 0.023385 0.000555 0.004156 0.092488 0.019867 0.000534 0.459322 0.456538 0.459060 0.000064 0.475861 0.472864 0.474154 0.000068 0.414050 0.421359 0.415492 0.000055 0.428691 0.434827 0.428725 0.000059 1004.620000 1004.700000 1003.422433 688.242590 1040.400000 1035.050000 1037.486533 751.586467 7954.980000 7960.250000 7959.091033 1366.121483
490 0.005313 0.099257 0.021664 0.000275 0.467223 0.465033 0.466594 0.000033 0.421032 0.428456 0.422101 0.000028 0.006388 0.104782 0.023313 0.000554 0.004239 0.093733 0.020016 0.000547 0.460137 0.457927 0.459018 0.000064 0.474309 0.472139 0.474169 0.000068 0.414762 0.422613 0.415448 0.000055 0.427302 0.434299 0.428754 0.000058 1003.090000 1008.980000 1003.441267 694.869465 1042.780000 1033.930000 1037.054300 754.712965 7954.130000 7957.090000 7959.504433 1362.607716
491 0.005278 0.097226 0.021513 0.000271 0.467505 0.465566 0.466627 0.000033 0.421282 0.428732 0.422116 0.000028 0.006467 0.087382 0.023257 0.000551 0.004089 0.107071 0.019769 0.000534 0.460046 0.458406 0.459129 0.000063 0.474965 0.472725 0.474125 0.000069 0.414688 0.421304 0.415542 0.000055 0.427877 0.436160 0.428689 0.000060 1002.410000 1003.320000 1003.465233 687.709481 1041.270000 1037.740000 1036.936067 769.504813 7956.320000 7958.940000 7959.598700 1360.319715
492 0.005240 0.097966 0.021458 0.000269 0.467847 0.465726 0.466576 0.000033 0.421586 0.428950 0.422064 0.000029 0.006201 0.105252 0.022990 0.000544 0.004279 0.090681 0.019927 0.000531 0.461496 0.458023 0.459065 0.000064 0.474198 0.473428 0.474086 0.000069 0.415966 0.422746 0.415458 0.000055 0.427206 0.435153 0.428670 0.000059 1001.730000 998.680000 1003.679500 686.353023 1036.920000 1032.580000 1036.893833 774.457329 7961.350000 7968.740000 7959.426667 1345.584017
493 0.005185 0.099287 0.021468 0.000277 0.466793 0.465160 0.466526 0.000033 0.420632 0.428573 0.422020 0.000029 0.006095 0.097479 0.022918 0.000555 0.004275 0.101096 0.020019 0.000556 0.459468 0.456650 0.459086 0.000063 0.474118 0.473670 0.473965 0.000069 0.414130 0.420733 0.415469 0.000055 0.427133 0.436413 0.428571 0.000059 1004.110000 1007.590000 1003.675833 690.144366 1044.660000 1034.270000 1036.802533 768.632138 7951.230000 7958.140000 7959.521633 1343.934470
494 0.005142 0.098943 0.021155 0.000269 0.468039 0.464950 0.466533 0.000033 0.421749 0.428350 0.421996 0.000028 0.006187 0.111938 0.022744 0.000561 0.004096 0.085948 0.019566 0.000519 0.461363 0.456428 0.459149 0.000064 0.474715 0.473472 0.473918 0.000069 0.415845 0.421979 0.415508 0.000055 0.427653 0.434720 0.428483 0.000059 1004.750000 1006.380000 1003.707500 704.984658 1040.020000 1033.260000 1036.723867 771.535443 7955.230000 7960.360000 7959.568633 1317.146566
495 0.005180 0.098315 0.021035 0.000266 0.467573 0.465281 0.466496 0.000033 0.421334 0.428585 0.421950 0.000028 0.006462 0.097853 0.022501 0.000552 0.003898 0.098778 0.019569 0.000515 0.460650 0.457714 0.459174 0.000064 0.474496 0.472849 0.473818 0.000068 0.415231 0.421728 0.415507 0.000055 0.427436 0.435442 0.428393 0.000058 1003.810000 1006.230000 1003.637000 703.331790 1040.600000 1032.970000 1036.841567 758.246980 7955.590000 7960.800000 7959.521433 1314.487107
496 0.005129 0.094170 0.021043 0.000261 0.467355 0.464749 0.466566 0.000032 0.421132 0.427691 0.422014 0.000028 0.006119 0.081507 0.022322 0.000520 0.004139 0.106832 0.019764 0.000532 0.460594 0.457184 0.459249 0.000062 0.474115 0.472313 0.473884 0.000067 0.415147 0.419616 0.415556 0.000054 0.427118 0.435765 0.428472 0.000058 1000.070000 1002.880000 1003.937367 702.268767 1041.650000 1029.040000 1036.363133 758.179487 7958.280000 7968.080000 7959.699500 1324.881463
497 0.005162 0.096514 0.021177 0.000269 0.468022 0.464506 0.466527 0.000032 0.421736 0.427707 0.421992 0.000028 0.006175 0.095482 0.022616 0.000545 0.004149 0.097546 0.019739 0.000535 0.461090 0.457390 0.459289 0.000062 0.474954 0.471622 0.473764 0.000067 0.415598 0.421199 0.415622 0.000054 0.427873 0.434215 0.428362 0.000058 1005.220000 1007.610000 1004.077700 709.613584 1038.800000 1028.150000 1036.093367 760.732385 7955.980000 7964.240000 7959.828933 1324.250397
498 0.005164 0.097712 0.021044 0.000267 0.467295 0.465266 0.466537 0.000032 0.421081 0.428511 0.421987 0.000028 0.006227 0.100502 0.022599 0.000542 0.004101 0.094921 0.019489 0.000521 0.459957 0.459191 0.459324 0.000061 0.474632 0.471341 0.473749 0.000067 0.414584 0.423323 0.415652 0.000054 0.427579 0.433699 0.428323 0.000058 1003.640000 1006.240000 1004.391300 710.499822 1039.320000 1025.830000 1035.904133 765.769321 7957.040000 7967.930000 7959.704567 1328.568247
499 0.005186 0.096734 0.021076 0.000266 0.467291 0.466708 0.466465 0.000032 0.421080 0.429711 0.421926 0.000028 0.006204 0.093528 0.022463 0.000538 0.004168 0.099940 0.019690 0.000535 0.459557 0.460398 0.459271 0.000062 0.475024 0.473019 0.473659 0.000067 0.414221 0.423711 0.415591 0.000054 0.427939 0.435711 0.428262 0.000059 1005.070000 1012.940000 1004.439300 715.658802 1039.300000 1031.170000 1035.316967 764.764662 7955.630000 7955.890000 7960.243733 1342.684096
500 0.005165 0.098705 0.021138 0.000273 0.467262 0.464551 0.466418 0.000032 0.421052 0.427966 0.421891 0.000028 0.006281 0.103823 0.022641 0.000556 0.004049 0.093587 0.019636 0.000540 0.460359 0.456469 0.459228 0.000061 0.474165 0.472633 0.473609 0.000068 0.414951 0.421205 0.415569 0.000053 0.427153 0.434728 0.428211 0.000059 1004.350000 1008.710000 1004.444967 722.466018 1039.090000 1030.910000 1035.266400 755.847366 7956.560000 7960.380000 7960.288633 1348.843824
501 0.005097 0.099259 0.020739 0.000264 0.467278 0.464355 0.466435 0.000032 0.421060 0.427845 0.421866 0.000028 0.006045 0.109009 0.022444 0.000551 0.004148 0.089509 0.019034 0.000509 0.460528 0.457509 0.459254 0.000062 0.474028 0.471201 0.473617 0.000068 0.415079 0.422659 0.415573 0.000054 0.427040 0.433032 0.428159 0.000059 1002.250000 1001.980000 1004.653967 731.425795 1041.620000 1038.050000 1035.041667 755.870555 7956.130000 7959.970000 7960.304367 1352.933382
502 0.005144 0.095392 0.020843 0.000263 0.466840 0.465835 0.466402 0.000033 0.420671 0.428791 0.421846 0.000028 0.006120 0.100266 0.022589 0.000548 0.004167 0.090517 0.019097 0.000501 0.459379 0.459019 0.459191 0.000062 0.474302 0.472650 0.473613 0.000069 0.414053 0.423144 0.415531 0.000054 0.427289 0.434437 0.428162 0.000059 1003.360000 1006.580000 1004.530833 736.128552 1040.780000 1033.560000 1034.977233 737.452779 7955.860000 7959.860000 7960.491933 1348.578037
503 0.005160 0.099650 0.020826 0.000267 0.466619 0.465490 0.466434 0.000033 0.420473 0.428906 0.421873 0.000028 0.006232 0.108354 0.022395 0.000539 0.004088 0.090946 0.019257 0.000517 0.459980 0.458157 0.459292 0.000062 0.473257 0.472822 0.473576 0.000069 0.414605 0.423177 0.415603 0.000054 0.426340 0.434635 0.428144 0.000059 999.350000 1006.270000 1004.472200 742.035857 1040.010000 1025.280000 1034.729833 732.742203 7960.640000 7968.450000 7960.797967 1354.641546
504 0.005008 0.097759 0.020811 0.000261 0.466839 0.464775 0.466410 0.000033 0.420656 0.428073 0.421850 0.000028 0.006112 0.108482 0.022469 0.000539 0.003903 0.087036 0.019153 0.000506 0.459717 0.457945 0.459272 0.000062 0.473961 0.471605 0.473547 0.000070 0.414356 0.422998 0.415592 0.000054 0.426955 0.433148 0.428108 0.000060 1002.000000 1005.390000 1004.542700 751.518230 1042.000000 1032.580000 1034.746867 737.586969 7956.000000 7962.030000 7960.710433 1377.598837
505 0.005061 0.098118 0.020846 0.000267 0.466423 0.464635 0.466455 0.000032 0.420287 0.427983 0.421894 0.000028 0.006083 0.095568 0.022331 0.000539 0.004040 0.100668 0.019360 0.000520 0.460228 0.458105 0.459367 0.000061 0.472618 0.471165 0.473543 0.000069 0.414813 0.421851 0.415663 0.000053 0.425760 0.434115 0.428125 0.000060 999.960000 1005.770000 1004.589300 750.699846 1041.110000 1032.900000 1034.871200 732.647032 7958.930000 7961.330000 7960.539500 1365.780754
506 0.005175 0.096570 0.020795 0.000264 0.466779 0.464073 0.466433 0.000033 0.420618 0.427323 0.421869 0.000028 0.006251 0.099078 0.022104 0.000534 0.004100 0.094061 0.019486 0.000530 0.459426 0.457240 0.459414 0.000061 0.474131 0.470906 0.473451 0.000071 0.414109 0.421424 0.415683 0.000053 0.427128 0.433222 0.428055 0.000061 1003.550000 1013.570000 1004.257133 753.375375 1040.370000 1029.540000 1034.794733 746.597890 7956.080000 7956.890000 7960.948133 1378.791362
507 0.005179 0.095151 0.020682 0.000255 0.466527 0.464686 0.466468 0.000033 0.420393 0.427733 0.421889 0.000028 0.006294 0.095805 0.022196 0.000521 0.004064 0.094498 0.019168 0.000510 0.459895 0.458227 0.459472 0.000060 0.473160 0.471145 0.473464 0.000071 0.414535 0.421984 0.415745 0.000053 0.426250 0.433481 0.428034 0.000061 1003.240000 1007.640000 1004.042367 757.914233 1033.580000 1033.180000 1034.814500 759.773241 7963.180000 7959.180000 7961.143133 1405.011038
508 0.005104 0.097378 0.020934 0.000262 0.466961 0.465552 0.466421 0.000032 0.420776 0.428734 0.421872 0.000028 0.006223 0.098809 0.022589 0.000548 0.003985 0.095948 0.019278 0.000516 0.461211 0.458163 0.459495 0.000060 0.472712 0.472940 0.473347 0.000070 0.415712 0.422228 0.415804 0.000052 0.425839 0.435241 0.427941 0.000060 1002.950000 1012.170000 1003.859467 750.773974 1038.230000 1030.170000 1034.873967 761.864379 7958.820000 7957.660000 7961.266567 1399.469222
509 0.005101 0.097467 0.021051 0.000270 0.466855 0.465182 0.466475 0.000033 0.420679 0.428410 0.421933 0.000028 0.006425 0.096055 0.022802 0.000555 0.003777 0.098878 0.019300 0.000528 0.459399 0.458742 0.459538 0.000061 0.474310 0.471622 0.473412 0.000071 0.414101 0.422473 0.415864 0.000053 0.427257 0.434348 0.428001 0.000061 1005.640000 1005.310000 1003.917933 744.599168 1042.050000 1030.690000 1034.957033 754.200381 7952.310000 7964.000000 7961.125033 1380.044567
510 0.005141 0.096866 0.020833 0.000263 0.467666 0.465043 0.466482 0.000033 0.421413 0.428225 0.421917 0.000029 0.006212 0.092672 0.022520 0.000541 0.004070 0.101061 0.019146 0.000517 0.460760 0.457246 0.459517 0.000061 0.474571 0.472840 0.473447 0.000071 0.415305 0.420788 0.415818 0.000053 0.427521 0.435662 0.428017 0.000061 1004.160000 1002.430000 1003.897133 752.128351 1042.290000 1030.010000 1035.019867 773.673152 7953.550000 7967.560000 7961.083000 1394.804075
511 0.005119 0.099447 0.021110 0.000273 0.466857 0.465235 0.466417 0.000033 0.420683 0.428656 0.421886 0.000029 0.006051 0.112538 0.022945 0.000572 0.004188 0.086356 0.019276 0.000513 0.459948 0.457706 0.459424 0.000061 0.473766 0.472765 0.473410 0.000072 0.414558 0.423189 0.415776 0.000054 0.426808 0.434124 0.427996 0.000061 1000.380000 1006.440000 1003.803133 746.501169 1034.390000 1032.370000 1035.218633 769.119025 7965.230000 7961.190000 7960.978233 1399.025810
512 0.004978 0.097059 0.020899 0.000265 0.466966 0.466192 0.466415 0.000033 0.420767 0.429278 0.421864 0.000029 0.006104 0.097043 0.022621 0.000544 0.003851 0.097074 0.019178 0.000515 0.460609 0.459904 0.459426 0.000061 0.473322 0.472479 0.473405 0.000071 0.415159 0.423618 0.415746 0.000053 0.426375 0.434939 0.427982 0.000061 1000.300000 1007.770000 1003.668633 741.314319 1040.400000 1029.810000 1035.290267 761.199772 7959.300000 7962.420000 7961.041100 1386.426534
513 0.005132 0.100735 0.021039 0.000274 0.467920 0.465121 0.466476 0.000033 0.421641 0.428683 0.421932 0.000028 0.006358 0.110359 0.022854 0.000568 0.003905 0.091111 0.019223 0.000532 0.461065 0.457310 0.459451 0.000060 0.474776 0.472932 0.473501 0.000071 0.415594 0.422615 0.415791 0.000053 0.427689 0.434750 0.428073 0.000061 1004.480000 1006.940000 1003.759033 735.168651 1037.810000 1034.070000 1035.332800 774.863827 7957.710000 7958.990000 7960.908167 1385.937087
514 0.004986 0.101401 0.021170 0.000276 0.467238 0.465239 0.466487 0.000033 0.421013 0.428855 0.421955 0.000028 0.006155 0.103285 0.023045 0.000569 0.003817 0.099517 0.019295 0.000539 0.459765 0.458225 0.459458 0.000061 0.474712 0.472253 0.473515 0.000070 0.414404 0.422731 0.415817 0.000053 0.427622 0.434979 0.428093 0.000061 1000.520000 1005.440000 1004.075767 737.813767 1040.150000 1026.640000 1035.528400 775.754212 7959.330000 7967.920000 7960.395833 1397.642733
515 0.005021 0.099512 0.021069 0.000273 0.467430 0.465456 0.466479 0.000033 0.421189 0.428862 0.421938 0.000028 0.006108 0.090588 0.022858 0.000564 0.003934 0.108437 0.019279 0.000532 0.460908 0.458662 0.459476 0.000060 0.473953 0.472251 0.473483 0.000071 0.415428 0.421855 0.415814 0.000052 0.426951 0.435869 0.428062 0.000061 1003.750000 1002.880000 1004.049967 734.812515 1038.480000 1032.640000 1035.741833 791.638019 7957.770000 7964.480000 7960.208200 1420.950930
516 0.004960 0.098992 0.021065 0.000274 0.466258 0.465533 0.466426 0.000032 0.420129 0.428879 0.421890 0.000028 0.006091 0.103641 0.022908 0.000566 0.003829 0.094342 0.019223 0.000532 0.459329 0.459310 0.459359 0.000060 0.473188 0.471756 0.473492 0.000071 0.414005 0.423743 0.415714 0.000053 0.426252 0.434015 0.428065 0.000061 1000.840000 1002.040000 1004.046400 731.997266 1042.400000 1034.170000 1035.852867 800.374533 7956.760000 7963.790000 7960.100733 1431.780682
517 0.004960 0.099518 0.021013 0.000273 0.467199 0.465044 0.466510 0.000033 0.420975 0.428491 0.421960 0.000028 0.006002 0.102226 0.022835 0.000564 0.003919 0.096811 0.019190 0.000533 0.461105 0.458508 0.459420 0.000060 0.473292 0.471579 0.473600 0.000072 0.415595 0.422880 0.415762 0.000052 0.426355 0.434103 0.428159 0.000062 1001.900000 1006.480000 1003.829800 732.954022 1044.930000 1034.970000 1035.941800 795.156346 7953.170000 7958.550000 7960.228400 1419.320384
518 0.004896 0.097464 0.021158 0.000272 0.467106 0.464383 0.466450 0.000033 0.420885 0.427691 0.421921 0.000028 0.005888 0.090534 0.022855 0.000564 0.003904 0.104393 0.019461 0.000537 0.461184 0.457800 0.459290 0.000061 0.473029 0.470968 0.473609 0.000072 0.415654 0.421073 0.415647 0.000053 0.426116 0.434310 0.428195 0.000062 999.160000 1012.920000 1004.182500 744.528473 1041.530000 1032.870000 1036.234567 784.338769 7959.310000 7954.210000 7959.582933 1423.476897
519 0.004957 0.097151 0.021151 0.000270 0.466955 0.464671 0.466438 0.000033 0.420755 0.427919 0.421910 0.000028 0.006066 0.103760 0.022798 0.000553 0.003848 0.090541 0.019504 0.000527 0.460277 0.456966 0.459269 0.000061 0.473633 0.472376 0.473608 0.000073 0.414856 0.421645 0.415622 0.000053 0.426654 0.434193 0.428198 0.000062 1001.100000 1006.100000 1004.106833 739.538460 1040.950000 1026.420000 1036.175433 791.116094 7957.950000 7967.480000 7959.717733 1431.465666
520 0.004856 0.096406 0.021047 0.000270 0.467213 0.464269 0.466491 0.000033 0.420978 0.427483 0.421947 0.000028 0.005685 0.099485 0.022694 0.000557 0.004026 0.093327 0.019400 0.000533 0.459835 0.456878 0.459313 0.000059 0.474592 0.471661 0.473669 0.000072 0.414420 0.421138 0.415651 0.000051 0.427535 0.433828 0.428242 0.000062 1001.260000 1006.620000 1004.073267 739.858040 1044.740000 1029.400000 1036.193833 782.571046 7954.000000 7963.980000 7959.732900 1403.669398
521 0.004844 0.097402 0.020950 0.000269 0.466456 0.465996 0.466538 0.000032 0.420295 0.429137 0.421979 0.000028 0.005738 0.101322 0.022654 0.000551 0.003950 0.093483 0.019246 0.000525 0.459191 0.458226 0.459389 0.000059 0.473721 0.473766 0.473687 0.000071 0.413846 0.422535 0.415716 0.000052 0.426744 0.435738 0.428243 0.000061 1001.080000 1004.690000 1003.780233 761.795076 1044.060000 1034.570000 1036.324433 785.492023 7954.860000 7960.740000 7959.895333 1437.749814
522 0.004635 0.098155 0.020760 0.000266 0.466728 0.465453 0.466504 0.000033 0.420518 0.428724 0.421930 0.000029 0.005535 0.098583 0.022437 0.000554 0.003736 0.097727 0.019083 0.000518 0.459366 0.458080 0.459343 0.000060 0.474089 0.472827 0.473665 0.000072 0.413983 0.422130 0.415653 0.000053 0.427054 0.435317 0.428207 0.000062 1002.810000 1008.440000 1003.764133 768.472666 1041.750000 1030.740000 1036.607267 787.190598 7955.440000 7960.820000 7959.628600 1443.264608
523 0.004748 0.095220 0.020699 0.000262 0.467945 0.466304 0.466554 0.000033 0.421626 0.429196 0.421969 0.000029 0.005590 0.098315 0.022206 0.000541 0.003907 0.092125 0.019191 0.000523 0.460454 0.459138 0.459380 0.000061 0.475437 0.473469 0.473728 0.000070 0.414967 0.423056 0.415663 0.000053 0.428284 0.435335 0.428275 0.000060 1007.990000 1011.030000 1003.878867 766.358747 1040.140000 1029.780000 1036.935300 777.474808 7951.870000 7959.190000 7959.185833 1439.447898
524 0.004713 0.098854 0.020755 0.000272 0.467545 0.464953 0.466484 0.000033 0.421262 0.428343 0.421911 0.000029 0.005484 0.101948 0.022387 0.000570 0.003942 0.095760 0.019123 0.000518 0.460624 0.457365 0.459343 0.000060 0.474466 0.472541 0.473624 0.000069 0.415110 0.421823 0.415648 0.000052 0.427414 0.434863 0.428174 0.000060 1005.270000 1011.820000 1003.852000 776.236019 1040.630000 1028.230000 1037.028467 790.092155 7954.100000 7959.950000 7959.119533 1463.966542
525 0.004693 0.098917 0.020601 0.000266 0.467618 0.465413 0.466468 0.000034 0.421326 0.428763 0.421881 0.000029 0.005588 0.100963 0.021952 0.000542 0.003798 0.096872 0.019250 0.000521 0.459952 0.459019 0.459340 0.000061 0.475284 0.471807 0.473596 0.000071 0.414515 0.423213 0.415601 0.000053 0.428136 0.434313 0.428161 0.000061 1003.440000 1006.670000 1004.041233 782.907871 1040.590000 1035.150000 1037.431467 800.065781 7955.970000 7958.180000 7958.527300 1478.550544
526 0.004694 0.096991 0.020765 0.000270 0.466383 0.465096 0.466469 0.000033 0.420215 0.428285 0.421899 0.000029 0.005412 0.096757 0.022137 0.000560 0.003977 0.097225 0.019393 0.000529 0.459794 0.458551 0.459415 0.000061 0.472973 0.471641 0.473523 0.000070 0.414356 0.422372 0.415687 0.000054 0.426073 0.434199 0.428110 0.000061 1005.340000 1004.360000 1004.152567 790.954912 1043.260000 1027.830000 1037.448633 802.887820 7951.400000 7967.810000 7958.398800 1475.659457
527 0.004659 0.098872 0.020777 0.000273 0.466731 0.464780 0.466464 0.000033 0.420524 0.428189 0.421896 0.000029 0.005336 0.099523 0.022151 0.000561 0.003983 0.098220 0.019404 0.000534 0.459649 0.457103 0.459327 0.000062 0.473814 0.472456 0.473602 0.000071 0.414218 0.421345 0.415609 0.000054 0.426831 0.435033 0.428182 0.000061 1005.660000 1006.690000 1004.223133 792.425900 1045.610000 1029.610000 1037.729367 804.638814 7948.730000 7963.700000 7958.047500 1462.039627
528 0.004645 0.096875 0.020614 0.000266 0.467022 0.465239 0.466439 0.000033 0.420784 0.428403 0.421857 0.000029 0.005477 0.107851 0.022000 0.000555 0.003813 0.085899 0.019228 0.000520 0.460248 0.457722 0.459297 0.000062 0.473795 0.472757 0.473581 0.000071 0.414771 0.422735 0.415567 0.000054 0.426797 0.434071 0.428146 0.000061 999.380000 1005.130000 1004.221033 792.625753 1040.800000 1032.180000 1037.689233 797.491522 7959.820000 7962.690000 7958.089733 1444.767795
529 0.004639 0.099178 0.020654 0.000272 0.466206 0.464676 0.466516 0.000033 0.420049 0.428126 0.421930 0.000029 0.005470 0.102572 0.022095 0.000573 0.003808 0.095784 0.019212 0.000523 0.459733 0.458251 0.459368 0.000062 0.472679 0.471101 0.473664 0.000071 0.414306 0.422683 0.415641 0.000054 0.425792 0.433569 0.428219 0.000061 1003.890000 1003.800000 1004.238333 792.670955 1047.630000 1034.210000 1037.742033 814.084027 7948.480000 7961.990000 7958.019633 1456.108817
530 0.004562 0.097562 0.020611 0.000268 0.466454 0.465833 0.466468 0.000033 0.420264 0.429006 0.421882 0.000029 0.005168 0.098765 0.021918 0.000558 0.003957 0.096358 0.019305 0.000521 0.459147 0.458902 0.459282 0.000062 0.473761 0.472763 0.473653 0.000071 0.413749 0.422889 0.415545 0.000054 0.426780 0.435123 0.428218 0.000060 1005.150000 1007.580000 1004.221100 791.014476 1046.510000 1031.920000 1037.761400 821.472796 7948.340000 7960.500000 7958.017500 1473.355363
531 0.004636 0.097701 0.020642 0.000274 0.467189 0.465402 0.466485 0.000034 0.420934 0.428632 0.421901 0.000029 0.005453 0.103223 0.021871 0.000560 0.003818 0.092180 0.019413 0.000536 0.460430 0.458316 0.459283 0.000063 0.473948 0.472488 0.473688 0.000070 0.414932 0.422806 0.415542 0.000055 0.426935 0.434457 0.428260 0.000061 1006.290000 1008.320000 1004.426400 806.649646 1040.780000 1034.310000 1037.689667 829.160141 7952.930000 7957.370000 7957.883933 1505.327395
532 0.004541 0.099693 0.020724 0.000272 0.467342 0.465327 0.466509 0.000034 0.421062 0.428764 0.421930 0.000029 0.005277 0.099910 0.022050 0.000555 0.003805 0.099475 0.019398 0.000535 0.461369 0.458413 0.459220 0.000063 0.473315 0.472241 0.473797 0.000070 0.415760 0.422563 0.415503 0.000055 0.426364 0.434964 0.428357 0.000060 1006.070000 1010.910000 1004.503000 814.687329 1044.420000 1036.290000 1037.753567 849.301358 7949.510000 7952.800000 7957.743433 1525.289105
533 0.004645 0.096747 0.020777 0.000273 0.466708 0.465299 0.466507 0.000033 0.420502 0.428444 0.421934 0.000029 0.005490 0.102093 0.021935 0.000559 0.003800 0.091402 0.019619 0.000535 0.459199 0.458490 0.459254 0.000063 0.474218 0.472108 0.473760 0.000069 0.413828 0.422851 0.415522 0.000055 0.427176 0.434037 0.428346 0.000059 1005.120000 1006.230000 1004.788133 822.982450 1042.330000 1032.970000 1037.360600 874.792228 7952.550000 7960.800000 7957.851267 1546.727240
534 0.004652 0.099462 0.020621 0.000273 0.467028 0.465843 0.466523 0.000033 0.420790 0.429205 0.421933 0.000029 0.005473 0.106148 0.022003 0.000574 0.003832 0.092775 0.019238 0.000531 0.460134 0.458556 0.459236 0.000063 0.473921 0.473130 0.473809 0.000068 0.414668 0.423315 0.415513 0.000056 0.426912 0.435095 0.428352 0.000059 1002.990000 1003.970000 1004.891200 813.358755 1042.810000 1031.440000 1037.754233 866.323940 7954.200000 7964.590000 7957.354567 1534.382370
535 0.004624 0.097514 0.020529 0.000270 0.467837 0.464897 0.466460 0.000033 0.421515 0.428159 0.421867 0.000029 0.005489 0.100645 0.021768 0.000557 0.003758 0.094383 0.019291 0.000535 0.461195 0.456129 0.459173 0.000064 0.474478 0.473665 0.473748 0.000068 0.415625 0.420581 0.415432 0.000055 0.427406 0.435737 0.428302 0.000058 1007.530000 1007.930000 1005.115733 815.024301 1040.300000 1029.090000 1037.595000 857.761428 7952.170000 7962.980000 7957.289267 1523.980670
536 0.004581 0.095422 0.020400 0.000265 0.467085 0.465898 0.466422 0.000034 0.420835 0.428850 0.421820 0.000029 0.005326 0.097111 0.021733 0.000561 0.003836 0.093732 0.019068 0.000515 0.460207 0.458789 0.459168 0.000064 0.473963 0.473006 0.473677 0.000069 0.414719 0.422621 0.415424 0.000055 0.426951 0.435079 0.428216 0.000059 1002.700000 1009.960000 1005.280167 812.629929 1041.480000 1029.790000 1037.194500 839.021481 7955.820000 7960.250000 7957.525333 1498.567029
537 0.004625 0.095819 0.020351 0.000264 0.466781 0.465876 0.466429 0.000033 0.420565 0.428871 0.421821 0.000029 0.005459 0.092425 0.021545 0.000544 0.003790 0.099214 0.019158 0.000523 0.459259 0.458526 0.459125 0.000064 0.474303 0.473227 0.473733 0.000068 0.413879 0.421916 0.415367 0.000056 0.427252 0.435826 0.428276 0.000058 1008.310000 1008.760000 1005.572667 810.898934 1044.840000 1032.450000 1037.231333 831.645372 7946.850000 7958.790000 7957.196000 1493.813335
538 0.004609 0.099430 0.020350 0.000267 0.466543 0.465345 0.466442 0.000033 0.420350 0.428754 0.421832 0.000029 0.005457 0.105093 0.021645 0.000551 0.003762 0.093766 0.019054 0.000512 0.459534 0.458000 0.459152 0.000063 0.473553 0.472691 0.473731 0.000067 0.414126 0.422709 0.415402 0.000055 0.426574 0.434798 0.428263 0.000058 1006.550000 1011.850000 1005.811533 812.118415 1038.480000 1031.240000 1037.130467 809.623644 7954.970000 7956.910000 7957.058000 1471.674379
539 0.004579 0.100033 0.020397 0.000270 0.467169 0.465695 0.466381 0.000033 0.420910 0.429129 0.421783 0.000029 0.005289 0.095413 0.021709 0.000553 0.003869 0.104653 0.019086 0.000526 0.459132 0.458944 0.459062 0.000063 0.475206 0.472447 0.473701 0.000067 0.413747 0.422591 0.415326 0.000055 0.428072 0.435667 0.428239 0.000058 1006.890000 1009.200000 1005.684633 810.660640 1041.230000 1034.790000 1037.195400 813.932686 7951.880000 7956.010000 7957.119967 1479.911099
540 0.004627 0.095402 0.020439 0.000268 0.467195 0.466056 0.466468 0.000033 0.420938 0.428990 0.421865 0.000029 0.005401 0.096404 0.021828 0.000557 0.003853 0.094401 0.019051 0.000530 0.459423 0.458510 0.459154 0.000063 0.474966 0.473602 0.473782 0.000068 0.414021 0.422299 0.415421 0.000055 0.427855 0.435682 0.428309 0.000058 1010.280000 1005.380000 1005.884967 818.544060 1042.740000 1036.130000 1037.061200 818.995722 7946.980000 7958.490000 7957.053833 1494.672976
541 0.004596 0.094737 0.020312 0.000261 0.466639 0.465531 0.466467 0.000033 0.420435 0.428452 0.421851 0.000029 0.005423 0.104395 0.021663 0.000553 0.003768 0.085080 0.018960 0.000510 0.459680 0.458060 0.459102 0.000064 0.473598 0.473003 0.473832 0.000068 0.414254 0.422694 0.415358 0.000055 0.426615 0.434210 0.428345 0.000059 1003.730000 1004.490000 1005.951233 811.635908 1040.030000 1034.540000 1037.304833 810.770295 7956.240000 7960.970000 7956.743933 1477.479717
542 0.004645 0.096045 0.020448 0.000267 0.468167 0.464929 0.466425 0.000034 0.421815 0.428041 0.421827 0.000029 0.005473 0.093351 0.021758 0.000551 0.003817 0.098738 0.019138 0.000525 0.459883 0.456144 0.459108 0.000063 0.476451 0.473714 0.473742 0.000068 0.414442 0.419865 0.415373 0.000055 0.429188 0.436216 0.428282 0.000059 1007.510000 1007.890000 1005.841467 804.808055 1037.590000 1033.180000 1037.300167 819.010869 7954.900000 7958.930000 7956.858367 1480.475998
543 0.004627 0.095938 0.020605 0.000270 0.467624 0.465285 0.466380 0.000034 0.421325 0.428350 0.421802 0.000029 0.005382 0.097563 0.021882 0.000552 0.003872 0.094314 0.019329 0.000530 0.460362 0.457651 0.459058 0.000064 0.474887 0.472919 0.473702 0.000069 0.414863 0.421642 0.415340 0.000056 0.427786 0.435059 0.428264 0.000059 1007.610000 1011.460000 1006.121800 800.053783 1037.140000 1032.410000 1037.290233 820.543903 7955.250000 7956.130000 7956.587967 1482.959199
544 0.004681 0.097871 0.020580 0.000272 0.467316 0.465643 0.466511 0.000034 0.421052 0.428866 0.421918 0.000029 0.005466 0.097527 0.022018 0.000574 0.003896 0.098214 0.019143 0.000516 0.459865 0.458136 0.459131 0.000064 0.474767 0.473150 0.473892 0.000069 0.414425 0.422075 0.415420 0.000057 0.427680 0.435657 0.428417 0.000060 1012.940000 1013.160000 1006.416833 800.797277 1041.810000 1026.170000 1037.214567 819.090656 7945.250000 7960.670000 7956.368600 1491.198140
545 0.004635 0.098311 0.020569 0.000272 0.466807 0.465218 0.466497 0.000033 0.420590 0.428528 0.421904 0.000029 0.005475 0.095887 0.021758 0.000559 0.003795 0.100736 0.019381 0.000535 0.459111 0.458543 0.459101 0.000064 0.474503 0.471894 0.473893 0.000068 0.413747 0.422278 0.415367 0.000056 0.427432 0.434778 0.428441 0.000059 1007.010000 1003.170000 1006.729767 796.646511 1040.510000 1029.810000 1036.899333 823.156378 7952.480000 7967.020000 7956.370900 1507.043523
546 0.004561 0.099138 0.020408 0.000273 0.466595 0.465307 0.466565 0.000034 0.420392 0.428690 0.421949 0.000029 0.005444 0.099190 0.021611 0.000552 0.003679 0.099086 0.019206 0.000540 0.459524 0.457786 0.459188 0.000064 0.473667 0.472829 0.473942 0.000069 0.414116 0.421926 0.415430 0.000055 0.426668 0.435455 0.428469 0.000059 1011.100000 1007.910000 1007.151400 797.657463 1040.370000 1034.140000 1036.471000 840.119687 7948.530000 7957.950000 7956.377600 1515.163855
547 0.004603 0.097203 0.020367 0.000272 0.466573 0.464458 0.466559 0.000034 0.420376 0.427732 0.421940 0.000029 0.005417 0.100992 0.021580 0.000554 0.003790 0.093415 0.019155 0.000537 0.458985 0.456773 0.459232 0.000063 0.474160 0.472142 0.473887 0.000069 0.413628 0.421195 0.415467 0.000056 0.427123 0.434269 0.428413 0.000059 1007.680000 1011.660000 1007.449667 782.274461 1041.040000 1032.210000 1036.035700 844.175014 7951.280000 7956.130000 7956.514633 1504.311256
548 0.004586 0.100004 0.020330 0.000269 0.466376 0.464960 0.466592 0.000033 0.420197 0.428464 0.421965 0.000029 0.005284 0.100161 0.021509 0.000547 0.003888 0.099848 0.019151 0.000534 0.458276 0.458395 0.459319 0.000063 0.474476 0.471525 0.473864 0.000068 0.412977 0.422571 0.415538 0.000055 0.427417 0.434357 0.428393 0.000059 1006.580000 1011.800000 1007.547100 775.967978 1036.170000 1029.470000 1035.437700 845.449707 7957.250000 7958.730000 7957.015200 1500.891666
549 0.004575 0.100051 0.020446 0.000270 0.468062 0.464477 0.466520 0.000034 0.421713 0.428035 0.421912 0.000029 0.005388 0.101757 0.021744 0.000555 0.003763 0.098344 0.019148 0.000530 0.460585 0.457990 0.459286 0.000064 0.475538 0.470964 0.473753 0.000069 0.415066 0.422367 0.415532 0.000056 0.428360 0.433702 0.428293 0.000059 1005.700000 1011.090000 1007.568133 759.759303 1035.650000 1031.590000 1035.249267 841.744661 7958.650000 7957.320000 7957.182600 1472.676922
550 0.004581 0.099339 0.020378 0.000269 0.467675 0.465830 0.466502 0.000033 0.421366 0.429181 0.421890 0.000029 0.005303 0.100356 0.021584 0.000548 0.003859 0.098323 0.019171 0.000534 0.461103 0.457735 0.459201 0.000064 0.474247 0.473926 0.473803 0.000069 0.415523 0.421997 0.415440 0.000055 0.427208 0.436366 0.428340 0.000059 1007.540000 1010.300000 1007.508100 741.075818 1038.040000 1029.970000 1035.293267 829.749820 7954.420000 7959.730000 7957.198633 1421.543770
551 0.004584 0.098352 0.020504 0.000273 0.467085 0.465711 0.466508 0.000033 0.420835 0.428976 0.421908 0.000028 0.005411 0.107866 0.021725 0.000554 0.003757 0.088839 0.019284 0.000539 0.460763 0.457421 0.459193 0.000063 0.473406 0.474002 0.473822 0.000068 0.415228 0.422466 0.415447 0.000055 0.426441 0.435486 0.428369 0.000058 1010.840000 1011.250000 1007.676533 737.866480 1038.170000 1030.190000 1035.007733 839.195477 7950.990000 7958.560000 7957.315733 1417.212137
552 0.004580 0.096142 0.020459 0.000273 0.466766 0.465774 0.466508 0.000033 0.420547 0.428811 0.421903 0.000028 0.005412 0.098752 0.021583 0.000556 0.003748 0.093532 0.019335 0.000538 0.458979 0.458526 0.459170 0.000063 0.474552 0.473022 0.473846 0.000068 0.413623 0.422548 0.415412 0.000056 0.427472 0.435073 0.428395 0.000058 1008.650000 1006.540000 1007.779633 732.116276 1035.700000 1029.940000 1034.586467 829.984569 7955.650000 7963.520000 7957.633900 1387.932862
553 0.004559 0.100219 0.020398 0.000276 0.467520 0.464480 0.466506 0.000033 0.421224 0.428054 0.421896 0.000028 0.005409 0.085583 0.021566 0.000547 0.003708 0.114855 0.019230 0.000548 0.460184 0.457397 0.459128 0.000063 0.474856 0.471562 0.473885 0.000068 0.414707 0.420216 0.415372 0.000056 0.427741 0.435891 0.428419 0.000058 1007.990000 1010.500000 1008.353900 729.895106 1039.840000 1033.140000 1034.542900 821.715039 7952.170000 7956.360000 7957.103200 1384.573259
554 0.004546 0.097302 0.020273 0.000266 0.467089 0.464777 0.466526 0.000033 0.420835 0.428030 0.421900 0.000029 0.005485 0.100690 0.021533 0.000541 0.003608 0.093915 0.019012 0.000526 0.459217 0.457506 0.459108 0.000064 0.474962 0.472048 0.473943 0.000067 0.413844 0.421825 0.415350 0.000057 0.427827 0.434235 0.428450 0.000058 1003.880000 1008.970000 1008.142167 735.456347 1035.350000 1027.500000 1034.425267 832.264363 7960.770000 7963.530000 7957.432567 1389.624558
555 0.004553 0.096425 0.020307 0.000265 0.467729 0.465415 0.466459 0.000033 0.421411 0.428516 0.421844 0.000029 0.005412 0.099945 0.021663 0.000548 0.003694 0.092906 0.018951 0.000520 0.460460 0.457536 0.458985 0.000065 0.474998 0.473293 0.473934 0.000066 0.414955 0.421777 0.415252 0.000057 0.427868 0.435254 0.428436 0.000057 1006.560000 1008.220000 1008.137400 736.102075 1038.470000 1029.700000 1034.414033 825.982619 7954.970000 7962.080000 7957.448567 1383.820575
556 0.004610 0.098716 0.020375 0.000270 0.467009 0.465542 0.466408 0.000033 0.420769 0.428859 0.421805 0.000029 0.005523 0.098410 0.021753 0.000557 0.003697 0.099023 0.018996 0.000523 0.459591 0.458748 0.458967 0.000064 0.474427 0.472336 0.473850 0.000067 0.414184 0.422714 0.415246 0.000056 0.427354 0.435005 0.428364 0.000058 1001.950000 1013.560000 1008.081500 740.681827 1035.220000 1025.280000 1034.257600 834.954262 7962.830000 7961.160000 7957.660900 1398.694996
557 0.004516 0.098207 0.020332 0.000272 0.466486 0.465506 0.466394 0.000032 0.420289 0.428776 0.421788 0.000028 0.005352 0.101707 0.021527 0.000550 0.003679 0.094707 0.019137 0.000533 0.459387 0.457839 0.458905 0.000064 0.473585 0.473173 0.473883 0.000067 0.413984 0.422226 0.415167 0.000056 0.426594 0.435327 0.428409 0.000058 1004.320000 1012.260000 1007.958833 745.929641 1036.060000 1028.090000 1034.291333 834.579300 7959.620000 7959.650000 7957.749833 1395.578345
558 0.004628 0.097674 0.020323 0.000264 0.467496 0.464198 0.466417 0.000033 0.421209 0.427546 0.421807 0.000029 0.005388 0.093503 0.021589 0.000539 0.003868 0.101845 0.019057 0.000525 0.460223 0.456478 0.458904 0.000065 0.474769 0.471919 0.473929 0.000067 0.414740 0.420180 0.415172 0.000057 0.427679 0.434912 0.428442 0.000058 1004.030000 1009.690000 1007.924733 723.963760 1035.490000 1031.930000 1033.821767 824.745613 7960.480000 7958.380000 7958.253500 1365.552209
559 0.004568 0.097120 0.020313 0.000268 0.466670 0.465278 0.466479 0.000033 0.420459 0.428462 0.421863 0.000029 0.005349 0.100375 0.021420 0.000540 0.003787 0.093865 0.019207 0.000540 0.458472 0.457565 0.458950 0.000064 0.474868 0.472992 0.474009 0.000068 0.413159 0.421846 0.415197 0.000056 0.427760 0.435079 0.428528 0.000059 1004.440000 1013.290000 1008.013000 720.926323 1038.730000 1028.460000 1033.457800 825.402634 7956.830000 7958.250000 7958.529200 1373.883459
560 0.004516 0.094718 0.020412 0.000266 0.467175 0.465677 0.466431 0.000033 0.420909 0.428581 0.421829 0.000028 0.005308 0.095640 0.021624 0.000541 0.003725 0.093796 0.019201 0.000529 0.459953 0.458363 0.458909 0.000065 0.474397 0.472991 0.473952 0.000068 0.414489 0.422090 0.415181 0.000056 0.427330 0.435071 0.428477 0.000059 1006.660000 1010.510000 1008.058800 711.347133 1034.050000 1028.350000 1033.035833 825.291664 7959.290000 7961.140000 7958.905367 1366.187715
561 0.004587 0.096565 0.020586 0.000275 0.466875 0.464917 0.466474 0.000033 0.420646 0.428082 0.421885 0.000028 0.005357 0.096864 0.022012 0.000567 0.003817 0.096267 0.019160 0.000533 0.458899 0.458595 0.458990 0.000063 0.474851 0.471238 0.473957 0.000069 0.413545 0.422422 0.415293 0.000055 0.427748 0.433741 0.428478 0.000060 1004.940000 1008.860000 1008.118133 716.573395 1035.110000 1030.600000 1032.894533 817.709954 7959.950000 7960.540000 7958.987333 1380.243611
562 0.004595 0.096465 0.020465 0.000273 0.468155 0.465464 0.466481 0.000033 0.421799 0.428564 0.421879 0.000028 0.005511 0.097433 0.021873 0.000565 0.003680 0.095497 0.019057 0.000526 0.460931 0.459047 0.458978 0.000064 0.475379 0.471880 0.473984 0.000067 0.415389 0.422886 0.415267 0.000056 0.428209 0.434242 0.428491 0.000058 1005.540000 1012.310000 1008.352033 728.896244 1031.690000 1032.150000 1032.697467 818.905703 7962.770000 7955.540000 7958.950500 1423.150899
563 0.004586 0.099027 0.020440 0.000276 0.466644 0.465958 0.466482 0.000033 0.420438 0.429265 0.421878 0.000028 0.005406 0.111013 0.021831 0.000574 0.003767 0.087041 0.019050 0.000532 0.459530 0.458302 0.459000 0.000064 0.473759 0.473615 0.473964 0.000068 0.414117 0.423573 0.415283 0.000056 0.426760 0.434957 0.428473 0.000059 1007.900000 1016.620000 1008.339200 737.319433 1036.910000 1028.230000 1032.709133 807.461899 7955.190000 7955.150000 7958.951667 1410.753113
564 0.004631 0.094347 0.020335 0.000268 0.468034 0.465190 0.466469 0.000033 0.421693 0.428105 0.421855 0.000028 0.005387 0.095827 0.021719 0.000558 0.003874 0.092868 0.018951 0.000520 0.460289 0.457968 0.458946 0.000066 0.475778 0.472411 0.473992 0.000067 0.414799 0.421754 0.415223 0.000057 0.428588 0.434457 0.428488 0.000058 1011.690000 1015.570000 1008.559933 724.641047 1036.050000 1027.540000 1032.534833 806.591527 7952.260000 7956.890000 7958.905233 1402.676885
565 0.004623 0.096600 0.020314 0.000270 0.467111 0.464695 0.466548 0.000032 0.420862 0.427886 0.421925 0.000028 0.005358 0.096686 0.021501 0.000544 0.003889 0.096515 0.019127 0.000538 0.459838 0.457370 0.459037 0.000064 0.474383 0.472021 0.474059 0.000067 0.414390 0.421301 0.415284 0.000056 0.427333 0.434470 0.428566 0.000058 1002.750000 1006.130000 1008.489100 726.910906 1033.680000 1029.930000 1032.299000 808.898242 7963.570000 7963.940000 7959.211900 1427.331396
566 0.004567 0.097017 0.020293 0.000270 0.467792 0.466230 0.466538 0.000032 0.421469 0.429309 0.421914 0.000028 0.005418 0.104820 0.021591 0.000564 0.003716 0.089214 0.018995 0.000516 0.459960 0.459712 0.459098 0.000063 0.475623 0.472749 0.473979 0.000068 0.414505 0.424222 0.415347 0.000055 0.428433 0.434396 0.428481 0.000058 1007.860000 1014.190000 1008.284400 732.810283 1037.310000 1028.030000 1032.523800 823.945662 7954.830000 7957.780000 7959.191800 1459.409929
567 0.004603 0.099664 0.020300 0.000271 0.467420 0.465238 0.466536 0.000032 0.421138 0.428681 0.421912 0.000028 0.005483 0.109228 0.021589 0.000560 0.003722 0.090100 0.019011 0.000529 0.460726 0.457760 0.459044 0.000063 0.474114 0.472717 0.474028 0.000067 0.415202 0.422907 0.415298 0.000055 0.427075 0.434455 0.428527 0.000058 1007.930000 1016.600000 1008.278033 722.345026 1032.670000 1025.690000 1032.246500 827.438922 7959.400000 7957.710000 7959.475467 1442.401889
568 0.004591 0.098180 0.020236 0.000268 0.466970 0.466382 0.466518 0.000033 0.420732 0.429562 0.421889 0.000028 0.005358 0.108103 0.021401 0.000544 0.003825 0.088257 0.019072 0.000524 0.459713 0.458673 0.459070 0.000064 0.474227 0.474091 0.473965 0.000067 0.414278 0.423616 0.415303 0.000056 0.427187 0.435508 0.428476 0.000058 1006.140000 1011.720000 1008.122233 725.866049 1038.170000 1025.960000 1032.067533 846.194873 7955.690000 7962.320000 7959.810233 1469.739921
569 0.004548 0.096852 0.020360 0.000265 0.466818 0.466083 0.466465 0.000032 0.420591 0.429160 0.421854 0.000028 0.005332 0.101052 0.021553 0.000547 0.003763 0.092652 0.019167 0.000518 0.458988 0.458183 0.458939 0.000064 0.474647 0.473984 0.473990 0.000067 0.413623 0.422470 0.415201 0.000055 0.427559 0.435851 0.428508 0.000058 1004.390000 1015.260000 1008.029967 729.851285 1033.450000 1028.260000 1031.935333 852.248411 7962.160000 7956.480000 7960.034700 1475.843029
570 0.004575 0.099796 0.020611 0.000275 0.467491 0.466090 0.466437 0.000032 0.421199 0.429460 0.421855 0.000028 0.005420 0.107545 0.021976 0.000565 0.003729 0.092047 0.019246 0.000532 0.459740 0.458677 0.458915 0.000063 0.475241 0.473502 0.473959 0.000067 0.414308 0.423564 0.415221 0.000055 0.428089 0.435357 0.428488 0.000058 1008.540000 1009.080000 1007.855233 742.506967 1033.520000 1027.470000 1031.546700 861.949581 7957.940000 7963.450000 7960.598067 1490.106463
571 0.004560 0.094560 0.020735 0.000267 0.467635 0.465810 0.466463 0.000032 0.421328 0.428685 0.421890 0.000028 0.005374 0.103417 0.022083 0.000553 0.003746 0.085704 0.019387 0.000533 0.460599 0.458083 0.458953 0.000063 0.474671 0.473537 0.473973 0.000068 0.415076 0.422616 0.415266 0.000055 0.427579 0.434754 0.428514 0.000059 1001.610000 1011.500000 1007.571533 750.021255 1031.410000 1030.120000 1031.547700 867.431461 7966.980000 7958.380000 7960.880767 1507.596559
572 0.004603 0.099563 0.020763 0.000276 0.466786 0.465793 0.466541 0.000032 0.420568 0.429170 0.421964 0.000028 0.005477 0.107212 0.022028 0.000562 0.003730 0.091915 0.019497 0.000549 0.459297 0.458788 0.459063 0.000062 0.474275 0.472799 0.474020 0.000069 0.413915 0.423630 0.415360 0.000055 0.427220 0.434711 0.428568 0.000059 1008.550000 1007.330000 1007.645067 751.190224 1034.210000 1021.800000 1031.329700 863.070886 7957.240000 7970.870000 7961.025233 1508.945742
573 0.004600 0.098020 0.020625 0.000274 0.468510 0.464818 0.466575 0.000032 0.422118 0.428138 0.421980 0.000028 0.005451 0.100494 0.021962 0.000564 0.003748 0.095546 0.019288 0.000538 0.460823 0.456707 0.459131 0.000062 0.476196 0.472929 0.474020 0.000066 0.415286 0.421086 0.415414 0.000055 0.428951 0.435191 0.428547 0.000058 1003.330000 1012.720000 1007.767167 750.197727 1030.080000 1027.490000 1031.170533 850.831181 7966.590000 7959.790000 7961.062300 1494.698996
574 0.004566 0.096674 0.020623 0.000273 0.467883 0.465769 0.466553 0.000033 0.421551 0.428860 0.421960 0.000028 0.005319 0.102792 0.022110 0.000564 0.003813 0.090555 0.019136 0.000534 0.460139 0.458101 0.459081 0.000062 0.475627 0.473437 0.474024 0.000069 0.414657 0.422571 0.415384 0.000054 0.428445 0.435149 0.428536 0.000059 1003.600000 1008.420000 1007.832900 751.071515 1038.150000 1029.420000 1030.887400 853.853507 7958.250000 7962.160000 7961.279700 1483.183987
575 0.004528 0.099166 0.020810 0.000283 0.468142 0.465831 0.466551 0.000033 0.421781 0.429164 0.421977 0.000028 0.005340 0.098522 0.022363 0.000590 0.003717 0.099810 0.019257 0.000553 0.462086 0.458595 0.459139 0.000062 0.474198 0.473067 0.473962 0.000069 0.416411 0.422588 0.415462 0.000054 0.427150 0.435741 0.428492 0.000060 1007.230000 1016.390000 1007.794867 762.995417 1037.550000 1024.200000 1031.096400 840.475950 7955.220000 7959.410000 7961.108733 1471.120596
576 0.004576 0.097714 0.020676 0.000277 0.467123 0.464930 0.466510 0.000033 0.420868 0.428209 0.421926 0.000028 0.005428 0.102969 0.022191 0.000567 0.003723 0.092459 0.019161 0.000548 0.459345 0.456642 0.459070 0.000063 0.474900 0.473219 0.473949 0.000070 0.413953 0.421275 0.415382 0.000055 0.427782 0.435143 0.428470 0.000060 1005.030000 1009.350000 1007.833800 760.333365 1033.400000 1025.560000 1030.991667 845.812640 7961.570000 7965.090000 7961.174533 1466.586262
577 0.004528 0.098467 0.020560 0.000278 0.467583 0.465299 0.466499 0.000032 0.421277 0.428616 0.421905 0.000028 0.005362 0.096665 0.022097 0.000565 0.003695 0.100270 0.019022 0.000547 0.460299 0.458511 0.459086 0.000062 0.474866 0.472087 0.473912 0.000068 0.414805 0.422326 0.415387 0.000054 0.427749 0.434905 0.428423 0.000059 1003.960000 1010.120000 1007.986800 777.560244 1037.750000 1026.130000 1030.841033 850.652514 7958.290000 7963.750000 7961.172167 1453.966676
578 0.004522 0.097414 0.020407 0.000273 0.467431 0.465793 0.466579 0.000033 0.421140 0.428955 0.421962 0.000028 0.005307 0.101894 0.022172 0.000571 0.003736 0.092935 0.018641 0.000520 0.460518 0.459782 0.459152 0.000062 0.474344 0.471804 0.474006 0.000068 0.414996 0.423993 0.415454 0.000054 0.427283 0.433917 0.428469 0.000059 1008.370000 1010.790000 1008.416867 766.487471 1033.920000 1025.140000 1030.757133 857.743222 7957.710000 7964.070000 7960.826000 1438.846548
579 0.004598 0.095878 0.020369 0.000271 0.467933 0.466209 0.466572 0.000033 0.421599 0.429176 0.421952 0.000028 0.005335 0.093534 0.022216 0.000576 0.003861 0.098223 0.018521 0.000509 0.461110 0.458741 0.459207 0.000061 0.474755 0.473677 0.473938 0.000068 0.415533 0.422220 0.415508 0.000053 0.427666 0.436132 0.428396 0.000059 1005.010000 1013.240000 1008.454267 767.607558 1033.890000 1026.680000 1030.873100 867.459451 7961.100000 7960.080000 7960.672633 1452.511910
580 0.004573 0.095712 0.020264 0.000268 0.467668 0.464745 0.466613 0.000034 0.421359 0.427842 0.421978 0.000029 0.005427 0.099562 0.022047 0.000557 0.003719 0.091862 0.018482 0.000510 0.460950 0.457452 0.459240 0.000062 0.474387 0.472038 0.473987 0.000070 0.415397 0.421663 0.415520 0.000054 0.427320 0.434020 0.428437 0.000060 1004.540000 1011.900000 1008.317733 755.156943 1034.630000 1029.300000 1030.844100 872.443615 7960.830000 7958.800000 7960.838167 1448.520844
581 0.004536 0.098293 0.020138 0.000272 0.466500 0.465491 0.466662 0.000033 0.420304 0.428771 0.422010 0.000028 0.005243 0.103238 0.021979 0.000574 0.003829 0.093348 0.018297 0.000511 0.459522 0.458428 0.459359 0.000061 0.473479 0.472553 0.473965 0.000069 0.414094 0.422909 0.415621 0.000053 0.426514 0.434633 0.428399 0.000060 1001.760000 1015.140000 1008.253500 744.627654 1033.160000 1025.150000 1030.854667 862.652647 7965.080000 7959.710000 7960.891833 1426.069461
582 0.004441 0.098711 0.020261 0.000271 0.468504 0.465953 0.466727 0.000033 0.422098 0.429228 0.422080 0.000028 0.005043 0.101781 0.021986 0.000566 0.003838 0.095640 0.018536 0.000524 0.460571 0.458407 0.459379 0.000061 0.476437 0.473498 0.474074 0.000068 0.415018 0.422744 0.415640 0.000053 0.429177 0.435713 0.428520 0.000059 1005.410000 1011.410000 1007.939833 745.996996 1035.190000 1029.830000 1030.647300 857.306539 7959.400000 7958.760000 7961.412867 1420.287652
583 0.004354 0.098740 0.020372 0.000271 0.467653 0.464602 0.466731 0.000033 0.421323 0.428016 0.422095 0.000028 0.004712 0.110651 0.021960 0.000569 0.003995 0.086829 0.018784 0.000527 0.460715 0.457543 0.459352 0.000062 0.474591 0.471660 0.474110 0.000069 0.415114 0.422854 0.415613 0.000054 0.427531 0.433177 0.428577 0.000060 1005.850000 1007.490000 1007.259267 748.415670 1033.610000 1030.790000 1030.732133 847.457249 7960.540000 7961.720000 7962.008600 1424.160116
584 0.004300 0.099404 0.020220 0.000271 0.469025 0.466204 0.466796 0.000033 0.422553 0.429524 0.422138 0.000028 0.004704 0.104889 0.022040 0.000578 0.003895 0.093919 0.018400 0.000508 0.463011 0.458146 0.459462 0.000061 0.475040 0.474261 0.474130 0.000070 0.417180 0.422821 0.415720 0.000054 0.427926 0.436226 0.428557 0.000060 1005.220000 1009.540000 1007.493033 740.890117 1031.920000 1022.050000 1030.549733 838.271584 7962.860000 7968.410000 7961.957233 1380.353913
585 0.004368 0.101901 0.020157 0.000274 0.468173 0.465769 0.466789 0.000033 0.421793 0.429383 0.422126 0.000028 0.004804 0.106736 0.022069 0.000580 0.003931 0.097066 0.018244 0.000499 0.460824 0.457499 0.459478 0.000062 0.475523 0.474040 0.474100 0.000070 0.415222 0.422423 0.415737 0.000054 0.428363 0.436342 0.428514 0.000060 1008.730000 1017.010000 1007.656167 730.292401 1037.240000 1023.190000 1030.460700 841.867593 7954.030000 7959.800000 7961.883133 1372.993411
586 0.004259 0.096143 0.020275 0.000271 0.467772 0.465402 0.466832 0.000033 0.421421 0.428476 0.422176 0.000028 0.004744 0.101906 0.021933 0.000584 0.003773 0.090380 0.018616 0.000519 0.460880 0.458545 0.459545 0.000062 0.474664 0.472260 0.474118 0.000070 0.415266 0.422881 0.415784 0.000054 0.427575 0.434072 0.428568 0.000060 1007.890000 1006.540000 1007.846733 721.352969 1035.540000 1023.000000 1030.452267 845.302584 7956.570000 7970.460000 7961.701000 1379.551603
587 0.004176 0.097723 0.020203 0.000270 0.467751 0.466767 0.466873 0.000033 0.421393 0.429862 0.422206 0.000028 0.004615 0.107106 0.021919 0.000594 0.003737 0.088340 0.018486 0.000502 0.460979 0.458443 0.459616 0.000061 0.474522 0.475090 0.474131 0.000070 0.415343 0.423309 0.415846 0.000054 0.427443 0.436415 0.428566 0.000060 1009.930000 1011.160000 1008.019700 725.358000 1031.060000 1028.890000 1030.372900 835.999477 7959.010000 7959.950000 7961.607400 1380.579477
588 0.004243 0.098631 0.020232 0.000277 0.468172 0.466110 0.466880 0.000033 0.421779 0.429362 0.422215 0.000029 0.004731 0.105042 0.021619 0.000588 0.003755 0.092219 0.018844 0.000528 0.461467 0.458832 0.459631 0.000062 0.474876 0.473388 0.474129 0.000069 0.415794 0.423453 0.415830 0.000054 0.427764 0.435271 0.428600 0.000060 1008.000000 1014.910000 1007.838867 718.998245 1030.810000 1025.430000 1030.349167 837.814328 7961.190000 7959.660000 7961.811967 1372.486332
589 0.004228 0.100244 0.020051 0.000276 0.469482 0.466183 0.466991 0.000033 0.422957 0.429589 0.422297 0.000028 0.004664 0.109393 0.021364 0.000584 0.003791 0.091094 0.018739 0.000525 0.462165 0.458049 0.459742 0.000061 0.476799 0.474317 0.474239 0.000069 0.416415 0.423184 0.415904 0.000053 0.429498 0.435995 0.428689 0.000059 1006.810000 1010.160000 1007.901200 706.179225 1033.830000 1021.550000 1029.938300 830.146183 7959.360000 7968.290000 7962.160500 1347.792588
590 0.004167 0.099048 0.020022 0.000272 0.467579 0.466181 0.466946 0.000033 0.421238 0.429467 0.422253 0.000028 0.004611 0.107897 0.021252 0.000575 0.003722 0.090199 0.018793 0.000518 0.460740 0.458800 0.459633 0.000060 0.474418 0.473561 0.474258 0.000069 0.415127 0.423710 0.415795 0.000053 0.427348 0.435225 0.428711 0.000059 1000.340000 1015.380000 1008.084533 712.585864 1030.040000 1024.100000 1030.037067 820.394606 7969.620000 7960.520000 7961.878400 1329.088676
591 0.004188 0.100110 0.020276 0.000280 0.467227 0.465343 0.466961 0.000033 0.420923 0.428820 0.422292 0.000028 0.004539 0.106645 0.021410 0.000586 0.003836 0.093575 0.019141 0.000540 0.460073 0.457674 0.459707 0.000059 0.474380 0.473012 0.474214 0.000070 0.414520 0.422571 0.415878 0.000052 0.427326 0.435069 0.428707 0.000060 1005.910000 1010.260000 1008.501700 715.185685 1033.040000 1027.400000 1029.725300 818.098184 7961.050000 7962.340000 7961.773000 1351.268457
592 0.004260 0.097823 0.020080 0.000274 0.466390 0.466046 0.466904 0.000033 0.420177 0.429224 0.422221 0.000028 0.004694 0.107519 0.021067 0.000571 0.003826 0.088126 0.019094 0.000540 0.458732 0.457521 0.459581 0.000060 0.474049 0.474571 0.474226 0.000069 0.413328 0.422521 0.415729 0.000052 0.427026 0.435926 0.428713 0.000060 1004.610000 1015.490000 1008.508233 700.423047 1030.430000 1025.230000 1029.215967 801.641683 7964.960000 7959.280000 7962.275800 1324.219343
593 0.004245 0.095240 0.020150 0.000271 0.467501 0.466934 0.466936 0.000033 0.421175 0.429764 0.422257 0.000029 0.004661 0.096369 0.021056 0.000556 0.003828 0.094111 0.019244 0.000541 0.460926 0.460267 0.459700 0.000060 0.474076 0.473601 0.474172 0.000070 0.415299 0.423877 0.415835 0.000052 0.427051 0.435652 0.428679 0.000060 1007.630000 1011.610000 1008.340900 698.817026 1029.400000 1020.380000 1029.118367 800.466938 7962.970000 7968.010000 7962.540733 1320.332761
594 0.004279 0.098464 0.020195 0.000277 0.467987 0.465010 0.467011 0.000032 0.421616 0.428356 0.422330 0.000028 0.004705 0.102281 0.021051 0.000559 0.003853 0.094646 0.019339 0.000545 0.462036 0.458170 0.459767 0.000059 0.473937 0.471851 0.474256 0.000069 0.416303 0.422581 0.415895 0.000052 0.426929 0.434131 0.428764 0.000060 1003.810000 1014.700000 1008.187733 706.334835 1033.660000 1028.040000 1028.913000 793.984193 7962.530000 7957.260000 7962.899267 1332.439458
595 0.004155 0.098883 0.020120 0.000276 0.468268 0.466252 0.467000 0.000032 0.421857 0.429515 0.422312 0.000028 0.004520 0.104543 0.020942 0.000557 0.003789 0.093224 0.019298 0.000547 0.462027 0.459317 0.459790 0.000060 0.474509 0.473187 0.474210 0.000070 0.416276 0.423839 0.415905 0.000052 0.427437 0.435191 0.428718 0.000060 1008.040000 1007.370000 1007.968167 707.758098 1029.130000 1019.510000 1028.791900 776.941601 7962.830000 7973.120000 7963.239933 1323.157913
596 0.004199 0.098868 0.020245 0.000276 0.467685 0.466332 0.467006 0.000032 0.421336 0.429585 0.422330 0.000028 0.004526 0.105734 0.021299 0.000574 0.003873 0.092001 0.019191 0.000538 0.460735 0.458208 0.459809 0.000060 0.474634 0.474456 0.474204 0.000070 0.415114 0.422960 0.415958 0.000052 0.427558 0.436210 0.428703 0.000060 1011.530000 1012.340000 1008.016500 704.119701 1032.160000 1027.060000 1028.533267 775.479781 7956.310000 7960.600000 7963.450233 1314.589839
597 0.004172 0.094681 0.020158 0.000276 0.468063 0.466074 0.466985 0.000033 0.421674 0.428935 0.422302 0.000028 0.004623 0.095848 0.021148 0.000575 0.003722 0.093514 0.019168 0.000535 0.461448 0.459807 0.459836 0.000061 0.474678 0.472341 0.474135 0.000069 0.415766 0.423411 0.415967 0.000053 0.427583 0.434458 0.428638 0.000060 1006.400000 1009.820000 1007.766133 703.251288 1031.140000 1027.240000 1028.439100 777.395522 7962.460000 7962.940000 7963.794767 1318.454490
598 0.004203 0.097332 0.020103 0.000275 0.468186 0.464881 0.466990 0.000032 0.421787 0.428126 0.422302 0.000028 0.004595 0.100420 0.021025 0.000560 0.003811 0.094244 0.019182 0.000544 0.461849 0.458262 0.459824 0.000060 0.474522 0.471500 0.474156 0.000070 0.416124 0.422478 0.415944 0.000052 0.427451 0.433775 0.428659 0.000060 1007.030000 1012.770000 1007.738400 705.580276 1031.960000 1026.180000 1028.055067 797.059213 7961.010000 7961.050000 7964.206533 1343.417501
599 0.004198 0.099162 0.020074 0.000278 0.467296 0.465043 0.466946 0.000032 0.420986 0.428455 0.422259 0.000028 0.004691 0.103698 0.020905 0.000569 0.003704 0.094625 0.019244 0.000548 0.460274 0.457377 0.459739 0.000060 0.474318 0.472710 0.474153 0.000070 0.414716 0.422009 0.415855 0.000052 0.427256 0.434901 0.428662 0.000060 1006.720000 1005.990000 1007.934367 710.579832 1031.100000 1022.130000 1027.702500 791.688927 7962.180000 7971.880000 7964.363133 1346.665612
600 0.004181 0.096735 0.019773 0.000270 0.467242 0.465556 0.466903 0.000033 0.420936 0.428674 0.422190 0.000028 0.004608 0.097648 0.020772 0.000565 0.003754 0.095822 0.018775 0.000519 0.460921 0.458424 0.459885 0.000060 0.473563 0.472688 0.473920 0.000072 0.415289 0.422346 0.415974 0.000052 0.426582 0.435002 0.428405 0.000061 1005.400000 1010.240000 1008.010900 707.956785 1033.460000 1019.890000 1027.215267 794.246376 7961.140000 7969.870000 7964.773833 1352.074975
601 0.004180 0.097391 0.019855 0.000272 0.467644 0.466125 0.466913 0.000033 0.421298 0.429252 0.422207 0.000029 0.004629 0.091237 0.020825 0.000561 0.003731 0.103545 0.018885 0.000531 0.461177 0.458501 0.459899 0.000059 0.474111 0.473749 0.473927 0.000071 0.415522 0.421775 0.415992 0.000052 0.427073 0.436728 0.428423 0.000062 1004.650000 1007.710000 1007.788733 703.149514 1030.440000 1020.380000 1026.943000 797.264859 7964.910000 7971.910000 7965.268267 1357.608935
602 0.004185 0.098658 0.019805 0.000267 0.467593 0.465760 0.466930 0.000033 0.421252 0.429050 0.422218 0.000028 0.004586 0.105194 0.020871 0.000554 0.003785 0.092123 0.018739 0.000513 0.460076 0.458730 0.459955 0.000060 0.475110 0.472791 0.473905 0.000071 0.414527 0.423377 0.416046 0.000052 0.427977 0.434724 0.428389 0.000061 1009.110000 1007.310000 1007.650667 691.473191 1027.810000 1029.290000 1026.449333 780.630327 7963.080000 7963.400000 7965.900000 1329.905578
603 0.004148 0.096224 0.019944 0.000270 0.467678 0.466574 0.466942 0.000032 0.421325 0.429539 0.422242 0.000028 0.004538 0.102194 0.020856 0.000563 0.003758 0.090254 0.019031 0.000523 0.461169 0.459253 0.459885 0.000059 0.474187 0.473894 0.474000 0.000069 0.415506 0.423547 0.415982 0.000051 0.427144 0.435530 0.428503 0.000060 1005.290000 1007.280000 1007.679667 689.826606 1030.500000 1024.320000 1026.413733 768.528982 7964.210000 7968.400000 7965.906600 1326.508682
604 0.004220 0.098360 0.020175 0.000279 0.467747 0.465916 0.466970 0.000032 0.421394 0.429160 0.422291 0.000028 0.004620 0.098815 0.020926 0.000570 0.003821 0.097905 0.019425 0.000550 0.460848 0.459034 0.459978 0.000058 0.474645 0.472799 0.473963 0.000070 0.415225 0.423012 0.416073 0.000051 0.427563 0.435309 0.428509 0.000060 1005.080000 1011.030000 1008.022633 695.287775 1029.520000 1021.930000 1026.147367 784.614117 7965.400000 7967.040000 7965.830000 1348.481125
605 0.004117 0.097332 0.020011 0.000275 0.467440 0.466032 0.466957 0.000032 0.421108 0.429162 0.422262 0.000028 0.004537 0.103177 0.020713 0.000565 0.003697 0.091487 0.019309 0.000535 0.460651 0.459816 0.459948 0.000059 0.474229 0.472249 0.473966 0.000070 0.415039 0.424152 0.416025 0.000052 0.427176 0.434173 0.428500 0.000060 1003.270000 1006.650000 1007.834167 701.134867 1034.640000 1025.660000 1025.948767 782.201795 7962.090000 7967.690000 7966.217067 1363.746780
606 0.004131 0.098841 0.019898 0.000272 0.467539 0.466214 0.466994 0.000032 0.421198 0.429477 0.422284 0.000028 0.004562 0.084660 0.020613 0.000547 0.003699 0.113022 0.019183 0.000539 0.460856 0.458233 0.459951 0.000058 0.474221 0.474195 0.474036 0.000070 0.415227 0.420876 0.416018 0.000051 0.427169 0.438078 0.428551 0.000061 1005.910000 1008.840000 1007.768000 706.238719 1033.160000 1020.820000 1026.129800 774.862249 7960.930000 7970.340000 7966.102200 1371.951889
607 0.004118 0.097032 0.019860 0.000273 0.468281 0.465324 0.467004 0.000032 0.421864 0.428494 0.422289 0.000028 0.004495 0.103973 0.020628 0.000561 0.003742 0.090090 0.019092 0.000526 0.461505 0.457878 0.459958 0.000059 0.475056 0.472769 0.474049 0.000069 0.415804 0.422487 0.416025 0.000052 0.427925 0.434501 0.428553 0.000060 1005.770000 1008.520000 1007.768733 704.058953 1032.150000 1022.240000 1025.984233 775.337367 7962.080000 7969.240000 7966.247033 1382.948148
608 0.004149 0.096013 0.019872 0.000274 0.467656 0.466676 0.466978 0.000032 0.421305 0.429609 0.422268 0.000028 0.004559 0.099162 0.020663 0.000555 0.003739 0.092864 0.019081 0.000528 0.460652 0.459508 0.459907 0.000060 0.474660 0.473844 0.474049 0.000069 0.415043 0.423473 0.415983 0.000053 0.427568 0.435746 0.428553 0.000060 1007.660000 1007.280000 1007.378300 706.603062 1031.220000 1028.750000 1026.037633 741.509842 7961.120000 7963.970000 7966.584067 1372.963252
609 0.004157 0.097702 0.019811 0.000272 0.467362 0.465713 0.466995 0.000032 0.421041 0.428912 0.422277 0.000028 0.004558 0.096804 0.020623 0.000560 0.003756 0.098601 0.019000 0.000523 0.460133 0.458786 0.459962 0.000059 0.474590 0.472639 0.474029 0.000070 0.414576 0.422588 0.416028 0.000052 0.427507 0.435235 0.428526 0.000060 1004.950000 1012.430000 1007.321467 711.596100 1031.220000 1020.660000 1026.216133 730.942694 7963.830000 7966.910000 7966.462400 1373.311587
610 0.004071 0.100242 0.019815 0.000274 0.468659 0.465361 0.467077 0.000032 0.422200 0.428849 0.422350 0.000028 0.004384 0.093907 0.020518 0.000547 0.003759 0.106576 0.019111 0.000536 0.460849 0.457832 0.459971 0.000059 0.476469 0.472890 0.474182 0.000070 0.415202 0.421440 0.416025 0.000052 0.429198 0.436259 0.428675 0.000060 1012.510000 1010.410000 1007.280733 714.150713 1030.390000 1023.290000 1026.520700 736.712259 7957.100000 7966.300000 7966.198567 1382.908673
611 0.004111 0.100051 0.019996 0.000281 0.468228 0.465811 0.467094 0.000032 0.421816 0.429235 0.422384 0.000028 0.004458 0.105790 0.020757 0.000574 0.003764 0.094311 0.019236 0.000547 0.460437 0.458643 0.459983 0.000059 0.476018 0.472978 0.474205 0.000070 0.414839 0.423357 0.416060 0.000052 0.428793 0.435112 0.428708 0.000060 1004.990000 1005.410000 1007.324300 720.323105 1030.090000 1018.470000 1026.847300 746.156459 7964.920000 7976.120000 7965.828400 1379.242288
612 0.004129 0.099673 0.019857 0.000281 0.468101 0.465905 0.467147 0.000032 0.421703 0.429281 0.422418 0.000028 0.004473 0.099330 0.020518 0.000553 0.003784 0.100017 0.019195 0.000556 0.460286 0.459510 0.459994 0.000059 0.475915 0.472300 0.474301 0.000069 0.414705 0.423492 0.416047 0.000052 0.428702 0.435071 0.428790 0.000060 1005.400000 1007.190000 1007.478600 727.187531 1033.190000 1024.880000 1026.611333 742.803648 7961.410000 7967.930000 7965.910067 1387.047081
613 0.004127 0.097554 0.019683 0.000275 0.468166 0.465985 0.467063 0.000032 0.421762 0.429142 0.422325 0.000028 0.004542 0.104206 0.020390 0.000553 0.003712 0.090903 0.018976 0.000534 0.460510 0.458414 0.459807 0.000060 0.475823 0.473556 0.474318 0.000069 0.414913 0.422993 0.415866 0.000053 0.428611 0.435291 0.428784 0.000060 1008.840000 1009.920000 1007.621100 733.212990 1030.080000 1021.870000 1026.664867 731.611441 7961.080000 7968.210000 7965.714033 1400.920783
614 0.004121 0.097335 0.019617 0.000271 0.468324 0.465935 0.467024 0.000032 0.421904 0.429075 0.422284 0.000028 0.004410 0.099562 0.020417 0.000552 0.003832 0.095108 0.018818 0.000530 0.460775 0.458278 0.459768 0.000060 0.475873 0.473592 0.474281 0.000068 0.415139 0.422406 0.415833 0.000053 0.428669 0.435744 0.428735 0.000059 1008.700000 1010.550000 1007.907767 744.468940 1028.860000 1018.860000 1026.547467 739.725333 7962.440000 7970.590000 7965.544767 1412.603945
615 0.004068 0.096709 0.019493 0.000271 0.468525 0.466164 0.467067 0.000032 0.422080 0.429218 0.422310 0.000028 0.004474 0.100556 0.020396 0.000565 0.003661 0.092862 0.018589 0.000513 0.462162 0.459233 0.459875 0.000060 0.474888 0.473094 0.474259 0.000069 0.416394 0.423365 0.415927 0.000053 0.427765 0.435071 0.428692 0.000059 1004.130000 1009.400000 1008.167633 734.100956 1029.870000 1029.690000 1026.473200 746.919410 7966.000000 7960.910000 7965.359167 1420.837638
616 0.004075 0.098200 0.019369 0.000268 0.467528 0.465947 0.467018 0.000031 0.421183 0.429172 0.422254 0.000027 0.004476 0.091385 0.020166 0.000551 0.003675 0.105016 0.018572 0.000517 0.460615 0.458917 0.459792 0.000060 0.474441 0.472976 0.474245 0.000067 0.415001 0.422164 0.415829 0.000052 0.427364 0.436180 0.428678 0.000058 1010.330000 1015.030000 1008.585600 734.525203 1033.540000 1018.930000 1026.027733 734.408889 7956.130000 7966.040000 7965.386667 1410.426926
617 0.004110 0.095839 0.019308 0.000261 0.468414 0.465524 0.466995 0.000032 0.421984 0.428556 0.422227 0.000028 0.004525 0.093685 0.020062 0.000530 0.003694 0.097993 0.018554 0.000516 0.460356 0.457813 0.459806 0.000060 0.476473 0.473236 0.474185 0.000069 0.414773 0.421400 0.415831 0.000053 0.429195 0.435712 0.428622 0.000059 1008.190000 1005.600000 1008.660900 732.187534 1028.440000 1024.430000 1025.720633 739.893334 7963.370000 7969.970000 7965.618467 1400.663507
618 0.004117 0.098027 0.019588 0.000269 0.467543 0.466219 0.466881 0.000032 0.421200 0.429400 0.422152 0.000028 0.004544 0.091731 0.020348 0.000545 0.003689 0.104323 0.018828 0.000531 0.459655 0.459311 0.459730 0.000060 0.475430 0.473128 0.474032 0.000070 0.414144 0.422553 0.415791 0.000053 0.428256 0.436247 0.428512 0.000060 1008.940000 1015.510000 1008.968667 721.212958 1029.330000 1021.070000 1025.832833 746.563086 7961.730000 7963.420000 7965.198500 1384.868247
619 0.004140 0.099548 0.019500 0.000272 0.467681 0.466370 0.466874 0.000032 0.421327 0.429688 0.422136 0.000028 0.004505 0.096359 0.020174 0.000536 0.003775 0.102736 0.018826 0.000540 0.460904 0.459184 0.459726 0.000059 0.474458 0.473557 0.474022 0.000069 0.415264 0.422901 0.415770 0.000052 0.427389 0.436475 0.428503 0.000060 1007.040000 1009.020000 1008.868533 713.606532 1031.440000 1026.230000 1025.833500 738.617760 7961.520000 7964.750000 7965.297967 1375.171734
620 0.004112 0.096463 0.019560 0.000268 0.468395 0.465503 0.466844 0.000032 0.421967 0.428599 0.422115 0.000027 0.004559 0.099063 0.020386 0.000545 0.003666 0.093862 0.018734 0.000523 0.461595 0.457439 0.459702 0.000060 0.475196 0.473567 0.473985 0.000070 0.415891 0.421601 0.415770 0.000052 0.428043 0.435596 0.428460 0.000061 1006.200000 1011.210000 1008.627233 707.801426 1024.630000 1021.410000 1025.898033 734.039882 7969.170000 7967.380000 7965.474733 1356.820556
621 0.004127 0.096036 0.019504 0.000266 0.467132 0.466578 0.466807 0.000032 0.420832 0.429523 0.422077 0.000028 0.004565 0.097673 0.020178 0.000532 0.003690 0.094398 0.018830 0.000532 0.459903 0.459161 0.459673 0.000060 0.474362 0.473994 0.473942 0.000071 0.414369 0.423012 0.415723 0.000053 0.427294 0.436035 0.428431 0.000061 1005.350000 1014.720000 1008.928233 694.581982 1030.140000 1022.890000 1025.736533 746.853863 7964.510000 7962.390000 7965.335233 1347.376150
622 0.004130 0.100224 0.019836 0.000276 0.467755 0.465279 0.466800 0.000032 0.421392 0.428774 0.422104 0.000028 0.004538 0.110551 0.020732 0.000573 0.003721 0.089898 0.018941 0.000531 0.460391 0.458119 0.459661 0.000059 0.475118 0.472440 0.473939 0.000070 0.414806 0.423362 0.415768 0.000052 0.427979 0.434185 0.428439 0.000060 1006.680000 1007.420000 1009.182467 700.808044 1027.520000 1021.260000 1025.413700 740.888629 7965.800000 7971.320000 7965.403833 1356.225152
623 0.004118 0.096738 0.019725 0.000274 0.467562 0.465274 0.466763 0.000033 0.421218 0.428420 0.422059 0.000029 0.004483 0.092335 0.020682 0.000558 0.003754 0.101141 0.018769 0.000529 0.460193 0.458692 0.459632 0.000060 0.474931 0.471856 0.473894 0.000071 0.414622 0.422057 0.415737 0.000053 0.427813 0.434784 0.428382 0.000062 1010.360000 1010.770000 1009.328167 703.756091 1029.440000 1014.020000 1025.326367 745.657364 7960.200000 7975.210000 7965.345467 1358.606168
624 0.004130 0.096857 0.019730 0.000274 0.467491 0.465501 0.466804 0.000033 0.421155 0.428637 0.422097 0.000028 0.004536 0.102516 0.020807 0.000578 0.003723 0.091199 0.018654 0.000516 0.461122 0.458112 0.459692 0.000059 0.473861 0.472891 0.473916 0.000071 0.415464 0.422552 0.415804 0.000052 0.426847 0.434722 0.428389 0.000061 1005.460000 1012.370000 1009.454467 715.009887 1030.710000 1021.370000 1025.123233 742.079734 7963.830000 7966.260000 7965.422300 1379.207638
625 0.004100 0.096901 0.019631 0.000268 0.466411 0.465777 0.466778 0.000033 0.420180 0.428889 0.422064 0.000028 0.004452 0.096576 0.020602 0.000563 0.003747 0.097226 0.018659 0.000518 0.458390 0.458545 0.459696 0.000060 0.474432 0.473008 0.473861 0.000071 0.412996 0.422348 0.415786 0.000053 0.427363 0.435430 0.428341 0.000061 1005.300000 1012.570000 1009.484967 715.101119 1029.660000 1022.830000 1025.052400 750.019860 7965.040000 7964.600000 7965.462633 1392.436038
626 0.004142 0.099645 0.019627 0.000269 0.466965 0.464962 0.466773 0.000033 0.420682 0.428430 0.422059 0.000029 0.004526 0.102059 0.020547 0.000561 0.003758 0.097231 0.018708 0.000520 0.459243 0.457854 0.459714 0.000060 0.474686 0.472069 0.473832 0.000070 0.413771 0.422275 0.415798 0.000052 0.427594 0.434585 0.428320 0.000061 1005.090000 1011.960000 1009.353867 697.033436 1025.420000 1022.180000 1024.602233 748.766845 7969.490000 7965.860000 7966.043900 1372.204994
627 0.004058 0.098097 0.019577 0.000265 0.467937 0.466279 0.466757 0.000033 0.421549 0.429461 0.422039 0.000029 0.004469 0.099349 0.020389 0.000547 0.003647 0.096845 0.018764 0.000515 0.460351 0.458881 0.459635 0.000061 0.475524 0.473678 0.473880 0.000070 0.414762 0.422927 0.415710 0.000053 0.428336 0.435995 0.428368 0.000060 1006.590000 1011.550000 1009.567100 679.210085 1028.530000 1022.090000 1024.230300 750.375929 7964.880000 7966.360000 7966.202600 1355.230694
628 0.004102 0.098931 0.019654 0.000267 0.467460 0.466559 0.466703 0.000032 0.421124 0.429797 0.421998 0.000028 0.004552 0.092600 0.020379 0.000545 0.003653 0.105263 0.018928 0.000533 0.459765 0.458962 0.459629 0.000060 0.475154 0.474157 0.473777 0.000070 0.414244 0.422325 0.415704 0.000052 0.428004 0.437268 0.428293 0.000061 1007.650000 1014.380000 1009.472900 679.858639 1029.630000 1019.580000 1024.302633 758.106812 7962.720000 7966.040000 7966.224467 1357.115618
629 0.004153 0.095923 0.019757 0.000269 0.466229 0.466133 0.466753 0.000032 0.420021 0.429112 0.422054 0.000028 0.004601 0.106092 0.020593 0.000558 0.003705 0.085755 0.018920 0.000523 0.459987 0.458671 0.459707 0.000059 0.472471 0.473595 0.473800 0.000071 0.414448 0.423413 0.415796 0.000052 0.425594 0.434811 0.428312 0.000061 1005.710000 1013.910000 1009.132000 686.896703 1027.770000 1017.720000 1023.990233 761.833652 7966.520000 7968.370000 7966.877767 1361.644636
630 0.004070 0.096659 0.019627 0.000263 0.466919 0.465020 0.466759 0.000033 0.420634 0.428184 0.422046 0.000028 0.004439 0.102035 0.020220 0.000526 0.003702 0.091283 0.019034 0.000529 0.460190 0.458311 0.459721 0.000060 0.473648 0.471729 0.473796 0.000070 0.414614 0.422684 0.415771 0.000052 0.426654 0.433685 0.428320 0.000061 1010.190000 1014.980000 1008.868733 682.920362 1024.880000 1023.520000 1024.045200 760.715744 7964.930000 7961.500000 7967.086067 1370.750465
631 0.004094 0.096680 0.019786 0.000265 0.467896 0.466286 0.466677 0.000032 0.421516 0.429325 0.421988 0.000028 0.004530 0.100717 0.020499 0.000535 0.003657 0.092642 0.019073 0.000529 0.461718 0.459357 0.459560 0.000060 0.474074 0.473214 0.473793 0.000069 0.415999 0.423493 0.415654 0.000053 0.427033 0.435157 0.428321 0.000060 1007.030000 1011.460000 1009.099300 678.592684 1019.900000 1024.330000 1023.947933 772.275996 7973.070000 7964.210000 7966.952767 1380.267830
632 0.004104 0.096906 0.019709 0.000269 0.467394 0.464973 0.466758 0.000032 0.421065 0.428166 0.422053 0.000028 0.004484 0.096206 0.020518 0.000543 0.003725 0.097606 0.018900 0.000526 0.460594 0.457611 0.459517 0.000060 0.474195 0.472335 0.473999 0.000068 0.414983 0.421470 0.415617 0.000052 0.427148 0.434862 0.428489 0.000058 1009.560000 1010.190000 1008.806900 689.792827 1023.490000 1017.260000 1023.880167 781.264770 7966.950000 7972.550000 7967.312933 1399.149802
633 0.004092 0.095982 0.019625 0.000264 0.467767 0.465276 0.466775 0.000032 0.421399 0.428347 0.422060 0.000027 0.004493 0.098550 0.020397 0.000538 0.003691 0.093415 0.018853 0.000521 0.460660 0.459024 0.459575 0.000059 0.474873 0.471527 0.473975 0.000068 0.415044 0.422977 0.415657 0.000051 0.427755 0.433716 0.428463 0.000058 1009.240000 1015.490000 1008.930767 682.253907 1025.480000 1022.640000 1023.995600 769.191155 7965.280000 7961.870000 7967.073633 1396.599769
634 0.004127 0.097986 0.019749 0.000268 0.467867 0.465273 0.466739 0.000032 0.421493 0.428545 0.422040 0.000028 0.004575 0.103855 0.020841 0.000557 0.003679 0.092117 0.018657 0.000509 0.461468 0.457994 0.459511 0.000060 0.474265 0.472553 0.473966 0.000067 0.415779 0.422580 0.415644 0.000052 0.427206 0.434509 0.428436 0.000058 1015.240000 1008.330000 1008.721767 686.330628 1026.070000 1015.940000 1024.023000 785.586743 7958.690000 7975.730000 7967.255233 1419.662697
635 0.004139 0.098198 0.019636 0.000265 0.468246 0.466150 0.466714 0.000032 0.421835 0.429355 0.422006 0.000028 0.004554 0.111194 0.020716 0.000555 0.003723 0.085203 0.018557 0.000509 0.461520 0.458557 0.459514 0.000060 0.474973 0.473742 0.473915 0.000068 0.415823 0.423821 0.415634 0.000053 0.427848 0.434888 0.428379 0.000058 1008.080000 1009.440000 1008.893867 692.373902 1026.520000 1018.030000 1024.190900 795.124354 7965.400000 7972.530000 7966.915233 1459.866715
636 0.004146 0.097131 0.019652 0.000266 0.467529 0.465530 0.466749 0.000031 0.421190 0.428690 0.422039 0.000027 0.004494 0.104614 0.020554 0.000535 0.003797 0.089648 0.018751 0.000525 0.459924 0.458796 0.459525 0.000059 0.475133 0.472264 0.473973 0.000067 0.414381 0.423378 0.415628 0.000052 0.427999 0.434003 0.428450 0.000058 1005.140000 1010.480000 1008.939233 683.761098 1027.700000 1013.800000 1024.251567 792.650533 7967.160000 7975.720000 7966.809200 1479.486874
637 0.004155 0.093520 0.019623 0.000261 0.468139 0.466447 0.466819 0.000032 0.421740 0.429155 0.422099 0.000027 0.004578 0.102118 0.020551 0.000536 0.003732 0.084922 0.018695 0.000519 0.460645 0.459219 0.459585 0.000059 0.475632 0.473675 0.474052 0.000066 0.415038 0.423509 0.415681 0.000052 0.428442 0.434800 0.428517 0.000057 1006.370000 1010.570000 1009.066100 685.611546 1027.840000 1016.810000 1024.201833 778.698081 7965.790000 7972.620000 7966.732067 1466.376170
638 0.004118 0.094343 0.019771 0.000265 0.467688 0.465686 0.466816 0.000031 0.421331 0.428552 0.422111 0.000027 0.004511 0.095141 0.020752 0.000550 0.003724 0.093545 0.018790 0.000524 0.459774 0.457950 0.459566 0.000059 0.475603 0.473422 0.474065 0.000067 0.414247 0.421669 0.415685 0.000052 0.428415 0.435434 0.428537 0.000058 1008.080000 1011.560000 1009.258867 697.074903 1022.370000 1024.830000 1024.022067 795.720471 7969.550000 7963.610000 7966.719067 1481.848996
639 0.004160 0.096344 0.019674 0.000262 0.466830 0.466511 0.466793 0.000031 0.420563 0.429494 0.422081 0.000027 0.004652 0.105319 0.020858 0.000561 0.003668 0.087369 0.018490 0.000500 0.459161 0.458036 0.459563 0.000060 0.474499 0.474985 0.474023 0.000066 0.413710 0.422765 0.415692 0.000053 0.427416 0.436224 0.428470 0.000057 1006.510000 1005.710000 1009.265867 693.996188 1027.610000 1022.400000 1023.708867 804.946442 7965.880000 7971.890000 7967.025267 1465.489739
640 0.004125 0.094173 0.019681 0.000260 0.467255 0.466662 0.466860 0.000031 0.420942 0.429413 0.422142 0.000027 0.004519 0.087618 0.020528 0.000530 0.003732 0.100728 0.018834 0.000519 0.459276 0.458801 0.459598 0.000059 0.475234 0.474522 0.474122 0.000067 0.413801 0.421683 0.415691 0.000052 0.428084 0.437143 0.428593 0.000058 1003.560000 1008.030000 1009.406000 699.946067 1026.540000 1021.740000 1023.583767 816.275186 7969.900000 7970.230000 7967.010233 1475.281373
641 0.004049 0.096264 0.019615 0.000259 0.467319 0.465364 0.466827 0.000031 0.420992 0.428454 0.422106 0.000027 0.004439 0.097606 0.020593 0.000532 0.003660 0.094921 0.018637 0.000505 0.460685 0.458292 0.459575 0.000061 0.473953 0.472436 0.474078 0.000066 0.415060 0.422223 0.415677 0.000053 0.426924 0.434685 0.428534 0.000057 1006.340000 1009.030000 1009.448200 695.042816 1022.410000 1020.440000 1023.274733 824.246288 7971.250000 7970.530000 7967.277067 1483.178584
642 0.004136 0.097356 0.019612 0.000263 0.467745 0.466065 0.466848 0.000031 0.421384 0.429194 0.422124 0.000027 0.004441 0.106130 0.020766 0.000550 0.003831 0.088583 0.018457 0.000501 0.460810 0.458492 0.459606 0.000061 0.474681 0.473637 0.474089 0.000066 0.415173 0.423256 0.415722 0.000054 0.427596 0.435132 0.428526 0.000057 1008.830000 1018.360000 1009.840700 702.081820 1028.830000 1027.370000 1023.412567 828.318220 7962.340000 7954.270000 7966.746733 1500.890944
643 0.004110 0.096612 0.019578 0.000259 0.467556 0.466253 0.466893 0.000031 0.421211 0.429288 0.422161 0.000027 0.004585 0.100005 0.020634 0.000542 0.003635 0.093219 0.018523 0.000506 0.460569 0.458993 0.459689 0.000061 0.474542 0.473513 0.474096 0.000065 0.414971 0.423094 0.415784 0.000053 0.427452 0.435483 0.428539 0.000056 1009.490000 1013.140000 1010.135300 691.772472 1025.110000 1021.670000 1023.050133 825.962950 7965.400000 7965.190000 7966.814567 1494.552845
644 0.004108 0.095122 0.019639 0.000265 0.467608 0.465462 0.466864 0.000031 0.421258 0.428428 0.422141 0.000027 0.004466 0.096635 0.020772 0.000553 0.003749 0.093610 0.018506 0.000512 0.460469 0.458855 0.459650 0.000061 0.474746 0.472069 0.474078 0.000065 0.414869 0.422633 0.415762 0.000053 0.427646 0.434223 0.428521 0.000057 1011.000000 1014.650000 1010.112733 695.505182 1024.920000 1021.580000 1023.188400 811.410057 7964.080000 7963.770000 7966.698867 1483.616073
645 0.004036 0.093317 0.019679 0.000260 0.468101 0.466123 0.466839 0.000031 0.421695 0.428842 0.422123 0.000027 0.004421 0.098786 0.020723 0.000546 0.003651 0.087848 0.018636 0.000509 0.461049 0.459142 0.459592 0.000062 0.475154 0.473104 0.474086 0.000065 0.415386 0.423106 0.415705 0.000054 0.428003 0.434579 0.428541 0.000056 1007.480000 1010.190000 1009.958233 693.423136 1024.780000 1023.460000 1023.360733 800.626831 7967.740000 7966.350000 7966.681033 1485.984438
646 0.004136 0.098878 0.019703 0.000269 0.467552 0.465034 0.466706 0.000032 0.421211 0.428419 0.422006 0.000028 0.004626 0.104500 0.020871 0.000562 0.003645 0.093256 0.018534 0.000507 0.460789 0.458761 0.459519 0.000062 0.474316 0.471308 0.473892 0.000066 0.415173 0.423335 0.415655 0.000054 0.427249 0.433503 0.428357 0.000058 1007.120000 1008.960000 1010.074733 698.141817 1025.360000 1018.720000 1023.235100 810.623921 7967.520000 7972.320000 7966.690167 1503.261788
647 0.004069 0.096148 0.019473 0.000260 0.468206 0.465712 0.466671 0.000032 0.421792 0.428756 0.421951 0.000028 0.004470 0.101469 0.020607 0.000547 0.003667 0.090827 0.018338 0.000497 0.461254 0.458495 0.459488 0.000062 0.475158 0.472929 0.473854 0.000067 0.415576 0.422793 0.415600 0.000054 0.428009 0.434719 0.428303 0.000058 1004.540000 1011.270000 1010.193067 708.953308 1027.430000 1024.540000 1023.198967 816.810126 7968.030000 7964.190000 7966.607967 1523.681402
648 0.004161 0.095849 0.019722 0.000267 0.467495 0.466446 0.466726 0.000031 0.421161 0.429386 0.422026 0.000027 0.004524 0.112381 0.020867 0.000566 0.003798 0.079318 0.018578 0.000497 0.460956 0.459212 0.459530 0.000061 0.474033 0.473680 0.473923 0.000065 0.415313 0.424529 0.415664 0.000053 0.427009 0.434243 0.428388 0.000056 1011.420000 1011.340000 1010.287333 710.150990 1025.880000 1018.020000 1023.220033 814.705344 7962.700000 7970.640000 7966.492633 1535.757498
649 0.004108 0.095972 0.019739 0.000267 0.467099 0.465404 0.466695 0.000032 0.420800 0.428460 0.421999 0.000028 0.004634 0.097319 0.020808 0.000551 0.003582 0.094625 0.018670 0.000522 0.460198 0.458969 0.459485 0.000061 0.474000 0.471838 0.473904 0.000066 0.414641 0.422804 0.415617 0.000054 0.426958 0.434117 0.428381 0.000057 1008.690000 1014.900000 1010.482700 714.179584 1026.520000 1018.610000 1023.087933 815.867400 7964.790000 7966.490000 7966.429367 1538.144882
650 0.004169 0.096738 0.019720 0.000268 0.467854 0.465906 0.466729 0.000032 0.421486 0.428989 0.422028 0.000028 0.004527 0.109907 0.020944 0.000560 0.003812 0.083570 0.018496 0.000513 0.460742 0.458967 0.459609 0.000062 0.474966 0.472846 0.473849 0.000066 0.415121 0.424061 0.415742 0.000054 0.427851 0.433918 0.428313 0.000056 1008.560000 1011.880000 1010.474633 714.042193 1021.630000 1011.670000 1023.140967 813.964136 7969.810000 7976.450000 7966.384400 1524.414822
651 0.004135 0.096117 0.019499 0.000258 0.466097 0.465814 0.466727 0.000032 0.419901 0.428844 0.422004 0.000028 0.004554 0.094258 0.020711 0.000546 0.003716 0.097976 0.018287 0.000494 0.458761 0.458762 0.459585 0.000062 0.473434 0.472865 0.473870 0.000066 0.413340 0.422312 0.415697 0.000054 0.426462 0.435376 0.428312 0.000057 1007.790000 1013.910000 1010.638633 726.403239 1022.560000 1021.860000 1022.789733 815.888215 7969.650000 7964.230000 7966.571633 1555.940397
652 0.004104 0.098572 0.019683 0.000266 0.466952 0.466408 0.466698 0.000032 0.420667 0.429624 0.421996 0.000028 0.004487 0.104410 0.021019 0.000568 0.003721 0.092734 0.018347 0.000494 0.460179 0.460381 0.459548 0.000062 0.473725 0.472434 0.473848 0.000065 0.414609 0.424784 0.415695 0.000055 0.426724 0.434464 0.428298 0.000057 1011.420000 1011.180000 1010.696867 730.728525 1025.910000 1019.890000 1022.442733 828.458090 7962.670000 7968.930000 7966.860400 1561.239113
653 0.004098 0.096335 0.019723 0.000268 0.466983 0.465502 0.466658 0.000032 0.420694 0.428585 0.421965 0.000028 0.004531 0.105228 0.020992 0.000571 0.003665 0.087443 0.018455 0.000502 0.460162 0.459252 0.459473 0.000063 0.473803 0.471752 0.473843 0.000066 0.414599 0.423850 0.415625 0.000055 0.426789 0.433321 0.428304 0.000057 1008.860000 1009.800000 1010.799867 736.845969 1023.610000 1014.220000 1022.207600 820.010549 7967.530000 7975.980000 7966.992533 1567.304284
654 0.004085 0.098037 0.019399 0.000262 0.467482 0.465199 0.466650 0.000033 0.421142 0.428483 0.421925 0.000029 0.004473 0.088852 0.020454 0.000531 0.003697 0.107222 0.018343 0.000515 0.461641 0.458185 0.459488 0.000063 0.473323 0.472214 0.473811 0.000067 0.415924 0.421252 0.415585 0.000055 0.426360 0.435715 0.428265 0.000057 1009.470000 1011.470000 1010.638167 736.690759 1021.290000 1019.450000 1022.047500 819.692070 7969.240000 7969.080000 7967.314333 1561.710996
655 0.004120 0.095813 0.019353 0.000260 0.467382 0.464556 0.466575 0.000032 0.421056 0.427681 0.421853 0.000028 0.004532 0.111554 0.020445 0.000540 0.003708 0.080072 0.018262 0.000494 0.460022 0.457072 0.459365 0.000063 0.474742 0.472039 0.473785 0.000066 0.414473 0.422520 0.415473 0.000055 0.427638 0.432843 0.428233 0.000057 1009.670000 1014.420000 1010.914733 732.327396 1024.340000 1018.080000 1021.727600 816.876482 7965.990000 7967.500000 7967.357667 1545.813945
656 0.004065 0.096632 0.019309 0.000256 0.466668 0.466572 0.466537 0.000033 0.420408 0.429578 0.421815 0.000028 0.004416 0.103432 0.020390 0.000534 0.003714 0.089833 0.018229 0.000497 0.459584 0.459423 0.459334 0.000063 0.473751 0.473721 0.473740 0.000066 0.414067 0.423824 0.415440 0.000054 0.426748 0.435332 0.428189 0.000057 1006.280000 1016.430000 1011.191300 727.892765 1025.940000 1023.910000 1021.446733 818.301983 7967.780000 7959.660000 7967.361967 1538.479751
657 0.004132 0.094121 0.019396 0.000257 0.466229 0.465090 0.466552 0.000032 0.420020 0.427994 0.421837 0.000028 0.004575 0.108117 0.020629 0.000551 0.003690 0.080126 0.018163 0.000486 0.458213 0.457308 0.459356 0.000063 0.474246 0.472873 0.473748 0.000066 0.412849 0.422389 0.415484 0.000055 0.427190 0.433598 0.428190 0.000057 1005.640000 1016.130000 1011.256200 728.404997 1019.410000 1025.770000 1021.108600 801.557930 7974.950000 7958.100000 7967.635200 1516.742699
658 0.004105 0.097318 0.019506 0.000261 0.466738 0.464796 0.466553 0.000033 0.420475 0.428048 0.421848 0.000028 0.004460 0.096344 0.020561 0.000540 0.003749 0.098291 0.018450 0.000509 0.459208 0.457408 0.459431 0.000064 0.474268 0.472183 0.473675 0.000067 0.413733 0.421302 0.415544 0.000055 0.427216 0.434794 0.428153 0.000058 1009.460000 1012.220000 1011.534100 726.955964 1022.790000 1019.950000 1021.266200 798.653604 7967.750000 7967.830000 7967.199700 1507.499492
659 0.004107 0.095333 0.019518 0.000260 0.466831 0.464360 0.466575 0.000032 0.420558 0.427457 0.421869 0.000028 0.004499 0.094206 0.020534 0.000533 0.003716 0.096460 0.018502 0.000511 0.459034 0.457092 0.459415 0.000062 0.474627 0.471628 0.473735 0.000067 0.413580 0.420803 0.415527 0.000055 0.427536 0.434111 0.428212 0.000058 1010.720000 1015.040000 1011.477700 715.623915 1024.880000 1022.310000 1021.313967 798.745558 7964.400000 7962.650000 7967.208333 1489.498727
660 0.004147 0.096500 0.019544 0.000261 0.467793 0.464900 0.466598 0.000033 0.421428 0.428060 0.421893 0.000029 0.004577 0.106191 0.020702 0.000548 0.003716 0.086810 0.018387 0.000501 0.461168 0.458197 0.459486 0.000063 0.474418 0.471603 0.473710 0.000069 0.415509 0.422996 0.415607 0.000055 0.427348 0.433124 0.428178 0.000059 1011.110000 1016.580000 1011.578333 713.693341 1025.430000 1015.920000 1021.045200 805.921508 7963.460000 7967.500000 7967.376467 1488.517493
661 0.004116 0.093906 0.019528 0.000260 0.467230 0.465542 0.466555 0.000033 0.420919 0.428378 0.421852 0.000029 0.004584 0.101252 0.020676 0.000557 0.003648 0.086561 0.018380 0.000501 0.460108 0.458047 0.459437 0.000063 0.474353 0.473036 0.473673 0.000069 0.414555 0.422368 0.415560 0.000055 0.427283 0.434389 0.428144 0.000059 1012.100000 1013.070000 1011.209767 713.545437 1021.060000 1018.670000 1020.964933 806.452188 7966.840000 7968.260000 7967.825300 1475.794429
662 0.004105 0.098711 0.019570 0.000263 0.467891 0.464806 0.466652 0.000033 0.421512 0.428196 0.421944 0.000028 0.004449 0.099371 0.020676 0.000547 0.003762 0.098051 0.018465 0.000513 0.460581 0.457424 0.459478 0.000062 0.475202 0.472188 0.473825 0.000067 0.414967 0.421619 0.415598 0.000054 0.428058 0.434774 0.428289 0.000058 1006.550000 1016.770000 1011.026500 701.081210 1023.180000 1017.250000 1020.765200 798.083160 7970.270000 7965.980000 7968.208300 1430.131592
663 0.004138 0.098381 0.019633 0.000264 0.468282 0.465346 0.466626 0.000033 0.421868 0.428650 0.421927 0.000029 0.004599 0.109511 0.020686 0.000549 0.003678 0.087250 0.018580 0.000513 0.461171 0.458204 0.459468 0.000062 0.475393 0.472489 0.473784 0.000068 0.415514 0.423334 0.415590 0.000053 0.428222 0.433965 0.428264 0.000059 1006.000000 1012.840000 1011.022600 715.252397 1021.760000 1015.520000 1020.658300 813.750954 7972.240000 7971.640000 7968.319100 1454.494102
664 0.004155 0.095186 0.019595 0.000263 0.467842 0.464856 0.466608 0.000032 0.421473 0.427889 0.421907 0.000028 0.004587 0.091731 0.020716 0.000548 0.003724 0.098640 0.018474 0.000508 0.460367 0.458389 0.459460 0.000062 0.475316 0.471322 0.473756 0.000067 0.414789 0.421723 0.415586 0.000054 0.428157 0.434054 0.428228 0.000058 1011.460000 1010.620000 1010.988767 708.586925 1022.070000 1009.780000 1020.645633 808.117504 7966.470000 7979.600000 7968.365600 1438.914351
665 0.004124 0.095571 0.019711 0.000266 0.467150 0.465196 0.466614 0.000033 0.420848 0.428233 0.421924 0.000029 0.004560 0.101812 0.020629 0.000553 0.003689 0.089329 0.018792 0.000518 0.459378 0.457594 0.459433 0.000063 0.474923 0.472798 0.473795 0.000068 0.413896 0.422016 0.415553 0.000055 0.427800 0.434451 0.428294 0.000059 1010.720000 1013.210000 1011.291033 711.015708 1019.280000 1013.450000 1020.116100 794.616570 7970.000000 7973.340000 7968.592867 1427.837034
666 0.004054 0.097558 0.019741 0.000272 0.467298 0.465819 0.466615 0.000032 0.420974 0.428993 0.421927 0.000028 0.004372 0.103742 0.020733 0.000568 0.003736 0.091374 0.018748 0.000524 0.460362 0.458119 0.459456 0.000063 0.474235 0.473519 0.473773 0.000067 0.414763 0.422681 0.415584 0.000055 0.427185 0.435305 0.428271 0.000058 1009.320000 1016.330000 1011.289567 722.241132 1027.340000 1015.530000 1019.913500 781.385500 7963.340000 7968.140000 7968.796933 1429.177052
667 0.004125 0.097806 0.019475 0.000261 0.466496 0.465580 0.466601 0.000033 0.420259 0.428803 0.421888 0.000029 0.004517 0.101771 0.020297 0.000535 0.003732 0.093842 0.018653 0.000512 0.459253 0.458391 0.459379 0.000063 0.473740 0.472769 0.473823 0.000069 0.413779 0.422729 0.415471 0.000055 0.426739 0.434876 0.428306 0.000059 1006.980000 1012.790000 1011.456267 725.915119 1024.030000 1012.920000 1019.670800 762.243926 7968.990000 7974.290000 7968.872933 1414.636109
668 0.004091 0.096493 0.019682 0.000269 0.467231 0.465250 0.466534 0.000033 0.420917 0.428374 0.421849 0.000029 0.004524 0.098266 0.020576 0.000550 0.003659 0.094720 0.018788 0.000528 0.459282 0.458465 0.459244 0.000064 0.475180 0.472035 0.473824 0.000069 0.413806 0.422445 0.415377 0.000056 0.428028 0.434304 0.428320 0.000059 1007.410000 1015.290000 1011.469733 712.062905 1020.120000 1020.220000 1019.775833 760.422721 7972.470000 7964.490000 7968.754433 1394.399423
669 0.004174 0.097384 0.019539 0.000267 0.467709 0.464567 0.466554 0.000033 0.421356 0.427848 0.421852 0.000029 0.004601 0.101804 0.020553 0.000551 0.003748 0.092963 0.018525 0.000514 0.460259 0.456656 0.459232 0.000063 0.475159 0.472477 0.473876 0.000069 0.414693 0.421171 0.415364 0.000055 0.428018 0.434526 0.428341 0.000059 1009.780000 1012.920000 1011.164967 712.905572 1017.190000 1018.130000 1019.703067 770.070499 7973.030000 7968.950000 7969.131967 1419.162479
670 0.004118 0.095778 0.019469 0.000262 0.467032 0.465718 0.466596 0.000033 0.420741 0.428724 0.421884 0.000029 0.004505 0.096362 0.020683 0.000550 0.003731 0.095194 0.018255 0.000492 0.459471 0.458220 0.459220 0.000062 0.474594 0.473217 0.473973 0.000069 0.413974 0.422034 0.415366 0.000055 0.427508 0.435415 0.428401 0.000060 1010.510000 1009.670000 1011.316667 715.397740 1016.040000 1019.040000 1019.418800 777.327435 7973.450000 7971.290000 7969.264533 1430.138394
671 0.004132 0.096503 0.019508 0.000264 0.466182 0.464944 0.466628 0.000033 0.419977 0.428100 0.421916 0.000029 0.004523 0.100024 0.020604 0.000551 0.003740 0.092981 0.018411 0.000502 0.459249 0.456772 0.459171 0.000063 0.473115 0.473116 0.474085 0.000069 0.413776 0.421097 0.415314 0.000055 0.426177 0.435102 0.428517 0.000059 1009.300000 1018.910000 1011.319567 712.831166 1016.250000 1017.810000 1019.414967 781.930249 7974.450000 7963.280000 7969.265467 1433.679356
672 0.004105 0.098284 0.019815 0.000269 0.468452 0.465568 0.466639 0.000033 0.422018 0.428839 0.421956 0.000028 0.004457 0.100253 0.021060 0.000572 0.003753 0.096316 0.018569 0.000507 0.460339 0.457636 0.459159 0.000062 0.476566 0.473500 0.474119 0.000068 0.414751 0.421897 0.415349 0.000054 0.429285 0.435781 0.428564 0.000058 1006.800000 1014.620000 1011.270267 720.609110 1022.710000 1014.790000 1019.101533 799.125984 7970.490000 7970.590000 7969.628200 1471.022979
673 0.004076 0.096694 0.019763 0.000269 0.467471 0.466592 0.466640 0.000033 0.421132 0.429602 0.421952 0.000028 0.004402 0.096873 0.020964 0.000560 0.003751 0.096515 0.018562 0.000505 0.460085 0.459578 0.459253 0.000062 0.474857 0.473606 0.474027 0.000068 0.414517 0.423307 0.415424 0.000054 0.427747 0.435897 0.428480 0.000059 1006.600000 1008.480000 1011.589567 712.569750 1020.540000 1017.600000 1018.841367 809.931926 7972.860000 7973.920000 7969.569067 1462.000164
674 0.004118 0.098438 0.019696 0.000272 0.468398 0.465262 0.466628 0.000033 0.421970 0.428580 0.421935 0.000028 0.004174 0.109777 0.020713 0.000567 0.004062 0.087099 0.018678 0.000514 0.460676 0.457921 0.459244 0.000062 0.476120 0.472603 0.474012 0.000068 0.415025 0.423107 0.415391 0.000054 0.428914 0.434052 0.428478 0.000059 1010.250000 1012.810000 1011.523800 720.488650 1018.880000 1013.890000 1018.772600 824.364151 7970.870000 7973.300000 7969.703600 1485.188066
675 0.004062 0.095756 0.019519 0.000261 0.467003 0.464878 0.466651 0.000032 0.420709 0.427966 0.421938 0.000028 0.003983 0.097172 0.020607 0.000556 0.004140 0.094341 0.018430 0.000495 0.460240 0.457022 0.459259 0.000061 0.473767 0.472733 0.474043 0.000067 0.414615 0.421037 0.415394 0.000053 0.426804 0.434894 0.428482 0.000057 1007.390000 1006.500000 1011.625300 725.841712 1020.010000 1020.530000 1018.555733 829.974346 7972.600000 7972.970000 7969.818967 1509.929611
676 0.003908 0.092846 0.019545 0.000257 0.466689 0.465826 0.466654 0.000032 0.420411 0.428528 0.421943 0.000028 0.003859 0.097127 0.020552 0.000543 0.003957 0.088566 0.018538 0.000499 0.460023 0.459364 0.459262 0.000061 0.473355 0.472288 0.474046 0.000067 0.414407 0.423140 0.415391 0.000053 0.426415 0.433916 0.428496 0.000057 1006.440000 1009.980000 1011.598500 735.063419 1021.110000 1016.090000 1018.358700 827.238800 7972.450000 7973.930000 7970.042800 1523.108985
677 0.003804 0.092939 0.019449 0.000263 0.467745 0.464716 0.466656 0.000033 0.421351 0.427538 0.421935 0.000028 0.003687 0.100264 0.020310 0.000544 0.003922 0.085614 0.018588 0.000510 0.460827 0.457692 0.459276 0.000062 0.474663 0.471740 0.474036 0.000067 0.415113 0.421949 0.415379 0.000054 0.427589 0.433128 0.428491 0.000058 1007.450000 1017.040000 1011.812200 733.192075 1019.740000 1011.530000 1018.430067 847.990558 7972.810000 7971.430000 7969.757733 1539.519096
678 0.003858 0.097955 0.019605 0.000269 0.467613 0.465872 0.466647 0.000032 0.421238 0.429081 0.421943 0.000028 0.003808 0.102271 0.020387 0.000556 0.003908 0.093640 0.018823 0.000521 0.460517 0.459030 0.459271 0.000061 0.474709 0.472715 0.474023 0.000066 0.414846 0.423354 0.415382 0.000053 0.427629 0.434808 0.428503 0.000057 1009.970000 1013.710000 1011.688433 745.192239 1022.370000 1021.000000 1018.324467 854.855116 7967.660000 7965.290000 7969.987100 1557.404439
679 0.003744 0.095827 0.019679 0.000267 0.468007 0.464944 0.466686 0.000032 0.421581 0.428032 0.421985 0.000028 0.003746 0.097045 0.020469 0.000558 0.003743 0.094608 0.018889 0.000534 0.460652 0.457727 0.459334 0.000063 0.475362 0.472160 0.474038 0.000067 0.414962 0.421659 0.415448 0.000055 0.428200 0.434405 0.428523 0.000058 1012.700000 1010.810000 1011.469867 750.147346 1018.850000 1016.030000 1018.155233 869.643961 7968.450000 7973.160000 7970.374900 1590.973143
680 0.003794 0.097816 0.019590 0.000268 0.467009 0.465281 0.466584 0.000033 0.420688 0.428535 0.421884 0.000028 0.003736 0.096470 0.020256 0.000559 0.003852 0.099162 0.018925 0.000536 0.459528 0.457168 0.459345 0.000063 0.474491 0.473395 0.473822 0.000067 0.413949 0.421098 0.415436 0.000055 0.427427 0.435972 0.428332 0.000058 1009.030000 1016.030000 1011.254800 752.228550 1024.230000 1018.040000 1017.876700 889.094713 7966.740000 7965.930000 7970.868500 1617.712293
681 0.003758 0.097122 0.019500 0.000268 0.466598 0.465551 0.466646 0.000032 0.420314 0.428708 0.421931 0.000028 0.003749 0.101157 0.020215 0.000567 0.003767 0.093086 0.018785 0.000515 0.460018 0.458416 0.459438 0.000062 0.473178 0.472685 0.473854 0.000067 0.414391 0.422690 0.415516 0.000054 0.426237 0.434725 0.428347 0.000058 1012.400000 1013.790000 1011.390467 756.741525 1025.000000 1015.580000 1017.627200 911.674061 7962.600000 7970.630000 7970.982333 1653.009926
682 0.003755 0.093515 0.019292 0.000262 0.465828 0.466154 0.466585 0.000033 0.419621 0.428890 0.421856 0.000028 0.003709 0.098304 0.019915 0.000554 0.003801 0.088726 0.018669 0.000501 0.458605 0.458573 0.459423 0.000062 0.473051 0.473734 0.473747 0.000067 0.413116 0.422546 0.415473 0.000054 0.426126 0.435234 0.428239 0.000058 1010.060000 1014.250000 1011.758667 759.249623 1027.650000 1014.130000 1017.771167 928.198008 7962.290000 7971.620000 7970.470167 1645.507690
683 0.003692 0.096375 0.019284 0.000266 0.467422 0.466033 0.466530 0.000033 0.421049 0.429067 0.421805 0.000029 0.003724 0.102156 0.019824 0.000558 0.003660 0.090594 0.018745 0.000509 0.460676 0.459176 0.459382 0.000063 0.474169 0.472889 0.473678 0.000068 0.414981 0.423474 0.415426 0.000054 0.427118 0.434660 0.428185 0.000059 1012.960000 1010.420000 1011.638400 744.773300 1021.510000 1016.560000 1018.167767 915.161783 7965.530000 7973.020000 7970.193833 1616.852232
684 0.003729 0.095142 0.019161 0.000264 0.467366 0.465541 0.466572 0.000033 0.421003 0.428501 0.421831 0.000029 0.003797 0.096858 0.019609 0.000549 0.003661 0.093426 0.018714 0.000505 0.459680 0.457901 0.459473 0.000063 0.475053 0.473181 0.473671 0.000068 0.414092 0.421797 0.415487 0.000055 0.427914 0.435205 0.428175 0.000059 1014.000000 1012.080000 1011.669767 726.182424 1020.640000 1016.070000 1018.558733 922.715471 7965.360000 7971.850000 7969.771500 1590.680070
685 0.003704 0.098550 0.019299 0.000269 0.467229 0.465353 0.466549 0.000032 0.420876 0.428673 0.421824 0.000028 0.003711 0.103850 0.019610 0.000558 0.003698 0.093250 0.018988 0.000525 0.460305 0.457723 0.459447 0.000062 0.474153 0.472983 0.473652 0.000068 0.414645 0.422335 0.415463 0.000054 0.427107 0.435010 0.428186 0.000059 1011.380000 1012.590000 1011.867433 713.565072 1021.300000 1017.450000 1018.653833 901.179074 7967.320000 7969.960000 7969.478733 1553.852128
686 0.003721 0.097171 0.019308 0.000266 0.468669 0.466354 0.466561 0.000032 0.422174 0.429436 0.421835 0.000028 0.003726 0.098973 0.019607 0.000536 0.003716 0.095369 0.019009 0.000523 0.461202 0.459384 0.459459 0.000063 0.476135 0.473324 0.473662 0.000067 0.415455 0.423343 0.415474 0.000054 0.428893 0.435529 0.428196 0.000058 1016.910000 1012.610000 1012.026167 704.757671 1019.160000 1010.170000 1018.547333 891.103836 7963.930000 7977.220000 7969.426500 1515.840147
687 0.003749 0.096687 0.019335 0.000265 0.467410 0.466865 0.466579 0.000033 0.421044 0.429847 0.421855 0.000028 0.003777 0.099214 0.019646 0.000543 0.003722 0.094160 0.019024 0.000524 0.459410 0.459502 0.459447 0.000063 0.475410 0.474228 0.473711 0.000068 0.413846 0.423473 0.415467 0.000055 0.428241 0.436221 0.428243 0.000058 1011.780000 1015.530000 1012.206400 696.075874 1026.280000 1014.100000 1018.683800 863.188540 7961.940000 7970.370000 7969.109800 1478.008504
688 0.003697 0.094304 0.019470 0.000267 0.466760 0.465528 0.466503 0.000033 0.420454 0.428406 0.421799 0.000028 0.003714 0.082961 0.019866 0.000553 0.003680 0.105647 0.019073 0.000524 0.459109 0.459141 0.459350 0.000062 0.474411 0.471915 0.473655 0.000068 0.413570 0.421523 0.415402 0.000054 0.427338 0.435288 0.428196 0.000059 1013.410000 1009.950000 1012.200400 700.236607 1023.880000 1014.430000 1018.781833 851.314122 7962.710000 7975.620000 7969.017767 1454.559203
689 0.003671 0.096378 0.019345 0.000266 0.467853 0.464795 0.466551 0.000033 0.421435 0.427953 0.421830 0.000028 0.003655 0.097326 0.019694 0.000550 0.003688 0.095430 0.018996 0.000515 0.461138 0.457716 0.459489 0.000062 0.474568 0.471873 0.473613 0.000068 0.415390 0.421677 0.415510 0.000054 0.427480 0.434229 0.428151 0.000058 1011.510000 1019.800000 1012.538400 682.262181 1019.530000 1020.030000 1018.692600 842.637449 7968.960000 7960.170000 7968.769000 1428.827988
690 0.003691 0.094743 0.019363 0.000267 0.467697 0.465424 0.466625 0.000033 0.421296 0.428356 0.421899 0.000028 0.003658 0.102843 0.019864 0.000552 0.003725 0.086644 0.018862 0.000514 0.460856 0.459108 0.459548 0.000062 0.474538 0.471741 0.473702 0.000068 0.415136 0.423481 0.415579 0.000055 0.427456 0.433231 0.428218 0.000059 1008.620000 1012.590000 1012.484500 681.681496 1019.150000 1012.060000 1018.628733 841.773494 7972.230000 7975.350000 7968.886767 1421.900889
691 0.003729 0.100519 0.019403 0.000273 0.466707 0.464294 0.466596 0.000032 0.420409 0.427917 0.421877 0.000028 0.003759 0.108873 0.019857 0.000560 0.003699 0.092165 0.018949 0.000533 0.460123 0.457497 0.459510 0.000062 0.473290 0.471091 0.473682 0.000067 0.414486 0.422634 0.415545 0.000054 0.426331 0.433199 0.428209 0.000058 1013.300000 1015.410000 1012.399800 679.324499 1022.830000 1018.110000 1018.778467 814.640617 7963.870000 7966.480000 7968.821733 1387.760106
692 0.003745 0.099734 0.019264 0.000270 0.466611 0.466468 0.466674 0.000033 0.420324 0.429794 0.421933 0.000029 0.003775 0.100764 0.019661 0.000549 0.003714 0.098705 0.018866 0.000530 0.459798 0.459047 0.459560 0.000063 0.473423 0.473888 0.473787 0.000067 0.414196 0.423219 0.415570 0.000055 0.426452 0.436370 0.428295 0.000058 1012.650000 1012.150000 1012.757200 675.062742 1016.830000 1013.020000 1019.067900 801.777661 7970.520000 7974.830000 7968.174900 1361.863049
693 0.003688 0.092459 0.019248 0.000260 0.467717 0.465998 0.466697 0.000033 0.421314 0.428644 0.421952 0.000028 0.003603 0.095228 0.019619 0.000537 0.003773 0.089690 0.018877 0.000514 0.460213 0.458569 0.459538 0.000062 0.475221 0.473426 0.473857 0.000066 0.414552 0.422235 0.415546 0.000054 0.428076 0.435053 0.428359 0.000057 1010.920000 1019.460000 1012.993667 655.606916 1020.950000 1013.240000 1018.946233 791.592919 7968.130000 7967.300000 7968.060100 1328.004036
694 0.003764 0.097621 0.019432 0.000273 0.467365 0.465474 0.466639 0.000033 0.421005 0.428689 0.421918 0.000029 0.003751 0.109053 0.020001 0.000567 0.003777 0.086190 0.018863 0.000520 0.460555 0.457726 0.459461 0.000064 0.474176 0.473222 0.473817 0.000067 0.414875 0.422859 0.415515 0.000056 0.427136 0.434519 0.428321 0.000058 1013.440000 1017.070000 1013.211167 654.705615 1024.060000 1014.710000 1018.921000 782.732223 7962.500000 7968.220000 7967.867833 1310.091755
695 0.003728 0.099040 0.019321 0.000268 0.467468 0.464653 0.466626 0.000033 0.421094 0.428091 0.421896 0.000029 0.003741 0.100394 0.019693 0.000551 0.003715 0.097685 0.018950 0.000528 0.460395 0.456953 0.459551 0.000064 0.474540 0.472352 0.473701 0.000066 0.414730 0.421297 0.415565 0.000055 0.427458 0.434886 0.428226 0.000058 1015.840000 1010.500000 1013.433167 658.612903 1017.900000 1015.360000 1018.657000 769.740450 7966.260000 7974.140000 7967.909833 1293.484687
696 0.003746 0.101495 0.019398 0.000269 0.467388 0.465717 0.466620 0.000033 0.421024 0.429295 0.421897 0.000029 0.003742 0.088466 0.019620 0.000530 0.003751 0.114523 0.019175 0.000547 0.460503 0.458150 0.459546 0.000063 0.474273 0.473284 0.473693 0.000067 0.414827 0.421181 0.415553 0.000055 0.427221 0.437408 0.428242 0.000058 1014.400000 1016.720000 1013.410900 638.662290 1023.720000 1016.490000 1018.804600 763.462437 7961.880000 7966.790000 7967.784500 1267.248391
697 0.003687 0.097173 0.019577 0.000270 0.467341 0.465906 0.466622 0.000033 0.420976 0.429033 0.421917 0.000029 0.003713 0.095680 0.020124 0.000557 0.003661 0.098667 0.019030 0.000526 0.460391 0.458578 0.459528 0.000064 0.474291 0.473235 0.473716 0.000066 0.414723 0.422288 0.415588 0.000056 0.427228 0.435778 0.428247 0.000058 1011.370000 1015.710000 1013.609433 644.724989 1017.460000 1019.760000 1018.685133 770.026875 7971.170000 7964.530000 7967.705433 1295.514804
698 0.003730 0.095927 0.019694 0.000274 0.469627 0.465833 0.466601 0.000033 0.423037 0.428842 0.421910 0.000028 0.003715 0.097190 0.020148 0.000571 0.003745 0.094664 0.019240 0.000538 0.461727 0.457657 0.459575 0.000064 0.477527 0.474009 0.473627 0.000066 0.415926 0.421610 0.415632 0.000055 0.430149 0.436074 0.428189 0.000057 1012.750000 1018.390000 1013.591933 638.936591 1019.520000 1018.350000 1018.562067 768.870318 7967.730000 7963.260000 7967.846000 1286.883152
699 0.003732 0.097612 0.019766 0.000278 0.466679 0.465693 0.466586 0.000033 0.420385 0.428885 0.421904 0.000029 0.003709 0.098662 0.020179 0.000567 0.003755 0.096563 0.019354 0.000538 0.460212 0.459165 0.459487 0.000064 0.473147 0.472220 0.473684 0.000067 0.414562 0.423115 0.415556 0.000056 0.426207 0.434654 0.428251 0.000058 1008.700000 1015.950000 1013.426200 635.848807 1024.300000 1018.490000 1018.212667 770.403846 7967.000000 7965.560000 7968.361133 1296.064861
700 0.003732 0.097366 0.019500 0.000270 0.467118 0.465192 0.466569 0.000033 0.420779 0.428409 0.421862 0.000029 0.003709 0.098946 0.019878 0.000547 0.003756 0.095786 0.019122 0.000531 0.459461 0.458185 0.459477 0.000063 0.474774 0.472199 0.473661 0.000066 0.413886 0.422261 0.415517 0.000055 0.427673 0.434558 0.428207 0.000057 1008.660000 1015.100000 1013.462600 628.309548 1019.110000 1016.620000 1018.047500 769.919830 7972.230000 7968.280000 7968.489900 1275.845127
701 0.003727 0.096268 0.019517 0.000275 0.466161 0.465384 0.466563 0.000033 0.419918 0.428472 0.421858 0.000029 0.003698 0.104534 0.019938 0.000569 0.003756 0.088002 0.019096 0.000536 0.459138 0.458733 0.459543 0.000062 0.473184 0.472035 0.473582 0.000068 0.413594 0.423313 0.415583 0.000054 0.426241 0.433632 0.428134 0.000059 1011.190000 1018.900000 1013.699733 629.801581 1018.440000 1015.180000 1017.626000 756.327542 7970.370000 7965.920000 7968.674267 1267.692775
702 0.003723 0.093973 0.019178 0.000261 0.467098 0.464588 0.466532 0.000033 0.420761 0.427527 0.421796 0.000029 0.003696 0.097767 0.019620 0.000539 0.003751 0.090179 0.018736 0.000503 0.460242 0.457533 0.459462 0.000063 0.473954 0.471644 0.473601 0.000069 0.414588 0.421557 0.415478 0.000055 0.426934 0.433497 0.428115 0.000059 1009.280000 1013.830000 1013.948067 617.598358 1024.430000 1016.800000 1017.474467 745.234508 7966.290000 7969.370000 7968.577467 1227.577167
703 0.003776 0.098122 0.019256 0.000271 0.467127 0.464496 0.466577 0.000032 0.420792 0.427858 0.421845 0.000028 0.003776 0.095416 0.019603 0.000546 0.003777 0.100828 0.018910 0.000528 0.460020 0.457430 0.459520 0.000061 0.474235 0.471562 0.473633 0.000068 0.414395 0.421229 0.415528 0.000053 0.427189 0.434488 0.428161 0.000058 1011.330000 1012.140000 1013.776067 621.341741 1019.380000 1015.910000 1017.438567 739.374266 7969.290000 7971.950000 7968.785367 1233.803960
704 0.003717 0.097005 0.019245 0.000266 0.466394 0.465746 0.466589 0.000032 0.420127 0.428872 0.421854 0.000028 0.003714 0.107293 0.019713 0.000556 0.003720 0.086717 0.018778 0.000509 0.459623 0.458478 0.459477 0.000062 0.473166 0.473014 0.473701 0.000067 0.414032 0.423360 0.415500 0.000054 0.426221 0.434385 0.428208 0.000058 1010.880000 1019.420000 1013.730667 620.968146 1016.990000 1010.740000 1017.029900 738.245393 7972.130000 7969.840000 7969.239433 1242.843132
705 0.003646 0.095250 0.019318 0.000263 0.466929 0.465689 0.466586 0.000033 0.420600 0.428645 0.421859 0.000028 0.003579 0.100182 0.019785 0.000543 0.003713 0.090317 0.018851 0.000518 0.459528 0.458011 0.459395 0.000063 0.474330 0.473367 0.473778 0.000067 0.413933 0.422228 0.415434 0.000055 0.427268 0.435062 0.428285 0.000058 1008.440000 1018.380000 1013.587867 621.578421 1019.850000 1018.350000 1017.144000 736.762215 7971.710000 7963.270000 7969.268133 1254.950888
706 0.003747 0.095844 0.019448 0.000268 0.467137 0.466097 0.466593 0.000033 0.420798 0.429072 0.421879 0.000028 0.003758 0.109266 0.020076 0.000567 0.003735 0.082421 0.018821 0.000513 0.459304 0.458713 0.459375 0.000063 0.474970 0.473481 0.473811 0.000068 0.413749 0.423769 0.415445 0.000055 0.427846 0.434375 0.428312 0.000059 1005.750000 1017.450000 1013.516100 627.262297 1019.570000 1014.250000 1016.764667 751.461651 7974.680000 7968.300000 7969.719233 1267.886794
707 0.003733 0.093913 0.019506 0.000266 0.467228 0.465296 0.466548 0.000032 0.420879 0.428157 0.421844 0.000028 0.003774 0.096484 0.020140 0.000559 0.003692 0.091343 0.018872 0.000517 0.459903 0.458203 0.459366 0.000062 0.474554 0.472388 0.473730 0.000068 0.414290 0.422031 0.415443 0.000054 0.427468 0.434284 0.428244 0.000058 1004.690000 1014.950000 1013.507233 616.377029 1023.640000 1016.520000 1016.697533 736.037476 7971.670000 7968.530000 7969.795233 1249.511173
708 0.003756 0.096199 0.019702 0.000276 0.467091 0.465548 0.466606 0.000033 0.420758 0.428613 0.421916 0.000029 0.003778 0.095251 0.020083 0.000562 0.003735 0.097146 0.019322 0.000542 0.460281 0.458223 0.459356 0.000063 0.473902 0.472873 0.473856 0.000068 0.414631 0.421925 0.415428 0.000055 0.426885 0.435300 0.428402 0.000059 1009.710000 1015.540000 1013.316800 611.547400 1018.980000 1010.830000 1016.394667 739.400079 7971.310000 7973.630000 7970.288533 1275.851689
709 0.003722 0.096751 0.019429 0.000269 0.466809 0.465465 0.466597 0.000033 0.420501 0.428593 0.421880 0.000028 0.003700 0.094381 0.019801 0.000547 0.003744 0.099120 0.019058 0.000529 0.460567 0.457069 0.459346 0.000061 0.473052 0.473860 0.473848 0.000068 0.414880 0.420800 0.415391 0.000053 0.426121 0.436386 0.428369 0.000059 1008.140000 1016.950000 1013.018000 614.067649 1028.060000 1014.750000 1016.570833 741.943382 7963.800000 7968.300000 7970.411167 1297.976370
710 0.003760 0.095976 0.019447 0.000268 0.467569 0.465438 0.466589 0.000033 0.421188 0.428491 0.421875 0.000029 0.003772 0.095799 0.019823 0.000548 0.003748 0.096154 0.019070 0.000536 0.460126 0.457668 0.459356 0.000062 0.475013 0.473207 0.473822 0.000068 0.414490 0.421481 0.415403 0.000054 0.427886 0.435501 0.428347 0.000059 1011.000000 1020.210000 1012.877633 603.121610 1018.210000 1010.980000 1016.534867 740.126317 7970.790000 7968.810000 7970.587500 1302.070257
711 0.003752 0.097867 0.019482 0.000273 0.465798 0.465225 0.466632 0.000033 0.419593 0.428489 0.421917 0.000029 0.003781 0.101018 0.019877 0.000559 0.003722 0.094716 0.019086 0.000527 0.459185 0.457957 0.459369 0.000062 0.472411 0.472492 0.473896 0.000069 0.413645 0.422263 0.415420 0.000053 0.425542 0.434714 0.428415 0.000060 1011.690000 1016.620000 1012.495367 606.730568 1021.640000 1010.180000 1016.619467 752.740285 7966.670000 7973.200000 7970.885167 1318.437458
712 0.003751 0.097965 0.019426 0.000269 0.468370 0.465494 0.466618 0.000033 0.421908 0.428741 0.421899 0.000028 0.003815 0.105276 0.019892 0.000552 0.003687 0.090654 0.018961 0.000523 0.461244 0.457990 0.459363 0.000061 0.475495 0.472998 0.473874 0.000068 0.415502 0.422719 0.415415 0.000054 0.428315 0.434764 0.428382 0.000059 1010.170000 1016.800000 1012.402133 603.518734 1023.840000 1018.210000 1016.509700 756.933060 7965.990000 7964.990000 7971.088167 1316.554902
713 0.003731 0.095553 0.019455 0.000270 0.467845 0.465458 0.466613 0.000032 0.421434 0.428467 0.421897 0.000028 0.003773 0.092745 0.019908 0.000550 0.003690 0.098362 0.019002 0.000529 0.460055 0.457039 0.459332 0.000062 0.475635 0.473876 0.473893 0.000068 0.414427 0.420610 0.415390 0.000053 0.428440 0.436325 0.428404 0.000059 1011.590000 1017.760000 1012.279533 618.044809 1015.520000 1011.790000 1016.485600 772.201915 7972.890000 7970.450000 7971.234867 1347.895664
714 0.003759 0.094243 0.019527 0.000266 0.467098 0.465178 0.466538 0.000033 0.420764 0.428084 0.421837 0.000028 0.003834 0.097936 0.020067 0.000554 0.003683 0.090550 0.018988 0.000509 0.459753 0.458419 0.459257 0.000062 0.474443 0.471936 0.473818 0.000068 0.414161 0.422370 0.415338 0.000054 0.427367 0.433798 0.428335 0.000059 1010.830000 1022.180000 1012.243467 619.456512 1021.090000 1013.940000 1016.251667 787.273752 7968.080000 7963.880000 7971.504867 1371.413689
715 0.003718 0.094349 0.019570 0.000269 0.466992 0.466421 0.466487 0.000033 0.420665 0.429214 0.421796 0.000029 0.003792 0.096862 0.020073 0.000553 0.003643 0.091836 0.019067 0.000530 0.460185 0.458931 0.459100 0.000062 0.473798 0.473911 0.473874 0.000068 0.414546 0.422724 0.415198 0.000054 0.426783 0.435704 0.428394 0.000059 1011.000000 1015.310000 1012.099267 625.893942 1023.860000 1016.620000 1015.977933 806.261954 7965.140000 7968.070000 7971.922800 1382.222615
716 0.003718 0.098484 0.019664 0.000275 0.467517 0.466025 0.466579 0.000033 0.421137 0.429271 0.421887 0.000028 0.003734 0.103051 0.020197 0.000568 0.003702 0.093917 0.019130 0.000528 0.460195 0.459846 0.459209 0.000062 0.474839 0.472204 0.473948 0.000067 0.414549 0.424167 0.415308 0.000054 0.427725 0.434376 0.428466 0.000058 1011.920000 1014.150000 1011.994367 624.743600 1018.800000 1019.210000 1016.068900 812.949968 7969.280000 7966.640000 7971.936733 1397.081196
717 0.003718 0.095880 0.019416 0.000269 0.467778 0.465935 0.466589 0.000033 0.421372 0.428929 0.421872 0.000028 0.003747 0.101973 0.019912 0.000560 0.003689 0.089786 0.018921 0.000516 0.460274 0.458877 0.459188 0.000062 0.475282 0.472992 0.473991 0.000067 0.414621 0.423187 0.415260 0.000054 0.428123 0.434672 0.428484 0.000058 1009.970000 1010.070000 1012.269967 629.186454 1021.000000 1011.920000 1016.032600 807.449839 7969.030000 7978.010000 7971.697433 1405.814620
718 0.003661 0.095198 0.019428 0.000268 0.467614 0.465882 0.466587 0.000033 0.421219 0.428814 0.421871 0.000028 0.003592 0.097726 0.019823 0.000556 0.003729 0.092671 0.019032 0.000525 0.459490 0.458358 0.459170 0.000063 0.475738 0.473406 0.474003 0.000066 0.413900 0.422295 0.415236 0.000055 0.428537 0.435333 0.428506 0.000057 1010.800000 1013.790000 1012.366233 637.720875 1020.040000 1010.840000 1015.964667 817.702653 7969.160000 7975.370000 7971.669100 1411.822153
719 0.003709 0.095246 0.019341 0.000265 0.467664 0.466023 0.466657 0.000032 0.421269 0.428945 0.421926 0.000028 0.003729 0.103155 0.019701 0.000545 0.003689 0.087338 0.018981 0.000516 0.459653 0.458455 0.459168 0.000063 0.475676 0.473591 0.474147 0.000065 0.414061 0.422925 0.415221 0.000054 0.428477 0.434966 0.428630 0.000056 1009.040000 1015.290000 1012.521667 642.160385 1015.610000 1013.970000 1015.895200 813.698743 7975.350000 7970.740000 7971.583133 1420.385939
720 0.003744 0.097431 0.019317 0.000268 0.467644 0.465213 0.466726 0.000032 0.421254 0.428434 0.421985 0.000028 0.003749 0.087868 0.019654 0.000543 0.003739 0.106994 0.018980 0.000531 0.460698 0.457887 0.459215 0.000062 0.474590 0.472538 0.474237 0.000065 0.415003 0.420885 0.415259 0.000054 0.427505 0.435984 0.428711 0.000056 1009.780000 1011.420000 1012.520967 647.360228 1021.200000 1015.050000 1015.795433 810.616607 7969.020000 7973.530000 7971.683600 1435.112953
721 0.003718 0.096036 0.019348 0.000265 0.468379 0.464860 0.466825 0.000032 0.421913 0.427978 0.422078 0.000027 0.003767 0.096311 0.019607 0.000539 0.003668 0.095760 0.019088 0.000528 0.460733 0.457017 0.459281 0.000063 0.476026 0.472704 0.474369 0.000064 0.415037 0.420946 0.415314 0.000055 0.428790 0.435010 0.428841 0.000055 1011.650000 1019.760000 1012.506900 649.520552 1021.240000 1011.000000 1015.483233 792.709010 7967.110000 7969.240000 7972.009867 1414.006645
722 0.003742 0.093258 0.019404 0.000264 0.468397 0.465705 0.466758 0.000032 0.421931 0.428460 0.422023 0.000027 0.003746 0.093129 0.019841 0.000541 0.003738 0.093386 0.018967 0.000521 0.460826 0.458331 0.459204 0.000062 0.475967 0.473078 0.474312 0.000065 0.415118 0.421810 0.415267 0.000054 0.428744 0.435109 0.428778 0.000056 1010.450000 1012.510000 1012.390500 647.003170 1018.220000 1018.600000 1015.499567 773.692556 7971.330000 7968.890000 7972.109933 1369.849565
723 0.003708 0.097464 0.019382 0.000269 0.467558 0.465936 0.466790 0.000031 0.421173 0.429088 0.422049 0.000027 0.003723 0.105189 0.019982 0.000559 0.003692 0.089739 0.018781 0.000524 0.459676 0.458419 0.459245 0.000061 0.475440 0.473452 0.474335 0.000063 0.414081 0.423096 0.415318 0.000053 0.428265 0.435081 0.428780 0.000055 1013.910000 1015.070000 1012.707700 655.334366 1019.270000 1008.340000 1015.430367 763.345855 7966.820000 7976.590000 7971.861933 1357.316831
724 0.003717 0.097123 0.019284 0.000267 0.467885 0.465942 0.466760 0.000031 0.421468 0.429060 0.422013 0.000027 0.003731 0.101856 0.020043 0.000564 0.003702 0.092391 0.018525 0.000510 0.460203 0.458059 0.459145 0.000062 0.475567 0.473824 0.474376 0.000064 0.414556 0.422439 0.415235 0.000054 0.428380 0.435681 0.428791 0.000055 1009.520000 1010.090000 1012.605300 662.118367 1015.520000 1017.050000 1015.459300 770.870063 7974.960000 7972.860000 7971.935400 1366.120719
725 0.003723 0.095456 0.019373 0.000272 0.467986 0.465665 0.466781 0.000032 0.421560 0.428644 0.422040 0.000028 0.003740 0.102562 0.020085 0.000573 0.003706 0.088350 0.018661 0.000516 0.460789 0.456870 0.459129 0.000062 0.475184 0.474460 0.474432 0.000064 0.415084 0.421439 0.415225 0.000054 0.428036 0.435849 0.428855 0.000056 1006.870000 1013.680000 1012.559433 658.474572 1020.240000 1007.740000 1015.118933 765.268593 7972.890000 7978.580000 7972.321633 1350.094566
726 0.003708 0.096272 0.019267 0.000262 0.467205 0.465109 0.466693 0.000032 0.420855 0.428225 0.421951 0.000028 0.003736 0.093901 0.019886 0.000551 0.003679 0.098643 0.018648 0.000507 0.459442 0.456908 0.459049 0.000062 0.474967 0.473310 0.474337 0.000064 0.413872 0.420607 0.415133 0.000054 0.427839 0.435843 0.428768 0.000056 1013.470000 1013.410000 1012.699767 651.465932 1023.380000 1012.260000 1014.970300 759.342960 7963.150000 7974.330000 7972.329933 1350.515353
727 0.003677 0.095429 0.019217 0.000262 0.467184 0.465275 0.466757 0.000032 0.420833 0.428291 0.422003 0.000028 0.003712 0.098858 0.019699 0.000537 0.003642 0.092000 0.018735 0.000512 0.460100 0.456983 0.459093 0.000062 0.474267 0.473568 0.474421 0.000063 0.414461 0.421170 0.415154 0.000054 0.427205 0.435411 0.428853 0.000055 1011.380000 1014.830000 1012.775433 661.511414 1021.450000 1016.230000 1014.920133 754.681543 7967.170000 7968.940000 7972.304433 1340.046523
728 0.003705 0.095199 0.019398 0.000268 0.467759 0.466875 0.466760 0.000033 0.421354 0.429707 0.422024 0.000028 0.003680 0.102420 0.019935 0.000557 0.003731 0.087978 0.018862 0.000511 0.460281 0.459362 0.459135 0.000063 0.475238 0.474388 0.474384 0.000064 0.414621 0.423668 0.415215 0.000055 0.428087 0.435747 0.428832 0.000055 1012.940000 1014.110000 1012.879133 649.805008 1020.600000 1014.220000 1015.007367 743.246684 7966.460000 7971.670000 7972.113500 1308.545327
729 0.003737 0.098677 0.019526 0.000275 0.467726 0.466370 0.466757 0.000032 0.421327 0.429601 0.422034 0.000028 0.003778 0.098767 0.020085 0.000565 0.003695 0.098588 0.018967 0.000530 0.460055 0.458350 0.459127 0.000063 0.475397 0.474391 0.474387 0.000064 0.414427 0.422392 0.415223 0.000054 0.428227 0.436810 0.428845 0.000056 1014.920000 1018.810000 1012.841100 641.928845 1019.210000 1002.820000 1014.944200 737.420107 7965.870000 7978.370000 7972.214700 1283.334818
730 0.003686 0.093306 0.019333 0.000264 0.467431 0.465646 0.466733 0.000032 0.421057 0.428412 0.421993 0.000028 0.003705 0.094845 0.019960 0.000551 0.003668 0.091768 0.018706 0.000512 0.459329 0.458216 0.459090 0.000062 0.475533 0.473075 0.474375 0.000065 0.413767 0.421879 0.415177 0.000054 0.428346 0.434944 0.428808 0.000056 1012.970000 1014.950000 1012.727133 652.206364 1022.360000 1014.070000 1015.040133 730.037175 7964.670000 7970.980000 7972.232733 1289.188211
731 0.003730 0.096390 0.019244 0.000265 0.467432 0.465905 0.466843 0.000032 0.421061 0.428954 0.422083 0.000028 0.003740 0.097649 0.019801 0.000538 0.003720 0.095132 0.018687 0.000521 0.458953 0.457818 0.459224 0.000061 0.475910 0.473993 0.474461 0.000065 0.413432 0.421801 0.415281 0.000053 0.428691 0.436107 0.428884 0.000056 1013.630000 1015.170000 1012.653033 654.714328 1018.880000 1011.200000 1015.201633 728.143187 7967.490000 7973.630000 7972.145333 1278.493705
732 0.003735 0.098312 0.019242 0.000266 0.467535 0.465975 0.466844 0.000032 0.421155 0.429208 0.422084 0.000028 0.003729 0.097512 0.019951 0.000558 0.003741 0.099112 0.018533 0.000505 0.460393 0.458717 0.459191 0.000062 0.474678 0.473233 0.474497 0.000065 0.414726 0.422596 0.415267 0.000054 0.427584 0.435821 0.428900 0.000056 1008.140000 1014.950000 1012.612200 663.939171 1016.440000 1013.240000 1015.129333 733.382023 7975.420000 7971.810000 7972.258467 1280.367121
733 0.003725 0.097803 0.019415 0.000266 0.467538 0.466010 0.466838 0.000032 0.421157 0.429189 0.422096 0.000028 0.003712 0.112852 0.020079 0.000565 0.003737 0.082753 0.018752 0.000505 0.460432 0.457507 0.459240 0.000061 0.474644 0.474512 0.474436 0.000064 0.414760 0.423042 0.415323 0.000054 0.427554 0.435336 0.428868 0.000056 1017.170000 1014.900000 1012.526367 671.761971 1019.390000 1013.600000 1015.184933 729.351087 7963.440000 7971.500000 7972.288700 1269.052569
734 0.003681 0.095967 0.019489 0.000270 0.467376 0.465528 0.466781 0.000032 0.421006 0.428572 0.422052 0.000028 0.003684 0.101513 0.020146 0.000557 0.003679 0.090422 0.018832 0.000520 0.460128 0.457993 0.459226 0.000062 0.474624 0.473063 0.474336 0.000066 0.414484 0.422345 0.415318 0.000054 0.427529 0.434799 0.428785 0.000057 1011.570000 1009.590000 1012.237667 675.236206 1019.500000 1005.740000 1015.310933 726.795160 7968.930000 7984.670000 7972.451400 1273.473921
735 0.003712 0.097814 0.019487 0.000270 0.468011 0.465422 0.466685 0.000032 0.421581 0.428661 0.421965 0.000027 0.003654 0.109824 0.020304 0.000578 0.003770 0.085804 0.018671 0.000502 0.461169 0.457973 0.459072 0.000061 0.474854 0.472870 0.474299 0.000065 0.415417 0.423158 0.415195 0.000054 0.427746 0.434164 0.428736 0.000056 1009.700000 1017.260000 1012.139500 685.528222 1017.410000 1010.840000 1015.255100 734.920543 7972.890000 7971.900000 7972.605400 1309.954642
736 0.003720 0.097014 0.019545 0.000268 0.467691 0.466369 0.466676 0.000032 0.421294 0.429434 0.421963 0.000028 0.003738 0.094768 0.020167 0.000564 0.003703 0.099261 0.018923 0.000520 0.460242 0.458728 0.459073 0.000063 0.475139 0.474010 0.474278 0.000066 0.414592 0.422332 0.415182 0.000055 0.427995 0.436535 0.428743 0.000058 1005.780000 1014.190000 1012.268600 685.596033 1023.370000 1013.030000 1014.995833 734.961074 7970.850000 7972.780000 7972.735567 1326.690973
737 0.003714 0.095460 0.019618 0.000269 0.467670 0.465505 0.466684 0.000032 0.421274 0.428500 0.421977 0.000028 0.003708 0.096189 0.020121 0.000561 0.003719 0.094731 0.019116 0.000525 0.459290 0.458000 0.459079 0.000062 0.476049 0.473009 0.474289 0.000066 0.413732 0.421819 0.415183 0.000054 0.428816 0.435182 0.428771 0.000057 1011.460000 1014.960000 1012.200900 695.438692 1016.670000 1010.520000 1014.825633 724.050088 7971.870000 7974.520000 7972.973467 1306.282474
738 0.003734 0.097571 0.019476 0.000267 0.467483 0.467472 0.466609 0.000033 0.421108 0.430482 0.421895 0.000029 0.003765 0.099715 0.020106 0.000551 0.003703 0.095427 0.018847 0.000518 0.459607 0.460286 0.459002 0.000062 0.475359 0.474657 0.474215 0.000066 0.414023 0.424229 0.415112 0.000054 0.428194 0.436734 0.428678 0.000058 1010.850000 1016.220000 1012.070033 697.995393 1017.240000 1008.090000 1014.855300 718.152514 7971.910000 7975.690000 7973.074667 1306.255647
739 0.003716 0.097130 0.019618 0.000272 0.467431 0.465614 0.466545 0.000032 0.421060 0.428766 0.421852 0.000028 0.003754 0.097465 0.020250 0.000560 0.003679 0.096795 0.018986 0.000528 0.460292 0.458079 0.458965 0.000062 0.474570 0.473149 0.474126 0.000067 0.414638 0.422018 0.415093 0.000054 0.427481 0.435513 0.428612 0.000058 1007.800000 1012.550000 1012.182933 707.325695 1019.440000 1009.900000 1014.642800 722.366181 7972.760000 7977.550000 7973.174267 1334.311081
740 0.003684 0.097089 0.019538 0.000270 0.466704 0.465045 0.466576 0.000032 0.420402 0.428249 0.421872 0.000028 0.003672 0.106280 0.020088 0.000558 0.003695 0.087897 0.018988 0.000516 0.458823 0.456507 0.458957 0.000063 0.474584 0.473583 0.474194 0.000065 0.413308 0.421484 0.415070 0.000055 0.427495 0.435015 0.428674 0.000056 1012.650000 1014.720000 1012.079467 708.335084 1019.610000 1009.160000 1014.772433 703.603559 7967.740000 7976.120000 7973.148100 1295.284147
741 0.003647 0.100697 0.019535 0.000276 0.466582 0.466578 0.466603 0.000032 0.420289 0.429990 0.421896 0.000028 0.003616 0.109430 0.020094 0.000565 0.003678 0.091964 0.018975 0.000529 0.459649 0.458968 0.459003 0.000063 0.473515 0.474188 0.474204 0.000065 0.414046 0.424014 0.415112 0.000055 0.426532 0.435965 0.428681 0.000057 1005.850000 1013.760000 1012.035967 715.550425 1020.270000 1011.340000 1014.718000 709.385005 7973.880000 7974.900000 7973.246033 1294.366174
742 0.003695 0.095393 0.019529 0.000269 0.467962 0.465471 0.466524 0.000032 0.421535 0.428463 0.421825 0.000028 0.003748 0.097843 0.020140 0.000555 0.003641 0.092943 0.018918 0.000520 0.459855 0.458033 0.458879 0.000063 0.476068 0.472910 0.474170 0.000066 0.414244 0.422013 0.415005 0.000055 0.428826 0.434913 0.428644 0.000057 1013.730000 1017.080000 1012.010567 718.440867 1016.140000 1012.870000 1014.345500 710.257944 7970.130000 7970.050000 7973.643933 1294.857213
743 0.003721 0.094979 0.019607 0.000270 0.466200 0.465666 0.466563 0.000032 0.419952 0.428597 0.421867 0.000028 0.003624 0.091306 0.020144 0.000553 0.003818 0.098651 0.019069 0.000532 0.459538 0.457977 0.459006 0.000064 0.472861 0.473354 0.474120 0.000065 0.413947 0.421310 0.415120 0.000056 0.425957 0.435884 0.428615 0.000056 1006.470000 1010.370000 1012.163200 720.554809 1017.390000 1013.940000 1014.029433 718.958206 7976.140000 7975.690000 7973.807367 1294.933677
744 0.003810 0.096654 0.019522 0.000269 0.466739 0.465185 0.466532 0.000032 0.420446 0.428332 0.421831 0.000028 0.003726 0.106325 0.020094 0.000553 0.003894 0.086984 0.018949 0.000524 0.459370 0.457902 0.458978 0.000063 0.474108 0.472467 0.474087 0.000065 0.413805 0.422744 0.415089 0.000055 0.427087 0.433919 0.428573 0.000057 1009.120000 1009.840000 1012.131600 717.375573 1017.580000 1008.210000 1013.846300 707.811801 7973.300000 7981.950000 7974.022100 1280.173072
745 0.003702 0.097376 0.019500 0.000273 0.466704 0.464912 0.466543 0.000032 0.420404 0.428158 0.421839 0.000028 0.003637 0.104542 0.020067 0.000568 0.003768 0.090210 0.018933 0.000530 0.459434 0.457360 0.458989 0.000063 0.473974 0.472463 0.474098 0.000066 0.413854 0.422078 0.415096 0.000055 0.426953 0.434238 0.428581 0.000057 1015.330000 1013.150000 1012.281567 726.656610 1015.530000 1014.220000 1013.823333 708.447298 7969.140000 7972.630000 7973.895100 1284.405001
746 0.003775 0.096827 0.019536 0.000272 0.467318 0.465296 0.466547 0.000032 0.420963 0.428449 0.421846 0.000028 0.003878 0.096082 0.020064 0.000560 0.003672 0.097572 0.019007 0.000533 0.459542 0.459021 0.458963 0.000064 0.475093 0.471571 0.474131 0.000065 0.413976 0.422727 0.415073 0.000056 0.427951 0.434171 0.428618 0.000056 1010.810000 1013.670000 1012.143200 729.391703 1017.730000 1010.970000 1013.862167 699.525380 7971.460000 7975.360000 7973.994633 1284.217952
747 0.003735 0.095477 0.019514 0.000271 0.467077 0.465596 0.466580 0.000032 0.420742 0.428584 0.421873 0.000028 0.003760 0.089204 0.020016 0.000556 0.003709 0.101750 0.019012 0.000533 0.459746 0.457795 0.458972 0.000063 0.474407 0.473397 0.474188 0.000066 0.414148 0.420936 0.415076 0.000055 0.427337 0.436232 0.428670 0.000057 1012.050000 1012.550000 1011.950567 724.513546 1017.670000 1012.340000 1013.590000 691.705448 7970.280000 7975.110000 7974.459433 1259.630340
748 0.003748 0.095887 0.019651 0.000272 0.467671 0.464286 0.466559 0.000032 0.421279 0.427446 0.421868 0.000028 0.003764 0.097669 0.020158 0.000565 0.003732 0.094104 0.019144 0.000533 0.460031 0.455076 0.458920 0.000063 0.475312 0.473497 0.474198 0.000065 0.414404 0.419335 0.415044 0.000056 0.428154 0.435558 0.428693 0.000056 1007.450000 1012.730000 1011.750600 724.851186 1018.180000 1016.210000 1013.685900 683.921174 7974.370000 7971.060000 7974.563500 1260.510035
749 0.003680 0.098715 0.019474 0.000274 0.467140 0.465150 0.466547 0.000032 0.420794 0.428506 0.421840 0.000028 0.003682 0.104537 0.019754 0.000546 0.003677 0.092893 0.019194 0.000545 0.458652 0.457901 0.458872 0.000064 0.475628 0.472399 0.474222 0.000065 0.413155 0.422565 0.414960 0.000056 0.428433 0.434448 0.428719 0.000056 1009.880000 1014.040000 1011.699933 730.369792 1019.470000 1010.280000 1013.586400 693.278079 7970.650000 7975.680000 7974.713667 1263.757368
750 0.003764 0.097929 0.019443 0.000270 0.467425 0.466114 0.466577 0.000032 0.421059 0.429296 0.421864 0.000028 0.003740 0.097373 0.019804 0.000541 0.003789 0.098486 0.019082 0.000536 0.459591 0.458747 0.458914 0.000063 0.475260 0.473481 0.474241 0.000064 0.414006 0.422609 0.415003 0.000055 0.428113 0.435982 0.428725 0.000056 1009.150000 1014.670000 1011.809300 726.737604 1018.100000 1006.910000 1013.813400 693.924190 7972.750000 7978.420000 7974.377300 1244.403453
751 0.003781 0.094288 0.019443 0.000271 0.466752 0.465542 0.466586 0.000032 0.420455 0.428417 0.421872 0.000028 0.003829 0.089743 0.019724 0.000549 0.003732 0.098834 0.019161 0.000533 0.459196 0.458020 0.458904 0.000063 0.474309 0.473065 0.474269 0.000064 0.413659 0.421192 0.414986 0.000055 0.427251 0.435642 0.428758 0.000055 1010.820000 1022.860000 1011.787400 727.728630 1018.260000 1011.160000 1013.724567 691.000898 7970.920000 7965.980000 7974.488033 1228.678331
752 0.003750 0.097262 0.019423 0.000268 0.466625 0.465785 0.466588 0.000032 0.420338 0.428933 0.421871 0.000028 0.003713 0.101217 0.019751 0.000536 0.003787 0.093307 0.019095 0.000534 0.459028 0.458253 0.458924 0.000063 0.474223 0.473317 0.474252 0.000064 0.413497 0.422550 0.415007 0.000055 0.427179 0.435316 0.428736 0.000055 1010.900000 1009.850000 1011.701233 728.685709 1019.840000 1013.920000 1013.872200 676.943237 7969.260000 7976.230000 7974.426567 1204.858493
753 0.003772 0.097602 0.019402 0.000267 0.466848 0.465005 0.466542 0.000031 0.420540 0.428264 0.421828 0.000027 0.003738 0.110866 0.019953 0.000557 0.003806 0.084337 0.018852 0.000521 0.458806 0.457065 0.458789 0.000063 0.474890 0.472944 0.474296 0.000063 0.413299 0.422445 0.414905 0.000055 0.427781 0.434083 0.428751 0.000055 1010.630000 1012.360000 1012.077900 718.372784 1018.690000 1009.110000 1014.214967 684.674170 7970.680000 7978.530000 7973.707133 1198.042249
754 0.003705 0.097143 0.019540 0.000271 0.467640 0.464693 0.466641 0.000032 0.421247 0.427938 0.421931 0.000027 0.003685 0.100967 0.020155 0.000554 0.003724 0.093320 0.018924 0.000535 0.459459 0.456045 0.458852 0.000063 0.475822 0.473341 0.474430 0.000064 0.413882 0.420537 0.414983 0.000055 0.428612 0.435339 0.428880 0.000056 1008.860000 1014.740000 1012.379600 705.782098 1017.670000 1011.070000 1014.040233 694.165191 7973.470000 7974.190000 7973.580167 1194.488991
755 0.003732 0.095564 0.019555 0.000270 0.467733 0.465409 0.466634 0.000032 0.421333 0.428425 0.421926 0.000027 0.003709 0.091780 0.020258 0.000561 0.003755 0.099348 0.018852 0.000524 0.460341 0.458505 0.458881 0.000062 0.475125 0.472313 0.474388 0.000065 0.414678 0.421833 0.415018 0.000054 0.427988 0.435017 0.428834 0.000056 1010.040000 1015.750000 1012.453667 701.547900 1017.770000 1012.220000 1013.927800 708.731435 7972.190000 7972.030000 7973.618533 1202.403886
756 0.003747 0.095256 0.019591 0.000270 0.467165 0.465819 0.466625 0.000031 0.420823 0.428763 0.421921 0.000027 0.003798 0.096029 0.020261 0.000560 0.003697 0.094482 0.018922 0.000524 0.460738 0.457698 0.458897 0.000063 0.473593 0.473940 0.474352 0.000064 0.415044 0.421531 0.415033 0.000056 0.426603 0.435995 0.428809 0.000056 1010.260000 1014.000000 1012.433233 699.356121 1013.570000 1010.800000 1013.975033 689.955870 7976.170000 7975.200000 7973.591733 1194.968898
757 0.003689 0.096128 0.019465 0.000268 0.467542 0.466316 0.466588 0.000032 0.421157 0.429297 0.421875 0.000028 0.003653 0.106085 0.020299 0.000564 0.003725 0.086171 0.018630 0.000509 0.460215 0.458278 0.458939 0.000062 0.474869 0.474354 0.474236 0.000065 0.414559 0.423059 0.415075 0.000055 0.427754 0.435536 0.428675 0.000056 1008.260000 1011.960000 1012.364667 692.096504 1017.880000 1013.010000 1013.717233 696.783515 7973.860000 7975.030000 7973.918100 1197.049535
758 0.003748 0.095035 0.019821 0.000275 0.467195 0.465636 0.466603 0.000032 0.420851 0.428576 0.421925 0.000028 0.003776 0.096802 0.020445 0.000570 0.003720 0.093268 0.019197 0.000536 0.459835 0.457914 0.458947 0.000062 0.474556 0.473359 0.474259 0.000064 0.414229 0.421803 0.415097 0.000055 0.427472 0.435350 0.428753 0.000056 1004.000000 1011.880000 1012.630200 709.212370 1017.610000 1012.020000 1013.899867 704.856360 7978.390000 7976.100000 7973.469933 1218.562126
759 0.003748 0.097111 0.019661 0.000276 0.466825 0.466112 0.466533 0.000032 0.420517 0.429212 0.421846 0.000028 0.003745 0.086298 0.020281 0.000564 0.003752 0.107923 0.019041 0.000540 0.460210 0.459440 0.458864 0.000062 0.473440 0.472784 0.474202 0.000066 0.414563 0.422126 0.415006 0.000054 0.426471 0.436298 0.428686 0.000058 1009.980000 1017.300000 1012.882700 720.474311 1016.300000 1012.010000 1013.698067 711.047901 7973.720000 7970.690000 7973.419233 1245.020085
760 0.003710 0.094360 0.019431 0.000264 0.467577 0.465302 0.466516 0.000032 0.421190 0.428208 0.421807 0.000028 0.003764 0.099946 0.020187 0.000556 0.003656 0.088774 0.018675 0.000507 0.460401 0.457966 0.458878 0.000062 0.474753 0.472639 0.474154 0.000067 0.414737 0.422164 0.415009 0.000054 0.427643 0.434252 0.428606 0.000058 1009.800000 1015.550000 1012.775700 721.663074 1014.570000 1011.760000 1013.775600 713.333392 7975.630000 7972.690000 7973.448700 1262.315937
761 0.003768 0.099117 0.019786 0.000277 0.468104 0.466277 0.466495 0.000032 0.421670 0.429561 0.421824 0.000028 0.003774 0.101554 0.020621 0.000580 0.003761 0.096681 0.018952 0.000528 0.459930 0.458801 0.458851 0.000061 0.476278 0.473752 0.474138 0.000066 0.414314 0.423076 0.415028 0.000054 0.429026 0.436045 0.428620 0.000057 1012.040000 1020.830000 1012.689833 719.980209 1016.330000 1008.180000 1013.922400 710.878439 7971.630000 7970.990000 7973.387767 1270.077591
762 0.003714 0.098100 0.019815 0.000276 0.467757 0.465192 0.466511 0.000032 0.421353 0.428483 0.421842 0.000028 0.003757 0.103815 0.020632 0.000584 0.003671 0.092385 0.018998 0.000519 0.461131 0.457020 0.458862 0.000062 0.474383 0.473365 0.474160 0.000067 0.415394 0.421700 0.415039 0.000054 0.427311 0.435267 0.428644 0.000058 1012.740000 1013.820000 1012.795100 715.144589 1020.610000 1009.910000 1013.858267 720.909185 7966.650000 7976.270000 7973.346633 1284.177134
763 0.003790 0.096755 0.019793 0.000276 0.467592 0.465388 0.466481 0.000032 0.421212 0.428525 0.421812 0.000028 0.003720 0.092374 0.020471 0.000570 0.003860 0.101135 0.019116 0.000535 0.460263 0.458470 0.458852 0.000062 0.474921 0.472306 0.474110 0.000067 0.414609 0.421860 0.415014 0.000055 0.427815 0.435189 0.428611 0.000058 1011.070000 1016.870000 1012.788467 708.688526 1015.670000 1007.770000 1013.796800 716.156059 7973.260000 7975.360000 7973.414733 1271.525009
764 0.003751 0.096166 0.019731 0.000272 0.467520 0.465787 0.466424 0.000032 0.421143 0.428825 0.421755 0.000028 0.003749 0.091433 0.020418 0.000568 0.003753 0.100899 0.019044 0.000530 0.460728 0.457929 0.458800 0.000062 0.474311 0.473646 0.474049 0.000067 0.415030 0.421279 0.414962 0.000054 0.427256 0.436371 0.428548 0.000058 1007.600000 1016.470000 1012.857800 710.666115 1015.540000 1008.110000 1013.739100 716.781750 7976.860000 7975.420000 7973.403100 1289.119718
765 0.003726 0.099373 0.019723 0.000275 0.466792 0.465773 0.466457 0.000032 0.420486 0.429133 0.421783 0.000028 0.003762 0.106450 0.020431 0.000568 0.003689 0.092296 0.019016 0.000531 0.459111 0.458314 0.458864 0.000062 0.474473 0.473231 0.474050 0.000067 0.413576 0.423128 0.415020 0.000054 0.427395 0.435138 0.428546 0.000058 1008.370000 1012.710000 1013.035500 705.155944 1019.810000 1006.360000 1013.407167 704.936826 7971.820000 7980.930000 7973.557333 1283.074052
766 0.003793 0.096401 0.019430 0.000266 0.467812 0.464643 0.466503 0.000032 0.421410 0.427819 0.421795 0.000028 0.003806 0.092240 0.020234 0.000560 0.003780 0.100563 0.018625 0.000509 0.460776 0.458286 0.458917 0.000062 0.474848 0.471000 0.474088 0.000068 0.415079 0.421681 0.415049 0.000054 0.427741 0.433956 0.428542 0.000058 1012.960000 1013.360000 1013.365767 720.889447 1017.480000 1006.700000 1013.408567 697.492480 7969.560000 7979.940000 7973.225667 1297.392357
767 0.003746 0.097059 0.019561 0.000268 0.467357 0.465351 0.466492 0.000032 0.420996 0.428522 0.421799 0.000028 0.003729 0.099598 0.020309 0.000564 0.003764 0.094519 0.018813 0.000510 0.460186 0.457497 0.458938 0.000062 0.474527 0.473204 0.474046 0.000068 0.414540 0.421707 0.415075 0.000054 0.427451 0.435336 0.428523 0.000059 1012.950000 1014.380000 1013.257967 719.699454 1016.120000 1011.040000 1013.628400 691.620327 7970.930000 7974.580000 7973.113633 1282.538324
768 0.003689 0.096801 0.019773 0.000277 0.467670 0.465348 0.466453 0.000033 0.421271 0.428493 0.421785 0.000029 0.003728 0.098521 0.020495 0.000580 0.003650 0.095082 0.019052 0.000526 0.459715 0.457690 0.458999 0.000063 0.475624 0.473005 0.473907 0.000068 0.414117 0.421773 0.415149 0.000055 0.428426 0.435213 0.428421 0.000059 1012.710000 1016.140000 1013.485800 716.870830 1018.420000 1008.410000 1013.472300 698.159306 7968.870000 7975.450000 7973.041900 1290.268290
769 0.003746 0.096949 0.019777 0.000272 0.467409 0.464700 0.466539 0.000033 0.421043 0.427925 0.421863 0.000028 0.003727 0.100644 0.020411 0.000563 0.003765 0.093255 0.019144 0.000535 0.460151 0.456395 0.459076 0.000063 0.474668 0.473004 0.474002 0.000068 0.414509 0.420820 0.415209 0.000055 0.427577 0.435029 0.428517 0.000059 1013.440000 1010.380000 1013.693800 709.530090 1014.140000 1006.520000 1013.325200 689.546087 7972.420000 7983.100000 7972.981000 1296.384281
770 0.003743 0.096982 0.019669 0.000275 0.467769 0.465518 0.466547 0.000032 0.421367 0.428665 0.421859 0.000028 0.003713 0.097097 0.020447 0.000572 0.003773 0.096867 0.018891 0.000529 0.460184 0.458520 0.459113 0.000062 0.475355 0.472516 0.473981 0.000068 0.414537 0.422378 0.415246 0.000054 0.428196 0.434951 0.428472 0.000059 1015.420000 1022.260000 1013.651900 715.603058 1013.610000 1007.800000 1013.594100 690.139867 7970.970000 7969.940000 7972.754000 1309.752239
771 0.003712 0.096133 0.019676 0.000271 0.468291 0.466062 0.466637 0.000033 0.421833 0.429069 0.421940 0.000028 0.003708 0.096173 0.020315 0.000560 0.003716 0.096093 0.019037 0.000532 0.461301 0.458401 0.459235 0.000062 0.475281 0.473724 0.474038 0.000068 0.415542 0.422178 0.415343 0.000054 0.428124 0.435961 0.428538 0.000059 1012.430000 1015.460000 1013.823467 715.547236 1015.140000 1011.580000 1013.605633 702.584686 7972.430000 7972.960000 7972.570900 1334.274712
772 0.003754 0.095585 0.019615 0.000270 0.467687 0.465831 0.466612 0.000033 0.421294 0.428807 0.421913 0.000029 0.003792 0.096236 0.020392 0.000571 0.003716 0.094933 0.018838 0.000514 0.460971 0.458757 0.459229 0.000062 0.474403 0.472906 0.473996 0.000069 0.415253 0.422505 0.415345 0.000055 0.427334 0.435109 0.428480 0.000059 1018.080000 1012.910000 1013.973033 716.520257 1018.270000 1011.330000 1013.379000 694.188304 7963.650000 7975.760000 7972.647967 1331.767710
773 0.003757 0.096602 0.019688 0.000274 0.467328 0.466465 0.466652 0.000033 0.420971 0.429479 0.421956 0.000029 0.003698 0.097577 0.020404 0.000570 0.003816 0.095627 0.018973 0.000527 0.460571 0.459748 0.459292 0.000062 0.474086 0.473182 0.474012 0.000070 0.414884 0.423531 0.415403 0.000054 0.427059 0.435426 0.428508 0.000060 1013.560000 1016.180000 1014.138200 718.441425 1015.160000 1011.110000 1013.089367 687.242925 7971.280000 7972.710000 7972.772433 1338.302427
774 0.003741 0.095653 0.019722 0.000269 0.466123 0.465198 0.466639 0.000033 0.419885 0.428244 0.421947 0.000028 0.003746 0.100749 0.020414 0.000561 0.003735 0.090557 0.019030 0.000519 0.457802 0.457306 0.459241 0.000062 0.474444 0.473090 0.474036 0.000068 0.412396 0.421650 0.415359 0.000054 0.427373 0.434837 0.428535 0.000059 1013.570000 1017.540000 1014.416867 715.161599 1013.070000 1012.850000 1013.120333 685.340373 7973.360000 7969.610000 7972.462800 1329.821087
775 0.003684 0.098061 0.019630 0.000267 0.467501 0.465666 0.466582 0.000034 0.421119 0.428906 0.421887 0.000029 0.003672 0.099441 0.020215 0.000544 0.003697 0.096681 0.019046 0.000524 0.460549 0.457735 0.459235 0.000063 0.474453 0.473597 0.473930 0.000070 0.414861 0.421906 0.415333 0.000055 0.427378 0.435905 0.428441 0.000060 1012.510000 1014.090000 1014.286467 726.112069 1013.350000 1010.920000 1013.027567 692.000730 7974.140000 7974.990000 7972.685967 1364.115662
776 0.003730 0.094711 0.019703 0.000270 0.466980 0.464505 0.466576 0.000033 0.420655 0.427525 0.421889 0.000029 0.003773 0.096761 0.020337 0.000558 0.003686 0.092661 0.019069 0.000528 0.459872 0.457097 0.459260 0.000062 0.474087 0.471912 0.473893 0.000070 0.414262 0.421063 0.415368 0.000054 0.427047 0.433987 0.428410 0.000060 1017.170000 1010.660000 1014.287300 724.794257 1017.320000 1007.550000 1013.035633 714.737950 7965.510000 7981.790000 7972.677067 1382.365869
777 0.003725 0.096266 0.019536 0.000266 0.466836 0.464571 0.466641 0.000033 0.420525 0.427741 0.421931 0.000029 0.003680 0.103611 0.020104 0.000546 0.003769 0.088919 0.018969 0.000517 0.459168 0.457186 0.459243 0.000063 0.474504 0.471957 0.474039 0.000069 0.413619 0.421828 0.415329 0.000055 0.427430 0.433653 0.428532 0.000059 1015.560000 1017.920000 1014.567533 730.501177 1015.050000 1006.130000 1012.999600 725.743830 7969.390000 7975.950000 7972.432867 1403.860326
778 0.003719 0.096624 0.019552 0.000268 0.466801 0.464846 0.466579 0.000034 0.420493 0.428023 0.421876 0.000029 0.003715 0.107756 0.020358 0.000564 0.003723 0.085493 0.018745 0.000508 0.459835 0.457252 0.459233 0.000063 0.473767 0.472439 0.473925 0.000070 0.414223 0.422302 0.415345 0.000055 0.426763 0.433744 0.428407 0.000060 1011.460000 1018.350000 1014.655667 719.307868 1016.840000 1009.020000 1012.947433 723.427145 7971.700000 7972.630000 7972.396900 1389.936301
779 0.003732 0.097571 0.019659 0.000274 0.466691 0.465985 0.466516 0.000034 0.420396 0.429144 0.421830 0.000029 0.003738 0.096367 0.020131 0.000550 0.003727 0.098775 0.019187 0.000544 0.458979 0.459397 0.459170 0.000063 0.474404 0.472573 0.473862 0.000070 0.413455 0.423094 0.415266 0.000055 0.427336 0.435193 0.428395 0.000061 1014.660000 1013.120000 1014.538467 719.630144 1016.560000 1005.820000 1012.828233 722.070199 7968.780000 7981.060000 7972.633300 1396.008095
780 0.003726 0.096328 0.019716 0.000272 0.466785 0.465046 0.466503 0.000034 0.420479 0.428174 0.421825 0.000029 0.003817 0.104657 0.020397 0.000566 0.003636 0.087998 0.019035 0.000529 0.460149 0.458023 0.459131 0.000064 0.473421 0.472068 0.473875 0.000070 0.414516 0.422687 0.415258 0.000056 0.426442 0.433661 0.428391 0.000061 1012.620000 1016.350000 1014.858067 714.560329 1016.350000 1008.090000 1012.678867 732.600111 7971.030000 7975.560000 7972.463067 1381.515088
781 0.003755 0.099004 0.019886 0.000274 0.467191 0.465713 0.466502 0.000033 0.420848 0.429042 0.421841 0.000029 0.003725 0.109049 0.020765 0.000580 0.003785 0.088960 0.019006 0.000525 0.460631 0.457751 0.459150 0.000064 0.473752 0.473675 0.473855 0.000070 0.414941 0.422881 0.415311 0.000055 0.426755 0.435204 0.428370 0.000061 1009.820000 1017.110000 1014.914567 713.972738 1019.450000 1006.030000 1012.762167 734.329903 7970.730000 7976.860000 7972.323267 1378.672868
782 0.003695 0.097766 0.019841 0.000278 0.467617 0.464467 0.466497 0.000034 0.421225 0.427797 0.421832 0.000030 0.003662 0.101599 0.020693 0.000583 0.003727 0.093932 0.018990 0.000534 0.460941 0.456069 0.459163 0.000063 0.474294 0.472865 0.473832 0.000072 0.415213 0.420622 0.415316 0.000055 0.427237 0.434971 0.428348 0.000063 1009.450000 1015.740000 1015.112967 704.213280 1015.330000 1004.860000 1012.544400 730.550836 7975.220000 7979.400000 7972.342633 1347.399134
783 0.003736 0.097306 0.019661 0.000277 0.467415 0.465824 0.466398 0.000033 0.421047 0.428973 0.421724 0.000029 0.003722 0.106988 0.020530 0.000582 0.003751 0.087624 0.018792 0.000522 0.460023 0.458605 0.459131 0.000063 0.474807 0.473044 0.473665 0.000069 0.414393 0.423444 0.415271 0.000055 0.427701 0.434502 0.428178 0.000060 1012.470000 1014.400000 1015.055800 701.768800 1018.020000 1008.040000 1012.768033 728.699191 7969.510000 7977.560000 7972.176167 1354.820994
784 0.003735 0.096924 0.019600 0.000270 0.467116 0.464606 0.466356 0.000034 0.420778 0.427837 0.421681 0.000029 0.003743 0.098130 0.020166 0.000555 0.003727 0.095718 0.019033 0.000531 0.460651 0.458155 0.459164 0.000063 0.473582 0.471056 0.473548 0.000070 0.414960 0.422153 0.415264 0.000054 0.426596 0.433522 0.428097 0.000061 1012.150000 1018.270000 1014.726400 702.666595 1013.300000 1010.950000 1012.841533 726.269724 7974.550000 7970.780000 7972.432067 1350.191761
785 0.003745 0.097802 0.019706 0.000274 0.468318 0.465615 0.466362 0.000034 0.421861 0.428833 0.421696 0.000029 0.003746 0.109474 0.020513 0.000579 0.003744 0.086131 0.018898 0.000519 0.461737 0.459333 0.459168 0.000063 0.474900 0.471896 0.473556 0.000070 0.415938 0.424347 0.415303 0.000056 0.427784 0.433319 0.428090 0.000060 1012.130000 1015.980000 1014.441533 708.703554 1016.930000 1006.120000 1012.605033 720.045060 7970.940000 7977.900000 7972.953433 1332.229459
786 0.003752 0.099904 0.019735 0.000277 0.467124 0.465392 0.466373 0.000034 0.420787 0.428844 0.421709 0.000029 0.003801 0.100155 0.020316 0.000559 0.003703 0.099654 0.019154 0.000538 0.460250 0.459459 0.459243 0.000063 0.473998 0.471325 0.473502 0.000070 0.414605 0.423529 0.415351 0.000055 0.426968 0.434158 0.428067 0.000061 1011.770000 1018.840000 1014.200167 699.781030 1015.640000 1012.100000 1012.488200 730.012349 7972.590000 7969.060000 7973.311633 1327.614776
787 0.003708 0.098334 0.019894 0.000275 0.467784 0.465029 0.466314 0.000034 0.421377 0.428359 0.421672 0.000029 0.003741 0.099774 0.020589 0.000568 0.003674 0.096894 0.019198 0.000536 0.461247 0.457564 0.459217 0.000063 0.474322 0.472494 0.473411 0.000071 0.415496 0.421785 0.415354 0.000055 0.427257 0.434934 0.427989 0.000061 1011.240000 1012.940000 1014.404767 688.886354 1014.040000 1006.360000 1012.713333 720.804047 7974.720000 7980.700000 7972.881900 1282.672056
788 0.003778 0.100404 0.019831 0.000275 0.467606 0.464980 0.466338 0.000034 0.421224 0.428522 0.421687 0.000030 0.003744 0.103920 0.020484 0.000571 0.003813 0.096888 0.019178 0.000533 0.460807 0.457658 0.459331 0.000063 0.474406 0.472301 0.473344 0.000072 0.415101 0.422284 0.415447 0.000055 0.427346 0.434760 0.427927 0.000062 1013.940000 1016.270000 1014.572200 685.527582 1012.500000 1014.520000 1012.383733 718.139555 7973.560000 7969.210000 7973.044067 1275.729486
789 0.003686 0.097955 0.019740 0.000277 0.467044 0.466245 0.466359 0.000034 0.420708 0.429416 0.421697 0.000029 0.003793 0.103227 0.020374 0.000572 0.003578 0.092683 0.019105 0.000539 0.461786 0.459871 0.459373 0.000062 0.472302 0.472618 0.473345 0.000071 0.415987 0.424207 0.415473 0.000055 0.425429 0.434625 0.427921 0.000061 1018.710000 1017.360000 1014.626367 675.713743 1008.480000 1010.070000 1012.279533 738.356406 7972.810000 7972.570000 7973.094100 1293.667072
790 0.003775 0.095532 0.019648 0.000275 0.467692 0.464884 0.466348 0.000034 0.421300 0.427949 0.421678 0.000029 0.003713 0.089362 0.020181 0.000553 0.003837 0.101702 0.019115 0.000548 0.461144 0.458495 0.459350 0.000063 0.474240 0.471274 0.473346 0.000071 0.415401 0.421581 0.415433 0.000055 0.427200 0.434316 0.427923 0.000061 1016.920000 1015.450000 1014.592800 681.400733 1012.290000 1010.950000 1011.878400 745.774610 7970.790000 7973.600000 7973.528800 1286.976763
791 0.003748 0.093616 0.019389 0.000265 0.467003 0.465824 0.466340 0.000033 0.420677 0.428603 0.421645 0.000029 0.003813 0.095407 0.020026 0.000548 0.003683 0.091825 0.018752 0.000521 0.460974 0.459300 0.459379 0.000062 0.473031 0.472349 0.473302 0.000071 0.415258 0.422911 0.415444 0.000054 0.426097 0.434296 0.427847 0.000061 1018.510000 1017.390000 1014.793667 683.246184 1014.230000 1010.080000 1011.539600 761.224301 7967.260000 7972.530000 7973.666733 1275.173518
792 0.003760 0.097916 0.019470 0.000272 0.467263 0.465339 0.466367 0.000034 0.420913 0.428597 0.421678 0.000029 0.003711 0.101759 0.020162 0.000572 0.003810 0.094073 0.018777 0.000520 0.459954 0.457969 0.459427 0.000063 0.474573 0.472709 0.473308 0.000071 0.414330 0.422348 0.415500 0.000055 0.427497 0.434845 0.427855 0.000060 1017.600000 1016.690000 1014.822900 695.627762 1010.580000 1006.280000 1011.359600 769.517852 7971.820000 7977.030000 7973.817500 1302.647059
793 0.003743 0.096006 0.019430 0.000267 0.467687 0.465763 0.466416 0.000033 0.421293 0.428788 0.421717 0.000029 0.003739 0.099768 0.020057 0.000556 0.003746 0.092244 0.018804 0.000520 0.459968 0.458774 0.459349 0.000063 0.475407 0.472753 0.473483 0.000070 0.414345 0.422873 0.415420 0.000055 0.428241 0.434702 0.428015 0.000060 1019.610000 1022.250000 1014.790167 685.834291 1010.150000 1009.310000 1011.533733 765.496274 7970.240000 7968.440000 7973.676100 1302.361242
794 0.003694 0.096400 0.019488 0.000270 0.466562 0.466402 0.466361 0.000033 0.420275 0.429402 0.421674 0.000029 0.003700 0.107586 0.020246 0.000571 0.003689 0.085215 0.018731 0.000514 0.459098 0.460499 0.459284 0.000063 0.474025 0.472305 0.473438 0.000070 0.413558 0.425208 0.415381 0.000055 0.426992 0.433596 0.427967 0.000060 1014.280000 1018.960000 1014.601700 679.473096 1015.700000 1009.640000 1011.109533 761.657439 7970.020000 7971.400000 7974.288767 1290.267473
795 0.003750 0.095639 0.019488 0.000269 0.467873 0.464778 0.466353 0.000033 0.421461 0.427864 0.421666 0.000029 0.003836 0.103040 0.020214 0.000557 0.003665 0.088239 0.018763 0.000518 0.460927 0.456925 0.459274 0.000064 0.474819 0.472631 0.473431 0.000069 0.415218 0.421537 0.415368 0.000055 0.427703 0.434192 0.427964 0.000060 1016.090000 1016.570000 1014.552500 681.956121 1009.420000 1007.520000 1010.935833 761.026031 7974.490000 7975.910000 7974.511667 1276.084847
796 0.003758 0.097166 0.019515 0.000273 0.466814 0.465097 0.466406 0.000033 0.420509 0.428304 0.421717 0.000028 0.003734 0.097187 0.020142 0.000564 0.003781 0.097144 0.018888 0.000526 0.460907 0.458021 0.459351 0.000063 0.472722 0.472173 0.473461 0.000068 0.415190 0.421937 0.415430 0.000054 0.425827 0.434670 0.428004 0.000059 1013.840000 1014.780000 1014.409333 696.716758 1012.450000 1000.000000 1010.680267 746.793801 7973.710000 7985.220000 7974.910400 1265.598062
797 0.003754 0.096386 0.019450 0.000272 0.466780 0.465377 0.466413 0.000033 0.420477 0.428478 0.421717 0.000029 0.003807 0.097196 0.019937 0.000552 0.003700 0.095577 0.018964 0.000539 0.460162 0.457966 0.459336 0.000063 0.473398 0.472789 0.473490 0.000069 0.414527 0.421889 0.415396 0.000055 0.426428 0.435068 0.428037 0.000060 1012.610000 1011.590000 1014.489900 695.966942 1016.330000 1010.040000 1010.553333 740.543925 7971.060000 7978.370000 7974.956767 1233.669878
798 0.003733 0.096113 0.019362 0.000264 0.467326 0.465292 0.466457 0.000033 0.420967 0.428374 0.421747 0.000029 0.003721 0.097331 0.019900 0.000543 0.003745 0.094895 0.018824 0.000521 0.460855 0.459193 0.459461 0.000062 0.473797 0.471391 0.473453 0.000070 0.415141 0.423007 0.415505 0.000054 0.426792 0.433741 0.427990 0.000060 1009.080000 1014.580000 1014.754433 696.504488 1015.680000 1011.230000 1010.395700 751.254913 7975.240000 7974.190000 7974.849867 1226.046854
799 0.003701 0.097670 0.019560 0.000274 0.467127 0.466197 0.466434 0.000033 0.420784 0.429345 0.421747 0.000029 0.003585 0.094584 0.020287 0.000567 0.003818 0.100757 0.018834 0.000527 0.459064 0.459836 0.459447 0.000063 0.475190 0.472559 0.473422 0.000069 0.413516 0.423311 0.415531 0.000055 0.428053 0.435379 0.427963 0.000060 1012.160000 1017.290000 1014.444233 710.438975 1013.570000 1011.540000 1010.495133 748.955403 7974.270000 7971.170000 7975.060633 1220.151009
800 0.003744 0.098615 0.019322 0.000269 0.467411 0.465409 0.466369 0.000033 0.421044 0.428730 0.421664 0.000029 0.003694 0.093781 0.019873 0.000543 0.003793 0.103450 0.018771 0.000527 0.460946 0.458095 0.459391 0.000062 0.473876 0.472724 0.473347 0.000070 0.415221 0.421664 0.415439 0.000054 0.426868 0.435796 0.427890 0.000060 1014.800000 1015.230000 1014.157333 716.253581 1014.680000 1003.410000 1010.688067 745.344578 7970.520000 7981.360000 7975.154600 1219.632011
801 0.003699 0.095698 0.019350 0.000270 0.467154 0.464753 0.466355 0.000033 0.420809 0.427847 0.421654 0.000029 0.003655 0.099770 0.019863 0.000559 0.003744 0.091626 0.018837 0.000529 0.459840 0.458344 0.459322 0.000062 0.474468 0.471161 0.473387 0.000071 0.414222 0.422487 0.415376 0.000054 0.427396 0.433207 0.427932 0.000061 1013.630000 1020.160000 1013.629600 713.687735 1013.090000 1003.620000 1010.750733 746.779266 7973.280000 7976.220000 7975.619667 1215.457826
802 0.003741 0.095741 0.019207 0.000264 0.467675 0.465519 0.466375 0.000033 0.421281 0.428541 0.421658 0.000028 0.003712 0.099598 0.019809 0.000553 0.003769 0.091885 0.018604 0.000512 0.460034 0.458117 0.459373 0.000062 0.475315 0.472921 0.473377 0.000070 0.414402 0.422265 0.415416 0.000054 0.428160 0.434817 0.427900 0.000060 1013.200000 1016.800000 1013.413367 725.535177 1015.480000 1003.800000 1010.934200 749.226453 7971.320000 7979.400000 7975.652433 1256.361023
803 0.003711 0.095504 0.019324 0.000265 0.467591 0.465570 0.466379 0.000033 0.421203 0.428563 0.421674 0.000028 0.003704 0.096025 0.019804 0.000543 0.003719 0.094983 0.018844 0.000527 0.460477 0.458612 0.459318 0.000063 0.474704 0.472527 0.473440 0.000070 0.414800 0.422353 0.415367 0.000054 0.427606 0.434773 0.427980 0.000061 1014.020000 1011.710000 1013.622867 734.460970 1014.430000 1005.230000 1011.026633 749.466250 7971.550000 7983.060000 7975.350500 1255.719179
804 0.003743 0.098431 0.019430 0.000270 0.466430 0.465277 0.466396 0.000033 0.420162 0.428592 0.421699 0.000028 0.003780 0.095772 0.019858 0.000552 0.003706 0.101089 0.019002 0.000536 0.458615 0.459307 0.459351 0.000062 0.474245 0.471246 0.473441 0.000068 0.413132 0.422954 0.415402 0.000054 0.427191 0.434230 0.427997 0.000059 1011.890000 1020.770000 1013.874800 744.576951 1011.560000 1007.170000 1010.705933 749.456265 7976.550000 7972.060000 7975.419267 1271.342102
805 0.003736 0.097583 0.019547 0.000273 0.466537 0.464774 0.466440 0.000033 0.420257 0.428054 0.421750 0.000029 0.003667 0.093243 0.019742 0.000545 0.003805 0.101924 0.019352 0.000554 0.459168 0.459272 0.459383 0.000063 0.473905 0.470275 0.473496 0.000069 0.413618 0.422669 0.415419 0.000055 0.426895 0.433440 0.428081 0.000060 1008.560000 1015.190000 1014.075800 730.709998 1013.630000 1006.640000 1010.681633 749.929001 7977.810000 7978.170000 7975.242567 1253.119297
806 0.003723 0.096778 0.019419 0.000269 0.467241 0.464055 0.466385 0.000033 0.420889 0.427327 0.421689 0.000028 0.003750 0.099157 0.019579 0.000533 0.003696 0.094399 0.019260 0.000543 0.460403 0.457080 0.459253 0.000063 0.474079 0.471029 0.473517 0.000068 0.414738 0.421288 0.415286 0.000055 0.427040 0.433366 0.428091 0.000059 1013.410000 1018.450000 1014.283133 710.116868 1010.290000 1007.910000 1010.736800 746.379859 7976.300000 7973.640000 7974.980067 1213.394627
807 0.003701 0.094396 0.019337 0.000263 0.467418 0.465764 0.466424 0.000033 0.421046 0.428627 0.421715 0.000028 0.003727 0.094331 0.019548 0.000516 0.003675 0.094462 0.019125 0.000532 0.460473 0.459468 0.459300 0.000062 0.474363 0.472060 0.473548 0.000068 0.414798 0.422954 0.415325 0.000054 0.427294 0.434300 0.428106 0.000059 1015.930000 1021.810000 1014.412033 716.751786 1015.120000 1006.810000 1010.533967 735.304454 7968.950000 7971.380000 7975.054000 1192.102637
808 0.003724 0.098196 0.019510 0.000271 0.467788 0.464929 0.466443 0.000032 0.421382 0.428256 0.421750 0.000028 0.003747 0.095440 0.019862 0.000545 0.003701 0.100953 0.019158 0.000531 0.461065 0.457684 0.459341 0.000062 0.474512 0.472173 0.473545 0.000067 0.415333 0.421460 0.415393 0.000054 0.427431 0.435051 0.428107 0.000058 1013.520000 1017.740000 1014.648267 719.934529 1012.270000 1005.940000 1010.274933 720.474217 7974.210000 7976.320000 7975.076800 1171.272039
809 0.003756 0.093676 0.019404 0.000264 0.467445 0.465794 0.466498 0.000032 0.421076 0.428582 0.421789 0.000028 0.003811 0.092835 0.019845 0.000537 0.003701 0.094517 0.018963 0.000522 0.460470 0.458023 0.459390 0.000062 0.474420 0.473565 0.473606 0.000068 0.414804 0.421504 0.415436 0.000054 0.427348 0.435660 0.428142 0.000058 1010.960000 1019.720000 1014.406633 720.064898 1013.200000 1005.550000 1010.149200 713.244799 7975.840000 7974.730000 7975.444167 1174.965388
810 0.003684 0.096235 0.019418 0.000269 0.467491 0.465105 0.466501 0.000032 0.421110 0.428218 0.421793 0.000028 0.003642 0.099647 0.019904 0.000557 0.003726 0.092822 0.018933 0.000525 0.459982 0.458294 0.459368 0.000061 0.475000 0.471917 0.473634 0.000068 0.414348 0.422429 0.415422 0.000053 0.427873 0.434007 0.428164 0.000059 1015.610000 1018.220000 1014.301933 730.939409 1011.790000 1010.870000 1010.191733 707.606251 7972.600000 7970.910000 7975.506333 1184.960469
811 0.003764 0.095543 0.019441 0.000268 0.466715 0.464589 0.466504 0.000032 0.420420 0.427684 0.421798 0.000028 0.003768 0.091331 0.019751 0.000532 0.003759 0.099755 0.019132 0.000538 0.459683 0.458660 0.459362 0.000061 0.473748 0.470518 0.473647 0.000067 0.414091 0.421927 0.415401 0.000053 0.426749 0.433442 0.428195 0.000058 1010.600000 1017.420000 1014.178100 731.869940 1016.300000 1008.270000 1009.821367 694.492632 7973.100000 7974.310000 7976.000533 1172.682801
812 0.003682 0.099254 0.019382 0.000271 0.466729 0.464373 0.466508 0.000032 0.420424 0.427861 0.421795 0.000028 0.003644 0.105062 0.019746 0.000554 0.003720 0.093445 0.019019 0.000527 0.460135 0.456785 0.459322 0.000061 0.473323 0.471961 0.473694 0.000067 0.414486 0.421613 0.415365 0.000053 0.426363 0.434109 0.428226 0.000058 1013.420000 1016.260000 1014.065067 731.346496 1013.790000 1007.570000 1009.499500 683.405663 7972.790000 7976.170000 7976.435433 1150.570605
813 0.003743 0.098325 0.019287 0.000269 0.466959 0.465203 0.466528 0.000032 0.420638 0.428515 0.421803 0.000028 0.003741 0.097941 0.019645 0.000536 0.003745 0.098710 0.018929 0.000534 0.460091 0.458216 0.459379 0.000062 0.473827 0.472189 0.473676 0.000067 0.414456 0.422189 0.415405 0.000054 0.426819 0.434841 0.428201 0.000058 1014.340000 1013.820000 1014.569667 728.890499 1014.090000 1004.590000 1009.292467 673.033595 7971.570000 7981.590000 7976.137867 1123.276029
814 0.003705 0.096890 0.019410 0.000271 0.467456 0.466155 0.466540 0.000032 0.421081 0.429229 0.421827 0.000028 0.003708 0.094873 0.019714 0.000537 0.003702 0.098907 0.019105 0.000534 0.460981 0.458664 0.459449 0.000061 0.473931 0.473646 0.473632 0.000068 0.415254 0.422285 0.415476 0.000053 0.426908 0.436172 0.428179 0.000059 1009.220000 1020.650000 1014.788600 726.171883 1012.400000 1009.540000 1009.431467 686.997358 7978.380000 7969.810000 7975.779933 1145.557081
815 0.003767 0.098848 0.019344 0.000270 0.467141 0.465317 0.466550 0.000033 0.420804 0.428670 0.421829 0.000028 0.003863 0.096643 0.019845 0.000552 0.003672 0.101053 0.018844 0.000525 0.460465 0.458080 0.459478 0.000061 0.473817 0.472554 0.473622 0.000068 0.414805 0.421937 0.415514 0.000053 0.426802 0.435404 0.428144 0.000059 1015.370000 1019.060000 1015.178800 722.751761 1010.970000 1001.920000 1009.001767 679.534193 7973.660000 7979.020000 7975.819433 1135.961209
816 0.003720 0.096214 0.019271 0.000267 0.466902 0.465539 0.466628 0.000032 0.420584 0.428607 0.421892 0.000028 0.003760 0.095611 0.019655 0.000537 0.003679 0.096817 0.018887 0.000530 0.459371 0.458230 0.459581 0.000060 0.474433 0.472848 0.473674 0.000068 0.413809 0.421968 0.415589 0.000052 0.427358 0.435245 0.428195 0.000059 1013.920000 1019.250000 1015.456200 733.360605 1011.700000 1003.000000 1008.770000 681.119773 7974.380000 7977.750000 7975.773800 1142.886764
817 0.003741 0.095431 0.019296 0.000266 0.467267 0.466147 0.466620 0.000033 0.420914 0.429076 0.421888 0.000029 0.003777 0.102176 0.019611 0.000542 0.003706 0.088687 0.018981 0.000521 0.460044 0.459002 0.459538 0.000060 0.474490 0.473293 0.473703 0.000070 0.414417 0.423319 0.415545 0.000053 0.427412 0.434832 0.428231 0.000060 1010.840000 1018.770000 1015.532967 726.235571 1014.380000 1007.350000 1008.567767 691.338899 7974.780000 7973.880000 7975.899267 1158.080345
818 0.003716 0.094370 0.019237 0.000265 0.466914 0.465889 0.466543 0.000032 0.420594 0.428737 0.421812 0.000028 0.003734 0.095077 0.019522 0.000527 0.003698 0.093664 0.018952 0.000530 0.460605 0.458599 0.459447 0.000061 0.473222 0.473178 0.473639 0.000067 0.414918 0.422247 0.415454 0.000053 0.426270 0.435227 0.428171 0.000058 1012.750000 1016.830000 1015.495700 722.557336 1012.160000 1006.220000 1008.693933 699.337783 7975.090000 7976.950000 7975.810367 1163.908976
819 0.003712 0.093529 0.019294 0.000263 0.467320 0.466018 0.466544 0.000033 0.420959 0.428769 0.421819 0.000028 0.003746 0.104228 0.019822 0.000550 0.003678 0.082830 0.018766 0.000507 0.460311 0.459288 0.459455 0.000061 0.474328 0.472747 0.473633 0.000068 0.414655 0.423782 0.415491 0.000054 0.427263 0.433756 0.428147 0.000058 1015.430000 1014.420000 1015.711200 732.104368 1015.790000 998.700000 1008.732067 712.098378 7968.780000 7986.880000 7975.556733 1178.244764
820 0.003697 0.097752 0.019415 0.000267 0.466976 0.465321 0.466507 0.000033 0.420648 0.428564 0.421798 0.000029 0.003647 0.094143 0.019664 0.000527 0.003747 0.101361 0.019166 0.000538 0.460285 0.458970 0.459411 0.000062 0.473666 0.471672 0.473604 0.000068 0.414621 0.422487 0.415436 0.000054 0.426674 0.434641 0.428160 0.000059 1013.530000 1016.550000 1015.824400 732.990756 1014.160000 1003.990000 1008.942467 710.392108 7972.310000 7979.460000 7975.233133 1181.331623
821 0.003742 0.096410 0.019592 0.000273 0.466896 0.464535 0.466456 0.000033 0.420581 0.427722 0.421770 0.000028 0.003818 0.097850 0.020138 0.000559 0.003665 0.094969 0.019046 0.000526 0.459768 0.456253 0.459438 0.000061 0.474025 0.472817 0.473475 0.000069 0.414173 0.420413 0.415508 0.000053 0.426989 0.435032 0.428032 0.000059 1013.060000 1016.240000 1015.726667 719.999986 1010.600000 1008.020000 1009.031467 716.238710 7976.340000 7975.740000 7975.241867 1177.277819
822 0.003608 0.096153 0.019382 0.000266 0.467012 0.464653 0.466507 0.000033 0.420672 0.427803 0.421794 0.000029 0.003730 0.099509 0.019862 0.000539 0.003486 0.092798 0.018903 0.000525 0.459724 0.458741 0.459570 0.000061 0.474301 0.470564 0.473444 0.000071 0.414125 0.422818 0.415599 0.000053 0.427219 0.432787 0.427990 0.000061 1013.880000 1016.710000 1015.569200 722.937847 1011.580000 1004.610000 1008.944500 718.812012 7974.540000 7978.680000 7975.486300 1193.009743
823 0.003473 0.094895 0.019403 0.000266 0.466665 0.464800 0.466504 0.000033 0.420346 0.427810 0.421794 0.000029 0.003728 0.091382 0.019885 0.000534 0.003217 0.098409 0.018921 0.000526 0.459575 0.458677 0.459518 0.000061 0.473755 0.470924 0.473491 0.000070 0.413990 0.421948 0.415555 0.000054 0.426701 0.433672 0.428034 0.000060 1011.220000 1011.840000 1015.506367 732.624203 1008.440000 1002.920000 1008.960500 712.638437 7980.340000 7985.240000 7975.533133 1199.658746
824 0.003502 0.097402 0.019438 0.000271 0.467510 0.464394 0.466488 0.000033 0.421110 0.427695 0.421783 0.000029 0.003654 0.105238 0.020218 0.000571 0.003350 0.089566 0.018658 0.000514 0.459365 0.457103 0.459551 0.000062 0.475655 0.471684 0.473426 0.000070 0.413794 0.421916 0.415617 0.000054 0.428425 0.433473 0.427949 0.000060 1010.350000 1017.580000 1015.578200 724.636868 1013.020000 1001.580000 1008.655433 714.609740 7976.630000 7980.840000 7975.766367 1200.270177
825 0.003413 0.096539 0.019256 0.000262 0.467640 0.465453 0.466500 0.000033 0.421218 0.428562 0.421775 0.000029 0.003561 0.098897 0.020030 0.000559 0.003264 0.094182 0.018481 0.000497 0.460583 0.457918 0.459501 0.000061 0.474698 0.472989 0.473499 0.000070 0.414881 0.422016 0.415553 0.000053 0.427555 0.435108 0.427997 0.000060 1014.880000 1015.780000 1015.576933 719.523876 1008.780000 1006.820000 1008.426867 708.098856 7976.340000 7977.400000 7975.996200 1192.614464
826 0.003430 0.093935 0.019339 0.000268 0.467567 0.464795 0.466546 0.000033 0.421153 0.427709 0.421825 0.000029 0.003893 0.100398 0.019964 0.000549 0.002966 0.087472 0.018714 0.000523 0.460960 0.458088 0.459547 0.000062 0.474174 0.471501 0.473545 0.000070 0.415253 0.422319 0.415589 0.000054 0.427053 0.433098 0.428062 0.000059 1015.350000 1014.060000 1015.695733 717.075614 1008.790000 1008.970000 1008.170800 709.509146 7975.860000 7976.970000 7976.133467 1206.760799
827 0.003353 0.094295 0.019341 0.000268 0.467203 0.465452 0.466626 0.000034 0.420818 0.428336 0.421898 0.000029 0.003762 0.103123 0.020087 0.000549 0.002943 0.085467 0.018595 0.000519 0.459819 0.459187 0.459634 0.000063 0.474587 0.471718 0.473619 0.000070 0.414213 0.423580 0.415679 0.000054 0.427423 0.433093 0.428116 0.000060 1014.950000 1014.080000 1015.766667 723.582736 1010.030000 1007.890000 1008.112467 710.032041 7975.020000 7978.030000 7976.120867 1210.326383
828 0.003329 0.094904 0.019254 0.000269 0.467271 0.464865 0.466623 0.000033 0.420877 0.427869 0.421886 0.000029 0.003694 0.090213 0.019919 0.000546 0.002965 0.099594 0.018590 0.000541 0.460066 0.458394 0.459560 0.000063 0.474476 0.471336 0.473685 0.000070 0.414429 0.421576 0.415596 0.000055 0.427325 0.434162 0.428176 0.000060 1013.810000 1018.700000 1015.670700 718.648376 1011.470000 1004.930000 1008.028833 696.402025 7974.720000 7976.370000 7976.300467 1172.221899
829 0.003324 0.097501 0.019031 0.000272 0.466932 0.466127 0.466672 0.000033 0.420571 0.429265 0.421908 0.000029 0.003731 0.098981 0.019692 0.000542 0.002917 0.096020 0.018370 0.000537 0.460212 0.458504 0.459492 0.000062 0.473653 0.473751 0.473851 0.000069 0.414564 0.422551 0.415512 0.000054 0.426579 0.435978 0.428303 0.000060 1018.810000 1020.950000 1015.391733 727.395951 1007.470000 1001.310000 1007.791567 701.794703 7973.720000 7977.740000 7976.816700 1189.051414
830 0.003323 0.094622 0.018907 0.000267 0.467832 0.466626 0.466707 0.000033 0.421381 0.429425 0.421927 0.000029 0.003652 0.093323 0.019719 0.000539 0.002995 0.095922 0.018094 0.000521 0.459978 0.459286 0.459473 0.000064 0.475686 0.473965 0.473942 0.000068 0.414345 0.422690 0.415497 0.000056 0.428417 0.436161 0.428357 0.000059 1017.220000 1015.360000 1015.247133 739.215001 1007.830000 1010.450000 1007.830767 706.826454 7974.950000 7974.190000 7976.922100 1222.486591
831 0.003311 0.094682 0.018889 0.000264 0.468198 0.465455 0.466709 0.000033 0.421709 0.428378 0.421927 0.000029 0.003716 0.105851 0.019698 0.000535 0.002906 0.083513 0.018079 0.000525 0.460826 0.458540 0.459529 0.000063 0.475570 0.472371 0.473889 0.000069 0.415115 0.423271 0.415546 0.000055 0.428303 0.433485 0.428308 0.000060 1013.790000 1022.600000 1014.980400 731.601622 1010.990000 1004.160000 1007.694800 693.720836 7975.220000 7973.240000 7977.324800 1226.809189
832 0.003343 0.096733 0.018961 0.000268 0.468254 0.466359 0.466684 0.000033 0.421763 0.429396 0.421912 0.000029 0.003731 0.103958 0.019891 0.000550 0.002954 0.089508 0.018031 0.000516 0.459325 0.458775 0.459452 0.000062 0.477183 0.473942 0.473917 0.000068 0.413765 0.423294 0.415496 0.000054 0.429760 0.435498 0.428328 0.000059 1013.190000 1021.310000 1014.740533 732.941559 1007.410000 1000.000000 1007.356233 696.211021 7979.400000 7978.690000 7977.903233 1226.257221
833 0.003302 0.097799 0.019145 0.000273 0.467012 0.465754 0.466641 0.000033 0.420641 0.428958 0.421891 0.000029 0.003702 0.098175 0.020043 0.000567 0.002902 0.097422 0.018246 0.000524 0.458763 0.458500 0.459445 0.000063 0.475262 0.473007 0.473837 0.000069 0.413257 0.422467 0.415505 0.000055 0.428026 0.435449 0.428278 0.000060 1013.040000 1021.760000 1014.623467 741.735014 1010.980000 1004.700000 1007.434867 711.250517 7975.980000 7973.540000 7977.941667 1262.300934
834 0.003309 0.096266 0.019222 0.000271 0.466442 0.466068 0.466665 0.000033 0.420129 0.429088 0.421921 0.000028 0.003693 0.104626 0.019866 0.000554 0.002925 0.087905 0.018579 0.000543 0.459534 0.458520 0.459462 0.000063 0.473351 0.473616 0.473869 0.000068 0.413950 0.423131 0.415502 0.000055 0.426308 0.435045 0.428340 0.000059 1010.420000 1018.860000 1014.643600 753.250008 1010.840000 1005.040000 1007.424067 718.239775 7978.740000 7976.100000 7977.932333 1268.893911
835 0.003291 0.094354 0.019225 0.000270 0.467498 0.466374 0.466653 0.000032 0.421078 0.429172 0.421910 0.000028 0.003722 0.095639 0.020131 0.000567 0.002861 0.093069 0.018319 0.000532 0.459190 0.459775 0.459421 0.000062 0.475807 0.472973 0.473884 0.000068 0.413643 0.423362 0.415492 0.000054 0.428512 0.434982 0.428328 0.000059 1012.940000 1019.670000 1014.335900 758.715913 1010.520000 1000.290000 1007.432833 720.598704 7976.540000 7980.040000 7978.231267 1290.969955
836 0.003324 0.096477 0.019214 0.000273 0.467085 0.465960 0.466653 0.000032 0.420709 0.429012 0.421909 0.000027 0.003718 0.103299 0.020116 0.000564 0.002930 0.089654 0.018311 0.000530 0.460572 0.458658 0.459474 0.000062 0.473598 0.473262 0.473832 0.000068 0.414887 0.423122 0.415538 0.000055 0.426532 0.434902 0.428280 0.000058 1008.460000 1020.230000 1014.044500 759.657938 1009.850000 1004.460000 1007.460133 727.483421 7981.690000 7975.310000 7978.495367 1302.027299
837 0.003315 0.093526 0.019068 0.000266 0.467030 0.466347 0.466661 0.000032 0.420658 0.429065 0.421902 0.000028 0.003653 0.091120 0.019983 0.000546 0.002976 0.095932 0.018153 0.000525 0.460322 0.459746 0.459496 0.000062 0.473737 0.472948 0.473826 0.000068 0.414655 0.422884 0.415544 0.000054 0.426661 0.435246 0.428258 0.000058 1010.590000 1016.470000 1013.959800 765.286595 1010.090000 1002.740000 1007.184167 724.912759 7979.320000 7980.790000 7978.856033 1309.923019
838 0.003289 0.094808 0.019171 0.000273 0.467329 0.466393 0.466672 0.000032 0.420925 0.429234 0.421922 0.000028 0.003639 0.096348 0.020075 0.000550 0.002938 0.093268 0.018267 0.000546 0.459573 0.458734 0.459564 0.000062 0.475086 0.474052 0.473779 0.000068 0.413979 0.422495 0.415615 0.000054 0.427871 0.435974 0.428228 0.000058 1009.630000 1018.630000 1013.903633 750.343013 1006.800000 1005.040000 1006.948367 734.707522 7983.570000 7976.330000 7979.148000 1316.046067
839 0.003316 0.096939 0.019000 0.000272 0.467177 0.465117 0.466709 0.000032 0.420791 0.428299 0.421938 0.000028 0.003710 0.101588 0.020063 0.000558 0.002923 0.092290 0.017937 0.000530 0.460843 0.457785 0.459629 0.000063 0.473511 0.472448 0.473789 0.000069 0.415130 0.422166 0.415672 0.000054 0.426452 0.434432 0.428204 0.000059 1013.020000 1013.470000 1013.964633 737.977079 1004.290000 1008.000000 1006.354567 722.094926 7982.690000 7978.530000 7979.680800 1328.105926
840 0.003349 0.097685 0.019022 0.000272 0.467913 0.466014 0.466753 0.000032 0.421456 0.429181 0.421980 0.000028 0.003763 0.100940 0.020173 0.000558 0.002936 0.094430 0.017871 0.000532 0.460522 0.459988 0.459608 0.000062 0.475303 0.472041 0.473898 0.000068 0.414846 0.424083 0.415664 0.000055 0.428067 0.434280 0.428295 0.000059 1010.650000 1017.270000 1014.024633 742.316863 1007.500000 1000.300000 1005.613200 723.691983 7981.850000 7982.430000 7980.362167 1317.288214
841 0.003294 0.094609 0.019051 0.000273 0.468251 0.466288 0.466765 0.000032 0.421755 0.429120 0.421994 0.000028 0.003676 0.100134 0.020073 0.000560 0.002912 0.089083 0.018029 0.000535 0.460119 0.459217 0.459630 0.000063 0.476383 0.473359 0.473900 0.000067 0.414475 0.423309 0.415674 0.000055 0.429036 0.434931 0.428313 0.000058 1011.620000 1014.370000 1014.138800 743.458241 1011.030000 1002.260000 1005.301400 716.461552 7977.350000 7983.370000 7980.559800 1311.709562
842 0.003323 0.095962 0.019003 0.000274 0.466569 0.466957 0.466763 0.000032 0.420245 0.429857 0.421987 0.000028 0.003790 0.099512 0.020019 0.000567 0.002856 0.092413 0.017988 0.000528 0.459065 0.459803 0.459612 0.000063 0.474074 0.474110 0.473913 0.000068 0.413538 0.423774 0.415653 0.000055 0.426952 0.435941 0.428320 0.000058 1010.900000 1007.910000 1013.901467 741.677991 1009.810000 1001.990000 1005.200600 723.628347 7979.290000 7990.100000 7980.897933 1336.294678
843 0.003272 0.097618 0.018972 0.000276 0.468153 0.465482 0.466726 0.000032 0.421665 0.428696 0.421951 0.000028 0.003675 0.101545 0.019950 0.000565 0.002869 0.093690 0.017995 0.000521 0.460836 0.458452 0.459506 0.000064 0.475469 0.472512 0.473946 0.000068 0.415120 0.422761 0.415551 0.000056 0.428209 0.434630 0.428351 0.000058 1012.420000 1013.050000 1013.523767 736.579162 1007.540000 1002.560000 1004.869800 725.936792 7980.040000 7984.390000 7981.606433 1305.572853
844 0.003345 0.096399 0.018859 0.000274 0.467251 0.465029 0.466641 0.000032 0.420860 0.428166 0.421863 0.000028 0.003749 0.101521 0.019934 0.000573 0.002941 0.091276 0.017784 0.000516 0.458605 0.458213 0.459417 0.000064 0.475897 0.471844 0.473865 0.000066 0.413119 0.422544 0.415468 0.000055 0.428601 0.433787 0.428257 0.000057 1011.710000 1019.850000 1013.431867 726.661205 1006.160000 1002.150000 1004.994233 732.885724 7982.130000 7978.000000 7981.573900 1311.402306
845 0.003347 0.095854 0.018731 0.000265 0.467190 0.466563 0.466631 0.000032 0.420805 0.429492 0.421841 0.000028 0.003744 0.097523 0.019664 0.000551 0.002951 0.094185 0.017798 0.000516 0.459849 0.459157 0.459428 0.000064 0.474530 0.473969 0.473834 0.000067 0.414239 0.422994 0.415451 0.000056 0.427372 0.435991 0.428230 0.000058 1010.320000 1019.460000 1013.158867 739.704673 1003.400000 1006.120000 1004.931400 751.016862 7986.280000 7974.420000 7981.909733 1327.911757
846 0.003291 0.095230 0.018753 0.000266 0.467536 0.465736 0.466579 0.000032 0.421111 0.428685 0.421796 0.000028 0.003699 0.094484 0.019660 0.000538 0.002882 0.095976 0.017847 0.000524 0.461008 0.458708 0.459383 0.000063 0.474063 0.472763 0.473774 0.000067 0.415277 0.422285 0.415411 0.000055 0.426945 0.435085 0.428182 0.000058 1011.370000 1019.270000 1013.112600 749.947936 1007.090000 1002.540000 1004.939300 763.175273 7981.540000 7978.190000 7981.948100 1359.952402
847 0.003250 0.096487 0.018799 0.000269 0.466670 0.466895 0.466557 0.000032 0.420328 0.429855 0.421781 0.000028 0.003628 0.102557 0.019770 0.000551 0.002873 0.090417 0.017828 0.000519 0.458512 0.459745 0.459380 0.000064 0.474828 0.474045 0.473733 0.000067 0.413023 0.424027 0.415419 0.000056 0.427633 0.435682 0.428143 0.000058 1009.460000 1014.430000 1013.117733 762.100676 1006.740000 1001.870000 1004.503700 759.795483 7983.800000 7983.700000 7982.378567 1366.417402
848 0.003252 0.096844 0.018604 0.000259 0.467406 0.465262 0.466569 0.000033 0.420991 0.428420 0.421773 0.000028 0.003641 0.103435 0.019652 0.000537 0.002864 0.090253 0.017557 0.000501 0.460171 0.458714 0.459469 0.000063 0.474641 0.471811 0.473669 0.000068 0.414518 0.423186 0.415487 0.000055 0.427463 0.433655 0.428058 0.000059 1009.810000 1017.740000 1012.889133 776.044801 1001.670000 999.380000 1004.324400 766.379158 7988.520000 7982.880000 7982.786467 1375.868308
849 0.003316 0.094752 0.018771 0.000266 0.467938 0.464359 0.466496 0.000033 0.421476 0.427398 0.421724 0.000028 0.003756 0.095148 0.019750 0.000543 0.002876 0.094356 0.017792 0.000520 0.460495 0.458681 0.459387 0.000064 0.475381 0.470037 0.473606 0.000068 0.414821 0.422328 0.415423 0.000056 0.428131 0.432469 0.428024 0.000059 1007.640000 1020.720000 1012.742800 786.132960 1005.720000 1004.230000 1004.115867 765.271414 7986.640000 7975.050000 7983.141333 1385.192749
850 0.003299 0.095571 0.018924 0.000274 0.466926 0.464467 0.466500 0.000033 0.420563 0.427578 0.421742 0.000029 0.003688 0.092601 0.019755 0.000549 0.002911 0.098542 0.018092 0.000544 0.459624 0.457373 0.459386 0.000065 0.474228 0.471562 0.473613 0.000068 0.414030 0.420896 0.415423 0.000057 0.427096 0.434260 0.428061 0.000059 1006.160000 1015.610000 1012.215367 804.881886 1007.430000 996.310000 1004.105300 779.196121 7986.410000 7988.080000 7983.679333 1406.685473
851 0.003318 0.093950 0.018732 0.000264 0.467349 0.465851 0.466506 0.000033 0.420946 0.428661 0.421728 0.000029 0.003777 0.089543 0.019681 0.000537 0.002859 0.098357 0.017782 0.000522 0.460936 0.459479 0.459417 0.000065 0.473763 0.472224 0.473594 0.000068 0.415220 0.422485 0.415444 0.000057 0.426672 0.434837 0.428013 0.000059 1007.050000 1011.840000 1011.680067 822.340420 1004.000000 999.740000 1003.861900 772.176413 7988.950000 7988.420000 7984.458033 1411.135560
852 0.003296 0.098495 0.019056 0.000273 0.467752 0.464877 0.466513 0.000033 0.421307 0.428239 0.421768 0.000028 0.003688 0.099492 0.020088 0.000562 0.002903 0.097497 0.018024 0.000538 0.460047 0.457460 0.459438 0.000065 0.475458 0.472294 0.473589 0.000068 0.414411 0.421663 0.415503 0.000057 0.428202 0.434814 0.428032 0.000059 1006.730000 1014.920000 1011.467067 843.670524 1003.430000 998.270000 1003.746933 763.183458 7989.840000 7986.810000 7984.786000 1409.926960
853 0.003284 0.098894 0.018926 0.000269 0.467012 0.465337 0.466547 0.000033 0.420640 0.428693 0.421785 0.000028 0.003665 0.102172 0.019976 0.000549 0.002903 0.095616 0.017876 0.000524 0.459833 0.458049 0.459449 0.000064 0.474191 0.472626 0.473644 0.000069 0.414217 0.422461 0.415502 0.000056 0.427063 0.434925 0.428067 0.000059 1007.510000 1014.330000 1010.753100 850.198684 1010.110000 1000.340000 1003.462933 756.111201 7982.380000 7985.330000 7985.783967 1413.084983
[truncated: 69,017 more chars]
