# Supplementary material for: A linear reciprocal relationship between robustness and plasticity in homeostatic biological networks
Source: PLoS One. 2023 Jan 26;18(1):e0277181. doi: 10.1371/journal.pone.0277181 (PMC9879506; doi:10.1371/journal.pone.0277181)
Supplement: S2 Data — (ZIP) [file pone.0277181.s002.zip › data/Fig2CD/fitness_55_avg.data]

0 0.429959 0.484577 0.462317 0.000092 0.464066 0.460910 0.462160 0.000114 0.445307 0.473927 0.462247 0.000048 0.427301 0.480982 0.459289 0.000180 0.432617 0.488172 0.465345 0.000188 0.457421 0.451873 0.454285 0.000219 0.470710 0.469947 0.470035 0.000236 0.440855 0.467883 0.457038 0.000093 0.449759 0.479971 0.467455 0.000100 986.850000 1005.780000 1000.096533 882.086399 1021.430000 993.690000 1000.158833 888.816860 7991.720000 8000.530000 7999.744633 1562.653871
1 0.426843 0.483237 0.459198 0.000109 0.463198 0.460964 0.462270 0.000112 0.443203 0.473214 0.460581 0.000053 0.424517 0.480224 0.456314 0.000216 0.429168 0.486249 0.462083 0.000225 0.456672 0.452604 0.454447 0.000217 0.469725 0.469323 0.470093 0.000234 0.438987 0.467795 0.455474 0.000103 0.447419 0.478632 0.465687 0.000110 994.200000 1021.300000 1008.543167 883.061008 1036.140000 1001.800000 1012.623233 898.986313 7969.660000 7976.900000 7978.833600 1586.742993
2 0.424234 0.482104 0.455529 0.000124 0.462652 0.461327 0.462531 0.000109 0.441522 0.472754 0.458680 0.000057 0.421846 0.478343 0.452721 0.000257 0.426623 0.485864 0.458338 0.000256 0.454743 0.455303 0.454666 0.000213 0.470561 0.467351 0.470397 0.000229 0.436649 0.467975 0.453596 0.000113 0.446395 0.477533 0.463765 0.000118 996.110000 1013.780000 1006.764767 895.249165 1038.060000 1002.520000 1015.851467 918.542946 7965.830000 7983.700000 7977.383767 1603.535128
3 0.421926 0.480589 0.451520 0.000132 0.462689 0.461235 0.462655 0.000106 0.440270 0.471880 0.456531 0.000059 0.419802 0.477248 0.448486 0.000288 0.424051 0.483930 0.454554 0.000279 0.456772 0.454149 0.454944 0.000205 0.468605 0.468321 0.470366 0.000224 0.436438 0.466853 0.451392 0.000121 0.444101 0.476906 0.461670 0.000124 994.920000 1012.100000 1004.918967 902.010869 1035.400000 1003.890000 1019.378067 918.403206 7969.680000 7984.010000 7975.702967 1605.532110
4 0.419749 0.478123 0.447609 0.000130 0.464549 0.459716 0.462842 0.000103 0.439909 0.469840 0.454464 0.000058 0.417663 0.474664 0.444401 0.000303 0.421835 0.481581 0.450817 0.000292 0.458133 0.451710 0.455294 0.000196 0.470964 0.467723 0.470389 0.000222 0.435874 0.464335 0.449303 0.000124 0.443943 0.475345 0.459624 0.000127 997.950000 1015.020000 1002.965067 887.503210 1038.450000 1005.650000 1022.883833 896.100331 7963.600000 7979.330000 7974.151100 1580.680496
5 0.417233 0.475402 0.444055 0.000120 0.464536 0.459474 0.462888 0.000099 0.438519 0.468234 0.452530 0.000054 0.415296 0.472009 0.440602 0.000303 0.419169 0.478795 0.447508 0.000289 0.455967 0.453076 0.455439 0.000184 0.473105 0.465872 0.470337 0.000217 0.433598 0.463489 0.447278 0.000121 0.443440 0.472980 0.457781 0.000126 991.460000 1013.760000 1001.404267 845.283873 1037.600000 1012.520000 1026.075767 847.650286 7970.940000 7973.720000 7972.519967 1515.781394
6 0.415630 0.472741 0.441035 0.000107 0.463491 0.461680 0.462934 0.000096 0.437167 0.467764 0.450889 0.000050 0.410495 0.470008 0.437416 0.000288 0.420764 0.475474 0.444654 0.000279 0.458240 0.454366 0.455608 0.000178 0.468741 0.468994 0.470260 0.000212 0.431981 0.462969 0.445602 0.000115 0.442354 0.472558 0.456176 0.000122 993.320000 1014.380000 999.931567 793.994658 1042.200000 1007.350000 1028.542667 789.299610 7964.480000 7978.270000 7971.525767 1453.803468
7 0.413673 0.469326 0.438495 0.000097 0.464661 0.463090 0.462998 0.000092 0.436618 0.466520 0.449521 0.000046 0.410261 0.466033 0.434832 0.000270 0.417086 0.472618 0.442158 0.000272 0.458038 0.453913 0.455683 0.000171 0.471284 0.472268 0.470313 0.000204 0.431761 0.460579 0.444215 0.000107 0.441475 0.472460 0.454828 0.000116 997.430000 1010.080000 998.859267 754.053956 1042.500000 1008.490000 1030.649767 731.678220 7960.070000 7981.430000 7970.490967 1397.858908
8 0.411915 0.466452 0.436488 0.000090 0.464521 0.462204 0.463050 0.000089 0.435588 0.464541 0.448441 0.000043 0.408480 0.462621 0.432893 0.000260 0.415351 0.470283 0.440083 0.000263 0.457201 0.453039 0.455765 0.000165 0.471840 0.471370 0.470335 0.000196 0.430404 0.458309 0.443185 0.000102 0.440771 0.470772 0.453696 0.000112 994.070000 1001.630000 998.319633 708.942877 1037.560000 1010.320000 1032.205900 680.343573 7968.370000 7988.050000 7969.474467 1323.454854
9 0.410809 0.463575 0.434741 0.000086 0.464677 0.461310 0.463163 0.000085 0.435050 0.462556 0.447531 0.000041 0.405318 0.460224 0.431177 0.000250 0.416300 0.466927 0.438305 0.000257 0.458034 0.452068 0.455855 0.000158 0.471321 0.470552 0.470470 0.000186 0.429040 0.456554 0.442282 0.000097 0.441059 0.468558 0.452779 0.000110 994.790000 1001.970000 997.883200 668.455738 1040.040000 1018.650000 1033.771467 630.708851 7965.170000 7979.380000 7968.345333 1240.467148
10 0.408468 0.461439 0.432997 0.000085 0.463782 0.462084 0.463157 0.000082 0.433360 0.461729 0.446569 0.000040 0.404488 0.458685 0.429415 0.000241 0.412448 0.464193 0.436578 0.000251 0.455344 0.455202 0.455942 0.000154 0.472221 0.468966 0.470371 0.000180 0.427373 0.457117 0.441352 0.000094 0.439346 0.466341 0.451785 0.000106 995.170000 1004.900000 996.962367 619.433595 1041.920000 1026.410000 1034.843867 593.329925 7962.910000 7968.690000 7968.193767 1161.105046
11 0.407393 0.458765 0.431619 0.000084 0.464452 0.462276 0.463144 0.000080 0.433069 0.460345 0.445805 0.000040 0.404624 0.453171 0.428140 0.000239 0.410162 0.464359 0.435098 0.000246 0.457672 0.453978 0.456052 0.000151 0.471233 0.470575 0.470235 0.000174 0.428495 0.453534 0.440701 0.000092 0.437644 0.467156 0.450909 0.000105 994.560000 1004.600000 996.394200 579.265235 1043.280000 1026.440000 1035.624800 558.535457 7962.160000 7968.960000 7967.981000 1101.053912
12 0.405807 0.458321 0.430139 0.000085 0.465815 0.462149 0.463247 0.000078 0.432811 0.460043 0.445037 0.000040 0.401467 0.456755 0.426759 0.000242 0.410148 0.459887 0.433518 0.000246 0.458342 0.455574 0.456194 0.000147 0.473288 0.468724 0.470300 0.000172 0.427061 0.456224 0.440004 0.000092 0.438561 0.463863 0.450070 0.000104 991.370000 1004.040000 995.937767 547.044761 1044.450000 1021.580000 1036.370500 541.889615 7964.180000 7974.380000 7967.691733 1053.118353
13 0.404364 0.456127 0.428730 0.000085 0.465446 0.461632 0.463280 0.000076 0.431851 0.458604 0.444278 0.000039 0.399235 0.451523 0.425465 0.000242 0.409493 0.460732 0.431994 0.000238 0.457567 0.453729 0.456218 0.000144 0.473324 0.469535 0.470343 0.000166 0.425484 0.452515 0.439304 0.000091 0.438217 0.464693 0.449251 0.000101 993.080000 999.700000 995.845767 530.404983 1045.070000 1029.030000 1036.795700 525.392804 7961.850000 7971.270000 7967.358533 1022.267885
14 0.403473 0.454798 0.427421 0.000086 0.464518 0.463409 0.463408 0.000076 0.430943 0.458673 0.443615 0.000039 0.398462 0.451317 0.424064 0.000244 0.408484 0.458279 0.430779 0.000237 0.457305 0.456952 0.456364 0.000143 0.471731 0.469865 0.470452 0.000163 0.424942 0.453853 0.438599 0.000092 0.436945 0.463493 0.448632 0.000101 993.920000 997.410000 995.340967 517.801630 1045.980000 1031.660000 1037.496000 494.609829 7960.100000 7970.930000 7967.163033 988.887732
15 0.401648 0.453846 0.426028 0.000086 0.465226 0.461216 0.463519 0.000073 0.430258 0.457163 0.442899 0.000039 0.397309 0.449748 0.422537 0.000243 0.405987 0.457945 0.429520 0.000233 0.458704 0.452676 0.456414 0.000140 0.471748 0.469756 0.470624 0.000159 0.424937 0.451065 0.437782 0.000091 0.435580 0.463260 0.448017 0.000099 992.510000 1005.640000 995.104600 503.888506 1045.980000 1031.650000 1038.119933 473.837311 7961.510000 7962.710000 7966.775467 957.670838
16 0.400272 0.452541 0.424617 0.000085 0.466378 0.460586 0.463634 0.000073 0.430020 0.456161 0.442175 0.000038 0.394626 0.449479 0.421007 0.000239 0.405917 0.455603 0.428227 0.000229 0.458458 0.453873 0.456581 0.000137 0.474299 0.467299 0.470687 0.000156 0.423350 0.451456 0.437015 0.000090 0.436689 0.460866 0.447334 0.000096 991.270000 1001.670000 994.737700 499.576513 1046.560000 1033.480000 1038.568700 463.870024 7962.170000 7964.850000 7966.693600 934.321209
17 0.398435 0.450697 0.423313 0.000087 0.465190 0.461466 0.463766 0.000072 0.428475 0.455543 0.441517 0.000038 0.394108 0.447799 0.419621 0.000240 0.402762 0.453595 0.427005 0.000230 0.458840 0.455421 0.456772 0.000134 0.471540 0.467511 0.470761 0.000155 0.423237 0.451229 0.436339 0.000090 0.433712 0.459857 0.446695 0.000097 991.730000 1003.560000 994.379267 484.161754 1048.680000 1038.390000 1039.279500 451.622362 7959.590000 7958.050000 7966.341233 904.718234
18 0.397430 0.449862 0.422199 0.000087 0.464824 0.461885 0.463798 0.000071 0.427757 0.455272 0.440919 0.000038 0.395135 0.444966 0.418491 0.000236 0.399725 0.454758 0.425907 0.000232 0.457659 0.454403 0.456816 0.000134 0.471989 0.469367 0.470780 0.000154 0.423271 0.449213 0.435738 0.000089 0.432244 0.461332 0.446100 0.000097 990.560000 998.020000 994.188367 476.331792 1045.010000 1033.920000 1039.952367 437.078072 7964.430000 7968.060000 7965.859267 877.129231
19 0.396666 0.449736 0.420900 0.000088 0.464878 0.462956 0.463918 0.000071 0.427361 0.455685 0.440258 0.000038 0.391780 0.447830 0.417128 0.000237 0.401551 0.451642 0.424672 0.000224 0.458684 0.454826 0.456907 0.000134 0.471072 0.471087 0.470929 0.000153 0.421887 0.450978 0.435028 0.000089 0.432835 0.460392 0.445488 0.000094 989.440000 1002.590000 993.796700 467.598898 1047.210000 1029.060000 1040.345133 429.448496 7963.350000 7968.350000 7965.858167 867.273285
20 0.395184 0.448666 0.419752 0.000089 0.466267 0.461509 0.464013 0.000071 0.427172 0.454445 0.439670 0.000038 0.391163 0.445970 0.415897 0.000233 0.399206 0.451363 0.423607 0.000224 0.459500 0.453415 0.456956 0.000130 0.473035 0.469602 0.471070 0.000152 0.421914 0.449320 0.434374 0.000088 0.432429 0.459570 0.444965 0.000092 989.040000 1000.200000 993.293633 453.185706 1048.830000 1031.800000 1040.956100 415.909224 7962.130000 7968.000000 7965.750267 843.632238
21 0.393975 0.446967 0.418493 0.000089 0.465278 0.461735 0.464215 0.000069 0.426061 0.453613 0.439068 0.000038 0.389528 0.441931 0.414338 0.000229 0.398422 0.452003 0.422648 0.000219 0.458224 0.454036 0.457109 0.000128 0.472331 0.469434 0.471322 0.000148 0.420441 0.447378 0.433585 0.000086 0.431681 0.459847 0.444551 0.000091 991.140000 998.180000 993.038533 434.511953 1046.980000 1034.450000 1041.330400 402.921819 7961.880000 7967.370000 7965.631067 808.418633
22 0.392390 0.446629 0.417293 0.000089 0.466225 0.462693 0.464308 0.000069 0.425616 0.453858 0.438450 0.000038 0.387190 0.442323 0.413083 0.000224 0.397590 0.450936 0.421502 0.000216 0.458281 0.456665 0.457159 0.000126 0.474168 0.468720 0.471458 0.000148 0.419181 0.448777 0.432917 0.000085 0.432050 0.458939 0.443982 0.000089 989.080000 996.950000 992.783800 417.457364 1050.390000 1035.140000 1042.003367 398.293610 7960.530000 7967.910000 7965.212833 781.481046
23 0.391739 0.444792 0.416042 0.000087 0.466655 0.462333 0.464451 0.000068 0.425451 0.452686 0.437826 0.000037 0.386025 0.442007 0.411784 0.000217 0.397454 0.447577 0.420300 0.000213 0.460396 0.454626 0.457261 0.000125 0.472915 0.470041 0.471641 0.000146 0.419492 0.447685 0.432249 0.000083 0.431411 0.457686 0.443403 0.000088 993.100000 995.440000 992.714933 403.220033 1048.030000 1035.840000 1042.492300 389.549711 7958.870000 7968.720000 7964.792767 760.290085
24 0.390589 0.443567 0.414888 0.000089 0.466921 0.462853 0.464468 0.000068 0.424938 0.452246 0.437199 0.000037 0.385896 0.439714 0.410624 0.000215 0.395282 0.447420 0.419152 0.000211 0.461463 0.456048 0.457351 0.000125 0.472378 0.469658 0.471585 0.000148 0.419901 0.447064 0.431651 0.000083 0.429975 0.457427 0.442747 0.000087 987.440000 996.410000 992.413967 399.651713 1048.840000 1037.690000 1043.078067 379.322026 7963.720000 7965.900000 7964.507967 736.675440
25 0.390062 0.442282 0.413607 0.000088 0.466008 0.465004 0.464573 0.000068 0.424238 0.452507 0.436542 0.000037 0.386098 0.438206 0.409310 0.000210 0.394027 0.446358 0.417905 0.000206 0.458548 0.457789 0.457416 0.000125 0.473468 0.472218 0.471731 0.000148 0.418700 0.447018 0.430958 0.000083 0.429775 0.457995 0.442127 0.000086 990.950000 998.100000 992.282333 388.278679 1050.050000 1039.390000 1043.791333 372.832373 7959.000000 7962.510000 7963.926333 712.237341
26 0.388311 0.441531 0.412563 0.000089 0.466618 0.461944 0.464702 0.000067 0.423549 0.450717 0.436025 0.000037 0.384373 0.439193 0.408222 0.000214 0.392249 0.443869 0.416904 0.000208 0.458034 0.454170 0.457651 0.000121 0.475202 0.469718 0.471752 0.000147 0.417520 0.445933 0.430465 0.000084 0.429578 0.455501 0.441586 0.000087 989.050000 992.810000 992.080400 390.088320 1048.500000 1040.190000 1044.403100 370.741304 7962.450000 7967.000000 7963.516500 713.276379
27 0.387127 0.440253 0.411567 0.000089 0.465862 0.462686 0.464839 0.000067 0.422558 0.450348 0.435539 0.000037 0.382857 0.436729 0.407147 0.000211 0.391397 0.443777 0.415986 0.000207 0.457697 0.456785 0.457646 0.000122 0.474028 0.468588 0.472032 0.000146 0.416535 0.445755 0.429872 0.000084 0.428581 0.454942 0.441207 0.000086 991.000000 997.210000 991.808067 385.520219 1049.860000 1038.890000 1045.013167 363.980129 7959.140000 7963.900000 7963.178767 713.550781
28 0.387101 0.439900 0.410612 0.000090 0.465246 0.462745 0.464929 0.000065 0.422266 0.450180 0.435054 0.000037 0.383096 0.436317 0.406190 0.000212 0.391106 0.443484 0.415035 0.000206 0.457850 0.455446 0.457714 0.000119 0.472643 0.470044 0.472143 0.000143 0.416735 0.444925 0.429376 0.000084 0.427798 0.455436 0.440733 0.000086 990.660000 988.160000 991.473900 381.479932 1050.890000 1042.020000 1045.346867 361.642926 7958.450000 7969.820000 7963.179233 713.529005
29 0.385634 0.439137 0.409576 0.000089 0.466144 0.461485 0.464920 0.000065 0.421863 0.449193 0.434481 0.000037 0.381048 0.435617 0.404999 0.000211 0.390219 0.442657 0.414152 0.000206 0.458698 0.454522 0.457805 0.000120 0.473589 0.468447 0.472035 0.000141 0.415991 0.444124 0.428762 0.000083 0.427736 0.454262 0.440200 0.000085 986.790000 992.900000 991.428633 377.777970 1052.930000 1037.040000 1045.940233 356.715043 7960.280000 7970.060000 7962.631133 699.939618
30 0.385298 0.436809 0.408641 0.000088 0.465592 0.461408 0.464962 0.000067 0.421430 0.447879 0.433986 0.000037 0.380326 0.433212 0.404124 0.000209 0.390271 0.440407 0.413158 0.000206 0.459135 0.454964 0.457776 0.000121 0.472049 0.467852 0.472148 0.000144 0.415790 0.443000 0.428267 0.000083 0.427071 0.452758 0.439704 0.000085 987.980000 995.420000 991.236733 375.168819 1048.850000 1038.870000 1046.478400 351.034967 7963.170000 7965.710000 7962.284867 704.358422
31 0.383617 0.436376 0.407678 0.000088 0.466354 0.463821 0.464985 0.000067 0.420848 0.448726 0.433466 0.000038 0.379325 0.433953 0.403220 0.000212 0.387908 0.438798 0.412137 0.000204 0.459497 0.454811 0.457847 0.000120 0.473211 0.472831 0.472123 0.000143 0.415402 0.443339 0.427802 0.000084 0.426294 0.454113 0.439131 0.000085 988.810000 995.750000 991.143500 376.763362 1051.390000 1040.840000 1046.799267 355.321911 7959.800000 7963.410000 7962.057233 711.051481
32 0.382529 0.434993 0.406759 0.000087 0.465498 0.462295 0.464960 0.000066 0.419865 0.447279 0.432950 0.000038 0.378161 0.430948 0.402322 0.000213 0.386898 0.439038 0.411197 0.000205 0.459770 0.454628 0.457901 0.000117 0.471225 0.469963 0.472019 0.000143 0.414885 0.441604 0.427332 0.000084 0.424845 0.452955 0.438567 0.000086 988.540000 994.280000 990.893100 387.304927 1051.510000 1040.360000 1047.059900 353.606679 7959.950000 7965.360000 7962.047000 720.210271
33 0.381272 0.435581 0.405841 0.000090 0.466235 0.463106 0.464876 0.000066 0.419505 0.447967 0.432407 0.000039 0.377411 0.432227 0.401406 0.000213 0.385133 0.438936 0.410276 0.000208 0.460141 0.456335 0.457718 0.000121 0.472330 0.469877 0.472034 0.000143 0.414639 0.443075 0.426746 0.000085 0.424372 0.452859 0.438067 0.000087 988.130000 994.050000 990.645600 390.058202 1051.570000 1042.170000 1047.622600 350.937681 7960.300000 7963.780000 7961.731800 703.946447
34 0.380481 0.434132 0.404869 0.000092 0.466136 0.464723 0.464940 0.000066 0.419026 0.447898 0.431901 0.000039 0.375711 0.431032 0.400446 0.000217 0.385251 0.437231 0.409293 0.000210 0.459197 0.459157 0.457764 0.000121 0.473075 0.470288 0.472115 0.000140 0.413280 0.443689 0.426239 0.000086 0.424772 0.452107 0.437563 0.000086 983.840000 996.760000 990.334933 402.576489 1055.350000 1040.630000 1047.983333 354.319491 7960.810000 7962.610000 7961.681733 710.699697
35 0.379661 0.434430 0.404008 0.000093 0.465410 0.463580 0.464944 0.000066 0.418248 0.447547 0.431429 0.000039 0.375320 0.429219 0.399721 0.000217 0.384002 0.439641 0.408295 0.000213 0.459036 0.456905 0.457716 0.000123 0.471784 0.470254 0.472171 0.000140 0.412992 0.441678 0.425819 0.000087 0.423504 0.453417 0.437039 0.000087 987.840000 992.320000 989.923800 414.977315 1053.830000 1039.370000 1048.321800 360.560057 7958.330000 7968.310000 7961.754400 715.750125
36 0.378295 0.432519 0.402973 0.000092 0.465651 0.462641 0.464990 0.000065 0.417605 0.446074 0.430881 0.000039 0.373858 0.427520 0.398695 0.000212 0.382732 0.437518 0.407251 0.000215 0.459328 0.456640 0.457806 0.000124 0.471973 0.468642 0.472173 0.000141 0.412319 0.440624 0.425295 0.000085 0.422891 0.451524 0.436466 0.000087 985.330000 992.770000 989.402067 417.248859 1054.500000 1044.700000 1048.813633 362.312131 7960.170000 7962.530000 7961.784300 722.917746
37 0.377835 0.431207 0.402052 0.000093 0.464854 0.462653 0.465117 0.000065 0.416993 0.445357 0.430431 0.000038 0.372386 0.426909 0.397697 0.000216 0.383283 0.435505 0.406408 0.000213 0.458402 0.456761 0.457890 0.000124 0.471306 0.468545 0.472343 0.000139 0.411093 0.440342 0.424784 0.000086 0.422893 0.450373 0.436079 0.000087 982.510000 994.950000 988.925700 417.586004 1055.510000 1041.660000 1049.098400 363.307977 7961.980000 7963.390000 7961.975900 723.912229
38 0.376405 0.430400 0.400990 0.000091 0.465273 0.463643 0.465050 0.000065 0.416396 0.445360 0.429817 0.000038 0.369577 0.425154 0.396647 0.000212 0.383233 0.435646 0.405332 0.000210 0.457609 0.456244 0.457864 0.000122 0.472938 0.471042 0.472237 0.000141 0.409191 0.439145 0.424195 0.000084 0.423600 0.451574 0.435439 0.000086 983.560000 994.470000 988.428767 421.252732 1055.720000 1042.740000 1049.684533 362.441677 7960.720000 7962.790000 7961.886700 728.442513
39 0.375631 0.430179 0.400077 0.000091 0.466236 0.462890 0.465160 0.000066 0.416404 0.444899 0.429365 0.000038 0.370248 0.425647 0.395752 0.000212 0.381014 0.434711 0.404403 0.000207 0.458301 0.456087 0.457832 0.000123 0.474171 0.469692 0.472488 0.000140 0.409872 0.439345 0.423688 0.000084 0.422935 0.450453 0.435041 0.000085 984.490000 997.470000 987.936033 418.087674 1051.720000 1040.730000 1050.157067 362.730912 7963.790000 7961.800000 7961.906900 729.540584
40 0.374831 0.429009 0.399110 0.000092 0.465989 0.463252 0.465205 0.000065 0.415852 0.444418 0.428853 0.000039 0.369011 0.426701 0.394681 0.000215 0.380652 0.431317 0.403539 0.000207 0.458493 0.456152 0.457921 0.000122 0.473484 0.470352 0.472488 0.000138 0.409278 0.439954 0.423139 0.000085 0.422426 0.448883 0.434566 0.000085 984.190000 990.920000 987.430533 422.468189 1054.840000 1045.150000 1050.563200 364.764969 7960.970000 7963.930000 7962.006267 746.960027
41 0.373814 0.428102 0.398262 0.000093 0.466388 0.462211 0.465226 0.000064 0.415472 0.443451 0.428396 0.000039 0.366990 0.423607 0.393740 0.000217 0.380639 0.432597 0.402784 0.000205 0.458297 0.453799 0.457826 0.000121 0.474479 0.470622 0.472626 0.000138 0.408078 0.437193 0.422579 0.000085 0.422867 0.449709 0.434213 0.000084 982.200000 992.850000 987.023800 423.631236 1056.100000 1040.160000 1050.990100 364.238769 7961.700000 7966.990000 7961.986100 748.813852
42 0.373415 0.426953 0.397332 0.000093 0.467126 0.462455 0.465201 0.000066 0.415585 0.442929 0.427873 0.000039 0.368094 0.420475 0.392616 0.000217 0.378735 0.433432 0.402048 0.000202 0.459343 0.455422 0.457842 0.000123 0.474909 0.469488 0.472561 0.000139 0.409156 0.436201 0.421968 0.000086 0.422013 0.449657 0.433779 0.000084 981.670000 992.060000 986.430367 420.497360 1055.370000 1044.300000 1051.291600 358.002691 7962.960000 7963.640000 7962.278033 736.254454
43 0.372476 0.426407 0.396402 0.000093 0.466316 0.463021 0.465171 0.000065 0.414704 0.442883 0.427348 0.000039 0.367097 0.422905 0.391571 0.000221 0.377855 0.429910 0.401232 0.000203 0.458574 0.455433 0.457833 0.000123 0.474058 0.470609 0.472510 0.000140 0.408262 0.437542 0.421389 0.000087 0.421146 0.448225 0.433307 0.000084 980.710000 987.890000 985.759200 420.035360 1057.810000 1043.910000 1051.656167 353.840810 7961.480000 7968.200000 7962.584633 732.231473
44 0.371303 0.426313 0.395536 0.000093 0.466514 0.463107 0.465186 0.000065 0.414148 0.442871 0.426879 0.000039 0.365407 0.420476 0.390526 0.000219 0.377200 0.432150 0.400547 0.000202 0.459638 0.454695 0.457850 0.000124 0.473389 0.471520 0.472523 0.000138 0.407811 0.435875 0.420822 0.000087 0.420485 0.449867 0.432936 0.000083 978.990000 989.430000 985.397667 410.222353 1053.730000 1043.910000 1052.134400 349.094763 7967.280000 7966.660000 7962.467933 711.491785
45 0.370419 0.425546 0.394781 0.000091 0.467017 0.462618 0.465208 0.000065 0.413888 0.442229 0.426473 0.000038 0.366083 0.417885 0.389627 0.000215 0.374754 0.433208 0.399935 0.000202 0.459429 0.456125 0.457820 0.000124 0.474604 0.469112 0.472595 0.000140 0.408089 0.435093 0.420314 0.000085 0.419687 0.449364 0.432632 0.000084 981.150000 991.620000 985.008200 400.625404 1057.870000 1044.020000 1052.280200 347.534338 7960.980000 7964.360000 7962.711600 687.269139
46 0.369845 0.423968 0.394019 0.000092 0.466696 0.461335 0.465281 0.000065 0.413428 0.440783 0.426087 0.000038 0.362759 0.421156 0.388738 0.000215 0.376931 0.426781 0.399301 0.000202 0.458725 0.454543 0.457793 0.000127 0.474667 0.468126 0.472768 0.000135 0.405944 0.436180 0.419813 0.000085 0.420912 0.445386 0.432361 0.000083 979.910000 990.140000 984.564233 399.337949 1056.380000 1047.250000 1052.392533 344.589254 7963.710000 7962.610000 7963.043233 685.953490
47 0.368866 0.422512 0.393250 0.000090 0.465905 0.463936 0.465246 0.000066 0.412534 0.441152 0.425648 0.000038 0.362518 0.416785 0.387869 0.000212 0.375215 0.428238 0.398630 0.000202 0.457774 0.456986 0.457786 0.000125 0.474037 0.470885 0.472706 0.000137 0.405383 0.434876 0.419332 0.000085 0.419685 0.447429 0.431964 0.000085 980.800000 992.020000 984.118167 398.948809 1057.060000 1046.670000 1052.977000 343.072698 7962.140000 7961.310000 7962.904833 682.279068
48 0.368124 0.422407 0.392421 0.000090 0.467312 0.462544 0.465292 0.000065 0.412758 0.440469 0.425213 0.000038 0.362368 0.417077 0.386935 0.000209 0.373880 0.427738 0.397908 0.000202 0.459586 0.454418 0.457852 0.000124 0.475037 0.470671 0.472732 0.000137 0.406116 0.433880 0.418848 0.000084 0.419401 0.447058 0.431579 0.000086 978.100000 990.770000 983.621567 403.533735 1059.390000 1048.060000 1053.439700 341.750408 7962.510000 7961.170000 7962.938733 686.876121
49 0.367477 0.422272 0.391800 0.000091 0.466312 0.462441 0.465255 0.000065 0.411953 0.440348 0.424855 0.000038 0.360693 0.416064 0.386246 0.000209 0.374261 0.428481 0.397353 0.000201 0.457779 0.454575 0.457897 0.000123 0.474845 0.470308 0.472613 0.000136 0.404381 0.433394 0.418489 0.000084 0.419524 0.447303 0.431220 0.000084 978.970000 988.440000 983.208400 393.178685 1060.370000 1045.610000 1053.610767 346.972687 7960.660000 7965.950000 7963.180833 672.910953
50 0.366982 0.420717 0.391172 0.000093 0.465032 0.462987 0.465345 0.000064 0.411104 0.439739 0.424550 0.000039 0.361967 0.415871 0.385497 0.000212 0.371996 0.425564 0.396846 0.000199 0.458096 0.456687 0.457951 0.000120 0.471968 0.469288 0.472738 0.000139 0.405225 0.434238 0.418102 0.000085 0.416983 0.445240 0.430997 0.000085 980.750000 989.190000 982.704000 392.659221 1061.350000 1044.310000 1054.033567 348.929204 7957.900000 7966.500000 7963.262433 671.440745
51 0.365630 0.419543 0.390347 0.000093 0.466631 0.464108 0.465391 0.000064 0.411080 0.439597 0.424117 0.000039 0.359141 0.414999 0.384596 0.000219 0.372118 0.424088 0.396097 0.000200 0.460995 0.457104 0.458025 0.000119 0.472267 0.471111 0.472757 0.000137 0.404975 0.433946 0.417639 0.000086 0.417186 0.445248 0.430594 0.000084 977.710000 987.570000 982.315200 388.691555 1062.060000 1047.440000 1054.643967 352.124068 7960.230000 7964.990000 7963.040833 665.315822
52 0.365275 0.419770 0.389708 0.000095 0.466532 0.463757 0.465457 0.000063 0.410841 0.439564 0.423795 0.000039 0.358814 0.415333 0.383767 0.000215 0.371736 0.424206 0.395650 0.000202 0.458475 0.457953 0.458071 0.000118 0.474589 0.469560 0.472842 0.000137 0.403662 0.434512 0.417204 0.000084 0.418020 0.444615 0.430387 0.000084 977.240000 987.990000 981.831633 387.276847 1061.310000 1048.980000 1055.315700 353.440674 7961.450000 7963.030000 7962.852667 663.996818
53 0.364755 0.419321 0.388981 0.000094 0.467603 0.464175 0.465451 0.000064 0.411037 0.439505 0.423392 0.000039 0.358066 0.414535 0.383058 0.000213 0.371445 0.424107 0.394904 0.000203 0.459066 0.456566 0.457978 0.000117 0.476139 0.471784 0.472923 0.000138 0.403516 0.433449 0.416772 0.000084 0.418557 0.445562 0.430013 0.000085 977.670000 989.380000 981.584967 387.313662 1063.170000 1045.750000 1055.540867 348.274007 7959.160000 7964.870000 7962.874167 650.492240
54 0.363730 0.418684 0.388195 0.000094 0.467712 0.463434 0.465444 0.000064 0.410522 0.438822 0.422957 0.000038 0.356348 0.413700 0.382352 0.000214 0.371111 0.423668 0.394038 0.000203 0.460642 0.456318 0.457952 0.000118 0.474781 0.470551 0.472937 0.000139 0.403280 0.432878 0.416372 0.000084 0.417763 0.444765 0.429543 0.000085 980.300000 984.260000 981.225267 385.072858 1058.360000 1049.240000 1056.059867 346.555367 7961.340000 7966.500000 7962.714867 637.945849
55 0.363113 0.417999 0.387529 0.000093 0.466591 0.464232 0.465467 0.000063 0.409678 0.438804 0.422601 0.000038 0.356045 0.413952 0.381600 0.000213 0.370181 0.422046 0.393458 0.000198 0.460418 0.457296 0.457903 0.000117 0.472763 0.471168 0.473031 0.000137 0.403013 0.433457 0.415936 0.000082 0.416343 0.444151 0.429266 0.000084 980.600000 989.460000 980.808733 381.017274 1060.620000 1052.970000 1056.474633 344.275035 7958.780000 7957.570000 7962.716633 633.994056
56 0.362699 0.418071 0.386842 0.000092 0.467598 0.462977 0.465542 0.000063 0.409903 0.438279 0.422257 0.000038 0.356885 0.413633 0.380810 0.000210 0.368512 0.422509 0.392874 0.000197 0.459702 0.454230 0.458034 0.000118 0.475494 0.471725 0.473050 0.000134 0.403153 0.431902 0.415561 0.000082 0.416654 0.444656 0.428953 0.000082 978.870000 984.920000 980.620500 379.612772 1063.190000 1047.960000 1056.872067 345.305653 7957.940000 7967.120000 7962.507433 630.080513
57 0.361939 0.417345 0.386262 0.000094 0.466397 0.464717 0.465587 0.000063 0.408945 0.438662 0.421959 0.000039 0.356555 0.411616 0.380190 0.000214 0.367324 0.423074 0.392334 0.000202 0.460159 0.456898 0.458082 0.000117 0.472636 0.472535 0.473093 0.000134 0.403176 0.431993 0.415241 0.000082 0.414714 0.445331 0.428676 0.000083 976.960000 989.440000 980.382233 376.640370 1063.500000 1051.920000 1057.378833 340.703726 7959.540000 7958.640000 7962.238933 621.634279
58 0.361601 0.416797 0.385619 0.000094 0.466894 0.463421 0.465642 0.000062 0.408983 0.437778 0.421629 0.000038 0.355372 0.410261 0.379484 0.000213 0.367830 0.423333 0.391753 0.000204 0.459345 0.456577 0.458116 0.000116 0.474443 0.470266 0.473167 0.000132 0.402160 0.431103 0.414869 0.000082 0.415806 0.444453 0.428389 0.000083 979.640000 990.300000 980.223800 368.676698 1065.210000 1047.150000 1057.780633 345.370518 7955.150000 7962.550000 7961.995567 615.763188
59 0.360874 0.414765 0.384970 0.000093 0.466399 0.464137 0.465767 0.000062 0.408360 0.436982 0.421328 0.000038 0.354570 0.410181 0.378854 0.000215 0.367178 0.419349 0.391086 0.000201 0.459384 0.457477 0.458253 0.000117 0.473415 0.470796 0.473280 0.000133 0.401736 0.431465 0.414583 0.000082 0.414985 0.442500 0.428073 0.000083 983.010000 979.870000 980.114400 365.507610 1062.340000 1050.710000 1058.097100 343.700402 7954.650000 7969.420000 7961.788500 608.892076
60 0.359961 0.414556 0.384302 0.000092 0.468228 0.465531 0.465726 0.000062 0.408681 0.437495 0.420943 0.000038 0.354505 0.409136 0.378028 0.000215 0.365418 0.419977 0.390576 0.000200 0.460650 0.458007 0.458243 0.000117 0.475805 0.473055 0.473210 0.000130 0.402270 0.431128 0.414125 0.000083 0.415092 0.443862 0.427761 0.000082 979.240000 984.400000 980.136433 358.239388 1063.810000 1048.650000 1058.295100 339.632217 7956.950000 7966.950000 7961.568467 598.511464
61 0.359533 0.413848 0.383665 0.000091 0.467966 0.465182 0.465750 0.000063 0.408328 0.436948 0.420603 0.000038 0.352919 0.407496 0.377402 0.000213 0.366147 0.420200 0.389928 0.000200 0.460589 0.458216 0.458292 0.000118 0.475342 0.472147 0.473208 0.000132 0.401371 0.430320 0.413803 0.000081 0.415285 0.443576 0.427404 0.000082 977.680000 985.670000 980.019500 362.962637 1064.690000 1051.660000 1058.662067 343.032533 7957.630000 7962.670000 7961.318433 595.965660
62 0.359392 0.412912 0.383238 0.000092 0.467325 0.465748 0.465888 0.000063 0.407962 0.436688 0.420430 0.000037 0.353147 0.407699 0.376920 0.000208 0.365636 0.418126 0.389556 0.000203 0.460247 0.458473 0.458457 0.000117 0.474403 0.473023 0.473319 0.000133 0.401342 0.430547 0.413612 0.000079 0.414581 0.442829 0.427249 0.000084 979.430000 981.670000 979.836800 361.497582 1060.880000 1051.640000 1058.784300 348.523788 7959.690000 7966.690000 7961.378900 588.810759
63 0.358748 0.412241 0.382666 0.000092 0.467579 0.462751 0.466003 0.000063 0.407722 0.434971 0.420168 0.000038 0.350885 0.405318 0.376338 0.000208 0.366612 0.419165 0.388994 0.000204 0.460157 0.455365 0.458594 0.000117 0.475001 0.470137 0.473411 0.000133 0.400057 0.427839 0.413353 0.000080 0.415387 0.442102 0.426982 0.000083 980.020000 982.130000 979.866333 362.697357 1066.250000 1049.920000 1058.810933 356.691227 7953.730000 7967.950000 7961.322733 598.992860
64 0.357779 0.412102 0.382069 0.000092 0.467394 0.464061 0.466037 0.000063 0.407106 0.435483 0.419854 0.000038 0.350313 0.406594 0.375650 0.000209 0.365246 0.417609 0.388488 0.000204 0.460111 0.455481 0.458811 0.000116 0.474676 0.472642 0.473262 0.000132 0.399722 0.428593 0.413072 0.000081 0.414490 0.442374 0.426636 0.000084 977.720000 981.530000 979.934467 368.273125 1062.770000 1056.090000 1059.075700 361.605434 7959.510000 7962.380000 7960.989833 609.557782
65 0.357324 0.412257 0.381536 0.000094 0.467128 0.463162 0.466036 0.000062 0.406736 0.435164 0.419561 0.000038 0.350095 0.405162 0.375123 0.000215 0.364552 0.419352 0.387949 0.000206 0.458970 0.455782 0.458832 0.000115 0.475287 0.470542 0.473241 0.000133 0.399089 0.427941 0.412792 0.000082 0.414383 0.442388 0.426330 0.000085 978.010000 984.110000 979.949167 372.398353 1062.130000 1052.220000 1059.066833 362.668501 7959.860000 7963.670000 7960.984000 614.237841
66 0.357211 0.410448 0.380956 0.000092 0.468027 0.463612 0.466107 0.000061 0.407078 0.434372 0.419274 0.000038 0.349836 0.404410 0.374461 0.000210 0.364585 0.416485 0.387451 0.000202 0.463238 0.456454 0.458931 0.000112 0.472816 0.470770 0.473284 0.000132 0.400867 0.427830 0.412472 0.000080 0.413289 0.440914 0.426076 0.000083 980.670000 982.870000 980.087733 371.006922 1065.020000 1053.140000 1059.123967 370.402206 7954.310000 7963.990000 7960.788300 624.015552
67 0.356526 0.411515 0.380573 0.000093 0.468060 0.465775 0.466106 0.000062 0.406716 0.435932 0.419063 0.000038 0.349196 0.405620 0.374075 0.000209 0.363856 0.417409 0.387071 0.000206 0.461662 0.457650 0.459047 0.000114 0.474458 0.473900 0.473165 0.000133 0.399806 0.429034 0.412312 0.000079 0.413627 0.442830 0.425814 0.000084 978.130000 981.770000 980.335600 364.411757 1063.850000 1050.230000 1059.401000 377.642806 7958.020000 7968.000000 7960.263400 633.404609
68 0.355968 0.409807 0.380106 0.000092 0.466452 0.464154 0.466153 0.000061 0.405686 0.434263 0.418827 0.000038 0.348392 0.406845 0.373702 0.000208 0.363544 0.412769 0.386510 0.000204 0.459337 0.456806 0.459126 0.000114 0.473566 0.471501 0.473181 0.000132 0.398317 0.429327 0.412143 0.000080 0.413054 0.439199 0.425512 0.000082 976.940000 982.240000 980.505033 360.687542 1065.720000 1054.570000 1059.587200 386.031728 7957.340000 7963.190000 7959.907767 635.345505
69 0.355640 0.410462 0.379687 0.000093 0.467422 0.465350 0.466247 0.000060 0.405942 0.435161 0.418639 0.000038 0.349202 0.404411 0.373249 0.000211 0.362077 0.416513 0.386126 0.000205 0.459921 0.457981 0.459362 0.000112 0.474923 0.472718 0.473133 0.000129 0.399026 0.428518 0.411999 0.000079 0.412858 0.441805 0.425279 0.000083 980.730000 983.970000 980.828133 362.411338 1066.110000 1053.250000 1059.731600 387.351521 7953.160000 7962.780000 7959.440267 642.951796
70 0.354962 0.409271 0.379170 0.000094 0.468733 0.463237 0.466210 0.000060 0.406159 0.433556 0.418338 0.000038 0.348817 0.402713 0.372785 0.000211 0.361106 0.415829 0.385554 0.000205 0.461541 0.455827 0.459294 0.000111 0.475925 0.470647 0.473127 0.000131 0.399543 0.426614 0.411714 0.000079 0.412775 0.440497 0.424962 0.000083 982.160000 985.040000 980.914000 362.849535 1067.190000 1052.960000 1059.974867 390.770450 7950.650000 7962.000000 7959.111133 650.808531
71 0.354304 0.410349 0.378724 0.000093 0.467627 0.462415 0.466247 0.000060 0.405299 0.433779 0.418109 0.000037 0.348672 0.404348 0.372382 0.000210 0.359935 0.416350 0.385066 0.000203 0.460635 0.454646 0.459412 0.000109 0.474619 0.470184 0.473081 0.000131 0.399055 0.426982 0.411546 0.000079 0.411543 0.440575 0.424672 0.000082 980.430000 982.840000 980.982567 366.335724 1066.870000 1054.100000 1060.293167 388.923685 7952.700000 7963.060000 7958.724267 669.817528
72 0.354041 0.408934 0.378339 0.000095 0.468169 0.465197 0.466251 0.000060 0.405398 0.434252 0.417899 0.000038 0.347949 0.402560 0.371911 0.000214 0.360133 0.415307 0.384767 0.000206 0.460277 0.458370 0.459426 0.000109 0.476061 0.472024 0.473075 0.000133 0.398497 0.427675 0.411293 0.000081 0.412300 0.440830 0.424506 0.000083 980.000000 983.340000 981.008067 376.567526 1064.500000 1050.900000 1060.471900 395.412995 7955.500000 7965.760000 7958.520033 686.760276
73 0.353000 0.409075 0.377836 0.000097 0.468884 0.465050 0.466391 0.000060 0.405148 0.434264 0.417686 0.000038 0.346509 0.401762 0.371430 0.000215 0.359492 0.416388 0.384242 0.000209 0.462774 0.458442 0.459595 0.000111 0.474995 0.471658 0.473187 0.000133 0.398828 0.427268 0.411104 0.000081 0.411468 0.441260 0.424267 0.000083 979.530000 983.940000 980.955800 379.176601 1067.150000 1054.060000 1060.683433 400.203846 7953.320000 7962.000000 7958.360767 690.475846
74 0.352809 0.409122 0.377302 0.000098 0.469113 0.464528 0.466449 0.000060 0.405146 0.434055 0.417418 0.000039 0.346844 0.405181 0.370894 0.000216 0.358775 0.413064 0.383711 0.000209 0.461917 0.456414 0.459657 0.000111 0.476310 0.472641 0.473240 0.000131 0.398627 0.428236 0.410838 0.000082 0.411666 0.439873 0.423999 0.000083 976.470000 984.400000 980.597800 377.693878 1065.230000 1056.230000 1060.957733 393.310661 7958.300000 7959.370000 7958.444467 689.889639
75 0.351754 0.407541 0.376634 0.000098 0.468655 0.464667 0.466383 0.000059 0.404359 0.433248 0.417021 0.000039 0.345206 0.402669 0.370296 0.000214 0.358302 0.412413 0.382972 0.000212 0.462689 0.457137 0.459602 0.000109 0.474620 0.472198 0.473165 0.000131 0.398073 0.427180 0.410483 0.000081 0.410645 0.439316 0.423559 0.000084 979.420000 986.660000 980.382533 378.946943 1065.740000 1052.250000 1061.259233 393.576227 7954.840000 7961.090000 7958.358233 697.414738
76 0.350997 0.407387 0.376035 0.000098 0.467314 0.462432 0.466472 0.000059 0.403340 0.432157 0.416731 0.000039 0.346320 0.403958 0.369656 0.000217 0.355674 0.410817 0.382414 0.000211 0.461074 0.455415 0.459582 0.000111 0.473555 0.469449 0.473362 0.000128 0.397959 0.427114 0.410123 0.000082 0.408721 0.437201 0.423340 0.000083 977.810000 985.380000 980.345533 380.784764 1065.670000 1055.820000 1061.639633 388.387541 7956.520000 7958.800000 7958.014833 694.859053
77 0.350997 0.406975 0.375463 0.000098 0.467998 0.465231 0.466528 0.000058 0.403648 0.433191 0.416442 0.000039 0.344866 0.402123 0.369163 0.000215 0.357128 0.411828 0.381763 0.000213 0.461648 0.458487 0.459714 0.000110 0.474348 0.471975 0.473342 0.000128 0.397418 0.427487 0.409911 0.000081 0.409877 0.438894 0.422974 0.000085 975.640000 989.500000 980.237900 378.591079 1065.010000 1053.250000 1062.035600 378.610143 7959.350000 7957.250000 7957.726500 693.647820
78 0.349766 0.405788 0.374810 0.000099 0.467314 0.465665 0.466575 0.000058 0.402663 0.432732 0.416104 0.000039 0.343463 0.398356 0.368661 0.000217 0.356069 0.413219 0.380958 0.000215 0.460392 0.458942 0.459834 0.000108 0.474237 0.472388 0.473317 0.000130 0.396081 0.425620 0.409689 0.000082 0.409244 0.439845 0.422519 0.000084 979.120000 986.270000 980.295500 375.442948 1066.530000 1054.570000 1062.442600 369.975477 7954.350000 7959.160000 7957.261900 677.197462
79 0.349070 0.405970 0.374246 0.000100 0.467871 0.464804 0.466509 0.000059 0.402531 0.432445 0.415764 0.000039 0.343639 0.399745 0.368067 0.000221 0.354502 0.412196 0.380425 0.000215 0.459949 0.458287 0.459679 0.000109 0.475793 0.471321 0.473339 0.000131 0.395978 0.426089 0.409292 0.000083 0.409083 0.438802 0.422236 0.000085 977.140000 987.140000 980.398167 368.182091 1067.170000 1054.720000 1062.652767 367.903423 7955.690000 7958.140000 7956.949067 661.815217
80 0.348379 0.405741 0.373727 0.000101 0.467934 0.464258 0.466511 0.000058 0.402179 0.432074 0.415480 0.000040 0.342243 0.402388 0.367621 0.000220 0.354515 0.409095 0.379833 0.000216 0.460769 0.457060 0.459644 0.000110 0.475098 0.471456 0.473377 0.000129 0.395580 0.426990 0.409031 0.000083 0.408778 0.437158 0.421928 0.000086 978.510000 988.770000 980.421233 366.215792 1067.870000 1054.770000 1062.923533 364.166935 7953.620000 7956.460000 7956.655233 649.569304
81 0.348241 0.404098 0.373017 0.000098 0.467713 0.465348 0.466575 0.000058 0.402003 0.431660 0.415118 0.000039 0.342039 0.399141 0.366933 0.000215 0.354443 0.409054 0.379101 0.000214 0.460911 0.458852 0.459676 0.000109 0.474514 0.471843 0.473473 0.000130 0.395532 0.426011 0.408667 0.000082 0.408475 0.437309 0.421568 0.000084 975.420000 986.030000 980.109733 361.259913 1070.730000 1056.890000 1063.216433 361.572896 7953.850000 7957.080000 7956.673833 646.997840
82 0.347300 0.404089 0.372530 0.000100 0.468086 0.466437 0.466708 0.000057 0.401654 0.432146 0.414910 0.000039 0.341791 0.400172 0.366602 0.000218 0.352809 0.408006 0.378458 0.000219 0.461497 0.457918 0.459779 0.000108 0.474676 0.474956 0.473638 0.000126 0.395659 0.426158 0.408532 0.000083 0.407649 0.438134 0.421289 0.000086 975.450000 984.860000 980.007767 353.362544 1072.200000 1054.880000 1063.577767 365.676134 7952.350000 7960.260000 7956.414467 639.884740
83 0.346735 0.404257 0.371949 0.000100 0.467924 0.465641 0.466694 0.000057 0.401270 0.431880 0.414584 0.000039 0.341304 0.399373 0.366110 0.000217 0.352165 0.409141 0.377788 0.000222 0.461020 0.459874 0.459699 0.000109 0.474829 0.471408 0.473689 0.000124 0.395176 0.426598 0.408225 0.000083 0.407364 0.437161 0.420943 0.000087 976.430000 981.760000 979.923067 349.383258 1072.360000 1055.920000 1063.918467 364.667123 7951.210000 7962.320000 7956.158467 634.563730
84 0.346438 0.402884 0.371352 0.000101 0.467604 0.467299 0.466658 0.000057 0.400963 0.431871 0.414239 0.000040 0.340558 0.396716 0.365604 0.000220 0.352318 0.409052 0.377099 0.000225 0.460520 0.460918 0.459685 0.000108 0.474688 0.473679 0.473630 0.000126 0.394541 0.425607 0.407941 0.000084 0.407384 0.438134 0.420538 0.000088 974.730000 985.420000 980.027033 345.704973 1068.390000 1056.760000 1064.163567 367.898123 7956.880000 7957.820000 7955.809400 640.043919
85 0.345746 0.402594 0.370785 0.000102 0.467195 0.464877 0.466701 0.000057 0.400398 0.430621 0.413947 0.000040 0.339405 0.397274 0.365154 0.000230 0.352087 0.407913 0.376416 0.000224 0.459979 0.458046 0.459680 0.000109 0.474411 0.471708 0.473723 0.000121 0.393663 0.424621 0.407690 0.000086 0.407133 0.436621 0.420204 0.000087 976.680000 986.160000 979.813233 347.964318 1070.500000 1053.670000 1064.375333 367.168643 7952.820000 7960.170000 7955.811433 639.731912
86 0.345077 0.402426 0.370159 0.000101 0.467618 0.464352 0.466721 0.000057 0.400220 0.430293 0.413612 0.000040 0.340338 0.395982 0.364398 0.000226 0.349816 0.408870 0.375918 0.000222 0.461439 0.455928 0.459572 0.000108 0.473798 0.472776 0.473869 0.000122 0.394833 0.422958 0.407227 0.000084 0.405608 0.437627 0.419996 0.000088 975.740000 981.810000 979.372000 347.589251 1070.910000 1056.450000 1064.831467 373.834069 7953.350000 7961.740000 7955.796533 644.667460
87 0.344533 0.402064 0.369611 0.000102 0.467926 0.463897 0.466708 0.000057 0.400060 0.429889 0.413304 0.000040 0.340475 0.398129 0.363790 0.000227 0.348590 0.405998 0.375431 0.000222 0.460381 0.457319 0.459600 0.000111 0.475471 0.470475 0.473816 0.000120 0.394433 0.424764 0.406905 0.000085 0.405687 0.435013 0.419704 0.000086 975.730000 986.470000 979.398600 346.828809 1070.030000 1056.290000 1065.249333 374.131815 7954.240000 7957.240000 7955.352067 651.594959
88 0.343917 0.400886 0.369037 0.000102 0.468421 0.465964 0.466714 0.000057 0.399944 0.430171 0.412992 0.000040 0.338314 0.395638 0.363270 0.000227 0.349520 0.406134 0.374805 0.000226 0.461257 0.461131 0.459659 0.000110 0.475585 0.470797 0.473770 0.000122 0.393638 0.425110 0.406645 0.000085 0.406249 0.435232 0.419339 0.000089 975.150000 985.170000 979.212133 342.516402 1073.560000 1057.210000 1065.793633 370.753544 7951.290000 7957.620000 7954.994233 645.030236
89 0.343763 0.400432 0.368432 0.000101 0.468604 0.464935 0.466794 0.000057 0.399941 0.429458 0.412695 0.000039 0.337726 0.395271 0.362698 0.000228 0.349799 0.405593 0.374167 0.000218 0.461433 0.457350 0.459777 0.000108 0.475776 0.472520 0.473811 0.000122 0.393394 0.423207 0.406384 0.000085 0.406489 0.435710 0.419006 0.000087 975.640000 981.560000 978.980300 340.356560 1071.660000 1059.150000 1066.260800 368.818719 7952.700000 7959.290000 7954.758900 644.841800
90 0.343171 0.399825 0.367880 0.000100 0.467215 0.466133 0.466823 0.000056 0.398991 0.429663 0.412404 0.000040 0.336417 0.391801 0.362132 0.000224 0.349924 0.407849 0.373628 0.000218 0.461027 0.459446 0.459911 0.000106 0.473402 0.472820 0.473735 0.000121 0.392492 0.422241 0.406133 0.000084 0.405489 0.437086 0.418676 0.000087 974.120000 987.360000 978.825800 341.233456 1073.730000 1057.390000 1066.639733 368.573279 7952.150000 7955.250000 7954.534467 640.876686
91 0.342528 0.399458 0.367334 0.000101 0.466957 0.466419 0.466787 0.000057 0.398521 0.429591 0.412088 0.000040 0.337607 0.394978 0.361728 0.000224 0.347449 0.403938 0.372939 0.000220 0.460037 0.458725 0.459891 0.000106 0.473876 0.474114 0.473683 0.000123 0.392700 0.423664 0.405902 0.000084 0.404341 0.435517 0.418274 0.000088 972.350000 986.240000 978.404500 342.080685 1073.530000 1056.000000 1067.110467 365.726056 7954.120000 7957.760000 7954.485033 648.992265
92 0.341681 0.397392 0.366865 0.000099 0.466831 0.466313 0.466743 0.000057 0.397998 0.428407 0.411810 0.000040 0.335908 0.392224 0.361224 0.000221 0.347454 0.402560 0.372506 0.000220 0.459104 0.458585 0.459771 0.000107 0.474559 0.474042 0.473715 0.000123 0.391346 0.422086 0.405570 0.000083 0.404651 0.434727 0.418050 0.000088 974.180000 985.090000 978.015600 341.494324 1073.190000 1060.690000 1067.601433 358.775092 7952.630000 7954.220000 7954.382967 637.699724
93 0.341644 0.398856 0.366411 0.000100 0.467001 0.464991 0.466806 0.000057 0.398054 0.428617 0.411589 0.000040 0.336643 0.392894 0.360683 0.000224 0.346644 0.404819 0.372139 0.000224 0.460496 0.459089 0.459911 0.000106 0.473506 0.470894 0.473701 0.000124 0.392377 0.422681 0.405336 0.000084 0.403732 0.434553 0.417842 0.000088 973.140000 986.260000 977.859200 348.857044 1071.930000 1061.200000 1067.810267 361.062039 7954.930000 7952.540000 7954.330533 645.657205
94 0.341040 0.397047 0.365920 0.000100 0.467464 0.465780 0.466834 0.000057 0.397931 0.427977 0.411331 0.000040 0.335464 0.390342 0.360322 0.000225 0.346615 0.403752 0.371518 0.000225 0.460310 0.459402 0.459849 0.000105 0.474618 0.472159 0.473819 0.000125 0.391645 0.421419 0.405109 0.000084 0.404217 0.434535 0.417554 0.000088 974.450000 983.800000 977.486433 349.545794 1073.280000 1063.980000 1068.066100 360.058147 7952.270000 7952.220000 7954.447467 647.374891
95 0.341137 0.397165 0.365589 0.000101 0.466543 0.464327 0.466771 0.000058 0.397570 0.427388 0.411121 0.000040 0.334468 0.391059 0.359974 0.000226 0.347807 0.403271 0.371204 0.000222 0.460135 0.457098 0.459740 0.000107 0.472951 0.471557 0.473801 0.000126 0.391018 0.420776 0.404869 0.000084 0.404122 0.433999 0.417373 0.000087 971.470000 982.270000 977.189567 348.500447 1073.670000 1058.950000 1068.426867 357.366318 7954.860000 7958.780000 7954.383567 638.864641
96 0.340608 0.396829 0.365182 0.000101 0.467304 0.465588 0.466665 0.000058 0.397621 0.427771 0.410849 0.000040 0.334953 0.390693 0.359537 0.000227 0.346262 0.402966 0.370827 0.000226 0.461061 0.459926 0.459702 0.000108 0.473547 0.471250 0.473627 0.000126 0.391702 0.421848 0.404611 0.000084 0.403540 0.433694 0.417087 0.000088 974.080000 984.260000 976.792567 348.624753 1073.100000 1057.730000 1068.680667 361.634565 7952.820000 7958.010000 7954.526767 643.040448
97 0.339799 0.396328 0.364707 0.000102 0.468687 0.465349 0.466674 0.000059 0.397799 0.427387 0.410592 0.000040 0.333333 0.389995 0.359174 0.000230 0.346266 0.402661 0.370240 0.000224 0.462462 0.458066 0.459671 0.000109 0.474912 0.472631 0.473678 0.000127 0.391441 0.420627 0.404398 0.000085 0.404156 0.434148 0.416787 0.000087 972.470000 983.340000 976.410267 351.428745 1074.300000 1062.610000 1068.872000 370.538164 7953.230000 7954.050000 7954.717733 651.242675
98 0.339532 0.396366 0.364296 0.000100 0.467434 0.464351 0.466698 0.000058 0.397088 0.426959 0.410377 0.000040 0.334124 0.391560 0.358762 0.000231 0.344940 0.401173 0.369830 0.000220 0.461464 0.456420 0.459694 0.000106 0.473403 0.472282 0.473702 0.000125 0.391427 0.420747 0.404182 0.000084 0.402748 0.433172 0.416572 0.000086 973.030000 984.220000 976.128333 346.335270 1073.810000 1063.440000 1069.149433 374.925471 7953.160000 7952.340000 7954.722233 642.185380
99 0.338646 0.395755 0.363891 0.000101 0.468870 0.464756 0.466628 0.000059 0.397247 0.426806 0.410123 0.000040 0.331793 0.391237 0.358268 0.000235 0.345500 0.400274 0.369515 0.000221 0.462329 0.457584 0.459628 0.000109 0.475411 0.471928 0.473627 0.000126 0.390534 0.421093 0.403880 0.000086 0.403960 0.432518 0.416366 0.000086 975.730000 981.310000 975.972700 343.354444 1075.050000 1062.560000 1069.310933 373.377767 7949.220000 7956.130000 7954.716367 625.599195
100 0.338189 0.395472 0.363412 0.000102 0.468674 0.464659 0.466677 0.000059 0.396907 0.426606 0.409881 0.000040 0.332258 0.390236 0.357604 0.000230 0.344120 0.400708 0.369220 0.000224 0.462155 0.459089 0.459734 0.000108 0.475194 0.470228 0.473621 0.000127 0.390711 0.421220 0.403563 0.000085 0.403103 0.431992 0.416200 0.000087 975.540000 980.040000 975.792233 345.321671 1075.600000 1062.830000 1069.530833 375.285151 7948.860000 7957.130000 7954.676933 625.645191
101 0.338109 0.394768 0.362869 0.000102 0.467590 0.462778 0.466693 0.000059 0.396376 0.425373 0.409590 0.000040 0.332200 0.390935 0.357077 0.000231 0.344019 0.398602 0.368662 0.000225 0.460546 0.455927 0.459864 0.000108 0.474634 0.469629 0.473521 0.000128 0.389956 0.420181 0.403331 0.000085 0.402796 0.430564 0.415849 0.000087 975.110000 983.030000 975.524500 349.491412 1073.520000 1064.360000 1069.936300 378.178739 7951.370000 7952.610000 7954.539200 621.700449
102 0.337208 0.394497 0.362367 0.000102 0.467697 0.464393 0.466651 0.000059 0.395928 0.425950 0.409295 0.000041 0.330513 0.388470 0.356526 0.000234 0.343902 0.400524 0.368209 0.000222 0.460123 0.457334 0.459860 0.000108 0.475271 0.471452 0.473442 0.000130 0.388838 0.419458 0.403026 0.000087 0.403018 0.432441 0.415564 0.000088 974.420000 982.070000 975.307033 353.148664 1073.370000 1062.140000 1069.925667 378.948294 7952.210000 7955.790000 7954.767300 627.974860
103 0.336806 0.393749 0.361948 0.000102 0.468355 0.464005 0.466668 0.000059 0.396003 0.425364 0.409072 0.000040 0.332365 0.389171 0.356120 0.000235 0.341247 0.398327 0.367777 0.000222 0.460477 0.456954 0.459943 0.000107 0.476234 0.471055 0.473392 0.000128 0.390015 0.419673 0.402840 0.000086 0.401991 0.431055 0.415304 0.000088 974.660000 975.910000 975.322100 358.766477 1077.150000 1063.020000 1070.113433 373.831404 7948.190000 7961.070000 7954.564467 630.364605
104 0.336557 0.393356 0.361608 0.000102 0.467583 0.464798 0.466614 0.000059 0.395519 0.425505 0.408861 0.000040 0.332130 0.386891 0.355862 0.000232 0.340985 0.399820 0.367354 0.000224 0.460642 0.457577 0.459904 0.000107 0.474525 0.472019 0.473324 0.000128 0.389960 0.418700 0.402681 0.000086 0.401078 0.432310 0.415041 0.000089 971.870000 980.550000 975.438567 355.471959 1075.450000 1062.460000 1070.359933 372.663767 7952.680000 7956.990000 7954.201500 637.910831
105 0.336055 0.393507 0.361340 0.000103 0.468817 0.464563 0.466660 0.000060 0.395798 0.425482 0.408734 0.000040 0.330348 0.390368 0.355600 0.000235 0.341762 0.396647 0.367080 0.000224 0.462407 0.458347 0.460001 0.000107 0.475227 0.470778 0.473319 0.000130 0.389774 0.420959 0.402580 0.000085 0.401821 0.430006 0.414888 0.000089 973.580000 983.790000 975.191933 356.608752 1072.170000 1064.600000 1070.478600 365.628445 7954.250000 7951.610000 7954.329467 632.734704
106 0.335765 0.393999 0.360983 0.000103 0.468499 0.464812 0.466773 0.000058 0.395495 0.425865 0.408588 0.000040 0.330540 0.388940 0.355223 0.000229 0.340990 0.399058 0.366742 0.000227 0.460876 0.457347 0.460149 0.000104 0.476122 0.472278 0.473398 0.000130 0.389191 0.419723 0.402440 0.000083 0.401800 0.432007 0.414737 0.000089 971.530000 978.620000 975.154867 349.769515 1075.180000 1062.560000 1070.641500 364.641847 7953.290000 7958.820000 7954.203633 636.035238
107 0.335825 0.393185 0.360532 0.000101 0.467938 0.463322 0.466841 0.000059 0.395276 0.424747 0.408371 0.000039 0.330315 0.386771 0.354744 0.000228 0.341336 0.399600 0.366320 0.000228 0.460546 0.458127 0.460268 0.000105 0.475331 0.468517 0.473414 0.000129 0.388919 0.418881 0.402230 0.000084 0.401634 0.430613 0.414512 0.000089 971.100000 976.550000 975.114167 347.631494 1074.460000 1062.380000 1070.680700 362.389118 7954.440000 7961.070000 7954.205133 628.413651
108 0.334714 0.392449 0.360188 0.000103 0.467941 0.464748 0.466838 0.000060 0.394666 0.424983 0.408181 0.000040 0.329920 0.388238 0.354537 0.000228 0.339508 0.396660 0.365839 0.000229 0.461096 0.458361 0.460214 0.000106 0.474786 0.471134 0.473462 0.000129 0.388949 0.419793 0.402092 0.000084 0.400383 0.430173 0.414270 0.000090 973.370000 977.850000 975.267100 351.626609 1075.980000 1062.270000 1070.760733 365.508749 7950.650000 7959.880000 7953.972167 644.515348
109 0.333874 0.392249 0.359714 0.000105 0.468977 0.464863 0.466926 0.000059 0.394670 0.424925 0.407959 0.000041 0.328831 0.386277 0.354201 0.000226 0.338916 0.398222 0.365227 0.000236 0.462523 0.457252 0.460287 0.000105 0.475431 0.472474 0.473564 0.000130 0.388993 0.418216 0.401940 0.000083 0.400348 0.431635 0.413979 0.000092 972.020000 977.700000 975.133300 344.783584 1075.090000 1065.250000 1070.870400 369.034171 7952.890000 7957.050000 7953.996300 641.039632
110 0.334116 0.391609 0.359316 0.000105 0.467903 0.465246 0.466936 0.000059 0.394320 0.424746 0.407745 0.000041 0.328084 0.383957 0.353762 0.000226 0.340149 0.399261 0.364871 0.000235 0.461501 0.458646 0.460236 0.000103 0.474304 0.471847 0.473636 0.000131 0.388121 0.417567 0.401675 0.000083 0.400519 0.431925 0.413815 0.000091 972.840000 982.420000 975.219367 341.255651 1074.400000 1068.070000 1070.757000 369.753852 7952.760000 7949.510000 7954.023633 651.039247
111 0.333556 0.391327 0.358834 0.000104 0.467759 0.464540 0.466845 0.000059 0.393948 0.424273 0.407439 0.000041 0.327496 0.382554 0.353352 0.000225 0.339616 0.400101 0.364316 0.000235 0.461000 0.458967 0.460129 0.000104 0.474519 0.470112 0.473561 0.000132 0.387573 0.416940 0.401402 0.000083 0.400323 0.431606 0.413476 0.000091 973.170000 981.160000 975.446400 335.469768 1073.090000 1065.020000 1070.631600 377.359157 7953.740000 7953.820000 7953.922000 662.193364
112 0.332984 0.390608 0.358368 0.000104 0.468779 0.465060 0.466879 0.000059 0.394091 0.424111 0.407198 0.000041 0.327927 0.384020 0.352907 0.000226 0.338040 0.397195 0.363828 0.000230 0.461943 0.459274 0.460147 0.000106 0.475615 0.470846 0.473610 0.000132 0.388234 0.417884 0.401165 0.000084 0.399949 0.430338 0.413230 0.000090 972.900000 981.620000 975.398400 331.869014 1073.880000 1067.730000 1070.483733 374.379720 7953.220000 7950.650000 7954.117867 658.418982
113 0.333056 0.389689 0.357959 0.000104 0.467223 0.463249 0.466867 0.000060 0.393431 0.422791 0.406968 0.000041 0.327441 0.382460 0.352632 0.000226 0.338671 0.396919 0.363286 0.000233 0.459561 0.456432 0.460070 0.000108 0.474886 0.470066 0.473664 0.000132 0.386895 0.415748 0.400979 0.000084 0.399968 0.429835 0.412956 0.000091 971.850000 978.720000 975.230967 328.019194 1073.930000 1061.170000 1070.160600 372.890397 7954.220000 7960.110000 7954.608433 650.325990
114 0.332309 0.389793 0.357523 0.000105 0.468295 0.466578 0.466956 0.000059 0.393502 0.424346 0.406768 0.000041 0.326999 0.384047 0.352225 0.000230 0.337619 0.395538 0.362821 0.000233 0.460049 0.458757 0.460030 0.000107 0.476541 0.474400 0.473882 0.000130 0.386871 0.417667 0.400737 0.000086 0.400134 0.431026 0.412799 0.000091 971.020000 978.930000 975.106500 323.731891 1075.290000 1064.510000 1070.073667 368.364735 7953.690000 7956.560000 7954.819833 638.513766
115 0.331939 0.389886 0.357055 0.000105 0.466973 0.465488 0.466884 0.000059 0.392704 0.423907 0.406478 0.000041 0.327356 0.384063 0.351808 0.000226 0.336521 0.395710 0.362302 0.000230 0.460008 0.458724 0.459928 0.000109 0.473937 0.472251 0.473841 0.000129 0.387050 0.417660 0.400462 0.000086 0.398358 0.430154 0.412494 0.000090 969.800000 981.960000 975.018167 319.181763 1077.540000 1065.440000 1070.197667 364.977206 7952.660000 7952.600000 7954.784167 633.507202
116 0.331004 0.388679 0.356856 0.000104 0.467609 0.465644 0.466923 0.000057 0.392476 0.423313 0.406386 0.000041 0.325263 0.384159 0.351656 0.000226 0.336744 0.393199 0.362056 0.000231 0.460256 0.458784 0.459872 0.000106 0.474961 0.472504 0.473974 0.000126 0.386010 0.417740 0.400354 0.000086 0.398942 0.428886 0.412419 0.000089 970.230000 981.650000 974.942833 319.157381 1076.290000 1063.510000 1070.140133 359.984709 7953.480000 7954.840000 7954.917033 618.147507
117 0.331342 0.389337 0.356496 0.000105 0.468366 0.464687 0.466951 0.000057 0.393003 0.423244 0.406201 0.000041 0.326735 0.383285 0.351412 0.000228 0.335948 0.395389 0.361581 0.000230 0.460622 0.456905 0.459796 0.000108 0.476109 0.472468 0.474105 0.000125 0.386984 0.416414 0.400185 0.000086 0.399021 0.430075 0.412217 0.000087 970.480000 979.640000 974.792800 316.069511 1072.370000 1064.750000 1070.219000 366.658639 7957.150000 7955.610000 7954.988200 613.949088
118 0.330958 0.388128 0.356109 0.000103 0.468245 0.464660 0.467019 0.000057 0.392737 0.422567 0.406019 0.000040 0.326494 0.382948 0.351029 0.000224 0.335422 0.393307 0.361189 0.000231 0.461498 0.458042 0.459844 0.000108 0.474992 0.471278 0.474195 0.000126 0.387246 0.416740 0.399996 0.000084 0.398228 0.428394 0.412042 0.000087 969.950000 982.950000 974.647433 314.211487 1074.360000 1062.380000 1070.064633 364.428999 7955.690000 7954.670000 7955.287933 608.070297
119 0.330194 0.388688 0.355768 0.000105 0.468435 0.466216 0.467000 0.000056 0.392403 0.423575 0.405823 0.000040 0.326030 0.382601 0.350766 0.000228 0.334358 0.394775 0.360771 0.000231 0.461353 0.459842 0.459804 0.000107 0.475517 0.472590 0.474196 0.000124 0.386926 0.417359 0.399833 0.000085 0.397879 0.429791 0.411812 0.000088 966.860000 981.760000 974.411133 313.264393 1073.230000 1061.830000 1069.967767 366.367210 7959.910000 7956.410000 7955.621100 609.437244
120 0.330460 0.388139 0.355467 0.000106 0.467868 0.465262 0.466976 0.000057 0.392293 0.422844 0.405646 0.000041 0.325802 0.384756 0.350411 0.000232 0.335117 0.391521 0.360522 0.000232 0.460723 0.458959 0.459749 0.000108 0.475012 0.471565 0.474203 0.000123 0.386517 0.418147 0.399613 0.000086 0.398070 0.427541 0.411679 0.000088 969.010000 983.660000 974.117767 319.240840 1077.320000 1063.240000 1070.026700 374.794458 7953.670000 7953.100000 7955.855533 619.455642
121 0.329145 0.387207 0.354853 0.000105 0.468555 0.466076 0.467056 0.000058 0.391880 0.422698 0.405344 0.000041 0.324065 0.383362 0.349807 0.000230 0.334225 0.391052 0.359898 0.000231 0.461828 0.458684 0.459856 0.000107 0.475281 0.473468 0.474255 0.000125 0.386059 0.417257 0.399329 0.000086 0.397700 0.428139 0.411359 0.000088 969.420000 981.110000 973.634367 315.544271 1077.210000 1059.770000 1070.257133 371.961399 7953.370000 7959.120000 7956.108500 613.917833
122 0.328897 0.386984 0.354509 0.000106 0.468329 0.465070 0.467037 0.000057 0.391641 0.422123 0.405147 0.000040 0.324515 0.381343 0.349367 0.000232 0.333279 0.392625 0.359652 0.000232 0.462150 0.458725 0.459896 0.000105 0.474508 0.471415 0.474178 0.000126 0.386450 0.416165 0.399105 0.000085 0.396832 0.428080 0.411189 0.000089 967.390000 975.480000 973.482833 312.480662 1075.060000 1062.040000 1070.486667 372.991341 7957.550000 7962.480000 7956.030500 602.425217
123 0.328474 0.387019 0.354144 0.000107 0.469411 0.467093 0.467111 0.000056 0.391896 0.423052 0.404979 0.000041 0.323906 0.382510 0.348990 0.000234 0.333042 0.391527 0.359297 0.000234 0.461964 0.459983 0.459885 0.000104 0.476858 0.474203 0.474337 0.000123 0.386032 0.417373 0.398893 0.000086 0.397759 0.428732 0.411065 0.000088 966.570000 980.010000 973.167800 314.668950 1077.330000 1062.940000 1070.661800 366.304605 7956.100000 7957.050000 7956.170400 596.442098
124 0.327881 0.387292 0.353735 0.000108 0.469799 0.464474 0.467243 0.000057 0.391744 0.422024 0.404814 0.000041 0.324235 0.383135 0.348616 0.000235 0.331527 0.391449 0.358855 0.000234 0.462672 0.458474 0.460010 0.000102 0.476925 0.470475 0.474476 0.000126 0.386532 0.417038 0.398743 0.000086 0.396956 0.427011 0.410884 0.000089 968.630000 976.300000 972.716900 319.061203 1078.570000 1060.440000 1070.814933 366.918429 7952.800000 7963.260000 7956.468167 592.137379
125 0.327557 0.386294 0.353281 0.000107 0.469145 0.463461 0.467309 0.000056 0.391272 0.421019 0.404593 0.000040 0.323368 0.382962 0.348121 0.000233 0.331746 0.389627 0.358441 0.000235 0.462638 0.456738 0.460082 0.000105 0.475653 0.470184 0.474536 0.000122 0.386040 0.416161 0.398503 0.000086 0.396504 0.425878 0.410684 0.000089 967.790000 977.240000 972.217200 324.674039 1077.770000 1061.650000 1071.384667 367.161486 7954.440000 7961.110000 7956.398133 592.920828
126 0.326919 0.385261 0.352909 0.000107 0.468369 0.465057 0.467252 0.000056 0.390571 0.421169 0.404364 0.000040 0.323145 0.377792 0.347784 0.000233 0.330693 0.392729 0.358035 0.000239 0.462143 0.456405 0.459948 0.000101 0.474594 0.473708 0.474557 0.000123 0.385694 0.413168 0.398257 0.000086 0.395449 0.429170 0.410470 0.000089 967.120000 977.150000 971.963100 323.259100 1076.250000 1064.830000 1071.818100 361.930763 7956.630000 7958.020000 7956.218800 591.092465
127 0.326520 0.385578 0.352439 0.000108 0.469432 0.464295 0.467346 0.000056 0.390830 0.421001 0.404147 0.000041 0.321583 0.381400 0.347365 0.000235 0.331457 0.389756 0.357514 0.000243 0.462991 0.456435 0.459990 0.000103 0.475872 0.472155 0.474702 0.000121 0.385217 0.415166 0.398046 0.000087 0.396444 0.426836 0.410249 0.000090 970.300000 975.210000 971.581767 322.656181 1079.890000 1065.900000 1072.107500 355.221977 7949.810000 7958.890000 7956.310733 588.981431
128 0.325088 0.385307 0.351953 0.000110 0.470004 0.464832 0.467491 0.000055 0.390300 0.421094 0.403945 0.000041 0.321026 0.379591 0.346844 0.000238 0.329149 0.391023 0.357062 0.000243 0.462938 0.459393 0.460165 0.000105 0.477069 0.470272 0.474818 0.000120 0.384887 0.415502 0.397838 0.000088 0.395713 0.426685 0.410052 0.000090 970.990000 978.600000 971.186500 329.825414 1077.740000 1062.090000 1072.499000 352.132535 7951.270000 7959.310000 7956.314500 599.252421
129 0.325696 0.384344 0.351408 0.000111 0.469777 0.464009 0.467518 0.000055 0.390532 0.420193 0.403658 0.000041 0.321375 0.380296 0.346352 0.000236 0.330017 0.388392 0.356465 0.000242 0.461730 0.456675 0.460124 0.000106 0.477823 0.471344 0.474912 0.000117 0.384535 0.414666 0.397549 0.000087 0.396530 0.425721 0.409766 0.000089 967.880000 975.110000 970.878167 333.934262 1081.190000 1064.210000 1073.027833 349.330588 7950.930000 7960.680000 7956.094000 611.611626
130 0.325034 0.384859 0.350932 0.000111 0.469650 0.465406 0.467592 0.000055 0.390111 0.421105 0.403429 0.000041 0.321488 0.380283 0.345913 0.000236 0.328580 0.389436 0.355951 0.000242 0.461327 0.458167 0.460156 0.000103 0.477973 0.472645 0.475028 0.000119 0.384415 0.415331 0.397322 0.000088 0.395807 0.426880 0.409536 0.000089 969.480000 975.550000 971.022467 335.576967 1084.050000 1067.160000 1073.614467 353.150220 7946.470000 7957.290000 7955.363067 614.771757
131 0.324456 0.383971 0.350528 0.000110 0.470514 0.464325 0.467571 0.000055 0.390182 0.420131 0.403197 0.000041 0.320103 0.376178 0.345699 0.000234 0.328808 0.391765 0.355358 0.000241 0.462104 0.456395 0.460077 0.000105 0.478925 0.472255 0.475064 0.000116 0.384004 0.412276 0.397169 0.000086 0.396361 0.427986 0.409226 0.000088 968.600000 974.070000 971.135000 332.035099 1081.840000 1062.340000 1074.192267 350.531537 7949.560000 7963.590000 7954.672733 614.435979
132 0.324288 0.382340 0.349973 0.000109 0.470366 0.464605 0.467667 0.000055 0.390023 0.419360 0.402936 0.000040 0.321036 0.376140 0.345212 0.000232 0.327540 0.388541 0.354734 0.000245 0.462960 0.455578 0.460173 0.000104 0.477772 0.473633 0.475162 0.000115 0.384902 0.411887 0.396945 0.000085 0.395144 0.426832 0.408926 0.000089 972.210000 974.220000 971.293767 331.097890 1081.390000 1065.700000 1074.593567 349.193880 7946.400000 7960.080000 7954.112667 609.869429
133 0.323888 0.383746 0.349711 0.000110 0.469453 0.464225 0.467700 0.000054 0.389392 0.419962 0.402806 0.000040 0.319103 0.379476 0.344999 0.000236 0.328673 0.388017 0.354422 0.000243 0.462712 0.457656 0.460269 0.000103 0.476195 0.470794 0.475130 0.000114 0.383727 0.414657 0.396871 0.000085 0.395058 0.425267 0.408741 0.000088 968.190000 976.530000 971.038000 327.000894 1082.740000 1066.140000 1074.906100 350.805548 7949.070000 7957.330000 7954.055900 607.402358
134 0.323837 0.382479 0.349218 0.000109 0.469973 0.465505 0.467844 0.000055 0.389598 0.419840 0.402599 0.000040 0.319713 0.375980 0.344668 0.000235 0.327960 0.388978 0.353767 0.000244 0.462871 0.458303 0.460366 0.000103 0.477074 0.472706 0.475322 0.000115 0.384134 0.413026 0.396732 0.000085 0.395061 0.426655 0.408467 0.000088 968.730000 975.930000 971.012967 330.409395 1082.810000 1063.800000 1075.190900 350.292285 7948.460000 7960.270000 7953.796133 610.175208
135 0.323375 0.381682 0.348952 0.000108 0.469336 0.463930 0.467853 0.000054 0.389057 0.418694 0.402458 0.000040 0.319107 0.376836 0.344548 0.000231 0.327643 0.386529 0.353357 0.000239 0.461320 0.456511 0.460332 0.000101 0.477353 0.471349 0.475374 0.000114 0.383103 0.412689 0.396651 0.000085 0.395012 0.424698 0.408265 0.000087 967.730000 978.110000 970.980433 335.186336 1084.310000 1066.350000 1075.776600 347.227388 7947.960000 7955.540000 7953.242967 603.400097
136 0.322842 0.380970 0.348546 0.000106 0.469662 0.466298 0.467873 0.000054 0.388911 0.419368 0.402243 0.000039 0.319597 0.376457 0.344298 0.000232 0.326087 0.385484 0.352794 0.000238 0.462028 0.459119 0.460288 0.000101 0.477297 0.473478 0.475459 0.000115 0.383691 0.413654 0.396493 0.000086 0.394132 0.425082 0.407993 0.000086 966.980000 974.050000 970.879933 338.183951 1082.310000 1066.290000 1076.106900 340.784977 7950.710000 7959.660000 7953.013167 604.463877
137 0.323109 0.381303 0.348302 0.000106 0.469779 0.466285 0.467979 0.000053 0.389110 0.419545 0.402157 0.000039 0.319271 0.376846 0.344098 0.000232 0.326947 0.385761 0.352506 0.000238 0.462387 0.458762 0.460277 0.000101 0.477170 0.473809 0.475680 0.000114 0.383673 0.413708 0.396379 0.000085 0.394547 0.425382 0.407935 0.000086 970.270000 975.150000 971.012667 338.770486 1080.080000 1066.870000 1076.246633 343.929988 7949.650000 7957.980000 7952.740700 607.413641
138 0.322786 0.380995 0.347995 0.000106 0.469651 0.465190 0.468053 0.000053 0.388875 0.418883 0.402021 0.000039 0.318956 0.375968 0.343827 0.000233 0.326617 0.386023 0.352164 0.000243 0.461444 0.457945 0.460376 0.000099 0.477858 0.472434 0.475731 0.000112 0.383075 0.412857 0.396274 0.000085 0.394675 0.424908 0.407769 0.000087 969.250000 975.460000 970.966467 341.947183 1084.890000 1067.440000 1076.678133 339.823906 7945.860000 7957.100000 7952.355400 607.557949
139 0.322188 0.381940 0.347734 0.000108 0.469493 0.465803 0.468181 0.000053 0.388476 0.419678 0.401935 0.000040 0.318234 0.378377 0.343679 0.000236 0.326143 0.385503 0.351788 0.000244 0.461996 0.458123 0.460406 0.000101 0.476991 0.473482 0.475956 0.000114 0.382927 0.414263 0.396207 0.000086 0.394025 0.425094 0.407664 0.000089 967.370000 974.060000 971.052500 340.684574 1084.080000 1067.270000 1076.895533 348.527924 7948.550000 7958.670000 7952.051967 614.410819
140 0.322077 0.379989 0.347467 0.000105 0.470473 0.464667 0.468168 0.000053 0.388855 0.418094 0.401782 0.000039 0.317733 0.375378 0.343538 0.000234 0.326421 0.384601 0.351395 0.000239 0.461648 0.459010 0.460444 0.000101 0.479297 0.470323 0.475891 0.000113 0.382495 0.413013 0.396146 0.000085 0.395215 0.423176 0.407419 0.000087 967.610000 971.110000 971.074533 345.957870 1084.020000 1066.160000 1077.040100 355.810502 7948.370000 7962.730000 7951.885367 619.364230
141 0.321636 0.379966 0.347316 0.000106 0.471189 0.466057 0.468140 0.000053 0.388935 0.418707 0.401687 0.000039 0.317713 0.376410 0.343430 0.000234 0.325559 0.383523 0.351202 0.000241 0.463867 0.459855 0.460344 0.000102 0.478511 0.472259 0.475935 0.000110 0.383482 0.413960 0.396041 0.000085 0.394388 0.423454 0.407332 0.000087 968.880000 976.760000 971.088400 345.875494 1083.790000 1070.170000 1077.324633 361.894168 7947.330000 7953.070000 7951.586967 622.113511
142 0.321311 0.379558 0.347045 0.000106 0.469889 0.465348 0.468169 0.000053 0.388171 0.418164 0.401551 0.000039 0.317982 0.376482 0.343194 0.000235 0.324640 0.382633 0.350896 0.000242 0.462391 0.459225 0.460396 0.000101 0.477387 0.471472 0.475942 0.000113 0.382966 0.413717 0.395934 0.000084 0.393376 0.422610 0.407167 0.000089 970.290000 976.590000 970.965500 348.284384 1080.690000 1066.210000 1077.618700 363.859269 7949.020000 7957.200000 7951.415800 633.781826
143 0.320513 0.379494 0.346795 0.000108 0.468699 0.465698 0.468242 0.000054 0.387197 0.418286 0.401446 0.000040 0.317422 0.376785 0.342997 0.000237 0.323604 0.382202 0.350593 0.000245 0.461772 0.456835 0.460475 0.000102 0.475626 0.474562 0.476009 0.000114 0.382379 0.412807 0.395862 0.000085 0.392014 0.423764 0.407030 0.000090 965.920000 975.290000 971.045667 346.954788 1087.840000 1068.040000 1077.887800 368.760417 7946.240000 7956.670000 7951.066533 635.149274
144 0.320479 0.379118 0.346345 0.000110 0.469405 0.465050 0.468315 0.000053 0.387496 0.417788 0.401232 0.000040 0.317452 0.373827 0.342605 0.000240 0.323506 0.384409 0.350085 0.000248 0.461067 0.457608 0.460579 0.000101 0.477743 0.472492 0.476051 0.000112 0.382079 0.411529 0.395693 0.000086 0.392913 0.424047 0.406770 0.000090 968.230000 977.130000 970.890533 349.066454 1083.330000 1069.190000 1078.372867 369.710878 7948.440000 7953.680000 7950.736600 632.746509
145 0.319750 0.379660 0.345908 0.000110 0.470452 0.466373 0.468327 0.000053 0.387566 0.418681 0.400996 0.000041 0.317276 0.375845 0.342101 0.000241 0.322224 0.383474 0.349715 0.000249 0.463646 0.459516 0.460538 0.000101 0.477258 0.473230 0.476117 0.000113 0.383142 0.413497 0.395397 0.000087 0.391989 0.423864 0.406596 0.000093 965.230000 975.120000 970.778700 350.346805 1083.790000 1070.740000 1078.763167 373.065376 7950.980000 7954.140000 7950.458133 627.210274
146 0.319921 0.379068 0.345617 0.000110 0.470222 0.466144 0.468370 0.000053 0.387556 0.418252 0.400856 0.000040 0.316308 0.374958 0.341879 0.000241 0.323534 0.383178 0.349356 0.000249 0.462401 0.457953 0.460661 0.000102 0.478043 0.474334 0.476080 0.000112 0.382050 0.412306 0.395331 0.000086 0.393063 0.424198 0.406382 0.000092 963.090000 974.990000 970.717667 352.736809 1085.090000 1070.640000 1079.027400 376.984854 7951.820000 7954.370000 7950.254933 634.883636
147 0.318903 0.378526 0.345128 0.000110 0.469813 0.465964 0.468318 0.000054 0.386813 0.417874 0.400563 0.000041 0.316480 0.373317 0.341411 0.000241 0.321327 0.383736 0.348844 0.000252 0.461441 0.457441 0.460649 0.000103 0.478185 0.474488 0.475988 0.000113 0.381712 0.411172 0.395068 0.000087 0.391913 0.424575 0.406059 0.000093 965.370000 976.970000 970.366900 352.453264 1083.590000 1070.530000 1079.275267 383.018773 7951.040000 7952.500000 7950.357833 652.905827
148 0.319161 0.378405 0.344803 0.000111 0.469050 0.465450 0.468280 0.000054 0.386611 0.417575 0.400368 0.000041 0.317021 0.371653 0.341212 0.000245 0.321300 0.385158 0.348394 0.000254 0.462111 0.457589 0.460654 0.000101 0.475989 0.473311 0.475906 0.000113 0.382311 0.410324 0.394961 0.000088 0.390910 0.424826 0.405774 0.000093 966.780000 975.560000 970.291833 351.584729 1081.980000 1072.390000 1079.454667 385.883364 7951.240000 7952.050000 7950.253500 661.991802
149 0.318404 0.377715 0.344337 0.000109 0.470737 0.465828 0.468325 0.000054 0.386954 0.417366 0.400132 0.000041 0.315643 0.372189 0.340810 0.000241 0.321166 0.383240 0.347864 0.000251 0.462459 0.457630 0.460717 0.000100 0.479015 0.474026 0.475933 0.000114 0.381710 0.410637 0.394768 0.000086 0.392198 0.424094 0.405495 0.000093 963.000000 977.720000 970.004567 346.739056 1084.660000 1068.700000 1079.637867 391.112985 7952.340000 7953.580000 7950.357567 661.970915
150 0.318431 0.377168 0.344122 0.000109 0.469987 0.464886 0.468291 0.000053 0.386631 0.416641 0.399999 0.000041 0.314892 0.373647 0.340598 0.000245 0.321969 0.380689 0.347647 0.000250 0.463128 0.457660 0.460663 0.000100 0.476847 0.472112 0.475920 0.000114 0.381598 0.411453 0.394627 0.000088 0.391664 0.421830 0.405370 0.000092 966.090000 977.150000 969.951200 346.229648 1083.220000 1069.540000 1079.738400 392.530467 7950.690000 7953.310000 7950.310400 671.521784
151 0.318121 0.376935 0.343891 0.000109 0.471629 0.465938 0.468269 0.000054 0.387200 0.416987 0.399861 0.000040 0.314722 0.371704 0.340371 0.000245 0.321521 0.382167 0.347411 0.000249 0.463058 0.458326 0.460620 0.000100 0.480199 0.473551 0.475918 0.000116 0.381473 0.410684 0.394483 0.000087 0.392926 0.423289 0.405239 0.000092 968.330000 972.770000 970.085900 353.785262 1086.050000 1072.840000 1079.822033 395.937880 7945.620000 7954.390000 7950.092067 691.257450
152 0.318072 0.377391 0.343654 0.000112 0.470273 0.466131 0.468381 0.000055 0.386563 0.417324 0.399781 0.000041 0.314718 0.371461 0.339988 0.000247 0.321427 0.383321 0.347321 0.000253 0.461484 0.458465 0.460808 0.000103 0.479063 0.473797 0.475954 0.000114 0.380762 0.410613 0.394357 0.000089 0.392363 0.424035 0.405206 0.000092 967.730000 978.150000 970.107700 356.041875 1088.630000 1068.940000 1079.930100 389.154192 7943.640000 7952.910000 7949.962200 689.148454
153 0.317058 0.376480 0.343277 0.000111 0.469825 0.466740 0.468352 0.000055 0.385804 0.417097 0.399561 0.000041 0.314751 0.372263 0.339763 0.000246 0.319366 0.380698 0.346790 0.000250 0.460924 0.459016 0.460699 0.000104 0.478727 0.474465 0.476005 0.000114 0.380529 0.411302 0.394184 0.000088 0.391078 0.422893 0.404937 0.000092 965.990000 976.530000 970.125733 362.610836 1088.340000 1072.640000 1080.282467 384.341469 7945.670000 7950.830000 7949.591800 688.239334
154 0.317699 0.375914 0.342943 0.000111 0.470314 0.465887 0.468356 0.000054 0.386376 0.416402 0.399379 0.000041 0.315648 0.370468 0.339340 0.000240 0.319750 0.381359 0.346546 0.000250 0.461944 0.458802 0.460660 0.000102 0.478685 0.472972 0.476052 0.000114 0.381481 0.410218 0.393934 0.000087 0.391271 0.422585 0.404823 0.000091 966.000000 974.670000 970.149867 369.101224 1087.300000 1073.510000 1080.434133 379.781688 7946.700000 7951.820000 7949.416000 694.706897
155 0.316376 0.376992 0.342637 0.000113 0.469838 0.466151 0.468370 0.000054 0.385434 0.417114 0.399217 0.000041 0.315039 0.370914 0.339107 0.000242 0.317713 0.383070 0.346168 0.000253 0.462111 0.458971 0.460664 0.000103 0.477565 0.473331 0.476075 0.000112 0.381221 0.410540 0.393808 0.000086 0.389647 0.423688 0.404626 0.000091 966.750000 973.600000 970.060667 380.886841 1084.540000 1075.080000 1080.611667 386.950733 7948.710000 7951.320000 7949.327667 704.983844
156 0.316358 0.376643 0.342423 0.000111 0.470212 0.465059 0.468359 0.000055 0.385593 0.416430 0.399094 0.000041 0.313228 0.371234 0.338972 0.000240 0.319489 0.382053 0.345874 0.000251 0.462350 0.456401 0.460634 0.000105 0.478074 0.473717 0.476083 0.000113 0.380333 0.409559 0.393720 0.000087 0.390853 0.423302 0.404468 0.000090 967.320000 974.110000 969.995933 379.714677 1085.790000 1077.150000 1080.816800 388.691888 7946.890000 7948.740000 7949.187267 690.740185
157 0.316530 0.375263 0.342209 0.000110 0.470674 0.466208 0.468376 0.000054 0.385895 0.416188 0.398984 0.000040 0.314478 0.372202 0.338783 0.000241 0.318583 0.378325 0.345635 0.000251 0.462585 0.458842 0.460562 0.000103 0.478763 0.473574 0.476191 0.000113 0.381126 0.411190 0.393584 0.000087 0.390664 0.421187 0.404385 0.000090 968.080000 975.420000 970.012000 383.410547 1087.530000 1070.380000 1080.942933 395.764892 7944.390000 7954.200000 7949.045067 703.716218
158 0.316085 0.376005 0.341808 0.000112 0.469317 0.466826 0.468435 0.000053 0.385040 0.416875 0.398790 0.000041 0.312646 0.372171 0.338404 0.000242 0.319524 0.379840 0.345213 0.000255 0.461225 0.459950 0.460628 0.000104 0.477410 0.473702 0.476242 0.000110 0.379507 0.411672 0.393404 0.000087 0.390573 0.422078 0.404176 0.000091 965.450000 980.180000 969.883933 379.898568 1086.950000 1070.580000 1081.210867 393.611739 7947.600000 7949.240000 7948.905200 698.877585
159 0.315804 0.374976 0.341501 0.000112 0.468446 0.465500 0.468498 0.000054 0.384493 0.415712 0.398650 0.000041 0.313896 0.371845 0.338191 0.000240 0.317712 0.378108 0.344812 0.000255 0.460334 0.456527 0.460548 0.000105 0.476559 0.474474 0.476448 0.000112 0.379793 0.409952 0.393252 0.000088 0.389193 0.421473 0.404048 0.000092 967.330000 975.630000 969.804200 382.375789 1089.270000 1070.190000 1081.596967 398.054569 7943.400000 7954.180000 7948.598833 702.926165
160 0.315402 0.374414 0.341186 0.000112 0.469633 0.465656 0.468471 0.000053 0.384806 0.415473 0.398464 0.000041 0.313487 0.370958 0.338063 0.000245 0.317317 0.377870 0.344309 0.000255 0.461238 0.457732 0.460472 0.000103 0.478028 0.473579 0.476470 0.000110 0.379975 0.410006 0.393147 0.000089 0.389637 0.420939 0.403781 0.000092 967.500000 975.210000 969.888033 377.626111 1088.470000 1068.170000 1082.097100 401.124286 7944.030000 7956.620000 7948.014867 703.098469
161 0.315017 0.374669 0.341026 0.000112 0.469976 0.464874 0.468506 0.000054 0.384749 0.415261 0.398392 0.000042 0.312090 0.370589 0.338003 0.000241 0.317944 0.378749 0.344049 0.000255 0.461894 0.458645 0.460557 0.000104 0.478058 0.471104 0.476456 0.000112 0.379502 0.410214 0.393152 0.000088 0.389995 0.420308 0.403632 0.000092 966.200000 977.700000 969.667600 378.610681 1088.370000 1075.060000 1082.331933 402.541831 7945.430000 7947.240000 7948.000467 711.346512
162 0.314974 0.375403 0.340759 0.000113 0.470151 0.466149 0.468440 0.000054 0.384804 0.416238 0.398215 0.000042 0.313252 0.372997 0.337875 0.000242 0.316696 0.377808 0.343642 0.000256 0.462068 0.458960 0.460435 0.000104 0.478235 0.473337 0.476445 0.000113 0.380219 0.411681 0.393027 0.000089 0.389388 0.420796 0.403404 0.000093 964.560000 978.520000 969.608733 379.478411 1089.070000 1071.030000 1082.537500 406.144285 7946.370000 7950.450000 7947.853767 727.528273
163 0.314635 0.373950 0.340422 0.000112 0.471965 0.466255 0.468447 0.000054 0.385434 0.415487 0.398033 0.000041 0.312252 0.368926 0.337692 0.000244 0.317018 0.378973 0.343152 0.000258 0.463107 0.458613 0.460517 0.000103 0.480823 0.473896 0.476378 0.000112 0.380137 0.409285 0.392963 0.000088 0.390731 0.421689 0.403104 0.000093 966.440000 977.490000 969.512067 376.474095 1091.480000 1078.540000 1082.805400 416.282477 7942.080000 7943.970000 7947.682533 746.241883
164 0.314232 0.373888 0.340085 0.000112 0.470362 0.466685 0.468412 0.000052 0.384490 0.415647 0.397832 0.000041 0.312800 0.370202 0.337472 0.000245 0.315663 0.377574 0.342698 0.000260 0.461237 0.459540 0.460397 0.000101 0.479488 0.473830 0.476426 0.000109 0.379596 0.410404 0.392788 0.000089 0.389384 0.420890 0.402875 0.000095 966.200000 975.940000 969.577133 376.496217 1090.310000 1075.510000 1082.953467 421.262273 7943.490000 7948.550000 7947.469400 754.607211
165 0.313758 0.373482 0.339825 0.000111 0.471220 0.466955 0.468498 0.000053 0.384616 0.415545 0.397728 0.000041 0.311009 0.370593 0.337329 0.000246 0.316508 0.376371 0.342321 0.000253 0.463483 0.459846 0.460531 0.000102 0.478956 0.474064 0.476465 0.000110 0.379622 0.410757 0.392770 0.000089 0.389610 0.420333 0.402685 0.000093 965.060000 976.180000 969.673100 380.353727 1092.130000 1072.020000 1083.199933 429.604643 7942.810000 7951.800000 7947.126967 761.636846
166 0.313801 0.373323 0.339531 0.000110 0.471184 0.466169 0.468567 0.000054 0.384624 0.415104 0.397597 0.000041 0.310512 0.370859 0.337068 0.000244 0.317091 0.375788 0.341994 0.000251 0.463529 0.458455 0.460551 0.000102 0.478839 0.473884 0.476582 0.000111 0.379370 0.410277 0.392636 0.000088 0.389877 0.419931 0.402558 0.000092 967.710000 973.270000 969.333533 377.789785 1090.340000 1074.650000 1083.380467 428.537595 7941.950000 7952.080000 7947.286000 747.708570
167 0.313075 0.373214 0.339186 0.000111 0.470682 0.466294 0.468613 0.000054 0.383998 0.415100 0.397428 0.000040 0.311121 0.369120 0.336830 0.000244 0.315030 0.377308 0.341541 0.000252 0.462893 0.457761 0.460647 0.000102 0.478470 0.474828 0.476580 0.000110 0.379418 0.409008 0.392547 0.000087 0.388578 0.421192 0.402309 0.000092 968.530000 972.420000 969.364167 369.605027 1090.760000 1077.750000 1083.575567 424.930383 7940.710000 7949.830000 7947.060267 733.169170
168 0.313010 0.372595 0.339042 0.000112 0.470356 0.465475 0.468569 0.000054 0.383816 0.414391 0.397329 0.000041 0.310793 0.370692 0.336769 0.000243 0.315226 0.374498 0.341314 0.000254 0.462634 0.457933 0.460617 0.000101 0.478078 0.473017 0.476521 0.000111 0.379121 0.409950 0.392501 0.000087 0.388510 0.418832 0.402157 0.000093 965.470000 974.080000 969.366267 366.420002 1089.520000 1077.500000 1083.767233 421.706097 7945.010000 7948.420000 7946.866500 719.552858
169 0.313291 0.371969 0.338681 0.000111 0.471282 0.466632 0.468615 0.000053 0.384387 0.414567 0.397151 0.000041 0.310639 0.371643 0.336690 0.000244 0.315942 0.372295 0.340671 0.000251 0.462901 0.459753 0.460654 0.000101 0.479663 0.473512 0.476576 0.000111 0.379157 0.411292 0.392474 0.000087 0.389617 0.417842 0.401828 0.000091 968.280000 975.090000 969.320400 361.193376 1090.520000 1077.600000 1084.213567 410.760859 7941.200000 7947.310000 7946.466033 704.159949
170 0.312158 0.371370 0.338295 0.000112 0.470965 0.465818 0.468664 0.000054 0.383621 0.413871 0.396961 0.000041 0.309650 0.370254 0.336275 0.000244 0.314666 0.372485 0.340315 0.000253 0.462716 0.458732 0.460686 0.000100 0.479214 0.472903 0.476643 0.000112 0.378530 0.410069 0.392260 0.000087 0.388713 0.417673 0.401663 0.000092 965.930000 974.980000 969.317133 363.036102 1088.510000 1073.750000 1084.369600 406.392209 7945.560000 7951.270000 7946.313267 691.209731
171 0.312320 0.371998 0.338041 0.000112 0.470019 0.467273 0.468776 0.000053 0.383284 0.414872 0.396872 0.000041 0.311013 0.370545 0.336160 0.000247 0.313627 0.373451 0.339922 0.000256 0.461007 0.459792 0.460764 0.000100 0.479031 0.474755 0.476788 0.000111 0.378510 0.410706 0.392232 0.000088 0.388059 0.419038 0.401512 0.000093 969.010000 973.430000 969.303167 365.134570 1088.970000 1073.670000 1084.253967 409.780504 7942.020000 7952.900000 7946.442867 699.696163
172 0.311604 0.371906 0.337858 0.000115 0.470740 0.467090 0.468809 0.000054 0.383215 0.414739 0.396786 0.000042 0.310867 0.369924 0.336049 0.000253 0.312340 0.373888 0.339666 0.000256 0.462263 0.460060 0.460786 0.000100 0.479217 0.474120 0.476832 0.000112 0.378995 0.410485 0.392181 0.000091 0.387435 0.418992 0.401391 0.000095 966.430000 973.460000 969.264067 371.265525 1091.600000 1077.370000 1084.508167 413.525839 7941.970000 7949.170000 7946.227767 701.409973
173 0.311056 0.370488 0.337503 0.000114 0.470118 0.466480 0.468822 0.000054 0.382634 0.413684 0.396597 0.000042 0.310628 0.365734 0.335761 0.000252 0.311483 0.375243 0.339245 0.000262 0.462085 0.458679 0.460853 0.000100 0.478151 0.474281 0.476791 0.000112 0.378784 0.407559 0.392053 0.000090 0.386484 0.419810 0.401140 0.000095 967.640000 974.720000 969.227267 377.221942 1090.420000 1074.860000 1084.513967 417.028736 7941.940000 7950.420000 7946.258767 716.456337
174 0.310938 0.370439 0.337212 0.000115 0.470025 0.466585 0.468826 0.000053 0.382527 0.413705 0.396439 0.000042 0.310214 0.370910 0.335425 0.000255 0.311661 0.369967 0.338999 0.000263 0.461603 0.458499 0.460866 0.000098 0.478447 0.474671 0.476786 0.000109 0.378339 0.410325 0.391874 0.000091 0.386715 0.417084 0.401003 0.000093 968.790000 972.830000 969.343100 385.037711 1090.820000 1078.410000 1084.765900 421.179555 7940.390000 7948.760000 7945.891000 735.843309
175 0.311030 0.369987 0.336770 0.000113 0.471070 0.466981 0.468762 0.000053 0.383048 0.413635 0.396166 0.000041 0.308895 0.365270 0.335023 0.000252 0.313165 0.374705 0.338517 0.000258 0.464553 0.459130 0.460810 0.000099 0.477588 0.474831 0.476715 0.000109 0.378941 0.407507 0.391627 0.000090 0.387155 0.419762 0.400706 0.000092 967.140000 972.000000 969.713700 391.081286 1092.690000 1073.500000 1084.990200 421.964771 7940.170000 7954.500000 7945.296100 734.318894
176 0.310342 0.370244 0.336513 0.000113 0.470838 0.467108 0.468819 0.000052 0.382566 0.413833 0.396050 0.000041 0.309238 0.367565 0.334709 0.000258 0.311447 0.372923 0.338316 0.000260 0.462966 0.459424 0.460877 0.000098 0.478711 0.474792 0.476761 0.000108 0.378416 0.408902 0.391485 0.000091 0.386716 0.418764 0.400616 0.000093 969.130000 971.940000 969.584533 390.444969 1090.790000 1077.510000 1085.255667 418.097686 7940.080000 7950.550000 7945.159800 727.983238
177 0.310773 0.370115 0.336218 0.000111 0.470022 0.466024 0.468902 0.000051 0.382435 0.413274 0.395926 0.000041 0.310017 0.368043 0.334436 0.000254 0.311528 0.372186 0.338000 0.000258 0.462304 0.456679 0.460853 0.000097 0.477740 0.475369 0.476950 0.000104 0.378546 0.407929 0.391324 0.000091 0.386323 0.418618 0.400527 0.000092 965.430000 975.080000 969.553467 388.395340 1090.380000 1077.660000 1085.696800 412.039349 7944.190000 7947.260000 7944.749733 724.192070
178 0.310158 0.370037 0.335972 0.000112 0.468908 0.466762 0.468915 0.000051 0.381595 0.413563 0.395796 0.000041 0.309112 0.367082 0.334135 0.000251 0.311203 0.372992 0.337809 0.000261 0.459823 0.458420 0.460895 0.000097 0.477993 0.475103 0.476935 0.000105 0.376932 0.408184 0.391177 0.000090 0.386258 0.418942 0.400416 0.000093 968.010000 974.100000 969.585700 387.936300 1092.380000 1080.400000 1085.943667 408.617185 7939.610000 7945.500000 7944.470633 732.599934
179 0.309951 0.370043 0.335816 0.000112 0.470193 0.466682 0.468900 0.000051 0.382060 0.413531 0.395704 0.000041 0.308332 0.366779 0.333962 0.000256 0.311570 0.373308 0.337671 0.000259 0.461237 0.458328 0.460822 0.000098 0.479150 0.475037 0.476978 0.000106 0.377139 0.407976 0.391049 0.000091 0.386981 0.419086 0.400359 0.000093 969.040000 973.910000 969.585600 382.725606 1090.340000 1078.910000 1086.095367 405.863908 7940.620000 7947.180000 7944.319033 728.203574
180 0.310009 0.369535 0.335585 0.000112 0.470570 0.466076 0.468926 0.000052 0.382261 0.412978 0.395589 0.000041 0.310343 0.368359 0.333744 0.000259 0.309675 0.370711 0.337426 0.000262 0.461505 0.458326 0.460895 0.000098 0.479635 0.473826 0.476958 0.000107 0.378366 0.408844 0.390962 0.000092 0.386157 0.417112 0.400216 0.000093 965.440000 972.890000 969.591900 379.820424 1089.900000 1079.190000 1086.049433 413.337067 7944.660000 7947.920000 7944.358667 742.835335
181 0.309572 0.369686 0.335500 0.000113 0.469557 0.466623 0.468907 0.000051 0.381565 0.413308 0.395533 0.000041 0.308531 0.370218 0.333826 0.000261 0.310613 0.369155 0.337175 0.000262 0.461369 0.458837 0.460813 0.000098 0.477744 0.474409 0.477001 0.000105 0.377308 0.410097 0.390970 0.000093 0.385822 0.416519 0.400097 0.000092 968.190000 974.690000 969.534600 367.921985 1092.130000 1078.420000 1085.929300 417.870219 7939.680000 7946.890000 7944.536100 735.826322
182 0.309284 0.368389 0.335330 0.000113 0.470137 0.465967 0.468923 0.000052 0.381668 0.412299 0.395447 0.000041 0.309076 0.364741 0.333647 0.000260 0.309492 0.372036 0.337012 0.000260 0.461484 0.457980 0.460827 0.000099 0.478789 0.473954 0.477019 0.000107 0.377660 0.406699 0.390878 0.000093 0.385676 0.417899 0.400015 0.000091 968.960000 972.220000 969.701000 366.609220 1093.680000 1076.050000 1086.046267 431.107957 7937.360000 7951.730000 7944.252733 747.713022
183 0.309043 0.369513 0.335030 0.000114 0.470504 0.467611 0.468922 0.000051 0.381700 0.413657 0.395281 0.000041 0.308960 0.366561 0.333387 0.000262 0.309126 0.372464 0.336672 0.000259 0.462186 0.459872 0.460787 0.000099 0.478823 0.475350 0.477057 0.000106 0.377911 0.408551 0.390717 0.000093 0.385489 0.418763 0.399845 0.000092 967.620000 971.150000 970.013767 359.310936 1091.230000 1080.260000 1086.303967 430.982566 7941.150000 7948.590000 7943.682267 743.660021
184 0.308474 0.367955 0.334756 0.000112 0.469820 0.465524 0.468927 0.000051 0.381080 0.411861 0.395133 0.000041 0.305822 0.364299 0.333077 0.000258 0.311127 0.371610 0.336435 0.000261 0.461399 0.456151 0.460742 0.000099 0.478241 0.474897 0.477113 0.000106 0.375832 0.405633 0.390526 0.000092 0.386328 0.418089 0.399740 0.000092 969.210000 971.240000 970.087500 346.687771 1091.970000 1079.370000 1086.380800 424.256285 7938.820000 7949.390000 7943.531700 717.141506
185 0.308349 0.369479 0.334516 0.000115 0.470371 0.465217 0.468895 0.000051 0.381259 0.412561 0.394987 0.000041 0.307627 0.364992 0.332830 0.000261 0.309071 0.373966 0.336203 0.000263 0.462402 0.458266 0.460704 0.000100 0.478340 0.472167 0.477086 0.000104 0.377276 0.406966 0.390373 0.000091 0.385242 0.418156 0.399601 0.000092 967.520000 976.260000 970.170000 344.748231 1089.280000 1077.630000 1086.565233 417.023427 7943.200000 7946.110000 7943.264767 706.314627
186 0.307898 0.368207 0.334219 0.000115 0.470813 0.466454 0.469019 0.000050 0.381210 0.412418 0.394879 0.000042 0.307404 0.367216 0.332444 0.000263 0.308391 0.369198 0.335995 0.000267 0.464085 0.459481 0.460810 0.000099 0.477542 0.473428 0.477228 0.000103 0.377911 0.408735 0.390209 0.000093 0.384509 0.416102 0.399550 0.000094 966.750000 973.420000 970.239333 346.638351 1089.750000 1077.660000 1086.246833 418.972899 7943.500000 7948.920000 7943.513833 711.692827
187 0.307455 0.367711 0.334028 0.000118 0.471958 0.467040 0.468982 0.000050 0.381481 0.412409 0.394757 0.000042 0.306316 0.367055 0.332182 0.000264 0.308594 0.368367 0.335875 0.000271 0.463519 0.457499 0.460900 0.000099 0.480397 0.476581 0.477063 0.000104 0.377057 0.407755 0.390105 0.000093 0.385905 0.417063 0.399410 0.000095 965.050000 973.130000 970.221633 344.914815 1092.370000 1079.880000 1086.205167 411.816676 7942.580000 7946.990000 7943.573200 693.067363
188 0.306788 0.367931 0.333456 0.000118 0.470830 0.466934 0.469060 0.000051 0.380607 0.412482 0.394478 0.000042 0.305080 0.365251 0.331561 0.000256 0.308497 0.370611 0.335351 0.000272 0.462639 0.458911 0.460882 0.000099 0.479021 0.474956 0.477239 0.000103 0.375981 0.407398 0.389756 0.000092 0.385232 0.417566 0.399200 0.000094 966.100000 977.020000 969.819767 342.355051 1092.030000 1077.960000 1086.331067 407.578973 7941.870000 7945.020000 7943.849167 678.587084
189 0.307102 0.367423 0.333018 0.000116 0.469819 0.466348 0.469108 0.000050 0.380324 0.411939 0.394258 0.000041 0.306460 0.363071 0.331197 0.000258 0.307743 0.371776 0.334839 0.000268 0.462001 0.458441 0.460948 0.000099 0.477637 0.474255 0.477267 0.000103 0.376454 0.405987 0.389585 0.000092 0.384195 0.417891 0.398932 0.000093 962.890000 975.030000 969.601633 342.575176 1093.290000 1077.710000 1086.483733 404.532515 7943.820000 7947.260000 7943.914633 681.726052
190 0.306689 0.367635 0.332814 0.000116 0.470934 0.467381 0.469179 0.000050 0.380599 0.412521 0.394178 0.000041 0.306290 0.363989 0.331043 0.000258 0.307088 0.371282 0.334585 0.000269 0.462745 0.458723 0.460914 0.000099 0.479123 0.476039 0.477444 0.000101 0.376695 0.406619 0.389485 0.000092 0.384504 0.418422 0.398872 0.000094 965.800000 975.090000 969.570133 336.644161 1091.850000 1077.520000 1086.444567 401.949809 7942.350000 7947.390000 7943.985300 675.050548
191 0.306257 0.367398 0.332572 0.000118 0.471575 0.467087 0.469178 0.000050 0.380650 0.412258 0.394045 0.000042 0.304779 0.366293 0.330875 0.000260 0.307736 0.368503 0.334270 0.000268 0.463334 0.458979 0.461093 0.000098 0.479816 0.475196 0.477263 0.000101 0.376129 0.408002 0.389473 0.000092 0.385172 0.416515 0.398617 0.000094 964.490000 974.470000 969.530900 336.588740 1091.750000 1075.620000 1086.548767 387.698082 7943.760000 7949.910000 7943.920333 660.549897
192 0.305846 0.366433 0.332313 0.000115 0.471410 0.467317 0.469163 0.000050 0.380349 0.411831 0.393896 0.000041 0.304433 0.362393 0.330392 0.000254 0.307259 0.370474 0.334234 0.000268 0.463473 0.458873 0.461103 0.000098 0.479347 0.475760 0.477224 0.000103 0.376001 0.405809 0.389212 0.000089 0.384698 0.417853 0.398579 0.000094 963.420000 975.340000 969.346867 335.378534 1093.750000 1078.620000 1086.646367 379.982420 7942.830000 7946.040000 7944.006767 644.574569
193 0.306209 0.367814 0.332109 0.000116 0.471117 0.465699 0.469219 0.000050 0.380417 0.411862 0.393809 0.000041 0.306539 0.367434 0.330254 0.000254 0.305878 0.368195 0.333965 0.000263 0.464424 0.456524 0.461216 0.000095 0.477810 0.474874 0.477222 0.000105 0.377587 0.407524 0.389187 0.000088 0.383248 0.416200 0.398431 0.000093 964.530000 978.460000 969.233033 331.588232 1089.500000 1078.400000 1086.531800 378.907326 7945.970000 7943.140000 7944.235167 641.478444
194 0.305459 0.366386 0.331820 0.000114 0.471175 0.466778 0.469167 0.000051 0.380031 0.411562 0.393626 0.000041 0.303593 0.364052 0.329951 0.000252 0.307325 0.368719 0.333690 0.000262 0.464115 0.459388 0.461268 0.000095 0.478234 0.474168 0.477065 0.000106 0.375828 0.406953 0.389044 0.000088 0.384234 0.416171 0.398209 0.000093 965.880000 974.240000 968.970733 326.087993 1090.850000 1077.350000 1086.746967 378.199014 7943.270000 7948.410000 7944.282300 630.519083
195 0.306178 0.366190 0.331646 0.000114 0.472261 0.465878 0.469237 0.000049 0.380915 0.411049 0.393562 0.000040 0.303240 0.365238 0.329844 0.000252 0.309116 0.367142 0.333447 0.000261 0.465129 0.458507 0.461409 0.000092 0.479393 0.473248 0.477065 0.000106 0.376090 0.407209 0.389048 0.000088 0.385741 0.414890 0.398075 0.000092 965.900000 975.230000 968.716833 323.972656 1090.910000 1075.110000 1086.698600 377.512096 7943.190000 7949.660000 7944.584567 616.437532
196 0.305575 0.365672 0.331412 0.000115 0.471508 0.467437 0.469222 0.000049 0.380245 0.411466 0.393426 0.000041 0.304668 0.365209 0.329603 0.000254 0.306482 0.366135 0.333222 0.000265 0.462294 0.458535 0.461340 0.000092 0.480722 0.476339 0.477104 0.000106 0.375600 0.407205 0.388884 0.000088 0.384890 0.415727 0.397969 0.000093 962.630000 974.210000 968.617933 326.139291 1091.490000 1076.300000 1086.738967 374.356649 7945.880000 7949.490000 7944.643100 613.808039
197 0.304849 0.365594 0.331203 0.000113 0.471287 0.466023 0.469214 0.000049 0.379746 0.410787 0.393308 0.000040 0.304694 0.360273 0.329513 0.000255 0.305004 0.370915 0.332893 0.000264 0.463069 0.457203 0.461366 0.000092 0.479505 0.474842 0.477061 0.000106 0.375963 0.403892 0.388847 0.000088 0.383529 0.417682 0.397769 0.000092 962.870000 975.450000 968.187100 329.768102 1093.880000 1077.770000 1087.081200 376.009144 7943.250000 7946.780000 7944.731700 610.059011
198 0.304584 0.365043 0.331120 0.000114 0.471814 0.468036 0.469357 0.000049 0.379837 0.411390 0.393327 0.000041 0.304224 0.361024 0.329407 0.000254 0.304943 0.369062 0.332833 0.000270 0.464037 0.460177 0.461454 0.000092 0.479591 0.475896 0.477261 0.000106 0.376140 0.405643 0.388828 0.000089 0.383534 0.417137 0.397825 0.000095 965.810000 974.620000 967.918267 335.926880 1092.140000 1073.870000 1086.986833 377.905267 7942.050000 7951.510000 7945.094900 606.947237
199 0.304391 0.364688 0.330946 0.000115 0.471333 0.467334 0.469345 0.000049 0.379515 0.410878 0.393225 0.000041 0.302227 0.360078 0.329330 0.000259 0.306554 0.369297 0.332562 0.000276 0.463868 0.459707 0.461345 0.000092 0.478798 0.474960 0.477345 0.000106 0.374966 0.404911 0.388737 0.000090 0.384064 0.416846 0.397714 0.000097 965.400000 977.770000 967.889400 342.300065 1095.030000 1079.490000 1086.935600 378.339948 7939.570000 7942.740000 7945.175000 618.503613
200 0.304123 0.363822 0.330712 0.000114 0.471529 0.467511 0.469336 0.000049 0.379456 0.410482 0.393092 0.000040 0.302029 0.361418 0.329301 0.000257 0.306217 0.366226 0.332123 0.000274 0.463536 0.460025 0.461291 0.000093 0.479523 0.474998 0.477380 0.000106 0.374707 0.405791 0.388696 0.000089 0.384205 0.415173 0.397488 0.000095 964.000000 974.110000 967.684567 347.585780 1093.970000 1082.560000 1087.229033 382.749670 7942.030000 7943.330000 7945.086400 622.219638
201 0.304264 0.364893 0.330639 0.000116 0.471304 0.465918 0.469278 0.000049 0.379432 0.410354 0.393027 0.000041 0.303715 0.359042 0.329299 0.000260 0.304813 0.370743 0.331979 0.000274 0.463162 0.459256 0.461261 0.000093 0.479447 0.472581 0.477295 0.000106 0.375466 0.404138 0.388682 0.000090 0.383398 0.416570 0.397371 0.000095 966.530000 972.530000 967.657067 345.739612 1093.780000 1079.410000 1087.321567 390.651333 7939.690000 7948.060000 7945.021367 622.655176
202 0.303716 0.364708 0.330477 0.000115 0.471607 0.466860 0.469323 0.000050 0.379267 0.410676 0.392958 0.000041 0.302610 0.361387 0.329147 0.000263 0.304822 0.368030 0.331806 0.000271 0.463130 0.458993 0.461294 0.000096 0.480083 0.474726 0.477353 0.000108 0.374844 0.405310 0.388613 0.000091 0.383689 0.416043 0.397302 0.000096 965.970000 973.380000 967.660467 354.084976 1094.310000 1081.060000 1087.459567 386.517603 7939.720000 7945.560000 7944.879967 627.720250
203 0.303883 0.364633 0.330339 0.000118 0.471437 0.467617 0.469253 0.000049 0.379283 0.410976 0.392850 0.000041 0.303067 0.359590 0.329048 0.000268 0.304700 0.369676 0.331630 0.000274 0.462761 0.460878 0.461297 0.000095 0.480113 0.474355 0.477208 0.000106 0.374929 0.405170 0.388560 0.000091 0.383636 0.416782 0.397141 0.000096 968.860000 972.680000 967.697400 358.173788 1093.200000 1079.740000 1087.624867 386.074309 7937.940000 7947.580000 7944.677733 631.482303
204 0.303699 0.364953 0.330092 0.000118 0.470945 0.467042 0.469345 0.000050 0.378959 0.410893 0.392756 0.000042 0.302149 0.363661 0.328860 0.000272 0.305249 0.366246 0.331325 0.000273 0.462322 0.459896 0.461362 0.000095 0.479567 0.474188 0.477329 0.000106 0.374227 0.406966 0.388486 0.000093 0.383692 0.414820 0.397027 0.000096 965.990000 974.810000 967.674767 359.510041 1092.810000 1079.210000 1087.874600 390.014904 7941.200000 7945.980000 7944.450633 641.347397
205 0.303810 0.364175 0.329847 0.000116 0.471191 0.466825 0.469295 0.000049 0.379131 0.410368 0.392598 0.000042 0.302802 0.361300 0.328608 0.000267 0.304817 0.367050 0.331086 0.000273 0.463043 0.459532 0.461284 0.000094 0.479339 0.474119 0.477306 0.000104 0.374911 0.405504 0.388312 0.000091 0.383352 0.415231 0.396885 0.000095 968.990000 973.580000 968.030333 354.037443 1095.350000 1081.180000 1088.312767 392.972239 7935.660000 7945.240000 7943.656900 657.429263
206 0.303166 0.363520 0.329552 0.000116 0.470359 0.468140 0.469284 0.000049 0.378403 0.410599 0.392432 0.000041 0.302055 0.363593 0.328197 0.000269 0.304278 0.363447 0.330908 0.000276 0.462340 0.460300 0.461267 0.000096 0.478379 0.475980 0.477301 0.000104 0.374183 0.407111 0.388079 0.000091 0.382623 0.414087 0.396785 0.000097 966.400000 970.150000 968.108533 358.956585 1095.110000 1080.690000 1088.728333 394.117319 7938.490000 7949.160000 7943.163133 676.843747
207 0.303188 0.363192 0.329327 0.000116 0.471808 0.466956 0.469265 0.000050 0.379067 0.409886 0.392299 0.000041 0.302895 0.361579 0.327971 0.000269 0.303482 0.364804 0.330682 0.000274 0.462907 0.459767 0.461254 0.000096 0.480710 0.474145 0.477275 0.000106 0.374900 0.405764 0.387949 0.000091 0.383234 0.414008 0.396649 0.000097 964.990000 971.010000 968.147533 359.764367 1094.110000 1078.180000 1088.765633 390.876496 7940.900000 7950.810000 7943.086833 680.088921
208 0.303348 0.362610 0.328941 0.000114 0.470647 0.467338 0.469354 0.000050 0.378633 0.409738 0.392127 0.000041 0.303231 0.360540 0.327434 0.000264 0.303465 0.364679 0.330449 0.000267 0.462226 0.459810 0.461373 0.000094 0.479068 0.474867 0.477334 0.000106 0.374779 0.405212 0.387707 0.000091 0.382486 0.414264 0.396547 0.000095 963.970000 969.670000 968.474833 357.284574 1096.100000 1081.720000 1088.919300 382.447646 7939.930000 7948.610000 7942.605867 673.018967
209 0.302713 0.362836 0.328926 0.000112 0.470692 0.465925 0.469298 0.000051 0.378304 0.409226 0.392094 0.000040 0.301182 0.364239 0.327447 0.000266 0.304245 0.361432 0.330406 0.000265 0.462706 0.459491 0.461375 0.000095 0.478678 0.472359 0.477221 0.000109 0.373868 0.407103 0.387714 0.000092 0.382740 0.411349 0.396473 0.000095 962.650000 972.480000 968.572000 357.889938 1096.580000 1081.230000 1089.064933 379.395159 7940.770000 7946.290000 7942.363067 678.266932
210 0.302666 0.363097 0.328946 0.000114 0.470673 0.466858 0.469268 0.000050 0.378269 0.409789 0.392091 0.000041 0.301384 0.362083 0.327313 0.000266 0.303949 0.364111 0.330580 0.000271 0.461646 0.458710 0.461210 0.000094 0.479701 0.475006 0.477325 0.000106 0.373502 0.405565 0.387566 0.000092 0.383037 0.414014 0.396615 0.000096 964.630000 970.730000 968.707600 365.518961 1095.450000 1082.130000 1089.010700 381.884283 7939.920000 7947.140000 7942.281700 687.708025
211 0.302464 0.362964 0.328785 0.000114 0.470081 0.466990 0.469350 0.000050 0.377892 0.409776 0.392039 0.000041 0.300072 0.362981 0.327045 0.000263 0.304856 0.362946 0.330524 0.000275 0.461726 0.458638 0.461268 0.000093 0.478437 0.475342 0.477433 0.000105 0.372816 0.406027 0.387445 0.000092 0.382967 0.413524 0.396633 0.000097 966.010000 974.930000 968.728133 362.654326 1095.090000 1084.260000 1089.156133 377.360225 7938.900000 7940.810000 7942.115733 676.041608
212 0.302186 0.362791 0.328743 0.000114 0.471210 0.468191 0.469281 0.000050 0.378247 0.410221 0.391985 0.000042 0.303248 0.359404 0.327035 0.000266 0.301125 0.366177 0.330451 0.000275 0.462257 0.459981 0.461240 0.000095 0.480162 0.476402 0.477322 0.000107 0.374802 0.404664 0.387427 0.000092 0.381692 0.415778 0.396543 0.000098 964.240000 971.230000 968.725433 362.950038 1095.340000 1084.590000 1089.124100 384.097628 7940.420000 7944.180000 7942.150467 679.962644
213 0.302106 0.362593 0.328561 0.000115 0.471727 0.466286 0.469214 0.000051 0.378435 0.409255 0.391855 0.000042 0.301542 0.357341 0.326894 0.000267 0.302670 0.367845 0.330228 0.000277 0.463970 0.459032 0.461144 0.000095 0.479484 0.473540 0.477285 0.000110 0.374634 0.403102 0.387307 0.000092 0.382236 0.415408 0.396404 0.000098 965.440000 972.410000 968.497333 357.957216 1095.590000 1078.600000 1089.442967 382.876270 7938.970000 7948.990000 7942.059700 660.052997
214 0.301982 0.361681 0.328303 0.000117 0.470917 0.466987 0.469206 0.000052 0.378003 0.409069 0.391709 0.000043 0.301798 0.356683 0.326535 0.000264 0.302167 0.366680 0.330072 0.000277 0.462251 0.458295 0.461056 0.000096 0.479582 0.475679 0.477356 0.000108 0.374002 0.402408 0.387069 0.000092 0.382004 0.415729 0.396349 0.000098 966.650000 971.060000 968.284367 353.886044 1091.990000 1079.390000 1089.662467 387.019194 7941.360000 7949.550000 7942.053167 649.360277
215 0.301910 0.362600 0.328130 0.000119 0.470642 0.466745 0.469185 0.000051 0.377840 0.409465 0.391605 0.000043 0.301384 0.359051 0.326365 0.000267 0.302437 0.366148 0.329896 0.000280 0.461562 0.458820 0.461062 0.000096 0.479723 0.474670 0.477307 0.000107 0.373464 0.403947 0.386979 0.000094 0.382216 0.414983 0.396231 0.000097 964.580000 972.180000 968.323733 342.882867 1092.720000 1084.540000 1089.888467 380.939384 7942.700000 7943.280000 7941.787800 623.113261
216 0.301817 0.362364 0.327844 0.000119 0.469858 0.467092 0.469144 0.000050 0.377436 0.409492 0.391429 0.000043 0.302025 0.360788 0.326138 0.000263 0.301609 0.363941 0.329551 0.000280 0.462224 0.459377 0.460960 0.000095 0.477493 0.474806 0.477329 0.000106 0.374115 0.405153 0.386807 0.000093 0.380757 0.413830 0.396051 0.000097 964.580000 973.920000 968.000767 335.101286 1093.460000 1075.930000 1090.062300 378.159132 7941.960000 7950.150000 7941.936933 604.918677
217 0.301429 0.361919 0.327495 0.000118 0.469877 0.465092 0.469092 0.000050 0.377230 0.408347 0.391214 0.000042 0.300105 0.361237 0.325902 0.000263 0.302752 0.362602 0.329087 0.000276 0.461220 0.456666 0.460887 0.000095 0.478535 0.473519 0.477297 0.000105 0.372607 0.404180 0.386646 0.000092 0.381854 0.412515 0.395782 0.000095 966.040000 977.360000 967.627500 326.362724 1095.130000 1079.790000 1090.322267 375.793440 7938.830000 7942.850000 7942.050233 600.875865
218 0.300954 0.361693 0.327220 0.000116 0.469984 0.466678 0.469009 0.000051 0.377017 0.408936 0.391025 0.000042 0.300036 0.361230 0.325639 0.000256 0.301872 0.362155 0.328800 0.000277 0.461903 0.459301 0.460775 0.000096 0.478065 0.474056 0.477243 0.000108 0.372876 0.405362 0.386450 0.000090 0.381159 0.412511 0.395599 0.000096 963.090000 973.940000 967.379800 319.901017 1097.690000 1081.480000 1090.291400 368.724362 7939.220000 7944.580000 7942.328800 582.683380
219 0.300653 0.361572 0.327009 0.000117 0.470933 0.467124 0.469049 0.000050 0.377279 0.409071 0.390927 0.000042 0.300955 0.358873 0.325598 0.000258 0.300350 0.364271 0.328419 0.000278 0.462243 0.460018 0.460845 0.000093 0.479623 0.474231 0.477254 0.000107 0.373535 0.404388 0.386459 0.000090 0.381023 0.413753 0.395395 0.000097 965.640000 970.120000 967.256767 312.906685 1094.140000 1081.850000 1090.001433 366.252348 7940.220000 7948.030000 7942.741800 586.575754
220 0.300242 0.361958 0.326794 0.000115 0.469808 0.465728 0.469119 0.000050 0.376547 0.408655 0.390840 0.000042 0.299351 0.357669 0.325453 0.000256 0.301133 0.366247 0.328135 0.000274 0.461763 0.457373 0.460883 0.000094 0.477853 0.474083 0.477355 0.000106 0.372436 0.402536 0.386397 0.000090 0.380657 0.414773 0.395284 0.000096 964.240000 971.740000 967.294667 310.730441 1094.910000 1081.410000 1089.909367 365.295004 7940.850000 7946.850000 7942.795967 593.154810
221 0.300169 0.361302 0.326627 0.000116 0.471037 0.466411 0.468949 0.000050 0.377059 0.408601 0.390672 0.000042 0.299367 0.358782 0.325389 0.000257 0.300970 0.363822 0.327866 0.000272 0.461764 0.457133 0.460743 0.000095 0.480310 0.475689 0.477156 0.000104 0.372446 0.403040 0.386298 0.000091 0.381673 0.414163 0.395046 0.000095 963.410000 974.870000 967.296600 307.841909 1092.680000 1078.650000 1089.617767 363.291806 7943.910000 7946.480000 7943.085633 593.274139
222 0.299484 0.360779 0.326372 0.000115 0.470637 0.466819 0.469005 0.000050 0.376503 0.408497 0.390557 0.000042 0.299529 0.357236 0.325206 0.000259 0.299440 0.364321 0.327538 0.000273 0.461465 0.459219 0.460743 0.000095 0.479809 0.474419 0.477266 0.000103 0.372400 0.403129 0.386198 0.000090 0.380606 0.413865 0.394916 0.000095 965.940000 970.680000 967.136500 316.084882 1091.880000 1085.540000 1089.541200 363.559387 7942.180000 7943.780000 7943.322300 608.769178
223 0.299963 0.361309 0.326230 0.000118 0.470327 0.467656 0.468967 0.000049 0.376627 0.409165 0.390461 0.000042 0.298409 0.359062 0.325119 0.000263 0.301517 0.363556 0.327340 0.000271 0.462822 0.459828 0.460798 0.000096 0.477832 0.475485 0.477136 0.000104 0.372395 0.404407 0.386175 0.000091 0.380859 0.413924 0.394748 0.000094 962.200000 975.740000 967.143267 313.575146 1092.460000 1083.440000 1089.388900 358.494732 7945.340000 7940.820000 7943.467833 599.944948
224 0.299454 0.361190 0.326026 0.000119 0.470156 0.465017 0.468997 0.000049 0.376270 0.407912 0.390363 0.000042 0.299479 0.358063 0.324904 0.000263 0.299429 0.364316 0.327148 0.000270 0.461373 0.456995 0.460878 0.000094 0.478938 0.473038 0.477117 0.000104 0.372332 0.402583 0.386092 0.000091 0.380208 0.413241 0.394634 0.000094 963.130000 971.730000 967.064467 308.458318 1094.290000 1083.580000 1089.071133 356.197088 7942.580000 7944.690000 7943.864400 605.539801
225 0.298995 0.361136 0.325736 0.000121 0.470444 0.466616 0.469013 0.000049 0.376147 0.408602 0.390211 0.000043 0.298214 0.355411 0.324558 0.000262 0.299776 0.366861 0.326915 0.000270 0.461829 0.459329 0.460924 0.000095 0.479059 0.473904 0.477102 0.000104 0.371840 0.402174 0.385923 0.000091 0.380453 0.415030 0.394499 0.000094 963.760000 975.200000 966.902133 304.558294 1094.720000 1079.210000 1088.830267 352.825668 7941.520000 7945.590000 7944.267600 600.968661
226 0.299026 0.360185 0.325503 0.000118 0.471283 0.465433 0.468953 0.000048 0.376542 0.407546 0.390056 0.000042 0.299248 0.358241 0.324179 0.000259 0.298804 0.362128 0.326828 0.000270 0.462757 0.456340 0.460779 0.000093 0.479809 0.474525 0.477127 0.000103 0.372827 0.402386 0.385649 0.000091 0.380256 0.412707 0.394462 0.000094 963.140000 973.640000 966.921767 299.012134 1097.430000 1081.960000 1088.718633 354.178654 7939.430000 7944.400000 7944.359600 607.741284
227 0.298280 0.360471 0.325231 0.000118 0.470086 0.467117 0.468947 0.000049 0.375593 0.408462 0.389903 0.000042 0.297961 0.358087 0.323985 0.000256 0.298599 0.362855 0.326477 0.000263 0.462566 0.459542 0.460792 0.000094 0.477606 0.474692 0.477102 0.000103 0.372034 0.403742 0.385548 0.000090 0.379152 0.413182 0.394258 0.000092 963.410000 970.090000 966.920900 295.450876 1093.490000 1085.360000 1088.527900 362.495915 7943.100000 7944.550000 7944.551200 615.801291
228 0.298662 0.360266 0.325061 0.000120 0.471363 0.467103 0.469008 0.000049 0.376378 0.408342 0.389837 0.000042 0.297802 0.357562 0.324009 0.000256 0.299521 0.362969 0.326113 0.000264 0.462965 0.459267 0.460790 0.000096 0.479762 0.474939 0.477225 0.000103 0.372126 0.403329 0.385561 0.000090 0.380630 0.413356 0.394113 0.000092 963.650000 973.210000 966.848033 295.236835 1095.370000 1081.030000 1088.326067 359.843828 7940.980000 7945.760000 7944.825900 622.807047
229 0.298932 0.359050 0.324806 0.000117 0.471233 0.466707 0.468956 0.000049 0.376467 0.407496 0.389674 0.000041 0.298540 0.357158 0.323679 0.000252 0.299324 0.360942 0.325934 0.000264 0.463301 0.458220 0.460680 0.000096 0.479166 0.475194 0.477233 0.000102 0.372682 0.402636 0.385330 0.000089 0.380253 0.412355 0.394018 0.000092 966.240000 974.780000 966.872333 290.118284 1093.930000 1080.790000 1088.137633 355.953080 7939.830000 7944.430000 7944.990033 616.545065
230 0.298429 0.360401 0.324685 0.000119 0.471337 0.466794 0.468964 0.000050 0.376237 0.408278 0.389610 0.000042 0.298735 0.357731 0.323628 0.000255 0.298123 0.363070 0.325741 0.000266 0.462917 0.458881 0.460672 0.000097 0.479756 0.474707 0.477255 0.000104 0.372617 0.403248 0.385298 0.000091 0.379858 0.413307 0.393923 0.000093 962.520000 973.250000 967.016133 287.321305 1093.390000 1080.620000 1088.211833 348.245665 7944.090000 7946.130000 7944.772033 610.106522
231 0.298203 0.359522 0.324379 0.000117 0.470552 0.466204 0.468988 0.000050 0.375760 0.407529 0.389453 0.000042 0.296984 0.360303 0.323418 0.000252 0.299423 0.358741 0.325341 0.000265 0.462216 0.458476 0.460690 0.000098 0.478887 0.473932 0.477286 0.000104 0.371339 0.404481 0.385191 0.000090 0.380182 0.410577 0.393716 0.000093 963.600000 974.000000 966.940700 292.081569 1096.640000 1078.910000 1088.081367 341.113855 7939.760000 7947.090000 7944.977933 611.775728
232 0.298026 0.359339 0.324323 0.000118 0.470490 0.466463 0.468878 0.000051 0.375635 0.407545 0.389373 0.000043 0.297941 0.359311 0.323458 0.000252 0.298111 0.359367 0.325189 0.000269 0.462082 0.458850 0.460606 0.000098 0.478897 0.474075 0.477150 0.000104 0.371805 0.404104 0.385174 0.000089 0.379465 0.410986 0.393572 0.000095 963.090000 972.300000 966.929933 297.519871 1096.100000 1078.370000 1088.127700 346.208298 7940.810000 7949.330000 7944.942367 615.849694
233 0.297837 0.358746 0.324208 0.000118 0.470681 0.467744 0.468774 0.000051 0.375616 0.407795 0.389263 0.000043 0.297260 0.356308 0.323283 0.000252 0.298413 0.361183 0.325132 0.000269 0.461470 0.461598 0.460504 0.000099 0.479891 0.473889 0.477044 0.000104 0.371154 0.403689 0.385032 0.000090 0.380078 0.411901 0.393493 0.000095 963.150000 969.980000 967.059367 301.127351 1094.760000 1078.180000 1088.172867 347.992465 7942.090000 7951.840000 7944.767767 621.259915
234 0.296956 0.359221 0.324047 0.000119 0.470988 0.468775 0.468796 0.000052 0.375271 0.408520 0.389184 0.000044 0.294782 0.357081 0.323095 0.000257 0.299131 0.361360 0.324999 0.000272 0.462785 0.459938 0.460542 0.000100 0.479192 0.477612 0.477049 0.000105 0.370383 0.403367 0.384946 0.000091 0.380158 0.413674 0.393422 0.000096 963.010000 971.170000 967.243133 305.138932 1096.650000 1078.170000 1088.289333 352.734586 7940.340000 7950.660000 7944.467533 619.028850
235 0.297526 0.358517 0.323840 0.000119 0.470693 0.467060 0.468809 0.000051 0.375451 0.407362 0.389076 0.000044 0.295546 0.353699 0.322937 0.000259 0.299506 0.363335 0.324743 0.000270 0.462742 0.458863 0.460531 0.000101 0.478643 0.475258 0.477087 0.000104 0.370784 0.401023 0.384854 0.000091 0.380118 0.413700 0.393298 0.000097 962.810000 974.530000 967.179100 307.356186 1091.350000 1081.520000 1088.410067 352.229285 7945.840000 7943.950000 7944.410833 613.379474
236 0.296629 0.358672 0.323686 0.000120 0.470681 0.467379 0.468861 0.000051 0.374952 0.407590 0.389015 0.000044 0.295871 0.355981 0.322845 0.000261 0.297386 0.361364 0.324527 0.000271 0.462527 0.458320 0.460583 0.000102 0.478835 0.476437 0.477139 0.000104 0.370866 0.402034 0.384827 0.000092 0.379038 0.413147 0.393202 0.000096 964.030000 969.070000 967.126733 310.998094 1094.120000 1081.850000 1088.535900 350.620560 7941.850000 7949.080000 7944.337367 606.212807
237 0.296171 0.359081 0.323402 0.000121 0.470066 0.466644 0.468845 0.000052 0.374424 0.407485 0.388852 0.000044 0.295833 0.357243 0.322557 0.000262 0.296510 0.360920 0.324248 0.000268 0.462207 0.458713 0.460574 0.000101 0.477924 0.474576 0.477117 0.000106 0.370701 0.402904 0.384664 0.000092 0.378146 0.412065 0.393039 0.000096 962.030000 970.550000 966.974333 311.830911 1093.340000 1080.730000 1088.707133 349.408319 7944.630000 7948.720000 7944.318533 599.311483
238 0.296179 0.357666 0.323237 0.000119 0.470214 0.467048 0.468806 0.000052 0.374495 0.406888 0.388743 0.000043 0.295430 0.358882 0.322303 0.000261 0.296929 0.356451 0.324171 0.000263 0.463268 0.457700 0.460462 0.000102 0.477161 0.476396 0.477151 0.000104 0.370957 0.403350 0.384475 0.000091 0.378033 0.410426 0.393012 0.000094 962.700000 971.020000 966.939767 312.452468 1095.210000 1080.290000 1088.674300 341.838658 7942.090000 7948.690000 7944.385933 585.112308
239 0.295994 0.358295 0.322970 0.000123 0.471132 0.467917 0.468862 0.000052 0.374806 0.407625 0.388621 0.000044 0.295486 0.356342 0.321945 0.000265 0.296502 0.360248 0.323994 0.000269 0.461960 0.460452 0.460587 0.000102 0.480304 0.475382 0.477138 0.000105 0.370399 0.403192 0.384334 0.000092 0.379213 0.412058 0.392909 0.000095 960.270000 971.000000 966.778367 315.132536 1097.450000 1077.090000 1088.552200 344.904647 7942.280000 7951.910000 7944.669433 585.135647
240 0.296272 0.358003 0.322713 0.000121 0.470304 0.467243 0.468785 0.000052 0.374586 0.407161 0.388446 0.000044 0.296320 0.357422 0.321647 0.000266 0.296224 0.358583 0.323779 0.000264 0.462407 0.459797 0.460444 0.000102 0.478200 0.474689 0.477127 0.000105 0.371059 0.403490 0.384106 0.000093 0.378113 0.410831 0.392785 0.000094 962.270000 972.920000 966.397133 313.647585 1096.980000 1081.430000 1088.559700 347.139815 7940.750000 7945.650000 7945.043167 585.395800
241 0.295802 0.357880 0.322542 0.000123 0.471960 0.467442 0.468798 0.000051 0.375073 0.407182 0.388357 0.000044 0.294431 0.357144 0.321411 0.000266 0.297172 0.358615 0.323673 0.000269 0.463205 0.459602 0.460438 0.000102 0.480715 0.475282 0.477159 0.000102 0.370379 0.403250 0.383973 0.000093 0.379766 0.411115 0.392741 0.000094 963.180000 972.930000 966.107800 315.430967 1095.440000 1079.380000 1088.683967 347.113440 7941.380000 7947.690000 7945.208233 583.037872
242 0.295549 0.356512 0.322248 0.000119 0.471138 0.467099 0.468784 0.000051 0.374564 0.406277 0.388189 0.000042 0.294035 0.354148 0.321181 0.000266 0.297063 0.358877 0.323316 0.000262 0.464071 0.457815 0.460455 0.000102 0.478206 0.476384 0.477113 0.000104 0.370551 0.400798 0.383854 0.000091 0.378577 0.411755 0.392524 0.000092 963.410000 972.730000 965.698767 315.905697 1097.690000 1079.400000 1088.855000 352.809883 7938.900000 7947.870000 7945.446233 584.961921
243 0.294747 0.356718 0.322068 0.000119 0.472026 0.465192 0.468876 0.000051 0.374523 0.405531 0.388131 0.000042 0.293782 0.355846 0.320802 0.000259 0.295713 0.357590 0.323333 0.000265 0.463753 0.455614 0.460618 0.000102 0.480299 0.474770 0.477133 0.000103 0.370269 0.400742 0.383720 0.000090 0.378777 0.410321 0.392543 0.000093 960.820000 971.170000 965.540633 319.736035 1096.880000 1077.490000 1089.104167 359.907955 7942.300000 7951.340000 7945.355200 592.089379
244 0.295077 0.356822 0.321961 0.000120 0.470567 0.466224 0.468860 0.000051 0.374048 0.406053 0.388065 0.000043 0.294451 0.355727 0.320714 0.000262 0.295703 0.357917 0.323207 0.000272 0.462121 0.458974 0.460610 0.000101 0.479014 0.473473 0.477109 0.000102 0.369903 0.402188 0.383668 0.000091 0.378193 0.409918 0.392463 0.000094 960.670000 975.220000 965.292467 321.202447 1096.190000 1078.600000 1089.421700 366.731973 7943.140000 7946.180000 7945.285833 594.266748
245 0.294750 0.356231 0.321678 0.000121 0.471657 0.466617 0.468988 0.000051 0.374358 0.405905 0.387968 0.000043 0.294334 0.356141 0.320452 0.000265 0.295167 0.356322 0.322905 0.000271 0.463697 0.457567 0.460769 0.000099 0.479616 0.475666 0.477208 0.000102 0.370547 0.401783 0.383594 0.000091 0.378169 0.410027 0.392341 0.000094 962.870000 971.330000 965.179867 320.686503 1094.380000 1081.000000 1089.970000 368.478921 7942.750000 7947.670000 7944.850133 618.455527
246 0.294545 0.356937 0.321509 0.000123 0.470204 0.466391 0.468989 0.000050 0.373592 0.406191 0.387875 0.000043 0.294365 0.354738 0.320252 0.000267 0.294725 0.359137 0.322765 0.000275 0.460840 0.457351 0.460791 0.000099 0.479568 0.475431 0.477187 0.000102 0.369279 0.400914 0.383495 0.000093 0.377905 0.411469 0.392255 0.000094 963.360000 969.660000 964.865000 318.752922 1097.140000 1079.780000 1090.401533 371.944065 7939.500000 7950.560000 7944.733467 625.037861
247 0.294696 0.356321 0.321198 0.000122 0.471869 0.466024 0.469102 0.000051 0.374424 0.405688 0.387755 0.000043 0.295465 0.354382 0.320059 0.000269 0.293927 0.358260 0.322337 0.000268 0.462792 0.457535 0.460925 0.000099 0.480946 0.474514 0.477280 0.000104 0.370762 0.400801 0.383449 0.000094 0.378086 0.410574 0.392061 0.000092 960.110000 966.050000 964.656933 316.223722 1095.250000 1080.510000 1090.603067 377.133305 7944.640000 7953.440000 7944.740000 635.620031
248 0.294437 0.355408 0.321073 0.000120 0.471197 0.467421 0.469124 0.000050 0.373979 0.405814 0.387696 0.000042 0.293154 0.356089 0.319827 0.000268 0.295720 0.354727 0.322318 0.000267 0.462957 0.459514 0.460985 0.000097 0.479436 0.475328 0.477263 0.000103 0.369566 0.402630 0.383348 0.000094 0.378392 0.408997 0.392043 0.000092 960.430000 970.220000 964.658900 310.663715 1095.810000 1079.970000 1090.773367 377.563907 7943.760000 7949.810000 7944.567733 631.304819
249 0.294374 0.355980 0.320883 0.000120 0.471123 0.466594 0.469125 0.000050 0.373911 0.405756 0.387592 0.000042 0.293275 0.354720 0.319651 0.000268 0.295472 0.357239 0.322115 0.000269 0.463791 0.459080 0.460949 0.000095 0.478456 0.474108 0.477300 0.000104 0.370007 0.401682 0.383235 0.000093 0.377815 0.409830 0.391948 0.000094 960.710000 965.830000 964.629500 310.060666 1097.200000 1079.740000 1090.864833 378.456394 7942.090000 7954.430000 7944.505667 632.084082
250 0.294128 0.356035 0.320810 0.000120 0.470705 0.466334 0.469181 0.000050 0.373588 0.405670 0.387577 0.000042 0.292307 0.355572 0.319616 0.000268 0.295949 0.356498 0.322003 0.000273 0.463788 0.458504 0.460939 0.000096 0.477622 0.474165 0.477422 0.000103 0.369473 0.401891 0.383211 0.000092 0.377702 0.409448 0.391942 0.000094 958.960000 969.380000 964.628200 313.983650 1096.540000 1083.800000 1090.848900 380.117357 7944.500000 7946.820000 7944.522900 636.565288
251 0.294058 0.355371 0.320634 0.000121 0.471653 0.466586 0.469268 0.000049 0.373976 0.405417 0.387519 0.000042 0.292796 0.353193 0.319479 0.000267 0.295320 0.357548 0.321789 0.000272 0.463940 0.458131 0.460995 0.000096 0.479366 0.475041 0.477541 0.000101 0.369811 0.400415 0.383161 0.000092 0.378141 0.410420 0.391878 0.000093 960.410000 967.750000 964.642167 308.731604 1097.070000 1079.410000 1090.814733 386.466084 7942.520000 7952.840000 7944.543100 638.504876
252 0.293330 0.356029 0.320491 0.000121 0.470035 0.465920 0.469342 0.000050 0.372847 0.405480 0.387474 0.000043 0.291045 0.353569 0.319291 0.000267 0.295614 0.358489 0.321692 0.000268 0.462125 0.456338 0.461146 0.000097 0.477945 0.475502 0.477537 0.000103 0.368031 0.399815 0.383126 0.000092 0.377663 0.411145 0.391822 0.000094 963.510000 970.500000 964.631533 314.088695 1096.720000 1079.000000 1090.940600 385.208646 7939.770000 7950.500000 7944.427867 647.477940
253 0.293790 0.356457 0.320370 0.000121 0.471146 0.466298 0.469325 0.000050 0.373600 0.405885 0.387400 0.000043 0.292726 0.355678 0.319148 0.000270 0.294854 0.357237 0.321592 0.000275 0.462083 0.457341 0.461042 0.000095 0.480210 0.475254 0.477607 0.000103 0.368937 0.401426 0.383000 0.000094 0.378264 0.410345 0.391799 0.000095 963.920000 969.190000 964.590800 314.243000 1099.930000 1079.280000 1090.950333 379.096174 7936.150000 7951.530000 7944.458867 642.224729
254 0.293181 0.354886 0.320186 0.000121 0.471684 0.466222 0.469293 0.000050 0.373508 0.404987 0.387284 0.000043 0.292389 0.352450 0.318874 0.000271 0.293973 0.357322 0.321497 0.000279 0.463245 0.458126 0.461001 0.000097 0.480123 0.474317 0.477585 0.000102 0.369275 0.400004 0.382832 0.000094 0.377741 0.409970 0.391737 0.000096 962.400000 969.810000 964.749967 315.228245 1100.170000 1082.500000 1091.258233 370.755735 7937.430000 7947.690000 7943.991800 640.201514
255 0.292971 0.354978 0.319969 0.000120 0.473881 0.467073 0.469365 0.000050 0.374380 0.405421 0.387197 0.000043 0.290914 0.352749 0.318653 0.000267 0.295028 0.357208 0.321286 0.000278 0.465939 0.460050 0.461127 0.000096 0.481822 0.474096 0.477602 0.000103 0.369675 0.401034 0.382767 0.000092 0.379085 0.409808 0.391628 0.000097 963.910000 968.680000 964.764767 308.815541 1096.950000 1078.450000 1091.598667 359.720587 7939.140000 7952.870000 7943.636567 627.453118
256 0.292822 0.354082 0.319747 0.000119 0.472306 0.467452 0.469386 0.000049 0.373590 0.405098 0.387084 0.000042 0.292045 0.356294 0.318657 0.000268 0.293599 0.351870 0.320836 0.000275 0.463326 0.459526 0.461051 0.000095 0.481285 0.475379 0.477721 0.000102 0.369121 0.402748 0.382735 0.000093 0.378058 0.407449 0.391434 0.000095 962.560000 969.010000 964.998767 301.820343 1098.330000 1083.040000 1091.879400 347.565029 7939.110000 7947.950000 7943.121833 618.623036
257 0.293011 0.353522 0.319591 0.000119 0.471151 0.466325 0.469423 0.000048 0.373174 0.404283 0.387016 0.000042 0.291583 0.352574 0.318551 0.000269 0.294438 0.354469 0.320632 0.000273 0.462324 0.458784 0.461026 0.000094 0.479979 0.473865 0.477820 0.000101 0.368416 0.400369 0.382665 0.000093 0.377932 0.408197 0.391367 0.000094 964.390000 967.660000 965.344333 304.738986 1099.900000 1084.420000 1092.163967 336.602341 7935.710000 7947.920000 7942.491700 610.316362
258 0.292344 0.354217 0.319462 0.000119 0.471830 0.468221 0.469431 0.000049 0.373112 0.405519 0.386948 0.000042 0.290785 0.351306 0.318350 0.000269 0.293903 0.357127 0.320574 0.000268 0.463364 0.461208 0.461039 0.000095 0.480295 0.475234 0.477823 0.000103 0.368445 0.400762 0.382561 0.000093 0.377779 0.410275 0.391336 0.000093 964.790000 972.270000 965.613700 312.124428 1098.280000 1081.380000 1092.165500 338.535316 7936.930000 7946.350000 7942.220800 623.352046
259 0.292683 0.353804 0.319435 0.000119 0.471847 0.469182 0.469398 0.000048 0.373307 0.405724 0.386919 0.000042 0.290571 0.354500 0.318377 0.000268 0.294796 0.353109 0.320493 0.000268 0.463045 0.459988 0.461021 0.000095 0.480648 0.478377 0.477776 0.000102 0.368184 0.401970 0.382567 0.000093 0.378429 0.409479 0.391270 0.000093 965.530000 969.330000 965.969700 312.749566 1095.810000 1079.920000 1092.234500 344.843497 7938.660000 7950.750000 7941.795800 633.581918
260 0.292090 0.353722 0.319327 0.000120 0.471093 0.467394 0.469413 0.000050 0.372641 0.404875 0.386865 0.000042 0.290654 0.349937 0.318190 0.000265 0.293527 0.357507 0.320464 0.000270 0.461824 0.459727 0.460988 0.000096 0.480362 0.475061 0.477837 0.000104 0.367680 0.399343 0.382449 0.000093 0.377602 0.410407 0.391282 0.000094 963.700000 969.320000 966.464267 311.079982 1097.180000 1083.990000 1092.194367 345.572254 7939.120000 7946.690000 7941.341367 629.840728
261 0.292947 0.354125 0.319242 0.000123 0.471247 0.466295 0.469412 0.000049 0.373182 0.404601 0.386819 0.000043 0.291522 0.351555 0.318225 0.000266 0.294371 0.356694 0.320260 0.000276 0.462532 0.458841 0.460853 0.000097 0.479962 0.473748 0.477971 0.000103 0.368477 0.399834 0.382407 0.000093 0.377887 0.409369 0.391230 0.000095 965.770000 971.380000 966.780100 316.913409 1099.560000 1087.260000 1092.214667 353.253202 7934.670000 7941.360000 7941.005233 641.895046
262 0.292509 0.354704 0.319008 0.000120 0.470453 0.465203 0.469448 0.000049 0.372584 0.404428 0.386706 0.000042 0.292618 0.356275 0.318053 0.000269 0.292401 0.353132 0.319964 0.000266 0.461458 0.455186 0.460865 0.000096 0.479448 0.475220 0.478030 0.000101 0.368596 0.400785 0.382318 0.000093 0.376572 0.408071 0.391094 0.000093 965.060000 968.530000 967.017100 316.158389 1096.430000 1082.710000 1092.160833 351.739310 7938.510000 7948.760000 7940.822067 634.544589
263 0.292142 0.354315 0.318927 0.000120 0.471467 0.466144 0.469426 0.000049 0.372838 0.404638 0.386651 0.000042 0.292549 0.353153 0.317873 0.000266 0.291734 0.355477 0.319981 0.000270 0.461605 0.456724 0.460792 0.000096 0.481330 0.475564 0.478060 0.000101 0.368624 0.399760 0.382187 0.000092 0.377052 0.409516 0.391116 0.000094 965.100000 968.550000 967.057300 314.044187 1097.120000 1083.270000 1092.073267 345.458113 7937.780000 7948.180000 7940.869433 622.580288
264 0.292371 0.354076 0.318947 0.000120 0.472139 0.465599 0.469383 0.000050 0.373266 0.404261 0.386643 0.000042 0.291721 0.353467 0.317892 0.000266 0.293021 0.354685 0.320002 0.000274 0.463568 0.458670 0.460748 0.000097 0.480709 0.472527 0.478018 0.000102 0.369052 0.400809 0.382177 0.000093 0.377480 0.407714 0.391109 0.000094 960.920000 972.710000 967.116633 314.444542 1098.020000 1083.130000 1092.030333 346.583849 7941.060000 7944.160000 7940.853033 626.747266
265 0.292387 0.353751 0.318912 0.000119 0.471368 0.466496 0.469398 0.000050 0.372929 0.404486 0.386630 0.000042 0.292423 0.351741 0.318048 0.000262 0.292352 0.355761 0.319775 0.000274 0.462237 0.458267 0.460732 0.000097 0.480499 0.474726 0.478064 0.000102 0.368839 0.399677 0.382256 0.000092 0.377018 0.409295 0.391005 0.000095 960.910000 973.920000 967.282433 318.996204 1097.030000 1084.140000 1091.726400 343.367579 7942.060000 7941.940000 7940.991167 623.884860
266 0.292243 0.354024 0.318873 0.000120 0.471649 0.466298 0.469431 0.000050 0.372975 0.404547 0.386624 0.000042 0.291663 0.351932 0.318210 0.000270 0.292822 0.356116 0.319537 0.000277 0.462703 0.458144 0.460711 0.000100 0.480595 0.474452 0.478151 0.000102 0.368631 0.399727 0.382335 0.000095 0.377320 0.409367 0.390913 0.000094 961.920000 971.250000 967.495700 322.573916 1095.400000 1084.270000 1091.681967 343.394687 7942.680000 7944.480000 7940.822333 627.044330
267 0.291935 0.354529 0.318821 0.000123 0.471848 0.467328 0.469402 0.000050 0.372896 0.405288 0.386582 0.000043 0.290913 0.352319 0.318051 0.000272 0.292957 0.356739 0.319591 0.000277 0.462469 0.457620 0.460672 0.000100 0.481227 0.477036 0.478131 0.000100 0.368113 0.399704 0.382230 0.000095 0.377678 0.410872 0.390934 0.000094 961.560000 973.350000 967.574633 326.439257 1098.100000 1082.120000 1091.544567 353.229218 7940.340000 7944.530000 7940.880800 635.892269
268 0.292381 0.354582 0.318686 0.000121 0.470840 0.467317 0.469481 0.000050 0.372688 0.405313 0.386544 0.000042 0.290352 0.352248 0.318012 0.000267 0.294411 0.356915 0.319361 0.000275 0.462151 0.459486 0.460715 0.000098 0.479529 0.475147 0.478248 0.000101 0.367661 0.400506 0.382228 0.000094 0.377714 0.410120 0.390860 0.000094 962.390000 972.690000 967.514167 325.460247 1096.860000 1079.880000 1091.536633 352.829178 7940.750000 7947.430000 7940.949200 637.023089
269 0.292047 0.352875 0.318621 0.000120 0.470956 0.468687 0.469474 0.000049 0.372556 0.404991 0.386505 0.000042 0.290937 0.353665 0.317866 0.000268 0.293156 0.352086 0.319376 0.000275 0.462369 0.458322 0.460577 0.000097 0.479544 0.479052 0.478370 0.000099 0.368081 0.400761 0.382086 0.000094 0.377031 0.409221 0.390923 0.000094 962.650000 976.670000 967.474600 326.889879 1096.300000 1082.710000 1091.545800 355.808610 7941.050000 7940.620000 7940.979600 642.250261
270 0.291870 0.352942 0.318420 0.000119 0.472552 0.467296 0.469469 0.000049 0.373177 0.404401 0.386392 0.000042 0.291214 0.352531 0.317559 0.000271 0.292525 0.353353 0.319281 0.000273 0.463842 0.459549 0.460629 0.000098 0.481262 0.475043 0.478309 0.000100 0.368897 0.400689 0.381940 0.000095 0.377456 0.408113 0.390844 0.000093 962.150000 974.580000 967.466400 327.310505 1096.450000 1080.130000 1091.506733 360.369731 7941.400000 7945.290000 7941.026867 647.517393
271 0.291827 0.353528 0.318367 0.000120 0.471655 0.466735 0.469423 0.000049 0.372750 0.404471 0.386342 0.000042 0.290011 0.354786 0.317435 0.000268 0.293643 0.352270 0.319299 0.000275 0.461387 0.457709 0.460508 0.000098 0.481922 0.475761 0.478338 0.000101 0.367131 0.401102 0.381818 0.000094 0.378369 0.407841 0.390866 0.000094 964.020000 972.910000 967.336433 329.119110 1097.440000 1081.820000 1091.455633 366.864544 7938.540000 7945.270000 7941.207933 669.774948
272 0.291669 0.352858 0.318193 0.000120 0.470841 0.466505 0.469470 0.000049 0.372297 0.403999 0.386267 0.000043 0.291630 0.351855 0.317175 0.000268 0.291709 0.353861 0.319210 0.000273 0.460640 0.457552 0.460508 0.000101 0.481043 0.475458 0.478432 0.000099 0.367684 0.399419 0.381675 0.000094 0.376909 0.408579 0.390860 0.000095 962.690000 973.970000 967.321233 330.788098 1099.890000 1082.110000 1091.488267 369.966323 7937.420000 7943.920000 7941.190500 675.903948
273 0.291469 0.353265 0.318193 0.000120 0.471100 0.466257 0.469497 0.000050 0.372303 0.404112 0.386280 0.000043 0.291405 0.353457 0.317154 0.000267 0.291534 0.353074 0.319231 0.000274 0.461821 0.457937 0.460513 0.000100 0.480380 0.474577 0.478481 0.000101 0.368092 0.400473 0.381666 0.000093 0.376514 0.407750 0.390894 0.000096 963.070000 970.390000 967.248867 331.557986 1100.550000 1083.420000 1091.602667 371.591697 7936.380000 7946.190000 7941.148467 684.311482
274 0.290897 0.354129 0.318133 0.000123 0.471595 0.466562 0.469426 0.000050 0.372211 0.404723 0.386215 0.000043 0.290192 0.353180 0.317104 0.000274 0.291601 0.355078 0.319163 0.000275 0.462280 0.457891 0.460417 0.000101 0.480910 0.475232 0.478436 0.000100 0.367632 0.400300 0.381595 0.000097 0.376790 0.409147 0.390836 0.000095 962.140000 971.450000 966.994933 329.821695 1098.230000 1084.660000 1091.591833 358.962973 7939.630000 7943.890000 7941.413233 671.795491
275 0.291363 0.353624 0.317957 0.000122 0.470749 0.466657 0.469436 0.000050 0.372086 0.404489 0.386123 0.000043 0.290884 0.352313 0.316816 0.000273 0.291841 0.354935 0.319099 0.000275 0.461580 0.458749 0.460428 0.000102 0.479918 0.474566 0.478444 0.000100 0.367697 0.400209 0.381442 0.000096 0.376475 0.408769 0.390804 0.000095 962.670000 973.950000 966.700200 329.208468 1100.350000 1080.040000 1091.788767 359.786822 7936.980000 7946.010000 7941.511033 672.627729
276 0.290483 0.352803 0.317743 0.000122 0.471400 0.466588 0.469452 0.000051 0.371896 0.404006 0.386012 0.000044 0.289789 0.352201 0.316451 0.000270 0.291177 0.353406 0.319035 0.000278 0.462144 0.456878 0.460490 0.000102 0.480656 0.476298 0.478415 0.000101 0.367349 0.399306 0.381268 0.000096 0.376443 0.408707 0.390756 0.000097 962.640000 975.780000 966.581600 323.001838 1099.640000 1080.390000 1091.801067 361.757540 7937.720000 7943.830000 7941.617333 659.688715
277 0.290517 0.353865 0.317539 0.000123 0.470353 0.465959 0.469388 0.000051 0.371443 0.404307 0.385871 0.000043 0.288788 0.353036 0.316228 0.000268 0.292246 0.354694 0.318850 0.000275 0.461873 0.457243 0.460427 0.000102 0.478832 0.474675 0.478349 0.000102 0.366676 0.399929 0.381118 0.000095 0.376210 0.408685 0.390624 0.000097 965.710000 972.340000 966.413467 321.536517 1100.600000 1080.960000 1091.853367 355.553065 7933.690000 7946.700000 7941.733167 651.319043
278 0.290185 0.352654 0.317239 0.000124 0.470940 0.468408 0.469425 0.000050 0.371525 0.404743 0.385722 0.000044 0.288911 0.350288 0.315882 0.000269 0.291459 0.355020 0.318595 0.000282 0.462602 0.458729 0.460427 0.000101 0.479278 0.478087 0.478423 0.000102 0.367072 0.399086 0.380927 0.000094 0.375978 0.410401 0.390518 0.000099 963.120000 968.650000 966.282267 320.797075 1100.850000 1083.580000 1092.130567 355.398313 7936.030000 7947.770000 7941.587167 659.283775
279 0.289923 0.352781 0.316891 0.000123 0.470640 0.468017 0.469401 0.000052 0.371246 0.404637 0.385520 0.000044 0.289595 0.349401 0.315522 0.000267 0.290251 0.356162 0.318259 0.000278 0.462360 0.458741 0.460455 0.000101 0.478921 0.477292 0.478346 0.000104 0.367339 0.398604 0.380742 0.000094 0.375152 0.410671 0.390298 0.000098 964.830000 973.590000 966.433633 311.127424 1100.550000 1084.570000 1092.374067 353.698366 7934.620000 7941.840000 7941.192300 663.842401
280 0.289578 0.352749 0.316741 0.000124 0.469948 0.467908 0.469429 0.000051 0.370744 0.404571 0.385451 0.000044 0.289778 0.348648 0.315361 0.000267 0.289377 0.356851 0.318121 0.000279 0.461274 0.459174 0.460497 0.000102 0.478622 0.476642 0.478360 0.000102 0.366951 0.398385 0.380672 0.000094 0.374537 0.410757 0.390229 0.000097 961.710000 976.070000 966.403667 307.772470 1100.340000 1084.970000 1092.616200 360.852825 7937.950000 7938.960000 7940.980133 670.013335
281 0.289746 0.352059 0.316592 0.000124 0.470835 0.467079 0.469376 0.000051 0.371236 0.403818 0.385345 0.000044 0.289043 0.352268 0.315235 0.000264 0.290448 0.351849 0.317950 0.000279 0.461479 0.458050 0.460486 0.000102 0.480192 0.476108 0.478266 0.000100 0.366639 0.399870 0.380598 0.000093 0.375833 0.407765 0.390092 0.000097 964.990000 972.130000 966.543067 299.793455 1098.350000 1084.710000 1093.088533 365.655671 7936.660000 7943.160000 7940.368400 666.155937
282 0.289304 0.352596 0.316472 0.000126 0.471684 0.468198 0.469373 0.000051 0.371375 0.404617 0.385278 0.000044 0.290543 0.349988 0.315217 0.000269 0.288065 0.355204 0.317726 0.000280 0.463372 0.459394 0.460504 0.000101 0.479996 0.477002 0.478243 0.000102 0.368316 0.399220 0.380596 0.000094 0.374434 0.410013 0.389959 0.000097 963.280000 971.200000 966.559900 300.228300 1098.570000 1083.020000 1093.158500 371.479109 7938.150000 7945.780000 7940.281600 677.779598
283 0.288993 0.352763 0.316097 0.000125 0.470990 0.467481 0.469382 0.000052 0.370891 0.404386 0.385076 0.000044 0.287845 0.347818 0.314781 0.000268 0.290140 0.357707 0.317414 0.000279 0.461812 0.458478 0.460719 0.000100 0.480167 0.476484 0.478045 0.000105 0.366130 0.397615 0.380453 0.000094 0.375652 0.411156 0.389698 0.000097 965.060000 970.120000 966.554267 296.313253 1100.790000 1081.450000 1093.459133 365.993005 7934.150000 7948.430000 7939.986600 674.154459
284 0.289342 0.351943 0.315928 0.000123 0.470277 0.467844 0.469440 0.000051 0.370763 0.404099 0.385008 0.000044 0.287038 0.350698 0.314506 0.000264 0.291646 0.353188 0.317351 0.000275 0.462061 0.460036 0.460811 0.000098 0.478492 0.475653 0.478068 0.000102 0.365799 0.399900 0.380343 0.000092 0.375726 0.408297 0.389674 0.000096 966.280000 969.550000 966.596000 295.522019 1101.280000 1079.730000 1093.383967 363.115883 7932.440000 7950.720000 7940.020033 678.103164
285 0.289367 0.351118 0.316012 0.000121 0.470990 0.467347 0.469514 0.000050 0.371097 0.403421 0.385088 0.000043 0.289506 0.347153 0.314553 0.000262 0.289228 0.355082 0.317470 0.000273 0.462527 0.458045 0.460961 0.000097 0.479454 0.476648 0.478066 0.000102 0.367365 0.397055 0.380437 0.000092 0.374829 0.409787 0.389738 0.000097 963.780000 971.510000 966.605633 296.813332 1098.200000 1082.250000 1093.298933 363.294937 7938.020000 7946.240000 7940.095433 679.954002
286 0.289309 0.350885 0.315951 0.000119 0.469959 0.468678 0.469505 0.000050 0.370601 0.403892 0.385050 0.000043 0.287430 0.350332 0.314490 0.000257 0.291187 0.351437 0.317413 0.000275 0.462397 0.460361 0.460959 0.000096 0.477520 0.476994 0.478050 0.000100 0.366165 0.399845 0.380401 0.000091 0.375037 0.407938 0.389700 0.000097 962.920000 975.060000 966.742933 295.166667 1098.680000 1082.800000 1093.257533 364.754764 7938.400000 7942.140000 7939.999533 676.559429
287 0.289280 0.350816 0.315921 0.000119 0.470530 0.467671 0.469557 0.000049 0.370842 0.403401 0.385057 0.000043 0.287959 0.348482 0.314715 0.000258 0.290600 0.353151 0.317128 0.000271 0.462741 0.459419 0.461037 0.000096 0.478319 0.475923 0.478076 0.000101 0.366611 0.398404 0.380560 0.000092 0.375074 0.408398 0.389555 0.000095 962.200000 973.320000 966.765667 298.921541 1098.280000 1084.410000 1093.205567 365.685403 7939.520000 7942.270000 7940.028767 684.491632
288 0.289353 0.351859 0.316097 0.000120 0.470773 0.466634 0.469481 0.000049 0.370992 0.403508 0.385120 0.000043 0.287864 0.350305 0.314889 0.000263 0.290842 0.353413 0.317305 0.000271 0.462136 0.456728 0.460990 0.000097 0.479410 0.476541 0.477973 0.000101 0.366287 0.398196 0.380635 0.000092 0.375698 0.408820 0.389606 0.000095 962.730000 971.780000 966.763467 303.372051 1099.270000 1080.870000 1093.091467 365.666387 7938.000000 7947.350000 7940.145067 683.833105
289 0.289745 0.352243 0.316157 0.000122 0.470464 0.466426 0.469471 0.000050 0.371068 0.403625 0.385148 0.000044 0.289100 0.350141 0.314888 0.000265 0.290389 0.354344 0.317425 0.000275 0.462478 0.456814 0.460960 0.000098 0.478451 0.476038 0.477983 0.000101 0.367120 0.398144 0.380620 0.000093 0.375017 0.409107 0.389676 0.000096 963.490000 969.300000 966.778400 307.681140 1097.720000 1083.600000 1092.998900 359.357091 7938.790000 7947.100000 7940.222700 682.092134
290 0.288875 0.351346 0.316078 0.000121 0.471395 0.467021 0.469417 0.000049 0.371009 0.403400 0.385081 0.000044 0.288133 0.350547 0.314703 0.000265 0.289618 0.352145 0.317453 0.000278 0.463473 0.458736 0.460976 0.000096 0.479317 0.475306 0.477859 0.000100 0.367036 0.399232 0.380526 0.000094 0.374982 0.407567 0.389636 0.000097 961.020000 970.620000 966.721133 315.032615 1100.680000 1086.810000 1092.805100 362.000658 7938.300000 7942.570000 7940.473767 693.144047
291 0.289408 0.351071 0.316146 0.000120 0.470471 0.465675 0.469431 0.000049 0.370886 0.402643 0.385124 0.000043 0.288537 0.349596 0.314825 0.000264 0.290279 0.352545 0.317467 0.000275 0.461842 0.458319 0.460840 0.000095 0.479100 0.473031 0.478023 0.000101 0.366524 0.398521 0.380532 0.000093 0.375249 0.406764 0.389717 0.000097 963.980000 972.510000 966.529300 323.755921 1100.920000 1084.720000 1092.794400 363.959742 7935.100000 7942.770000 7940.676300 696.116285
292 0.289369 0.350719 0.316009 0.000118 0.470686 0.466389 0.469462 0.000049 0.370962 0.402770 0.385063 0.000043 0.288163 0.347429 0.314867 0.000264 0.290576 0.354009 0.317151 0.000272 0.462638 0.458746 0.460851 0.000097 0.478734 0.474032 0.478072 0.000098 0.366677 0.397521 0.380560 0.000093 0.375247 0.408019 0.389566 0.000095 961.930000 972.730000 966.393600 329.126528 1098.090000 1084.110000 1092.776400 364.098997 7939.980000 7943.160000 7940.830000 698.854835
293 0.289224 0.350482 0.316161 0.000120 0.470357 0.467763 0.469301 0.000050 0.370734 0.403259 0.385074 0.000043 0.288147 0.348938 0.314890 0.000266 0.290301 0.352026 0.317432 0.000276 0.463289 0.459469 0.460770 0.000097 0.477424 0.476058 0.477833 0.000101 0.366961 0.398677 0.380536 0.000094 0.374506 0.407840 0.389612 0.000096 962.050000 973.450000 966.145567 333.708814 1099.140000 1086.240000 1092.788133 371.984043 7938.810000 7940.310000 7941.066300 707.084801
294 0.288704 0.351432 0.316203 0.000124 0.472209 0.467564 0.469274 0.000049 0.371281 0.403692 0.385085 0.000044 0.288713 0.348158 0.314961 0.000271 0.288694 0.354707 0.317445 0.000281 0.464220 0.459584 0.460773 0.000097 0.480198 0.475545 0.477774 0.000101 0.367691 0.398300 0.380576 0.000093 0.374871 0.409084 0.389593 0.000097 962.980000 971.920000 966.045367 332.720054 1099.190000 1083.070000 1092.692633 373.235029 7937.830000 7945.010000 7941.262000 704.797264
295 0.288927 0.351159 0.315991 0.000123 0.471377 0.468190 0.469384 0.000049 0.371029 0.403823 0.385018 0.000044 0.287682 0.347648 0.314667 0.000274 0.290171 0.354669 0.317316 0.000281 0.463951 0.459339 0.460875 0.000097 0.478804 0.477041 0.477894 0.000101 0.367003 0.397909 0.380460 0.000094 0.375056 0.409736 0.389576 0.000098 962.940000 972.840000 966.096000 337.490502 1100.160000 1084.500000 1092.642400 371.617766 7936.900000 7942.660000 7941.261600 707.469357
296 0.288325 0.351897 0.315694 0.000125 0.471066 0.466320 0.469389 0.000049 0.370558 0.403388 0.384857 0.000044 0.286873 0.345732 0.314334 0.000274 0.289777 0.358063 0.317053 0.000282 0.463151 0.458281 0.460863 0.000097 0.478981 0.474360 0.477915 0.000100 0.366198 0.396379 0.380272 0.000095 0.374919 0.410396 0.389441 0.000098 960.670000 968.960000 965.978667 335.575363 1099.460000 1084.920000 1092.782900 377.319600 7939.870000 7946.120000 7941.238433 714.474958
297 0.288182 0.351020 0.315463 0.000123 0.471532 0.465960 0.469345 0.000050 0.370690 0.402743 0.384710 0.000044 0.286679 0.348216 0.314036 0.000267 0.289686 0.353823 0.316891 0.000284 0.462308 0.456937 0.460879 0.000097 0.480756 0.474983 0.477812 0.000102 0.365712 0.397141 0.380115 0.000093 0.375667 0.408345 0.389305 0.000099 962.600000 969.280000 966.021233 339.880536 1098.560000 1084.490000 1092.951267 377.835410 7938.840000 7946.230000 7941.027500 725.399449
298 0.288129 0.351067 0.315398 0.000123 0.472319 0.467244 0.469458 0.000049 0.371014 0.403347 0.384725 0.000043 0.286844 0.350414 0.314177 0.000271 0.289414 0.351720 0.316619 0.000281 0.465087 0.458337 0.461030 0.000096 0.479551 0.476151 0.477887 0.000101 0.367053 0.398980 0.380261 0.000093 0.374976 0.407714 0.389189 0.000098 962.180000 969.680000 965.881367 334.605675 1100.570000 1080.800000 1093.332367 367.356080 7937.250000 7949.520000 7940.786267 702.172001
299 0.287873 0.351241 0.315300 0.000123 0.471102 0.466954 0.469367 0.000049 0.370326 0.403311 0.384630 0.000043 0.286570 0.348625 0.314080 0.000272 0.289176 0.353856 0.316519 0.000277 0.462939 0.458140 0.460968 0.000097 0.479264 0.475768 0.477765 0.000101 0.365936 0.397907 0.380179 0.000094 0.374716 0.408716 0.389080 0.000097 962.330000 970.550000 965.776700 334.924351 1097.130000 1079.010000 1093.277400 361.748293 7940.540000 7950.440000 7940.945900 694.571960
300 0.288093 0.351118 0.315252 0.000123 0.470998 0.467477 0.469411 0.000049 0.370400 0.403479 0.384624 0.000043 0.286285 0.350890 0.313967 0.000274 0.289900 0.351346 0.316538 0.000275 0.462465 0.458642 0.461004 0.000097 0.479531 0.476312 0.477819 0.000101 0.365566 0.399378 0.380134 0.000095 0.375234 0.407580 0.389114 0.000095 959.780000 971.200000 965.714333 338.672365 1097.090000 1081.770000 1093.242167 362.160651 7943.130000 7947.030000 7941.043500 700.490689
301 0.287466 0.349795 0.314954 0.000121 0.472058 0.467407 0.469482 0.000049 0.370532 0.402720 0.384491 0.000042 0.286194 0.348531 0.313559 0.000274 0.288737 0.351059 0.316348 0.000272 0.463907 0.459535 0.461152 0.000095 0.480209 0.475279 0.477812 0.000101 0.366165 0.398483 0.379976 0.000095 0.374899 0.406958 0.389007 0.000094 963.230000 969.070000 965.783000 329.660945 1097.360000 1083.660000 1092.994733 361.000150 7939.410000 7947.270000 7941.222267 687.354427
302 0.287419 0.349561 0.314855 0.000123 0.470828 0.467176 0.469597 0.000049 0.369953 0.402488 0.384489 0.000043 0.286266 0.348923 0.313359 0.000273 0.288573 0.350199 0.316352 0.000280 0.462600 0.458949 0.461321 0.000095 0.479057 0.475403 0.477874 0.000099 0.365616 0.398435 0.379942 0.000094 0.374290 0.406541 0.389037 0.000096 963.080000 973.990000 965.742867 327.601868 1098.590000 1083.480000 1092.829000 369.897935 7938.330000 7942.530000 7941.428133 684.540021
303 0.287708 0.349926 0.314764 0.000125 0.472000 0.468879 0.469660 0.000049 0.370640 0.403455 0.384467 0.000043 0.286830 0.348121 0.313277 0.000274 0.288587 0.351731 0.316252 0.000279 0.463772 0.461594 0.461452 0.000095 0.480228 0.476164 0.477867 0.000101 0.366454 0.399184 0.379956 0.000094 0.374826 0.407726 0.388979 0.000096 963.650000 972.050000 965.899733 326.847816 1097.560000 1081.660000 1092.703700 377.951959 7938.790000 7946.290000 7941.396567 690.415990
304 0.287100 0.349908 0.314510 0.000125 0.471256 0.467310 0.469702 0.000048 0.369970 0.402739 0.384346 0.000044 0.286566 0.348918 0.313024 0.000268 0.287634 0.350898 0.315996 0.000281 0.462050 0.458147 0.461490 0.000094 0.480462 0.476472 0.477913 0.000098 0.365534 0.398071 0.379834 0.000093 0.374407 0.407406 0.388859 0.000096 963.930000 972.940000 965.889300 327.474804 1099.020000 1086.080000 1092.292033 377.603228 7937.050000 7940.980000 7941.818667 686.177774
305 0.286832 0.350910 0.314371 0.000126 0.471627 0.467339 0.469745 0.000047 0.369990 0.403303 0.384289 0.000044 0.285156 0.346985 0.312978 0.000269 0.288508 0.354836 0.315764 0.000283 0.462700 0.458133 0.461494 0.000091 0.480555 0.476544 0.477995 0.000098 0.365051 0.397001 0.379810 0.000092 0.374929 0.409605 0.388768 0.000098 966.070000 973.990000 965.977100 320.352129 1100.520000 1086.800000 1091.962700 377.473798 7933.410000 7939.210000 7942.060200 676.829661
306 0.287428 0.350721 0.314164 0.000127 0.471602 0.467836 0.469803 0.000048 0.370306 0.403423 0.384201 0.000044 0.286314 0.350251 0.312936 0.000274 0.288542 0.351192 0.315392 0.000281 0.463603 0.459250 0.461607 0.000093 0.479601 0.476422 0.477998 0.000098 0.366094 0.399300 0.379838 0.000094 0.374518 0.407546 0.388565 0.000096 963.110000 973.530000 966.206267 325.610411 1098.450000 1088.070000 1091.821433 373.258548 7938.440000 7938.400000 7941.972300 678.180824
307 0.286897 0.351447 0.313906 0.000126 0.470878 0.466221 0.469753 0.000047 0.369688 0.403096 0.384037 0.000044 0.285634 0.348898 0.312673 0.000269 0.288160 0.353997 0.315139 0.000279 0.463141 0.459865 0.461602 0.000092 0.478614 0.472578 0.477904 0.000098 0.365512 0.398833 0.379691 0.000092 0.373864 0.407358 0.388383 0.000096 963.940000 969.100000 966.467800 325.667577 1101.130000 1081.710000 1091.696100 377.991690 7934.930000 7949.190000 7941.836100 677.413168
308 0.287026 0.349641 0.313835 0.000125 0.471020 0.467456 0.469722 0.000047 0.369823 0.402657 0.383984 0.000043 0.286408 0.348736 0.312635 0.000270 0.287644 0.350545 0.315036 0.000277 0.462234 0.459982 0.461531 0.000091 0.479807 0.474930 0.477912 0.000097 0.365530 0.398797 0.379639 0.000092 0.374117 0.406518 0.388330 0.000096 963.530000 971.480000 966.644600 320.765997 1100.160000 1084.750000 1091.813867 375.670227 7936.310000 7943.770000 7941.541533 663.870500
309 0.287060 0.349328 0.313698 0.000122 0.471038 0.467126 0.469714 0.000047 0.369850 0.402337 0.383905 0.000043 0.285688 0.346866 0.312601 0.000264 0.288432 0.351790 0.314795 0.000276 0.463489 0.459115 0.461517 0.000091 0.478586 0.475136 0.477911 0.000097 0.365699 0.397378 0.379613 0.000091 0.374002 0.407296 0.388197 0.000095 965.280000 972.170000 966.668467 320.113224 1100.920000 1082.620000 1091.846033 376.963438 7933.800000 7945.210000 7941.485500 660.718225
310 0.286940 0.348712 0.313761 0.000121 0.471311 0.469405 0.469704 0.000048 0.369907 0.403024 0.383936 0.000043 0.286880 0.348542 0.312735 0.000264 0.287000 0.348882 0.314787 0.000278 0.463579 0.461092 0.461656 0.000092 0.479044 0.477718 0.477752 0.000098 0.366394 0.399189 0.379750 0.000091 0.373420 0.406858 0.388122 0.000096 963.400000 972.410000 966.871867 318.788159 1098.980000 1083.450000 1091.959267 376.619016 7937.620000 7944.140000 7941.168867 658.589629
311 0.287393 0.349299 0.313806 0.000122 0.470855 0.466916 0.469729 0.000047 0.369951 0.402227 0.383971 0.000043 0.287723 0.349245 0.312974 0.000265 0.287064 0.349353 0.314638 0.000276 0.462927 0.459364 0.461524 0.000091 0.478783 0.474468 0.477934 0.000096 0.366564 0.398799 0.379822 0.000091 0.373337 0.405655 0.388121 0.000095 966.220000 968.780000 967.176200 318.384181 1097.240000 1086.020000 1092.046433 372.716917 7936.540000 7945.200000 7940.777367 656.368808
312 0.286710 0.349338 0.313731 0.000122 0.470695 0.467616 0.469675 0.000048 0.369503 0.402563 0.383906 0.000043 0.287027 0.350413 0.312741 0.000266 0.286392 0.348263 0.314721 0.000278 0.462849 0.458570 0.461484 0.000094 0.478542 0.476662 0.477866 0.000097 0.366147 0.399084 0.379675 0.000092 0.372859 0.406042 0.388136 0.000096 962.620000 972.810000 967.375767 330.273239 1099.800000 1084.810000 1092.170767 381.642144 7937.580000 7942.380000 7940.453467 676.490171
313 0.286369 0.349256 0.313737 0.000123 0.470788 0.466918 0.469690 0.000047 0.369358 0.402204 0.383916 0.000044 0.285614 0.346797 0.312765 0.000268 0.287124 0.351716 0.314709 0.000281 0.462996 0.458325 0.461453 0.000092 0.478581 0.475511 0.477927 0.000097 0.365436 0.396984 0.379675 0.000092 0.373280 0.407424 0.388157 0.000097 962.580000 970.420000 967.557400 333.164198 1099.020000 1084.690000 1092.105333 384.768485 7938.400000 7944.890000 7940.337267 679.123838
314 0.286562 0.349289 0.313690 0.000123 0.471203 0.468857 0.469654 0.000047 0.369651 0.403095 0.383874 0.000043 0.286159 0.346791 0.312811 0.000270 0.286965 0.351787 0.314569 0.000279 0.462935 0.461468 0.461474 0.000092 0.479471 0.476246 0.477834 0.000099 0.365708 0.398396 0.379709 0.000092 0.373593 0.407793 0.388038 0.000096 959.860000 971.660000 967.433900 335.853770 1098.870000 1084.340000 1092.285333 383.081718 7941.270000 7944.000000 7940.280767 687.378442
315 0.286717 0.349521 0.313601 0.000123 0.471665 0.467139 0.469592 0.000048 0.369944 0.402449 0.383797 0.000043 0.287004 0.349138 0.312740 0.000271 0.286429 0.349904 0.314463 0.000274 0.464249 0.459148 0.461316 0.000094 0.479081 0.475131 0.477868 0.000098 0.366765 0.398642 0.379599 0.000092 0.373123 0.406256 0.387995 0.000095 963.990000 970.570000 967.421633 331.673057 1100.280000 1082.670000 1092.325400 392.756708 7935.730000 7946.760000 7940.252967 692.695008
316 0.286626 0.349235 0.313542 0.000123 0.471132 0.468477 0.469518 0.000048 0.369654 0.402894 0.383731 0.000043 0.286934 0.348247 0.312566 0.000267 0.286318 0.350223 0.314518 0.000279 0.463909 0.461137 0.461249 0.000095 0.478355 0.475816 0.477786 0.000098 0.366573 0.399048 0.379473 0.000090 0.372734 0.406740 0.387988 0.000097 963.770000 971.240000 967.320000 334.528669 1099.540000 1082.450000 1092.365133 398.126080 7936.690000 7946.310000 7940.314867 694.131546
317 0.286253 0.348436 0.313499 0.000122 0.472019 0.468096 0.469591 0.000049 0.369848 0.402283 0.383741 0.000043 0.286296 0.347634 0.312763 0.000269 0.286210 0.349237 0.314236 0.000279 0.464212 0.460172 0.461327 0.000095 0.479826 0.476020 0.477855 0.000100 0.366358 0.398276 0.379617 0.000091 0.373337 0.406290 0.387864 0.000097 963.850000 974.160000 967.175767 338.092488 1102.850000 1084.590000 1092.710267 406.855870 7933.300000 7941.250000 7940.113967 713.725693
318 0.286269 0.348237 0.313407 0.000123 0.471252 0.466682 0.469579 0.000049 0.369511 0.401537 0.383685 0.000043 0.286679 0.347840 0.312638 0.000268 0.285859 0.348633 0.314176 0.000282 0.462745 0.458463 0.461337 0.000094 0.479759 0.474902 0.477822 0.000102 0.365909 0.397620 0.379552 0.000091 0.373114 0.405454 0.387817 0.000097 963.570000 971.650000 967.172633 333.200723 1099.440000 1081.310000 1092.874867 409.095518 7936.990000 7947.040000 7939.952500 714.868280
319 0.285724 0.349716 0.313480 0.000125 0.472164 0.466049 0.469619 0.000049 0.369622 0.402066 0.383742 0.000043 0.284705 0.349119 0.312781 0.000272 0.286742 0.350312 0.314179 0.000288 0.464134 0.457207 0.461455 0.000094 0.480193 0.474892 0.477783 0.000101 0.365448 0.397759 0.379684 0.000092 0.373795 0.406373 0.387801 0.000099 960.430000 971.790000 967.056067 334.465713 1102.860000 1080.720000 1093.088633 417.474625 7936.710000 7947.490000 7939.855300 721.812949
320 0.286112 0.349615 0.313307 0.000127 0.471350 0.467104 0.469721 0.000048 0.369469 0.402485 0.383693 0.000044 0.285482 0.344267 0.312504 0.000275 0.286743 0.354963 0.314110 0.000288 0.463208 0.459789 0.461546 0.000093 0.479491 0.474419 0.477896 0.000098 0.365459 0.396252 0.379573 0.000093 0.373479 0.408718 0.387814 0.000099 960.810000 974.550000 966.701000 326.875173 1100.110000 1082.250000 1093.185400 410.768545 7939.080000 7943.200000 7940.113600 711.185282
321 0.285651 0.349114 0.313095 0.000127 0.472650 0.466944 0.469666 0.000048 0.369800 0.402137 0.383552 0.000044 0.285788 0.345257 0.312288 0.000281 0.285514 0.352971 0.313901 0.000285 0.465311 0.458891 0.461593 0.000091 0.479989 0.474997 0.477739 0.000101 0.366573 0.396392 0.379475 0.000095 0.373028 0.407883 0.387628 0.000098 961.320000 973.250000 966.572400 324.395430 1102.080000 1077.020000 1093.654367 407.853175 7936.600000 7949.730000 7939.773233 703.804708
322 0.285586 0.348654 0.312730 0.000126 0.471698 0.466900 0.469674 0.000048 0.369336 0.401864 0.383355 0.000044 0.284578 0.345988 0.311893 0.000281 0.286594 0.351319 0.313567 0.000282 0.464335 0.459367 0.461576 0.000091 0.479060 0.474433 0.477772 0.000101 0.365469 0.397009 0.379250 0.000095 0.373204 0.406720 0.387459 0.000097 961.790000 971.150000 966.201567 327.264354 1103.310000 1082.760000 1093.960833 407.560442 7934.900000 7946.090000 7939.837600 711.824572
323 0.285652 0.348716 0.312507 0.000125 0.471204 0.467578 0.469677 0.000049 0.369150 0.402204 0.383234 0.000044 0.285386 0.346479 0.311830 0.000278 0.285918 0.350954 0.313184 0.000278 0.462400 0.459265 0.461542 0.000093 0.480007 0.475892 0.477813 0.000101 0.365043 0.397233 0.379201 0.000096 0.373258 0.407176 0.387267 0.000096 963.120000 971.090000 966.033133 324.746162 1104.400000 1084.020000 1094.142633 406.429185 7932.480000 7944.890000 7939.824233 705.205472
324 0.285411 0.349111 0.312420 0.000124 0.471492 0.467380 0.469600 0.000048 0.369147 0.402332 0.383151 0.000043 0.285568 0.346481 0.311564 0.000277 0.285253 0.351741 0.313277 0.000278 0.462709 0.459690 0.461513 0.000092 0.480276 0.475070 0.477687 0.000100 0.365281 0.397425 0.379041 0.000095 0.373013 0.407239 0.387261 0.000096 962.720000 971.030000 965.785100 319.874733 1104.120000 1083.270000 1094.632200 405.735025 7933.160000 7945.700000 7939.582700 703.004232
325 0.285627 0.348635 0.312382 0.000123 0.471887 0.466931 0.469600 0.000048 0.369444 0.401868 0.383130 0.000043 0.285999 0.348398 0.311494 0.000273 0.285255 0.348872 0.313271 0.000284 0.463064 0.458651 0.461513 0.000091 0.480709 0.475212 0.477687 0.000100 0.365678 0.398012 0.379003 0.000094 0.373209 0.405725 0.387258 0.000097 963.670000 973.300000 965.792367 305.738698 1103.220000 1083.840000 1094.958733 401.886026 7933.110000 7942.860000 7939.248900 682.939715
326 0.285235 0.348129 0.312320 0.000124 0.471067 0.467101 0.469633 0.000048 0.368859 0.401666 0.383111 0.000043 0.286123 0.346595 0.311524 0.000271 0.284346 0.349662 0.313115 0.000287 0.462184 0.458654 0.461532 0.000091 0.479949 0.475548 0.477734 0.000099 0.365350 0.397021 0.379028 0.000094 0.372368 0.406311 0.387193 0.000099 964.960000 973.180000 965.782433 298.665506 1100.680000 1085.980000 1095.145333 405.561801 7934.360000 7940.840000 7939.072233 673.988983
327 0.285076 0.347663 0.312193 0.000123 0.471207 0.466696 0.469675 0.000050 0.368835 0.401228 0.383060 0.000043 0.285942 0.346542 0.311505 0.000267 0.284211 0.348783 0.312881 0.000289 0.463203 0.460663 0.461665 0.000093 0.479210 0.472730 0.477685 0.000101 0.365709 0.397897 0.379077 0.000093 0.371961 0.404559 0.387043 0.000098 963.000000 970.670000 965.850367 298.525591 1105.010000 1086.320000 1095.142267 403.564367 7931.990000 7943.010000 7939.007367 671.983707
328 0.285180 0.347071 0.312160 0.000121 0.471468 0.467665 0.469673 0.000049 0.369010 0.401339 0.383041 0.000043 0.284911 0.345345 0.311708 0.000267 0.285449 0.348797 0.312611 0.000288 0.464576 0.459377 0.461606 0.000093 0.478361 0.475954 0.477741 0.000101 0.365760 0.396660 0.379162 0.000093 0.372260 0.406018 0.386919 0.000099 961.840000 970.230000 965.917867 300.401041 1104.700000 1079.690000 1095.118200 404.783747 7933.460000 7950.080000 7938.963933 666.894301
329 0.284542 0.347973 0.312203 0.000124 0.471798 0.466658 0.469679 0.000048 0.368807 0.401381 0.383067 0.000043 0.286025 0.348886 0.311839 0.000275 0.283059 0.347061 0.312567 0.000290 0.463391 0.459184 0.461667 0.000092 0.480204 0.474132 0.477691 0.000100 0.365840 0.398520 0.379262 0.000095 0.371774 0.404243 0.386873 0.000099 961.710000 969.780000 965.777967 300.897626 1102.490000 1084.640000 1095.255733 402.169175 7935.800000 7945.580000 7938.966300 654.109209
330 0.284810 0.348417 0.312139 0.000125 0.472119 0.467463 0.469803 0.000048 0.369099 0.401988 0.383087 0.000044 0.285864 0.347932 0.311687 0.000276 0.283756 0.348902 0.312590 0.000290 0.464128 0.460830 0.461774 0.000091 0.480110 0.474096 0.477831 0.000100 0.366083 0.398736 0.379227 0.000094 0.372115 0.405239 0.386948 0.000099 962.070000 969.210000 965.801433 300.424882 1100.790000 1080.550000 1095.239733 404.687839 7937.140000 7950.240000 7938.958833 648.238581
331 0.284976 0.347910 0.312081 0.000125 0.471984 0.468063 0.469818 0.000048 0.369130 0.401979 0.383063 0.000043 0.283953 0.345414 0.311739 0.000280 0.286000 0.350405 0.312424 0.000286 0.463742 0.461216 0.461736 0.000092 0.480226 0.474910 0.477899 0.000097 0.364858 0.397525 0.379238 0.000096 0.373402 0.406432 0.386888 0.000096 961.000000 971.560000 965.913267 294.296106 1103.800000 1080.990000 1095.477967 404.764086 7935.200000 7947.450000 7938.608767 638.772486
332 0.284637 0.348338 0.311944 0.000126 0.472186 0.467267 0.469768 0.000047 0.369034 0.401856 0.382965 0.000044 0.284325 0.347574 0.311621 0.000279 0.284950 0.349101 0.312266 0.000280 0.464356 0.459432 0.461686 0.000093 0.480016 0.475103 0.477850 0.000097 0.365339 0.397910 0.379150 0.000096 0.372730 0.405802 0.386779 0.000095 964.020000 970.510000 966.045433 292.545840 1104.000000 1083.790000 1095.613533 394.285547 7931.980000 7945.700000 7938.341033 625.669802
333 0.284409 0.347920 0.311787 0.000127 0.471366 0.466478 0.469840 0.000047 0.368539 0.401271 0.382911 0.000044 0.285724 0.347586 0.311307 0.000280 0.283093 0.348254 0.312267 0.000287 0.462792 0.459256 0.461736 0.000092 0.479941 0.473701 0.477943 0.000096 0.365405 0.397838 0.379000 0.000096 0.371674 0.404705 0.386821 0.000096 963.920000 966.820000 966.270967 290.469369 1101.380000 1083.260000 1095.397067 394.045042 7934.700000 7949.920000 7938.331967 615.052326
334 0.283975 0.347476 0.311452 0.000126 0.471748 0.466784 0.469907 0.000046 0.368473 0.401165 0.382756 0.000044 0.284112 0.348021 0.310952 0.000280 0.283837 0.346931 0.311951 0.000286 0.464142 0.457356 0.461780 0.000092 0.479355 0.476211 0.478033 0.000096 0.365125 0.397222 0.378825 0.000095 0.371820 0.405107 0.386688 0.000096 961.540000 971.450000 966.349867 293.819490 1100.790000 1085.700000 1095.363667 392.475893 7937.670000 7942.850000 7938.286467 623.012333
335 0.284557 0.346448 0.311297 0.000125 0.470955 0.468787 0.469944 0.000047 0.368436 0.401501 0.382688 0.000043 0.283184 0.343537 0.310736 0.000275 0.285930 0.349360 0.311857 0.000289 0.461449 0.460573 0.461763 0.000090 0.480461 0.477001 0.478124 0.000095 0.363403 0.396203 0.378698 0.000094 0.373469 0.406799 0.386677 0.000097 962.710000 972.480000 966.332467 290.923118 1101.760000 1086.090000 1095.455100 387.190661 7935.530000 7941.430000 7938.212433 609.345549
336 0.283890 0.345965 0.311105 0.000125 0.471582 0.468182 0.469930 0.000048 0.368351 0.400963 0.382576 0.000043 0.282637 0.343978 0.310639 0.000276 0.285142 0.347952 0.311571 0.000286 0.464031 0.461136 0.461815 0.000092 0.479133 0.475229 0.478044 0.000096 0.364264 0.396699 0.378669 0.000094 0.372438 0.405226 0.386484 0.000096 960.820000 975.540000 966.194867 293.521871 1104.480000 1089.680000 1095.438467 382.147465 7934.700000 7934.780000 7938.366667 608.387405
337 0.283663 0.346141 0.310974 0.000125 0.471389 0.468535 0.469982 0.000047 0.368140 0.401218 0.382528 0.000044 0.282291 0.344664 0.310617 0.000276 0.285035 0.347617 0.311331 0.000281 0.462079 0.459933 0.461795 0.000091 0.480699 0.477136 0.478170 0.000094 0.363196 0.396535 0.378647 0.000095 0.373084 0.405901 0.386408 0.000095 959.810000 971.100000 966.112633 289.236307 1102.270000 1087.860000 1095.563833 377.004639 7937.920000 7941.040000 7938.323533 599.246594
338 0.283377 0.346520 0.310946 0.000126 0.471483 0.467893 0.469991 0.000047 0.368025 0.401138 0.382516 0.000044 0.281439 0.345317 0.310484 0.000282 0.285315 0.347722 0.311407 0.000280 0.462314 0.460493 0.461870 0.000091 0.480652 0.475292 0.478113 0.000096 0.362833 0.397146 0.378608 0.000096 0.373216 0.405129 0.386425 0.000096 960.000000 973.630000 965.922433 287.291113 1106.680000 1085.010000 1095.553867 370.421175 7933.320000 7941.360000 7938.523700 600.045379
339 0.283519 0.347209 0.310763 0.000128 0.472410 0.467101 0.470014 0.000047 0.368520 0.401161 0.382426 0.000045 0.283195 0.346801 0.310380 0.000285 0.283842 0.347617 0.311147 0.000279 0.463897 0.458577 0.461881 0.000091 0.480923 0.475626 0.478147 0.000095 0.364511 0.397100 0.378555 0.000098 0.372528 0.405221 0.386297 0.000096 958.140000 968.650000 965.638500 285.597560 1101.680000 1084.080000 1095.832967 374.770892 7940.180000 7947.270000 7938.528533 608.360043
340 0.283163 0.346555 0.310561 0.000128 0.472156 0.467449 0.469942 0.000047 0.368210 0.400957 0.382282 0.000045 0.282832 0.343627 0.310169 0.000285 0.283495 0.349482 0.310953 0.000284 0.463658 0.460141 0.461770 0.000091 0.480653 0.474758 0.478114 0.000096 0.364204 0.396059 0.378389 0.000098 0.372216 0.405856 0.386175 0.000098 961.560000 970.600000 965.539533 286.603663 1103.300000 1084.700000 1096.140967 372.765371 7935.140000 7944.700000 7938.319500 603.409463
341 0.282856 0.346761 0.310373 0.000129 0.473084 0.467481 0.469930 0.000047 0.368459 0.401085 0.382174 0.000044 0.283463 0.345798 0.309844 0.000285 0.282250 0.347725 0.310903 0.000287 0.464778 0.459671 0.461728 0.000093 0.481389 0.475290 0.478132 0.000096 0.365055 0.397041 0.378192 0.000096 0.371863 0.405130 0.386156 0.000097 961.730000 975.790000 965.403600 287.769502 1104.680000 1084.430000 1096.415767 377.758366 7933.590000 7939.780000 7938.180633 610.779028
342 0.283222 0.346143 0.310293 0.000129 0.472465 0.467353 0.469902 0.000048 0.368382 0.400688 0.382117 0.000044 0.282837 0.343642 0.309848 0.000282 0.283607 0.348645 0.310737 0.000289 0.464063 0.460029 0.461521 0.000093 0.480868 0.474676 0.478282 0.000095 0.364389 0.396016 0.378101 0.000096 0.372375 0.405359 0.386132 0.000097 959.960000 970.970000 965.367567 286.678005 1105.880000 1089.290000 1096.668900 379.335248 7934.160000 7939.740000 7937.963533 622.161682
343 0.282579 0.347040 0.310107 0.000130 0.472615 0.466835 0.469861 0.000047 0.368095 0.400948 0.381996 0.000045 0.283464 0.348642 0.309647 0.000281 0.281695 0.345438 0.310567 0.000291 0.463164 0.457121 0.461508 0.000092 0.482065 0.476549 0.478213 0.000094 0.364329 0.397457 0.377985 0.000097 0.371862 0.404438 0.386007 0.000098 961.070000 969.960000 965.291100 287.020414 1104.660000 1086.080000 1096.842567 373.894656 7934.270000 7943.960000 7937.866333 629.885263
344 0.283086 0.347089 0.309869 0.000129 0.471834 0.468181 0.469909 0.000047 0.368023 0.401580 0.381887 0.000044 0.282739 0.344496 0.309382 0.000278 0.283433 0.349681 0.310355 0.000291 0.463386 0.457995 0.461479 0.000090 0.480282 0.478367 0.478338 0.000095 0.364030 0.395571 0.377826 0.000095 0.372015 0.407590 0.385947 0.000099 960.930000 968.450000 964.978033 289.268434 1103.800000 1084.480000 1097.344133 363.749913 7935.270000 7947.070000 7937.677833 637.050958
345 0.282467 0.345877 0.309661 0.000128 0.471335 0.468737 0.469891 0.000046 0.367458 0.401164 0.381765 0.000044 0.282055 0.345151 0.309348 0.000279 0.282880 0.346603 0.309975 0.000280 0.463403 0.459993 0.461511 0.000089 0.479267 0.477480 0.478271 0.000093 0.363662 0.396830 0.377821 0.000094 0.371254 0.405498 0.385708 0.000095 964.560000 969.970000 964.857167 292.107353 1107.360000 1087.380000 1097.517233 360.983649 7928.080000 7942.650000 7937.625600 646.377086
346 0.282402 0.345703 0.309421 0.000122 0.472975 0.467096 0.469950 0.000046 0.368160 0.400330 0.381659 0.000042 0.281602 0.348381 0.309001 0.000274 0.283202 0.343024 0.309840 0.000269 0.465057 0.459305 0.461397 0.000092 0.480892 0.474886 0.478504 0.000092 0.364157 0.398297 0.377579 0.000093 0.372162 0.402362 0.385739 0.000092 963.000000 969.460000 964.644467 293.313877 1107.570000 1087.980000 1097.765033 354.193834 7929.430000 7942.560000 7937.590500 651.072888
347 0.282450 0.345053 0.309519 0.000124 0.471399 0.465756 0.469950 0.000046 0.367477 0.399369 0.381713 0.000043 0.283040 0.345955 0.309015 0.000272 0.281860 0.344151 0.310024 0.000271 0.462344 0.456696 0.461369 0.000093 0.480455 0.474816 0.478531 0.000094 0.363727 0.395788 0.377574 0.000094 0.371228 0.402950 0.385852 0.000094 961.920000 970.600000 964.744233 294.674255 1103.900000 1088.510000 1097.832733 357.992660 7934.180000 7940.890000 7937.423033 654.285454
348 0.282431 0.346347 0.309438 0.000125 0.472340 0.467792 0.470023 0.000046 0.367890 0.400997 0.381701 0.000043 0.282304 0.344781 0.309019 0.000272 0.282558 0.347914 0.309857 0.000271 0.463371 0.458421 0.461489 0.000092 0.481309 0.477164 0.478557 0.000093 0.363784 0.395919 0.377631 0.000094 0.371996 0.406076 0.385772 0.000093 963.100000 970.480000 964.823933 289.953230 1101.170000 1087.740000 1097.841367 353.641038 7935.730000 7941.780000 7937.334700 642.907710
349 0.282674 0.344994 0.309433 0.000124 0.472041 0.468226 0.470043 0.000047 0.367889 0.400449 0.381707 0.000043 0.282244 0.345032 0.308922 0.000268 0.283104 0.344957 0.309943 0.000274 0.462284 0.459182 0.461469 0.000093 0.481797 0.477270 0.478617 0.000093 0.363262 0.396400 0.377568 0.000094 0.372516 0.404498 0.385846 0.000094 961.790000 969.870000 965.074033 288.761457 1105.580000 1087.100000 1097.896367 357.517851 7932.630000 7943.030000 7937.029600 650.637797
350 0.282547 0.346565 0.309468 0.000125 0.472597 0.467228 0.470002 0.000047 0.368070 0.400864 0.381708 0.000044 0.281635 0.345254 0.308872 0.000270 0.283459 0.347877 0.310064 0.000277 0.463556 0.458791 0.461318 0.000094 0.481638 0.475665 0.478686 0.000092 0.363500 0.396346 0.377472 0.000095 0.372640 0.405382 0.385944 0.000095 962.800000 967.020000 965.279833 292.811887 1106.660000 1088.300000 1097.880533 350.979444 7930.540000 7944.680000 7936.839633 643.493014
351 0.282058 0.345673 0.309416 0.000126 0.470625 0.465616 0.470007 0.000048 0.366913 0.399647 0.381682 0.000043 0.281404 0.345276 0.308915 0.000275 0.282713 0.346069 0.309917 0.000276 0.461484 0.456170 0.461341 0.000095 0.479766 0.475062 0.478673 0.000094 0.362440 0.395179 0.377507 0.000095 0.371387 0.404116 0.385857 0.000094 960.920000 971.240000 965.352833 296.333965 1106.950000 1086.980000 1098.156200 352.355322 7932.130000 7941.780000 7936.490967 641.098407
352 0.281450 0.344492 0.309353 0.000125 0.471077 0.467621 0.469915 0.000048 0.366782 0.399900 0.381606 0.000044 0.279673 0.345473 0.308765 0.000276 0.283226 0.343510 0.309941 0.000275 0.463175 0.459623 0.461183 0.000096 0.478978 0.475619 0.478648 0.000094 0.362249 0.396840 0.377353 0.000096 0.371314 0.402959 0.385859 0.000093 959.950000 968.990000 965.564433 301.543364 1104.980000 1089.990000 1098.402433 354.297650 7935.070000 7941.020000 7936.033133 638.104351
353 0.281195 0.345452 0.309273 0.000126 0.471779 0.467941 0.469902 0.000047 0.366958 0.400572 0.381556 0.000044 0.278933 0.345218 0.308573 0.000281 0.283457 0.345685 0.309973 0.000274 0.463414 0.458877 0.461167 0.000094 0.480145 0.477004 0.478636 0.000094 0.361949 0.396365 0.377241 0.000098 0.371967 0.404779 0.385872 0.000093 961.910000 968.290000 965.764833 307.128164 1105.640000 1091.440000 1098.558733 359.354143 7932.450000 7940.270000 7935.676433 645.601376
354 0.281853 0.345065 0.309001 0.000125 0.471167 0.467495 0.469855 0.000047 0.367044 0.400158 0.381385 0.000044 0.280499 0.343272 0.308071 0.000282 0.283207 0.346858 0.309931 0.000275 0.462072 0.458788 0.461065 0.000097 0.480262 0.476201 0.478645 0.000092 0.362207 0.395254 0.376918 0.000098 0.371882 0.405063 0.385852 0.000095 961.080000 971.290000 965.853400 308.500299 1107.060000 1086.520000 1098.847933 358.073755 7931.860000 7942.190000 7935.298667 644.290977
355 0.281481 0.344419 0.309029 0.000128 0.471203 0.467052 0.469859 0.000048 0.366856 0.399604 0.381402 0.000045 0.280647 0.346069 0.307978 0.000282 0.282316 0.342769 0.310080 0.000279 0.462727 0.458713 0.460998 0.000097 0.479680 0.475390 0.478720 0.000093 0.362583 0.396759 0.376837 0.000098 0.371129 0.402449 0.385968 0.000096 962.060000 969.830000 965.953267 308.085835 1107.890000 1090.770000 1099.027433 352.764797 7930.050000 7939.400000 7935.019300 626.444107
356 0.281402 0.344707 0.308833 0.000126 0.471476 0.466713 0.469760 0.000047 0.366935 0.399610 0.381250 0.000044 0.279897 0.344090 0.307650 0.000282 0.282907 0.345324 0.310016 0.000280 0.462659 0.457855 0.460888 0.000098 0.480293 0.475570 0.478631 0.000092 0.362140 0.395285 0.376607 0.000097 0.371731 0.403935 0.385893 0.000096 962.580000 972.750000 965.878733 310.461988 1108.140000 1089.690000 1099.031500 353.721392 7929.280000 7937.560000 7935.089767 625.993156
357 0.281028 0.345062 0.308744 0.000129 0.472669 0.467016 0.469789 0.000047 0.367267 0.399941 0.381214 0.000045 0.279747 0.343611 0.307461 0.000284 0.282309 0.346512 0.310027 0.000287 0.465030 0.457132 0.460978 0.000098 0.480309 0.476900 0.478600 0.000093 0.363124 0.394695 0.376544 0.000097 0.371409 0.405187 0.385885 0.000100 960.050000 973.640000 965.721800 308.137343 1107.080000 1087.620000 1099.193133 343.281958 7932.870000 7938.740000 7935.085067 611.824772
358 0.281009 0.343984 0.308559 0.000126 0.471507 0.468529 0.469734 0.000048 0.366733 0.400029 0.381087 0.000045 0.279362 0.344974 0.307310 0.000279 0.282656 0.342995 0.309808 0.000285 0.462973 0.459677 0.461043 0.000098 0.480042 0.477380 0.478424 0.000094 0.361987 0.396590 0.376490 0.000096 0.371480 0.403468 0.385685 0.000099 961.610000 974.010000 965.447767 306.470340 1107.480000 1089.010000 1099.398867 347.946045 7930.910000 7936.980000 7935.153367 606.305731
359 0.280623 0.344536 0.308426 0.000128 0.471755 0.468597 0.469656 0.000048 0.366632 0.400363 0.380979 0.000045 0.279699 0.342521 0.307160 0.000282 0.281547 0.346550 0.309692 0.000290 0.463868 0.460324 0.460975 0.000098 0.479641 0.476869 0.478337 0.000096 0.362575 0.395532 0.376376 0.000096 0.370689 0.405194 0.385582 0.000100 962.810000 972.930000 965.266500 301.658024 1106.140000 1086.390000 1099.518633 349.027551 7931.050000 7940.680000 7935.214867 592.213318
360 0.280471 0.345080 0.308264 0.000128 0.471950 0.466921 0.469608 0.000048 0.366637 0.399909 0.380869 0.000045 0.279845 0.341517 0.306923 0.000277 0.281098 0.348644 0.309605 0.000297 0.463747 0.459073 0.461026 0.000096 0.480153 0.474769 0.478190 0.000094 0.362601 0.394417 0.376270 0.000095 0.370673 0.405400 0.385468 0.000101 962.490000 974.260000 965.185433 294.939833 1106.650000 1088.490000 1099.699933 344.132238 7930.860000 7937.250000 7935.114633 560.782484
361 0.279906 0.344733 0.308138 0.000128 0.472806 0.465881 0.469675 0.000048 0.366711 0.399249 0.380830 0.000045 0.279139 0.343011 0.306921 0.000275 0.280673 0.346454 0.309355 0.000293 0.465099 0.458038 0.461055 0.000097 0.480513 0.473724 0.478295 0.000094 0.362821 0.394773 0.376281 0.000094 0.370601 0.403726 0.385378 0.000101 961.070000 969.630000 965.107900 293.807302 1105.550000 1090.100000 1099.839500 347.257105 7933.380000 7940.270000 7935.052600 556.798178
362 0.280216 0.344807 0.307994 0.000131 0.470378 0.467340 0.469671 0.000048 0.365789 0.399947 0.380749 0.000046 0.280024 0.341301 0.306906 0.000278 0.280408 0.348314 0.309083 0.000295 0.462968 0.459441 0.461109 0.000097 0.477788 0.475240 0.478234 0.000095 0.362349 0.394464 0.376297 0.000095 0.369229 0.405431 0.385201 0.000103 960.510000 970.970000 964.912100 294.010272 1105.330000 1088.770000 1099.856767 343.629320 7934.160000 7940.260000 7935.231133 548.533023
363 0.280344 0.344858 0.307763 0.000129 0.473048 0.466642 0.469633 0.000048 0.367061 0.399661 0.380605 0.000045 0.279830 0.344194 0.306745 0.000277 0.280858 0.345521 0.308781 0.000293 0.464931 0.458215 0.461151 0.000098 0.481165 0.475069 0.478116 0.000095 0.363125 0.395504 0.376228 0.000094 0.370996 0.403818 0.384981 0.000100 962.850000 974.400000 964.945500 292.666477 1106.550000 1092.040000 1099.994900 336.673922 7930.600000 7933.560000 7935.059600 538.547409
364 0.280531 0.344386 0.307646 0.000127 0.471262 0.467313 0.469610 0.000048 0.366360 0.399703 0.380530 0.000044 0.279440 0.340973 0.306608 0.000274 0.281623 0.347799 0.308684 0.000291 0.463477 0.459945 0.461197 0.000097 0.479047 0.474681 0.478024 0.000095 0.362256 0.394511 0.376173 0.000094 0.370464 0.404896 0.384887 0.000100 961.550000 970.070000 965.121433 290.820451 1107.660000 1089.370000 1099.981900 333.205664 7930.790000 7940.560000 7934.896667 536.335567
365 0.280469 0.344953 0.307557 0.000128 0.470706 0.467459 0.469656 0.000048 0.366075 0.400081 0.380502 0.000045 0.280635 0.341913 0.306755 0.000275 0.280303 0.347994 0.308358 0.000288 0.462078 0.457826 0.461148 0.000097 0.479334 0.477092 0.478165 0.000095 0.362284 0.394074 0.376232 0.000095 0.369867 0.406088 0.384771 0.000098 959.480000 970.990000 965.228933 286.912457 1108.540000 1091.530000 1099.989967 335.705304 7931.980000 7937.480000 7934.781100 535.042082
366 0.280483 0.343721 0.307470 0.000128 0.471612 0.467162 0.469595 0.000048 0.366491 0.399269 0.380426 0.000045 0.279890 0.341717 0.306823 0.000273 0.281077 0.345724 0.308117 0.000284 0.463804 0.458436 0.461131 0.000097 0.479421 0.475889 0.478060 0.000095 0.362651 0.394241 0.376262 0.000095 0.370332 0.404298 0.384591 0.000099 962.330000 970.650000 965.369633 290.779054 1108.000000 1089.590000 1099.817167 335.797784 7929.670000 7939.760000 7934.813200 527.993820
367 0.280121 0.343946 0.307425 0.000127 0.471620 0.467153 0.469562 0.000048 0.366296 0.399389 0.380386 0.000045 0.280113 0.341627 0.306916 0.000277 0.280129 0.346266 0.307934 0.000283 0.463703 0.459388 0.461101 0.000098 0.479538 0.474917 0.478022 0.000096 0.362728 0.394620 0.376299 0.000096 0.369863 0.404159 0.384474 0.000097 961.230000 969.820000 965.472000 290.538389 1107.320000 1092.430000 1099.799067 331.341976 7931.450000 7937.750000 7934.728933 518.593006
368 0.280154 0.344000 0.307467 0.000126 0.471249 0.468498 0.469594 0.000049 0.366147 0.400024 0.380424 0.000045 0.280188 0.341913 0.307073 0.000282 0.280120 0.346087 0.307862 0.000284 0.463303 0.459633 0.461212 0.000097 0.479196 0.477364 0.477977 0.000097 0.362589 0.394887 0.376435 0.000097 0.369704 0.405161 0.384414 0.000098 960.040000 972.280000 965.275167 288.271003 1105.570000 1089.140000 1099.864467 326.507341 7934.390000 7938.580000 7934.860367 504.688695
369 0.279907 0.343718 0.307415 0.000126 0.470828 0.467491 0.469531 0.000048 0.365821 0.399416 0.380368 0.000045 0.279895 0.341699 0.306911 0.000278 0.279919 0.345737 0.307920 0.000288 0.462261 0.458512 0.461233 0.000097 0.479394 0.476469 0.477830 0.000097 0.361960 0.394265 0.376356 0.000097 0.369683 0.404567 0.384379 0.000099 961.530000 970.130000 965.151233 293.836795 1108.450000 1091.760000 1099.965767 322.348078 7930.020000 7938.110000 7934.883000 503.184537
370 0.279931 0.343715 0.307515 0.000128 0.471190 0.468473 0.469440 0.000049 0.365998 0.399856 0.380381 0.000045 0.278609 0.342622 0.307094 0.000280 0.281252 0.344808 0.307936 0.000288 0.462559 0.459140 0.461061 0.000099 0.479821 0.477805 0.477820 0.000098 0.361387 0.395055 0.376379 0.000097 0.370608 0.404656 0.384384 0.000099 961.880000 969.970000 965.095233 291.677702 1104.040000 1090.060000 1099.604833 333.814385 7934.080000 7939.970000 7935.299933 500.612018
371 0.280133 0.343772 0.307447 0.000127 0.471104 0.466616 0.469320 0.000049 0.366070 0.399052 0.380290 0.000045 0.279265 0.339681 0.307069 0.000279 0.281000 0.347863 0.307826 0.000286 0.462938 0.458532 0.460872 0.000100 0.479269 0.474699 0.477768 0.000098 0.361918 0.393164 0.376281 0.000097 0.370221 0.404939 0.384300 0.000099 962.710000 970.280000 964.585500 286.238685 1105.260000 1091.900000 1099.854767 332.724256 7932.030000 7937.820000 7935.559733 503.699556
372 0.279703 0.344142 0.307419 0.000128 0.471758 0.466606 0.469325 0.000049 0.366128 0.399251 0.380276 0.000045 0.279029 0.341855 0.306970 0.000282 0.280376 0.346430 0.307867 0.000290 0.463558 0.458154 0.460952 0.000099 0.479959 0.475059 0.477698 0.000099 0.362067 0.394190 0.376262 0.000098 0.370188 0.404313 0.384291 0.000100 960.880000 973.270000 964.288800 281.699739 1107.030000 1092.180000 1099.783567 333.457621 7932.090000 7934.550000 7935.927633 503.647075
373 0.279919 0.343126 0.307263 0.000128 0.470969 0.466386 0.469261 0.000049 0.365892 0.398593 0.380162 0.000046 0.278045 0.343067 0.306835 0.000280 0.281793 0.343184 0.307691 0.000284 0.462078 0.458284 0.460935 0.000099 0.479861 0.474489 0.477587 0.000099 0.360860 0.394915 0.376180 0.000098 0.370924 0.402271 0.384144 0.000098 960.830000 969.450000 964.182733 279.042764 1107.720000 1089.780000 1099.964433 332.107718 7931.450000 7940.770000 7935.852833 508.244758
374 0.279850 0.343161 0.307130 0.000129 0.470392 0.467208 0.469288 0.000049 0.365594 0.398982 0.380101 0.000045 0.278530 0.339697 0.306618 0.000283 0.281169 0.346625 0.307641 0.000286 0.462151 0.458909 0.460958 0.000099 0.478632 0.475508 0.477617 0.000098 0.361159 0.393342 0.376071 0.000099 0.370028 0.404622 0.384130 0.000098 962.970000 970.990000 964.027133 277.334150 1106.790000 1090.750000 1100.084067 329.078817 7930.240000 7938.260000 7935.888800 508.918412
375 0.278712 0.343796 0.306984 0.000130 0.472326 0.467119 0.469279 0.000050 0.365838 0.399291 0.380017 0.000046 0.277190 0.340880 0.306312 0.000284 0.280234 0.346711 0.307656 0.000284 0.465214 0.457236 0.460924 0.000100 0.479438 0.477002 0.477634 0.000100 0.361801 0.393240 0.375888 0.000098 0.369876 0.405342 0.384146 0.000098 962.340000 973.210000 963.900133 281.091230 1105.230000 1089.920000 1100.339700 330.870084 7932.430000 7936.870000 7935.760167 514.519795
376 0.279316 0.344204 0.306743 0.000131 0.471222 0.467576 0.469263 0.000050 0.365673 0.399721 0.379877 0.000046 0.277102 0.340496 0.306059 0.000287 0.281530 0.347913 0.307428 0.000281 0.462548 0.458723 0.460901 0.000099 0.479896 0.476429 0.477624 0.000100 0.360552 0.393698 0.375738 0.000098 0.370795 0.405745 0.384016 0.000097 960.570000 971.260000 963.694767 286.149243 1108.330000 1090.370000 1100.417667 333.274283 7931.100000 7938.370000 7935.887567 523.971104
377 0.279544 0.343271 0.306686 0.000129 0.470917 0.466759 0.469290 0.000049 0.365661 0.398841 0.379858 0.000045 0.280282 0.344190 0.305929 0.000288 0.278806 0.342352 0.307443 0.000280 0.463514 0.459548 0.460943 0.000097 0.478319 0.473971 0.477637 0.000099 0.362736 0.396101 0.375685 0.000098 0.368587 0.401581 0.384030 0.000096 961.460000 968.320000 963.684967 288.470234 1109.330000 1091.000000 1100.470233 328.595741 7929.210000 7940.680000 7935.844800 536.595735
378 0.279370 0.343835 0.306641 0.000128 0.472063 0.466921 0.469341 0.000049 0.366082 0.399223 0.379856 0.000045 0.280834 0.341505 0.305743 0.000286 0.277907 0.346164 0.307539 0.000284 0.462842 0.457981 0.461005 0.000096 0.481285 0.475861 0.477676 0.000101 0.362738 0.393919 0.375611 0.000098 0.369427 0.404528 0.384101 0.000098 961.900000 970.230000 963.683767 298.775849 1107.360000 1090.510000 1100.553467 330.084677 7930.740000 7939.260000 7935.762767 555.060040
379 0.279201 0.343028 0.306521 0.000127 0.471357 0.466574 0.469329 0.000050 0.365671 0.398624 0.379785 0.000044 0.277625 0.342106 0.305591 0.000284 0.280778 0.343950 0.307451 0.000286 0.462519 0.458842 0.461039 0.000097 0.480194 0.474306 0.477619 0.000101 0.360827 0.394637 0.375543 0.000098 0.370515 0.402610 0.384027 0.000097 962.560000 968.550000 964.011033 304.472736 1106.640000 1091.800000 1100.363167 338.817217 7930.800000 7939.650000 7935.625800 579.492647
380 0.279521 0.343348 0.306476 0.000125 0.472180 0.468416 0.469333 0.000050 0.366218 0.399629 0.379761 0.000044 0.280320 0.342752 0.305470 0.000283 0.278722 0.343945 0.307481 0.000287 0.463795 0.460115 0.461026 0.000098 0.480566 0.476716 0.477639 0.000100 0.362884 0.395565 0.375470 0.000098 0.369552 0.403692 0.384052 0.000098 964.020000 968.720000 964.412433 313.818031 1108.080000 1089.040000 1100.241200 339.036189 7927.900000 7942.240000 7935.346367 606.539376
381 0.279538 0.343408 0.306636 0.000128 0.472321 0.468329 0.469374 0.000050 0.366290 0.399622 0.379868 0.000045 0.278565 0.339598 0.305590 0.000287 0.280511 0.347217 0.307683 0.000290 0.465494 0.461014 0.461117 0.000099 0.479147 0.475644 0.477631 0.000103 0.362683 0.394235 0.375577 0.000099 0.369897 0.405009 0.384159 0.000099 962.550000 970.360000 964.729667 322.945174 1107.310000 1088.800000 1100.250700 337.875678 7930.140000 7940.840000 7935.019633 620.201159
382 0.278931 0.342411 0.306554 0.000126 0.472006 0.467143 0.469547 0.000050 0.365814 0.398541 0.379901 0.000044 0.279465 0.341635 0.305513 0.000283 0.278396 0.343187 0.307595 0.000287 0.464035 0.457639 0.461293 0.000099 0.479976 0.476648 0.477800 0.000101 0.362521 0.393837 0.375614 0.000098 0.369107 0.403244 0.384187 0.000098 961.980000 971.120000 965.033333 329.954637 1106.360000 1090.110000 1100.108367 335.328807 7931.660000 7938.770000 7934.858300 618.909499
383 0.279148 0.343245 0.306652 0.000125 0.472571 0.467028 0.469668 0.000050 0.366188 0.398948 0.380010 0.000044 0.278553 0.344219 0.305622 0.000283 0.279743 0.342272 0.307683 0.000286 0.464235 0.458472 0.461495 0.000099 0.480907 0.475585 0.477842 0.000103 0.362110 0.395633 0.375765 0.000099 0.370266 0.402263 0.384254 0.000098 964.050000 973.960000 965.466833 330.001445 1107.470000 1084.640000 1099.949467 336.643081 7928.480000 7941.400000 7934.583700 613.380790
384 0.278763 0.343865 0.306654 0.000127 0.470830 0.467292 0.469692 0.000051 0.365193 0.399407 0.380021 0.000045 0.277778 0.341100 0.305655 0.000283 0.279747 0.346631 0.307653 0.000291 0.463272 0.458458 0.461463 0.000099 0.478388 0.476126 0.477920 0.000103 0.361251 0.393911 0.375769 0.000098 0.369136 0.404904 0.384273 0.000100 962.470000 971.420000 965.784033 331.420764 1108.010000 1092.210000 1099.987867 339.490978 7929.520000 7936.370000 7934.228100 608.713673
385 0.278837 0.342262 0.306668 0.000127 0.471272 0.468594 0.469685 0.000051 0.365433 0.399111 0.380026 0.000044 0.277145 0.340406 0.305685 0.000282 0.280528 0.344117 0.307652 0.000287 0.463417 0.460026 0.461427 0.000100 0.479128 0.477161 0.477942 0.000102 0.360967 0.394235 0.375769 0.000098 0.369898 0.403987 0.384282 0.000098 962.420000 970.770000 965.781067 330.986471 1106.880000 1092.440000 1100.068200 335.848363 7930.700000 7936.790000 7934.150733 604.121479
386 0.278532 0.342786 0.306600 0.000126 0.471149 0.466709 0.469740 0.000049 0.365210 0.398552 0.380013 0.000044 0.276806 0.343334 0.305592 0.000286 0.280259 0.342238 0.307609 0.000287 0.462811 0.459618 0.461487 0.000099 0.479487 0.473800 0.477992 0.000099 0.360508 0.395662 0.375745 0.000100 0.369912 0.401441 0.384281 0.000099 963.050000 969.390000 965.954233 335.649993 1106.210000 1088.860000 1099.726367 332.785126 7930.740000 7941.750000 7934.319400 596.065739
387 0.278541 0.342198 0.306634 0.000129 0.470029 0.466591 0.469761 0.000049 0.364711 0.398175 0.380041 0.000045 0.277060 0.340806 0.305555 0.000290 0.280023 0.343589 0.307713 0.000290 0.461720 0.458121 0.461520 0.000100 0.478338 0.475061 0.478002 0.000098 0.360157 0.393598 0.375740 0.000100 0.369265 0.402751 0.384343 0.000100 964.110000 968.000000 965.981067 336.872105 1108.570000 1092.690000 1099.665500 334.392690 7927.320000 7939.310000 7934.353433 590.239762
388 0.278562 0.342869 0.306559 0.000133 0.471563 0.468085 0.469736 0.000050 0.365412 0.399216 0.379989 0.000046 0.277114 0.342167 0.305421 0.000295 0.280010 0.343572 0.307698 0.000291 0.462672 0.459231 0.461567 0.000099 0.480454 0.476939 0.477905 0.000100 0.360615 0.394846 0.375687 0.000101 0.370210 0.403587 0.384291 0.000100 963.310000 971.430000 966.031700 343.856602 1108.320000 1089.070000 1099.797033 340.670017 7928.370000 7939.500000 7934.171267 594.503242
389 0.278539 0.343246 0.306399 0.000132 0.470798 0.467880 0.469746 0.000049 0.365055 0.399332 0.379905 0.000046 0.276587 0.343307 0.305144 0.000295 0.280491 0.343186 0.307654 0.000294 0.462670 0.460116 0.461610 0.000099 0.478925 0.475644 0.477882 0.000099 0.360324 0.395871 0.375554 0.000101 0.369787 0.402792 0.384257 0.000100 963.570000 974.070000 966.224400 335.736504 1107.400000 1089.440000 1099.857100 343.823297 7929.030000 7936.490000 7933.918500 591.140920
390 0.278284 0.342840 0.306219 0.000134 0.472153 0.467573 0.469714 0.000049 0.365525 0.398970 0.379792 0.000047 0.277625 0.344765 0.304785 0.000300 0.278943 0.340915 0.307654 0.000296 0.462751 0.459351 0.461571 0.000097 0.481554 0.475794 0.477856 0.000098 0.360932 0.396329 0.375338 0.000102 0.370118 0.401610 0.384245 0.000101 964.960000 973.000000 966.044733 329.719482 1106.560000 1091.240000 1100.145867 344.389073 7928.480000 7935.760000 7933.809400 582.980963
391 0.278476 0.343224 0.306038 0.000130 0.472062 0.467072 0.469753 0.000049 0.365590 0.398956 0.379710 0.000045 0.275091 0.340588 0.304524 0.000293 0.281861 0.345860 0.307552 0.000294 0.464615 0.460149 0.461511 0.000098 0.479509 0.473994 0.477995 0.000098 0.360377 0.394391 0.375168 0.000099 0.370803 0.403521 0.384251 0.000099 963.340000 971.490000 966.176167 318.552043 1108.720000 1089.560000 1100.215733 339.494796 7927.940000 7938.950000 7933.608100 565.866485
392 0.278004 0.341815 0.305904 0.000129 0.471406 0.468169 0.469722 0.000048 0.365035 0.398674 0.379622 0.000045 0.276943 0.341290 0.304385 0.000290 0.279064 0.342340 0.307422 0.000289 0.462522 0.459364 0.461510 0.000096 0.480291 0.476973 0.477933 0.000097 0.360454 0.394423 0.375091 0.000099 0.369616 0.402925 0.384152 0.000097 965.090000 969.350000 966.406233 310.107041 1107.430000 1092.120000 1100.425233 325.691168 7927.480000 7938.530000 7933.168533 545.617270
393 0.278172 0.342002 0.305828 0.000129 0.472848 0.467733 0.469816 0.000048 0.365776 0.398581 0.379623 0.000044 0.277210 0.339797 0.304228 0.000288 0.279135 0.344207 0.307427 0.000292 0.464475 0.460936 0.461555 0.000096 0.481220 0.474530 0.478077 0.000097 0.361479 0.394310 0.375025 0.000098 0.370073 0.402852 0.384220 0.000097 965.440000 974.810000 966.665000 304.368566 1107.490000 1090.580000 1100.481500 319.124406 7927.070000 7934.610000 7932.853500 535.640755
394 0.278033 0.343111 0.305785 0.000129 0.472583 0.468947 0.469838 0.000048 0.365580 0.399737 0.379609 0.000045 0.275107 0.343083 0.304103 0.000289 0.280959 0.343140 0.307467 0.000288 0.464982 0.460566 0.461540 0.000094 0.480183 0.477328 0.478136 0.000097 0.360551 0.395950 0.374949 0.000098 0.370610 0.403524 0.384268 0.000097 965.190000 976.190000 966.989400 300.049767 1105.960000 1091.540000 1100.436067 320.523310 7928.850000 7932.270000 7932.574533 539.125483
395 0.278037 0.343296 0.305786 0.000131 0.471800 0.465816 0.469887 0.000048 0.365230 0.398430 0.379631 0.000045 0.277440 0.342562 0.304081 0.000290 0.278633 0.344029 0.307491 0.000288 0.463373 0.457165 0.461534 0.000095 0.480227 0.474467 0.478240 0.000096 0.361110 0.394133 0.374935 0.000098 0.369350 0.402726 0.384328 0.000096 965.280000 973.700000 967.275833 295.618743 1105.700000 1090.820000 1100.388133 322.567471 7929.020000 7935.480000 7932.336033 540.341551
396 0.277809 0.342207 0.305617 0.000130 0.471133 0.468216 0.469891 0.000048 0.364805 0.398911 0.379540 0.000045 0.274559 0.340286 0.303845 0.000294 0.281059 0.344127 0.307388 0.000289 0.462242 0.460083 0.461599 0.000095 0.480025 0.476349 0.478183 0.000095 0.359016 0.394194 0.374835 0.000099 0.370594 0.403627 0.384246 0.000097 965.290000 970.620000 967.343033 294.751333 1104.720000 1091.420000 1100.332400 327.708495 7929.990000 7937.960000 7932.324567 545.519190
397 0.277679 0.341414 0.305428 0.000129 0.471155 0.466734 0.469926 0.000047 0.364743 0.397808 0.379452 0.000044 0.274605 0.337242 0.303479 0.000294 0.280752 0.345585 0.307376 0.000290 0.462309 0.458317 0.461665 0.000094 0.480001 0.475152 0.478188 0.000095 0.359072 0.391726 0.374663 0.000099 0.370414 0.403890 0.384242 0.000096 964.410000 969.690000 967.268600 299.068403 1105.580000 1088.980000 1100.237700 332.118242 7930.010000 7941.330000 7932.493700 565.651009
398 0.277276 0.341749 0.305314 0.000131 0.471572 0.468123 0.469998 0.000048 0.364709 0.398618 0.379422 0.000045 0.275585 0.340795 0.303262 0.000295 0.278967 0.342704 0.307366 0.000294 0.462881 0.460564 0.461671 0.000095 0.480263 0.475683 0.478326 0.000096 0.359868 0.394691 0.374546 0.000099 0.369550 0.402544 0.384298 0.000097 963.740000 975.180000 967.127567 308.349399 1104.960000 1088.450000 1099.899067 332.501264 7931.300000 7936.370000 7932.973367 588.154722
399 0.277309 0.341694 0.305245 0.000130 0.472385 0.467846 0.470019 0.000048 0.365093 0.398462 0.379393 0.000044 0.273718 0.340298 0.303087 0.000296 0.280900 0.343089 0.307404 0.000289 0.464852 0.459209 0.461697 0.000095 0.479918 0.476482 0.478341 0.000094 0.359728 0.393808 0.374461 0.000101 0.370458 0.403116 0.384326 0.000096 962.410000 973.570000 967.014533 313.175847 1106.790000 1092.890000 1099.836333 341.732368 7930.800000 7933.540000 7933.149133 607.732141
400 0.277400 0.341421 0.305149 0.000128 0.472979 0.466522 0.470051 0.000048 0.365411 0.397716 0.379355 0.000044 0.274444 0.338812 0.302930 0.000290 0.280357 0.344030 0.307369 0.000286 0.464412 0.459090 0.461709 0.000095 0.481546 0.473953 0.478393 0.000095 0.359929 0.392937 0.374380 0.000099 0.370892 0.402496 0.384330 0.000096 963.080000 973.730000 966.931400 320.469523 1106.690000 1094.320000 1099.525733 346.741592 7930.230000 7931.950000 7933.542867 615.298505
401 0.277974 0.341239 0.305125 0.000128 0.472327 0.467731 0.470065 0.000047 0.365433 0.398160 0.379348 0.000044 0.273917 0.341703 0.302740 0.000291 0.282031 0.340775 0.307511 0.000283 0.464995 0.460528 0.461712 0.000093 0.479660 0.474935 0.478418 0.000096 0.359902 0.395174 0.374277 0.000100 0.370964 0.401147 0.384419 0.000095 963.060000 973.500000 966.732633 328.234383 1106.920000 1091.030000 1099.340367 347.841428 7930.020000 7935.470000 7933.927000 630.282460
402 0.277890 0.342397 0.305242 0.000129 0.472135 0.467324 0.470039 0.000047 0.365300 0.398614 0.379401 0.000044 0.274347 0.334989 0.302663 0.000293 0.281432 0.349806 0.307821 0.000282 0.464141 0.458948 0.461757 0.000093 0.480129 0.475700 0.478322 0.000095 0.359755 0.390771 0.374255 0.000099 0.370846 0.406458 0.384546 0.000095 963.200000 969.440000 966.604133 328.322737 1106.740000 1088.070000 1099.326100 344.141085 7930.060000 7942.490000 7934.069767 627.805921
403 0.277364 0.341417 0.305231 0.000128 0.472509 0.467838 0.470070 0.000048 0.365179 0.398307 0.379409 0.000044 0.275047 0.339328 0.302519 0.000289 0.279681 0.343507 0.307943 0.000283 0.463859 0.458810 0.461783 0.000094 0.481159 0.476866 0.478358 0.000096 0.360012 0.393095 0.374188 0.000100 0.370346 0.403518 0.384630 0.000096 963.060000 967.840000 966.546000 330.182800 1106.450000 1086.700000 1099.191400 340.662993 7930.490000 7945.460000 7934.262600 635.930923
404 0.277833 0.341369 0.305374 0.000128 0.471971 0.467417 0.470043 0.000048 0.365195 0.398090 0.379475 0.000044 0.274834 0.334528 0.302491 0.000285 0.280831 0.348210 0.308257 0.000285 0.463163 0.460346 0.461811 0.000092 0.480779 0.474488 0.478275 0.000096 0.359582 0.391146 0.374185 0.000097 0.370807 0.405035 0.384765 0.000096 962.170000 970.580000 966.607733 334.370466 1109.020000 1090.800000 1099.021667 341.402042 7928.810000 7938.620000 7934.370600 635.039167
405 0.277581 0.342231 0.305322 0.000128 0.472490 0.468725 0.470105 0.000047 0.365290 0.399154 0.379474 0.000044 0.274940 0.340313 0.302419 0.000285 0.280222 0.344149 0.308224 0.000282 0.463952 0.459279 0.461876 0.000092 0.481028 0.478171 0.478334 0.000095 0.359996 0.393848 0.374175 0.000097 0.370585 0.404459 0.384774 0.000096 962.520000 972.110000 966.634267 330.826124 1106.640000 1092.640000 1098.930933 341.958343 7930.840000 7935.250000 7934.434800 624.709436
406 0.276953 0.341482 0.305317 0.000129 0.472432 0.468114 0.470225 0.000048 0.364919 0.398466 0.379526 0.000044 0.274440 0.337949 0.302331 0.000284 0.279467 0.345015 0.308304 0.000286 0.464432 0.458478 0.461952 0.000094 0.480433 0.477749 0.478498 0.000094 0.359936 0.392187 0.374161 0.000096 0.369902 0.404745 0.384891 0.000096 960.560000 972.220000 966.558533 333.049518 1109.030000 1090.840000 1099.043000 340.363982 7930.410000 7936.940000 7934.398467 619.243830
407 0.277206 0.341453 0.305254 0.000132 0.470989 0.466078 0.470205 0.000047 0.364408 0.397534 0.379482 0.000045 0.276395 0.335806 0.302241 0.000286 0.278016 0.347101 0.308267 0.000297 0.461730 0.458084 0.461948 0.000092 0.480248 0.474073 0.478461 0.000095 0.359796 0.390831 0.374109 0.000096 0.369020 0.404238 0.384855 0.000099 961.810000 970.020000 966.463600 339.184268 1108.830000 1092.980000 1099.071367 337.014403 7929.360000 7937.000000 7934.465033 614.105162
408 0.277323 0.341722 0.305098 0.000134 0.472528 0.467068 0.470262 0.000047 0.365165 0.398128 0.379422 0.000046 0.274435 0.337163 0.302074 0.000285 0.280211 0.346281 0.308121 0.000307 0.464427 0.458641 0.462031 0.000092 0.480629 0.475494 0.478493 0.000094 0.359931 0.391828 0.374055 0.000097 0.370399 0.404427 0.384789 0.000101 960.110000 970.560000 966.291867 338.608141 1106.820000 1092.190000 1099.274433 332.569084 7933.070000 7937.250000 7934.433700 608.826548
409 0.277378 0.341825 0.304925 0.000133 0.472953 0.467640 0.470335 0.000046 0.365387 0.398442 0.379359 0.000045 0.273926 0.339477 0.302032 0.000288 0.280830 0.344173 0.307818 0.000303 0.464259 0.458332 0.462088 0.000091 0.481648 0.476948 0.478581 0.000094 0.359575 0.392962 0.374057 0.000099 0.371198 0.403922 0.384661 0.000099 963.040000 970.860000 966.169700 338.325591 1107.820000 1088.040000 1099.331300 336.754628 7929.140000 7941.100000 7934.499000 608.417702
410 0.277320 0.341617 0.304819 0.000131 0.472163 0.466947 0.470314 0.000047 0.364999 0.398016 0.379292 0.000045 0.274988 0.337468 0.301931 0.000286 0.279652 0.345767 0.307707 0.000299 0.463270 0.458760 0.462018 0.000092 0.481057 0.475135 0.478609 0.000094 0.359715 0.392049 0.373970 0.000097 0.370284 0.403983 0.384613 0.000098 959.770000 971.850000 965.843867 339.333177 1106.240000 1090.010000 1099.495667 332.102502 7933.990000 7938.140000 7934.660467 610.878234
411 0.277326 0.341840 0.304707 0.000128 0.471567 0.466707 0.470286 0.000048 0.364735 0.398030 0.379218 0.000044 0.275629 0.338586 0.301787 0.000284 0.279024 0.345095 0.307628 0.000296 0.463084 0.458283 0.462033 0.000094 0.480050 0.475131 0.478540 0.000095 0.359983 0.392450 0.373897 0.000096 0.369486 0.403611 0.384539 0.000097 964.410000 972.000000 965.878467 339.181430 1106.920000 1088.270000 1099.519267 328.907863 7928.670000 7939.730000 7934.602267 607.386698
412 0.277094 0.341931 0.304800 0.000129 0.471500 0.467959 0.470253 0.000047 0.364577 0.398644 0.379254 0.000044 0.275153 0.339035 0.301919 0.000284 0.279035 0.344827 0.307681 0.000300 0.462586 0.459429 0.461971 0.000092 0.480413 0.476490 0.478534 0.000094 0.359498 0.393212 0.373943 0.000096 0.369655 0.404076 0.384565 0.000099 963.060000 969.410000 965.712467 336.152055 1108.210000 1087.390000 1099.520200 328.495940 7928.730000 7943.200000 7934.767333 606.204420
413 0.277133 0.341028 0.304877 0.000129 0.472709 0.466670 0.470289 0.000047 0.365142 0.397567 0.379312 0.000044 0.274561 0.339673 0.302149 0.000287 0.279704 0.342383 0.307605 0.000300 0.465215 0.457963 0.461924 0.000093 0.480204 0.475377 0.478653 0.000095 0.360355 0.392904 0.374048 0.000097 0.369929 0.402230 0.384577 0.000098 962.660000 972.970000 965.573033 336.280657 1107.920000 1089.890000 1099.439033 331.514779 7929.420000 7937.140000 7934.987933 604.951828
414 0.276855 0.341134 0.304753 0.000131 0.471934 0.466940 0.470405 0.000047 0.364641 0.397747 0.379297 0.000044 0.273500 0.333204 0.302134 0.000293 0.280210 0.349064 0.307373 0.000300 0.462835 0.459905 0.462027 0.000094 0.481033 0.473976 0.478784 0.000095 0.358701 0.390219 0.374086 0.000098 0.370580 0.405274 0.384508 0.000099 962.780000 971.480000 965.554667 332.265772 1105.450000 1090.920000 1099.470567 327.539895 7931.770000 7937.600000 7934.974767 604.330383
415 0.276386 0.340803 0.304693 0.000132 0.472090 0.466992 0.470377 0.000048 0.364453 0.397588 0.379251 0.000044 0.275640 0.336417 0.302077 0.000291 0.277131 0.345189 0.307308 0.000298 0.463770 0.459464 0.461977 0.000094 0.480410 0.474521 0.478777 0.000094 0.360299 0.391788 0.374032 0.000097 0.368606 0.403388 0.384469 0.000098 964.530000 969.220000 965.511200 330.414968 1106.940000 1087.820000 1099.484633 331.603785 7928.530000 7942.960000 7935.004167 604.899515
416 0.276857 0.341848 0.304536 0.000130 0.472913 0.467243 0.470505 0.000047 0.365082 0.398276 0.379222 0.000045 0.274033 0.339347 0.302022 0.000292 0.279682 0.344348 0.307050 0.000290 0.463344 0.459814 0.462176 0.000094 0.482482 0.474673 0.478834 0.000094 0.359223 0.393557 0.374091 0.000097 0.370942 0.402994 0.384352 0.000097 961.810000 969.810000 965.452600 323.178409 1106.950000 1087.070000 1099.501900 338.724616 7931.240000 7943.120000 7935.045500 605.110390
417 0.276570 0.340349 0.304365 0.000130 0.473133 0.469943 0.470478 0.000047 0.365023 0.398666 0.379116 0.000044 0.274054 0.337646 0.301773 0.000287 0.279086 0.343053 0.306957 0.000295 0.464378 0.462012 0.462063 0.000092 0.481887 0.477874 0.478893 0.000093 0.359700 0.393611 0.373904 0.000096 0.370347 0.403722 0.384328 0.000098 961.830000 973.300000 965.543667 320.327388 1102.350000 1089.400000 1099.612233 344.367112 7935.820000 7937.300000 7934.844100 616.145242
418 0.276879 0.341781 0.304326 0.000130 0.472208 0.466724 0.470473 0.000046 0.364777 0.398005 0.379092 0.000044 0.273691 0.339497 0.301681 0.000288 0.280067 0.344065 0.306970 0.000292 0.463753 0.458110 0.462067 0.000092 0.480663 0.475338 0.478879 0.000094 0.359219 0.392873 0.373855 0.000097 0.370335 0.403138 0.384329 0.000096 962.590000 971.050000 965.573800 329.097762 1103.760000 1089.290000 1099.468600 347.363891 7933.650000 7939.660000 7934.957600 634.150359
419 0.276666 0.341533 0.304214 0.000129 0.472876 0.469168 0.470461 0.000047 0.364960 0.398969 0.379025 0.000045 0.275836 0.337350 0.301614 0.000287 0.277495 0.345716 0.306814 0.000291 0.463451 0.462683 0.462121 0.000092 0.482301 0.475653 0.478801 0.000093 0.360263 0.393750 0.373842 0.000097 0.369658 0.404188 0.384208 0.000097 960.930000 969.440000 965.535533 326.791926 1106.620000 1087.230000 1099.458233 357.455020 7932.450000 7943.330000 7935.006233 638.553996
420 0.276458 0.340263 0.304146 0.000129 0.472479 0.467673 0.470488 0.000047 0.364667 0.397598 0.379000 0.000044 0.273733 0.338439 0.301490 0.000283 0.279183 0.342088 0.306802 0.000295 0.463702 0.459895 0.462121 0.000093 0.481256 0.475452 0.478856 0.000094 0.359219 0.393094 0.373774 0.000095 0.370116 0.402102 0.384226 0.000098 961.900000 969.900000 965.745800 334.932379 1105.940000 1087.610000 1099.355467 359.944479 7932.160000 7942.490000 7934.898733 648.410605
421 0.276575 0.340837 0.304093 0.000128 0.472162 0.467562 0.470534 0.000046 0.364589 0.397863 0.378992 0.000044 0.275674 0.339064 0.301500 0.000287 0.277476 0.342609 0.306687 0.000295 0.463455 0.458922 0.462101 0.000091 0.480869 0.476201 0.478967 0.000093 0.360176 0.393000 0.373770 0.000097 0.369002 0.402726 0.384213 0.000098 963.130000 973.150000 965.768467 327.958974 1105.060000 1089.930000 1099.291667 364.177355 7931.810000 7936.920000 7934.939867 640.779175
422 0.276250 0.340684 0.304081 0.000129 0.472309 0.468143 0.470424 0.000046 0.364477 0.398040 0.378935 0.000044 0.272402 0.335335 0.301392 0.000286 0.280099 0.346032 0.306769 0.000295 0.465342 0.459981 0.461978 0.000093 0.479276 0.476304 0.478871 0.000091 0.359225 0.391426 0.373656 0.000096 0.369729 0.404654 0.384215 0.000098 961.730000 966.420000 965.802400 332.363850 1106.440000 1091.430000 1099.223933 373.482223 7931.830000 7942.150000 7934.973667 644.103884
423 0.275984 0.339582 0.303915 0.000130 0.471846 0.468389 0.470466 0.000046 0.364122 0.397545 0.378863 0.000045 0.272877 0.337545 0.301191 0.000291 0.279091 0.341619 0.306640 0.000296 0.462876 0.459399 0.462054 0.000092 0.480816 0.477380 0.478877 0.000093 0.358377 0.392379 0.373579 0.000098 0.369867 0.402711 0.384147 0.000099 962.900000 967.990000 965.884200 325.980915 1108.840000 1093.530000 1099.278333 372.287139 7928.260000 7938.480000 7934.837467 634.758652
424 0.275701 0.340482 0.303883 0.000132 0.471467 0.467928 0.470403 0.000045 0.363796 0.397833 0.378817 0.000045 0.272708 0.339466 0.301155 0.000291 0.278694 0.341497 0.306611 0.000299 0.463442 0.458885 0.461933 0.000092 0.479492 0.476972 0.478872 0.000092 0.358538 0.393205 0.373505 0.000098 0.369053 0.402461 0.384129 0.000101 964.290000 971.890000 966.166000 324.550507 1106.220000 1089.150000 1099.353267 370.697005 7929.490000 7938.960000 7934.480733 627.991843
425 0.275577 0.339904 0.303673 0.000130 0.472019 0.467644 0.470370 0.000046 0.363976 0.397387 0.378687 0.000045 0.272727 0.338596 0.300865 0.000291 0.278426 0.341211 0.306482 0.000300 0.463432 0.459262 0.461922 0.000092 0.480606 0.476027 0.478819 0.000092 0.358544 0.392896 0.373341 0.000098 0.369407 0.401878 0.384033 0.000101 963.930000 970.250000 966.091600 324.173520 1107.290000 1091.760000 1099.394233 366.432687 7928.780000 7937.990000 7934.514167 622.850315
426 0.275469 0.340242 0.303564 0.000133 0.471954 0.467610 0.470322 0.000047 0.363887 0.397558 0.378605 0.000046 0.273345 0.338352 0.300913 0.000297 0.277594 0.342133 0.306214 0.000305 0.463839 0.460559 0.461933 0.000091 0.480069 0.474662 0.478711 0.000095 0.359067 0.393345 0.373372 0.000099 0.368707 0.401771 0.383838 0.000102 962.560000 966.610000 966.057767 325.449600 1107.530000 1089.960000 1099.370933 361.993054 7929.910000 7943.430000 7934.571300 622.771935
427 0.275692 0.340647 0.303333 0.000132 0.472493 0.467745 0.470376 0.000047 0.364252 0.397841 0.378502 0.000045 0.273279 0.337191 0.300780 0.000296 0.278104 0.344103 0.305886 0.000300 0.464328 0.459380 0.461952 0.000092 0.480658 0.476109 0.478800 0.000094 0.359251 0.392176 0.373308 0.000098 0.369254 0.403506 0.383697 0.000101 961.080000 966.230000 966.067500 326.487767 1107.580000 1088.050000 1099.293233 355.581763 7931.340000 7945.720000 7934.639267 623.956250
428 0.275640 0.340165 0.303310 0.000134 0.472077 0.467699 0.470294 0.000046 0.364036 0.397555 0.378453 0.000046 0.272197 0.339433 0.300765 0.000296 0.279082 0.340897 0.305856 0.000306 0.464104 0.459375 0.461952 0.000092 0.480049 0.476022 0.478636 0.000096 0.358556 0.393407 0.373299 0.000099 0.369517 0.401703 0.383607 0.000103 962.410000 967.830000 966.148800 326.857001 1104.740000 1088.330000 1099.236100 358.443206 7932.850000 7943.840000 7934.615100 633.917182
429 0.275779 0.341460 0.303317 0.000134 0.473072 0.468589 0.470267 0.000047 0.364561 0.398668 0.378444 0.000046 0.274008 0.338352 0.300934 0.000292 0.277551 0.344568 0.305699 0.000309 0.464281 0.460885 0.461928 0.000091 0.481864 0.476292 0.478605 0.000097 0.359631 0.393492 0.373381 0.000099 0.369492 0.403844 0.383507 0.000104 961.180000 971.700000 966.213967 324.525919 1106.160000 1091.380000 1098.984233 360.301335 7932.660000 7936.920000 7934.801800 628.049859
430 0.275427 0.339448 0.303237 0.000130 0.471106 0.468254 0.470218 0.000047 0.363483 0.397411 0.378379 0.000045 0.273985 0.332100 0.300937 0.000286 0.276869 0.346796 0.305537 0.000302 0.463904 0.460063 0.461805 0.000092 0.478308 0.476445 0.478632 0.000097 0.359449 0.389684 0.373327 0.000096 0.367517 0.405138 0.383430 0.000101 960.010000 971.500000 966.307433 322.243602 1107.360000 1087.940000 1098.998567 351.514540 7932.630000 7940.560000 7934.694000 610.188726
431 0.275589 0.339713 0.303073 0.000131 0.472058 0.467960 0.470184 0.000046 0.364000 0.397424 0.378273 0.000046 0.273873 0.332730 0.300854 0.000288 0.277305 0.346695 0.305291 0.000300 0.463613 0.459755 0.461748 0.000091 0.480502 0.476164 0.478619 0.000097 0.359256 0.389891 0.373257 0.000098 0.368744 0.404956 0.383289 0.000101 961.770000 973.230000 966.035733 328.421247 1108.210000 1087.650000 1099.256033 356.083959 7930.020000 7939.120000 7934.708233 616.083506
432 0.275769 0.339657 0.303083 0.000130 0.471485 0.468086 0.470101 0.000047 0.363841 0.397450 0.378241 0.000045 0.274244 0.334669 0.300866 0.000287 0.277294 0.344646 0.305299 0.000299 0.462833 0.460615 0.461609 0.000091 0.480137 0.475558 0.478594 0.000098 0.359109 0.391345 0.373200 0.000098 0.368573 0.403556 0.383282 0.000099 959.700000 969.920000 965.837833 330.636669 1109.350000 1088.970000 1099.303133 358.402893 7930.950000 7941.110000 7934.859033 610.321302
433 0.275603 0.338910 0.302978 0.000128 0.470367 0.469094 0.470053 0.000047 0.363247 0.397493 0.378162 0.000045 0.274388 0.335486 0.300755 0.000282 0.276819 0.342334 0.305201 0.000296 0.461999 0.461293 0.461527 0.000093 0.478735 0.476896 0.478579 0.000097 0.358813 0.392099 0.373102 0.000097 0.367681 0.402887 0.383221 0.000099 959.380000 973.630000 965.748167 330.656954 1106.810000 1092.080000 1099.253833 360.388449 7933.810000 7934.290000 7934.998000 607.964808
434 0.275455 0.339690 0.303003 0.000127 0.470681 0.469237 0.470050 0.000047 0.363307 0.397986 0.378174 0.000045 0.274140 0.337034 0.300732 0.000282 0.276770 0.342346 0.305273 0.000295 0.462142 0.460066 0.461508 0.000092 0.479221 0.478409 0.478592 0.000097 0.358741 0.392398 0.373082 0.000097 0.367873 0.403575 0.383266 0.000100 960.180000 979.000000 965.423533 329.633916 1104.880000 1091.520000 1099.536567 363.998794 7934.940000 7929.480000 7935.039900 604.135694
435 0.275829 0.339871 0.303155 0.000128 0.470653 0.468138 0.469950 0.000048 0.363500 0.397591 0.378213 0.000045 0.274564 0.333265 0.300866 0.000282 0.277093 0.346476 0.305445 0.000298 0.461399 0.460087 0.461442 0.000091 0.479907 0.476190 0.478459 0.000097 0.358640 0.390335 0.373125 0.000098 0.368359 0.404847 0.383301 0.000100 959.900000 977.220000 965.297900 327.763871 1106.660000 1088.810000 1099.213567 371.925177 7933.440000 7933.970000 7935.488533 609.341220
436 0.275533 0.340011 0.303123 0.000128 0.470502 0.466685 0.469822 0.000047 0.363269 0.397015 0.378137 0.000045 0.274238 0.338336 0.300996 0.000281 0.276828 0.341686 0.305250 0.000296 0.462313 0.457758 0.461255 0.000094 0.478691 0.475613 0.478388 0.000095 0.358872 0.392076 0.373113 0.000098 0.367666 0.401953 0.383162 0.000100 960.190000 971.060000 965.007200 321.212808 1107.070000 1086.740000 1099.050933 372.218651 7932.740000 7942.200000 7935.941867 605.990100
437 0.276101 0.339074 0.303085 0.000128 0.471260 0.466483 0.469831 0.000047 0.363923 0.396408 0.378121 0.000045 0.274692 0.334850 0.301059 0.000282 0.277511 0.343297 0.305112 0.000298 0.463097 0.456679 0.461306 0.000094 0.479422 0.476287 0.478356 0.000095 0.359474 0.389673 0.373170 0.000098 0.368371 0.403143 0.383072 0.000100 959.240000 972.810000 964.664667 319.041415 1103.270000 1089.680000 1098.787333 370.773293 7937.490000 7937.510000 7936.548000 600.072829
438 0.275677 0.339593 0.302964 0.000128 0.470321 0.465723 0.469662 0.000048 0.363267 0.396352 0.377978 0.000045 0.272940 0.337178 0.300942 0.000282 0.278414 0.342009 0.304986 0.000298 0.462014 0.457871 0.461152 0.000095 0.478628 0.473576 0.478171 0.000095 0.358023 0.391490 0.373037 0.000098 0.368510 0.401214 0.382919 0.000101 959.580000 971.910000 964.235133 319.026132 1107.050000 1091.110000 1098.703367 365.766897 7933.370000 7936.980000 7937.061500 599.707920
439 0.275154 0.340366 0.303124 0.000130 0.471931 0.466708 0.469599 0.000048 0.363704 0.397220 0.378038 0.000046 0.273964 0.338509 0.301183 0.000287 0.276344 0.342224 0.305065 0.000301 0.463614 0.458728 0.461044 0.000094 0.480248 0.474689 0.478155 0.000096 0.359306 0.392607 0.373120 0.000099 0.368101 0.401833 0.382956 0.000102 956.360000 974.060000 964.067833 330.423751 1104.760000 1090.070000 1098.401800 360.471314 7938.880000 7935.870000 7937.530367 598.185511
440 0.275325 0.339388 0.302970 0.000130 0.471558 0.467127 0.469536 0.000048 0.363630 0.396870 0.377925 0.000046 0.273476 0.339778 0.301010 0.000291 0.277174 0.338998 0.304930 0.000298 0.461867 0.458234 0.460985 0.000096 0.481249 0.476020 0.478086 0.000096 0.358252 0.393083 0.372999 0.000101 0.369008 0.400658 0.382850 0.000100 959.550000 972.250000 963.751600 333.279700 1104.140000 1089.620000 1098.201400 343.297364 7936.310000 7938.130000 7938.047000 588.935696
441 0.275306 0.339865 0.302724 0.000132 0.471719 0.466623 0.469512 0.000049 0.363692 0.396906 0.377779 0.000046 0.274299 0.339919 0.300659 0.000292 0.276314 0.339811 0.304790 0.000301 0.462891 0.457626 0.460998 0.000097 0.480548 0.475621 0.478026 0.000098 0.359165 0.392887 0.372812 0.000101 0.368220 0.400925 0.382746 0.000103 957.970000 969.000000 963.239467 333.949168 1106.150000 1094.370000 1098.065333 337.092532 7935.880000 7936.630000 7938.695200 587.976805
442 0.274732 0.338325 0.302534 0.000131 0.471290 0.467388 0.469457 0.000048 0.363183 0.396404 0.377649 0.000046 0.274442 0.335684 0.300338 0.000292 0.275023 0.340967 0.304729 0.000301 0.462648 0.459492 0.460931 0.000098 0.479931 0.475285 0.477983 0.000095 0.359135 0.391397 0.372605 0.000100 0.367232 0.401410 0.382693 0.000102 956.990000 973.570000 962.815767 331.141404 1102.700000 1090.280000 1098.006967 334.647672 7940.310000 7936.150000 7939.177267 582.772979
443 0.275249 0.338615 0.302465 0.000129 0.471448 0.466162 0.469488 0.000049 0.363539 0.396011 0.377626 0.000045 0.273471 0.337060 0.300329 0.000289 0.277028 0.340170 0.304602 0.000293 0.463431 0.458246 0.460981 0.000098 0.479466 0.474079 0.477995 0.000098 0.358953 0.391593 0.372622 0.000098 0.368125 0.400429 0.382629 0.000100 958.460000 969.920000 962.545967 329.114124 1104.700000 1088.870000 1097.991800 327.129916 7936.840000 7941.210000 7939.462233 578.530679
444 0.275097 0.339782 0.302489 0.000130 0.471712 0.467304 0.469491 0.000049 0.363574 0.397167 0.377640 0.000045 0.272506 0.333161 0.300311 0.000288 0.277687 0.346403 0.304667 0.000293 0.464040 0.458374 0.461027 0.000097 0.479385 0.476234 0.477955 0.000098 0.358696 0.389507 0.372633 0.000099 0.368451 0.404827 0.382646 0.000099 958.250000 965.440000 962.371600 325.170384 1106.310000 1086.100000 1097.983967 320.033524 7935.440000 7948.460000 7939.644433 567.744761
445 0.275239 0.339142 0.302566 0.000126 0.471292 0.465227 0.469518 0.000048 0.363463 0.395881 0.377695 0.000044 0.270865 0.336222 0.300409 0.000286 0.279614 0.342063 0.304723 0.000288 0.462885 0.457545 0.461016 0.000096 0.479699 0.472910 0.478020 0.000099 0.357274 0.390817 0.372682 0.000099 0.369652 0.400944 0.382707 0.000098 960.430000 966.630000 962.300933 323.881040 1102.240000 1086.080000 1098.060000 317.779858 7937.330000 7947.290000 7939.639067 564.065856
446 0.275150 0.339097 0.302625 0.000127 0.471855 0.466836 0.469555 0.000048 0.363667 0.396580 0.377744 0.000044 0.271641 0.337031 0.300415 0.000283 0.278660 0.341164 0.304836 0.000289 0.463639 0.457452 0.460977 0.000096 0.480071 0.476219 0.478134 0.000099 0.358040 0.391221 0.372668 0.000097 0.369295 0.401939 0.382820 0.000099 958.090000 968.080000 962.403233 322.835830 1102.160000 1088.130000 1097.893700 317.716862 7939.750000 7943.790000 7939.703067 563.205262
447 0.274521 0.339336 0.302722 0.000129 0.471615 0.467469 0.469562 0.000048 0.363213 0.396996 0.377800 0.000045 0.272681 0.335588 0.300549 0.000288 0.276361 0.343084 0.304895 0.000289 0.463115 0.457737 0.461032 0.000096 0.480115 0.477200 0.478093 0.000097 0.358376 0.390555 0.372766 0.000099 0.368050 0.403436 0.382834 0.000099 961.630000 969.570000 962.705200 324.469018 1104.850000 1089.510000 1097.603500 319.032565 7933.520000 7940.920000 7939.691300 563.279003
448 0.274388 0.339337 0.302755 0.000130 0.471040 0.467800 0.469534 0.000048 0.362881 0.397145 0.377805 0.000045 0.272842 0.335820 0.300500 0.000284 0.275933 0.342853 0.305011 0.000294 0.462602 0.459757 0.461102 0.000094 0.479477 0.475842 0.477965 0.000097 0.358234 0.391592 0.372771 0.000097 0.367528 0.402698 0.382840 0.000099 960.860000 968.040000 962.965900 322.995701 1101.620000 1089.390000 1097.347167 320.738968 7937.520000 7942.570000 7939.686933 558.445760
449 0.274305 0.339654 0.302702 0.000131 0.471644 0.466540 0.469593 0.000048 0.363107 0.396753 0.377803 0.000046 0.273297 0.336296 0.300490 0.000282 0.275313 0.343013 0.304914 0.000291 0.463617 0.458647 0.461142 0.000094 0.479670 0.474432 0.478044 0.000098 0.358941 0.391354 0.372784 0.000098 0.367274 0.402152 0.382823 0.000099 960.080000 965.520000 963.456800 327.987417 1102.390000 1086.200000 1096.975533 323.741190 7937.530000 7948.280000 7939.567667 569.865489
450 0.275105 0.339178 0.302636 0.000131 0.470936 0.465219 0.469605 0.000047 0.363229 0.395897 0.377772 0.000046 0.273503 0.338009 0.300480 0.000285 0.276707 0.340347 0.304792 0.000291 0.462793 0.455697 0.461167 0.000092 0.479080 0.474742 0.478044 0.000098 0.358683 0.390969 0.372789 0.000097 0.367775 0.400825 0.382755 0.000100 959.530000 968.170000 963.574133 334.998763 1102.290000 1086.750000 1097.189067 322.498657 7938.180000 7945.080000 7939.236800 572.277197
451 0.274646 0.338344 0.302586 0.000132 0.471914 0.466369 0.469608 0.000047 0.363417 0.395955 0.377746 0.000046 0.273964 0.336179 0.300384 0.000282 0.275329 0.340508 0.304788 0.000289 0.462948 0.458473 0.461249 0.000092 0.480879 0.474265 0.477968 0.000098 0.359007 0.391212 0.372773 0.000097 0.367827 0.400699 0.382719 0.000099 959.930000 969.590000 963.693467 334.732621 1106.190000 1085.150000 1097.163600 318.869869 7933.880000 7945.260000 7939.142933 572.246874
452 0.274506 0.338710 0.302326 0.000133 0.471837 0.468470 0.469629 0.000047 0.363305 0.397102 0.377612 0.000046 0.273743 0.335996 0.300133 0.000283 0.275269 0.341423 0.304520 0.000290 0.463503 0.460074 0.461289 0.000091 0.480171 0.476867 0.477968 0.000095 0.359135 0.391831 0.372653 0.000097 0.367475 0.402373 0.382571 0.000100 959.450000 968.130000 963.902133 338.334591 1103.940000 1087.280000 1097.226867 312.790288 7936.610000 7944.590000 7938.871000 573.645507
453 0.275000 0.339148 0.302267 0.000130 0.471961 0.466759 0.469598 0.000047 0.363633 0.396573 0.377566 0.000045 0.274041 0.337399 0.300233 0.000281 0.275959 0.340898 0.304300 0.000288 0.464876 0.458083 0.461230 0.000091 0.479047 0.475435 0.477967 0.000096 0.359917 0.391707 0.372682 0.000096 0.367348 0.401440 0.382451 0.000099 960.630000 967.560000 964.078000 344.736431 1102.420000 1088.170000 1097.288967 313.971074 7936.950000 7944.270000 7938.633033 583.037743
454 0.274482 0.339621 0.302195 0.000131 0.471238 0.467182 0.469562 0.000047 0.363022 0.397023 0.377510 0.000046 0.273561 0.338209 0.300290 0.000279 0.275404 0.341033 0.304101 0.000291 0.463056 0.459687 0.461209 0.000091 0.479420 0.474677 0.477915 0.000097 0.358834 0.392874 0.372704 0.000096 0.367211 0.401173 0.382317 0.000099 960.890000 970.990000 964.242967 350.827276 1104.870000 1084.130000 1097.059000 312.843031 7934.240000 7944.880000 7938.698033 590.546736
455 0.274716 0.338144 0.302248 0.000128 0.471662 0.465690 0.469579 0.000048 0.363342 0.395540 0.377547 0.000044 0.273938 0.336811 0.300367 0.000280 0.275495 0.339477 0.304129 0.000289 0.464346 0.457776 0.461263 0.000092 0.478977 0.473603 0.477894 0.000097 0.359622 0.391245 0.372770 0.000095 0.367062 0.399834 0.382324 0.000098 960.700000 971.180000 964.332600 353.726460 1105.890000 1088.490000 1097.012933 309.481620 7933.410000 7940.330000 7938.654467 592.724058
456 0.274508 0.339674 0.302275 0.000129 0.470753 0.468342 0.469478 0.000048 0.362818 0.397575 0.377516 0.000045 0.273873 0.336726 0.300492 0.000278 0.275142 0.342622 0.304058 0.000295 0.462148 0.459360 0.461196 0.000093 0.479357 0.477324 0.477760 0.000098 0.358597 0.391911 0.372809 0.000094 0.367039 0.403238 0.382224 0.000101 959.900000 974.480000 964.300800 353.969190 1103.340000 1087.080000 1096.901667 312.753617 7936.760000 7938.440000 7938.797533 602.262431
457 0.274822 0.338698 0.302297 0.000128 0.470629 0.467679 0.469533 0.000048 0.362935 0.396740 0.377553 0.000045 0.275144 0.336126 0.300646 0.000279 0.274500 0.341269 0.303948 0.000291 0.462981 0.458713 0.461307 0.000092 0.478276 0.476646 0.477760 0.000099 0.359671 0.391290 0.372943 0.000095 0.366199 0.402189 0.382163 0.000100 961.590000 969.290000 964.119067 360.174400 1103.720000 1090.270000 1096.912600 313.058082 7934.690000 7940.440000 7938.968333 621.177657
458 0.274671 0.338565 0.302425 0.000128 0.470681 0.467267 0.469491 0.000048 0.362875 0.396481 0.377605 0.000044 0.274876 0.333987 0.300866 0.000278 0.274466 0.343143 0.303983 0.000292 0.461944 0.459292 0.461228 0.000093 0.479418 0.475241 0.477753 0.000097 0.359056 0.390375 0.373029 0.000094 0.366694 0.402587 0.382180 0.000100 957.670000 969.290000 964.087700 365.059981 1104.610000 1085.760000 1096.697300 313.807269 7937.720000 7944.950000 7939.215000 620.956989
459 0.274777 0.338312 0.302474 0.000129 0.471676 0.467054 0.469433 0.000048 0.363382 0.396246 0.377605 0.000045 0.273809 0.332480 0.300974 0.000280 0.275746 0.344144 0.303974 0.000295 0.462328 0.459525 0.461265 0.000094 0.481024 0.474582 0.477600 0.000099 0.358643 0.389650 0.373105 0.000095 0.368121 0.402841 0.382106 0.000101 958.500000 974.490000 963.986200 367.518842 1102.620000 1089.880000 1096.610567 319.182218 7938.880000 7935.630000 7939.403233 627.683226
460 0.275064 0.339742 0.302463 0.000132 0.471805 0.465624 0.469445 0.000049 0.363597 0.396389 0.377605 0.000046 0.272844 0.336706 0.300940 0.000287 0.277285 0.342778 0.303987 0.000297 0.463458 0.456584 0.461257 0.000095 0.480152 0.474664 0.477633 0.000100 0.358620 0.390651 0.373082 0.000096 0.368575 0.402127 0.382128 0.000101 961.410000 970.710000 963.749333 371.466464 1104.760000 1088.850000 1096.407667 319.373220 7933.830000 7940.440000 7939.843000 631.013135
461 0.274042 0.339576 0.302385 0.000134 0.471987 0.467036 0.469445 0.000049 0.363117 0.396933 0.377562 0.000046 0.272829 0.337633 0.300846 0.000286 0.275255 0.341518 0.303923 0.000303 0.464401 0.459588 0.461309 0.000095 0.479572 0.474483 0.477581 0.000100 0.359036 0.392513 0.373054 0.000096 0.367198 0.401353 0.382069 0.000101 957.770000 968.930000 963.700533 374.346143 1103.590000 1087.040000 1096.316267 323.120607 7938.640000 7944.030000 7939.983200 638.813913
462 0.274739 0.339306 0.302215 0.000134 0.470628 0.466693 0.469497 0.000049 0.362889 0.396630 0.377492 0.000046 0.273737 0.337581 0.300899 0.000288 0.275741 0.341030 0.303531 0.000305 0.462837 0.459020 0.461276 0.000094 0.478419 0.474367 0.477718 0.000099 0.358832 0.392228 0.373069 0.000096 0.366946 0.401032 0.381915 0.000103 957.550000 968.450000 963.767633 372.062411 1101.280000 1083.230000 1096.446833 322.027182 7941.170000 7948.320000 7939.785533 635.116434
463 0.274103 0.339911 0.302143 0.000134 0.471378 0.466616 0.469573 0.000049 0.362877 0.396928 0.377487 0.000046 0.273414 0.336788 0.300992 0.000292 0.274792 0.343033 0.303294 0.000300 0.463433 0.457774 0.461363 0.000093 0.479323 0.475459 0.477783 0.000101 0.358922 0.391231 0.373159 0.000098 0.366831 0.402625 0.381814 0.000101 958.710000 968.920000 963.803000 366.279612 1100.500000 1086.110000 1096.293200 325.771141 7940.790000 7944.970000 7939.903800 635.392525
464 0.273946 0.338482 0.301988 0.000134 0.471507 0.466696 0.469543 0.000049 0.362848 0.396178 0.377388 0.000046 0.272339 0.338453 0.300795 0.000289 0.275553 0.338512 0.303181 0.000297 0.462523 0.457944 0.461338 0.000093 0.480491 0.475447 0.477749 0.000101 0.357922 0.392224 0.373039 0.000097 0.367775 0.400133 0.381737 0.000100 961.300000 969.820000 963.593100 368.778222 1101.560000 1083.940000 1096.380667 332.190180 7937.140000 7946.240000 7940.026233 651.880812
465 0.273758 0.338306 0.301895 0.000133 0.470456 0.467027 0.469584 0.000048 0.362272 0.396231 0.377355 0.000046 0.272383 0.337933 0.300672 0.000289 0.275134 0.338679 0.303118 0.000298 0.462365 0.458989 0.461478 0.000093 0.478546 0.475065 0.477690 0.000099 0.357875 0.392408 0.373034 0.000097 0.366669 0.400053 0.381675 0.000100 960.720000 971.950000 963.476967 366.771976 1099.260000 1085.880000 1096.257733 338.366223 7940.020000 7942.170000 7940.265300 654.992060
466 0.273682 0.338372 0.301808 0.000134 0.471744 0.467172 0.469564 0.000049 0.362810 0.396332 0.377298 0.000046 0.273502 0.334364 0.300561 0.000294 0.273861 0.342379 0.303055 0.000297 0.462678 0.458974 0.461391 0.000094 0.480811 0.475371 0.477737 0.000100 0.358631 0.390439 0.372934 0.000098 0.366989 0.402226 0.381662 0.000101 962.340000 969.580000 963.377567 361.195360 1102.000000 1089.900000 1096.178433 337.204765 7935.660000 7940.520000 7940.444000 651.227859
467 0.274143 0.338453 0.301780 0.000132 0.471424 0.467067 0.469674 0.000048 0.362920 0.396329 0.377332 0.000045 0.272323 0.337170 0.300540 0.000292 0.275962 0.339737 0.303019 0.000296 0.463279 0.458979 0.461444 0.000092 0.479570 0.475155 0.477905 0.000099 0.358254 0.391984 0.372947 0.000097 0.367586 0.400675 0.381718 0.000100 961.330000 969.990000 963.499000 354.837620 1101.570000 1087.670000 1095.915733 336.150355 7937.100000 7942.340000 7940.585267 645.925881
468 0.273512 0.339620 0.301809 0.000133 0.470680 0.467246 0.469677 0.000048 0.362238 0.397052 0.377349 0.000045 0.272698 0.338663 0.300674 0.000293 0.274327 0.340577 0.302943 0.000302 0.461288 0.459456 0.461447 0.000093 0.480071 0.475036 0.477907 0.000100 0.357563 0.393020 0.373022 0.000099 0.366912 0.401083 0.381677 0.000101 961.440000 968.850000 963.658033 350.707221 1101.660000 1088.180000 1095.747500 334.256883 7936.900000 7942.970000 7940.594467 632.131656
469 0.273129 0.339237 0.301850 0.000134 0.470984 0.467934 0.469646 0.000048 0.362164 0.397151 0.377358 0.000046 0.271526 0.335225 0.300606 0.000294 0.274731 0.343248 0.303094 0.000307 0.462549 0.460696 0.461412 0.000094 0.479419 0.475173 0.477879 0.000100 0.357486 0.391687 0.372969 0.000098 0.366841 0.402614 0.381748 0.000102 963.810000 967.760000 963.891400 349.458749 1100.660000 1087.890000 1095.444800 338.768046 7935.530000 7944.350000 7940.663800 629.032639
470 0.273056 0.338749 0.301669 0.000133 0.471513 0.467237 0.469723 0.000048 0.362361 0.396569 0.377293 0.000046 0.272598 0.335900 0.300473 0.000300 0.273513 0.341598 0.302866 0.000300 0.462575 0.459057 0.461405 0.000092 0.480451 0.475418 0.478041 0.000099 0.358088 0.391320 0.372892 0.000101 0.366635 0.401817 0.381694 0.000102 965.300000 969.060000 964.135333 345.201668 1099.540000 1085.550000 1095.223967 328.779718 7935.160000 7945.390000 7940.640700 603.672189
471 0.272893 0.338387 0.301539 0.000136 0.470149 0.466996 0.469713 0.000047 0.361658 0.396261 0.377217 0.000047 0.273972 0.334389 0.300363 0.000304 0.271814 0.342384 0.302715 0.000305 0.461133 0.459481 0.461337 0.000093 0.479166 0.474510 0.478089 0.000098 0.358194 0.390681 0.372801 0.000103 0.365122 0.401841 0.381633 0.000103 961.690000 966.340000 964.507767 341.872478 1101.600000 1085.240000 1094.953533 332.672200 7936.710000 7948.420000 7940.538700 600.417006
472 0.272533 0.338643 0.301399 0.000135 0.470727 0.466731 0.469621 0.000047 0.361720 0.396282 0.377099 0.000046 0.272955 0.333601 0.300071 0.000298 0.272110 0.343684 0.302726 0.000306 0.461661 0.459119 0.461262 0.000093 0.479793 0.474342 0.477980 0.000098 0.357873 0.390084 0.372607 0.000102 0.365568 0.402480 0.381590 0.000103 962.510000 967.620000 964.760367 346.730801 1096.510000 1082.920000 1094.547533 327.537710 7940.980000 7949.460000 7940.692100 598.322788
473 0.272547 0.338657 0.301194 0.000138 0.471520 0.467167 0.469601 0.000047 0.362085 0.396487 0.376977 0.000048 0.270650 0.339102 0.299777 0.000301 0.274445 0.338213 0.302611 0.000308 0.463186 0.458446 0.461270 0.000091 0.479855 0.475888 0.477931 0.000098 0.357291 0.392807 0.372449 0.000102 0.366880 0.400167 0.381505 0.000104 962.620000 968.430000 964.939433 343.838399 1099.540000 1084.650000 1094.172167 321.522951 7937.840000 7946.920000 7940.888400 592.607573
474 0.272879 0.338400 0.301036 0.000136 0.471712 0.467054 0.469557 0.000046 0.362354 0.396295 0.376871 0.000047 0.271360 0.340714 0.299622 0.000297 0.274398 0.336086 0.302451 0.000308 0.462196 0.459380 0.461142 0.000090 0.481228 0.474728 0.477972 0.000098 0.357236 0.394114 0.372306 0.000102 0.367472 0.398475 0.381435 0.000104 962.520000 969.730000 965.281967 344.662272 1097.320000 1086.700000 1093.926900 319.613755 7940.160000 7943.570000 7940.791133 587.889229
475 0.272446 0.338325 0.300870 0.000135 0.470721 0.468352 0.469535 0.000047 0.361669 0.396837 0.376769 0.000046 0.270428 0.332305 0.299418 0.000290 0.274463 0.344345 0.302322 0.000305 0.462619 0.460521 0.461083 0.000091 0.478823 0.476183 0.477987 0.000096 0.356914 0.390002 0.372167 0.000099 0.366425 0.403672 0.381371 0.000102 961.510000 966.840000 965.263533 343.667795 1099.000000 1086.890000 1093.780167 319.760432 7939.490000 7946.270000 7940.956300 586.600402
476 0.273195 0.338435 0.300775 0.000133 0.472880 0.467733 0.469465 0.000047 0.363053 0.396619 0.376685 0.000046 0.270312 0.338586 0.299496 0.000290 0.276077 0.338284 0.302053 0.000300 0.463947 0.458941 0.461000 0.000093 0.481814 0.476525 0.477929 0.000096 0.357448 0.392746 0.372173 0.000101 0.368659 0.400492 0.381197 0.000101 964.030000 972.240000 965.394267 342.111324 1098.900000 1085.050000 1093.192400 319.484647 7937.070000 7942.710000 7941.413333 584.730266
477 0.272957 0.337100 0.300703 0.000131 0.472394 0.467506 0.469472 0.000047 0.362704 0.395783 0.376649 0.000045 0.272468 0.335409 0.299482 0.000284 0.273446 0.338791 0.301925 0.000297 0.462746 0.459266 0.461023 0.000093 0.482042 0.475746 0.477922 0.000098 0.358093 0.391144 0.372175 0.000099 0.367314 0.400421 0.381123 0.000099 961.790000 974.820000 965.706367 335.607201 1099.000000 1086.590000 1092.830133 325.100048 7939.210000 7938.590000 7941.463500 577.267000
478 0.273014 0.337072 0.300772 0.000131 0.471223 0.466938 0.469411 0.000047 0.362208 0.395511 0.376659 0.000045 0.271100 0.336757 0.299692 0.000282 0.274927 0.337387 0.301852 0.000293 0.462344 0.459654 0.460970 0.000093 0.480102 0.474222 0.477851 0.000097 0.357160 0.392060 0.372267 0.000097 0.367256 0.398963 0.381052 0.000099 961.090000 971.940000 965.716133 322.551453 1098.700000 1086.840000 1092.684800 324.846244 7940.210000 7941.220000 7941.599067 562.524987
479 0.273217 0.338965 0.300851 0.000131 0.472997 0.466584 0.469468 0.000047 0.363118 0.396394 0.376729 0.000045 0.272888 0.337033 0.299729 0.000279 0.273546 0.340897 0.301973 0.000295 0.464155 0.459285 0.460987 0.000093 0.481839 0.473883 0.477949 0.000097 0.358958 0.392046 0.372295 0.000097 0.367278 0.400741 0.381162 0.000100 961.060000 970.490000 965.819500 320.225474 1098.210000 1087.810000 1092.507100 327.299018 7940.730000 7941.700000 7941.673400 560.084008
480 0.273243 0.337654 0.300881 0.000131 0.470898 0.466677 0.469448 0.000047 0.362188 0.395714 0.376736 0.000045 0.273644 0.337444 0.299937 0.000279 0.272841 0.337863 0.301826 0.000298 0.462276 0.458010 0.460857 0.000094 0.479519 0.475345 0.478038 0.000096 0.358529 0.391699 0.372351 0.000096 0.365846 0.399730 0.381121 0.000100 959.890000 971.410000 965.653200 312.045465 1097.980000 1082.550000 1092.567133 328.587911 7942.130000 7946.040000 7941.779667 557.757117
481 0.273009 0.338341 0.300806 0.000133 0.470625 0.465841 0.469572 0.000047 0.361936 0.395716 0.376751 0.000045 0.271859 0.337121 0.299779 0.000279 0.274159 0.339561 0.301834 0.000300 0.462423 0.459117 0.460963 0.000092 0.478827 0.472566 0.478180 0.000097 0.357613 0.392019 0.372312 0.000096 0.366259 0.399413 0.381189 0.000101 961.200000 974.670000 965.740433 309.602575 1098.810000 1082.640000 1092.361900 329.410156 7939.990000 7942.690000 7941.897667 563.268582
482 0.273183 0.338633 0.300774 0.000132 0.471005 0.466509 0.469553 0.000048 0.362203 0.396177 0.376724 0.000045 0.273916 0.337698 0.299895 0.000284 0.272450 0.339567 0.301653 0.000301 0.462189 0.458619 0.460957 0.000094 0.479821 0.474398 0.478149 0.000097 0.358639 0.392112 0.372373 0.000097 0.365767 0.400241 0.381076 0.000102 959.370000 972.130000 965.659467 309.519920 1098.440000 1082.270000 1092.395767 327.401862 7942.190000 7945.600000 7941.944767 555.755242
483 0.272807 0.336730 0.300734 0.000131 0.471498 0.467424 0.469566 0.000047 0.362218 0.395542 0.376709 0.000044 0.272600 0.337193 0.299999 0.000287 0.273013 0.336267 0.301470 0.000300 0.462850 0.459255 0.460938 0.000096 0.480147 0.475594 0.478194 0.000096 0.358213 0.392121 0.372422 0.000097 0.366223 0.398964 0.380996 0.000101 962.200000 973.080000 965.884467 311.269252 1099.090000 1083.490000 1092.352200 325.211375 7938.710000 7943.430000 7941.763333 550.828910
484 0.273409 0.338522 0.300850 0.000131 0.471084 0.467570 0.469644 0.000048 0.362363 0.396593 0.376808 0.000044 0.274173 0.337112 0.300160 0.000283 0.272644 0.339932 0.301541 0.000307 0.462343 0.458124 0.461053 0.000095 0.479826 0.477016 0.478235 0.000097 0.358849 0.391567 0.372562 0.000095 0.365876 0.401620 0.381053 0.000102 959.880000 971.680000 965.924400 316.119737 1101.640000 1081.880000 1092.246800 324.117964 7938.480000 7946.440000 7941.828800 543.056608
485 0.273314 0.338141 0.300965 0.000130 0.471031 0.467331 0.469662 0.000048 0.362286 0.396277 0.376879 0.000044 0.274356 0.336424 0.300452 0.000281 0.272272 0.339859 0.301479 0.000305 0.462882 0.457808 0.461131 0.000093 0.479179 0.476855 0.478193 0.000097 0.359192 0.391047 0.372758 0.000095 0.365380 0.401507 0.381000 0.000101 961.650000 969.290000 965.885633 323.529265 1100.580000 1083.870000 1091.883867 329.383841 7937.770000 7946.840000 7942.230500 549.687770
486 0.273280 0.338418 0.301018 0.000130 0.471979 0.466709 0.469748 0.000048 0.362695 0.396149 0.376947 0.000045 0.274640 0.336927 0.300656 0.000283 0.271921 0.339909 0.301380 0.000305 0.463868 0.457939 0.461139 0.000095 0.480090 0.475480 0.478357 0.000096 0.359793 0.391382 0.372874 0.000096 0.365597 0.400916 0.381020 0.000102 963.040000 971.810000 965.751900 334.930653 1099.340000 1082.580000 1091.782900 332.514654 7937.620000 7945.610000 7942.465200 560.732885
487 0.272846 0.338104 0.301070 0.000132 0.471809 0.467740 0.469693 0.000048 0.362379 0.396440 0.376950 0.000045 0.274209 0.335251 0.301014 0.000287 0.271484 0.340956 0.301126 0.000314 0.461857 0.459917 0.461140 0.000096 0.481761 0.475564 0.478246 0.000096 0.358650 0.391351 0.373071 0.000098 0.366109 0.401530 0.380830 0.000105 963.440000 970.920000 965.661033 330.956944 1099.850000 1082.690000 1091.888433 333.784448 7936.710000 7946.390000 7942.450533 563.378436
488 0.273035 0.337747 0.301007 0.000133 0.470901 0.467416 0.469753 0.000048 0.362075 0.396098 0.376943 0.000046 0.275129 0.335615 0.301200 0.000287 0.270941 0.339879 0.300813 0.000308 0.462597 0.459581 0.461118 0.000097 0.479205 0.475251 0.478388 0.000095 0.359490 0.391400 0.373163 0.000098 0.364660 0.400796 0.380722 0.000103 963.130000 969.640000 965.504733 338.104911 1102.200000 1084.080000 1091.937767 334.617600 7934.670000 7946.280000 7942.557500 571.850042
489 0.272832 0.337285 0.300947 0.000131 0.471095 0.466159 0.469715 0.000048 0.362050 0.395278 0.376893 0.000045 0.274416 0.336509 0.301283 0.000288 0.271247 0.338060 0.300610 0.000307 0.461758 0.457319 0.461061 0.000098 0.480432 0.475000 0.478370 0.000095 0.358720 0.390873 0.373183 0.000098 0.365380 0.399683 0.380602 0.000103 962.190000 971.650000 965.456933 337.646801 1098.020000 1078.590000 1091.814467 342.510624 7939.790000 7949.760000 7942.728600 583.079112
490 0.272728 0.338102 0.300873 0.000133 0.470262 0.466673 0.469755 0.000048 0.361618 0.395959 0.376870 0.000046 0.274725 0.338751 0.301310 0.000289 0.270731 0.337454 0.300436 0.000309 0.461422 0.459005 0.461089 0.000098 0.479101 0.474342 0.478421 0.000098 0.358739 0.392865 0.373211 0.000099 0.364497 0.399053 0.380529 0.000104 961.010000 971.290000 965.315300 342.981963 1100.290000 1078.820000 1091.998400 349.229845 7938.700000 7949.890000 7942.686300 589.530427
491 0.272828 0.337613 0.300756 0.000133 0.470801 0.467092 0.469663 0.000048 0.361916 0.395879 0.376764 0.000046 0.274427 0.335854 0.301267 0.000290 0.271230 0.339373 0.300246 0.000308 0.462643 0.458022 0.461015 0.000095 0.478960 0.476162 0.478310 0.000097 0.359124 0.390829 0.373154 0.000098 0.364708 0.400928 0.380374 0.000104 961.410000 968.440000 965.072433 343.384424 1096.590000 1082.030000 1091.931033 358.190917 7942.000000 7949.530000 7942.996533 603.519740
492 0.273276 0.337369 0.300693 0.000132 0.470174 0.467745 0.469502 0.000048 0.361880 0.396038 0.376657 0.000046 0.273624 0.336584 0.301225 0.000284 0.272929 0.338154 0.300161 0.000307 0.460900 0.460147 0.460789 0.000097 0.479449 0.475343 0.478215 0.000097 0.357898 0.392187 0.373029 0.000098 0.365863 0.399889 0.380285 0.000103 960.260000 968.990000 964.951500 346.618127 1097.530000 1078.920000 1092.064700 363.752809 7942.210000 7952.090000 7942.983800 620.708250
493 0.272790 0.337935 0.300708 0.000130 0.471046 0.466516 0.469420 0.000049 0.362005 0.395796 0.376628 0.000045 0.273403 0.336519 0.301233 0.000282 0.272177 0.339351 0.300182 0.000308 0.462813 0.457327 0.460694 0.000098 0.479279 0.475704 0.478146 0.000097 0.358637 0.390883 0.372990 0.000097 0.365373 0.400710 0.380266 0.000103 963.320000 972.100000 965.004200 349.968091 1097.150000 1083.130000 1092.088700 366.689243 7939.530000 7944.770000 7942.907100 629.784791
494 0.272751 0.337024 0.300642 0.000132 0.472408 0.467249 0.469501 0.000048 0.362597 0.395625 0.376629 0.000046 0.274579 0.335706 0.301337 0.000288 0.270924 0.338342 0.299947 0.000307 0.463524 0.459555 0.460815 0.000096 0.481292 0.474942 0.478187 0.000096 0.359604 0.391438 0.373102 0.000097 0.365590 0.399812 0.380155 0.000103 961.110000 971.690000 965.063100 347.784553 1097.290000 1081.550000 1092.134400 368.276180 7941.600000 7946.760000 7942.802500 634.074217
495 0.272807 0.337955 0.300609 0.000131 0.471101 0.467170 0.469457 0.000048 0.362039 0.396102 0.376591 0.000046 0.274304 0.338379 0.301567 0.000287 0.271310 0.337531 0.299651 0.000305 0.463074 0.458600 0.460725 0.000095 0.479128 0.475740 0.478189 0.000096 0.359251 0.392479 0.373188 0.000097 0.364828 0.399725 0.379993 0.000104 960.800000 968.740000 965.044167 345.049145 1095.660000 1083.400000 1091.724633 377.421553 7943.540000 7947.860000 7943.231200 643.479135
496 0.273386 0.337598 0.300641 0.000132 0.471639 0.466431 0.469467 0.000049 0.362599 0.395573 0.376613 0.000046 0.274205 0.341548 0.301603 0.000296 0.272566 0.333649 0.299679 0.000301 0.462026 0.457491 0.460795 0.000095 0.481251 0.475371 0.478140 0.000098 0.358724 0.393722 0.373239 0.000101 0.366474 0.397424 0.379987 0.000102 959.410000 970.210000 964.964300 343.930970 1097.200000 1078.150000 1091.423133 383.337981 7943.390000 7951.640000 7943.612567 648.237430
497 0.272762 0.337750 0.300493 0.000130 0.471938 0.468498 0.469502 0.000048 0.362391 0.396586 0.376547 0.000045 0.273547 0.335611 0.301540 0.000294 0.271977 0.339889 0.299446 0.000297 0.463502 0.460212 0.460938 0.000094 0.480375 0.476784 0.478067 0.000097 0.359026 0.391681 0.373269 0.000099 0.365756 0.401492 0.379825 0.000101 958.460000 969.960000 964.984400 336.526454 1098.750000 1079.660000 1091.344500 384.078430 7942.790000 7950.380000 7943.671100 631.116555
498 0.273432 0.337348 0.300479 0.000129 0.471045 0.467259 0.469500 0.000048 0.362358 0.395808 0.376538 0.000045 0.275256 0.337297 0.301500 0.000289 0.271609 0.337400 0.299459 0.000298 0.462623 0.457413 0.460964 0.000094 0.479466 0.477105 0.478035 0.000099 0.359571 0.391350 0.373259 0.000098 0.365145 0.400267 0.379818 0.000101 958.410000 971.840000 964.862267 338.880058 1096.780000 1081.250000 1090.943800 377.841739 7944.810000 7946.910000 7944.193933 623.067845
499 0.273224 0.337679 0.300601 0.000131 0.472333 0.468015 0.469441 0.000048 0.362823 0.396330 0.376579 0.000046 0.274141 0.338174 0.301583 0.000295 0.272307 0.337184 0.299618 0.000301 0.463457 0.459384 0.460933 0.000092 0.481209 0.476645 0.477949 0.000098 0.359334 0.392718 0.373290 0.000100 0.366313 0.399942 0.379867 0.000103 961.240000 973.800000 964.713233 347.009036 1098.870000 1077.850000 1090.705367 381.635422 7939.890000 7948.350000 7944.581400 631.411137
500 0.272976 0.338013 0.300716 0.000131 0.471161 0.467476 0.469471 0.000047 0.362159 0.396271 0.376656 0.000046 0.273560 0.338083 0.301586 0.000294 0.272391 0.337942 0.299846 0.000302 0.462869 0.458780 0.461020 0.000093 0.479452 0.476172 0.477922 0.000098 0.358749 0.392397 0.373332 0.000100 0.365569 0.400146 0.379980 0.000103 957.820000 972.150000 964.572133 351.388407 1097.630000 1082.890000 1090.449533 381.850308 7944.550000 7944.960000 7944.978333 629.420657
501 0.273091 0.336926 0.300521 0.000129 0.470196 0.467284 0.469511 0.000047 0.361788 0.395587 0.376567 0.000045 0.273543 0.337445 0.301498 0.000287 0.272638 0.336406 0.299545 0.000294 0.462647 0.458462 0.461059 0.000091 0.477744 0.476106 0.477963 0.000100 0.358640 0.391903 0.373300 0.000098 0.364936 0.399271 0.379833 0.000101 958.340000 969.950000 964.436433 354.342038 1098.560000 1080.340000 1090.453867 385.182432 7943.100000 7949.710000 7945.109700 630.031531
502 0.273014 0.337838 0.300629 0.000130 0.471844 0.467998 0.469523 0.000048 0.362487 0.396410 0.376631 0.000045 0.274478 0.335161 0.301675 0.000294 0.271550 0.340514 0.299583 0.000296 0.463293 0.458803 0.461053 0.000093 0.480394 0.477193 0.477992 0.000099 0.359445 0.390800 0.373395 0.000100 0.365530 0.402020 0.379867 0.000102 959.550000 971.190000 964.067500 360.091807 1097.850000 1085.140000 1090.541100 377.902164 7942.600000 7943.670000 7945.391400 627.276789
503 0.273103 0.336367 0.300644 0.000128 0.471055 0.464891 0.469513 0.000047 0.362181 0.394203 0.376635 0.000045 0.274118 0.335871 0.301581 0.000292 0.272088 0.336863 0.299707 0.000295 0.463392 0.456687 0.461004 0.000093 0.478718 0.473095 0.478022 0.000096 0.359291 0.390238 0.373321 0.000098 0.365071 0.398168 0.379949 0.000101 960.030000 970.810000 963.655900 358.671720 1097.720000 1083.880000 1090.653133 381.232054 7942.250000 7945.310000 7945.690967 631.692372
504 0.273090 0.337139 0.300707 0.000128 0.469976 0.467896 0.469427 0.000047 0.361689 0.395980 0.376631 0.000045 0.273591 0.335439 0.301534 0.000293 0.272589 0.338839 0.299879 0.000292 0.461820 0.458418 0.460908 0.000094 0.478131 0.477375 0.477946 0.000096 0.358294 0.390780 0.373253 0.000100 0.365083 0.401180 0.380009 0.000100 956.210000 969.700000 963.436200 360.443165 1099.270000 1081.400000 1090.772633 385.728538 7944.520000 7948.900000 7945.791167 652.266882
505 0.272336 0.336863 0.300667 0.000129 0.472048 0.467465 0.469472 0.000046 0.362206 0.395634 0.376629 0.000045 0.272229 0.335948 0.301299 0.000295 0.272442 0.337777 0.300034 0.000295 0.463421 0.459506 0.460970 0.000094 0.480675 0.475423 0.477974 0.000095 0.358266 0.391550 0.373151 0.000101 0.366147 0.399718 0.380107 0.000100 957.330000 975.360000 963.142100 355.854724 1097.890000 1081.310000 1090.803233 392.009059 7944.780000 7943.330000 7946.054667 665.451965
506 0.272833 0.337368 0.300585 0.000131 0.471281 0.466480 0.469386 0.000046 0.362135 0.395468 0.376545 0.000046 0.272980 0.338215 0.301106 0.000300 0.272686 0.336520 0.300064 0.000296 0.462273 0.459056 0.460962 0.000094 0.480288 0.473903 0.477810 0.000095 0.358162 0.392594 0.373041 0.000103 0.366107 0.398342 0.380050 0.000101 958.450000 975.520000 962.935200 363.285965 1101.750000 1077.710000 1091.340767 388.475376 7939.800000 7946.770000 7945.724033 671.228876
507 0.272533 0.337741 0.300582 0.000131 0.470325 0.466954 0.469402 0.000046 0.361539 0.395887 0.376551 0.000046 0.272204 0.334995 0.301078 0.000305 0.272861 0.340486 0.300086 0.000296 0.462305 0.460749 0.460914 0.000093 0.478344 0.473159 0.477890 0.000096 0.357750 0.391584 0.373004 0.000104 0.365328 0.400189 0.380098 0.000102 956.930000 968.250000 962.877133 369.086637 1099.300000 1080.050000 1091.460733 389.520261 7943.770000 7951.700000 7945.662133 686.675425
508 0.272652 0.336798 0.300532 0.000131 0.470738 0.467048 0.469371 0.000047 0.361791 0.395411 0.376510 0.000046 0.272685 0.337402 0.301003 0.000303 0.272620 0.336195 0.300061 0.000296 0.461925 0.457880 0.461019 0.000094 0.479552 0.476216 0.477724 0.000096 0.357843 0.391617 0.373010 0.000104 0.365739 0.399205 0.380009 0.000101 955.670000 971.600000 962.870400 385.309436 1096.760000 1080.930000 1091.746067 386.060628 7947.570000 7947.470000 7945.383533 696.901285
509 0.271934 0.335954 0.300464 0.000131 0.470984 0.467894 0.469405 0.000048 0.361506 0.395327 0.376488 0.000045 0.271433 0.337228 0.300822 0.000303 0.272435 0.334680 0.300107 0.000296 0.462175 0.459931 0.461008 0.000096 0.479793 0.475858 0.477801 0.000098 0.357267 0.392444 0.372906 0.000103 0.365746 0.398210 0.380069 0.000101 957.260000 968.330000 962.643600 386.745124 1095.380000 1084.370000 1091.748800 378.044695 7947.360000 7947.300000 7945.607600 692.467998
510 0.272757 0.337235 0.300349 0.000133 0.470915 0.465899 0.469352 0.000048 0.361928 0.395134 0.376400 0.000046 0.272616 0.336583 0.300407 0.000301 0.272898 0.337887 0.300290 0.000302 0.462624 0.458891 0.461001 0.000096 0.479206 0.472906 0.477702 0.000099 0.358120 0.391622 0.372674 0.000104 0.365737 0.398646 0.380125 0.000102 957.090000 970.860000 962.553467 396.830577 1097.780000 1077.910000 1091.893267 370.444224 7945.130000 7951.230000 7945.553267 695.260174
511 0.272132 0.336617 0.300265 0.000134 0.471412 0.467353 0.469359 0.000048 0.361808 0.395448 0.376357 0.000046 0.273161 0.336310 0.300152 0.000301 0.271103 0.336925 0.300378 0.000303 0.463579 0.459408 0.460977 0.000096 0.479245 0.475297 0.477740 0.000098 0.358849 0.391704 0.372524 0.000103 0.364767 0.399193 0.380191 0.000102 958.990000 969.720000 962.645567 403.074451 1099.980000 1079.510000 1091.713867 367.665934 7941.030000 7950.770000 7945.640567 697.568567
512 0.272180 0.336277 0.300133 0.000132 0.471592 0.466230 0.469396 0.000048 0.361916 0.394756 0.376301 0.000046 0.272264 0.335417 0.300093 0.000298 0.272097 0.337136 0.300173 0.000303 0.462764 0.458774 0.461009 0.000095 0.480419 0.473687 0.477784 0.000099 0.357989 0.390927 0.372505 0.000102 0.365842 0.398584 0.380098 0.000102 961.130000 968.660000 962.416967 406.497320 1097.210000 1082.450000 1091.750933 366.165118 7941.660000 7948.890000 7945.832100 697.201141
513 0.272400 0.337367 0.300230 0.000133 0.471298 0.467328 0.469391 0.000048 0.361904 0.395850 0.376352 0.000045 0.272518 0.339357 0.300145 0.000298 0.272282 0.335377 0.300315 0.000309 0.463751 0.460018 0.460987 0.000095 0.478845 0.474637 0.477796 0.000098 0.358573 0.393655 0.372523 0.000102 0.365236 0.398044 0.380181 0.000104 962.090000 969.380000 962.312400 401.834094 1096.760000 1080.210000 1091.686267 364.844050 7941.150000 7950.410000 7946.001333 698.185309
514 0.272420 0.337443 0.300327 0.000133 0.470678 0.466674 0.469413 0.000049 0.361636 0.395597 0.376416 0.000046 0.274120 0.334189 0.300267 0.000294 0.270721 0.340698 0.300388 0.000308 0.462367 0.459018 0.460992 0.000096 0.478988 0.474330 0.477835 0.000098 0.358831 0.390362 0.372593 0.000100 0.364441 0.400833 0.380239 0.000104 958.940000 968.560000 962.494967 390.624909 1098.440000 1080.980000 1091.430633 369.859287 7942.620000 7950.460000 7946.074400 699.731116
515 0.272203 0.336486 0.300288 0.000133 0.471714 0.467565 0.469447 0.000048 0.361983 0.395472 0.376410 0.000046 0.273058 0.334443 0.300165 0.000292 0.271349 0.338529 0.300411 0.000305 0.463338 0.458525 0.461071 0.000095 0.480089 0.476604 0.477823 0.000096 0.358684 0.390280 0.372573 0.000100 0.365282 0.400663 0.380246 0.000104 958.250000 967.840000 962.368333 389.969153 1097.400000 1080.590000 1091.520900 369.378740 7944.350000 7951.570000 7946.110767 695.753390
516 0.272269 0.336963 0.300321 0.000134 0.471331 0.467625 0.469353 0.000048 0.361847 0.395761 0.376385 0.000046 0.272767 0.337745 0.300324 0.000294 0.271771 0.336180 0.300318 0.000306 0.462509 0.459121 0.460906 0.000096 0.480153 0.476129 0.477800 0.000096 0.358151 0.392364 0.372586 0.000101 0.365543 0.399157 0.380185 0.000104 958.850000 969.840000 962.491267 379.997339 1097.750000 1084.520000 1091.488933 362.396083 7943.400000 7945.640000 7946.019800 684.181889
517 0.272424 0.337764 0.300196 0.000134 0.471939 0.467096 0.469527 0.000049 0.362206 0.395963 0.376395 0.000046 0.273222 0.337411 0.300121 0.000292 0.271626 0.338116 0.300272 0.000314 0.462698 0.459055 0.461061 0.000095 0.481180 0.475137 0.477993 0.000098 0.358486 0.392151 0.372544 0.000099 0.365926 0.399776 0.380246 0.000106 957.770000 970.520000 962.578067 374.546251 1097.230000 1081.470000 1091.331933 359.580767 7945.000000 7948.010000 7946.090000 691.681153
518 0.271626 0.337466 0.300098 0.000132 0.470242 0.468366 0.469482 0.000049 0.361003 0.396371 0.376320 0.000045 0.273270 0.337067 0.300109 0.000295 0.269981 0.337865 0.300087 0.000308 0.461993 0.460226 0.461037 0.000097 0.478490 0.476505 0.477927 0.000097 0.358196 0.392489 0.372526 0.000100 0.363810 0.400253 0.380115 0.000105 959.310000 966.700000 962.675800 369.206130 1100.130000 1082.480000 1091.250467 356.230574 7940.560000 7950.820000 7946.073733 692.027635
519 0.272017 0.337086 0.300068 0.000133 0.470686 0.467531 0.469499 0.000049 0.361418 0.395786 0.376312 0.000046 0.273381 0.335114 0.300157 0.000294 0.270653 0.339057 0.299979 0.000312 0.460504 0.459058 0.461144 0.000097 0.480868 0.476005 0.477854 0.000098 0.357586 0.390889 0.372601 0.000100 0.365250 0.400683 0.380023 0.000105 957.330000 968.550000 962.789267 360.466641 1100.930000 1080.030000 1091.263367 348.419357 7941.740000 7951.420000 7945.947367 679.624667
520 0.271930 0.336755 0.300034 0.000133 0.470905 0.467257 0.469552 0.000049 0.361469 0.395481 0.376317 0.000046 0.273697 0.332403 0.300188 0.000294 0.270164 0.341108 0.299880 0.000307 0.461923 0.460618 0.461227 0.000097 0.479888 0.473896 0.477876 0.000096 0.358399 0.390100 0.372656 0.000100 0.364540 0.400862 0.379979 0.000104 959.710000 968.160000 962.849667 350.032985 1101.680000 1080.760000 1091.333133 344.977128 7938.610000 7951.080000 7945.817200 666.214031
521 0.271939 0.336290 0.299963 0.000133 0.470735 0.465139 0.469593 0.000049 0.361397 0.394272 0.376296 0.000046 0.273543 0.335266 0.300131 0.000292 0.270335 0.337313 0.299795 0.000305 0.461598 0.457320 0.461288 0.000095 0.479873 0.472957 0.477898 0.000097 0.358168 0.390190 0.372651 0.000099 0.364627 0.398353 0.379941 0.000103 958.520000 971.080000 963.049633 350.334417 1100.050000 1081.060000 1091.436200 339.599155 7941.430000 7947.860000 7945.514167 660.389766
522 0.272012 0.336233 0.299777 0.000133 0.471275 0.467699 0.469627 0.000048 0.361680 0.395392 0.376209 0.000046 0.273349 0.340641 0.299951 0.000291 0.270675 0.331825 0.299603 0.000303 0.462446 0.457909 0.461404 0.000096 0.480105 0.477489 0.477849 0.000096 0.358442 0.393411 0.372605 0.000099 0.364919 0.397374 0.379814 0.000103 958.090000 969.410000 963.368467 345.662608 1099.780000 1082.200000 1091.813600 335.724691 7942.130000 7948.390000 7944.817933 648.115791
523 0.272186 0.335848 0.299816 0.000131 0.471972 0.468157 0.469674 0.000047 0.362090 0.395387 0.376252 0.000045 0.273721 0.337188 0.300132 0.000289 0.270651 0.334507 0.299500 0.000300 0.462415 0.459667 0.461432 0.000094 0.481529 0.476648 0.477916 0.000096 0.358634 0.392304 0.372717 0.000099 0.365546 0.398470 0.379787 0.000102 959.470000 972.820000 963.526233 332.516959 1097.670000 1078.890000 1091.971433 332.311366 7942.860000 7948.290000 7944.502333 624.584996
524 0.271860 0.336088 0.299794 0.000131 0.471545 0.466402 0.469582 0.000047 0.361718 0.394730 0.376199 0.000045 0.273506 0.335818 0.300101 0.000291 0.270214 0.336359 0.299487 0.000304 0.462595 0.458146 0.461325 0.000092 0.480495 0.474659 0.477838 0.000097 0.358596 0.390865 0.372652 0.000098 0.364841 0.398594 0.379745 0.000102 962.030000 968.480000 963.550400 330.931214 1100.430000 1079.670000 1092.167900 331.700893 7937.540000 7951.850000 7944.281700 616.271785
525 0.272184 0.336881 0.299775 0.000132 0.471633 0.468543 0.469667 0.000047 0.361936 0.396129 0.376227 0.000046 0.274137 0.336628 0.300158 0.000285 0.270230 0.337135 0.299392 0.000304 0.462982 0.460563 0.461442 0.000093 0.480283 0.476522 0.477893 0.000098 0.359117 0.392399 0.372736 0.000097 0.364754 0.399859 0.379717 0.000103 960.800000 970.380000 963.428067 332.771168 1097.860000 1082.600000 1092.182533 329.708005 7941.340000 7947.020000 7944.389400 614.040888
526 0.271498 0.336172 0.299851 0.000131 0.471377 0.466147 0.469597 0.000047 0.361444 0.394661 0.376236 0.000045 0.272177 0.335853 0.300206 0.000285 0.270819 0.336492 0.299496 0.000304 0.462225 0.456975 0.461321 0.000092 0.480530 0.475320 0.477872 0.000098 0.357698 0.390358 0.372708 0.000096 0.365189 0.398964 0.379765 0.000102 959.280000 973.050000 963.424633 320.815119 1101.680000 1081.340000 1092.073700 332.062263 7939.040000 7945.610000 7944.501667 610.315013
527 0.271125 0.337288 0.299672 0.000134 0.472879 0.468005 0.469656 0.000047 0.361914 0.396111 0.376165 0.000046 0.273658 0.335759 0.299895 0.000286 0.268591 0.338818 0.299449 0.000310 0.464026 0.460669 0.461313 0.000094 0.481731 0.475342 0.478000 0.000099 0.359324 0.391968 0.372533 0.000097 0.364504 0.400253 0.379797 0.000105 960.430000 976.500000 963.487900 315.804972 1100.770000 1081.620000 1092.238433 330.050718 7938.800000 7941.880000 7944.273667 615.174489
528 0.271414 0.336758 0.299547 0.000135 0.470645 0.466888 0.469552 0.000047 0.361068 0.395316 0.376049 0.000046 0.273411 0.335028 0.299880 0.000283 0.269416 0.338487 0.299214 0.000311 0.461344 0.459167 0.461300 0.000094 0.479946 0.474609 0.477805 0.000097 0.357981 0.390891 0.372519 0.000097 0.364155 0.399742 0.379580 0.000105 959.030000 971.600000 963.408467 308.281429 1102.070000 1080.960000 1092.570300 329.375028 7938.900000 7947.440000 7944.021233 605.077421
529 0.271156 0.336320 0.299359 0.000136 0.471251 0.467431 0.469651 0.000047 0.361199 0.395320 0.375991 0.000047 0.272988 0.334095 0.299994 0.000283 0.269324 0.338545 0.298724 0.000315 0.462830 0.459914 0.461320 0.000093 0.479674 0.474948 0.477983 0.000097 0.358417 0.390714 0.372591 0.000097 0.363981 0.399926 0.379390 0.000107 958.330000 971.760000 963.523733 305.541210 1101.660000 1080.970000 1092.560233 335.769513 7940.010000 7947.270000 7943.916033 595.839474
530 0.271470 0.337624 0.299243 0.000135 0.470958 0.467186 0.469507 0.000048 0.361240 0.395927 0.375862 0.000047 0.273480 0.336884 0.300060 0.000282 0.269461 0.338363 0.298427 0.000314 0.462553 0.458955 0.461221 0.000094 0.479363 0.475416 0.477793 0.000098 0.358563 0.391816 0.372582 0.000096 0.363917 0.400037 0.379142 0.000106 960.250000 972.480000 963.613967 301.509901 1099.330000 1083.130000 1092.678400 341.032825 7940.420000 7944.390000 7943.707633 594.820655
531 0.270716 0.336271 0.299216 0.000134 0.471271 0.467489 0.469507 0.000048 0.360966 0.395319 0.375847 0.000047 0.273291 0.333897 0.300195 0.000284 0.268141 0.338645 0.298238 0.000316 0.462980 0.459155 0.461149 0.000096 0.479563 0.475822 0.477865 0.000098 0.358651 0.390263 0.372624 0.000097 0.363281 0.400375 0.379070 0.000106 960.550000 968.330000 963.785100 299.337080 1102.730000 1080.010000 1092.764333 344.410334 7936.720000 7951.660000 7943.450567 596.653720
532 0.270363 0.336239 0.299052 0.000133 0.471727 0.467492 0.469442 0.000048 0.360977 0.395303 0.375727 0.000046 0.272457 0.336740 0.300167 0.000288 0.268269 0.335738 0.297936 0.000308 0.463708 0.459558 0.461009 0.000095 0.479745 0.475426 0.477875 0.000099 0.358520 0.392008 0.372546 0.000097 0.363433 0.398598 0.378909 0.000104 962.590000 970.100000 963.953900 303.209538 1101.030000 1088.060000 1093.075633 348.183749 7936.380000 7941.840000 7942.970467 604.306646
533 0.270622 0.336605 0.299070 0.000136 0.471127 0.466942 0.469471 0.000048 0.360849 0.395257 0.375750 0.000047 0.273013 0.338792 0.300331 0.000290 0.268230 0.334418 0.297808 0.000311 0.462278 0.457850 0.461091 0.000095 0.479975 0.476035 0.477851 0.000099 0.358182 0.392368 0.372673 0.000099 0.363516 0.398146 0.378828 0.000105 961.320000 969.020000 964.212267 300.148789 1099.810000 1083.070000 1093.049933 351.907328 7938.870000 7947.910000 7942.737800 604.943638
534 0.270334 0.336674 0.298853 0.000136 0.471646 0.468082 0.469434 0.000049 0.360925 0.395808 0.375614 0.000047 0.273089 0.337294 0.300142 0.000292 0.267579 0.336054 0.297563 0.000311 0.462936 0.459825 0.461011 0.000095 0.480356 0.476339 0.477857 0.000099 0.358520 0.392433 0.372533 0.000098 0.363329 0.399182 0.378695 0.000106 960.280000 967.950000 964.567733 297.496434 1098.800000 1085.940000 1092.850900 354.290935 7940.920000 7946.110000 7942.581367 609.455133
535 0.270376 0.336055 0.298619 0.000137 0.470661 0.466920 0.469484 0.000049 0.360504 0.394944 0.375508 0.000047 0.272814 0.336260 0.300009 0.000293 0.267937 0.335850 0.297228 0.000308 0.463584 0.459511 0.461139 0.000095 0.477737 0.474329 0.477829 0.000100 0.358661 0.391723 0.372518 0.000098 0.362347 0.398166 0.378499 0.000104 960.510000 969.320000 964.805200 297.218795 1099.750000 1082.070000 1092.804467 352.593994 7939.740000 7948.610000 7942.390333 601.984349
536 0.270314 0.336197 0.298348 0.000137 0.470662 0.466868 0.469482 0.000049 0.360471 0.394999 0.375358 0.000047 0.272695 0.336151 0.299823 0.000290 0.267934 0.336242 0.296874 0.000306 0.463339 0.457668 0.461137 0.000096 0.477985 0.476068 0.477827 0.000102 0.358485 0.390834 0.372414 0.000098 0.362457 0.399164 0.378303 0.000104 958.970000 970.060000 964.572400 295.610057 1098.950000 1085.490000 1092.765633 347.479512 7942.080000 7944.450000 7942.661967 596.561041
537 0.269863 0.335399 0.298154 0.000133 0.471989 0.466150 0.469548 0.000048 0.360820 0.394237 0.375281 0.000046 0.270940 0.335181 0.299529 0.000286 0.268785 0.335616 0.296778 0.000302 0.464307 0.458354 0.461314 0.000092 0.479671 0.473945 0.477782 0.000101 0.357955 0.390609 0.372332 0.000097 0.363684 0.397864 0.378229 0.000102 960.170000 969.660000 964.606933 296.824165 1098.590000 1084.420000 1092.627833 340.911890 7941.240000 7945.920000 7942.765233 586.396661
538 0.269979 0.335175 0.298103 0.000135 0.471457 0.465834 0.469552 0.000049 0.360644 0.393972 0.375255 0.000046 0.273184 0.337017 0.299589 0.000289 0.266774 0.333334 0.296618 0.000299 0.463571 0.457637 0.461307 0.000093 0.479342 0.474030 0.477797 0.000102 0.358859 0.391296 0.372362 0.000097 0.362430 0.396647 0.378148 0.000102 960.540000 971.630000 964.690400 294.761183 1100.550000 1081.840000 1092.513200 338.399063 7938.910000 7946.530000 7942.796400 586.999543
539 0.270174 0.334921 0.297962 0.000134 0.471633 0.466513 0.469648 0.000048 0.360831 0.394138 0.375221 0.000046 0.272861 0.332903 0.299291 0.000285 0.267487 0.336939 0.296633 0.000301 0.463393 0.457356 0.461523 0.000093 0.479873 0.475671 0.477774 0.000100 0.358600 0.388907 0.372295 0.000096 0.363061 0.399368 0.378146 0.000102 959.080000 971.220000 964.424633 294.429024 1098.730000 1084.400000 1092.511333 339.799849 7942.190000 7944.380000 7943.064033 585.995289
540 0.269831 0.334922 0.297992 0.000135 0.472097 0.467031 0.469679 0.000048 0.360850 0.394371 0.375251 0.000046 0.270039 0.331773 0.299356 0.000286 0.269622 0.338070 0.296627 0.000303 0.463818 0.458366 0.461627 0.000091 0.480375 0.475695 0.477731 0.000101 0.357240 0.388740 0.372378 0.000096 0.364461 0.400001 0.378124 0.000102 961.620000 969.360000 964.161133 287.112580 1099.060000 1085.350000 1092.463833 338.476135 7939.320000 7945.290000 7943.375033 574.876342
541 0.270259 0.334592 0.297906 0.000132 0.471897 0.467231 0.469744 0.000048 0.360996 0.394279 0.375233 0.000045 0.272324 0.335718 0.299260 0.000285 0.268195 0.333465 0.296553 0.000301 0.463642 0.459293 0.461675 0.000092 0.480151 0.475169 0.477814 0.000100 0.358417 0.391327 0.372347 0.000096 0.363575 0.397232 0.378120 0.000101 960.760000 971.590000 963.919200 282.141301 1096.980000 1082.230000 1092.423200 334.969881 7942.260000 7946.180000 7943.657600 562.799867
542 0.269936 0.334911 0.297896 0.000133 0.472611 0.468662 0.469828 0.000048 0.361140 0.395099 0.375265 0.000045 0.273736 0.335685 0.299274 0.000288 0.266135 0.334137 0.296517 0.000302 0.463862 0.460960 0.461779 0.000093 0.481361 0.476364 0.477878 0.000099 0.359293 0.392059 0.372401 0.000098 0.362987 0.398139 0.378129 0.000100 960.310000 972.390000 964.030500 287.910811 1098.620000 1082.500000 1092.158600 340.787130 7941.070000 7945.110000 7943.810900 569.316855
543 0.270316 0.334848 0.298024 0.000132 0.471052 0.468465 0.469848 0.000048 0.360647 0.394976 0.375345 0.000045 0.272497 0.334860 0.299342 0.000289 0.268135 0.334836 0.296706 0.000301 0.462676 0.460903 0.461770 0.000094 0.479429 0.476027 0.477925 0.000099 0.358077 0.391580 0.372435 0.000098 0.363217 0.398372 0.378255 0.000100 960.370000 968.740000 964.102267 288.569841 1096.200000 1086.680000 1091.834233 343.049810 7943.430000 7944.580000 7944.063500 569.776160
544 0.270234 0.334448 0.298123 0.000131 0.471692 0.467438 0.469918 0.000048 0.360890 0.394294 0.375431 0.000045 0.273143 0.334661 0.299391 0.000287 0.267325 0.334235 0.296855 0.000295 0.463493 0.460380 0.461817 0.000094 0.479890 0.474496 0.478018 0.000097 0.358800 0.391235 0.372483 0.000097 0.362979 0.397352 0.378378 0.000098 960.020000 973.920000 964.236500 282.900363 1097.640000 1086.380000 1091.580833 343.566057 7942.340000 7939.700000 7944.182667 556.655104
545 0.270285 0.335107 0.298191 0.000134 0.472237 0.468266 0.469878 0.000047 0.361163 0.395028 0.375450 0.000046 0.271238 0.337334 0.299556 0.000292 0.269332 0.332880 0.296826 0.000298 0.463886 0.459479 0.461782 0.000092 0.480589 0.477053 0.477973 0.000097 0.357929 0.392299 0.372557 0.000098 0.364398 0.397758 0.378342 0.000099 961.030000 970.370000 964.197233 281.760453 1098.720000 1085.170000 1091.127533 338.395331 7940.250000 7944.460000 7944.675233 547.068012
546 0.270156 0.335407 0.298214 0.000135 0.471277 0.468254 0.469942 0.000047 0.360661 0.395188 0.375492 0.000046 0.270657 0.334506 0.299466 0.000295 0.269655 0.336308 0.296962 0.000302 0.462844 0.460543 0.461871 0.000091 0.479709 0.475965 0.478013 0.000099 0.357141 0.391223 0.372549 0.000099 0.364180 0.399153 0.378435 0.000102 958.690000 971.790000 964.432233 282.814526 1098.520000 1082.680000 1090.606300 330.372131 7942.790000 7945.530000 7944.961467 539.392651
547 0.269558 0.335042 0.298040 0.000135 0.471087 0.466137 0.469909 0.000047 0.360246 0.394035 0.375381 0.000046 0.270712 0.336884 0.299343 0.000291 0.268403 0.333200 0.296738 0.000301 0.463988 0.457564 0.461793 0.000091 0.478187 0.474710 0.478026 0.000096 0.357686 0.391190 0.372445 0.000097 0.362806 0.396880 0.378318 0.000100 959.770000 968.340000 964.591000 277.799654 1098.220000 1080.340000 1090.225167 324.100199 7942.010000 7951.320000 7945.183833 528.109345
548 0.269889 0.335178 0.297991 0.000134 0.470595 0.466308 0.469928 0.000046 0.360207 0.394186 0.375362 0.000046 0.271688 0.335852 0.299221 0.000292 0.268090 0.334503 0.296761 0.000301 0.462146 0.457738 0.461928 0.000089 0.479045 0.474878 0.477928 0.000096 0.357394 0.390700 0.372439 0.000097 0.363020 0.397672 0.378286 0.000100 961.580000 968.830000 964.776433 275.929978 1098.100000 1080.870000 1089.810533 322.777541 7940.320000 7950.300000 7945.413033 528.228657
549 0.269555 0.335405 0.297967 0.000133 0.472664 0.467333 0.469836 0.000048 0.360954 0.394773 0.375308 0.000046 0.272099 0.335990 0.299038 0.000290 0.267011 0.334819 0.296896 0.000299 0.464530 0.458783 0.461884 0.000089 0.480797 0.475883 0.477788 0.000098 0.358693 0.391247 0.372318 0.000096 0.363215 0.398298 0.378297 0.000100 962.220000 970.300000 964.656433 275.528388 1097.980000 1078.780000 1089.534433 318.119278 7939.800000 7950.920000 7945.809133 521.771908
550 0.270035 0.334360 0.297883 0.000133 0.472273 0.468044 0.469907 0.000046 0.361042 0.394518 0.375294 0.000046 0.272182 0.337892 0.298842 0.000291 0.267887 0.330827 0.296924 0.000303 0.463132 0.460264 0.461924 0.000088 0.481414 0.475825 0.477891 0.000097 0.358110 0.392959 0.372229 0.000097 0.363974 0.396076 0.378359 0.000100 960.630000 968.730000 964.833300 272.440240 1095.360000 1086.040000 1089.254633 320.988905 7944.010000 7945.230000 7945.912067 523.042793
551 0.269988 0.335234 0.297788 0.000137 0.472721 0.467797 0.469901 0.000046 0.361218 0.394887 0.375239 0.000047 0.271504 0.336616 0.298742 0.000291 0.268472 0.333852 0.296834 0.000304 0.463443 0.460132 0.461935 0.000089 0.481999 0.475462 0.477867 0.000096 0.357876 0.392198 0.372179 0.000097 0.364559 0.397577 0.378299 0.000102 961.950000 971.040000 964.892633 272.572111 1094.330000 1081.210000 1089.001767 321.006184 7943.720000 7947.750000 7946.105600 518.755297
552 0.269898 0.334973 0.297711 0.000133 0.472420 0.467697 0.469908 0.000046 0.361033 0.394699 0.375200 0.000045 0.271016 0.333953 0.298638 0.000286 0.268779 0.335993 0.296784 0.000302 0.464418 0.460106 0.461891 0.000090 0.480423 0.475287 0.477924 0.000096 0.358047 0.390722 0.372102 0.000095 0.364019 0.398675 0.378297 0.000100 961.850000 970.240000 965.178933 275.535203 1094.280000 1082.320000 1089.002800 320.476722 7943.870000 7947.440000 7945.818267 516.923906
553 0.269935 0.334584 0.297818 0.000135 0.473144 0.468988 0.469834 0.000046 0.361379 0.395066 0.375225 0.000046 0.271963 0.333193 0.298722 0.000289 0.267906 0.335975 0.296914 0.000309 0.464543 0.461857 0.461778 0.000090 0.481745 0.476119 0.477890 0.000096 0.358624 0.391092 0.372097 0.000096 0.364134 0.399040 0.378353 0.000102 963.410000 967.790000 965.242533 280.058931 1092.380000 1081.480000 1088.664033 330.385477 7944.210000 7950.730000 7946.093433 528.493410
554 0.269597 0.334226 0.297752 0.000134 0.472205 0.467019 0.469901 0.000046 0.360771 0.393983 0.375219 0.000045 0.271691 0.332643 0.298653 0.000289 0.267502 0.335810 0.296852 0.000309 0.464068 0.458990 0.461803 0.000090 0.480342 0.475048 0.478000 0.000094 0.358261 0.389499 0.372070 0.000096 0.363280 0.398467 0.378368 0.000102 962.820000 970.660000 965.560400 279.204852 1095.560000 1079.960000 1088.557567 327.967327 7941.620000 7949.380000 7945.882033 525.789389
555 0.269097 0.334874 0.297690 0.000134 0.472126 0.467054 0.469899 0.000046 0.360460 0.394355 0.375184 0.000045 0.269915 0.332010 0.298646 0.000290 0.268279 0.337738 0.296734 0.000306 0.464343 0.460375 0.461858 0.000090 0.479909 0.473733 0.477940 0.000094 0.357408 0.389774 0.372091 0.000097 0.363513 0.398935 0.378277 0.000102 962.620000 971.200000 965.717733 282.306195 1095.820000 1077.660000 1088.314933 330.218062 7941.560000 7951.140000 7945.967333 530.722464
556 0.269737 0.335223 0.297679 0.000135 0.472683 0.465535 0.469948 0.000046 0.361063 0.393864 0.375200 0.000046 0.271186 0.334759 0.298643 0.000292 0.268287 0.335688 0.296714 0.000310 0.465436 0.457662 0.461917 0.000088 0.479931 0.473409 0.477979 0.000096 0.358599 0.390065 0.372117 0.000097 0.363527 0.397663 0.378283 0.000103 961.650000 973.020000 965.901267 278.514651 1096.110000 1076.880000 1088.225467 338.618657 7942.240000 7950.100000 7945.873267 533.335155
557 0.269442 0.334780 0.297575 0.000133 0.472111 0.467576 0.469983 0.000046 0.360644 0.394538 0.375159 0.000045 0.271341 0.333300 0.298535 0.000290 0.267543 0.336259 0.296614 0.000307 0.464268 0.459699 0.461922 0.000089 0.479955 0.475453 0.478044 0.000093 0.358158 0.390180 0.372059 0.000096 0.363129 0.398897 0.378258 0.000101 961.650000 972.660000 965.959333 278.012808 1097.150000 1078.530000 1088.314167 335.226867 7941.200000 7948.810000 7945.726500 521.382583
558 0.269499 0.334932 0.297713 0.000132 0.471759 0.468157 0.469965 0.000045 0.360516 0.394883 0.375226 0.000045 0.271138 0.335930 0.298889 0.000288 0.267859 0.333934 0.296538 0.000307 0.464218 0.460417 0.461962 0.000087 0.479299 0.475897 0.477968 0.000094 0.358024 0.391949 0.372271 0.000096 0.363007 0.397817 0.378182 0.000102 961.870000 977.210000 965.792533 283.630161 1095.910000 1078.240000 1088.336200 341.384360 7942.220000 7944.550000 7945.871267 536.862733
559 0.270107 0.333349 0.297707 0.000130 0.471056 0.467883 0.469970 0.000046 0.360534 0.393889 0.375226 0.000045 0.272014 0.333399 0.298936 0.000288 0.268201 0.333300 0.296478 0.000305 0.463065 0.459286 0.461937 0.000088 0.479046 0.476480 0.478004 0.000094 0.357987 0.390048 0.372286 0.000096 0.363081 0.397731 0.378165 0.000102 960.500000 973.020000 965.776100 286.148806 1095.810000 1076.350000 1088.372600 349.394539 7943.690000 7950.630000 7945.851300 542.217975
560 0.269400 0.334804 0.297783 0.000132 0.471568 0.467119 0.469906 0.000046 0.360376 0.394346 0.375238 0.000046 0.272186 0.333139 0.299146 0.000291 0.266614 0.336469 0.296420 0.000307 0.465124 0.460602 0.461851 0.000090 0.478011 0.473635 0.477961 0.000093 0.359008 0.390497 0.372363 0.000097 0.361743 0.398194 0.378114 0.000103 960.790000 969.930000 965.608833 291.928265 1094.970000 1077.430000 1088.256100 355.112720 7944.240000 7952.640000 7946.135067 556.606409
561 0.269929 0.334576 0.297760 0.000133 0.471258 0.467312 0.469929 0.000046 0.360527 0.394307 0.375236 0.000046 0.272511 0.330176 0.299043 0.000295 0.267347 0.338977 0.296478 0.000306 0.463411 0.459333 0.461984 0.000090 0.479105 0.475291 0.477875 0.000095 0.358416 0.388296 0.372366 0.000099 0.362638 0.400318 0.378107 0.000102 964.130000 972.600000 965.518900 291.549623 1093.880000 1074.260000 1088.337833 349.716015 7941.990000 7953.140000 7946.143267 555.993932
562 0.270115 0.335234 0.297784 0.000133 0.472755 0.466948 0.469829 0.000047 0.361303 0.394505 0.375204 0.000046 0.271652 0.334569 0.298945 0.000289 0.268578 0.335899 0.296622 0.000310 0.464859 0.460497 0.461826 0.000092 0.480651 0.473399 0.477833 0.000095 0.358595 0.391237 0.372241 0.000098 0.364011 0.397774 0.378167 0.000103 959.690000 973.270000 965.558333 297.467770 1092.850000 1072.730000 1088.273500 349.461067 7947.460000 7954.000000 7946.168167 559.040988
563 0.270077 0.335452 0.297797 0.000134 0.471336 0.467911 0.469698 0.000048 0.360643 0.395058 0.375152 0.000046 0.272544 0.334309 0.298978 0.000300 0.267610 0.336594 0.296616 0.000309 0.463753 0.460325 0.461738 0.000094 0.478918 0.475496 0.477658 0.000098 0.358588 0.391017 0.372220 0.000100 0.362698 0.399100 0.378085 0.000103 961.800000 973.830000 965.396067 304.544065 1097.370000 1074.800000 1088.237400 349.018458 7940.830000 7951.370000 7946.366533 558.745896
564 0.269519 0.335756 0.297755 0.000134 0.471440 0.468536 0.469696 0.000048 0.360384 0.395507 0.375129 0.000046 0.271410 0.334634 0.298825 0.000300 0.267629 0.336878 0.296685 0.000313 0.464140 0.462107 0.461730 0.000093 0.478739 0.474965 0.477663 0.000100 0.358139 0.391997 0.372132 0.000101 0.362628 0.399017 0.378125 0.000103 962.530000 970.820000 965.445800 304.136756 1094.500000 1076.780000 1087.854200 340.613291 7942.970000 7952.400000 7946.700000 550.607478
565 0.269720 0.334917 0.297678 0.000132 0.471095 0.467481 0.469800 0.000048 0.360339 0.394571 0.375133 0.000046 0.268797 0.335800 0.298635 0.000297 0.270643 0.334034 0.296721 0.000308 0.463455 0.460344 0.461853 0.000092 0.478735 0.474617 0.477746 0.000102 0.356393 0.391845 0.372083 0.000100 0.364285 0.397296 0.378182 0.000102 962.380000 971.410000 965.397533 302.207098 1094.390000 1078.760000 1087.491533 328.263390 7943.230000 7949.830000 7947.110933 535.854689
566 0.269883 0.334273 0.297694 0.000131 0.471694 0.468808 0.469727 0.000048 0.360698 0.394814 0.375109 0.000046 0.272379 0.333649 0.298631 0.000293 0.267387 0.334898 0.296757 0.000309 0.464824 0.462948 0.461923 0.000091 0.478564 0.474667 0.477531 0.000102 0.358979 0.391834 0.372112 0.000099 0.362416 0.397794 0.378106 0.000105 964.230000 972.200000 965.728600 301.714418 1090.970000 1077.660000 1087.382533 318.663330 7944.800000 7950.140000 7946.888867 529.902453
567 0.269690 0.334428 0.297702 0.000132 0.471536 0.467808 0.469721 0.000049 0.360521 0.394449 0.375111 0.000046 0.270406 0.333726 0.298748 0.000297 0.268974 0.335130 0.296657 0.000310 0.464571 0.459569 0.461927 0.000094 0.478501 0.476047 0.477515 0.000105 0.357780 0.390355 0.372179 0.000099 0.363261 0.398542 0.378043 0.000104 964.150000 971.690000 965.817933 303.322678 1093.310000 1077.790000 1087.160267 310.801409 7942.540000 7950.520000 7947.021800 521.763338
568 0.269848 0.335037 0.297729 0.000131 0.470915 0.467012 0.469735 0.000049 0.360328 0.394426 0.375131 0.000046 0.272375 0.334792 0.298797 0.000296 0.267321 0.335282 0.296660 0.000308 0.463465 0.458108 0.461959 0.000095 0.478365 0.475917 0.477511 0.000103 0.358366 0.390284 0.372220 0.000098 0.362291 0.398568 0.378043 0.000104 964.650000 970.870000 965.783633 306.969607 1095.210000 1077.430000 1086.893200 304.077716 7940.140000 7951.700000 7947.323167 516.429152
569 0.269669 0.334959 0.297742 0.000131 0.471911 0.466810 0.469764 0.000048 0.360678 0.394292 0.375152 0.000045 0.273716 0.336679 0.298617 0.000293 0.265621 0.333238 0.296867 0.000308 0.465135 0.458134 0.462025 0.000092 0.478687 0.475486 0.477503 0.000102 0.359855 0.391334 0.372151 0.000097 0.361501 0.397250 0.378153 0.000103 962.940000 974.670000 965.882967 317.237763 1093.470000 1079.010000 1086.396200 300.193395 7943.590000 7946.320000 7947.720833 528.397264
570 0.269694 0.335689 0.297900 0.000133 0.471006 0.467302 0.469817 0.000048 0.360285 0.394915 0.375263 0.000046 0.272691 0.336122 0.298789 0.000299 0.266697 0.335256 0.297011 0.000308 0.463039 0.458547 0.462039 0.000093 0.478973 0.476056 0.477595 0.000101 0.358348 0.391213 0.372252 0.000099 0.362222 0.398616 0.378274 0.000104 964.250000 970.230000 966.125233 329.805289 1094.140000 1078.600000 1085.979000 298.314412 7941.610000 7951.170000 7947.895767 540.568377
571 0.270090 0.334123 0.298016 0.000132 0.471787 0.466776 0.469904 0.000048 0.360853 0.393817 0.375365 0.000045 0.272354 0.334534 0.298916 0.000292 0.267825 0.333712 0.297115 0.000309 0.462603 0.458473 0.462158 0.000090 0.480971 0.475078 0.477649 0.000102 0.357966 0.390307 0.372375 0.000097 0.363741 0.397327 0.378355 0.000103 964.530000 967.220000 966.392267 325.069513 1091.670000 1079.140000 1085.571900 297.544592 7943.800000 7953.640000 7948.035833 535.875951
572 0.269996 0.336024 0.298093 0.000130 0.471669 0.466374 0.469888 0.000048 0.360749 0.394681 0.375400 0.000045 0.271302 0.333717 0.298974 0.000294 0.268690 0.338331 0.297211 0.000311 0.463724 0.458875 0.462128 0.000091 0.479615 0.473872 0.477647 0.000102 0.357892 0.390038 0.372394 0.000098 0.363606 0.399325 0.378407 0.000104 962.330000 968.120000 966.552433 327.436437 1090.440000 1077.390000 1085.242167 306.593304 7947.230000 7954.490000 7948.205400 539.426931
573 0.270151 0.334350 0.298085 0.000129 0.472536 0.468246 0.469870 0.000047 0.361224 0.394603 0.375388 0.000044 0.270797 0.334821 0.299041 0.000292 0.269506 0.333879 0.297128 0.000309 0.465511 0.460461 0.462085 0.000091 0.479561 0.476031 0.477654 0.000102 0.358418 0.391359 0.372411 0.000097 0.364030 0.397847 0.378365 0.000104 966.690000 972.060000 966.788867 328.222018 1090.640000 1076.660000 1085.117867 315.969499 7942.670000 7951.280000 7948.093267 539.492822
574 0.269861 0.333039 0.298246 0.000130 0.472717 0.467815 0.469971 0.000048 0.361146 0.393688 0.375522 0.000045 0.272829 0.335590 0.299186 0.000294 0.266892 0.330487 0.297306 0.000311 0.464964 0.460733 0.462158 0.000089 0.480470 0.474896 0.477783 0.000102 0.359290 0.391905 0.372523 0.000098 0.363002 0.395471 0.378521 0.000103 967.340000 975.430000 967.197633 326.970621 1092.000000 1078.510000 1084.985933 320.338282 7940.660000 7946.060000 7947.816433 539.330100
575 0.270276 0.335057 0.298349 0.000135 0.472670 0.466621 0.470024 0.000047 0.361353 0.394261 0.375603 0.000045 0.271711 0.333469 0.299475 0.000301 0.268841 0.336646 0.297223 0.000317 0.464709 0.458601 0.462204 0.000088 0.480631 0.474642 0.477844 0.000102 0.358560 0.389778 0.372703 0.000099 0.364147 0.398744 0.378502 0.000105 965.590000 974.780000 967.646767 328.554323 1090.830000 1078.960000 1084.838533 326.737396 7943.580000 7946.260000 7947.514700 545.030133
576 0.269713 0.334678 0.298219 0.000135 0.472321 0.468831 0.470010 0.000047 0.360886 0.395047 0.375525 0.000045 0.270394 0.332771 0.299437 0.000302 0.269032 0.336586 0.297000 0.000318 0.464842 0.459208 0.462144 0.000088 0.479799 0.478454 0.477876 0.000100 0.357896 0.389667 0.372655 0.000099 0.363877 0.400426 0.378394 0.000105 963.550000 969.870000 967.927867 324.200196 1091.660000 1075.100000 1084.813333 331.412519 7944.790000 7955.030000 7947.258800 546.323100
577 0.269542 0.335123 0.298068 0.000136 0.472983 0.466997 0.470090 0.000046 0.361090 0.394466 0.375478 0.000046 0.270407 0.337647 0.299323 0.000302 0.268677 0.332598 0.296813 0.000316 0.463823 0.460561 0.462180 0.000088 0.482142 0.473433 0.478000 0.000097 0.357444 0.392958 0.372608 0.000101 0.364736 0.395974 0.378347 0.000105 963.950000 971.970000 968.179367 315.964052 1093.080000 1079.530000 1084.935300 332.137196 7942.970000 7948.500000 7946.885333 532.332881
578 0.269839 0.335202 0.297866 0.000136 0.472915 0.467391 0.470146 0.000046 0.361223 0.394687 0.375392 0.000046 0.270548 0.337812 0.299088 0.000303 0.269129 0.332593 0.296644 0.000307 0.465556 0.460183 0.462179 0.000087 0.480273 0.474598 0.478112 0.000098 0.358302 0.392879 0.372479 0.000100 0.364144 0.396495 0.378304 0.000102 965.000000 972.790000 968.327500 309.540441 1091.930000 1075.500000 1085.036033 327.108254 7943.070000 7951.710000 7946.636467 521.144058
579 0.269353 0.335121 0.297793 0.000136 0.471536 0.468050 0.470190 0.000046 0.360335 0.394939 0.375372 0.000046 0.271450 0.335101 0.298964 0.000299 0.267256 0.335142 0.296623 0.000307 0.464159 0.459700 0.462231 0.000086 0.478912 0.476399 0.478149 0.000096 0.358169 0.391171 0.372434 0.000098 0.362501 0.398707 0.378310 0.000102 964.850000 972.870000 968.483800 303.409515 1090.830000 1075.140000 1085.199500 321.193448 7944.320000 7951.990000 7946.316700 516.012331
580 0.269449 0.334627 0.297599 0.000134 0.472269 0.465757 0.470277 0.000046 0.360718 0.393636 0.375304 0.000045 0.271100 0.334848 0.298628 0.000301 0.267797 0.334406 0.296570 0.000305 0.463609 0.458030 0.462256 0.000088 0.480930 0.473485 0.478298 0.000095 0.357729 0.390280 0.372260 0.000100 0.363707 0.396992 0.378347 0.000101 964.240000 973.230000 968.511500 294.881060 1093.030000 1074.440000 1085.327000 317.482717 7942.730000 7952.330000 7946.161500 500.715649
581 0.268427 0.334139 0.297463 0.000135 0.473103 0.467845 0.470347 0.000046 0.360531 0.394306 0.375261 0.000046 0.270589 0.336377 0.298473 0.000305 0.266265 0.331901 0.296453 0.000305 0.464527 0.460247 0.462308 0.000087 0.481678 0.475442 0.478385 0.000095 0.357861 0.392118 0.372199 0.000101 0.363201 0.396495 0.378323 0.000101 964.350000 973.710000 968.448733 293.387702 1093.450000 1074.110000 1085.355167 314.025524 7942.200000 7952.180000 7946.196100 501.561823
582 0.268701 0.334189 0.297363 0.000137 0.472634 0.467933 0.470434 0.000045 0.360471 0.394374 0.375245 0.000046 0.269968 0.332252 0.298159 0.000303 0.267435 0.336126 0.296566 0.000309 0.464245 0.461536 0.462317 0.000088 0.481022 0.474330 0.478551 0.000094 0.357393 0.390430 0.372030 0.000100 0.363549 0.398318 0.378460 0.000102 964.530000 972.470000 968.780600 293.320496 1094.140000 1071.920000 1085.333533 302.191860 7941.330000 7955.610000 7945.885867 493.151180
583 0.268957 0.334692 0.297339 0.000136 0.472733 0.466978 0.470384 0.000045 0.360656 0.394220 0.375209 0.000046 0.271670 0.335327 0.298162 0.000300 0.266244 0.334057 0.296516 0.000312 0.464073 0.460597 0.462264 0.000088 0.481393 0.473358 0.478504 0.000094 0.358251 0.391699 0.372008 0.000099 0.363061 0.396742 0.378410 0.000103 964.960000 973.220000 968.807867 294.294828 1091.880000 1077.520000 1085.420233 304.731030 7943.160000 7949.260000 7945.771900 499.697611
584 0.269103 0.334560 0.297271 0.000136 0.472399 0.467805 0.470505 0.000043 0.360586 0.394520 0.375226 0.000046 0.271085 0.334931 0.298257 0.000299 0.267122 0.334188 0.296285 0.000314 0.462591 0.459011 0.462404 0.000084 0.482207 0.476598 0.478605 0.000092 0.357263 0.390767 0.372123 0.000098 0.363910 0.398273 0.378329 0.000104 965.270000 973.730000 968.848000 297.254396 1091.960000 1075.130000 1085.595433 301.214276 7942.770000 7951.140000 7945.556567 504.919701
585 0.268996 0.334699 0.297121 0.000137 0.471901 0.468192 0.470451 0.000044 0.360303 0.394771 0.375120 0.000046 0.270671 0.336008 0.298249 0.000296 0.267322 0.333390 0.295993 0.000315 0.463661 0.460948 0.462351 0.000086 0.480141 0.475436 0.478551 0.000093 0.357516 0.392231 0.372095 0.000099 0.363090 0.397311 0.378144 0.000104 964.260000 974.280000 968.754167 296.991909 1094.600000 1073.160000 1085.919033 303.569747 7941.140000 7952.560000 7945.326800 509.028731
586 0.269016 0.334473 0.297075 0.000137 0.473514 0.468549 0.470459 0.000045 0.361040 0.394807 0.375098 0.000046 0.270898 0.336965 0.298290 0.000300 0.267133 0.331981 0.295860 0.000312 0.466512 0.459423 0.462316 0.000087 0.480517 0.477674 0.478601 0.000093 0.358924 0.392071 0.372102 0.000099 0.363156 0.397543 0.378093 0.000102 961.630000 974.480000 968.655267 302.528684 1094.450000 1074.340000 1085.800833 307.305549 7943.920000 7951.180000 7945.543900 517.201802
587 0.268882 0.334715 0.297009 0.000135 0.471640 0.467719 0.470446 0.000044 0.360123 0.394567 0.375056 0.000046 0.271635 0.333733 0.298314 0.000297 0.266129 0.335698 0.295704 0.000309 0.464045 0.459062 0.462299 0.000085 0.479235 0.476376 0.478594 0.000092 0.358220 0.390131 0.372107 0.000098 0.362027 0.399003 0.378004 0.000102 961.960000 975.750000 968.691667 306.002286 1092.320000 1074.270000 1085.723833 307.621074 7945.720000 7949.980000 7945.584500 527.990919
588 0.268858 0.334419 0.297037 0.000134 0.472381 0.468977 0.470497 0.000044 0.360443 0.394970 0.375094 0.000045 0.271940 0.337935 0.298431 0.000294 0.265775 0.330903 0.295643 0.000308 0.463635 0.460959 0.462347 0.000086 0.481128 0.476994 0.478647 0.000091 0.358203 0.393296 0.372193 0.000098 0.362684 0.396644 0.377995 0.000102 963.860000 975.760000 968.858667 308.320290 1094.670000 1075.730000 1085.577167 311.171737 7941.470000 7948.510000 7945.564167 531.637758
589 0.269402 0.333871 0.297093 0.000133 0.472469 0.468752 0.470497 0.000045 0.360782 0.394568 0.375125 0.000045 0.272457 0.338643 0.298492 0.000290 0.266347 0.329100 0.295695 0.000309 0.465197 0.460806 0.462421 0.000085 0.479742 0.476698 0.478573 0.000093 0.359190 0.393616 0.372260 0.000097 0.362374 0.395519 0.377990 0.000102 965.930000 976.910000 968.923900 311.428932 1088.890000 1077.410000 1085.286067 314.918425 7945.180000 7945.680000 7945.790033 545.322646
590 0.268919 0.334111 0.297240 0.000132 0.472547 0.467963 0.470416 0.000045 0.360551 0.394344 0.375169 0.000045 0.271778 0.335035 0.298665 0.000289 0.266059 0.333187 0.295816 0.000307 0.464418 0.460245 0.462322 0.000087 0.480677 0.475681 0.478510 0.000093 0.358466 0.391379 0.372311 0.000098 0.362637 0.397309 0.378028 0.000101 965.880000 974.990000 968.935967 317.110585 1093.190000 1072.240000 1085.081500 314.142191 7940.930000 7952.770000 7945.982533 554.092843
591 0.268706 0.335160 0.297348 0.000134 0.471761 0.467020 0.470475 0.000045 0.360081 0.394497 0.375255 0.000046 0.271934 0.335814 0.298816 0.000292 0.265479 0.334506 0.295879 0.000309 0.462847 0.459736 0.462452 0.000087 0.480675 0.474305 0.478497 0.000094 0.357845 0.391579 0.372452 0.000098 0.362317 0.397415 0.378057 0.000103 965.510000 971.110000 968.624367 318.342160 1091.550000 1074.420000 1085.026233 313.017160 7942.940000 7954.470000 7946.349400 558.604161
592 0.268940 0.334851 0.297397 0.000133 0.472165 0.468290 0.470350 0.000046 0.360391 0.394898 0.375226 0.000045 0.270656 0.333665 0.299105 0.000289 0.267223 0.336036 0.295689 0.000306 0.463317 0.459600 0.462202 0.000089 0.481013 0.476979 0.478497 0.000095 0.357353 0.390336 0.372499 0.000097 0.363429 0.399461 0.377953 0.000102 965.270000 974.920000 968.548267 317.713042 1093.230000 1073.340000 1084.937300 315.457294 7941.500000 7951.740000 7946.514433 565.566348
593 0.269054 0.334365 0.297385 0.000135 0.472131 0.468806 0.470356 0.000045 0.360438 0.394864 0.375222 0.000046 0.270756 0.335875 0.299165 0.000290 0.267352 0.332856 0.295605 0.000307 0.464076 0.460373 0.462267 0.000087 0.480186 0.477239 0.478446 0.000094 0.357750 0.391899 0.372561 0.000097 0.363127 0.397828 0.377883 0.000103 964.910000 974.110000 968.528400 321.694886 1092.460000 1073.250000 1084.905133 318.409136 7942.630000 7952.640000 7946.566467 571.473108
594 0.269110 0.334808 0.297378 0.000134 0.472574 0.466723 0.470329 0.000045 0.360669 0.394170 0.375206 0.000046 0.269843 0.335910 0.299265 0.000293 0.268378 0.333706 0.295491 0.000308 0.464356 0.458124 0.462285 0.000089 0.480792 0.475321 0.478373 0.000094 0.357374 0.390906 0.372624 0.000098 0.363964 0.397433 0.377788 0.000104 965.930000 970.960000 968.649500 315.849140 1092.080000 1076.380000 1084.848800 309.148026 7941.990000 7952.660000 7946.501700 562.961646
595 0.268958 0.334239 0.297355 0.000135 0.471465 0.467641 0.470317 0.000045 0.360087 0.394270 0.375188 0.000046 0.272237 0.330815 0.299292 0.000291 0.265680 0.337664 0.295418 0.000311 0.463353 0.459986 0.462254 0.000088 0.479577 0.475296 0.478381 0.000095 0.358239 0.388942 0.372625 0.000099 0.361934 0.399598 0.377751 0.000105 964.800000 976.420000 968.583500 309.891649 1093.650000 1071.630000 1084.840167 310.245835 7941.550000 7951.950000 7946.576333 554.090226
596 0.268726 0.334349 0.297400 0.000134 0.472933 0.467637 0.470323 0.000045 0.360619 0.394328 0.375215 0.000046 0.270689 0.335442 0.299270 0.000293 0.266764 0.333255 0.295530 0.000308 0.464831 0.459395 0.462238 0.000086 0.481035 0.475879 0.478407 0.000094 0.358053 0.391221 0.372606 0.000098 0.363186 0.397435 0.377825 0.000103 966.750000 974.200000 968.697533 312.310816 1092.950000 1074.870000 1084.632567 308.427045 7940.300000 7950.930000 7946.669900 557.045091
597 0.269427 0.334915 0.297369 0.000134 0.473008 0.469111 0.470290 0.000045 0.361038 0.395303 0.375183 0.000046 0.272769 0.337317 0.299263 0.000300 0.266085 0.332512 0.295474 0.000302 0.465082 0.461899 0.462226 0.000087 0.480934 0.476324 0.478354 0.000095 0.359310 0.393379 0.372596 0.000101 0.362767 0.397227 0.377770 0.000103 964.680000 973.930000 968.634567 305.510571 1091.250000 1073.060000 1084.501067 313.297612 7944.070000 7953.010000 7946.864367 545.306672
598 0.268992 0.335163 0.297249 0.000135 0.472100 0.468093 0.470270 0.000045 0.360391 0.394982 0.375108 0.000046 0.270928 0.334042 0.299156 0.000300 0.267056 0.336285 0.295342 0.000307 0.463869 0.460343 0.462203 0.000088 0.480331 0.475844 0.478337 0.000094 0.357751 0.390877 0.372527 0.000101 0.363030 0.399086 0.377690 0.000103 968.180000 971.090000 968.684400 303.490581 1089.960000 1074.870000 1084.518567 321.901752 7941.860000 7954.040000 7946.797033 550.963102
599 0.269003 0.335675 0.297175 0.000136 0.470761 0.467367 0.470216 0.000045 0.359794 0.394937 0.375044 0.000046 0.271253 0.334519 0.298999 0.000300 0.266753 0.336831 0.295352 0.000307 0.462908 0.459063 0.462175 0.000086 0.478613 0.475671 0.478257 0.000095 0.357498 0.390564 0.372428 0.000100 0.362090 0.399309 0.377659 0.000104 966.780000 972.530000 969.124933 304.051453 1092.100000 1071.570000 1084.444067 326.992453 7941.120000 7955.900000 7946.431000 544.859987
600 0.268525 0.333849 0.296987 0.000131 0.471752 0.468270 0.470224 0.000046 0.359977 0.394339 0.374943 0.000045 0.270488 0.335488 0.298756 0.000297 0.266563 0.332210 0.295218 0.000306 0.463591 0.460839 0.462208 0.000089 0.479913 0.475702 0.478239 0.000096 0.357384 0.391896 0.372309 0.000100 0.362570 0.396781 0.377577 0.000104 966.750000 976.300000 969.230567 306.059865 1092.670000 1077.000000 1084.238733 322.354050 7940.580000 7946.700000 7946.530700 542.886943
601 0.268845 0.334871 0.297080 0.000133 0.471586 0.467470 0.470100 0.000046 0.360078 0.394540 0.374939 0.000046 0.270883 0.335226 0.298843 0.000302 0.266806 0.334515 0.295316 0.000308 0.463460 0.459933 0.462061 0.000087 0.479712 0.475007 0.478140 0.000096 0.357543 0.391344 0.372291 0.000102 0.362614 0.397736 0.377587 0.000105 967.770000 977.500000 969.386033 312.944026 1092.000000 1072.630000 1084.231833 321.140462 7940.230000 7949.870000 7946.382133 555.237135
602 0.268975 0.334670 0.297145 0.000133 0.471958 0.468339 0.470100 0.000047 0.360317 0.394821 0.374975 0.000046 0.271631 0.335547 0.298740 0.000304 0.266319 0.333793 0.295550 0.000303 0.463725 0.459650 0.462166 0.000089 0.480192 0.477027 0.478033 0.000096 0.358073 0.391394 0.372282 0.000102 0.362562 0.398249 0.377667 0.000103 967.120000 974.660000 969.654533 315.938275 1090.900000 1073.370000 1084.129167 321.014537 7941.980000 7951.970000 7946.216300 550.762204
603 0.268555 0.334156 0.297192 0.000133 0.471410 0.468985 0.470135 0.000047 0.359840 0.394829 0.375016 0.000046 0.270086 0.335662 0.298692 0.000301 0.267023 0.332650 0.295693 0.000302 0.462766 0.461518 0.462165 0.000088 0.480053 0.476452 0.478104 0.000098 0.356792 0.392297 0.372255 0.000101 0.362887 0.397361 0.377778 0.000103 966.540000 972.640000 969.988733 320.286469 1090.660000 1073.230000 1083.951433 317.542242 7942.800000 7954.130000 7946.059833 543.522302
604 0.269144 0.334217 0.297201 0.000136 0.472448 0.468666 0.470123 0.000048 0.360630 0.394719 0.375016 0.000046 0.270694 0.336310 0.298546 0.000305 0.267593 0.332125 0.295857 0.000309 0.465442 0.461536 0.462084 0.000089 0.479453 0.475795 0.478162 0.000100 0.358331 0.392661 0.372138 0.000102 0.362930 0.396776 0.377894 0.000105 969.370000 973.280000 970.192567 319.914760 1092.690000 1072.910000 1083.831233 316.585969 7937.940000 7953.810000 7945.976200 546.186204
605 0.269264 0.335635 0.297227 0.000138 0.471719 0.468678 0.470078 0.000048 0.360369 0.395505 0.375009 0.000047 0.271053 0.336358 0.298413 0.000308 0.267476 0.334913 0.296040 0.000314 0.462574 0.461423 0.462044 0.000090 0.480865 0.475934 0.478111 0.000099 0.357237 0.392637 0.372047 0.000103 0.363501 0.398372 0.377972 0.000105 967.450000 974.660000 970.486633 326.333578 1088.730000 1072.050000 1083.570167 318.529834 7943.820000 7953.290000 7945.943200 547.657281
606 0.269202 0.334942 0.297127 0.000136 0.473078 0.467511 0.470145 0.000047 0.360947 0.394598 0.374985 0.000047 0.271187 0.334333 0.298340 0.000308 0.267218 0.335552 0.295914 0.000311 0.465574 0.461517 0.461986 0.000091 0.480582 0.473505 0.478304 0.000100 0.358661 0.391566 0.371981 0.000104 0.363232 0.397631 0.377990 0.000105 967.940000 978.530000 970.579800 329.951909 1089.710000 1074.190000 1083.471767 316.408871 7942.350000 7947.280000 7945.948433 546.272455
607 0.268666 0.334437 0.297160 0.000133 0.472711 0.467773 0.470127 0.000047 0.360487 0.394438 0.374995 0.000046 0.270201 0.334717 0.298383 0.000305 0.267132 0.334158 0.295936 0.000309 0.463633 0.459804 0.461964 0.000092 0.481790 0.475742 0.478289 0.000098 0.357246 0.391006 0.371994 0.000102 0.363728 0.397871 0.377995 0.000104 968.920000 971.630000 970.760933 328.016117 1089.010000 1078.260000 1083.245967 308.938016 7942.070000 7950.110000 7945.993100 544.506074
608 0.269435 0.334257 0.297187 0.000134 0.473104 0.467207 0.470180 0.000048 0.361086 0.394084 0.375034 0.000046 0.271442 0.332484 0.298316 0.000303 0.267428 0.336029 0.296059 0.000315 0.464296 0.458341 0.462018 0.000094 0.481913 0.476072 0.478343 0.000097 0.358226 0.389120 0.371982 0.000102 0.363946 0.399048 0.378086 0.000106 969.070000 976.440000 970.711433 319.320963 1086.400000 1078.230000 1083.054700 299.843526 7944.530000 7945.330000 7946.233867 537.004782
609 0.269073 0.334869 0.297356 0.000137 0.472440 0.468212 0.470216 0.000048 0.360588 0.394873 0.375143 0.000046 0.270556 0.335312 0.298386 0.000304 0.267589 0.334426 0.296325 0.000322 0.464809 0.459837 0.462027 0.000094 0.480070 0.476587 0.478405 0.000098 0.357970 0.391348 0.372024 0.000102 0.363206 0.398398 0.378261 0.000107 966.730000 972.760000 970.827033 321.684389 1089.300000 1074.640000 1082.869767 294.705614 7943.970000 7952.600000 7946.303200 529.548863
610 0.269132 0.334689 0.297391 0.000137 0.472696 0.467200 0.470202 0.000047 0.360736 0.394319 0.375156 0.000046 0.272614 0.335252 0.298392 0.000304 0.265650 0.334127 0.296391 0.000326 0.464400 0.459085 0.462019 0.000092 0.480992 0.475316 0.478385 0.000097 0.358918 0.390976 0.372024 0.000102 0.362554 0.397662 0.378288 0.000107 968.100000 975.980000 971.093467 323.303365 1089.380000 1074.070000 1082.719133 294.611399 7942.520000 7949.950000 7946.187400 527.009069
611 0.268783 0.334761 0.297251 0.000139 0.471869 0.467937 0.470168 0.000047 0.360172 0.394690 0.375064 0.000047 0.271379 0.332455 0.298315 0.000304 0.266186 0.337067 0.296187 0.000327 0.465022 0.459487 0.462039 0.000092 0.478716 0.476387 0.478297 0.000097 0.358518 0.389619 0.371991 0.000102 0.361825 0.399761 0.378137 0.000108 968.610000 977.040000 971.273033 318.611692 1088.730000 1072.850000 1082.560067 293.073503 7942.660000 7950.110000 7946.166900 528.592236
612 0.269210 0.336167 0.297138 0.000139 0.472263 0.466606 0.470204 0.000047 0.360584 0.394864 0.375018 0.000047 0.271747 0.335373 0.298300 0.000306 0.266673 0.336960 0.295976 0.000328 0.464757 0.458644 0.461998 0.000093 0.479770 0.474568 0.478411 0.000096 0.358601 0.390845 0.371964 0.000102 0.362567 0.398884 0.378072 0.000109 966.240000 976.950000 971.194567 320.289377 1089.210000 1073.420000 1082.287700 296.247156 7944.550000 7949.630000 7946.517733 533.236431
613 0.269152 0.334860 0.297086 0.000138 0.472031 0.467579 0.470196 0.000046 0.360448 0.394584 0.374986 0.000047 0.271108 0.332400 0.298361 0.000304 0.267196 0.337321 0.295811 0.000325 0.464887 0.459263 0.461971 0.000092 0.479175 0.475896 0.478420 0.000095 0.358309 0.389488 0.371986 0.000101 0.362587 0.399680 0.377985 0.000107 970.110000 975.150000 971.238833 325.489596 1087.660000 1073.690000 1081.910700 297.555953 7942.230000 7951.160000 7946.850467 549.518014
614 0.269037 0.334026 0.296962 0.000136 0.472647 0.467140 0.470215 0.000046 0.360662 0.393927 0.374926 0.000046 0.272273 0.331050 0.298429 0.000301 0.265801 0.337002 0.295495 0.000328 0.465734 0.461439 0.462050 0.000092 0.479559 0.472841 0.478380 0.000095 0.359331 0.389725 0.372058 0.000101 0.361992 0.398129 0.377793 0.000108 967.430000 976.540000 971.462500 329.174402 1087.440000 1069.640000 1081.944500 295.538144 7945.130000 7953.820000 7946.593000 554.208068
615 0.268951 0.333738 0.296918 0.000133 0.473253 0.468458 0.470282 0.000047 0.360887 0.394362 0.374932 0.000046 0.271708 0.334015 0.298535 0.000299 0.266195 0.333461 0.295302 0.000321 0.465221 0.460426 0.462223 0.000092 0.481285 0.476490 0.478341 0.000096 0.358789 0.390900 0.372194 0.000100 0.362985 0.397824 0.377669 0.000107 967.850000 980.380000 971.632333 332.904732 1087.770000 1069.550000 1081.680967 302.858119 7944.380000 7950.070000 7946.686700 562.650626
616 0.268401 0.334535 0.296868 0.000134 0.472386 0.468062 0.470236 0.000047 0.360194 0.394622 0.374883 0.000046 0.269846 0.336050 0.298527 0.000303 0.266956 0.333019 0.295208 0.000320 0.463803 0.460325 0.462060 0.000092 0.480968 0.475799 0.478412 0.000096 0.357127 0.391974 0.372117 0.000102 0.363261 0.397270 0.377650 0.000105 967.120000 977.540000 971.460733 336.301182 1086.790000 1070.960000 1081.484300 307.230872 7946.090000 7951.500000 7947.054967 573.631994
617 0.269046 0.333844 0.296888 0.000135 0.472748 0.466824 0.470294 0.000047 0.360712 0.393685 0.374921 0.000046 0.272534 0.333682 0.298639 0.000304 0.265557 0.334006 0.295137 0.000320 0.463563 0.459613 0.462062 0.000093 0.481932 0.474035 0.478525 0.000096 0.358497 0.390351 0.372180 0.000102 0.362926 0.397019 0.377661 0.000106 968.000000 978.990000 971.754433 336.202699 1087.970000 1072.960000 1081.100600 309.668887 7944.030000 7948.050000 7947.144967 574.284453
618 0.268754 0.334062 0.296806 0.000138 0.472414 0.468568 0.470263 0.000047 0.360401 0.394590 0.374862 0.000047 0.271491 0.334821 0.298593 0.000304 0.266017 0.333303 0.295020 0.000320 0.463398 0.459957 0.462073 0.000092 0.481430 0.477179 0.478452 0.000097 0.357849 0.391132 0.372159 0.000101 0.362953 0.398047 0.377565 0.000106 968.040000 979.630000 971.714300 332.481800 1087.880000 1072.660000 1080.874600 312.227676 7944.080000 7947.710000 7947.411100 574.349782
619 0.268247 0.334019 0.296661 0.000138 0.472539 0.468849 0.470378 0.000047 0.360178 0.394692 0.374834 0.000047 0.272942 0.333413 0.298448 0.000299 0.263552 0.334625 0.294874 0.000321 0.463880 0.461695 0.462166 0.000091 0.481199 0.476002 0.478591 0.000095 0.358864 0.391140 0.372121 0.000100 0.361493 0.398245 0.377546 0.000107 970.690000 977.500000 971.777633 329.322422 1085.820000 1072.750000 1080.528000 321.869445 7943.490000 7949.750000 7947.694367 575.117472
620 0.268408 0.333448 0.296546 0.000136 0.471220 0.467032 0.470382 0.000046 0.359673 0.393561 0.374773 0.000046 0.271576 0.332955 0.298421 0.000297 0.265240 0.333941 0.294672 0.000318 0.463784 0.459736 0.462119 0.000092 0.478656 0.474328 0.478646 0.000093 0.358070 0.390006 0.372085 0.000099 0.361277 0.397115 0.377460 0.000106 968.280000 979.460000 971.904700 325.187233 1086.230000 1070.650000 1080.210933 326.903154 7945.490000 7949.890000 7947.884367 578.857381
621 0.267876 0.334208 0.296536 0.000137 0.472408 0.468489 0.470382 0.000046 0.359915 0.394634 0.374767 0.000047 0.270525 0.332905 0.298479 0.000302 0.265227 0.335511 0.294592 0.000323 0.464627 0.459677 0.462045 0.000091 0.480188 0.477300 0.478719 0.000093 0.357871 0.389953 0.372084 0.000100 0.361959 0.399316 0.377449 0.000108 968.900000 974.260000 972.115133 325.154109 1086.740000 1073.520000 1080.126267 332.374145 7944.360000 7952.220000 7947.758600 589.495503
622 0.267980 0.333619 0.296463 0.000137 0.473105 0.468768 0.470449 0.000045 0.360286 0.394436 0.374757 0.000047 0.271042 0.334468 0.298458 0.000301 0.264918 0.332769 0.294468 0.000317 0.464747 0.459903 0.462155 0.000090 0.481462 0.477634 0.478744 0.000092 0.358209 0.390914 0.372122 0.000100 0.362363 0.397958 0.377392 0.000107 969.980000 977.010000 972.442767 320.492749 1085.560000 1074.370000 1080.000700 335.069805 7944.460000 7948.620000 7947.556533 589.060708
623 0.268206 0.333737 0.296371 0.000137 0.473026 0.468195 0.470455 0.000045 0.360375 0.394243 0.374709 0.000047 0.270050 0.333212 0.298375 0.000300 0.266361 0.334263 0.294367 0.000312 0.464765 0.459963 0.462203 0.000089 0.481287 0.476427 0.478708 0.000093 0.357672 0.390250 0.372097 0.000100 0.363078 0.398237 0.377320 0.000106 969.870000 974.880000 972.605367 320.176342 1083.730000 1071.310000 1079.711333 336.879233 7946.400000 7953.810000 7947.683300 586.681298
624 0.268479 0.332628 0.296224 0.000135 0.471547 0.467871 0.470435 0.000045 0.359860 0.393487 0.374619 0.000046 0.271256 0.333705 0.298311 0.000297 0.265702 0.331551 0.294137 0.000314 0.464379 0.459444 0.462146 0.000088 0.478715 0.476298 0.478724 0.000092 0.358161 0.390287 0.372037 0.000099 0.361558 0.396687 0.377201 0.000105 969.280000 976.760000 972.884567 319.334856 1087.900000 1069.090000 1079.590167 330.112611 7942.820000 7954.150000 7947.525267 577.568662
625 0.268190 0.333096 0.296103 0.000135 0.471724 0.468870 0.470487 0.000045 0.359780 0.394195 0.374576 0.000046 0.271277 0.333798 0.298279 0.000297 0.265102 0.332394 0.293928 0.000312 0.463555 0.459942 0.462258 0.000089 0.479892 0.477798 0.478715 0.000091 0.357802 0.390563 0.372070 0.000099 0.361758 0.397826 0.377082 0.000105 970.830000 976.500000 972.997900 311.455126 1086.000000 1071.430000 1079.363433 328.202094 7943.170000 7952.070000 7947.638667 564.693485
626 0.267976 0.333021 0.296118 0.000135 0.470605 0.467448 0.470379 0.000045 0.359159 0.393513 0.374535 0.000047 0.271873 0.332146 0.298284 0.000299 0.264078 0.333895 0.293951 0.000312 0.462490 0.458520 0.462230 0.000088 0.478719 0.476376 0.478528 0.000091 0.357651 0.389014 0.372060 0.000099 0.360667 0.398011 0.377011 0.000105 968.970000 979.760000 973.437333 305.149609 1085.000000 1068.040000 1078.980467 325.706897 7946.030000 7952.200000 7947.582200 546.227726
627 0.268223 0.333071 0.296047 0.000134 0.472752 0.468402 0.470363 0.000045 0.360261 0.393970 0.374489 0.000046 0.271030 0.335055 0.298162 0.000298 0.265415 0.331087 0.293931 0.000308 0.464406 0.459041 0.462183 0.000086 0.481097 0.477764 0.478543 0.000093 0.358049 0.390849 0.371971 0.000100 0.362472 0.397092 0.377007 0.000103 969.170000 977.250000 973.784567 299.186664 1082.550000 1071.620000 1078.618000 323.474863 7948.280000 7951.130000 7947.597433 535.384798
628 0.268231 0.334367 0.296150 0.000134 0.472141 0.468646 0.470311 0.000044 0.359990 0.394792 0.374522 0.000046 0.269939 0.334581 0.298293 0.000300 0.266523 0.334153 0.294007 0.000308 0.464136 0.459882 0.462140 0.000086 0.480145 0.477410 0.478481 0.000092 0.357328 0.390966 0.372024 0.000100 0.362653 0.398619 0.377020 0.000103 970.850000 976.510000 973.948800 294.715264 1087.360000 1073.120000 1078.298267 325.234275 7941.790000 7950.370000 7947.752933 533.578019
629 0.268083 0.332658 0.296281 0.000132 0.472128 0.468871 0.470358 0.000044 0.359904 0.393954 0.374616 0.000045 0.271278 0.333684 0.298303 0.000298 0.264889 0.331633 0.294259 0.000309 0.463146 0.461935 0.462150 0.000086 0.481111 0.475807 0.478567 0.000092 0.357618 0.391397 0.372034 0.000099 0.362189 0.396511 0.377198 0.000103 970.520000 979.690000 974.192700 292.884092 1086.130000 1073.520000 1078.011600 315.951569 7943.350000 7946.790000 7947.795700 522.951578
630 0.268407 0.333385 0.296359 0.000133 0.472096 0.468694 0.470311 0.000045 0.360067 0.394274 0.374638 0.000045 0.271884 0.334101 0.298427 0.000295 0.264931 0.332670 0.294290 0.000309 0.463393 0.461375 0.462115 0.000087 0.480799 0.476014 0.478508 0.000094 0.358063 0.391374 0.372087 0.000098 0.362072 0.397174 0.377188 0.000104 968.430000 980.890000 974.238667 291.724953 1085.520000 1068.070000 1077.801333 311.704534 7946.050000 7951.040000 7947.960000 522.510479
631 0.268247 0.333678 0.296409 0.000135 0.471902 0.467490 0.470216 0.000044 0.359892 0.393893 0.374622 0.000045 0.272516 0.334770 0.298440 0.000291 0.263978 0.332585 0.294377 0.000311 0.464048 0.458559 0.461978 0.000087 0.479755 0.476422 0.478454 0.000091 0.358705 0.390475 0.372032 0.000096 0.361078 0.397312 0.377212 0.000103 968.700000 977.520000 974.334533 291.962232 1086.130000 1067.170000 1077.782267 313.731162 7945.170000 7955.310000 7947.883200 530.058908
632 0.268456 0.332116 0.296266 0.000131 0.471786 0.466790 0.470295 0.000045 0.359954 0.392719 0.374579 0.000044 0.272023 0.332308 0.298402 0.000286 0.264888 0.331924 0.294131 0.000305 0.463208 0.457458 0.461978 0.000088 0.480364 0.476121 0.478611 0.000091 0.358056 0.388625 0.372011 0.000096 0.361852 0.396813 0.377147 0.000102 968.240000 985.130000 974.378767 294.124941 1084.830000 1068.590000 1077.992600 317.055653 7946.930000 7946.280000 7947.628633 536.568678
633 0.268334 0.332462 0.296393 0.000133 0.471732 0.468183 0.470325 0.000044 0.359863 0.393537 0.374662 0.000046 0.271566 0.331863 0.298618 0.000290 0.265103 0.333062 0.294168 0.000310 0.463201 0.459507 0.462106 0.000086 0.480262 0.476859 0.478544 0.000092 0.357802 0.389303 0.372188 0.000097 0.361924 0.397770 0.377137 0.000104 968.080000 977.140000 974.227733 296.505783 1085.730000 1068.620000 1078.133733 317.370938 7946.190000 7954.240000 7947.638533 547.109508
634 0.268658 0.333150 0.296383 0.000131 0.472154 0.469707 0.470280 0.000044 0.360231 0.394600 0.374637 0.000045 0.271558 0.332940 0.298616 0.000288 0.265757 0.333359 0.294150 0.000312 0.464190 0.460994 0.462033 0.000087 0.480118 0.478419 0.478528 0.000092 0.358242 0.390565 0.372154 0.000096 0.362219 0.398636 0.377120 0.000104 966.790000 979.060000 974.081467 300.097741 1085.170000 1065.380000 1078.322667 320.107998 7948.040000 7955.560000 7947.595867 558.125633
635 0.268215 0.334287 0.296476 0.000133 0.472451 0.469086 0.470288 0.000045 0.360121 0.394946 0.374692 0.000045 0.271312 0.336925 0.298838 0.000291 0.265118 0.331648 0.294114 0.000314 0.462532 0.459532 0.461995 0.000086 0.482370 0.478640 0.478582 0.000092 0.357361 0.392098 0.372259 0.000098 0.362881 0.397794 0.377125 0.000103 968.720000 978.210000 973.940767 306.457231 1086.280000 1067.180000 1078.401267 325.271040 7945.000000 7954.610000 7947.657967 571.213762
636 0.268649 0.332911 0.296487 0.000133 0.472982 0.466680 0.470273 0.000045 0.360599 0.393107 0.374691 0.000045 0.271900 0.334374 0.298819 0.000295 0.265399 0.331449 0.294155 0.000312 0.463743 0.458691 0.462001 0.000086 0.482221 0.474669 0.478545 0.000092 0.358229 0.390317 0.372251 0.000099 0.362969 0.395898 0.377130 0.000103 966.360000 977.830000 973.567133 310.267369 1087.290000 1068.650000 1078.344467 328.741710 7946.350000 7953.520000 7948.088400 583.844438
637 0.268119 0.332767 0.296552 0.000134 0.472531 0.468411 0.470357 0.000044 0.360105 0.393807 0.374764 0.000046 0.270890 0.331488 0.298916 0.000301 0.265349 0.334046 0.294189 0.000315 0.463634 0.460753 0.462061 0.000087 0.481428 0.476070 0.478653 0.000091 0.357625 0.389657 0.372331 0.000100 0.362585 0.397956 0.377198 0.000104 967.600000 978.460000 973.306300 316.597740 1084.780000 1067.040000 1078.375000 334.885939 7947.620000 7954.500000 7948.318700 594.043385
638 0.267996 0.332722 0.296584 0.000137 0.472213 0.467387 0.470338 0.000045 0.359894 0.393321 0.374773 0.000046 0.270285 0.334950 0.298881 0.000307 0.265707 0.330494 0.294288 0.000320 0.464186 0.458050 0.461978 0.000087 0.480239 0.476724 0.478697 0.000093 0.357540 0.390345 0.372275 0.000102 0.362247 0.396297 0.377272 0.000106 970.200000 980.210000 973.064367 312.314962 1085.630000 1068.540000 1078.604867 336.411900 7944.170000 7951.250000 7948.330767 595.624602
639 0.267917 0.334846 0.296526 0.000138 0.472350 0.467296 0.470233 0.000045 0.359911 0.394449 0.374695 0.000047 0.271658 0.338239 0.298754 0.000309 0.264174 0.331453 0.294299 0.000321 0.464160 0.458728 0.461915 0.000088 0.480539 0.475864 0.478552 0.000093 0.358284 0.392459 0.372176 0.000102 0.361539 0.396438 0.377213 0.000106 966.130000 979.930000 972.993933 311.243040 1087.640000 1069.940000 1078.906200 336.742591 7946.230000 7950.130000 7948.099867 595.278180
640 0.267519 0.334145 0.296490 0.000136 0.471786 0.467388 0.470258 0.000045 0.359440 0.394104 0.374686 0.000046 0.270451 0.338869 0.298730 0.000309 0.264588 0.329421 0.294251 0.000318 0.464547 0.459215 0.461890 0.000088 0.479026 0.475562 0.478625 0.000092 0.357794 0.393024 0.372152 0.000102 0.361085 0.395184 0.377220 0.000105 968.130000 978.440000 972.806000 312.459630 1086.430000 1068.390000 1079.147067 334.407598 7945.440000 7953.170000 7948.046933 589.195452
641 0.267155 0.333714 0.296333 0.000136 0.472336 0.468237 0.470245 0.000044 0.359487 0.394249 0.374593 0.000046 0.269868 0.336050 0.298597 0.000306 0.264442 0.331378 0.294069 0.000317 0.464640 0.459245 0.461926 0.000088 0.480032 0.477229 0.478565 0.000092 0.357515 0.391488 0.372095 0.000101 0.361458 0.397011 0.377092 0.000106 969.490000 984.110000 972.604600 316.722357 1087.620000 1065.020000 1079.130600 330.751655 7942.890000 7950.870000 7948.264800 587.474787
642 0.268040 0.333575 0.296268 0.000137 0.471332 0.467760 0.470283 0.000044 0.359521 0.393958 0.374575 0.000047 0.269948 0.333897 0.298432 0.000303 0.266131 0.333253 0.294102 0.000322 0.462664 0.460244 0.461922 0.000087 0.479999 0.475275 0.478645 0.000092 0.356670 0.390753 0.372003 0.000101 0.362372 0.397163 0.377146 0.000107 967.880000 978.880000 972.540600 315.751214 1086.990000 1071.880000 1079.210000 320.777381 7945.130000 7949.240000 7948.249400 578.131722
643 0.267737 0.333690 0.296163 0.000139 0.473301 0.467885 0.470325 0.000044 0.360241 0.394078 0.374536 0.000047 0.271259 0.335365 0.298448 0.000308 0.264216 0.332014 0.293878 0.000319 0.463708 0.460545 0.461959 0.000088 0.482893 0.475226 0.478691 0.000092 0.357861 0.391696 0.372028 0.000103 0.362621 0.396459 0.377044 0.000104 970.880000 979.620000 972.405200 316.426868 1088.470000 1068.310000 1079.276333 325.537271 7940.650000 7952.070000 7948.318467 577.702296
644 0.267530 0.333775 0.296088 0.000138 0.471907 0.468238 0.470267 0.000044 0.359499 0.394284 0.374468 0.000047 0.270111 0.334291 0.298322 0.000304 0.264949 0.333260 0.293853 0.000314 0.463784 0.459822 0.461901 0.000088 0.480029 0.476654 0.478632 0.000092 0.357264 0.390780 0.371933 0.000101 0.361735 0.397788 0.377004 0.000104 970.330000 980.610000 972.443500 323.858108 1085.030000 1068.470000 1079.310933 328.940253 7944.640000 7950.920000 7948.245567 586.201995
645 0.267757 0.333333 0.296052 0.000138 0.472238 0.467424 0.470254 0.000045 0.359773 0.393674 0.374443 0.000046 0.271632 0.333098 0.298368 0.000299 0.263882 0.333567 0.293735 0.000314 0.463927 0.459860 0.461855 0.000088 0.480549 0.474988 0.478653 0.000092 0.358164 0.390141 0.371937 0.000099 0.361382 0.397207 0.376948 0.000103 970.430000 982.740000 972.398500 329.649713 1087.280000 1070.780000 1079.512433 320.478231 7942.290000 7946.480000 7948.089067 580.895492
646 0.267926 0.333879 0.295859 0.000134 0.472521 0.466767 0.470237 0.000045 0.359994 0.393679 0.374329 0.000045 0.271246 0.336098 0.298132 0.000297 0.264607 0.331660 0.293585 0.000308 0.462999 0.457599 0.461853 0.000088 0.482044 0.475935 0.478621 0.000092 0.357535 0.390774 0.371806 0.000098 0.362453 0.396584 0.376851 0.000103 968.890000 976.340000 972.460633 330.744209 1084.400000 1071.740000 1079.729767 313.951266 7946.710000 7951.920000 7947.809600 579.461511
647 0.267596 0.333119 0.295895 0.000133 0.471576 0.468471 0.470241 0.000044 0.359387 0.394028 0.374351 0.000045 0.270184 0.333659 0.298094 0.000294 0.265007 0.332580 0.293696 0.000306 0.463892 0.458751 0.461859 0.000088 0.479259 0.478192 0.478624 0.000092 0.357353 0.389950 0.371788 0.000097 0.361421 0.398105 0.376914 0.000103 967.850000 978.440000 972.567667 327.791657 1085.790000 1069.330000 1079.865333 305.693500 7946.360000 7952.230000 7947.567000 563.280079
648 0.267969 0.332990 0.296067 0.000135 0.471300 0.467234 0.470246 0.000044 0.359468 0.393400 0.374447 0.000046 0.271146 0.335235 0.298228 0.000297 0.264793 0.330744 0.293905 0.000308 0.464003 0.458576 0.461887 0.000087 0.478597 0.475892 0.478604 0.000092 0.357931 0.390738 0.371875 0.000098 0.361005 0.396061 0.377020 0.000104 969.030000 978.990000 972.838967 328.296712 1086.740000 1070.640000 1079.763300 305.670736 7944.230000 7950.370000 7947.397733 558.059878
649 0.267961 0.332466 0.296027 0.000133 0.472165 0.468200 0.470270 0.000044 0.359853 0.393546 0.374436 0.000046 0.270402 0.333752 0.298169 0.000297 0.265521 0.331180 0.293885 0.000308 0.463453 0.459012 0.461924 0.000087 0.480877 0.477389 0.478615 0.000091 0.357275 0.390119 0.371859 0.000098 0.362431 0.396974 0.377013 0.000104 967.850000 978.730000 972.910167 324.155202 1088.580000 1070.670000 1079.683633 304.386840 7943.570000 7950.600000 7947.406200 558.323692
650 0.267513 0.332835 0.296107 0.000133 0.472230 0.468005 0.470199 0.000044 0.359636 0.393662 0.374448 0.000046 0.271178 0.332724 0.298378 0.000296 0.263848 0.332946 0.293835 0.000308 0.463237 0.460776 0.461908 0.000086 0.481223 0.475235 0.478491 0.000094 0.357605 0.390347 0.371967 0.000099 0.361666 0.396976 0.376930 0.000105 968.730000 978.340000 972.859267 327.651913 1086.120000 1071.090000 1079.573367 308.892746 7945.150000 7950.570000 7947.567367 564.389150
651 0.267569 0.332946 0.296090 0.000135 0.472116 0.466571 0.470136 0.000045 0.359616 0.393077 0.374411 0.000046 0.270963 0.337359 0.298284 0.000300 0.264176 0.328533 0.293895 0.000312 0.462387 0.457608 0.461820 0.000087 0.481846 0.475534 0.478452 0.000095 0.357104 0.391471 0.371875 0.000100 0.362127 0.394683 0.376946 0.000104 967.790000 975.920000 973.134333 327.295188 1087.270000 1069.420000 1079.432933 308.415917 7944.940000 7954.660000 7947.432733 564.114270
652 0.266951 0.332617 0.296025 0.000136 0.472317 0.468697 0.470191 0.000045 0.359366 0.393853 0.374399 0.000046 0.269736 0.332560 0.298087 0.000298 0.264166 0.332673 0.293962 0.000315 0.463879 0.460238 0.461935 0.000087 0.480754 0.477155 0.478446 0.000095 0.357101 0.390015 0.371819 0.000100 0.361630 0.397690 0.376980 0.000106 967.670000 973.930000 973.225033 325.470638 1084.380000 1072.830000 1079.277600 308.135140 7947.950000 7953.240000 7947.497367 557.219408
653 0.267780 0.334322 0.296087 0.000139 0.471665 0.468578 0.470133 0.000045 0.359528 0.394737 0.374408 0.000047 0.271009 0.335416 0.298244 0.000301 0.264550 0.333228 0.293930 0.000317 0.463226 0.460048 0.461822 0.000087 0.480104 0.477108 0.478445 0.000095 0.357507 0.391501 0.371854 0.000101 0.361549 0.397974 0.376962 0.000106 970.650000 978.500000 973.412133 322.242907 1084.880000 1068.420000 1078.885200 310.637200 7944.470000 7953.080000 7947.702667 560.052359
654 0.267464 0.333773 0.295840 0.000138 0.472161 0.468476 0.470183 0.000046 0.359578 0.394389 0.374294 0.000047 0.271541 0.335350 0.298062 0.000296 0.263388 0.332196 0.293618 0.000314 0.464532 0.459611 0.461869 0.000089 0.479791 0.477341 0.478497 0.000095 0.358387 0.391267 0.371775 0.000099 0.360769 0.397511 0.376814 0.000104 971.430000 978.970000 973.218167 307.411931 1084.410000 1071.160000 1078.843567 311.064925 7944.160000 7949.870000 7947.938267 542.555322
655 0.266907 0.332247 0.295677 0.000136 0.472233 0.468622 0.470125 0.000045 0.359303 0.393616 0.374179 0.000046 0.270020 0.334409 0.297770 0.000290 0.263793 0.330086 0.293584 0.000311 0.464754 0.460050 0.461787 0.000087 0.479711 0.477194 0.478464 0.000093 0.357650 0.390948 0.371577 0.000098 0.360956 0.396285 0.376780 0.000103 971.730000 982.720000 972.975800 304.276513 1082.090000 1069.660000 1078.712700 309.766288 7946.180000 7947.620000 7948.311500 540.453374
656 0.267014 0.332323 0.295616 0.000135 0.472271 0.468137 0.470034 0.000045 0.359380 0.393439 0.374104 0.000046 0.271577 0.332155 0.297770 0.000284 0.262451 0.332491 0.293463 0.000314 0.463752 0.459988 0.461612 0.000089 0.480790 0.476287 0.478455 0.000092 0.358056 0.389680 0.371499 0.000096 0.360704 0.397199 0.376709 0.000104 970.520000 978.460000 973.132700 301.028599 1083.180000 1070.150000 1078.657000 306.936333 7946.300000 7951.390000 7948.210300 538.530775
657 0.267321 0.332314 0.295464 0.000134 0.471782 0.467785 0.470128 0.000044 0.359328 0.393276 0.374063 0.000046 0.269724 0.333564 0.297653 0.000284 0.264918 0.331064 0.293274 0.000312 0.462215 0.459987 0.461646 0.000088 0.481348 0.475582 0.478610 0.000091 0.356345 0.390454 0.371450 0.000096 0.362311 0.396097 0.376675 0.000105 969.690000 976.860000 972.918467 297.334900 1084.760000 1070.560000 1078.455200 307.186095 7945.550000 7952.580000 7948.626333 535.528154
658 0.267027 0.332726 0.295552 0.000135 0.472478 0.467516 0.470058 0.000046 0.359480 0.393382 0.374080 0.000046 0.269375 0.334950 0.297856 0.000290 0.264679 0.330502 0.293249 0.000312 0.465216 0.459352 0.461572 0.000092 0.479741 0.475680 0.478544 0.000092 0.357503 0.390931 0.371528 0.000098 0.361457 0.395832 0.376632 0.000104 968.780000 978.760000 972.741900 294.324031 1085.290000 1072.030000 1078.222600 316.205882 7945.930000 7949.210000 7949.035500 551.697945
659 0.266932 0.332608 0.295557 0.000137 0.471894 0.467044 0.470011 0.000046 0.359164 0.393104 0.374061 0.000047 0.269868 0.331315 0.297796 0.000288 0.263995 0.333900 0.293319 0.000314 0.463155 0.459265 0.461460 0.000092 0.480633 0.474823 0.478562 0.000092 0.356847 0.388892 0.371445 0.000097 0.361482 0.397316 0.376678 0.000105 969.060000 979.870000 972.877133 297.264006 1082.010000 1068.160000 1077.825200 316.704583 7948.930000 7951.970000 7949.297667 551.420361
660 0.267210 0.331618 0.295483 0.000137 0.472507 0.467292 0.469961 0.000046 0.359594 0.392671 0.373998 0.000047 0.269778 0.335385 0.297791 0.000287 0.264643 0.327851 0.293176 0.000314 0.465092 0.458545 0.461542 0.000092 0.479921 0.476038 0.478380 0.000091 0.357669 0.390807 0.371479 0.000097 0.361518 0.394535 0.376518 0.000106 969.480000 975.450000 972.958200 300.740925 1082.160000 1068.540000 1077.588967 317.402784 7948.360000 7956.010000 7949.452833 556.456949
661 0.266912 0.332157 0.295346 0.000137 0.472035 0.467186 0.469925 0.000046 0.359217 0.392920 0.373906 0.000047 0.271099 0.329360 0.297875 0.000286 0.262724 0.334954 0.292816 0.000316 0.463486 0.458822 0.461499 0.000092 0.480584 0.475551 0.478350 0.000091 0.357673 0.387618 0.371506 0.000097 0.360761 0.398222 0.376306 0.000106 971.330000 978.240000 973.183500 297.387523 1081.450000 1070.820000 1077.109067 318.612370 7947.220000 7950.940000 7949.707433 551.317152
662 0.266854 0.332512 0.295301 0.000138 0.471619 0.468366 0.469916 0.000045 0.358998 0.393647 0.373878 0.000047 0.269298 0.333278 0.297933 0.000288 0.264410 0.331746 0.292670 0.000313 0.463410 0.460234 0.461447 0.000092 0.479828 0.476499 0.478386 0.000092 0.356649 0.390408 0.371514 0.000097 0.361348 0.396885 0.376242 0.000105 970.190000 978.450000 973.323333 296.035179 1081.590000 1068.680000 1076.840433 318.714773 7948.220000 7952.870000 7949.836233 541.622484
663 0.267273 0.332444 0.295237 0.000135 0.472407 0.466744 0.469902 0.000047 0.359584 0.392879 0.373836 0.000046 0.269858 0.331256 0.297889 0.000285 0.264689 0.333632 0.292585 0.000310 0.462653 0.458217 0.461480 0.000093 0.482162 0.475271 0.478325 0.000094 0.356615 0.388388 0.371505 0.000096 0.362552 0.397370 0.376168 0.000104 970.910000 977.420000 973.423167 300.968726 1081.420000 1067.590000 1076.434600 316.614228 7947.670000 7954.990000 7950.142233 537.704461
664 0.267113 0.332072 0.295264 0.000134 0.471449 0.467847 0.469916 0.000047 0.359064 0.393170 0.373857 0.000046 0.270162 0.332016 0.297961 0.000292 0.264065 0.332128 0.292566 0.000300 0.463136 0.460457 0.461486 0.000093 0.479762 0.475236 0.478346 0.000095 0.357000 0.389814 0.371547 0.000099 0.361128 0.396526 0.376167 0.000101 972.170000 976.100000 973.601133 299.902212 1081.930000 1066.780000 1076.103033 312.957513 7945.900000 7957.120000 7950.295833 534.899835
665 0.266994 0.332703 0.295378 0.000135 0.472461 0.467676 0.469940 0.000046 0.359454 0.393441 0.373931 0.000046 0.268035 0.333652 0.297962 0.000296 0.265952 0.331754 0.292794 0.000295 0.462956 0.460199 0.461397 0.000093 0.481966 0.475152 0.478483 0.000093 0.355750 0.390598 0.371508 0.000099 0.363159 0.396283 0.376354 0.000100 971.280000 978.960000 973.772733 296.451681 1082.800000 1069.780000 1075.747867 307.808429 7945.920000 7951.260000 7950.479400 528.540007
666 0.266336 0.332697 0.295358 0.000138 0.470831 0.467358 0.469968 0.000046 0.358359 0.393295 0.373932 0.000047 0.269495 0.334738 0.297722 0.000302 0.263177 0.330657 0.292994 0.000296 0.462608 0.459192 0.461453 0.000092 0.479053 0.475524 0.478482 0.000095 0.356396 0.390742 0.371401 0.000102 0.360321 0.395847 0.376463 0.000100 971.060000 977.010000 973.930800 289.841710 1080.520000 1067.780000 1075.519467 307.474048 7948.420000 7955.210000 7950.549733 518.997578
667 0.266716 0.332966 0.295188 0.000138 0.471622 0.467889 0.469939 0.000046 0.358924 0.393681 0.373826 0.000047 0.272379 0.336138 0.297372 0.000298 0.261054 0.329794 0.293005 0.000303 0.462134 0.459439 0.461455 0.000092 0.481110 0.476338 0.478424 0.000094 0.357769 0.391623 0.371209 0.000100 0.360079 0.395739 0.376443 0.000102 967.710000 980.340000 974.144833 287.486960 1080.180000 1067.460000 1075.495167 307.719645 7952.110000 7952.200000 7950.360000 521.121081
668 0.266457 0.331411 0.295078 0.000138 0.472513 0.468622 0.469897 0.000047 0.359183 0.393156 0.373747 0.000047 0.269064 0.332035 0.297202 0.000300 0.263851 0.330787 0.292955 0.000303 0.463554 0.461036 0.461400 0.000093 0.481473 0.476208 0.478394 0.000094 0.356584 0.390086 0.371091 0.000101 0.361781 0.396226 0.376403 0.000101 971.250000 979.080000 974.205033 285.884736 1081.400000 1063.680000 1075.292733 303.247369 7947.350000 7957.240000 7950.502233 516.528320
669 0.266612 0.332298 0.294938 0.000137 0.473050 0.467629 0.469930 0.000046 0.359509 0.393197 0.373684 0.000047 0.268616 0.334870 0.296949 0.000298 0.264608 0.329726 0.292927 0.000305 0.462920 0.460124 0.461437 0.000093 0.483180 0.475133 0.478424 0.000094 0.356053 0.391234 0.370968 0.000099 0.362965 0.395159 0.376400 0.000102 972.670000 980.250000 974.207300 284.359099 1081.930000 1067.970000 1075.063400 304.962425 7945.400000 7951.780000 7950.729300 515.057881
670 0.266809 0.333109 0.294925 0.000134 0.472528 0.467585 0.469916 0.000046 0.359382 0.393623 0.373671 0.000047 0.269078 0.333889 0.296778 0.000292 0.264540 0.332328 0.293073 0.000303 0.463967 0.459654 0.461393 0.000091 0.481089 0.475517 0.478439 0.000094 0.356778 0.390483 0.370855 0.000099 0.361987 0.396763 0.376488 0.000102 969.320000 980.710000 974.388767 283.654891 1080.840000 1062.560000 1075.046600 301.483499 7949.840000 7956.730000 7950.564633 523.665942
671 0.267034 0.332308 0.294881 0.000134 0.471672 0.468297 0.469875 0.000047 0.359121 0.393503 0.373628 0.000046 0.267698 0.332332 0.296609 0.000293 0.266369 0.332283 0.293153 0.000302 0.464033 0.461031 0.461312 0.000093 0.479311 0.475564 0.478438 0.000093 0.356049 0.390247 0.370725 0.000099 0.362193 0.396759 0.376531 0.000102 968.970000 983.200000 974.407533 282.239950 1081.800000 1067.310000 1074.947433 299.420842 7949.230000 7949.490000 7950.645033 538.023205
672 0.267409 0.331850 0.295141 0.000132 0.472522 0.468726 0.469869 0.000046 0.359710 0.393444 0.373769 0.000046 0.268928 0.332557 0.296796 0.000289 0.265889 0.331143 0.293486 0.000307 0.463751 0.461097 0.461295 0.000092 0.481294 0.476355 0.478444 0.000093 0.356598 0.390400 0.370820 0.000098 0.362821 0.396489 0.376717 0.000103 971.010000 983.300000 974.503767 284.800368 1079.880000 1063.640000 1074.641533 303.025767 7949.110000 7953.060000 7950.854700 553.837359
673 0.267065 0.332510 0.295200 0.000133 0.471570 0.466467 0.469789 0.000047 0.359093 0.392790 0.373765 0.000046 0.270294 0.331962 0.297015 0.000290 0.263837 0.333057 0.293385 0.000310 0.463200 0.459628 0.461245 0.000094 0.479941 0.473306 0.478333 0.000092 0.357101 0.389412 0.370918 0.000098 0.361084 0.396169 0.376611 0.000103 971.910000 979.710000 974.525033 286.746163 1081.400000 1066.120000 1074.300233 305.433224 7946.690000 7954.170000 7951.174733 564.697817
674 0.267763 0.332464 0.295225 0.000134 0.470917 0.467401 0.469795 0.000047 0.359183 0.393186 0.373781 0.000046 0.269914 0.332485 0.297114 0.000287 0.265613 0.332444 0.293335 0.000309 0.463374 0.459229 0.461233 0.000094 0.478460 0.475573 0.478357 0.000093 0.356971 0.389520 0.370968 0.000096 0.361394 0.396852 0.376595 0.000103 973.260000 983.110000 974.600167 287.463214 1081.060000 1063.800000 1074.416567 300.729554 7945.680000 7953.090000 7950.983267 567.526651
675 0.267647 0.332831 0.295175 0.000133 0.472430 0.469027 0.469796 0.000047 0.359799 0.394119 0.373754 0.000046 0.269833 0.332396 0.297007 0.000288 0.265461 0.333266 0.293342 0.000308 0.463952 0.460905 0.461248 0.000094 0.480908 0.477149 0.478344 0.000091 0.357187 0.390225 0.370915 0.000097 0.362412 0.398013 0.376593 0.000102 973.720000 982.740000 974.828567 290.953516 1081.440000 1065.440000 1074.343367 301.580129 7944.840000 7951.820000 7950.828067 578.998946
676 0.267854 0.332689 0.295227 0.000133 0.471036 0.467793 0.469829 0.000046 0.359286 0.393486 0.373798 0.000046 0.270825 0.333794 0.297117 0.000290 0.264882 0.331583 0.293338 0.000309 0.462863 0.459547 0.461320 0.000091 0.479208 0.476040 0.478339 0.000093 0.357242 0.390383 0.371008 0.000098 0.361329 0.396589 0.376588 0.000103 973.150000 982.520000 975.023800 291.240808 1080.580000 1065.110000 1074.102800 305.389703 7946.270000 7952.370000 7950.873400 588.694665
677 0.267288 0.332238 0.295356 0.000133 0.471735 0.467799 0.469785 0.000047 0.359289 0.393240 0.373849 0.000046 0.269384 0.333938 0.297176 0.000291 0.265191 0.330538 0.293536 0.000311 0.462787 0.460077 0.461314 0.000092 0.480682 0.475521 0.478257 0.000095 0.356416 0.390701 0.371038 0.000098 0.362162 0.395780 0.376660 0.000104 972.180000 981.450000 975.381933 289.684129 1080.800000 1063.940000 1073.948400 307.445239 7947.020000 7954.610000 7950.669667 585.648121
678 0.267201 0.332303 0.295330 0.000135 0.471413 0.466643 0.469721 0.000046 0.359096 0.392756 0.373806 0.000047 0.270919 0.332026 0.297160 0.000292 0.263482 0.332581 0.293500 0.000309 0.462197 0.457876 0.461296 0.000092 0.480629 0.475411 0.478146 0.000093 0.356994 0.388659 0.371021 0.000098 0.361199 0.396854 0.376591 0.000103 972.990000 982.420000 975.572833 288.270491 1080.040000 1066.290000 1073.764067 306.291004 7946.970000 7951.290000 7950.663100 587.004793
679 0.267538 0.333278 0.295391 0.000134 0.471817 0.467759 0.469834 0.000047 0.359464 0.393795 0.373891 0.000046 0.270821 0.332453 0.297331 0.000290 0.264256 0.334104 0.293452 0.000308 0.462553 0.459617 0.461402 0.000093 0.481082 0.475900 0.478266 0.000094 0.357101 0.389677 0.371163 0.000097 0.361827 0.397912 0.376618 0.000102 972.080000 980.680000 975.749267 286.389903 1081.720000 1064.100000 1073.561800 299.503416 7946.200000 7955.220000 7950.688933 562.661271
680 0.267613 0.332189 0.295504 0.000133 0.470953 0.468230 0.469703 0.000047 0.359116 0.393407 0.373894 0.000046 0.268489 0.334197 0.297372 0.000290 0.266736 0.330180 0.293635 0.000307 0.463283 0.459313 0.461399 0.000094 0.478622 0.477148 0.478008 0.000092 0.356146 0.390499 0.371184 0.000098 0.362085 0.396316 0.376603 0.000103 972.360000 981.890000 975.840633 278.218891 1078.960000 1063.700000 1073.503733 296.115739 7948.680000 7954.410000 7950.655633 544.757207
681 0.267582 0.332745 0.295529 0.000133 0.470742 0.466516 0.469754 0.000047 0.359004 0.392942 0.373930 0.000046 0.268378 0.334452 0.297369 0.000292 0.266785 0.331038 0.293688 0.000305 0.461544 0.456879 0.461415 0.000092 0.479940 0.476152 0.478094 0.000094 0.355303 0.389544 0.371189 0.000100 0.362704 0.396339 0.376671 0.000102 974.220000 983.530000 976.009000 276.927475 1080.950000 1065.210000 1073.339867 289.554390 7944.830000 7951.260000 7950.651133 537.665085
682 0.267757 0.332656 0.295477 0.000133 0.470605 0.467134 0.469693 0.000047 0.359039 0.393171 0.373874 0.000046 0.270256 0.333033 0.297298 0.000288 0.265258 0.332280 0.293656 0.000304 0.460056 0.457963 0.461317 0.000093 0.481154 0.476305 0.478069 0.000095 0.355666 0.389252 0.371107 0.000099 0.362411 0.397091 0.376642 0.000103 975.970000 981.850000 976.195267 278.333559 1078.710000 1066.080000 1073.279433 285.643530 7945.320000 7952.070000 7950.525300 532.899126
683 0.266880 0.332826 0.295442 0.000134 0.472926 0.466867 0.469604 0.000047 0.359601 0.393145 0.373815 0.000046 0.268412 0.333045 0.297199 0.000290 0.265347 0.332607 0.293684 0.000305 0.465143 0.458803 0.461214 0.000095 0.480709 0.474931 0.477994 0.000095 0.356941 0.389636 0.371006 0.000100 0.362260 0.396653 0.376624 0.000101 975.930000 985.180000 976.286333 282.564941 1081.040000 1063.750000 1073.126233 290.381545 7943.030000 7951.070000 7950.587433 537.501852
684 0.267218 0.332346 0.295395 0.000135 0.470851 0.466164 0.469579 0.000047 0.358853 0.392564 0.373778 0.000047 0.269962 0.332578 0.297198 0.000295 0.264473 0.332113 0.293591 0.000310 0.461766 0.457817 0.461141 0.000097 0.479936 0.474511 0.478017 0.000093 0.356274 0.388936 0.370972 0.000102 0.361432 0.396192 0.376583 0.000104 975.440000 983.310000 976.552867 283.740428 1081.320000 1061.020000 1072.979500 293.982077 7943.240000 7955.670000 7950.467633 546.421784
685 0.267463 0.333416 0.295385 0.000138 0.471792 0.466943 0.469545 0.000047 0.359411 0.393503 0.373757 0.000047 0.269891 0.335283 0.297177 0.000299 0.265034 0.331550 0.293593 0.000313 0.463647 0.458164 0.461051 0.000096 0.479936 0.475722 0.478039 0.000094 0.357081 0.390580 0.370920 0.000102 0.361740 0.396427 0.376594 0.000104 973.200000 978.080000 976.712967 287.221309 1080.580000 1065.850000 1072.897233 297.323563 7946.220000 7956.070000 7950.389800 547.841758
686 0.267609 0.332897 0.295371 0.000136 0.471223 0.467592 0.469548 0.000047 0.359235 0.393510 0.373751 0.000047 0.269399 0.334984 0.297108 0.000300 0.265819 0.330810 0.293634 0.000315 0.462664 0.459663 0.460999 0.000097 0.479783 0.475521 0.478097 0.000094 0.356368 0.391089 0.370859 0.000102 0.362103 0.395930 0.376643 0.000105 974.640000 983.360000 977.032300 297.072962 1081.230000 1063.870000 1072.862600 302.879173 7944.130000 7952.770000 7950.105100 569.191829
687 0.267556 0.332978 0.295307 0.000135 0.471767 0.467114 0.469663 0.000047 0.359451 0.393340 0.373767 0.000046 0.269522 0.335076 0.297077 0.000297 0.265589 0.330881 0.293537 0.000311 0.462349 0.459332 0.461002 0.000096 0.481185 0.474897 0.478324 0.000092 0.356294 0.390991 0.370843 0.000101 0.362608 0.395688 0.376691 0.000105 973.460000 985.870000 977.256033 296.733417 1079.620000 1060.950000 1072.895433 300.201897 7946.920000 7953.180000 7949.848533 563.606065
688 0.267558 0.333442 0.295349 0.000133 0.471808 0.467054 0.469706 0.000046 0.359471 0.393567 0.373810 0.000046 0.269252 0.334870 0.297180 0.000294 0.265865 0.332012 0.293519 0.000313 0.463146 0.459624 0.460982 0.000095 0.480471 0.474485 0.478430 0.000091 0.356504 0.391010 0.370891 0.000099 0.362438 0.396125 0.376729 0.000106 974.000000 982.300000 977.523567 302.471312 1081.650000 1060.450000 1072.847400 308.990999 7944.350000 7957.250000 7949.629033 577.051916
689 0.267401 0.332331 0.295468 0.000132 0.470847 0.467750 0.469682 0.000047 0.358951 0.393269 0.373864 0.000046 0.271345 0.332239 0.297289 0.000294 0.263457 0.332422 0.293647 0.000311 0.461471 0.460317 0.461045 0.000095 0.480222 0.475183 0.478319 0.000093 0.356902 0.389874 0.370979 0.000099 0.361001 0.396664 0.376749 0.000105 975.870000 983.410000 977.741300 298.469737 1080.820000 1059.820000 1072.877367 313.412837 7943.310000 7956.770000 7949.381333 573.107229
690 0.267504 0.332774 0.295507 0.000134 0.471688 0.468127 0.469716 0.000047 0.359387 0.393683 0.373901 0.000046 0.270051 0.333724 0.297309 0.000295 0.264956 0.331824 0.293706 0.000313 0.462806 0.459274 0.461038 0.000095 0.480570 0.476980 0.478394 0.000094 0.356791 0.390222 0.370987 0.000101 0.361983 0.397144 0.376815 0.000106 976.310000 982.110000 978.019800 300.815096 1079.240000 1063.180000 1072.937867 316.388810 7944.450000 7954.710000 7949.042333 571.688272
691 0.267803 0.332575 0.295497 0.000135 0.471684 0.467529 0.469632 0.000047 0.359549 0.393304 0.373858 0.000046 0.270022 0.336012 0.297402 0.000297 0.265584 0.329138 0.293591 0.000313 0.463255 0.458844 0.460925 0.000093 0.480112 0.476213 0.478340 0.000093 0.356977 0.391286 0.370988 0.000101 0.362122 0.395321 0.376728 0.000105 975.420000 982.610000 978.142233 301.291036 1079.510000 1060.580000 1072.971867 323.324121 7945.070000 7956.810000 7948.885900 576.814535
692 0.267071 0.332571 0.295324 0.000133 0.471363 0.467084 0.469672 0.000046 0.359002 0.393102 0.373781 0.000045 0.268485 0.332765 0.297314 0.000296 0.265656 0.332377 0.293334 0.000305 0.461674 0.458630 0.460978 0.000093 0.481052 0.475538 0.478367 0.000092 0.355420 0.389404 0.370963 0.000102 0.362584 0.396799 0.376599 0.000103 975.850000 983.280000 978.289333 303.022044 1079.070000 1062.010000 1072.880867 326.929094 7945.080000 7954.710000 7948.829800 571.569732
693 0.267479 0.332185 0.295340 0.000134 0.471893 0.467215 0.469753 0.000046 0.359466 0.392949 0.373826 0.000045 0.270335 0.333079 0.297281 0.000297 0.264624 0.331291 0.293399 0.000309 0.462830 0.457557 0.461058 0.000094 0.480957 0.476874 0.478447 0.000093 0.356958 0.389094 0.370980 0.000102 0.361973 0.396803 0.376671 0.000103 975.590000 983.710000 978.509233 305.445478 1079.510000 1063.790000 1072.706033 330.979954 7944.900000 7952.500000 7948.784733 570.623631
694 0.267281 0.332935 0.295395 0.000133 0.471608 0.466862 0.469722 0.000046 0.359228 0.393202 0.373842 0.000045 0.270160 0.333575 0.297407 0.000292 0.264403 0.332295 0.293384 0.000308 0.462507 0.458211 0.460995 0.000093 0.480708 0.475513 0.478448 0.000093 0.356716 0.389661 0.371022 0.000100 0.361740 0.396743 0.376662 0.000103 974.350000 983.880000 978.750800 306.929344 1080.180000 1059.230000 1072.493800 338.197937 7945.470000 7956.890000 7948.755400 567.908903
695 0.267770 0.332843 0.295399 0.000133 0.471765 0.466824 0.469747 0.000047 0.359568 0.393135 0.373856 0.000045 0.270728 0.333697 0.297452 0.000291 0.264812 0.331990 0.293346 0.000307 0.463456 0.459393 0.461086 0.000093 0.480073 0.474255 0.478409 0.000092 0.357456 0.390260 0.371087 0.000099 0.361680 0.396009 0.376624 0.000103 974.070000 985.400000 978.959900 305.146553 1082.270000 1063.910000 1072.326933 337.273644 7943.660000 7950.690000 7948.713167 564.167630
696 0.267712 0.332385 0.295447 0.000132 0.471448 0.468197 0.469826 0.000046 0.359393 0.393500 0.373918 0.000045 0.270146 0.334506 0.297493 0.000291 0.265277 0.330264 0.293401 0.000307 0.462593 0.460337 0.461157 0.000093 0.480303 0.476057 0.478496 0.000093 0.356747 0.391130 0.371142 0.000098 0.362039 0.395871 0.376694 0.000104 973.550000 981.380000 978.972533 304.089494 1082.110000 1063.310000 1072.110933 342.484646 7944.340000 7955.310000 7948.916533 575.386263
697 0.267511 0.331641 0.295496 0.000131 0.471022 0.466840 0.469784 0.000047 0.359091 0.392481 0.373925 0.000045 0.270943 0.330067 0.297410 0.000288 0.264080 0.333216 0.293581 0.000308 0.462297 0.458378 0.461145 0.000093 0.479746 0.475302 0.478422 0.000094 0.357052 0.387807 0.371091 0.000098 0.361130 0.397155 0.376760 0.000103 973.730000 982.490000 978.892767 307.090741 1084.910000 1065.290000 1071.901000 342.214290 7941.360000 7952.220000 7949.206233 586.676777
698 0.267761 0.332776 0.295673 0.000133 0.470706 0.467538 0.469837 0.000046 0.359087 0.393419 0.374047 0.000047 0.269118 0.334362 0.297768 0.000296 0.266405 0.331190 0.293577 0.000305 0.462284 0.458215 0.461301 0.000094 0.479128 0.476860 0.478373 0.000093 0.356043 0.390096 0.371358 0.000102 0.362130 0.396741 0.376735 0.000103 975.620000 983.000000 978.684633 308.219384 1082.100000 1062.390000 1071.930833 342.595674 7942.280000 7954.610000 7949.384533 591.574101
699 0.267655 0.332543 0.295688 0.000132 0.470811 0.467067 0.469835 0.000047 0.359075 0.393079 0.374054 0.000046 0.269191 0.330786 0.297832 0.000297 0.266118 0.334300 0.293543 0.000303 0.462202 0.458753 0.461202 0.000093 0.479420 0.475380 0.478468 0.000094 0.356046 0.388371 0.371348 0.000101 0.362104 0.397786 0.376760 0.000102 972.490000 983.860000 978.482667 308.284048 1081.180000 1062.160000 1072.095633 343.816792 7946.330000 7953.980000 7949.421700 590.943031
700 0.268418 0.332890 0.295724 0.000132 0.471717 0.466728 0.469802 0.000047 0.359902 0.393117 0.374059 0.000045 0.271488 0.334499 0.297905 0.000297 0.265348 0.331280 0.293544 0.000305 0.463090 0.457664 0.461185 0.000094 0.480344 0.475791 0.478419 0.000095 0.357709 0.389924 0.371381 0.000100 0.362096 0.396310 0.376738 0.000102 973.450000 983.530000 978.228567 304.375622 1078.050000 1062.940000 1072.176367 342.954799 7948.500000 7953.530000 7949.595067 590.298430
701 0.267642 0.332673 0.295700 0.000132 0.471490 0.467972 0.469742 0.000048 0.359374 0.393558 0.374019 0.000046 0.270154 0.334633 0.297875 0.000297 0.265131 0.330713 0.293525 0.000302 0.462823 0.459267 0.461159 0.000096 0.480158 0.476678 0.478326 0.000095 0.356855 0.390718 0.371353 0.000100 0.361893 0.396397 0.376686 0.000103 972.520000 986.250000 978.160033 306.262807 1080.910000 1063.710000 1072.282967 341.712731 7946.570000 7950.040000 7949.557000 589.941019
702 0.267692 0.332480 0.295644 0.000132 0.470602 0.467881 0.469708 0.000048 0.359001 0.393410 0.373972 0.000046 0.271237 0.335193 0.297664 0.000291 0.264148 0.329766 0.293623 0.000304 0.461421 0.459070 0.461117 0.000096 0.479782 0.476692 0.478298 0.000094 0.356820 0.390938 0.371218 0.000099 0.361183 0.395883 0.376727 0.000103 973.430000 984.550000 977.746400 304.823824 1079.590000 1064.230000 1072.491200 331.615720 7946.980000 7951.220000 7949.762400 579.493041
703 0.267695 0.332018 0.295760 0.000132 0.470538 0.466970 0.469642 0.000048 0.358974 0.392746 0.374007 0.000046 0.270490 0.332540 0.297790 0.000290 0.264900 0.331495 0.293730 0.000306 0.462531 0.458567 0.461037 0.000096 0.478546 0.475374 0.478247 0.000094 0.356908 0.389252 0.371251 0.000098 0.361041 0.396241 0.376763 0.000104 975.710000 985.700000 978.053200 302.540922 1080.970000 1063.260000 1072.496733 333.224529 7943.320000 7951.040000 7949.450067 575.512361
704 0.267912 0.332437 0.295725 0.000132 0.471431 0.467017 0.469615 0.000049 0.359496 0.392998 0.373975 0.000046 0.268665 0.335083 0.297765 0.000292 0.267158 0.329790 0.293686 0.000307 0.463644 0.458732 0.460996 0.000097 0.479219 0.475303 0.478234 0.000096 0.356406 0.390725 0.371219 0.000099 0.362585 0.395271 0.376732 0.000103 972.720000 982.210000 978.017833 302.841441 1078.350000 1063.930000 1072.401000 328.795257 7948.930000 7953.860000 7949.581167 578.897027
705 0.267640 0.332826 0.295852 0.000131 0.471583 0.468186 0.469556 0.000049 0.359414 0.393738 0.374019 0.000046 0.271294 0.335770 0.297891 0.000296 0.263985 0.329883 0.293814 0.000308 0.462887 0.460129 0.460908 0.000096 0.480278 0.476243 0.478205 0.000095 0.357511 0.391732 0.371249 0.000100 0.361317 0.395745 0.376790 0.000105 972.800000 984.580000 978.093167 306.787781 1078.720000 1061.980000 1072.015967 326.310167 7948.480000 7953.440000 7949.890867 586.064123
706 0.267676 0.332731 0.295988 0.000133 0.471153 0.467012 0.469552 0.000049 0.359241 0.393157 0.374092 0.000046 0.271559 0.333658 0.297974 0.000292 0.263793 0.331803 0.294002 0.000313 0.462089 0.458009 0.460927 0.000098 0.480218 0.476016 0.478176 0.000096 0.357298 0.389616 0.371303 0.000099 0.361184 0.396699 0.376880 0.000106 974.430000 985.190000 977.962600 311.619710 1079.050000 1059.740000 1071.821167 328.309687 7946.520000 7955.070000 7950.216233 586.756083
707 0.268261 0.333797 0.295994 0.000134 0.470619 0.466967 0.469504 0.000049 0.359322 0.393723 0.374073 0.000046 0.272188 0.338758 0.298048 0.000298 0.264335 0.328836 0.293939 0.000315 0.461700 0.457656 0.460945 0.000097 0.479537 0.476277 0.478064 0.000097 0.357468 0.392262 0.371352 0.000100 0.361176 0.395185 0.376795 0.000106 973.800000 981.820000 977.655700 319.298238 1079.920000 1065.010000 1071.857300 327.766439 7946.280000 7953.170000 7950.487000 585.945355
708 0.268370 0.332511 0.296080 0.000134 0.472207 0.466558 0.469666 0.000049 0.360096 0.392832 0.374194 0.000045 0.272013 0.334783 0.298196 0.000298 0.264726 0.330240 0.293965 0.000315 0.463994 0.456983 0.461016 0.000097 0.480420 0.476134 0.478317 0.000096 0.358405 0.389773 0.371465 0.000099 0.361788 0.395892 0.376923 0.000107 971.370000 984.270000 977.614633 322.853109 1078.290000 1060.090000 1071.737667 332.171298 7950.340000 7955.640000 7950.647700 594.627548
709 0.268401 0.332915 0.296032 0.000135 0.471227 0.467075 0.469707 0.000047 0.359673 0.393287 0.374186 0.000046 0.273455 0.335679 0.298280 0.000294 0.263346 0.330151 0.293784 0.000319 0.462291 0.457688 0.461116 0.000095 0.480164 0.476462 0.478298 0.000095 0.358431 0.390583 0.371556 0.000100 0.360914 0.395991 0.376816 0.000108 974.630000 984.840000 977.388167 320.981638 1078.600000 1058.630000 1071.677867 327.652240 7946.770000 7956.530000 7950.933967 593.982075
710 0.268365 0.332733 0.296029 0.000134 0.471542 0.467270 0.469689 0.000048 0.359795 0.393275 0.374176 0.000046 0.271569 0.333061 0.298613 0.000291 0.265160 0.332405 0.293446 0.000322 0.464051 0.458718 0.461148 0.000096 0.479034 0.475823 0.478230 0.000096 0.358186 0.389606 0.371753 0.000099 0.361403 0.396943 0.376599 0.000109 973.220000 983.630000 977.296400 320.402670 1079.390000 1062.200000 1071.708467 320.658353 7947.390000 7954.170000 7950.995133 597.464939
711 0.268640 0.332279 0.296049 0.000133 0.470648 0.468793 0.469780 0.000047 0.359544 0.393710 0.374228 0.000046 0.273492 0.334486 0.298913 0.000292 0.263787 0.330072 0.293184 0.000324 0.461896 0.459759 0.461194 0.000096 0.479401 0.477826 0.478366 0.000094 0.358274 0.390859 0.371940 0.000099 0.360813 0.396561 0.376516 0.000108 973.940000 987.380000 977.153667 321.831447 1078.290000 1063.000000 1071.852633 324.667263 7947.770000 7949.620000 7950.993700 604.046920
712 0.268360 0.332464 0.296060 0.000130 0.470746 0.467784 0.469672 0.000047 0.359433 0.393358 0.374185 0.000046 0.274195 0.333443 0.299168 0.000287 0.262524 0.331485 0.292952 0.000322 0.462072 0.457812 0.461057 0.000097 0.479420 0.477756 0.478286 0.000094 0.358740 0.389409 0.372018 0.000099 0.360127 0.397307 0.376352 0.000109 972.640000 984.310000 977.164367 316.735198 1078.440000 1061.280000 1071.609767 322.392586 7948.920000 7954.410000 7951.225867 599.877759
713 0.267952 0.332627 0.296202 0.000131 0.471724 0.467310 0.469641 0.000048 0.359650 0.393235 0.374249 0.000046 0.273874 0.333638 0.299509 0.000289 0.262031 0.331616 0.292895 0.000325 0.463209 0.458884 0.461007 0.000100 0.480239 0.475737 0.478274 0.000095 0.359075 0.389999 0.372183 0.000100 0.360225 0.396471 0.376316 0.000109 975.460000 985.430000 977.203100 317.545873 1078.180000 1057.890000 1071.454100 326.057168 7946.360000 7956.680000 7951.342800 606.271701
714 0.268505 0.333497 0.296291 0.000132 0.469576 0.467860 0.469613 0.000049 0.358987 0.393960 0.374286 0.000047 0.272819 0.336603 0.299724 0.000291 0.264191 0.330391 0.292858 0.000323 0.461197 0.457729 0.460983 0.000099 0.477956 0.477991 0.478243 0.000096 0.357589 0.391110 0.372291 0.000100 0.360385 0.396811 0.376281 0.000110 974.800000 981.680000 977.361500 322.931913 1078.850000 1060.300000 1071.129233 326.501520 7946.350000 7958.020000 7951.509267 613.916710
715 0.268585 0.332283 0.296371 0.000132 0.470398 0.466383 0.469498 0.000049 0.359401 0.392628 0.374278 0.000047 0.274196 0.333170 0.300040 0.000297 0.262974 0.331395 0.292702 0.000313 0.462454 0.458111 0.460823 0.000101 0.478343 0.474654 0.478172 0.000096 0.358912 0.389393 0.372392 0.000101 0.359890 0.395862 0.376164 0.000107 975.840000 980.830000 977.544400 326.115105 1081.600000 1060.730000 1070.781200 326.454511 7942.560000 7958.440000 7951.674400 611.345165
716 0.268318 0.332357 0.296554 0.000133 0.470680 0.467308 0.469431 0.000050 0.359381 0.393085 0.374349 0.000047 0.273431 0.334936 0.300348 0.000302 0.263206 0.329778 0.292761 0.000313 0.462709 0.459616 0.460774 0.000101 0.478651 0.475000 0.478088 0.000096 0.358606 0.391042 0.372540 0.000103 0.360156 0.395128 0.376158 0.000107 977.400000 981.760000 977.805433 324.463947 1078.140000 1063.680000 1070.668333 331.630582 7944.460000 7954.560000 7951.526233 611.555523
717 0.268342 0.332829 0.296418 0.000135 0.471280 0.467209 0.469355 0.000050 0.359664 0.393300 0.374239 0.000048 0.272250 0.333590 0.300112 0.000306 0.264433 0.332069 0.292723 0.000313 0.462866 0.458143 0.460690 0.000102 0.479693 0.476274 0.478019 0.000097 0.358027 0.389639 0.372372 0.000103 0.361300 0.396962 0.376106 0.000107 974.410000 979.900000 977.897533 324.723297 1078.440000 1062.070000 1070.568267 335.296994 7947.150000 7958.030000 7951.534200 611.485005
718 0.267972 0.334016 0.296360 0.000135 0.471255 0.467332 0.469338 0.000049 0.359449 0.394008 0.374200 0.000048 0.271096 0.337514 0.299901 0.000304 0.264848 0.330517 0.292819 0.000316 0.463783 0.458834 0.460796 0.000100 0.478727 0.475831 0.477881 0.000097 0.357805 0.392108 0.372304 0.000103 0.361094 0.395908 0.376097 0.000108 974.550000 983.000000 978.003333 326.405178 1077.110000 1058.180000 1070.638500 336.481868 7948.340000 7958.820000 7951.358167 615.920255
719 0.267898 0.332748 0.296312 0.000136 0.471198 0.467482 0.469302 0.000049 0.359383 0.393378 0.374158 0.000047 0.271229 0.334220 0.299743 0.000302 0.264566 0.331276 0.292881 0.000315 0.462603 0.458842 0.460748 0.000100 0.479794 0.476121 0.477856 0.000097 0.357347 0.390300 0.372195 0.000103 0.361419 0.396456 0.376120 0.000108 974.280000 980.700000 978.199667 326.557518 1079.220000 1057.470000 1070.737500 340.730526 7946.500000 7961.830000 7951.062833 618.757068
720 0.268025 0.332721 0.296140 0.000135 0.471017 0.465855 0.469324 0.000049 0.359372 0.392631 0.374073 0.000047 0.271509 0.336402 0.299546 0.000306 0.264541 0.329040 0.292734 0.000312 0.462310 0.457338 0.460837 0.000099 0.479724 0.474371 0.477811 0.000097 0.357369 0.390824 0.372127 0.000104 0.361374 0.394439 0.376018 0.000106 974.040000 981.370000 978.553000 327.915221 1078.090000 1060.130000 1070.868933 333.579467 7947.870000 7958.500000 7950.578067 611.452225
721 0.267572 0.332270 0.296200 0.000135 0.471221 0.467125 0.469354 0.000048 0.359214 0.392955 0.374119 0.000048 0.272240 0.333623 0.299557 0.000305 0.262903 0.330916 0.292843 0.000317 0.463067 0.459092 0.460952 0.000098 0.479375 0.475158 0.477756 0.000097 0.358112 0.390084 0.372185 0.000104 0.360316 0.395825 0.376054 0.000109 975.730000 981.620000 978.801033 328.511997 1077.780000 1061.950000 1070.850933 329.515589 7946.490000 7956.430000 7950.348033 601.531177
722 0.267819 0.332976 0.296042 0.000135 0.470451 0.466732 0.469281 0.000048 0.359003 0.393166 0.373999 0.000047 0.271983 0.333883 0.299302 0.000306 0.263655 0.332069 0.292781 0.000319 0.461906 0.459396 0.460943 0.000098 0.478997 0.474068 0.477619 0.000097 0.357448 0.390363 0.372040 0.000104 0.360559 0.395969 0.375958 0.000108 977.500000 983.910000 979.259433 326.719207 1080.460000 1060.840000 1070.864467 326.505463 7942.040000 7955.250000 7949.876100 595.479998
723 0.267831 0.332566 0.295986 0.000135 0.470715 0.468418 0.469269 0.000048 0.359128 0.393699 0.373963 0.000047 0.272437 0.332501 0.299124 0.000299 0.263224 0.332631 0.292847 0.000317 0.462413 0.460291 0.460996 0.000097 0.479016 0.476545 0.477541 0.000097 0.357926 0.390006 0.371967 0.000102 0.360331 0.397392 0.375959 0.000107 978.140000 985.480000 979.519533 316.261603 1078.020000 1059.090000 1070.853600 325.562310 7943.840000 7955.430000 7949.626867 574.436041
724 0.268176 0.333219 0.295979 0.000136 0.471029 0.466845 0.469239 0.000047 0.359460 0.393351 0.373946 0.000047 0.271904 0.338767 0.299015 0.000300 0.264448 0.327672 0.292943 0.000319 0.462732 0.458499 0.460993 0.000096 0.479325 0.475191 0.477486 0.000096 0.357777 0.392646 0.371905 0.000103 0.361143 0.394055 0.375988 0.000107 977.160000 981.540000 979.669667 312.383772 1080.140000 1060.750000 1070.799267 327.267492 7942.700000 7957.710000 7949.531067 566.738085
725 0.268370 0.334372 0.296081 0.000136 0.470825 0.468244 0.469149 0.000048 0.359475 0.394614 0.373961 0.000047 0.271791 0.336477 0.299189 0.000292 0.264950 0.332266 0.292972 0.000318 0.462456 0.460695 0.460915 0.000096 0.479194 0.475793 0.477382 0.000097 0.357590 0.392375 0.371966 0.000100 0.361360 0.396853 0.375957 0.000106 977.920000 985.380000 979.563433 305.786478 1079.960000 1059.220000 1070.801200 329.754009 7942.120000 7955.400000 7949.635367 567.911505
726 0.268089 0.333745 0.295974 0.000135 0.471539 0.466463 0.469077 0.000049 0.359641 0.393468 0.373870 0.000047 0.272318 0.335933 0.299247 0.000296 0.263860 0.331557 0.292702 0.000314 0.462017 0.458199 0.460844 0.000096 0.481060 0.474726 0.477309 0.000099 0.357683 0.390953 0.371966 0.000101 0.361600 0.395983 0.375775 0.000105 977.400000 985.190000 979.738867 298.890195 1076.690000 1062.530000 1070.918500 329.253504 7945.910000 7952.280000 7949.342633 559.763177
727 0.267995 0.333368 0.295989 0.000133 0.471052 0.467407 0.469150 0.000048 0.359371 0.393685 0.373911 0.000046 0.271082 0.333773 0.299104 0.000295 0.264907 0.332962 0.292874 0.000313 0.462923 0.459215 0.460897 0.000097 0.479182 0.475598 0.477402 0.000096 0.357410 0.390222 0.371911 0.000101 0.361331 0.397148 0.375912 0.000106 974.450000 987.240000 979.816200 295.300413 1080.190000 1059.970000 1070.954567 332.011928 7945.360000 7952.790000 7949.229233 569.578693
728 0.267887 0.333655 0.296149 0.000135 0.471640 0.467452 0.469162 0.000048 0.359576 0.393864 0.374005 0.000047 0.272306 0.334606 0.299160 0.000295 0.263468 0.332703 0.293139 0.000317 0.463319 0.460015 0.460906 0.000097 0.479960 0.474889 0.477418 0.000097 0.358262 0.391040 0.371946 0.000101 0.360889 0.396687 0.376064 0.000107 976.990000 985.730000 979.886033 298.596674 1079.050000 1059.410000 1071.081533 331.378647 7943.960000 7954.860000 7949.032433 571.455692
729 0.267922 0.333035 0.296252 0.000134 0.471821 0.466406 0.469129 0.000049 0.359677 0.393052 0.374047 0.000046 0.271278 0.334545 0.299280 0.000296 0.264566 0.331525 0.293224 0.000311 0.463462 0.458769 0.460854 0.000100 0.480181 0.474043 0.477405 0.000095 0.357761 0.390446 0.371988 0.000102 0.361593 0.395658 0.376106 0.000105 973.020000 987.090000 979.963867 303.736445 1078.860000 1056.840000 1071.267400 331.145456 7948.120000 7956.070000 7948.768733 576.296474
730 0.267601 0.334073 0.296235 0.000134 0.471138 0.466251 0.469139 0.000049 0.359193 0.393553 0.374042 0.000046 0.272006 0.337961 0.299106 0.000299 0.263197 0.330185 0.293364 0.000308 0.462530 0.458136 0.460911 0.000098 0.479746 0.474366 0.477368 0.000095 0.357742 0.392040 0.371918 0.000102 0.360644 0.395066 0.376166 0.000103 975.010000 984.930000 980.036267 305.596674 1080.150000 1061.440000 1071.163267 324.097076 7944.840000 7953.630000 7948.800467 573.067151
731 0.267839 0.333431 0.296180 0.000134 0.470989 0.466748 0.469242 0.000049 0.359256 0.393424 0.374058 0.000046 0.269186 0.333320 0.298858 0.000295 0.266492 0.333542 0.293502 0.000305 0.462759 0.458195 0.460937 0.000099 0.479220 0.475301 0.477547 0.000095 0.356294 0.389514 0.371794 0.000101 0.362219 0.397334 0.376322 0.000103 973.380000 986.360000 980.240133 309.904875 1078.570000 1060.550000 1071.186933 332.655103 7948.050000 7953.090000 7948.572933 577.660011
732 0.267736 0.332405 0.296201 0.000134 0.471814 0.466743 0.469213 0.000049 0.359571 0.392857 0.374056 0.000046 0.271708 0.332941 0.298689 0.000300 0.263764 0.331868 0.293712 0.000307 0.463869 0.458795 0.460874 0.000099 0.479760 0.474691 0.477552 0.000096 0.358180 0.389575 0.371672 0.000101 0.360962 0.396139 0.376440 0.000103 974.430000 990.040000 979.993900 313.868708 1080.110000 1060.380000 1071.064167 337.772322 7945.460000 7949.580000 7948.941933 581.298488
733 0.267721 0.333266 0.296175 0.000136 0.471350 0.466960 0.469348 0.000049 0.359354 0.393428 0.374103 0.000046 0.271641 0.335786 0.298681 0.000302 0.263802 0.330747 0.293669 0.000307 0.462992 0.458899 0.460935 0.000099 0.479708 0.475021 0.477761 0.000095 0.357749 0.391187 0.371695 0.000101 0.360960 0.395670 0.376511 0.000103 975.150000 985.500000 979.894900 316.720323 1079.950000 1065.020000 1071.067800 342.071806 7944.900000 7949.480000 7949.037300 582.731574
734 0.268287 0.332856 0.296086 0.000136 0.471403 0.466522 0.469443 0.000049 0.359689 0.393006 0.374097 0.000046 0.271721 0.334270 0.298455 0.000298 0.264853 0.331443 0.293718 0.000311 0.462193 0.458649 0.461032 0.000100 0.480613 0.474396 0.477854 0.000094 0.357434 0.390241 0.371615 0.000100 0.361945 0.395771 0.376579 0.000105 974.960000 985.410000 979.688267 320.843635 1080.240000 1063.390000 1071.032600 344.664923 7944.800000 7951.200000 7949.279133 585.577058
735 0.268089 0.334080 0.296023 0.000136 0.471164 0.466852 0.469497 0.000047 0.359473 0.393827 0.374086 0.000046 0.272184 0.334668 0.298432 0.000295 0.263995 0.333492 0.293613 0.000314 0.462454 0.458576 0.461194 0.000096 0.479874 0.475127 0.477799 0.000094 0.357805 0.390427 0.371675 0.000098 0.361140 0.397228 0.376497 0.000105 975.810000 985.020000 979.645400 324.112277 1081.330000 1060.870000 1071.104200 347.412962 7942.860000 7954.110000 7949.250400 587.342436
736 0.267753 0.333867 0.295976 0.000136 0.470948 0.466903 0.469532 0.000047 0.359191 0.393733 0.374076 0.000046 0.272986 0.333300 0.298365 0.000293 0.262520 0.334435 0.293586 0.000317 0.461237 0.458002 0.461208 0.000095 0.480659 0.475804 0.477855 0.000094 0.357699 0.389416 0.371644 0.000098 0.360682 0.398051 0.376507 0.000105 976.070000 983.860000 979.545833 318.666969 1083.660000 1063.230000 1071.441267 345.287047 7940.270000 7952.910000 7949.012900 588.199639
737 0.267783 0.332883 0.295906 0.000138 0.471451 0.468082 0.469510 0.000046 0.359433 0.393723 0.374028 0.000047 0.271308 0.334174 0.298342 0.000289 0.264257 0.331591 0.293470 0.000316 0.462340 0.460799 0.461220 0.000095 0.480563 0.475365 0.477800 0.000093 0.357272 0.391156 0.371637 0.000098 0.361594 0.396289 0.376419 0.000106 975.480000 983.040000 979.347033 312.550188 1080.620000 1061.460000 1071.698167 342.488080 7943.900000 7955.500000 7948.954800 577.840638
738 0.267482 0.334053 0.295739 0.000138 0.472114 0.465967 0.469600 0.000047 0.359566 0.393414 0.373976 0.000047 0.272151 0.335587 0.298225 0.000288 0.262812 0.332519 0.293253 0.000312 0.462946 0.457458 0.461302 0.000094 0.481282 0.474475 0.477897 0.000093 0.358009 0.390429 0.371609 0.000097 0.361124 0.396399 0.376343 0.000104 975.180000 984.270000 979.035967 309.341609 1079.530000 1059.710000 1072.060900 337.842703 7945.290000 7956.020000 7948.903133 572.846164
739 0.267056 0.333843 0.295612 0.000138 0.470615 0.467185 0.469643 0.000046 0.358657 0.393847 0.373926 0.000047 0.271424 0.333622 0.298155 0.000287 0.262687 0.334065 0.293068 0.000312 0.462030 0.458780 0.461338 0.000093 0.479200 0.475589 0.477947 0.000093 0.357197 0.389943 0.371588 0.000098 0.360118 0.397751 0.376264 0.000104 976.690000 989.520000 979.077700 310.780588 1080.840000 1058.780000 1072.258500 338.965906 7942.470000 7951.700000 7948.663800 564.629085
740 0.267026 0.333327 0.295364 0.000136 0.471519 0.467599 0.469744 0.000046 0.359048 0.393749 0.373835 0.000046 0.270201 0.334516 0.297834 0.000283 0.263852 0.332139 0.292893 0.000309 0.462500 0.459624 0.461364 0.000092 0.480539 0.475573 0.478123 0.000092 0.356735 0.390814 0.371423 0.000097 0.361361 0.396685 0.376247 0.000102 974.840000 986.260000 978.831933 312.990655 1079.130000 1059.310000 1072.613967 329.717326 7946.030000 7954.430000 7948.554100 555.363255
741 0.266962 0.332551 0.295432 0.000134 0.472192 0.467646 0.469755 0.000046 0.359315 0.393344 0.373877 0.000045 0.271288 0.335280 0.297990 0.000284 0.262636 0.329823 0.292874 0.000307 0.462579 0.459645 0.461304 0.000094 0.481805 0.475648 0.478206 0.000093 0.357369 0.391244 0.371481 0.000098 0.361262 0.395444 0.376273 0.000102 975.150000 980.790000 978.796900 311.523484 1079.640000 1061.110000 1072.753367 325.753456 7945.210000 7958.100000 7948.449733 553.362963
742 0.266826 0.331824 0.295416 0.000136 0.470702 0.467772 0.469758 0.000046 0.358570 0.393000 0.373870 0.000047 0.271274 0.334844 0.297930 0.000286 0.262377 0.328803 0.292903 0.000309 0.459739 0.460317 0.461293 0.000093 0.481665 0.475226 0.478223 0.000093 0.356083 0.391307 0.371443 0.000099 0.361056 0.394694 0.376297 0.000103 976.050000 985.270000 978.805300 311.832571 1077.010000 1062.770000 1072.939733 326.553493 7946.940000 7951.960000 7948.254967 558.931130
743 0.267067 0.332466 0.295390 0.000139 0.472584 0.467659 0.469749 0.000046 0.359550 0.393303 0.373851 0.000048 0.269511 0.333572 0.297876 0.000287 0.264624 0.331361 0.292903 0.000314 0.464031 0.460632 0.461268 0.000095 0.481138 0.474685 0.478230 0.000092 0.357045 0.390749 0.371402 0.000100 0.362055 0.395857 0.376300 0.000104 973.090000 984.900000 978.801700 302.614808 1080.630000 1060.620000 1072.878400 322.982390 7946.280000 7954.480000 7948.319900 553.004299
744 0.266619 0.332466 0.295154 0.000136 0.470871 0.467082 0.469736 0.000045 0.358532 0.393043 0.373715 0.000047 0.269383 0.331947 0.297690 0.000287 0.263855 0.332984 0.292617 0.000307 0.461764 0.460861 0.461185 0.000093 0.479978 0.473303 0.478286 0.000090 0.355954 0.389958 0.371263 0.000099 0.361110 0.396128 0.376168 0.000102 973.800000 981.440000 978.652967 304.692463 1079.610000 1059.750000 1073.014633 321.624205 7946.590000 7958.810000 7948.332400 545.723090
745 0.266929 0.332866 0.295094 0.000137 0.471596 0.467819 0.469783 0.000046 0.359029 0.393595 0.373704 0.000047 0.270401 0.331185 0.297571 0.000283 0.263457 0.334547 0.292618 0.000311 0.463306 0.460251 0.461120 0.000094 0.479886 0.475388 0.478445 0.000091 0.357208 0.389264 0.371168 0.000097 0.360851 0.397925 0.376240 0.000104 976.500000 988.700000 978.732133 295.852652 1079.680000 1060.860000 1072.879667 325.592601 7943.820000 7950.440000 7948.388200 544.833791
746 0.266490 0.333157 0.295044 0.000137 0.471983 0.467413 0.469855 0.000046 0.358962 0.393572 0.373709 0.000047 0.269710 0.335239 0.297566 0.000284 0.263269 0.331074 0.292521 0.000314 0.463337 0.458523 0.461128 0.000095 0.480628 0.476304 0.478582 0.000091 0.356842 0.390717 0.371169 0.000097 0.361081 0.396427 0.376249 0.000104 975.530000 988.370000 978.843433 286.725316 1080.960000 1062.800000 1072.928533 330.224997 7943.510000 7948.830000 7948.228033 542.599366
747 0.266694 0.332010 0.294909 0.000137 0.472745 0.469038 0.469905 0.000046 0.359417 0.393673 0.373657 0.000046 0.270672 0.330717 0.297400 0.000282 0.262715 0.333303 0.292418 0.000314 0.463100 0.459727 0.461129 0.000094 0.482390 0.478349 0.478681 0.000091 0.357265 0.388772 0.371078 0.000097 0.361569 0.398574 0.376236 0.000105 976.430000 980.000000 979.048900 279.397898 1082.790000 1059.720000 1072.994633 332.124571 7940.780000 7960.280000 7947.956467 538.860003
748 0.266446 0.331985 0.294829 0.000137 0.471544 0.467123 0.469859 0.000046 0.358740 0.392797 0.373592 0.000047 0.268634 0.329410 0.297330 0.000283 0.264258 0.334559 0.292328 0.000310 0.461314 0.459660 0.461147 0.000094 0.481775 0.474587 0.478571 0.000090 0.355340 0.388022 0.371048 0.000098 0.362140 0.397572 0.376137 0.000104 975.620000 982.740000 979.317600 274.162173 1080.480000 1058.330000 1072.857567 332.893864 7943.900000 7958.930000 7947.824833 531.453359
749 0.266148 0.332154 0.294796 0.000137 0.471850 0.467160 0.469818 0.000046 0.358714 0.392906 0.373556 0.000046 0.269261 0.333109 0.297323 0.000286 0.263034 0.331199 0.292269 0.000308 0.463048 0.459492 0.461036 0.000094 0.480651 0.474827 0.478600 0.000090 0.356466 0.389981 0.370994 0.000098 0.360962 0.395832 0.376117 0.000103 975.500000 985.700000 979.306133 273.265127 1079.920000 1057.370000 1072.996333 332.207821 7944.580000 7956.930000 7947.697533 528.743292
750 0.265710 0.331840 0.294677 0.000136 0.471377 0.468295 0.469948 0.000046 0.358260 0.393245 0.373549 0.000046 0.269568 0.332363 0.297362 0.000290 0.261853 0.331317 0.291992 0.000307 0.462324 0.459599 0.461127 0.000095 0.480430 0.476990 0.478769 0.000090 0.356308 0.389619 0.371056 0.000100 0.360212 0.396870 0.376042 0.000104 976.380000 986.440000 979.411300 269.778657 1078.870000 1060.460000 1072.938633 335.926714 7944.750000 7953.100000 7947.650067 530.538975
751 0.266009 0.331833 0.294525 0.000138 0.472654 0.467089 0.470016 0.000046 0.358999 0.392698 0.373496 0.000047 0.269034 0.333301 0.297122 0.000290 0.262984 0.330365 0.291929 0.000308 0.463014 0.458835 0.461121 0.000096 0.482293 0.475344 0.478910 0.000088 0.356325 0.389791 0.370921 0.000099 0.361673 0.395605 0.376071 0.000104 974.120000 985.240000 979.580633 270.684850 1083.200000 1062.780000 1072.959533 333.187283 7942.680000 7951.980000 7947.459833 521.706041
752 0.266547 0.331656 0.294388 0.000135 0.472315 0.468281 0.470095 0.000045 0.359142 0.393137 0.373456 0.000046 0.269106 0.334071 0.297090 0.000290 0.263987 0.329241 0.291685 0.000302 0.463504 0.459048 0.461188 0.000096 0.481126 0.477513 0.479002 0.000087 0.356585 0.390311 0.370934 0.000099 0.361699 0.395963 0.375978 0.000102 976.200000 986.440000 979.495767 275.797489 1081.250000 1062.170000 1072.865433 338.959507 7942.550000 7951.390000 7947.638800 527.084723
753 0.266417 0.331033 0.294319 0.000134 0.472249 0.467880 0.470017 0.000046 0.359042 0.392614 0.373383 0.000045 0.270490 0.332228 0.296874 0.000285 0.262345 0.329837 0.291763 0.000297 0.463713 0.458584 0.461042 0.000096 0.480785 0.477175 0.478992 0.000088 0.357440 0.389088 0.370750 0.000098 0.360643 0.396140 0.376016 0.000100 977.500000 982.800000 979.630700 275.286062 1079.200000 1066.750000 1072.906700 335.257703 7943.300000 7950.450000 7947.462600 530.067205
754 0.266120 0.331265 0.294400 0.000134 0.471655 0.467948 0.470130 0.000045 0.358611 0.392772 0.373479 0.000045 0.269448 0.331677 0.296805 0.000288 0.262791 0.330852 0.291996 0.000302 0.462829 0.459729 0.461252 0.000095 0.480481 0.476167 0.479008 0.000086 0.356470 0.389301 0.370806 0.000099 0.360752 0.396244 0.376151 0.000101 976.480000 985.840000 979.674167 279.881488 1079.910000 1065.410000 1072.869733 328.245732 7943.610000 7948.750000 7947.456100 523.087100
755 0.266232 0.331360 0.294502 0.000133 0.471896 0.468458 0.470052 0.000046 0.358781 0.393054 0.373499 0.000046 0.268934 0.328995 0.297041 0.000286 0.263531 0.333725 0.291963 0.000306 0.463482 0.460141 0.461272 0.000094 0.480310 0.476774 0.478832 0.000089 0.356480 0.388011 0.370945 0.000098 0.361081 0.398097 0.376054 0.000104 975.270000 985.800000 979.671700 276.591822 1082.460000 1062.660000 1072.931133 328.204781 7942.270000 7951.540000 7947.397167 526.477378
756 0.266151 0.331570 0.294591 0.000133 0.472216 0.467394 0.470053 0.000046 0.358881 0.392691 0.373549 0.000045 0.268916 0.333214 0.297150 0.000284 0.263386 0.329925 0.292032 0.000306 0.464447 0.458582 0.461281 0.000095 0.479986 0.476206 0.478825 0.000089 0.356905 0.389630 0.371009 0.000097 0.360856 0.395751 0.376089 0.000103 976.060000 985.100000 979.868900 274.925137 1078.420000 1063.760000 1072.763067 323.552819 7945.520000 7951.140000 7947.368033 524.509492
757 0.266664 0.330639 0.294566 0.000132 0.471853 0.467164 0.470105 0.000046 0.358999 0.392075 0.373559 0.000045 0.269624 0.329582 0.297311 0.000281 0.263704 0.331696 0.291822 0.000308 0.462325 0.457980 0.461408 0.000094 0.481381 0.476347 0.478802 0.000091 0.356340 0.387361 0.371154 0.000096 0.361658 0.396789 0.375963 0.000104 974.130000 986.620000 979.968667 274.112391 1079.910000 1061.850000 1072.781333 317.163876 7945.960000 7951.530000 7947.250000 522.632019
758 0.266498 0.331505 0.294641 0.000136 0.471466 0.468268 0.470068 0.000045 0.358734 0.393048 0.373583 0.000046 0.269660 0.332227 0.297585 0.000289 0.263336 0.330784 0.291697 0.000309 0.462888 0.461028 0.461350 0.000093 0.480044 0.475507 0.478786 0.000090 0.356613 0.390188 0.371279 0.000098 0.360855 0.395909 0.375887 0.000104 973.970000 985.640000 980.026000 274.283195 1077.960000 1064.770000 1072.648133 315.300482 7948.070000 7949.590000 7947.325867 529.212955
759 0.266134 0.331639 0.294568 0.000137 0.471750 0.468159 0.470059 0.000046 0.358661 0.393073 0.373539 0.000047 0.270132 0.333441 0.297545 0.000290 0.262135 0.329838 0.291592 0.000307 0.462848 0.459677 0.461335 0.000093 0.480652 0.476642 0.478783 0.000090 0.356854 0.390247 0.371250 0.000098 0.360468 0.395900 0.375828 0.000103 977.070000 990.320000 979.850133 272.739390 1081.010000 1061.860000 1072.644933 313.666064 7941.920000 7947.820000 7947.504933 526.151349
760 0.266607 0.331792 0.294426 0.000135 0.471193 0.467675 0.470038 0.000046 0.358671 0.392939 0.373451 0.000046 0.270510 0.331490 0.297525 0.000286 0.262705 0.332093 0.291326 0.000309 0.462414 0.459917 0.461312 0.000094 0.479972 0.475434 0.478765 0.000090 0.356867 0.389282 0.371229 0.000097 0.360475 0.396596 0.375674 0.000103 975.800000 983.040000 979.712967 271.194817 1081.070000 1061.060000 1072.609900 311.467975 7943.130000 7955.900000 7947.677133 520.397714
761 0.266211 0.330931 0.294578 0.000133 0.471255 0.468763 0.470058 0.000046 0.358481 0.392955 0.373544 0.000045 0.269431 0.333385 0.297756 0.000286 0.262991 0.328476 0.291400 0.000310 0.462235 0.460041 0.461238 0.000096 0.480276 0.477486 0.478878 0.000089 0.356193 0.390380 0.371323 0.000097 0.360769 0.395530 0.375765 0.000103 974.840000 984.810000 979.686133 268.392270 1078.180000 1061.590000 1072.402433 310.415411 7946.980000 7953.600000 7947.911433 518.657185
762 0.266527 0.331450 0.294656 0.000134 0.471407 0.466756 0.470094 0.000046 0.358723 0.392338 0.373603 0.000046 0.270323 0.331465 0.297796 0.000289 0.262730 0.331436 0.291515 0.000313 0.462947 0.458610 0.461238 0.000096 0.479866 0.474901 0.478950 0.000088 0.357004 0.388680 0.371345 0.000099 0.360442 0.395995 0.375861 0.000104 975.910000 983.740000 979.637533 268.844647 1080.900000 1063.320000 1072.281700 315.826251 7943.190000 7952.940000 7948.080767 529.366806
763 0.266852 0.331556 0.294732 0.000131 0.471385 0.467213 0.470092 0.000046 0.358892 0.392602 0.373644 0.000045 0.271699 0.332685 0.297718 0.000285 0.262004 0.330427 0.291746 0.000313 0.464150 0.458942 0.461294 0.000096 0.478620 0.475484 0.478890 0.000089 0.358302 0.389501 0.371327 0.000096 0.359481 0.395703 0.375960 0.000104 973.670000 982.140000 979.546067 273.939073 1079.470000 1061.700000 1072.115333 319.312318 7946.860000 7956.160000 7948.338600 537.055292
764 0.266793 0.331490 0.294803 0.000131 0.471596 0.467303 0.470077 0.000046 0.358954 0.392605 0.373677 0.000045 0.272155 0.332960 0.297836 0.000282 0.261431 0.330019 0.291770 0.000317 0.462018 0.458910 0.461198 0.000094 0.481175 0.475696 0.478957 0.000090 0.357593 0.389637 0.371349 0.000096 0.360316 0.395574 0.376004 0.000105 975.800000 982.450000 979.325633 275.177023 1080.870000 1062.360000 1072.172267 328.680662 7943.330000 7955.190000 7948.502100 545.656034
765 0.266607 0.332783 0.295023 0.000133 0.471519 0.468609 0.470024 0.000046 0.358817 0.393904 0.373773 0.000046 0.270806 0.335022 0.298233 0.000287 0.262408 0.330544 0.291814 0.000321 0.462361 0.458866 0.461161 0.000095 0.480677 0.478351 0.478886 0.000089 0.357005 0.390751 0.371550 0.000097 0.360629 0.397057 0.375996 0.000107 973.090000 983.080000 979.219400 282.814562 1082.290000 1064.130000 1072.054767 332.928911 7944.620000 7952.790000 7948.725833 548.616347
766 0.266326 0.332553 0.295052 0.000136 0.472377 0.467861 0.470074 0.000047 0.359049 0.393442 0.373812 0.000046 0.271190 0.336127 0.298570 0.000294 0.261462 0.328979 0.291534 0.000322 0.463655 0.459617 0.461137 0.000096 0.481099 0.476105 0.479012 0.000090 0.357799 0.391698 0.371725 0.000098 0.360299 0.395186 0.375899 0.000107 974.940000 986.420000 979.064867 286.454830 1080.170000 1063.740000 1071.726400 337.297967 7944.890000 7949.840000 7949.208733 564.345363
767 0.266397 0.331990 0.295107 0.000136 0.471586 0.468393 0.470029 0.000047 0.358732 0.393371 0.373822 0.000047 0.269962 0.336206 0.298592 0.000294 0.262832 0.327773 0.291622 0.000325 0.462735 0.459480 0.461109 0.000093 0.480437 0.477306 0.478949 0.000091 0.356710 0.391680 0.371725 0.000099 0.360754 0.395063 0.375919 0.000108 972.080000 984.850000 978.978033 284.266672 1081.600000 1060.570000 1071.659833 340.522072 7946.320000 7954.580000 7949.362133 571.383093
768 0.266445 0.332939 0.295179 0.000139 0.471364 0.467555 0.469927 0.000047 0.358659 0.393517 0.373816 0.000048 0.271216 0.334578 0.298818 0.000301 0.261675 0.331300 0.291540 0.000327 0.463424 0.459747 0.461033 0.000095 0.479304 0.475364 0.478821 0.000090 0.357709 0.390904 0.371815 0.000101 0.359608 0.396129 0.375817 0.000108 973.390000 984.840000 978.941200 289.134998 1081.850000 1062.720000 1071.875100 341.967603 7944.760000 7952.440000 7949.183700 579.938019
769 0.266689 0.333422 0.295022 0.000139 0.471334 0.467786 0.469843 0.000048 0.358779 0.393886 0.373692 0.000049 0.271671 0.332120 0.298704 0.000300 0.261706 0.334724 0.291341 0.000327 0.462292 0.460552 0.460883 0.000097 0.480377 0.475021 0.478803 0.000091 0.357450 0.389914 0.371685 0.000102 0.360108 0.397858 0.375699 0.000108 975.010000 983.210000 978.831400 291.128956 1081.550000 1062.780000 1071.925633 341.666780 7943.440000 7954.010000 7949.242967 577.649912
770 0.266666 0.332088 0.294782 0.000140 0.471688 0.467562 0.469819 0.000047 0.358926 0.393051 0.373549 0.000048 0.273054 0.336800 0.298664 0.000295 0.260279 0.327376 0.290900 0.000324 0.462956 0.458990 0.460896 0.000096 0.480421 0.476134 0.478742 0.000090 0.358510 0.391786 0.371668 0.000101 0.359343 0.394317 0.375429 0.000108 971.820000 985.740000 978.658167 289.512292 1081.830000 1061.010000 1072.034833 339.227340 7946.350000 7953.250000 7949.307000 579.846658
771 0.267281 0.332951 0.294854 0.000137 0.472243 0.467437 0.469736 0.000047 0.359514 0.393470 0.373551 0.000048 0.272732 0.337726 0.298748 0.000296 0.261830 0.328176 0.290960 0.000316 0.463688 0.458561 0.460799 0.000097 0.480799 0.476314 0.478673 0.000091 0.358662 0.392102 0.371670 0.000101 0.360366 0.394838 0.375431 0.000107 974.980000 983.070000 978.330633 292.127810 1078.220000 1064.660000 1072.110467 339.113463 7946.800000 7952.270000 7949.558900 598.306140
772 0.266466 0.331903 0.294810 0.000134 0.471810 0.467806 0.469619 0.000048 0.358871 0.393060 0.373474 0.000047 0.271233 0.335726 0.298865 0.000292 0.261699 0.328081 0.290755 0.000313 0.463170 0.460320 0.460690 0.000098 0.480451 0.475293 0.478548 0.000093 0.357604 0.391793 0.371686 0.000101 0.360137 0.394326 0.375262 0.000105 977.440000 984.950000 978.299600 295.494113 1082.330000 1060.520000 1072.243967 342.596577 7940.230000 7954.530000 7949.456433 612.497227
773 0.267177 0.332473 0.294896 0.000132 0.471069 0.469239 0.469575 0.000048 0.358928 0.394018 0.373501 0.000047 0.272907 0.333663 0.298943 0.000289 0.261448 0.331283 0.290848 0.000314 0.462348 0.460890 0.460556 0.000099 0.479789 0.477589 0.478594 0.000092 0.358156 0.390915 0.371669 0.000101 0.359701 0.397121 0.375334 0.000105 975.900000 988.020000 978.398267 304.810336 1080.620000 1062.600000 1072.143567 347.208426 7943.480000 7949.380000 7949.458167 617.964792
774 0.266759 0.332438 0.295156 0.000136 0.471453 0.468345 0.469468 0.000049 0.358871 0.393596 0.373597 0.000047 0.271417 0.337681 0.299256 0.000295 0.262100 0.327196 0.291057 0.000315 0.462977 0.459541 0.460397 0.000100 0.479929 0.477149 0.478540 0.000093 0.357619 0.392518 0.371769 0.000102 0.360123 0.394675 0.375424 0.000105 976.040000 986.180000 978.237333 308.657475 1081.890000 1062.540000 1072.117033 350.546370 7942.070000 7951.280000 7949.645633 628.023184
775 0.267218 0.331939 0.295041 0.000134 0.471205 0.467588 0.469529 0.000049 0.359012 0.392981 0.373561 0.000046 0.272395 0.334887 0.298928 0.000289 0.262040 0.328991 0.291154 0.000317 0.462800 0.459812 0.460436 0.000102 0.479610 0.475364 0.478622 0.000091 0.358077 0.391103 0.371607 0.000100 0.359947 0.394859 0.375515 0.000106 977.790000 982.260000 978.228000 307.987009 1077.070000 1057.910000 1072.166800 346.890548 7945.140000 7959.830000 7949.605200 623.617871
776 0.266740 0.331836 0.295060 0.000134 0.472456 0.467058 0.469536 0.000048 0.359312 0.392686 0.373574 0.000046 0.270186 0.336048 0.299081 0.000291 0.263294 0.327624 0.291038 0.000314 0.463656 0.458172 0.460457 0.000100 0.481255 0.475944 0.478615 0.000091 0.357248 0.391004 0.371700 0.000099 0.361377 0.394368 0.375448 0.000105 976.460000 981.300000 978.399267 307.241934 1077.800000 1059.720000 1072.138633 344.584817 7945.740000 7958.980000 7949.462100 627.869040
777 0.267117 0.331733 0.295015 0.000134 0.472883 0.466454 0.469584 0.000049 0.359712 0.392358 0.373571 0.000046 0.271891 0.333519 0.298925 0.000290 0.262343 0.329947 0.291105 0.000313 0.463875 0.457910 0.460471 0.000099 0.481890 0.474999 0.478696 0.000092 0.358284 0.389495 0.371621 0.000098 0.361139 0.395220 0.375521 0.000104 974.640000 983.570000 978.731333 305.835852 1079.150000 1058.920000 1072.175133 340.577853 7946.210000 7957.510000 7949.093533 626.159351
778 0.267035 0.332493 0.294900 0.000133 0.471506 0.467703 0.469613 0.000048 0.359047 0.393338 0.373521 0.000046 0.271123 0.335229 0.298908 0.000292 0.262947 0.329757 0.290893 0.000305 0.463042 0.459040 0.460442 0.000101 0.479971 0.476366 0.478783 0.000090 0.357487 0.390944 0.371598 0.000098 0.360608 0.395731 0.375444 0.000103 977.660000 985.660000 978.801033 305.103915 1079.410000 1057.890000 1072.295533 341.633011 7942.930000 7956.450000 7948.903433 625.619493
779 0.267533 0.332586 0.295048 0.000134 0.471534 0.468292 0.469624 0.000047 0.359333 0.393654 0.373607 0.000045 0.274007 0.335417 0.299030 0.000292 0.261059 0.329755 0.291066 0.000305 0.463134 0.459348 0.460585 0.000098 0.479934 0.477236 0.478664 0.000090 0.359114 0.391186 0.371729 0.000097 0.359553 0.396122 0.375485 0.000102 976.880000 985.340000 978.882333 305.592493 1077.530000 1057.190000 1072.090633 345.163156 7945.590000 7957.470000 7949.027033 627.938362
780 0.267583 0.332233 0.295184 0.000132 0.472222 0.466542 0.469625 0.000047 0.359670 0.392672 0.373682 0.000045 0.271852 0.334313 0.299088 0.000288 0.263314 0.330153 0.291280 0.000306 0.463483 0.457657 0.460613 0.000097 0.480961 0.475426 0.478637 0.000092 0.358086 0.389818 0.371774 0.000096 0.361255 0.395526 0.375591 0.000103 976.110000 984.330000 978.957200 307.691806 1079.050000 1063.690000 1071.804833 348.338388 7944.840000 7951.980000 7949.237967 626.819641
781 0.266935 0.331696 0.295352 0.000134 0.471653 0.465860 0.469663 0.000047 0.359058 0.392070 0.373792 0.000046 0.271316 0.335409 0.299264 0.000290 0.262553 0.327984 0.291440 0.000306 0.463265 0.456764 0.460723 0.000097 0.480041 0.474956 0.478603 0.000092 0.357693 0.390019 0.371921 0.000098 0.360422 0.394122 0.375663 0.000104 974.660000 982.430000 979.048933 309.986414 1079.700000 1063.220000 1071.728033 347.580243 7945.640000 7954.350000 7949.223033 617.451200
782 0.267650 0.332336 0.295417 0.000134 0.471434 0.467029 0.469648 0.000048 0.359353 0.392948 0.373821 0.000046 0.273263 0.334356 0.299272 0.000291 0.262037 0.330317 0.291562 0.000307 0.463582 0.458172 0.460760 0.000097 0.479286 0.475886 0.478536 0.000094 0.358907 0.390073 0.371942 0.000097 0.359799 0.395823 0.375700 0.000105 976.610000 985.570000 979.093467 312.561137 1076.860000 1058.880000 1071.586600 350.298652 7946.530000 7955.550000 7949.319933 612.527012
783 0.267602 0.331927 0.295290 0.000132 0.471541 0.467129 0.469599 0.000047 0.359375 0.392768 0.373729 0.000045 0.272772 0.335353 0.299098 0.000283 0.262432 0.328501 0.291482 0.000308 0.462643 0.458688 0.460776 0.000095 0.480440 0.475571 0.478422 0.000094 0.358214 0.390853 0.371853 0.000095 0.360536 0.394683 0.375605 0.000105 976.440000 983.780000 978.953600 306.725545 1077.520000 1061.820000 1071.438800 345.025693 7946.040000 7954.400000 7949.607600 599.152147
784 0.267369 0.332327 0.295397 0.000133 0.471863 0.466873 0.469654 0.000047 0.359391 0.392873 0.373813 0.000046 0.273709 0.334674 0.299087 0.000287 0.261028 0.329979 0.291707 0.000313 0.463610 0.457938 0.460939 0.000094 0.480116 0.475809 0.478368 0.000094 0.359165 0.390143 0.371921 0.000097 0.359618 0.395603 0.375705 0.000106 974.970000 988.370000 979.162867 303.355200 1076.520000 1063.100000 1071.170467 342.762073 7948.510000 7948.530000 7949.666667 596.876271
785 0.267350 0.331850 0.295411 0.000132 0.471711 0.467255 0.469711 0.000047 0.359312 0.392782 0.373846 0.000045 0.273754 0.332566 0.299222 0.000287 0.260946 0.331133 0.291599 0.000311 0.463460 0.458379 0.460993 0.000094 0.479962 0.476132 0.478430 0.000093 0.359122 0.389182 0.372019 0.000096 0.359503 0.396383 0.375673 0.000106 975.720000 986.550000 979.155233 306.863774 1078.330000 1062.610000 1070.986300 344.463156 7945.950000 7950.840000 7949.858467 595.681520
786 0.267512 0.333604 0.295537 0.000135 0.471077 0.466508 0.469744 0.000046 0.359116 0.393410 0.373930 0.000046 0.272823 0.334961 0.299301 0.000283 0.262201 0.332246 0.291772 0.000318 0.462929 0.458345 0.461092 0.000093 0.479224 0.474670 0.478397 0.000092 0.358370 0.390484 0.372107 0.000095 0.359862 0.396337 0.375753 0.000108 973.460000 982.680000 979.427767 306.854119 1073.220000 1062.020000 1070.746533 347.924091 7953.320000 7955.300000 7949.825700 598.006208
787 0.267239 0.331899 0.295650 0.000134 0.472130 0.466551 0.469714 0.000046 0.359440 0.392493 0.373978 0.000046 0.272761 0.330973 0.299567 0.000284 0.261717 0.332825 0.291732 0.000320 0.463160 0.458231 0.461114 0.000095 0.481100 0.474871 0.478314 0.000093 0.358440 0.388239 0.372263 0.000096 0.360439 0.396746 0.375694 0.000108 974.160000 986.370000 979.505333 310.719557 1079.290000 1062.130000 1070.512467 353.990802 7946.550000 7951.500000 7949.982200 608.208838
788 0.267198 0.333339 0.295508 0.000137 0.472132 0.468390 0.469730 0.000046 0.359418 0.394112 0.373908 0.000046 0.271673 0.334235 0.299671 0.000287 0.262723 0.332443 0.291345 0.000322 0.463806 0.458896 0.461150 0.000095 0.480457 0.477884 0.478309 0.000093 0.358133 0.390332 0.372337 0.000096 0.360703 0.397892 0.375479 0.000107 972.350000 986.840000 979.381733 315.247605 1077.820000 1061.030000 1070.400033 350.456870 7949.830000 7952.130000 7950.218233 616.282199
789 0.267157 0.334132 0.295270 0.000138 0.470981 0.467355 0.469806 0.000046 0.358878 0.394083 0.373811 0.000046 0.270711 0.333566 0.299437 0.000289 0.263603 0.334698 0.291103 0.000323 0.463208 0.457859 0.461310 0.000094 0.478754 0.476851 0.478301 0.000092 0.357334 0.389498 0.372280 0.000096 0.360421 0.398667 0.375342 0.000107 973.950000 984.420000 979.234433 319.779912 1077.060000 1058.590000 1070.255333 345.571220 7948.990000 7956.990000 7950.510233 622.724192
790 0.267041 0.333125 0.295234 0.000137 0.471391 0.466801 0.469796 0.000047 0.358998 0.393279 0.373787 0.000046 0.270419 0.333254 0.299581 0.000291 0.263662 0.332996 0.290887 0.000319 0.463299 0.457637 0.461226 0.000094 0.479483 0.475964 0.478367 0.000093 0.357215 0.389227 0.372321 0.000097 0.360781 0.397331 0.375253 0.000106 971.060000 986.890000 978.911833 321.545196 1078.170000 1059.420000 1069.896600 345.086240 7950.770000 7953.690000 7951.191567 626.978081
791 0.266763 0.332361 0.295193 0.000135 0.471511 0.466096 0.469797 0.000047 0.358900 0.392541 0.373765 0.000045 0.271022 0.337772 0.299639 0.000294 0.262505 0.326950 0.290748 0.000312 0.462513 0.457944 0.461332 0.000094 0.480508 0.474248 0.478262 0.000095 0.357193 0.391849 0.372401 0.000098 0.360606 0.393234 0.375129 0.000104 972.540000 984.320000 978.433067 324.504987 1077.810000 1061.140000 1069.601900 349.718240 7949.650000 7954.540000 7951.965033 645.169976
792 0.267046 0.332732 0.295155 0.000136 0.472461 0.467414 0.469867 0.000047 0.359483 0.393339 0.373776 0.000046 0.270546 0.336820 0.299530 0.000296 0.263547 0.328644 0.290780 0.000308 0.463060 0.459630 0.461452 0.000094 0.481861 0.475198 0.478283 0.000094 0.357177 0.392085 0.372395 0.000101 0.361789 0.394593 0.375156 0.000102 974.150000 980.880000 978.192833 318.387188 1078.620000 1061.050000 1069.495733 354.164287 7947.230000 7958.070000 7952.311433 641.133556
793 0.267359 0.332569 0.295112 0.000135 0.472211 0.467900 0.469878 0.000047 0.359542 0.393468 0.373757 0.000046 0.270801 0.333898 0.299522 0.000297 0.263917 0.331240 0.290702 0.000300 0.463494 0.458363 0.461425 0.000092 0.480927 0.477437 0.478332 0.000093 0.357513 0.389907 0.372378 0.000100 0.361571 0.397029 0.375135 0.000100 972.380000 983.410000 977.999400 319.946122 1079.920000 1058.800000 1069.322500 352.790067 7947.700000 7957.790000 7952.678100 627.318528
794 0.266578 0.332134 0.295208 0.000137 0.472658 0.466823 0.469838 0.000047 0.359314 0.392744 0.373792 0.000047 0.270506 0.333421 0.299582 0.000304 0.262651 0.330847 0.290835 0.000305 0.463778 0.458691 0.461385 0.000092 0.481537 0.474955 0.478291 0.000095 0.357478 0.389792 0.372394 0.000103 0.361150 0.395695 0.375190 0.000100 973.020000 983.700000 977.795333 325.535251 1077.610000 1059.450000 1069.220800 359.247484 7949.370000 7956.850000 7952.983867 643.788973
795 0.266999 0.332900 0.295207 0.000138 0.470913 0.466840 0.469862 0.000046 0.358760 0.393173 0.373802 0.000047 0.270228 0.334766 0.299304 0.000303 0.263769 0.331033 0.291110 0.000304 0.462209 0.458486 0.461468 0.000093 0.479617 0.475193 0.478256 0.000094 0.356620 0.390440 0.372277 0.000103 0.360901 0.395905 0.375326 0.000100 972.360000 987.700000 977.599800 325.508750 1076.950000 1059.610000 1069.223400 356.647221 7950.690000 7952.690000 7953.176800 621.683769
796 0.266932 0.333405 0.295163 0.000138 0.472292 0.466475 0.469940 0.000046 0.359344 0.393286 0.373813 0.000047 0.269981 0.335777 0.298934 0.000302 0.263883 0.331032 0.291391 0.000302 0.464304 0.458114 0.461540 0.000092 0.480281 0.474836 0.478341 0.000093 0.357427 0.390829 0.372107 0.000102 0.361262 0.395744 0.375519 0.000100 973.770000 985.670000 977.535867 324.378405 1075.420000 1056.170000 1069.065367 349.550372 7950.810000 7958.160000 7953.398767 609.333267
797 0.267246 0.333993 0.294981 0.000138 0.471413 0.467589 0.469980 0.000046 0.359121 0.394111 0.373731 0.000047 0.271460 0.340082 0.298508 0.000296 0.263031 0.327904 0.291455 0.000305 0.462881 0.458389 0.461504 0.000091 0.479945 0.476789 0.478456 0.000094 0.357600 0.393320 0.371856 0.000101 0.360642 0.394902 0.375605 0.000101 974.400000 983.490000 977.133933 323.134400 1075.040000 1060.120000 1069.032500 341.233985 7950.560000 7956.390000 7953.833567 602.225592
798 0.266870 0.332037 0.294896 0.000134 0.471890 0.466919 0.470048 0.000046 0.359129 0.392734 0.373714 0.000046 0.270452 0.336161 0.298504 0.000290 0.263288 0.327913 0.291288 0.000305 0.462731 0.458962 0.461604 0.000092 0.481049 0.474875 0.478492 0.000093 0.356978 0.391421 0.371899 0.000100 0.361280 0.394046 0.375530 0.000100 974.020000 984.880000 976.962333 320.100656 1074.130000 1058.680000 1068.863700 335.689769 7951.850000 7956.440000 7954.173967 591.357522
799 0.266867 0.332407 0.294890 0.000134 0.472124 0.466958 0.470002 0.000047 0.359233 0.392955 0.373691 0.000046 0.271174 0.335577 0.298469 0.000289 0.262559 0.329237 0.291312 0.000301 0.462557 0.458494 0.461469 0.000092 0.481692 0.475422 0.478535 0.000093 0.357297 0.390889 0.371819 0.000099 0.361169 0.395020 0.375562 0.000099 974.590000 986.550000 976.701333 320.237967 1074.400000 1059.260000 1068.786633 333.551517 7951.010000 7954.190000 7954.512033 585.755276
800 0.266575 0.331374 0.294873 0.000133 0.471063 0.466467 0.469936 0.000047 0.358595 0.392166 0.373651 0.000045 0.269129 0.332947 0.298407 0.000292 0.264021 0.329801 0.291339 0.000299 0.461895 0.458333 0.461326 0.000093 0.480232 0.474602 0.478546 0.000093 0.355874 0.389371 0.371721 0.000099 0.361316 0.394961 0.375582 0.000100 974.340000 983.590000 976.570700 318.314382 1073.960000 1057.340000 1068.696867 333.516815 7951.700000 7959.070000 7954.732433 578.897224
801 0.266852 0.331944 0.294892 0.000133 0.470846 0.469443 0.469927 0.000046 0.358649 0.393818 0.373658 0.000046 0.271682 0.336366 0.298199 0.000293 0.262022 0.327521 0.291585 0.000300 0.462026 0.459847 0.461282 0.000090 0.479666 0.479039 0.478571 0.000092 0.357336 0.391933 0.371586 0.000099 0.359962 0.395704 0.375729 0.000101 975.910000 981.390000 976.663467 313.260545 1072.350000 1055.970000 1068.398367 329.822841 7951.740000 7962.640000 7954.938167 573.609875
802 0.266639 0.331882 0.295027 0.000133 0.471878 0.466361 0.469927 0.000046 0.358997 0.392397 0.373732 0.000045 0.270756 0.334687 0.298286 0.000291 0.262523 0.329076 0.291768 0.000302 0.463012 0.458803 0.461357 0.000091 0.480744 0.473918 0.478497 0.000093 0.357271 0.390539 0.371668 0.000098 0.360722 0.394255 0.375796 0.000101 977.180000 983.090000 976.846900 306.035475 1074.150000 1059.080000 1067.837567 320.408463 7948.670000 7957.830000 7955.315533 562.283578
803 0.266843 0.331722 0.295106 0.000132 0.472381 0.466415 0.469904 0.000046 0.359335 0.392334 0.373765 0.000045 0.272558 0.332929 0.298212 0.000292 0.261129 0.330515 0.292001 0.000302 0.463048 0.457790 0.461415 0.000092 0.481714 0.475041 0.478392 0.000092 0.358279 0.389117 0.371653 0.000098 0.360392 0.395552 0.375877 0.000101 976.410000 980.830000 977.102500 305.271708 1073.110000 1055.740000 1067.584433 316.771757 7950.480000 7963.430000 7955.313067 563.549173
804 0.267256 0.332927 0.295107 0.000132 0.472490 0.466832 0.469976 0.000046 0.359611 0.393185 0.373798 0.000045 0.272855 0.337949 0.298283 0.000291 0.261657 0.327906 0.291931 0.000302 0.463867 0.457060 0.461495 0.000092 0.481113 0.476605 0.478457 0.000094 0.358811 0.391549 0.371729 0.000098 0.360412 0.394821 0.375868 0.000102 979.690000 981.450000 977.421000 302.452023 1073.820000 1056.820000 1067.272600 312.682561 7946.490000 7961.730000 7955.306400 552.509084
805 0.267109 0.331906 0.295192 0.000132 0.471567 0.468370 0.469930 0.000046 0.359115 0.393315 0.373824 0.000045 0.269217 0.336013 0.298293 0.000290 0.265002 0.327798 0.292091 0.000308 0.463873 0.460298 0.461466 0.000091 0.479261 0.476443 0.478395 0.000094 0.356812 0.391941 0.371721 0.000098 0.361418 0.394688 0.375928 0.000103 976.020000 980.710000 977.684200 303.912763 1075.470000 1058.470000 1067.048167 313.459249 7948.510000 7960.820000 7955.267633 550.085064
806 0.266705 0.331710 0.295189 0.000136 0.472405 0.467737 0.469895 0.000047 0.359270 0.392922 0.373807 0.000046 0.268749 0.330682 0.298309 0.000302 0.264661 0.332737 0.292068 0.000313 0.463812 0.460473 0.461439 0.000093 0.480998 0.475001 0.478352 0.000093 0.356527 0.389088 0.371718 0.000102 0.362012 0.396756 0.375896 0.000103 975.940000 981.430000 978.194500 302.255072 1076.800000 1055.310000 1067.022833 311.720128 7947.260000 7963.260000 7954.782667 555.327640
807 0.266595 0.332115 0.295065 0.000137 0.471983 0.468501 0.469984 0.000045 0.359020 0.393489 0.373779 0.000046 0.269292 0.333930 0.298133 0.000301 0.263899 0.330300 0.291998 0.000318 0.462775 0.460309 0.461538 0.000090 0.481191 0.476692 0.478431 0.000090 0.356360 0.390801 0.371665 0.000101 0.361680 0.396177 0.375893 0.000106 977.920000 982.180000 978.510167 304.683640 1077.510000 1056.370000 1067.067633 311.838300 7944.570000 7961.450000 7954.422200 562.070460
808 0.266251 0.332369 0.295039 0.000137 0.471382 0.466172 0.469908 0.000046 0.358560 0.392580 0.373730 0.000047 0.271336 0.336270 0.298233 0.000304 0.261166 0.328468 0.291844 0.000320 0.462941 0.456951 0.461497 0.000090 0.479822 0.475392 0.478319 0.000092 0.357558 0.390576 0.371702 0.000102 0.359561 0.394584 0.375758 0.000107 973.810000 982.710000 978.834067 307.674771 1076.910000 1061.300000 1067.047133 312.881584 7949.280000 7955.990000 7954.118800 565.262766
809 0.266530 0.333088 0.294854 0.000138 0.471822 0.467599 0.469941 0.000046 0.358911 0.393618 0.373643 0.000047 0.270732 0.336132 0.298173 0.000300 0.262327 0.330044 0.291534 0.000321 0.464484 0.459187 0.461589 0.000092 0.479160 0.476012 0.478293 0.000092 0.357920 0.391506 0.371711 0.000101 0.359902 0.395729 0.375576 0.000107 972.220000 983.170000 979.119233 304.393520 1076.370000 1055.400000 1067.029200 313.935497 7951.410000 7961.430000 7953.851567 557.257531
810 0.266377 0.332280 0.294684 0.000138 0.471650 0.466555 0.469858 0.000047 0.358750 0.392704 0.373512 0.000047 0.270434 0.334930 0.298097 0.000300 0.262321 0.329630 0.291272 0.000318 0.462186 0.457158 0.461392 0.000092 0.481113 0.475952 0.478324 0.000093 0.356722 0.389933 0.371580 0.000101 0.360777 0.395475 0.375445 0.000106 975.100000 984.230000 979.158400 300.660028 1076.680000 1056.680000 1067.200667 313.820631 7948.220000 7959.090000 7953.640933 556.143295
811 0.266833 0.332199 0.294586 0.000136 0.471716 0.467155 0.469953 0.000046 0.359031 0.392929 0.373501 0.000046 0.269889 0.334406 0.298112 0.000301 0.263778 0.329993 0.291060 0.000313 0.462480 0.457336 0.461450 0.000093 0.480952 0.476975 0.478456 0.000091 0.356555 0.389724 0.371614 0.000101 0.361506 0.396135 0.375388 0.000105 976.090000 985.190000 979.263800 302.917035 1075.220000 1054.340000 1067.194267 308.781879 7948.690000 7960.470000 7953.541933 547.527123
812 0.266633 0.332247 0.294659 0.000134 0.472990 0.467819 0.469898 0.000046 0.359494 0.393255 0.373517 0.000046 0.271700 0.334186 0.298043 0.000297 0.261566 0.330309 0.291276 0.000312 0.464482 0.458928 0.461352 0.000092 0.481498 0.476710 0.478445 0.000092 0.358452 0.390320 0.371532 0.000100 0.360536 0.396189 0.375502 0.000104 973.990000 987.000000 979.381000 307.272661 1074.440000 1054.230000 1067.238400 311.733274 7951.570000 7958.770000 7953.380600 537.343597
813 0.266395 0.332128 0.294587 0.000136 0.471283 0.468531 0.469880 0.000047 0.358595 0.393509 0.373469 0.000047 0.268795 0.335694 0.297905 0.000301 0.263995 0.328561 0.291269 0.000313 0.462271 0.459396 0.461343 0.000092 0.480295 0.477666 0.478418 0.000092 0.355859 0.391360 0.371452 0.000102 0.361330 0.395658 0.375486 0.000104 974.490000 983.470000 979.235633 314.124776 1074.180000 1055.940000 1067.276800 312.491965 7951.330000 7960.590000 7953.487567 539.125561
814 0.266839 0.332013 0.294484 0.000133 0.471274 0.468282 0.469898 0.000046 0.358835 0.393334 0.373420 0.000046 0.271008 0.334155 0.297724 0.000299 0.262670 0.329871 0.291244 0.000311 0.462792 0.458654 0.461324 0.000093 0.479756 0.477909 0.478471 0.000092 0.357311 0.390180 0.371344 0.000100 0.360359 0.396488 0.375496 0.000103 971.930000 984.490000 979.222767 316.095972 1075.540000 1057.860000 1067.279200 318.817464 7952.530000 7957.650000 7953.498033 556.344626
815 0.266957 0.331588 0.294413 0.000133 0.471186 0.467971 0.469945 0.000047 0.358860 0.392960 0.373403 0.000045 0.269619 0.337457 0.297445 0.000298 0.264294 0.325719 0.291382 0.000315 0.462198 0.458741 0.461475 0.000094 0.480174 0.477200 0.478416 0.000093 0.356280 0.392035 0.371258 0.000100 0.361440 0.393886 0.375547 0.000105 973.800000 986.500000 979.011167 312.352090 1074.380000 1057.190000 1067.297233 316.379313 7951.820000 7956.310000 7953.691600 564.082718
816 0.266596 0.331134 0.294483 0.000132 0.472680 0.468038 0.469976 0.000046 0.359334 0.392741 0.373455 0.000045 0.272026 0.332772 0.297477 0.000301 0.261165 0.329496 0.291488 0.000312 0.463935 0.460228 0.461491 0.000092 0.481425 0.475848 0.478461 0.000091 0.358385 0.390127 0.371284 0.000100 0.360282 0.395355 0.375626 0.000104 973.960000 983.540000 978.711633 316.051658 1072.810000 1057.960000 1067.267467 314.039885 7953.230000 7958.500000 7954.020900 565.899158
817 0.266941 0.331300 0.294528 0.000131 0.472611 0.467117 0.470001 0.000046 0.359492 0.392417 0.373491 0.000044 0.271130 0.331617 0.297372 0.000295 0.262753 0.330982 0.291685 0.000316 0.463217 0.458369 0.461525 0.000091 0.482005 0.475865 0.478477 0.000093 0.357569 0.388655 0.371241 0.000098 0.361416 0.396179 0.375741 0.000105 971.820000 984.400000 978.214333 315.352059 1074.370000 1056.140000 1067.103767 309.844810 7953.810000 7959.460000 7954.681900 573.321858
818 0.266914 0.330735 0.294502 0.000130 0.472147 0.468913 0.470042 0.000046 0.359269 0.392915 0.373495 0.000044 0.268511 0.330731 0.297393 0.000295 0.265318 0.330739 0.291610 0.000310 0.463469 0.460046 0.461568 0.000091 0.480826 0.477781 0.478517 0.000093 0.356242 0.388923 0.371272 0.000098 0.362297 0.396908 0.375719 0.000103 973.220000 984.920000 977.981967 316.339964 1072.610000 1056.770000 1066.828433 311.986586 7954.170000 7958.310000 7955.189600 582.777787
819 0.266743 0.330163 0.294599 0.000131 0.472480 0.468589 0.470153 0.000045 0.359325 0.392455 0.373598 0.000045 0.269485 0.332713 0.297505 0.000297 0.264000 0.327613 0.291694 0.000309 0.463303 0.459865 0.461720 0.000090 0.481657 0.477313 0.478585 0.000093 0.356703 0.389932 0.371402 0.000098 0.361946 0.394978 0.375795 0.000104 972.240000 985.480000 977.601267 317.882881 1073.040000 1054.860000 1066.528467 310.190006 7954.720000 7959.660000 7955.870267 581.636304
820 0.266341 0.331735 0.294752 0.000131 0.471910 0.468460 0.470110 0.000045 0.358847 0.393262 0.373663 0.000045 0.269460 0.335783 0.297677 0.000302 0.263222 0.327688 0.291827 0.000307 0.462054 0.459091 0.461617 0.000091 0.481765 0.477829 0.478604 0.000091 0.356128 0.391272 0.371450 0.000100 0.361566 0.395251 0.375876 0.000102 972.990000 985.900000 977.451333 315.677969 1073.720000 1058.570000 1066.162833 310.223149 7953.290000 7955.530000 7956.385833 572.458320
821 0.266572 0.331064 0.294809 0.000133 0.471963 0.467394 0.470088 0.000046 0.358998 0.392413 0.373684 0.000045 0.270024 0.332561 0.297576 0.000299 0.263120 0.329567 0.292042 0.000309 0.463302 0.459347 0.461618 0.000092 0.480625 0.475441 0.478558 0.000092 0.356999 0.389615 0.371395 0.000100 0.360997 0.395211 0.375974 0.000104 973.670000 986.210000 977.190700 315.459665 1072.780000 1059.390000 1065.897667 310.424539 7953.550000 7954.400000 7956.911633 564.118083
822 0.266526 0.330980 0.294717 0.000132 0.471181 0.467096 0.470057 0.000046 0.358621 0.392232 0.373620 0.000045 0.271677 0.334580 0.297571 0.000300 0.261375 0.327380 0.291864 0.000305 0.461466 0.458882 0.461592 0.000092 0.480896 0.475310 0.478523 0.000092 0.357082 0.390516 0.371380 0.000099 0.360160 0.393948 0.375860 0.000102 971.910000 986.000000 976.932833 311.958942 1072.460000 1055.430000 1065.779500 308.301077 7955.630000 7958.570000 7957.287667 558.409084
823 0.266572 0.332701 0.294764 0.000132 0.471976 0.467942 0.470041 0.000046 0.359004 0.393560 0.373639 0.000045 0.270367 0.334042 0.297451 0.000299 0.262778 0.331360 0.292078 0.000310 0.462807 0.460119 0.461565 0.000091 0.481145 0.475766 0.478517 0.000092 0.356965 0.390777 0.371302 0.000100 0.361043 0.396342 0.375976 0.000103 975.150000 984.260000 976.971467 306.818304 1072.930000 1056.490000 1065.379133 304.831849 7951.920000 7959.250000 7957.649400 545.913562
824 0.266850 0.330847 0.294760 0.000131 0.471472 0.466797 0.470087 0.000046 0.358930 0.392025 0.373657 0.000044 0.270271 0.331815 0.297313 0.000300 0.263430 0.329879 0.292207 0.000311 0.463152 0.457954 0.461677 0.000091 0.479792 0.475641 0.478497 0.000091 0.357067 0.388577 0.371276 0.000100 0.360793 0.395472 0.376037 0.000103 974.890000 984.050000 976.905033 306.091112 1074.400000 1056.180000 1065.443800 308.694655 7950.710000 7959.770000 7957.651167 553.778116
825 0.266179 0.331645 0.294701 0.000133 0.471402 0.466525 0.470101 0.000044 0.358529 0.392341 0.373631 0.000045 0.269086 0.334011 0.297182 0.000305 0.263271 0.329278 0.292219 0.000315 0.462601 0.458918 0.461535 0.000090 0.480204 0.474132 0.478667 0.000090 0.356168 0.390219 0.371141 0.000101 0.360891 0.394462 0.376121 0.000104 973.730000 983.570000 976.862800 305.188752 1072.280000 1054.680000 1065.526800 307.632025 7953.990000 7961.750000 7957.610400 552.133937
826 0.266615 0.331720 0.294774 0.000134 0.473093 0.468498 0.470201 0.000044 0.359530 0.393270 0.373716 0.000044 0.270467 0.336017 0.297276 0.000306 0.262763 0.327423 0.292272 0.000314 0.465201 0.459635 0.461625 0.000089 0.480984 0.477362 0.478778 0.000089 0.358097 0.391645 0.371233 0.000102 0.360962 0.394895 0.376200 0.000102 973.420000 981.070000 977.146867 309.717745 1072.460000 1055.800000 1065.446833 309.038022 7954.120000 7963.130000 7957.406300 561.207742
827 0.266306 0.331851 0.294842 0.000134 0.472066 0.467234 0.470286 0.000044 0.358898 0.392773 0.373792 0.000045 0.269316 0.333149 0.297321 0.000303 0.263295 0.330553 0.292363 0.000311 0.463940 0.459589 0.461671 0.000090 0.480192 0.474878 0.478900 0.000088 0.356897 0.390047 0.371279 0.000102 0.360899 0.395499 0.376305 0.000102 973.860000 983.000000 977.506333 317.242392 1070.430000 1055.880000 1065.218267 308.509161 7955.710000 7961.120000 7957.275400 561.140759
828 0.266282 0.332315 0.294779 0.000137 0.471297 0.466922 0.470335 0.000044 0.358539 0.392888 0.373779 0.000046 0.270487 0.334893 0.297211 0.000309 0.262077 0.329737 0.292347 0.000312 0.462063 0.458654 0.461665 0.000089 0.480530 0.475190 0.479004 0.000087 0.356696 0.390585 0.371215 0.000103 0.360381 0.395191 0.376343 0.000103 973.240000 985.380000 977.716033 321.322919 1069.140000 1053.210000 1065.038300 307.668448 7957.620000 7961.410000 7957.245667 558.189555
829 0.266469 0.332609 0.294604 0.000135 0.473561 0.467224 0.470360 0.000044 0.359661 0.393186 0.373694 0.000046 0.270078 0.330980 0.296941 0.000299 0.262861 0.334238 0.292267 0.000315 0.465004 0.459623 0.461584 0.000091 0.482118 0.474825 0.479136 0.000086 0.357795 0.388869 0.371030 0.000101 0.361526 0.397503 0.376358 0.000104 973.430000 985.350000 977.676200 332.046186 1067.210000 1057.710000 1064.960833 311.604308 7959.360000 7956.940000 7957.362967 567.916637
830 0.266199 0.331064 0.294507 0.000134 0.471727 0.469134 0.470335 0.000044 0.358687 0.393195 0.373629 0.000045 0.269170 0.332764 0.296803 0.000295 0.263228 0.329364 0.292211 0.000311 0.462772 0.460714 0.461534 0.000089 0.480682 0.477554 0.479137 0.000087 0.356291 0.390341 0.370932 0.000100 0.361082 0.396049 0.376327 0.000102 973.600000 985.040000 977.737133 337.453057 1070.550000 1056.810000 1064.866500 314.834749 7955.850000 7958.150000 7957.396367 573.985379
831 0.266435 0.331334 0.294463 0.000135 0.472252 0.467760 0.470366 0.000044 0.359053 0.392725 0.373619 0.000046 0.270142 0.330291 0.296794 0.000297 0.262727 0.332376 0.292132 0.000310 0.464067 0.460745 0.461584 0.000090 0.480438 0.474775 0.479147 0.000086 0.357408 0.388995 0.370950 0.000101 0.360697 0.396455 0.376289 0.000103 975.950000 984.400000 977.707567 336.018145 1067.660000 1058.370000 1064.488600 314.897632 7956.390000 7957.230000 7957.803833 577.186933
832 0.266248 0.331121 0.294441 0.000133 0.471949 0.468286 0.470255 0.000044 0.358814 0.392845 0.373557 0.000046 0.270161 0.333862 0.296719 0.000295 0.262336 0.328380 0.292162 0.000309 0.463452 0.459661 0.461449 0.000091 0.480446 0.476911 0.479061 0.000089 0.357142 0.390472 0.370847 0.000100 0.360486 0.395219 0.376267 0.000102 973.650000 984.190000 977.932367 339.390665 1068.230000 1053.710000 1064.077400 314.277731 7958.120000 7962.100000 7957.990233 587.402920
833 0.266401 0.331860 0.294625 0.000136 0.472855 0.468620 0.470201 0.000045 0.359305 0.393402 0.373634 0.000047 0.269028 0.334498 0.296897 0.000300 0.263774 0.329221 0.292354 0.000314 0.464653 0.460049 0.461495 0.000089 0.481057 0.477191 0.478906 0.000090 0.357059 0.390996 0.370966 0.000101 0.361552 0.395808 0.376303 0.000104 973.130000 985.130000 977.915700 344.141741 1069.060000 1055.930000 1063.616433 320.279814 7957.810000 7958.940000 7958.467867 598.689435
834 0.266651 0.333885 0.294790 0.000137 0.472394 0.467035 0.470160 0.000045 0.359235 0.393802 0.373707 0.000047 0.270868 0.334820 0.297051 0.000299 0.262433 0.332950 0.292528 0.000322 0.463303 0.460086 0.461448 0.000090 0.481485 0.473983 0.478873 0.000091 0.357464 0.391190 0.371030 0.000100 0.361006 0.396415 0.376383 0.000105 971.920000 986.200000 977.979000 344.726917 1068.180000 1051.770000 1062.992933 324.186856 7959.900000 7962.030000 7959.028067 598.287044
835 0.266992 0.331491 0.294627 0.000135 0.470807 0.469189 0.470155 0.000045 0.358709 0.393455 0.373615 0.000046 0.269762 0.332951 0.296859 0.000298 0.264222 0.330030 0.292395 0.000322 0.461990 0.460417 0.461472 0.000090 0.479625 0.477961 0.478838 0.000091 0.356265 0.390311 0.370935 0.000099 0.361153 0.396599 0.376294 0.000105 973.830000 983.540000 977.936900 339.556580 1070.380000 1053.890000 1062.467867 323.941646 7955.790000 7962.570000 7959.595233 586.069350
836 0.266702 0.330688 0.294741 0.000133 0.471810 0.469111 0.470131 0.000046 0.359001 0.392978 0.373667 0.000045 0.268943 0.331844 0.296892 0.000292 0.264461 0.329533 0.292591 0.000317 0.463597 0.461582 0.461587 0.000091 0.480023 0.476640 0.478676 0.000093 0.356537 0.390226 0.371005 0.000098 0.361464 0.395731 0.376329 0.000104 970.600000 985.140000 977.938333 342.974036 1068.920000 1054.920000 1062.169533 323.377254 7960.480000 7959.940000 7959.892133 583.977051
837 0.266221 0.331332 0.294863 0.000134 0.473338 0.469064 0.470075 0.000046 0.359424 0.393311 0.373709 0.000045 0.268991 0.330337 0.296962 0.000289 0.263452 0.332326 0.292765 0.000314 0.464237 0.461294 0.461527 0.000088 0.482439 0.476835 0.478624 0.000093 0.356852 0.389267 0.371016 0.000096 0.361996 0.397355 0.376401 0.000104 973.940000 983.890000 977.937167 341.430318 1069.680000 1053.210000 1061.730267 327.325288 7956.380000 7962.900000 7960.332567 578.339887
838 0.266310 0.332073 0.294891 0.000134 0.471399 0.467561 0.470110 0.000046 0.358600 0.393043 0.373740 0.000046 0.269438 0.331107 0.297097 0.000293 0.263182 0.333039 0.292686 0.000311 0.463413 0.459905 0.461588 0.000089 0.479384 0.475218 0.478632 0.000092 0.356726 0.389066 0.371118 0.000097 0.360473 0.397020 0.376362 0.000104 972.740000 983.480000 977.847567 335.399066 1066.080000 1052.320000 1061.476767 325.006194 7961.180000 7964.200000 7960.675667 574.389729
839 0.266428 0.331435 0.294951 0.000135 0.473031 0.466376 0.470072 0.000046 0.359399 0.392158 0.373756 0.000046 0.268999 0.331594 0.297077 0.000291 0.263858 0.331276 0.292825 0.000316 0.464509 0.458520 0.461570 0.000091 0.481553 0.474231 0.478574 0.000094 0.356978 0.388711 0.371099 0.000098 0.361821 0.395606 0.376412 0.000105 973.120000 984.030000 977.910500 333.223857 1067.550000 1052.530000 1061.177500 333.825304 7959.330000 7963.440000 7960.912000 587.251633
840 0.267367 0.331681 0.294938 0.000134 0.473156 0.468254 0.470101 0.000046 0.359972 0.393139 0.373761 0.000046 0.270173 0.334512 0.297112 0.000290 0.264561 0.328850 0.292765 0.000310 0.465539 0.459710 0.461519 0.000090 0.480773 0.476799 0.478682 0.000092 0.358088 0.390851 0.371095 0.000098 0.361856 0.395427 0.376428 0.000102 974.140000 984.150000 978.027500 328.277406 1067.470000 1055.380000 1061.113767 337.844351 7958.390000 7960.470000 7960.858733 580.205269
841 0.266999 0.332386 0.294967 0.000136 0.471810 0.466258 0.470118 0.000046 0.359164 0.392628 0.373785 0.000046 0.271232 0.331184 0.297038 0.000291 0.262767 0.333588 0.292896 0.000314 0.463040 0.459105 0.461558 0.000090 0.480579 0.473410 0.478678 0.000092 0.357546 0.388749 0.371072 0.000098 0.360782 0.396508 0.376498 0.000103 974.380000 986.820000 978.188967 322.415322 1067.560000 1050.550000 1060.783833 336.847442 7958.060000 7962.630000 7961.027200 565.702872
842 0.267012 0.332177 0.294904 0.000136 0.472071 0.468250 0.470159 0.000046 0.359288 0.393410 0.373769 0.000046 0.270057 0.332718 0.297003 0.000290 0.263967 0.331636 0.292806 0.000315 0.464027 0.460588 0.461657 0.000090 0.480114 0.475912 0.478661 0.000092 0.357344 0.390259 0.371097 0.000097 0.361233 0.396560 0.376441 0.000105 974.000000 981.790000 978.194100 311.189735 1069.290000 1051.960000 1060.612367 331.609489 7956.710000 7966.250000 7961.193533 556.138396
843 0.267282 0.331740 0.294924 0.000135 0.471915 0.468271 0.470217 0.000046 0.359367 0.393179 0.373806 0.000046 0.271070 0.331118 0.297092 0.000286 0.263493 0.332362 0.292756 0.000309 0.462753 0.458894 0.461618 0.000092 0.481078 0.477648 0.478817 0.000092 0.357328 0.388617 0.371128 0.000096 0.361406 0.397741 0.376483 0.000102 974.550000 983.560000 978.224100 310.851272 1067.210000 1048.720000 1060.584467 324.363716 7958.240000 7967.720000 7961.191433 554.910011
844 0.267237 0.331763 0.294917 0.000134 0.472883 0.467273 0.470129 0.000046 0.359778 0.392742 0.373763 0.000045 0.269406 0.333157 0.297152 0.000288 0.265068 0.330369 0.292683 0.000308 0.464334 0.459801 0.461556 0.000092 0.481432 0.474745 0.478702 0.000092 0.357124 0.390147 0.371134 0.000097 0.362432 0.395338 0.376391 0.000101 975.550000 986.750000 978.337133 311.761773 1068.810000 1051.430000 1060.492600 323.958007 7955.640000 7961.820000 7961.170267 560.376716
845 0.267082 0.331933 0.294814 0.000133 0.471868 0.467295 0.470210 0.000045 0.359236 0.392846 0.373742 0.000045 0.269296 0.332940 0.297071 0.000287 0.264868 0.330927 0.292556 0.000304 0.463351 0.457376 0.461623 0.000091 0.480384 0.477215 0.478797 0.000092 0.356621 0.388936 0.371120 0.000097 0.361850 0.396756 0.376365 0.000101 976.140000 988.820000 978.343500 309.039612 1070.400000 1047.420000 1060.295400 321.666835 7953.460000 7963.760000 7961.361100 556.642905
846 0.267118 0.332093 0.294996 0.000133 0.472847 0.468850 0.470195 0.000045 0.359696 0.393634 0.373835 0.000045 0.270087 0.330951 0.297285 0.000281 0.264150 0.333236 0.292707 0.000303 0.463767 0.460326 0.461560 0.000092 0.481927 0.477373 0.478830 0.000092 0.357243 0.389170 0.371209 0.000094 0.362150 0.398098 0.376462 0.000099 976.060000 981.880000 978.431633 307.223421 1068.960000 1049.820000 1060.187167 321.726635 7954.980000 7968.300000 7961.381200 557.488633
847 0.266820 0.332300 0.295104 0.000134 0.472823 0.467829 0.470212 0.000045 0.359522 0.393288 0.373903 0.000046 0.268952 0.332475 0.297237 0.000290 0.264689 0.332125 0.292971 0.000304 0.464597 0.459212 0.461568 0.000090 0.481048 0.476447 0.478856 0.000092 0.356992 0.389506 0.371186 0.000097 0.362051 0.397070 0.376619 0.000100 975.840000 984.980000 978.612867 306.563136 1065.110000 1047.890000 1060.064133 325.600295 7959.050000 7967.130000 7961.323000 563.168391
848 0.266928 0.333119 0.295084 0.000136 0.471890 0.467080 0.470267 0.000046 0.359161 0.393401 0.373917 0.000046 0.269824 0.333499 0.297063 0.000293 0.264033 0.332738 0.293105 0.000302 0.462928 0.460147 0.461658 0.000090 0.480852 0.474013 0.478876 0.000093 0.356721 0.390491 0.371131 0.000098 0.361602 0.396312 0.376702 0.000099 975.520000 982.990000 978.952267 301.185375 1064.820000 1051.600000 1059.867933 330.287760 7959.660000 7965.410000 7961.179800 563.516326
849 0.267248 0.332582 0.294990 0.000135 0.473001 0.468633 0.470196 0.000045 0.359837 0.393805 0.373833 0.000045 0.267950 0.332789 0.296722 0.000295 0.266546 0.332376 0.293259 0.000301 0.464543 0.460782 0.461530 0.000090 0.481458 0.476485 0.478862 0.000093 0.356417 0.390386 0.370885 0.000098 0.363256 0.397225 0.376780 0.000098 978.850000 985.450000 979.225233 301.231876 1067.430000 1050.690000 1059.965600 335.362610 7953.720000 7963.860000 7960.809167 570.896384
850 0.266583 0.331786 0.294990 0.000135 0.472246 0.467480 0.470308 0.000045 0.359131 0.392849 0.373883 0.000045 0.268502 0.331776 0.296604 0.000297 0.264664 0.331797 0.293375 0.000300 0.464039 0.460594 0.461560 0.000092 0.480454 0.474367 0.479056 0.000090 0.356493 0.389744 0.370834 0.000098 0.361769 0.395953 0.376932 0.000098 977.340000 982.280000 979.492067 305.512410 1067.670000 1052.560000 1060.016467 338.072041 7954.990000 7965.160000 7960.491467 578.792575
851 0.266560 0.332439 0.294981 0.000136 0.471686 0.467694 0.470352 0.000045 0.358867 0.393304 0.373898 0.000046 0.268924 0.332259 0.296597 0.000297 0.264197 0.332619 0.293364 0.000305 0.462074 0.460118 0.461657 0.000090 0.481297 0.475270 0.479047 0.000090 0.355842 0.389795 0.370874 0.000098 0.361892 0.396812 0.376922 0.000100 976.160000 985.790000 979.803133 301.648677 1067.860000 1049.120000 1059.989167 341.597353 7955.980000 7965.090000 7960.207700 582.799754
852 0.266810 0.331308 0.295003 0.000134 0.472560 0.467252 0.470345 0.000045 0.359398 0.392483 0.373907 0.000045 0.267956 0.332382 0.296657 0.000297 0.265664 0.330235 0.293349 0.000303 0.463977 0.459854 0.461634 0.000091 0.481144 0.474650 0.479056 0.000090 0.356165 0.389745 0.370897 0.000098 0.362630 0.395221 0.376917 0.000100 977.200000 984.950000 980.147967 305.490364 1066.060000 1049.890000 1059.979567 338.735095 7956.740000 7965.160000 7959.872467 585.664714
853 0.267190 0.331847 0.294992 0.000135 0.473471 0.468081 0.470376 0.000046 0.360017 0.393152 0.373915 0.000045 0.269378 0.332191 0.296645 0.000296 0.265002 0.331503 0.293339 0.000304 0.465085 0.458727 0.461615 0.000090 0.481857 0.477435 0.479137 0.000090 0.357446 0.389132 0.370881 0.000098 0.362587 0.397172 0.376948 0.000101 976.280000 984.400000 980.290467 301.973594 1067.970000 1049.060000 1060.115700 330.640832 7955.750000 7966.540000 7959.593833 581.726335
854 0.266597 0.330629 0.295036 0.000132 0.471869 0.467612 0.470440 0.000046 0.358970 0.392271 0.373967 0.000044 0.268997 0.331285 0.296645 0.000294 0.264197 0.329973 0.293426 0.000311 0.463790 0.460327 0.461696 0.000091 0.479948 0.474896 0.479183 0.000090 0.356654 0.389354 0.370918 0.000096 0.361285 0.395188 0.377017 0.000102 978.670000 985.270000 980.628633 305.481398 1067.650000 1047.530000 1059.949300 332.471190 7953.680000 7967.200000 7959.422067 585.023520
855 0.266162 0.331255 0.295003 0.000132 0.473170 0.467654 0.470471 0.000046 0.359316 0.392635 0.373964 0.000045 0.267602 0.330677 0.296587 0.000296 0.264722 0.331834 0.293420 0.000311 0.464773 0.459577 0.461664 0.000090 0.481567 0.475732 0.479279 0.000092 0.356329 0.388682 0.370871 0.000098 0.362302 0.396588 0.377056 0.000103 978.130000 984.040000 980.604067 307.262512 1066.220000 1045.380000 1059.942200 327.571378 7955.650000 7970.580000 7959.453733 582.491217
856 0.266764 0.332127 0.295118 0.000135 0.473147 0.467292 0.470427 0.000045 0.359636 0.392951 0.374007 0.000045 0.270573 0.333952 0.296811 0.000298 0.262954 0.330302 0.293425 0.000312 0.464580 0.459337 0.461673 0.000088 0.481713 0.475247 0.479180 0.000091 0.357876 0.390375 0.370999 0.000098 0.361396 0.395527 0.377015 0.000102 980.520000 986.270000 980.842500 306.151888 1065.690000 1050.140000 1059.996533 322.335172 7953.790000 7963.590000 7959.160967 577.717840
857 0.266451 0.332341 0.294960 0.000136 0.473877 0.467949 0.470454 0.000045 0.359792 0.393365 0.373932 0.000045 0.269521 0.333793 0.296828 0.000298 0.263380 0.330889 0.293092 0.000309 0.464349 0.458547 0.461703 0.000089 0.483404 0.477351 0.479206 0.000090 0.357193 0.389932 0.371021 0.000098 0.362391 0.396797 0.376843 0.000100 979.670000 984.200000 981.091967 309.003705 1065.040000 1046.400000 1059.988100 324.953393 7955.290000 7969.400000 7958.919933 585.434429
[truncated: 66,640 more chars]
