# Supplementary material for: A linear reciprocal relationship between robustness and plasticity in homeostatic biological networks
Source: PLoS One. 2023 Jan 26;18(1):e0277181. doi: 10.1371/journal.pone.0277181 (PMC9879506; doi:10.1371/journal.pone.0277181)
Supplement: S2 Data — (ZIP) [file pone.0277181.s002.zip › data/Fig2CD/fitness_60_avg.data]

0 0.431765 0.483890 0.462312 0.000084 0.462549 0.460701 0.462149 0.000129 0.444079 0.474615 0.462247 0.000048 0.429611 0.480126 0.459404 0.000163 0.433919 0.487655 0.465220 0.000172 0.456564 0.451637 0.453489 0.000247 0.468534 0.469765 0.470809 0.000269 0.440392 0.468730 0.457038 0.000093 0.447765 0.480499 0.467455 0.000100 986.440000 1008.840000 1000.096533 882.086399 1020.880000 990.040000 1000.158833 888.816860 7992.680000 8001.120000 7999.744633 1562.653871
1 0.429031 0.482582 0.459511 0.000097 0.462291 0.463624 0.462347 0.000125 0.442335 0.474999 0.460645 0.000052 0.426202 0.479636 0.456685 0.000191 0.431860 0.485528 0.462336 0.000199 0.452596 0.454171 0.453677 0.000244 0.471987 0.473077 0.471017 0.000265 0.436759 0.469450 0.455482 0.000101 0.447911 0.480547 0.465808 0.000108 994.180000 1020.290000 1008.580700 885.206852 1035.030000 995.450000 1012.713400 891.897264 7970.790000 7984.260000 7978.705900 1546.511713
2 0.427231 0.481339 0.456285 0.000108 0.463128 0.460689 0.462544 0.000126 0.441589 0.473079 0.458788 0.000056 0.424505 0.478698 0.453565 0.000219 0.429957 0.483979 0.459004 0.000226 0.454017 0.450514 0.453904 0.000244 0.472238 0.470863 0.471184 0.000264 0.436310 0.467424 0.453700 0.000110 0.446869 0.478733 0.463876 0.000117 991.530000 1012.740000 1006.943933 885.301522 1029.890000 1003.130000 1015.492800 907.157954 7978.580000 7984.130000 7977.563267 1549.472889
3 0.424699 0.480212 0.452844 0.000116 0.462120 0.461939 0.462665 0.000123 0.439667 0.472903 0.456773 0.000058 0.424016 0.476646 0.450248 0.000238 0.425382 0.483777 0.455441 0.000254 0.453405 0.455116 0.454091 0.000243 0.470836 0.468762 0.471239 0.000256 0.435771 0.468034 0.451785 0.000117 0.443564 0.477771 0.461760 0.000126 996.550000 1020.030000 1005.268767 899.114280 1033.560000 1003.740000 1018.370667 921.273442 7969.890000 7976.230000 7976.360567 1568.607661
4 0.423216 0.477866 0.449425 0.000117 0.464986 0.459071 0.463035 0.000119 0.439924 0.470348 0.454869 0.000058 0.423243 0.474126 0.447000 0.000253 0.423189 0.481605 0.451850 0.000268 0.457061 0.451311 0.454545 0.000231 0.472912 0.466832 0.471525 0.000249 0.436770 0.465000 0.450018 0.000119 0.443078 0.475696 0.459720 0.000131 992.040000 1012.350000 1003.639400 877.813577 1033.620000 1006.930000 1021.312767 921.226525 7974.340000 7980.720000 7975.047833 1544.898307
5 0.421101 0.475637 0.446211 0.000107 0.465007 0.460391 0.463085 0.000115 0.438663 0.469539 0.452960 0.000054 0.419832 0.473360 0.443780 0.000249 0.422369 0.477915 0.448641 0.000267 0.456394 0.452149 0.454650 0.000223 0.473619 0.468633 0.471520 0.000239 0.434457 0.464876 0.448128 0.000116 0.442869 0.474202 0.457793 0.000130 995.890000 1011.960000 1002.034333 846.153857 1036.400000 1006.970000 1024.737033 900.483158 7967.710000 7981.070000 7973.228633 1505.541190
6 0.419662 0.473084 0.443468 0.000096 0.464069 0.462450 0.463159 0.000111 0.437425 0.468830 0.451344 0.000050 0.418428 0.470296 0.441242 0.000239 0.420897 0.475871 0.445694 0.000257 0.456706 0.454185 0.454786 0.000214 0.471433 0.470716 0.471532 0.000230 0.433739 0.463852 0.446660 0.000112 0.441111 0.473809 0.456029 0.000125 993.890000 1012.360000 1000.578533 795.227382 1037.040000 1005.020000 1027.248667 838.915034 7969.070000 7982.620000 7972.172800 1430.795436
7 0.417864 0.469340 0.441215 0.000086 0.464666 0.462020 0.463313 0.000106 0.436585 0.466412 0.450055 0.000046 0.416593 0.467251 0.439181 0.000230 0.419135 0.471429 0.443250 0.000248 0.454632 0.451329 0.454918 0.000211 0.474699 0.472711 0.471710 0.000216 0.431809 0.460882 0.445475 0.000107 0.441360 0.471942 0.454634 0.000119 993.350000 1009.190000 999.368233 747.208620 1038.570000 1014.250000 1029.074267 799.486837 7968.080000 7976.560000 7971.557500 1379.081449
8 0.416101 0.467261 0.439429 0.000080 0.465120 0.461316 0.463352 0.000103 0.435709 0.464883 0.448998 0.000044 0.413894 0.464096 0.437537 0.000222 0.418308 0.470425 0.441321 0.000234 0.454832 0.454948 0.455040 0.000202 0.475408 0.467684 0.471665 0.000210 0.430269 0.460437 0.444538 0.000104 0.441148 0.469328 0.453459 0.000113 993.820000 998.590000 998.328633 703.653863 1041.220000 1016.420000 1030.052300 749.080016 7964.960000 7984.990000 7971.619067 1314.618913
9 0.415136 0.465145 0.437931 0.000076 0.463745 0.463856 0.463460 0.000099 0.434580 0.464630 0.448143 0.000042 0.413692 0.463162 0.436035 0.000215 0.416580 0.467129 0.439827 0.000228 0.454202 0.455077 0.454931 0.000197 0.473289 0.472635 0.471989 0.000200 0.429896 0.459928 0.443593 0.000101 0.439263 0.469331 0.452692 0.000109 989.730000 1002.570000 997.364367 658.486943 1039.040000 1014.900000 1030.989233 719.343537 7971.230000 7982.530000 7971.646400 1245.436291
10 0.413576 0.463184 0.436465 0.000075 0.463602 0.460533 0.463480 0.000095 0.433586 0.462124 0.447271 0.000041 0.412320 0.459396 0.434548 0.000211 0.414831 0.466972 0.438382 0.000227 0.453363 0.450785 0.454905 0.000190 0.473840 0.470282 0.472055 0.000192 0.428737 0.455951 0.442691 0.000099 0.438435 0.468296 0.451852 0.000108 992.680000 1008.980000 996.432067 643.257867 1039.830000 1018.570000 1032.092467 681.044565 7967.490000 7972.450000 7971.475467 1193.092287
11 0.412599 0.460680 0.435212 0.000075 0.465230 0.462456 0.463427 0.000092 0.433651 0.461390 0.446498 0.000040 0.411019 0.458045 0.433425 0.000213 0.414179 0.463314 0.437000 0.000227 0.455660 0.453131 0.454765 0.000187 0.474799 0.471781 0.472088 0.000185 0.428875 0.456080 0.441961 0.000099 0.438427 0.466701 0.451035 0.000107 992.360000 1002.410000 995.652767 615.255208 1040.960000 1017.260000 1032.501967 658.743835 7966.680000 7980.330000 7971.845267 1138.529847
12 0.411196 0.460229 0.433944 0.000076 0.464935 0.462128 0.463516 0.000089 0.432692 0.460989 0.445772 0.000040 0.408253 0.459934 0.432338 0.000215 0.414139 0.460525 0.435549 0.000224 0.456015 0.455042 0.454722 0.000183 0.473857 0.469215 0.472310 0.000183 0.427358 0.457977 0.441291 0.000101 0.438026 0.464001 0.450253 0.000105 992.940000 1002.510000 995.331833 601.410505 1042.160000 1025.300000 1032.914900 623.871470 7964.900000 7972.190000 7971.753267 1107.115148
13 0.409148 0.458493 0.432719 0.000075 0.465593 0.463206 0.463430 0.000089 0.431726 0.460378 0.445003 0.000040 0.406150 0.455587 0.431120 0.000216 0.412147 0.461400 0.434318 0.000224 0.454840 0.454453 0.454603 0.000183 0.476346 0.471958 0.472257 0.000179 0.425626 0.455133 0.440514 0.000100 0.437827 0.465623 0.449494 0.000105 993.220000 1005.010000 994.846900 582.252141 1039.320000 1025.200000 1033.840133 605.918724 7967.460000 7969.790000 7971.312967 1068.223449
14 0.408543 0.457374 0.431560 0.000076 0.463978 0.464715 0.463480 0.000088 0.430717 0.460310 0.444328 0.000040 0.407455 0.455390 0.429976 0.000218 0.409631 0.459357 0.433143 0.000221 0.454180 0.454803 0.454551 0.000181 0.473775 0.474627 0.472409 0.000175 0.426145 0.455155 0.439806 0.000101 0.435289 0.465465 0.448850 0.000102 989.760000 1000.520000 994.398200 567.488269 1044.230000 1023.640000 1034.349200 590.008897 7966.010000 7975.840000 7971.252600 1045.129292
15 0.406860 0.455868 0.430365 0.000077 0.464765 0.462636 0.463402 0.000088 0.430022 0.458575 0.443580 0.000040 0.405041 0.453867 0.428801 0.000219 0.408678 0.457869 0.431928 0.000224 0.456577 0.452545 0.454234 0.000180 0.472953 0.472727 0.472569 0.000174 0.425655 0.453338 0.438974 0.000100 0.434388 0.463812 0.448185 0.000104 992.340000 999.920000 993.931100 547.839911 1039.170000 1026.230000 1034.813600 574.554710 7968.490000 7973.850000 7971.255300 1015.790974
16 0.406300 0.455408 0.429121 0.000077 0.463416 0.461028 0.463448 0.000086 0.429146 0.457656 0.442852 0.000039 0.403032 0.454858 0.427626 0.000219 0.409568 0.455957 0.430617 0.000219 0.455441 0.453356 0.454334 0.000174 0.471390 0.468699 0.472562 0.000173 0.423996 0.454257 0.438309 0.000099 0.434297 0.461054 0.447395 0.000101 992.120000 998.350000 993.755467 533.159322 1037.150000 1028.900000 1035.352333 566.391132 7970.730000 7972.750000 7970.892200 997.909294
17 0.404856 0.453995 0.427944 0.000077 0.464169 0.462816 0.463550 0.000084 0.428581 0.457523 0.442186 0.000039 0.404668 0.451676 0.426484 0.000211 0.405044 0.456314 0.429403 0.000217 0.453730 0.455180 0.454433 0.000169 0.474608 0.470452 0.472668 0.000172 0.424293 0.453078 0.437663 0.000096 0.432870 0.461969 0.446709 0.000101 989.320000 1000.440000 993.456633 521.645859 1039.700000 1025.240000 1035.725833 559.782159 7970.980000 7974.320000 7970.817533 974.321578
18 0.404115 0.453193 0.426884 0.000078 0.465636 0.463162 0.463485 0.000084 0.428723 0.457180 0.441524 0.000040 0.403438 0.450083 0.425413 0.000208 0.404792 0.456302 0.428354 0.000222 0.456617 0.456359 0.454368 0.000169 0.474655 0.469965 0.472603 0.000172 0.424710 0.452593 0.436995 0.000094 0.432737 0.461767 0.446053 0.000103 992.020000 993.340000 993.271900 506.236140 1041.770000 1027.460000 1036.559033 552.428098 7966.210000 7979.200000 7970.169067 956.252545
19 0.402570 0.452743 0.425692 0.000079 0.465187 0.464901 0.463528 0.000084 0.427616 0.457606 0.440826 0.000040 0.402455 0.450806 0.424295 0.000209 0.402684 0.454680 0.427089 0.000218 0.458207 0.455415 0.454390 0.000168 0.472166 0.474387 0.472666 0.000167 0.424756 0.452650 0.436333 0.000094 0.430477 0.462563 0.445320 0.000102 995.450000 997.830000 993.423133 503.447602 1039.810000 1027.070000 1037.131567 547.874278 7964.740000 7975.100000 7969.445300 937.749764
20 0.401370 0.451830 0.424661 0.000079 0.464693 0.464868 0.463529 0.000082 0.426700 0.457045 0.440208 0.000039 0.398750 0.449605 0.423335 0.000210 0.403991 0.454054 0.425987 0.000216 0.455515 0.457020 0.454383 0.000163 0.473871 0.472716 0.472676 0.000166 0.421456 0.452571 0.435754 0.000095 0.431943 0.461519 0.444662 0.000100 989.190000 995.690000 993.597933 510.138368 1041.580000 1022.640000 1037.780000 553.202400 7969.230000 7981.670000 7968.622067 941.155610
21 0.400565 0.450732 0.423559 0.000079 0.464073 0.464188 0.463668 0.000081 0.425968 0.456114 0.439602 0.000039 0.399955 0.446890 0.422129 0.000207 0.401175 0.454575 0.424988 0.000214 0.453474 0.454678 0.454537 0.000161 0.474671 0.473697 0.472799 0.000166 0.421362 0.450005 0.435092 0.000094 0.430573 0.462224 0.444113 0.000100 989.450000 996.120000 993.050400 510.455345 1044.140000 1026.450000 1038.410100 547.004341 7966.410000 7977.430000 7968.539500 929.243324
22 0.399487 0.449791 0.422514 0.000079 0.465379 0.461706 0.463702 0.000080 0.425844 0.454557 0.438989 0.000039 0.397346 0.448836 0.421119 0.000208 0.401628 0.450746 0.423909 0.000211 0.455846 0.451466 0.454589 0.000159 0.474912 0.471946 0.472814 0.000162 0.420746 0.449888 0.434507 0.000093 0.430942 0.459226 0.443471 0.000097 990.950000 997.360000 992.749133 512.550258 1043.270000 1028.900000 1038.806867 543.230266 7965.780000 7973.740000 7968.444000 923.647675
23 0.398513 0.447979 0.421438 0.000078 0.464422 0.464516 0.463854 0.000080 0.424877 0.454594 0.438404 0.000038 0.397155 0.447056 0.420110 0.000203 0.399871 0.448903 0.422765 0.000209 0.454576 0.455108 0.454804 0.000157 0.474268 0.473924 0.472904 0.000163 0.420123 0.450277 0.433988 0.000093 0.429630 0.458911 0.442821 0.000097 987.470000 988.850000 992.389467 509.308001 1044.630000 1033.250000 1039.231167 545.985833 7967.900000 7977.900000 7968.379367 925.103697
24 0.397313 0.446906 0.420426 0.000078 0.465395 0.461108 0.463935 0.000079 0.424546 0.452587 0.437829 0.000038 0.394304 0.445549 0.419172 0.000205 0.400322 0.448264 0.421679 0.000210 0.456208 0.451859 0.454957 0.000152 0.474581 0.470357 0.472913 0.000160 0.419065 0.448073 0.433486 0.000092 0.430026 0.457101 0.442173 0.000096 990.440000 994.580000 992.125167 510.682743 1044.900000 1034.020000 1039.579667 538.379427 7964.660000 7971.400000 7968.295167 930.085239
25 0.396777 0.446102 0.419380 0.000077 0.465564 0.463799 0.464020 0.000077 0.424291 0.453181 0.437236 0.000038 0.394432 0.445837 0.417991 0.000207 0.399121 0.446367 0.420768 0.000205 0.455569 0.456297 0.454941 0.000148 0.475558 0.471300 0.473100 0.000158 0.418887 0.450021 0.432771 0.000093 0.429696 0.456340 0.441701 0.000095 989.390000 993.060000 992.024067 505.674539 1042.700000 1033.010000 1039.783533 531.103185 7967.910000 7973.930000 7968.192400 920.389298
26 0.395610 0.445608 0.418497 0.000078 0.464547 0.464709 0.464175 0.000076 0.423185 0.453248 0.436768 0.000038 0.393755 0.443664 0.417000 0.000204 0.397464 0.447551 0.419994 0.000205 0.455291 0.455113 0.455200 0.000146 0.473803 0.474304 0.473150 0.000158 0.418369 0.448244 0.432280 0.000092 0.428000 0.458252 0.441256 0.000096 989.750000 996.200000 991.760567 504.025535 1047.430000 1032.170000 1039.992567 518.335704 7962.820000 7971.630000 7968.246867 899.347735
27 0.394045 0.444581 0.417599 0.000079 0.466706 0.461947 0.464219 0.000077 0.423109 0.451528 0.436247 0.000038 0.392573 0.441901 0.415921 0.000205 0.395517 0.447261 0.419277 0.000205 0.459121 0.453586 0.455270 0.000147 0.474291 0.470308 0.473168 0.000158 0.419192 0.446575 0.431660 0.000092 0.427027 0.456480 0.440833 0.000095 988.860000 996.350000 991.482100 499.882661 1042.410000 1037.670000 1039.993633 509.729120 7968.730000 7965.980000 7968.524267 892.002498
28 0.393282 0.444266 0.416742 0.000080 0.466273 0.463730 0.464302 0.000078 0.422479 0.452052 0.435766 0.000039 0.391775 0.442299 0.414947 0.000205 0.394789 0.446233 0.418537 0.000206 0.457793 0.455158 0.455277 0.000148 0.474753 0.472302 0.473327 0.000159 0.418182 0.447443 0.431079 0.000092 0.426775 0.456661 0.440453 0.000095 988.690000 999.880000 991.180000 506.245429 1045.000000 1031.180000 1040.369733 499.808613 7966.310000 7968.940000 7968.450267 893.771528
29 0.392765 0.443369 0.415806 0.000081 0.466122 0.462322 0.464380 0.000078 0.422108 0.450950 0.435235 0.000039 0.390870 0.441945 0.414011 0.000205 0.394660 0.444794 0.417601 0.000205 0.457574 0.453012 0.455419 0.000148 0.474670 0.471632 0.473342 0.000158 0.417552 0.446372 0.430574 0.000092 0.426664 0.455529 0.439897 0.000095 986.840000 993.560000 990.764900 508.113426 1047.720000 1034.210000 1040.548033 498.260262 7965.440000 7972.230000 7968.687067 898.739277
30 0.391619 0.442301 0.414884 0.000082 0.466545 0.462975 0.464464 0.000077 0.421590 0.450571 0.434716 0.000039 0.388821 0.440130 0.412989 0.000204 0.394417 0.444473 0.416779 0.000203 0.458357 0.454841 0.455489 0.000147 0.474734 0.471108 0.473440 0.000160 0.416635 0.446014 0.429989 0.000091 0.426544 0.455127 0.439443 0.000094 986.820000 996.630000 990.417167 499.831816 1046.290000 1032.820000 1040.777800 493.494464 7966.890000 7970.550000 7968.805033 894.839754
31 0.390218 0.441301 0.413933 0.000083 0.467285 0.463973 0.464535 0.000077 0.421045 0.450369 0.434174 0.000039 0.388159 0.438798 0.411967 0.000204 0.392277 0.443803 0.415898 0.000200 0.458948 0.455385 0.455606 0.000148 0.475622 0.472560 0.473464 0.000159 0.416475 0.445433 0.429423 0.000091 0.425615 0.455306 0.438925 0.000092 983.660000 1000.700000 990.067633 487.954999 1045.390000 1033.130000 1041.208367 493.907708 7970.950000 7966.170000 7968.724000 903.332151
32 0.389593 0.440041 0.412945 0.000082 0.465609 0.461568 0.464655 0.000076 0.419999 0.448652 0.433629 0.000039 0.388886 0.436054 0.410946 0.000201 0.390300 0.444028 0.414944 0.000199 0.456563 0.451894 0.455708 0.000147 0.474656 0.471242 0.473601 0.000157 0.415956 0.442390 0.428851 0.000090 0.424042 0.454914 0.438407 0.000092 982.860000 995.060000 989.622533 483.202593 1042.070000 1030.940000 1041.553833 495.023699 7975.070000 7974.000000 7968.823633 913.762084
33 0.387892 0.440506 0.411989 0.000083 0.466418 0.462054 0.464700 0.000077 0.419303 0.449125 0.433073 0.000040 0.386282 0.436310 0.409892 0.000199 0.389502 0.444703 0.414086 0.000196 0.457507 0.453634 0.455721 0.000147 0.475329 0.470474 0.473678 0.000158 0.414772 0.443239 0.428224 0.000090 0.423833 0.455011 0.437923 0.000090 984.350000 990.460000 989.172567 467.761555 1044.980000 1036.140000 1042.255133 488.747796 7970.670000 7973.400000 7968.572300 907.247309
34 0.387357 0.439295 0.411043 0.000084 0.466946 0.463222 0.464891 0.000076 0.419193 0.448866 0.432582 0.000040 0.385663 0.437463 0.408891 0.000198 0.389051 0.441126 0.413195 0.000199 0.457883 0.455975 0.455867 0.000148 0.476008 0.470468 0.473915 0.000153 0.414551 0.444868 0.427681 0.000089 0.423834 0.452863 0.437483 0.000089 985.280000 992.260000 988.567900 460.548357 1049.170000 1037.830000 1042.570233 478.541851 7965.550000 7969.910000 7968.861867 899.750169
35 0.386398 0.438348 0.410136 0.000085 0.466582 0.463178 0.464848 0.000077 0.418472 0.448280 0.432021 0.000040 0.385069 0.435796 0.407979 0.000196 0.387727 0.440901 0.412293 0.000200 0.456200 0.455101 0.455832 0.000147 0.476964 0.471256 0.473864 0.000155 0.413522 0.443518 0.427120 0.000089 0.423422 0.453043 0.436922 0.000089 981.790000 992.030000 988.173900 450.390412 1046.530000 1038.600000 1043.030167 465.026805 7971.680000 7969.370000 7968.795933 896.046636
36 0.385561 0.437200 0.409168 0.000084 0.465478 0.462759 0.464983 0.000075 0.417528 0.447424 0.431494 0.000039 0.384547 0.433638 0.407089 0.000193 0.386575 0.440762 0.411248 0.000201 0.456459 0.455048 0.456038 0.000145 0.474497 0.470471 0.473927 0.000155 0.413312 0.442202 0.426669 0.000087 0.421743 0.452646 0.436320 0.000089 982.890000 991.220000 987.784367 442.463671 1049.710000 1039.510000 1043.256367 454.030840 7967.400000 7969.270000 7968.959267 875.193287
37 0.384860 0.436742 0.408282 0.000084 0.466194 0.461259 0.465140 0.000075 0.417393 0.446548 0.431025 0.000039 0.383984 0.435690 0.406214 0.000192 0.385735 0.437793 0.410349 0.000200 0.456202 0.452066 0.456174 0.000143 0.476186 0.470451 0.474105 0.000152 0.412871 0.442241 0.426198 0.000087 0.421916 0.450856 0.435851 0.000089 985.060000 991.380000 987.288900 437.663399 1052.520000 1037.710000 1043.550167 451.255026 7962.420000 7970.910000 7969.160933 874.321004
38 0.384187 0.435014 0.407404 0.000081 0.467442 0.464041 0.465109 0.000075 0.417489 0.446625 0.430486 0.000039 0.382896 0.433371 0.405501 0.000189 0.385477 0.436657 0.409306 0.000198 0.458054 0.454975 0.456020 0.000143 0.476829 0.473107 0.474197 0.000149 0.412959 0.442013 0.425708 0.000086 0.422018 0.451237 0.435263 0.000089 983.570000 992.450000 987.145200 432.409301 1050.740000 1037.140000 1043.832567 445.097318 7965.690000 7970.410000 7969.022233 864.843843
39 0.383477 0.434777 0.406672 0.000082 0.467804 0.463438 0.465141 0.000074 0.417208 0.446242 0.430060 0.000039 0.380658 0.433829 0.404758 0.000189 0.386296 0.435726 0.408586 0.000199 0.458534 0.453254 0.456004 0.000141 0.477074 0.473622 0.474278 0.000149 0.411808 0.441599 0.425256 0.000086 0.422607 0.450884 0.434863 0.000089 981.840000 992.020000 986.993667 435.630164 1046.250000 1039.410000 1043.964133 439.466925 7971.910000 7968.570000 7969.042200 882.245090
40 0.383065 0.434178 0.405928 0.000081 0.466369 0.463484 0.465311 0.000074 0.416387 0.445901 0.429681 0.000038 0.381705 0.430566 0.404068 0.000186 0.384425 0.437791 0.407788 0.000199 0.456282 0.452975 0.456297 0.000139 0.476456 0.473993 0.474326 0.000149 0.411536 0.439530 0.424959 0.000085 0.421237 0.452272 0.434403 0.000089 985.450000 993.750000 986.595100 437.933478 1051.360000 1038.420000 1044.323700 436.671806 7963.190000 7967.830000 7969.081200 897.777194
41 0.382205 0.433092 0.405262 0.000081 0.466749 0.461517 0.465325 0.000074 0.416023 0.444462 0.429287 0.000039 0.379568 0.431901 0.403662 0.000190 0.384842 0.434283 0.406862 0.000201 0.457584 0.452118 0.456227 0.000139 0.475914 0.470915 0.474422 0.000149 0.410774 0.439988 0.424688 0.000085 0.421271 0.448936 0.433886 0.000089 985.620000 988.570000 986.362167 443.873156 1052.130000 1040.300000 1044.664633 439.440385 7962.250000 7971.130000 7968.973200 925.855102
42 0.381438 0.432554 0.404517 0.000083 0.466884 0.460921 0.465329 0.000075 0.415616 0.443901 0.428842 0.000039 0.381636 0.428784 0.402996 0.000191 0.381241 0.436324 0.406038 0.000203 0.458658 0.452013 0.456245 0.000141 0.475109 0.469829 0.474412 0.000147 0.412445 0.438075 0.424296 0.000087 0.418788 0.449726 0.433387 0.000089 980.990000 992.500000 986.022067 443.546699 1049.870000 1040.500000 1044.864100 446.323617 7969.140000 7967.000000 7969.113833 943.666806
43 0.380773 0.432511 0.403781 0.000083 0.466413 0.463731 0.465371 0.000073 0.415029 0.444999 0.428417 0.000039 0.380811 0.431075 0.402333 0.000190 0.380735 0.433946 0.405228 0.000203 0.456225 0.455360 0.456220 0.000143 0.476601 0.472102 0.474522 0.000146 0.410977 0.440789 0.423888 0.000087 0.419081 0.449209 0.432946 0.000091 980.570000 989.340000 985.823267 446.512217 1050.820000 1034.230000 1045.272333 452.496322 7968.610000 7976.430000 7968.904400 950.078669
44 0.380051 0.431584 0.403099 0.000082 0.466529 0.463522 0.465388 0.000073 0.414643 0.444359 0.428015 0.000039 0.378496 0.429429 0.401562 0.000189 0.381606 0.433740 0.404636 0.000201 0.458078 0.455177 0.456394 0.000141 0.474980 0.471867 0.474383 0.000147 0.410329 0.439728 0.423495 0.000087 0.418956 0.448990 0.432534 0.000089 981.630000 991.470000 985.432167 443.913291 1050.850000 1036.280000 1045.870067 457.641411 7967.520000 7972.250000 7968.697767 943.573473
45 0.379099 0.430849 0.402464 0.000082 0.465406 0.464825 0.465388 0.000073 0.413622 0.444439 0.427634 0.000039 0.377337 0.426431 0.401063 0.000191 0.380861 0.435267 0.403865 0.000202 0.457463 0.456833 0.456358 0.000141 0.473349 0.472818 0.474419 0.000147 0.409387 0.438592 0.423181 0.000086 0.417857 0.450287 0.432087 0.000091 979.060000 992.750000 985.153267 446.895630 1051.650000 1040.010000 1046.439700 465.401824 7969.290000 7967.240000 7968.407033 938.445929
46 0.378574 0.429945 0.401828 0.000083 0.465495 0.464756 0.465425 0.000074 0.413342 0.443869 0.427267 0.000040 0.377212 0.428778 0.400465 0.000192 0.379935 0.431112 0.403191 0.000204 0.456724 0.456420 0.456329 0.000143 0.474266 0.473092 0.474521 0.000146 0.409017 0.439835 0.422810 0.000087 0.417667 0.447904 0.431723 0.000092 978.850000 990.500000 984.867333 448.578349 1051.160000 1037.570000 1046.892433 467.922385 7969.990000 7971.930000 7968.240233 930.690457
47 0.377292 0.429395 0.401119 0.000083 0.466521 0.463333 0.465289 0.000074 0.412984 0.442970 0.426787 0.000040 0.377314 0.427172 0.399838 0.000193 0.377270 0.431619 0.402400 0.000204 0.457447 0.454424 0.456286 0.000142 0.475594 0.472242 0.474292 0.000148 0.409367 0.438073 0.422417 0.000087 0.416600 0.447868 0.431157 0.000094 980.680000 989.810000 984.472633 457.622371 1048.870000 1041.660000 1047.371067 476.346512 7970.450000 7968.530000 7968.156300 935.431283
48 0.377253 0.428326 0.400365 0.000083 0.467336 0.464830 0.465360 0.000072 0.413286 0.442927 0.426363 0.000040 0.375263 0.425823 0.399122 0.000193 0.379243 0.430829 0.401608 0.000204 0.458751 0.456803 0.456439 0.000139 0.475921 0.472856 0.474280 0.000147 0.408658 0.438215 0.422049 0.000087 0.417914 0.447640 0.430677 0.000093 981.410000 990.800000 984.098967 465.083449 1054.970000 1042.450000 1048.064200 485.935126 7963.620000 7966.750000 7967.836833 965.418024
49 0.376573 0.428358 0.399805 0.000082 0.466381 0.463100 0.465311 0.000072 0.412496 0.442255 0.426008 0.000039 0.375339 0.425212 0.398572 0.000193 0.377808 0.431504 0.401039 0.000204 0.458147 0.453973 0.456395 0.000140 0.474615 0.472226 0.474226 0.000146 0.408462 0.436716 0.421701 0.000087 0.416531 0.447793 0.430314 0.000093 976.240000 985.930000 983.863033 462.247986 1052.170000 1041.430000 1048.575567 489.503893 7971.590000 7972.640000 7967.561400 963.396861
50 0.375858 0.427569 0.399170 0.000084 0.466484 0.463612 0.465366 0.000072 0.412109 0.441986 0.425649 0.000040 0.373643 0.425886 0.398026 0.000194 0.378074 0.429252 0.400314 0.000201 0.457063 0.455183 0.456471 0.000140 0.475905 0.472041 0.474261 0.000144 0.407011 0.437605 0.421404 0.000088 0.417206 0.446368 0.429893 0.000090 980.130000 989.340000 983.581767 449.217014 1053.930000 1039.740000 1048.880433 478.821671 7965.940000 7970.920000 7967.537800 938.639459
51 0.374905 0.427256 0.398527 0.000085 0.466260 0.462326 0.465360 0.000072 0.411447 0.441284 0.425260 0.000040 0.374661 0.425213 0.397306 0.000193 0.375150 0.429299 0.399747 0.000201 0.457733 0.454669 0.456647 0.000140 0.474786 0.469983 0.474074 0.000146 0.407890 0.436995 0.421042 0.000088 0.415004 0.445573 0.429478 0.000090 979.610000 985.670000 983.376267 442.452164 1055.990000 1040.170000 1049.421100 474.127548 7964.400000 7974.160000 7967.202633 905.906943
52 0.374519 0.426107 0.397925 0.000086 0.465681 0.463721 0.465411 0.000072 0.410984 0.441152 0.424920 0.000040 0.373931 0.421929 0.396737 0.000194 0.375107 0.430284 0.399113 0.000202 0.457441 0.455253 0.456613 0.000141 0.473921 0.472188 0.474209 0.000143 0.407335 0.435259 0.420687 0.000087 0.414632 0.447046 0.429152 0.000091 979.420000 989.990000 982.851267 441.858563 1055.520000 1042.660000 1049.715533 472.524132 7965.060000 7967.350000 7967.433200 896.865909
53 0.373385 0.426089 0.397243 0.000087 0.466449 0.464063 0.465448 0.000072 0.410611 0.441278 0.424525 0.000041 0.372746 0.422303 0.396184 0.000194 0.374024 0.429875 0.398302 0.000203 0.457507 0.454852 0.456649 0.000139 0.475392 0.473274 0.474247 0.000147 0.406650 0.435322 0.420370 0.000088 0.414571 0.447235 0.428680 0.000091 978.950000 992.260000 982.419733 435.781531 1056.680000 1043.540000 1050.004300 468.797889 7964.370000 7964.200000 7967.575967 865.720457
54 0.372578 0.425611 0.396545 0.000088 0.466838 0.465176 0.465505 0.000073 0.410282 0.441437 0.424129 0.000041 0.371598 0.422875 0.395442 0.000195 0.373559 0.428347 0.397649 0.000202 0.457802 0.458043 0.456716 0.000140 0.475874 0.472309 0.474294 0.000146 0.406079 0.436942 0.419951 0.000087 0.414485 0.445932 0.428307 0.000091 979.120000 990.720000 982.045033 425.246898 1058.530000 1042.710000 1050.591167 465.416812 7962.350000 7966.570000 7967.363800 836.795512
55 0.372084 0.424885 0.395890 0.000088 0.466256 0.463869 0.465456 0.000073 0.409753 0.440479 0.423716 0.000041 0.371864 0.422493 0.394807 0.000194 0.372304 0.427277 0.396972 0.000203 0.456799 0.455879 0.456669 0.000140 0.475713 0.471860 0.474243 0.000146 0.405838 0.435847 0.419552 0.000087 0.413668 0.445110 0.427881 0.000091 978.350000 986.120000 982.012933 418.677593 1054.780000 1043.160000 1050.747567 462.372095 7966.870000 7970.720000 7967.239500 809.129120
56 0.371250 0.423844 0.395142 0.000086 0.466442 0.464215 0.465469 0.000073 0.409327 0.439992 0.423273 0.000041 0.370700 0.421302 0.394175 0.000192 0.371801 0.426385 0.396109 0.000198 0.457005 0.457155 0.456693 0.000141 0.475879 0.471275 0.474244 0.000149 0.405222 0.435643 0.419182 0.000087 0.413432 0.444341 0.427363 0.000090 977.820000 987.000000 981.723200 407.973871 1056.680000 1046.010000 1051.162533 456.003876 7965.500000 7966.990000 7967.114267 778.989415
57 0.370995 0.423783 0.394459 0.000089 0.466829 0.463243 0.465418 0.000073 0.409329 0.439567 0.422842 0.000041 0.371541 0.421328 0.393510 0.000191 0.370448 0.426238 0.395407 0.000206 0.458881 0.454338 0.456761 0.000139 0.474778 0.472149 0.474075 0.000149 0.406477 0.434532 0.418810 0.000086 0.412180 0.444602 0.426874 0.000093 977.580000 985.700000 981.421633 405.444328 1055.960000 1042.030000 1051.856200 452.491931 7966.460000 7972.270000 7966.722167 779.586598
58 0.369733 0.422264 0.393718 0.000088 0.466313 0.463810 0.465344 0.000073 0.408365 0.438882 0.422368 0.000041 0.370196 0.423188 0.392898 0.000191 0.369269 0.421339 0.394539 0.000203 0.457462 0.455728 0.456680 0.000139 0.475164 0.471892 0.474007 0.000151 0.405103 0.436204 0.418411 0.000086 0.411627 0.441560 0.426326 0.000091 978.600000 987.110000 981.285067 402.845884 1056.000000 1043.520000 1052.460333 437.351363 7965.400000 7969.370000 7966.254600 761.071032
59 0.369393 0.421463 0.393020 0.000088 0.466161 0.463384 0.465356 0.000073 0.408100 0.438232 0.421954 0.000041 0.369829 0.421240 0.392260 0.000188 0.368957 0.421687 0.393779 0.000204 0.457590 0.454927 0.456698 0.000138 0.474733 0.471841 0.474014 0.000151 0.404933 0.434715 0.418035 0.000085 0.411267 0.441748 0.425873 0.000092 974.380000 985.410000 980.835033 386.244338 1057.230000 1046.400000 1052.983567 429.705308 7968.390000 7968.190000 7966.181400 734.512275
60 0.368207 0.421077 0.392339 0.000087 0.466873 0.462106 0.465223 0.000073 0.407674 0.437489 0.421493 0.000041 0.367776 0.420675 0.391604 0.000190 0.368638 0.421480 0.393074 0.000201 0.458174 0.453388 0.456560 0.000140 0.475573 0.470824 0.473886 0.000153 0.403935 0.433760 0.417587 0.000086 0.411412 0.441217 0.425399 0.000092 976.290000 984.360000 980.410500 382.045185 1058.600000 1043.470000 1053.301133 415.155732 7965.110000 7972.170000 7966.288367 723.613697
61 0.367590 0.421237 0.391640 0.000088 0.466181 0.464001 0.465231 0.000073 0.407026 0.438343 0.421076 0.000041 0.366233 0.417796 0.390871 0.000192 0.368947 0.424679 0.392409 0.000200 0.458136 0.455705 0.456665 0.000138 0.474226 0.472296 0.473797 0.000152 0.402994 0.432959 0.417188 0.000086 0.411059 0.443726 0.424964 0.000090 975.370000 987.740000 979.999833 378.769982 1061.560000 1042.980000 1053.804500 404.258928 7963.070000 7969.280000 7966.195667 717.842031
62 0.367189 0.420983 0.391047 0.000089 0.467629 0.464146 0.465319 0.000072 0.407365 0.438248 0.420756 0.000041 0.367191 0.418969 0.390272 0.000193 0.367188 0.422997 0.391822 0.000201 0.459836 0.455357 0.456726 0.000136 0.475423 0.472935 0.473912 0.000152 0.404249 0.433524 0.416854 0.000086 0.410482 0.442972 0.424658 0.000091 974.280000 986.790000 979.436900 374.057499 1057.390000 1043.890000 1054.183800 397.577011 7968.330000 7969.320000 7966.379300 700.567494
63 0.366755 0.419940 0.390337 0.000088 0.466712 0.465090 0.465439 0.000072 0.406738 0.438000 0.420378 0.000041 0.364972 0.417038 0.389660 0.000195 0.368537 0.422842 0.391014 0.000198 0.458555 0.455611 0.456795 0.000136 0.474870 0.474568 0.474083 0.000152 0.402405 0.432467 0.416514 0.000087 0.411070 0.443533 0.424242 0.000090 974.070000 984.100000 979.024300 370.733267 1060.250000 1046.700000 1054.460833 398.524703 7965.680000 7969.200000 7966.514867 686.057451
64 0.365615 0.418557 0.389705 0.000087 0.465328 0.462763 0.465401 0.000072 0.405500 0.436240 0.419983 0.000040 0.364291 0.415985 0.388965 0.000197 0.366939 0.421130 0.390445 0.000196 0.456609 0.454953 0.456842 0.000138 0.474046 0.470574 0.473959 0.000151 0.401219 0.431572 0.416116 0.000088 0.409782 0.440907 0.423851 0.000088 974.420000 983.900000 978.707800 367.380743 1062.070000 1048.200000 1054.627233 406.667335 7963.510000 7967.900000 7966.664967 687.317665
65 0.364908 0.418504 0.389094 0.000089 0.467133 0.464622 0.465478 0.000072 0.405798 0.436951 0.419648 0.000041 0.364424 0.418820 0.388393 0.000201 0.365393 0.418188 0.389795 0.000198 0.458061 0.455367 0.456726 0.000137 0.476204 0.473876 0.474230 0.000151 0.401879 0.433439 0.415726 0.000089 0.409718 0.440463 0.423569 0.000089 973.070000 984.270000 978.303000 363.212399 1062.400000 1050.840000 1055.066267 393.768544 7964.530000 7964.890000 7966.630733 677.134462
66 0.364467 0.417441 0.388459 0.000089 0.466629 0.463001 0.465473 0.000071 0.405332 0.435665 0.419265 0.000041 0.363906 0.414190 0.387658 0.000204 0.365027 0.420693 0.389261 0.000196 0.457837 0.453198 0.456703 0.000138 0.475421 0.472805 0.474243 0.000150 0.401479 0.429793 0.415276 0.000090 0.409185 0.441538 0.423254 0.000088 973.060000 979.450000 977.931733 363.205471 1061.550000 1049.060000 1055.439167 391.026810 7965.390000 7971.490000 7966.629100 671.808364
67 0.364387 0.417522 0.387912 0.000090 0.465782 0.463024 0.465497 0.000070 0.404945 0.435723 0.418946 0.000041 0.363534 0.418728 0.387034 0.000207 0.365240 0.416316 0.388790 0.000198 0.457056 0.456364 0.456744 0.000138 0.474507 0.469684 0.474250 0.000147 0.400943 0.433782 0.414918 0.000089 0.408947 0.437663 0.422974 0.000089 975.120000 982.040000 977.505967 360.623518 1061.930000 1046.260000 1055.813800 387.764315 7962.950000 7971.700000 7966.680233 661.845452
68 0.363622 0.416629 0.387263 0.000089 0.468178 0.464074 0.465434 0.000071 0.405444 0.435607 0.418531 0.000041 0.361517 0.417415 0.386202 0.000205 0.365727 0.415843 0.388323 0.000197 0.460749 0.455206 0.456707 0.000138 0.475606 0.472942 0.474160 0.000149 0.401210 0.432531 0.414404 0.000089 0.409679 0.438682 0.422658 0.000090 974.320000 983.890000 977.344267 354.068139 1062.410000 1047.410000 1056.251467 375.570982 7963.270000 7968.700000 7966.404267 655.437815
69 0.363049 0.416866 0.386719 0.000090 0.467069 0.462781 0.465413 0.000071 0.404657 0.435232 0.418197 0.000041 0.360824 0.413330 0.385408 0.000203 0.365275 0.420403 0.388031 0.000200 0.458211 0.453175 0.456889 0.000139 0.475927 0.472387 0.473936 0.000152 0.399779 0.429268 0.414000 0.000088 0.409536 0.441197 0.422393 0.000091 973.630000 985.630000 977.182200 346.522546 1064.090000 1047.380000 1056.617833 374.302635 7962.280000 7966.990000 7966.199967 659.019908
70 0.362801 0.415011 0.386183 0.000089 0.467364 0.464011 0.465447 0.000071 0.404626 0.434611 0.417889 0.000041 0.360277 0.411708 0.384853 0.000204 0.365326 0.418313 0.387513 0.000198 0.459680 0.455102 0.456874 0.000139 0.475047 0.472919 0.474020 0.000151 0.400038 0.429066 0.413662 0.000088 0.409214 0.440156 0.422116 0.000091 973.940000 986.450000 977.001733 337.840095 1063.390000 1047.560000 1056.745367 374.701666 7962.670000 7965.990000 7966.252900 651.975284
71 0.362210 0.415428 0.385696 0.000088 0.468120 0.464454 0.465552 0.000069 0.404574 0.435038 0.417638 0.000040 0.361720 0.412881 0.384366 0.000203 0.362699 0.417974 0.387024 0.000195 0.460476 0.456562 0.457068 0.000137 0.475764 0.472346 0.474037 0.000153 0.401222 0.430353 0.413447 0.000087 0.407925 0.439723 0.421829 0.000088 972.820000 983.940000 976.838633 346.624399 1062.500000 1045.390000 1057.010867 372.595826 7964.680000 7970.670000 7966.150500 663.918754
72 0.361136 0.414877 0.385322 0.000088 0.466893 0.463854 0.465547 0.000070 0.403439 0.434468 0.417412 0.000040 0.360107 0.412867 0.383850 0.000203 0.362166 0.416887 0.386794 0.000197 0.458443 0.455603 0.457088 0.000139 0.475342 0.472105 0.474006 0.000154 0.399441 0.429961 0.413146 0.000087 0.407437 0.438974 0.421679 0.000089 970.800000 982.230000 976.633167 347.649150 1064.900000 1050.790000 1057.193467 375.665225 7964.300000 7966.980000 7966.173367 671.458358
73 0.360626 0.414388 0.384829 0.000089 0.467280 0.464402 0.465677 0.000071 0.403288 0.434394 0.417168 0.000040 0.357935 0.414281 0.383178 0.000201 0.363317 0.414496 0.386480 0.000200 0.460070 0.455707 0.457264 0.000137 0.474490 0.473097 0.474090 0.000155 0.398789 0.430851 0.412812 0.000086 0.407786 0.437936 0.421524 0.000090 971.360000 980.520000 976.399133 354.218356 1067.080000 1049.530000 1057.522200 378.179247 7961.560000 7969.950000 7966.078667 683.342088
74 0.360250 0.414069 0.384362 0.000090 0.467752 0.463742 0.465780 0.000070 0.403251 0.433938 0.416929 0.000040 0.358903 0.411358 0.382747 0.000202 0.361597 0.416779 0.385977 0.000200 0.458653 0.455573 0.457317 0.000136 0.476850 0.471911 0.474244 0.000153 0.398803 0.429044 0.412575 0.000086 0.407698 0.438832 0.421283 0.000088 973.880000 981.320000 976.133367 354.273698 1066.140000 1048.900000 1057.893800 385.457181 7959.980000 7969.780000 7965.972833 684.477164
75 0.359491 0.414156 0.383779 0.000093 0.467725 0.463447 0.465754 0.000070 0.402784 0.433873 0.416569 0.000041 0.358194 0.412355 0.382149 0.000205 0.360787 0.415958 0.385409 0.000199 0.459602 0.455127 0.457253 0.000136 0.475848 0.471766 0.474256 0.000152 0.398758 0.429464 0.412191 0.000086 0.406811 0.438281 0.420948 0.000089 975.140000 980.740000 975.945033 352.839717 1067.700000 1048.440000 1058.266000 376.842524 7957.160000 7970.820000 7965.788967 682.598376
76 0.358759 0.413394 0.383192 0.000093 0.467042 0.462727 0.465886 0.000070 0.402072 0.433127 0.416270 0.000041 0.356901 0.413278 0.381516 0.000206 0.360616 0.413509 0.384869 0.000201 0.460357 0.454663 0.457344 0.000133 0.473727 0.470792 0.474429 0.000150 0.398283 0.429832 0.411847 0.000087 0.405860 0.436422 0.420693 0.000089 969.800000 983.850000 975.490633 348.212809 1067.850000 1047.010000 1058.677100 373.698665 7962.350000 7969.140000 7965.832267 669.201003
77 0.358251 0.412727 0.382563 0.000095 0.466862 0.464850 0.465960 0.000068 0.401695 0.433577 0.415922 0.000043 0.355712 0.411627 0.380857 0.000209 0.360790 0.413828 0.384269 0.000204 0.458844 0.455361 0.457463 0.000131 0.474880 0.474340 0.474458 0.000147 0.396965 0.429121 0.411499 0.000089 0.406426 0.438033 0.420344 0.000091 971.530000 979.920000 975.182533 336.332239 1070.820000 1049.040000 1059.396267 370.107517 7957.650000 7971.040000 7965.421200 655.417988
78 0.357092 0.412574 0.381912 0.000096 0.466266 0.463679 0.465888 0.000069 0.400762 0.433016 0.415502 0.000043 0.353899 0.410776 0.380224 0.000211 0.360285 0.414371 0.383600 0.000207 0.458581 0.454207 0.457485 0.000134 0.473952 0.473151 0.474290 0.000146 0.395772 0.428149 0.411129 0.000090 0.405752 0.437883 0.419876 0.000091 973.580000 977.500000 974.994700 333.783730 1067.740000 1049.990000 1060.115200 368.236458 7958.680000 7972.510000 7964.890100 645.265779
79 0.356511 0.412198 0.381236 0.000096 0.466957 0.463750 0.465768 0.000068 0.400689 0.432819 0.415049 0.000043 0.355462 0.410540 0.379506 0.000212 0.357559 0.413856 0.382965 0.000207 0.457002 0.454849 0.457282 0.000133 0.476913 0.472651 0.474254 0.000147 0.396078 0.428263 0.410617 0.000091 0.405301 0.437374 0.419481 0.000092 973.030000 979.500000 974.695200 329.416371 1067.560000 1049.050000 1060.930933 365.129799 7959.410000 7971.450000 7964.373867 636.654417
80 0.356823 0.411025 0.380558 0.000094 0.467124 0.464084 0.465716 0.000068 0.400943 0.432249 0.414621 0.000042 0.356491 0.411357 0.378771 0.000209 0.357155 0.410694 0.382344 0.000207 0.459128 0.456162 0.457319 0.000136 0.475120 0.472006 0.474112 0.000144 0.397546 0.429279 0.410190 0.000089 0.404341 0.435219 0.419052 0.000092 973.210000 975.890000 974.352633 326.495085 1069.310000 1048.490000 1061.504167 366.257449 7957.480000 7975.620000 7964.143200 628.957763
81 0.356228 0.411194 0.379896 0.000091 0.467611 0.463696 0.465815 0.000069 0.400782 0.432195 0.414264 0.000042 0.355634 0.410090 0.378172 0.000202 0.356823 0.412298 0.381620 0.000207 0.458084 0.455592 0.457371 0.000136 0.477138 0.471799 0.474259 0.000144 0.396614 0.428291 0.409852 0.000087 0.404949 0.436098 0.418676 0.000093 973.090000 979.300000 974.005767 319.322816 1067.730000 1051.220000 1062.334633 361.616334 7959.180000 7969.480000 7963.659600 617.603815
82 0.355586 0.410250 0.379409 0.000092 0.467141 0.464971 0.465828 0.000067 0.400208 0.432139 0.413977 0.000041 0.353649 0.409279 0.377711 0.000200 0.357524 0.411220 0.381108 0.000210 0.457542 0.456048 0.457397 0.000135 0.476741 0.473895 0.474260 0.000140 0.395206 0.427987 0.409585 0.000086 0.405211 0.436290 0.418369 0.000093 970.370000 979.650000 973.886833 318.543223 1066.610000 1052.310000 1062.835233 364.573182 7963.020000 7968.040000 7963.277933 627.422387
83 0.355251 0.408913 0.378931 0.000090 0.466131 0.463909 0.465798 0.000069 0.399603 0.430912 0.413678 0.000041 0.353586 0.405889 0.377391 0.000196 0.356916 0.411937 0.380471 0.000206 0.457854 0.455835 0.457305 0.000135 0.474409 0.471984 0.474290 0.000143 0.395293 0.425868 0.409357 0.000084 0.403913 0.435956 0.417999 0.000090 971.930000 979.750000 973.678233 321.464494 1070.930000 1054.120000 1063.510633 365.240111 7957.140000 7966.130000 7962.811133 629.477930
84 0.354493 0.408513 0.378478 0.000090 0.466187 0.465255 0.465808 0.000070 0.399171 0.431210 0.413410 0.000041 0.354099 0.409151 0.376976 0.000193 0.354887 0.407875 0.379980 0.000206 0.456941 0.454611 0.457374 0.000136 0.475434 0.475900 0.474243 0.000144 0.395236 0.427335 0.409135 0.000083 0.403106 0.435085 0.417685 0.000092 969.200000 979.890000 973.676900 323.667809 1071.420000 1052.320000 1063.846600 365.226300 7959.380000 7967.790000 7962.476500 639.097526
85 0.354319 0.408256 0.378032 0.000090 0.467904 0.464100 0.465859 0.000069 0.399753 0.430593 0.413163 0.000041 0.352720 0.405221 0.376668 0.000198 0.355918 0.411290 0.379395 0.000203 0.458480 0.454868 0.457489 0.000134 0.477328 0.473332 0.474230 0.000142 0.395024 0.425080 0.408996 0.000085 0.404482 0.436107 0.417329 0.000090 972.330000 974.990000 973.709000 328.927018 1066.950000 1051.320000 1064.091033 366.630376 7960.720000 7973.690000 7962.199967 641.684723
86 0.354083 0.407525 0.377547 0.000089 0.467633 0.463068 0.465966 0.000068 0.399503 0.429742 0.412914 0.000040 0.352022 0.405230 0.376171 0.000194 0.356145 0.409820 0.378922 0.000201 0.458389 0.454624 0.457417 0.000132 0.476876 0.471511 0.474514 0.000143 0.394569 0.424988 0.408670 0.000084 0.404437 0.434497 0.417159 0.000089 971.310000 976.880000 973.709800 332.333838 1068.220000 1055.500000 1064.355567 366.721190 7960.470000 7967.620000 7961.934633 641.499687
87 0.353477 0.407352 0.377168 0.000089 0.467102 0.463094 0.466061 0.000068 0.398927 0.429649 0.412725 0.000040 0.351082 0.404167 0.375875 0.000196 0.355871 0.410538 0.378461 0.000201 0.458009 0.453185 0.457495 0.000132 0.476196 0.473002 0.474626 0.000142 0.393853 0.423774 0.408523 0.000085 0.404001 0.435524 0.416927 0.000089 971.470000 979.380000 973.926733 334.407054 1069.150000 1052.610000 1064.640967 366.912623 7959.380000 7968.010000 7961.432300 646.822713
88 0.353407 0.406959 0.376813 0.000088 0.468270 0.462363 0.466076 0.000069 0.399352 0.429120 0.412518 0.000040 0.352746 0.403330 0.375658 0.000194 0.354068 0.410588 0.377968 0.000200 0.459850 0.454402 0.457565 0.000131 0.476690 0.470324 0.474587 0.000146 0.395587 0.423759 0.408421 0.000084 0.403117 0.434482 0.416615 0.000089 971.750000 979.860000 974.181000 339.035377 1067.530000 1055.970000 1064.800667 373.204769 7960.720000 7964.170000 7961.018333 646.832559
89 0.353199 0.406207 0.376520 0.000088 0.467441 0.463939 0.466091 0.000068 0.398896 0.429300 0.412349 0.000040 0.351490 0.404475 0.375438 0.000195 0.354907 0.407939 0.377603 0.000201 0.457890 0.456231 0.457542 0.000131 0.476992 0.471647 0.474640 0.000142 0.394050 0.425178 0.408280 0.000084 0.403741 0.433422 0.416418 0.000089 972.400000 975.070000 974.007667 343.671316 1069.800000 1055.910000 1064.877833 377.156828 7957.800000 7969.020000 7961.114500 647.576252
90 0.352795 0.406265 0.376179 0.000089 0.467684 0.464984 0.466156 0.000069 0.398750 0.429752 0.412170 0.000041 0.350404 0.405082 0.375118 0.000198 0.355185 0.407447 0.377240 0.000204 0.459652 0.458117 0.457633 0.000130 0.475716 0.471851 0.474679 0.000147 0.394103 0.426296 0.408124 0.000086 0.403397 0.433209 0.416215 0.000090 972.490000 979.550000 974.173033 342.979110 1069.570000 1055.300000 1064.842400 396.733249 7957.940000 7965.150000 7960.984567 661.698280
91 0.351931 0.406799 0.375848 0.000091 0.467550 0.463641 0.466173 0.000068 0.398179 0.429536 0.411978 0.000040 0.349902 0.403376 0.374690 0.000200 0.353961 0.410221 0.377005 0.000207 0.458249 0.456640 0.457624 0.000130 0.476851 0.470642 0.474722 0.000143 0.393241 0.424682 0.407864 0.000086 0.403117 0.434390 0.416092 0.000089 970.990000 978.230000 973.912633 347.462044 1071.020000 1053.930000 1065.194933 396.721736 7957.990000 7967.840000 7960.892433 670.811970
92 0.352357 0.405160 0.375547 0.000090 0.467059 0.462557 0.466167 0.000068 0.398238 0.428119 0.411795 0.000040 0.351308 0.403689 0.374415 0.000200 0.353407 0.406631 0.376679 0.000203 0.456180 0.454216 0.457537 0.000130 0.477938 0.470897 0.474797 0.000143 0.393257 0.423900 0.407664 0.000085 0.403220 0.432337 0.415926 0.000088 969.270000 981.340000 973.695900 346.526484 1072.090000 1053.820000 1065.459533 400.905309 7958.640000 7964.840000 7960.844567 674.719419
93 0.351426 0.405940 0.375174 0.000091 0.467292 0.463906 0.466215 0.000068 0.397772 0.429127 0.411590 0.000041 0.349404 0.404571 0.373939 0.000204 0.353447 0.407310 0.376408 0.000202 0.458496 0.456424 0.457627 0.000129 0.476088 0.471388 0.474803 0.000145 0.393041 0.425312 0.407414 0.000087 0.402504 0.432941 0.415766 0.000089 969.580000 978.320000 973.647467 346.561384 1070.610000 1057.840000 1065.656300 405.888592 7959.810000 7963.840000 7960.696233 680.185673
94 0.350854 0.405042 0.374773 0.000090 0.468343 0.463993 0.466367 0.000068 0.397850 0.428622 0.411411 0.000040 0.349220 0.401318 0.373393 0.000205 0.352489 0.408765 0.376152 0.000200 0.459262 0.455528 0.457620 0.000129 0.477423 0.472458 0.475115 0.000144 0.393237 0.423002 0.407084 0.000088 0.402462 0.434242 0.415737 0.000088 973.140000 977.830000 973.376600 352.141534 1071.040000 1057.260000 1065.981767 402.502401 7955.820000 7964.910000 7960.641633 677.458320
95 0.350763 0.404774 0.374492 0.000090 0.468753 0.465306 0.466369 0.000068 0.397959 0.428987 0.411243 0.000040 0.348832 0.404405 0.373075 0.000205 0.352694 0.405143 0.375909 0.000200 0.459996 0.455217 0.457559 0.000128 0.477509 0.475396 0.475180 0.000143 0.393298 0.424730 0.406869 0.000088 0.402620 0.433244 0.415617 0.000088 969.430000 977.040000 973.328067 358.022881 1073.810000 1058.170000 1066.367200 403.357070 7956.760000 7964.790000 7960.304733 685.799023
96 0.349810 0.403374 0.374107 0.000090 0.469607 0.463585 0.466435 0.000068 0.397729 0.427458 0.411038 0.000040 0.346866 0.401295 0.372567 0.000203 0.352755 0.405454 0.375647 0.000201 0.460087 0.454295 0.457682 0.000130 0.479127 0.472874 0.475188 0.000142 0.392154 0.422495 0.406613 0.000088 0.403304 0.432422 0.415463 0.000088 972.540000 975.780000 973.205967 361.860480 1074.980000 1058.010000 1066.751733 405.344354 7952.480000 7966.210000 7960.042300 683.637071
97 0.349739 0.403235 0.373729 0.000093 0.468467 0.463890 0.466461 0.000069 0.397230 0.427497 0.410822 0.000041 0.347466 0.400156 0.372170 0.000206 0.352012 0.406314 0.375288 0.000204 0.458624 0.455749 0.457623 0.000131 0.478311 0.472032 0.475300 0.000143 0.391929 0.422393 0.406352 0.000088 0.402531 0.432601 0.415293 0.000088 968.330000 976.970000 973.163600 364.166428 1077.820000 1059.800000 1067.103567 405.287468 7953.850000 7963.230000 7959.732833 680.419607
98 0.349012 0.404179 0.373284 0.000091 0.468252 0.462777 0.466574 0.000068 0.396708 0.427618 0.410600 0.000040 0.346514 0.403265 0.371681 0.000203 0.351509 0.405093 0.374888 0.000204 0.459497 0.454533 0.457748 0.000129 0.477007 0.471021 0.475399 0.000143 0.391707 0.423772 0.406108 0.000087 0.401708 0.431464 0.415092 0.000089 969.690000 977.070000 973.056000 366.323357 1072.400000 1057.720000 1067.580700 407.738058 7957.910000 7965.210000 7959.363300 682.287391
99 0.348847 0.403843 0.372937 0.000094 0.469992 0.464968 0.466658 0.000069 0.397305 0.428293 0.410425 0.000041 0.347196 0.403313 0.371325 0.000208 0.350497 0.404374 0.374548 0.000207 0.460641 0.454903 0.457801 0.000132 0.479342 0.475032 0.475514 0.000145 0.392574 0.423949 0.405916 0.000089 0.402035 0.432637 0.414934 0.000091 968.900000 979.620000 972.857333 364.119356 1071.390000 1058.300000 1068.203933 410.862619 7959.710000 7962.080000 7958.938733 684.972418
100 0.348007 0.402801 0.372456 0.000093 0.469239 0.465863 0.466775 0.000067 0.396499 0.428026 0.410184 0.000041 0.346123 0.401227 0.370805 0.000207 0.349891 0.404376 0.374108 0.000206 0.461549 0.458853 0.457868 0.000130 0.476929 0.472873 0.475682 0.000139 0.392293 0.424278 0.405630 0.000089 0.400706 0.431775 0.414738 0.000090 968.670000 978.310000 972.583567 376.313922 1074.560000 1060.510000 1068.601700 414.010933 7956.770000 7961.180000 7958.814733 691.575496
101 0.347346 0.403519 0.371956 0.000093 0.469494 0.465598 0.466918 0.000066 0.396205 0.428351 0.409941 0.000041 0.345667 0.400576 0.370269 0.000210 0.349024 0.406462 0.373643 0.000207 0.461995 0.456037 0.458094 0.000130 0.476992 0.475160 0.475742 0.000138 0.392199 0.422760 0.405399 0.000089 0.400212 0.433941 0.414483 0.000091 969.860000 977.950000 972.572467 379.999080 1076.070000 1061.410000 1069.047900 415.381447 7954.070000 7960.640000 7958.379633 704.553114
102 0.346846 0.401764 0.371511 0.000095 0.468361 0.464335 0.466959 0.000067 0.395452 0.426792 0.409690 0.000041 0.345021 0.399376 0.369794 0.000214 0.348670 0.404151 0.373228 0.000206 0.458966 0.455371 0.458211 0.000130 0.477755 0.473299 0.475706 0.000141 0.390599 0.421774 0.405161 0.000091 0.400304 0.431810 0.414220 0.000091 968.710000 979.830000 972.360500 379.503884 1076.320000 1060.910000 1069.413233 416.254298 7954.970000 7959.260000 7958.226267 707.751502
103 0.346738 0.401367 0.371007 0.000095 0.467000 0.465443 0.467040 0.000066 0.394843 0.426998 0.409420 0.000041 0.344742 0.398828 0.369045 0.000212 0.348733 0.403907 0.372970 0.000207 0.458594 0.457207 0.458370 0.000129 0.475407 0.473679 0.475710 0.000141 0.390283 0.422179 0.404775 0.000089 0.399403 0.431816 0.414066 0.000090 968.770000 980.000000 972.246700 385.737066 1075.740000 1063.120000 1069.858833 410.443885 7955.490000 7956.880000 7957.894467 711.084011
104 0.346281 0.400363 0.370578 0.000094 0.468380 0.465244 0.467000 0.000067 0.395121 0.426315 0.409147 0.000041 0.345606 0.398929 0.368540 0.000211 0.346956 0.401797 0.372616 0.000207 0.459145 0.456074 0.458379 0.000134 0.477615 0.474414 0.475621 0.000137 0.391022 0.421787 0.404476 0.000089 0.399220 0.430844 0.413818 0.000089 970.030000 975.190000 972.194400 384.977594 1073.230000 1063.020000 1070.213700 414.465492 7956.740000 7961.790000 7957.591900 726.122151
105 0.345592 0.400910 0.370255 0.000095 0.468605 0.467152 0.467150 0.000065 0.394797 0.427407 0.409013 0.000041 0.343577 0.399296 0.368111 0.000213 0.347607 0.402525 0.372398 0.000211 0.459933 0.458836 0.458527 0.000129 0.477278 0.475467 0.475773 0.000137 0.390120 0.423112 0.404278 0.000090 0.399475 0.431702 0.413748 0.000092 967.130000 975.620000 972.156900 387.171513 1075.490000 1060.220000 1070.380700 406.651780 7957.380000 7964.160000 7957.462400 730.431210
106 0.345799 0.400993 0.369944 0.000094 0.468249 0.465229 0.467185 0.000066 0.394779 0.426687 0.408840 0.000042 0.344227 0.401030 0.367734 0.000213 0.347371 0.400956 0.372153 0.000211 0.459612 0.456206 0.458540 0.000130 0.476885 0.474251 0.475831 0.000137 0.390381 0.423100 0.404056 0.000090 0.399176 0.430274 0.413624 0.000092 968.130000 971.840000 972.064000 387.351081 1076.120000 1060.140000 1070.384833 399.851109 7955.750000 7968.020000 7957.551167 737.461029
107 0.345098 0.400415 0.369505 0.000094 0.469797 0.465825 0.467243 0.000066 0.394977 0.426579 0.408600 0.000041 0.341710 0.397768 0.367037 0.000211 0.348485 0.403063 0.371973 0.000214 0.460434 0.456626 0.458670 0.000129 0.479160 0.475024 0.475816 0.000136 0.389200 0.421311 0.403690 0.000090 0.400755 0.431847 0.413510 0.000091 967.330000 975.510000 971.854333 393.138817 1075.230000 1060.010000 1070.539533 390.126146 7957.440000 7964.480000 7957.606133 744.317197
108 0.344721 0.399157 0.369102 0.000094 0.468214 0.465207 0.467191 0.000066 0.394118 0.425577 0.408338 0.000041 0.342690 0.394220 0.366561 0.000215 0.346751 0.404094 0.371644 0.000213 0.459445 0.456084 0.458554 0.000129 0.476983 0.474330 0.475829 0.000134 0.389392 0.418966 0.403358 0.000091 0.398844 0.432189 0.413318 0.000092 970.910000 977.600000 971.471667 388.168003 1078.820000 1065.330000 1070.941567 377.745470 7950.270000 7957.070000 7957.586767 719.347705
109 0.344725 0.398926 0.368653 0.000094 0.468736 0.466147 0.467238 0.000064 0.394329 0.425815 0.408087 0.000041 0.340915 0.397235 0.366134 0.000210 0.348534 0.400617 0.371172 0.000214 0.461075 0.457498 0.458544 0.000129 0.476397 0.474797 0.475931 0.000132 0.388979 0.421340 0.403098 0.000089 0.399679 0.430289 0.413075 0.000091 968.870000 977.100000 971.271333 386.591223 1075.950000 1063.160000 1071.111267 375.495924 7955.180000 7959.740000 7957.617400 713.544195
110 0.344255 0.400175 0.368253 0.000094 0.468121 0.465611 0.467299 0.000064 0.393801 0.426349 0.407871 0.000041 0.342102 0.395726 0.365607 0.000209 0.346409 0.404624 0.370899 0.000212 0.459044 0.456702 0.458636 0.000128 0.477197 0.474520 0.475962 0.000130 0.388879 0.420117 0.402818 0.000088 0.398724 0.432582 0.412925 0.000090 965.880000 977.180000 971.260200 388.437818 1076.350000 1065.010000 1071.317100 378.199252 7957.770000 7957.810000 7957.422700 713.239424
111 0.343762 0.398441 0.367892 0.000093 0.467936 0.464118 0.467314 0.000063 0.393432 0.424712 0.407661 0.000040 0.340066 0.392737 0.365151 0.000206 0.347458 0.404145 0.370633 0.000215 0.458295 0.454176 0.458679 0.000127 0.477576 0.474060 0.475948 0.000129 0.387358 0.417312 0.402563 0.000088 0.399505 0.432111 0.412759 0.000090 966.910000 979.640000 970.734233 389.352040 1080.120000 1060.790000 1071.465033 379.610956 7952.970000 7959.570000 7957.800733 708.487826
112 0.342975 0.398594 0.367512 0.000094 0.468374 0.463931 0.467349 0.000064 0.393135 0.424729 0.407447 0.000041 0.340809 0.397584 0.364850 0.000208 0.345142 0.399603 0.370174 0.000214 0.459065 0.455638 0.458831 0.000124 0.477683 0.472224 0.475867 0.000133 0.388112 0.420805 0.402442 0.000088 0.398158 0.428652 0.412451 0.000091 965.680000 976.040000 970.286333 383.726410 1077.340000 1061.960000 1071.638900 373.990210 7956.980000 7962.000000 7958.074767 690.948992
113 0.342850 0.397857 0.367157 0.000093 0.466865 0.466214 0.467335 0.000063 0.392456 0.425199 0.407229 0.000041 0.340394 0.396191 0.364615 0.000209 0.345305 0.399522 0.369699 0.000217 0.458214 0.457371 0.458830 0.000124 0.475515 0.475057 0.475841 0.000131 0.387522 0.420663 0.402301 0.000089 0.397389 0.429736 0.412156 0.000092 967.050000 973.110000 970.141733 379.303754 1078.390000 1063.570000 1071.867667 371.247843 7954.560000 7963.320000 7957.990600 680.140062
114 0.342826 0.397242 0.366730 0.000096 0.468334 0.464399 0.467361 0.000064 0.393029 0.424105 0.406983 0.000042 0.340822 0.394092 0.364155 0.000212 0.344831 0.400391 0.369305 0.000219 0.458258 0.455400 0.458770 0.000126 0.478410 0.473398 0.475952 0.000129 0.387796 0.418615 0.402001 0.000091 0.398262 0.429594 0.411964 0.000092 966.960000 972.080000 969.996033 375.473798 1079.900000 1064.410000 1072.059067 372.981000 7953.140000 7963.510000 7957.944900 669.994419
115 0.342388 0.396954 0.366249 0.000096 0.467822 0.465146 0.467256 0.000064 0.392561 0.424231 0.406652 0.000042 0.340815 0.396874 0.363722 0.000212 0.343961 0.397034 0.368776 0.000215 0.459784 0.456873 0.458665 0.000126 0.475860 0.473420 0.475847 0.000130 0.388402 0.420874 0.401699 0.000091 0.396721 0.427588 0.411604 0.000091 963.610000 974.400000 969.850233 376.371660 1077.420000 1062.700000 1072.250667 383.409728 7958.970000 7962.900000 7957.899100 675.620198
116 0.341911 0.396535 0.366006 0.000094 0.469244 0.466620 0.467290 0.000063 0.392844 0.424569 0.406520 0.000041 0.340006 0.395227 0.363592 0.000208 0.343816 0.397843 0.368420 0.000215 0.459980 0.458363 0.458681 0.000126 0.478508 0.474878 0.475899 0.000128 0.387996 0.420481 0.401627 0.000090 0.397693 0.428657 0.411412 0.000091 966.500000 975.450000 969.608867 379.233135 1079.860000 1063.750000 1072.486667 388.607445 7953.640000 7960.800000 7957.904467 682.844783
117 0.341481 0.396421 0.365682 0.000096 0.470407 0.464492 0.467344 0.000063 0.393051 0.423650 0.406347 0.000041 0.339631 0.395124 0.363296 0.000212 0.343330 0.397718 0.368068 0.000217 0.461819 0.456456 0.458614 0.000125 0.478995 0.472529 0.476072 0.000126 0.388506 0.419656 0.401424 0.000090 0.397596 0.427643 0.411270 0.000090 967.640000 975.120000 969.368333 368.315435 1078.810000 1062.680000 1072.753467 394.945716 7953.550000 7962.200000 7957.878200 675.925194
118 0.341125 0.397384 0.365307 0.000096 0.469337 0.465268 0.467438 0.000063 0.392410 0.424537 0.406159 0.000042 0.338882 0.393447 0.362907 0.000208 0.343369 0.401321 0.367707 0.000220 0.460384 0.456638 0.458674 0.000126 0.478290 0.473897 0.476202 0.000124 0.387483 0.418723 0.401214 0.000089 0.397337 0.430351 0.411105 0.000093 965.050000 969.920000 969.247567 364.192281 1078.890000 1066.090000 1072.932433 393.106271 7956.060000 7963.990000 7957.820000 677.018286
119 0.340436 0.396574 0.364856 0.000097 0.469642 0.465700 0.467380 0.000063 0.392119 0.424225 0.405865 0.000042 0.338240 0.393014 0.362478 0.000212 0.342632 0.400135 0.367233 0.000222 0.461654 0.456180 0.458655 0.000125 0.477631 0.475221 0.476105 0.000127 0.387606 0.418280 0.400949 0.000090 0.396632 0.430169 0.410782 0.000094 966.540000 972.230000 969.208800 365.905505 1079.120000 1067.410000 1073.472700 398.666055 7954.340000 7960.360000 7957.318500 686.621418
120 0.340301 0.395318 0.364553 0.000098 0.468999 0.466166 0.467433 0.000063 0.391780 0.423657 0.405705 0.000042 0.338522 0.391231 0.362126 0.000211 0.342079 0.399405 0.366979 0.000225 0.459730 0.456629 0.458774 0.000126 0.478269 0.475703 0.476092 0.000129 0.387005 0.417390 0.400785 0.000089 0.396555 0.429924 0.410624 0.000094 966.910000 969.820000 969.148500 368.202690 1080.110000 1068.140000 1073.702500 404.451097 7952.980000 7962.040000 7957.149000 689.464137
121 0.339834 0.395138 0.364025 0.000097 0.468811 0.464920 0.467538 0.000063 0.391425 0.423051 0.405430 0.000042 0.338948 0.390262 0.361710 0.000209 0.340721 0.400015 0.366339 0.000225 0.459191 0.455927 0.458876 0.000124 0.478430 0.473913 0.476201 0.000128 0.387045 0.416528 0.400576 0.000088 0.395805 0.429574 0.410284 0.000094 964.650000 972.140000 969.261033 372.053430 1082.960000 1067.430000 1074.207367 407.066452 7952.390000 7960.430000 7956.531600 696.026325
122 0.339374 0.393350 0.363669 0.000095 0.469215 0.466979 0.467535 0.000063 0.391310 0.422802 0.405215 0.000041 0.338207 0.389175 0.361290 0.000207 0.340540 0.397526 0.366048 0.000223 0.460205 0.458693 0.458950 0.000121 0.478225 0.475265 0.476120 0.000128 0.387006 0.416982 0.400354 0.000087 0.395614 0.428621 0.410077 0.000093 965.430000 976.190000 969.056100 376.253420 1083.210000 1065.690000 1074.734333 411.368164 7951.360000 7958.120000 7956.209567 702.122548
123 0.338739 0.394667 0.363443 0.000098 0.469377 0.465647 0.467604 0.000062 0.390994 0.423059 0.405108 0.000042 0.338038 0.390485 0.361263 0.000213 0.339440 0.398849 0.365624 0.000226 0.459743 0.457575 0.458928 0.000121 0.479011 0.473719 0.476281 0.000126 0.386720 0.417321 0.400329 0.000089 0.395269 0.428797 0.409886 0.000093 960.870000 972.120000 969.036100 387.042950 1083.480000 1063.820000 1075.033167 419.014626 7955.650000 7964.060000 7955.930733 709.438708
124 0.338799 0.394767 0.363091 0.000098 0.469300 0.467117 0.467669 0.000063 0.390999 0.423707 0.404922 0.000043 0.336636 0.392562 0.360946 0.000212 0.340962 0.396971 0.365237 0.000226 0.461260 0.458724 0.459008 0.000120 0.477339 0.475510 0.476330 0.000131 0.386485 0.419027 0.400170 0.000090 0.395513 0.428387 0.409674 0.000095 964.840000 974.530000 968.909033 393.560910 1081.200000 1063.790000 1075.470667 416.032357 7953.960000 7961.680000 7955.620300 696.391044
125 0.337643 0.394431 0.362650 0.000097 0.469653 0.465959 0.467633 0.000063 0.390447 0.423042 0.404643 0.000042 0.335370 0.393391 0.360490 0.000214 0.339916 0.395472 0.364810 0.000227 0.461394 0.456488 0.458954 0.000121 0.477912 0.475430 0.476312 0.000127 0.385780 0.418629 0.399876 0.000092 0.395114 0.427455 0.409411 0.000095 964.790000 973.600000 968.647567 399.317854 1083.730000 1062.920000 1075.907733 418.396560 7951.480000 7963.480000 7955.444700 702.852641
126 0.337694 0.393212 0.362286 0.000096 0.469823 0.465551 0.467555 0.000062 0.390545 0.422148 0.404394 0.000042 0.337453 0.389781 0.360212 0.000214 0.337935 0.396643 0.364361 0.000227 0.460576 0.456896 0.458880 0.000119 0.479070 0.474206 0.476230 0.000129 0.386702 0.416627 0.399679 0.000091 0.394389 0.427668 0.409109 0.000095 964.000000 970.960000 968.298800 400.605032 1082.220000 1065.360000 1076.365900 413.013444 7953.780000 7963.680000 7955.335300 695.516960
127 0.337172 0.392750 0.361875 0.000096 0.470120 0.463212 0.467609 0.000064 0.390351 0.420935 0.404169 0.000042 0.334901 0.392006 0.360008 0.000217 0.339443 0.393493 0.363742 0.000231 0.460968 0.455480 0.458982 0.000119 0.479273 0.470944 0.476237 0.000130 0.385328 0.417396 0.399597 0.000091 0.395375 0.424474 0.408740 0.000095 960.650000 970.750000 967.945633 401.734264 1083.200000 1068.280000 1076.585233 411.534523 7956.150000 7960.970000 7955.469133 692.131643
128 0.336908 0.391876 0.361438 0.000096 0.468767 0.465382 0.467729 0.000063 0.389652 0.421279 0.403954 0.000041 0.335587 0.387748 0.359737 0.000218 0.338229 0.396005 0.363138 0.000229 0.460799 0.457752 0.459116 0.000120 0.476736 0.473013 0.476342 0.000132 0.385672 0.415749 0.399489 0.000091 0.393632 0.426808 0.408420 0.000093 961.530000 970.400000 967.657400 406.254196 1083.420000 1070.930000 1077.002567 409.176111 7955.050000 7958.670000 7955.340033 696.737280
129 0.336479 0.392037 0.361149 0.000098 0.469763 0.465847 0.467724 0.000063 0.389793 0.421561 0.403779 0.000041 0.335886 0.391609 0.359510 0.000222 0.337072 0.392464 0.362787 0.000231 0.462001 0.457136 0.459114 0.000119 0.477525 0.474558 0.476334 0.000133 0.386332 0.417820 0.399352 0.000092 0.393253 0.425302 0.408206 0.000093 961.090000 972.570000 967.329233 401.651930 1084.360000 1068.540000 1077.346767 403.365946 7954.550000 7958.890000 7955.324000 692.578253
130 0.336232 0.392415 0.360805 0.000098 0.469807 0.465919 0.467740 0.000064 0.389662 0.421817 0.403579 0.000042 0.337251 0.391406 0.359184 0.000221 0.335213 0.393425 0.362426 0.000233 0.461110 0.457490 0.459102 0.000119 0.478504 0.474347 0.476379 0.000134 0.386795 0.417840 0.399151 0.000092 0.392529 0.425794 0.408007 0.000095 963.640000 973.930000 966.866400 401.986008 1086.040000 1068.140000 1077.892267 403.329365 7950.320000 7957.930000 7955.241333 689.885964
131 0.335899 0.391764 0.360501 0.000098 0.469765 0.465126 0.467815 0.000063 0.389446 0.421109 0.403427 0.000042 0.335343 0.389797 0.359057 0.000222 0.336455 0.393730 0.361945 0.000232 0.461590 0.455525 0.459112 0.000120 0.477941 0.474727 0.476519 0.000134 0.385842 0.416088 0.399079 0.000092 0.393049 0.426129 0.407775 0.000095 961.930000 971.620000 966.629700 409.253327 1084.610000 1069.610000 1078.330867 400.373211 7953.460000 7958.770000 7955.039433 685.683539
132 0.335620 0.391267 0.360107 0.000097 0.468363 0.466477 0.467932 0.000064 0.388717 0.421351 0.403237 0.000042 0.333295 0.386760 0.358677 0.000220 0.337945 0.395773 0.361537 0.000232 0.459976 0.458203 0.459244 0.000121 0.476749 0.474751 0.476621 0.000133 0.383968 0.415338 0.398904 0.000091 0.393467 0.427364 0.407571 0.000094 960.790000 972.740000 966.310800 414.900010 1083.310000 1070.720000 1078.483300 401.526898 7955.900000 7956.540000 7955.205900 695.399159
133 0.335328 0.390470 0.359894 0.000097 0.469421 0.466567 0.467921 0.000063 0.388965 0.420909 0.403105 0.000041 0.334630 0.390243 0.358537 0.000222 0.336025 0.390697 0.361251 0.000228 0.461441 0.457211 0.459329 0.000122 0.477400 0.475924 0.476514 0.000130 0.385355 0.417030 0.398854 0.000091 0.392575 0.424788 0.407356 0.000093 957.580000 972.600000 966.074733 419.214647 1086.760000 1071.600000 1078.812067 398.690542 7955.660000 7955.800000 7955.113200 711.400049
134 0.334830 0.390742 0.359572 0.000098 0.469881 0.464798 0.468058 0.000064 0.388851 0.420364 0.402966 0.000042 0.333917 0.389457 0.358196 0.000225 0.335744 0.392027 0.360948 0.000229 0.461800 0.454839 0.459490 0.000123 0.477962 0.474758 0.476626 0.000132 0.385070 0.415609 0.398714 0.000092 0.392631 0.425119 0.407219 0.000095 962.550000 971.640000 965.819800 424.139412 1082.650000 1069.200000 1078.952433 389.555095 7954.800000 7959.160000 7955.227767 716.734218
135 0.334746 0.390310 0.359293 0.000098 0.469239 0.465584 0.468130 0.000064 0.388543 0.420419 0.402828 0.000042 0.333835 0.385199 0.357955 0.000224 0.335657 0.395420 0.360632 0.000229 0.461239 0.456626 0.459555 0.000121 0.477239 0.474542 0.476706 0.000131 0.384796 0.413770 0.398595 0.000092 0.392290 0.427069 0.407061 0.000095 963.310000 967.560000 965.519767 422.215010 1085.710000 1070.250000 1079.116133 394.690521 7950.980000 7962.190000 7955.364100 726.711271
136 0.333758 0.390984 0.358978 0.000098 0.469448 0.465275 0.468227 0.000063 0.388034 0.420700 0.402677 0.000042 0.332998 0.387287 0.357844 0.000222 0.334519 0.394680 0.360111 0.000231 0.462527 0.455252 0.459599 0.000120 0.476369 0.475298 0.476855 0.000129 0.384810 0.414473 0.398546 0.000092 0.391259 0.426927 0.406809 0.000095 962.950000 973.070000 965.145567 425.820494 1084.980000 1066.910000 1079.282833 400.390510 7952.070000 7960.020000 7955.571600 745.612947
137 0.333694 0.389055 0.358596 0.000099 0.468746 0.466011 0.468348 0.000063 0.387715 0.419837 0.402497 0.000042 0.332732 0.387914 0.357405 0.000223 0.334657 0.390197 0.359786 0.000232 0.460093 0.455822 0.459771 0.000119 0.477400 0.476199 0.476926 0.000129 0.383676 0.415077 0.398351 0.000090 0.391754 0.424598 0.406642 0.000096 963.360000 970.750000 964.720833 422.112843 1082.510000 1068.600000 1079.380967 402.970978 7954.130000 7960.650000 7955.898200 743.762250
138 0.333390 0.389496 0.358247 0.000100 0.468934 0.465516 0.468352 0.000063 0.387607 0.419904 0.402289 0.000043 0.332020 0.386072 0.357042 0.000227 0.334759 0.392919 0.359452 0.000229 0.461675 0.457461 0.459976 0.000119 0.476193 0.473570 0.476729 0.000130 0.383882 0.414628 0.398215 0.000092 0.391333 0.425180 0.406362 0.000095 958.340000 970.730000 964.480833 414.809300 1085.560000 1070.840000 1079.329200 404.170149 7956.100000 7958.430000 7956.189967 737.984199
139 0.333417 0.389274 0.357869 0.000100 0.470077 0.465403 0.468425 0.000062 0.388081 0.419726 0.402092 0.000042 0.330930 0.387091 0.356728 0.000227 0.335905 0.391457 0.359010 0.000228 0.462960 0.457297 0.460031 0.000117 0.477195 0.473509 0.476820 0.000130 0.383742 0.415173 0.398049 0.000091 0.392421 0.424278 0.406134 0.000094 960.280000 970.410000 964.318300 404.527427 1082.570000 1068.720000 1079.621200 413.563156 7957.150000 7960.870000 7956.060500 748.224452
140 0.332810 0.389721 0.357566 0.000100 0.471220 0.466635 0.468360 0.000062 0.388174 0.420487 0.401884 0.000042 0.331379 0.387526 0.356404 0.000231 0.334241 0.391915 0.358728 0.000229 0.463560 0.457056 0.460048 0.000116 0.478880 0.476215 0.476671 0.000132 0.384251 0.415338 0.397862 0.000092 0.392097 0.425635 0.405905 0.000095 962.670000 972.970000 964.167733 400.001355 1084.550000 1069.650000 1079.671067 412.138557 7952.780000 7957.380000 7956.161200 745.376913
141 0.332214 0.388635 0.357307 0.000098 0.470093 0.466242 0.468304 0.000061 0.387366 0.419678 0.401706 0.000042 0.331820 0.386847 0.356162 0.000231 0.332609 0.390422 0.358452 0.000227 0.462172 0.457935 0.460055 0.000117 0.478014 0.474550 0.476554 0.000130 0.383961 0.415282 0.397719 0.000092 0.390771 0.424073 0.405693 0.000094 959.720000 971.790000 963.813833 388.945346 1089.030000 1072.420000 1079.635700 417.006708 7951.250000 7955.790000 7956.550467 737.998687
142 0.331695 0.387997 0.357014 0.000100 0.469698 0.464488 0.468306 0.000061 0.386896 0.418593 0.401531 0.000043 0.331021 0.385555 0.355931 0.000234 0.332369 0.390439 0.358097 0.000232 0.462118 0.456210 0.460102 0.000116 0.477278 0.472766 0.476510 0.000130 0.383460 0.413817 0.397600 0.000092 0.390332 0.423370 0.405462 0.000096 962.080000 969.680000 963.841833 389.865955 1088.630000 1072.250000 1080.034967 417.040882 7949.290000 7958.070000 7956.123200 742.845611
143 0.331523 0.388876 0.356769 0.000102 0.469694 0.465186 0.468278 0.000062 0.386791 0.419400 0.401373 0.000044 0.330280 0.384633 0.355622 0.000236 0.332765 0.393118 0.357917 0.000237 0.462588 0.457202 0.460091 0.000118 0.476799 0.473171 0.476465 0.000130 0.383203 0.413661 0.397409 0.000094 0.390379 0.425139 0.405336 0.000098 961.000000 971.770000 963.646833 387.169486 1089.330000 1070.780000 1080.073367 422.370212 7949.670000 7957.450000 7956.279800 749.946630
144 0.331621 0.387968 0.356384 0.000103 0.470035 0.464928 0.468249 0.000062 0.386987 0.418752 0.401130 0.000044 0.331821 0.384557 0.355316 0.000233 0.331422 0.391379 0.357452 0.000240 0.461914 0.456913 0.460183 0.000116 0.478156 0.472942 0.476314 0.000132 0.383858 0.413499 0.397263 0.000093 0.390115 0.424004 0.404997 0.000100 958.580000 971.760000 963.536200 383.851567 1089.070000 1071.600000 1080.753400 433.162502 7952.350000 7956.640000 7955.710400 757.759032
145 0.331203 0.387514 0.355994 0.000102 0.469583 0.465996 0.468196 0.000062 0.386555 0.418907 0.400875 0.000044 0.330183 0.383792 0.354859 0.000229 0.332224 0.391237 0.357128 0.000245 0.461158 0.457138 0.460043 0.000116 0.478007 0.474854 0.476350 0.000132 0.382573 0.413130 0.396933 0.000093 0.390537 0.424684 0.404817 0.000101 957.460000 969.160000 963.369500 376.259143 1087.800000 1072.990000 1081.162500 441.427056 7954.740000 7957.850000 7955.468000 766.795371
146 0.330881 0.386881 0.355708 0.000101 0.468850 0.465539 0.468169 0.000062 0.386069 0.418344 0.400692 0.000043 0.330103 0.386955 0.354712 0.000230 0.331659 0.386806 0.356704 0.000243 0.461463 0.455892 0.460094 0.000119 0.476238 0.475186 0.476244 0.000134 0.382647 0.414530 0.396865 0.000092 0.389490 0.422158 0.404520 0.000100 957.570000 974.280000 962.910467 373.299400 1088.670000 1072.820000 1081.435033 444.637875 7953.760000 7952.900000 7955.654500 768.314462
147 0.330834 0.387220 0.355306 0.000100 0.470722 0.467275 0.468087 0.000062 0.386789 0.419242 0.400418 0.000043 0.329923 0.387765 0.354349 0.000228 0.331746 0.386675 0.356263 0.000241 0.462869 0.459438 0.459945 0.000120 0.478575 0.475111 0.476229 0.000134 0.383102 0.416434 0.396588 0.000092 0.390477 0.422049 0.404249 0.000099 960.400000 972.540000 962.818400 371.818924 1089.130000 1070.960000 1081.958567 444.905930 7950.470000 7956.500000 7955.223033 767.401450
148 0.330370 0.386987 0.355038 0.000099 0.468858 0.466439 0.468117 0.000062 0.385765 0.418768 0.400269 0.000042 0.331105 0.387882 0.354152 0.000225 0.329636 0.386092 0.355924 0.000241 0.460663 0.456979 0.459957 0.000117 0.477054 0.475899 0.476277 0.000135 0.382928 0.415521 0.396474 0.000091 0.388603 0.422015 0.404065 0.000098 960.040000 965.290000 962.698333 371.361789 1089.610000 1070.210000 1082.462167 440.088281 7950.350000 7964.500000 7954.839500 764.123872
149 0.330137 0.386343 0.354698 0.000099 0.468557 0.466985 0.468183 0.000061 0.385505 0.418600 0.400092 0.000043 0.331202 0.385538 0.353965 0.000222 0.329073 0.387148 0.355431 0.000245 0.460116 0.459128 0.460039 0.000116 0.476999 0.474843 0.476327 0.000134 0.382768 0.414974 0.396394 0.000090 0.388243 0.422226 0.403789 0.000101 957.390000 969.820000 962.573233 368.521655 1090.060000 1072.610000 1082.985033 436.432318 7952.550000 7957.570000 7954.441733 763.419832
150 0.330114 0.386296 0.354476 0.000100 0.470234 0.466974 0.468148 0.000061 0.386162 0.418567 0.399945 0.000043 0.330897 0.384941 0.353876 0.000221 0.329332 0.387652 0.355076 0.000243 0.461359 0.458396 0.459964 0.000115 0.479109 0.475551 0.476331 0.000134 0.383082 0.414323 0.396311 0.000089 0.389242 0.422812 0.403578 0.000101 958.980000 968.490000 962.544700 362.342392 1086.490000 1072.000000 1083.208433 438.801483 7954.530000 7959.510000 7954.246867 770.755560
151 0.329779 0.386030 0.354303 0.000100 0.469628 0.466071 0.468130 0.000061 0.385719 0.418046 0.399834 0.000043 0.329752 0.383696 0.353870 0.000220 0.329806 0.388363 0.354736 0.000239 0.462165 0.458752 0.459916 0.000112 0.477091 0.473390 0.476344 0.000134 0.382717 0.413719 0.396289 0.000089 0.388720 0.422373 0.403379 0.000100 958.380000 970.490000 962.254833 351.404972 1087.990000 1076.020000 1083.595833 439.632305 7953.630000 7953.490000 7954.149333 759.349432
152 0.329409 0.385770 0.354094 0.000099 0.469569 0.466202 0.468151 0.000062 0.385473 0.417943 0.399717 0.000042 0.329782 0.386530 0.353679 0.000215 0.329035 0.385009 0.354508 0.000238 0.462563 0.457665 0.460011 0.000112 0.476575 0.474739 0.476291 0.000135 0.382895 0.414984 0.396212 0.000087 0.388051 0.420901 0.403221 0.000099 957.450000 968.460000 962.001600 344.666299 1087.840000 1075.300000 1083.638733 435.572408 7954.710000 7956.240000 7954.359667 752.123877
153 0.329208 0.385373 0.353796 0.000099 0.469596 0.465781 0.468149 0.000062 0.385363 0.417536 0.399537 0.000042 0.330284 0.384041 0.353546 0.000220 0.328133 0.386704 0.354046 0.000233 0.460950 0.457334 0.459870 0.000114 0.478242 0.474228 0.476428 0.000134 0.382550 0.413358 0.396075 0.000089 0.388176 0.421713 0.402999 0.000097 958.470000 965.520000 961.850800 337.402024 1090.800000 1075.890000 1083.880300 434.080983 7950.730000 7958.590000 7954.268900 738.754790
154 0.329243 0.385548 0.353617 0.000099 0.470566 0.466143 0.468115 0.000062 0.385772 0.417786 0.399417 0.000042 0.330987 0.386133 0.353434 0.000219 0.327499 0.384964 0.353801 0.000235 0.462187 0.456381 0.459792 0.000112 0.478945 0.475905 0.476439 0.000136 0.383467 0.414232 0.395977 0.000088 0.388077 0.421340 0.402856 0.000098 956.680000 969.390000 961.666733 334.751639 1088.250000 1078.470000 1083.985467 432.708641 7955.070000 7952.140000 7954.347800 723.567895
155 0.328877 0.384466 0.353372 0.000100 0.470742 0.466907 0.468109 0.000062 0.385623 0.417442 0.399266 0.000042 0.330250 0.385197 0.353322 0.000218 0.327504 0.383734 0.353422 0.000232 0.462307 0.458261 0.459777 0.000112 0.479178 0.475553 0.476440 0.000135 0.383073 0.414422 0.395904 0.000087 0.388174 0.420462 0.402629 0.000096 955.760000 966.780000 961.527267 334.888282 1088.400000 1075.540000 1084.145767 428.007916 7955.840000 7957.680000 7954.326967 713.303598
156 0.328805 0.385399 0.353216 0.000101 0.470755 0.466099 0.468210 0.000061 0.385585 0.417679 0.399214 0.000042 0.330511 0.386285 0.353196 0.000218 0.327099 0.384513 0.353236 0.000236 0.461661 0.457124 0.459846 0.000112 0.479849 0.475074 0.476575 0.000132 0.382971 0.414620 0.395856 0.000088 0.388199 0.420737 0.402571 0.000097 954.410000 965.800000 961.421200 335.792143 1090.280000 1073.370000 1084.332000 423.320990 7955.310000 7960.830000 7954.246800 703.440499
157 0.328364 0.384843 0.352958 0.000100 0.471099 0.466158 0.468248 0.000061 0.385458 0.417369 0.399074 0.000042 0.328804 0.386060 0.353096 0.000215 0.327925 0.383625 0.352820 0.000239 0.462417 0.456697 0.459788 0.000113 0.479782 0.475618 0.476708 0.000133 0.382249 0.414315 0.395773 0.000087 0.388668 0.420422 0.402375 0.000098 954.680000 970.190000 961.235733 336.437511 1087.880000 1070.400000 1084.328800 424.993423 7957.440000 7959.410000 7954.435467 699.316548
158 0.327582 0.385077 0.352597 0.000101 0.468787 0.465309 0.468362 0.000060 0.384064 0.417170 0.398903 0.000042 0.328085 0.386015 0.352802 0.000222 0.327079 0.384139 0.352393 0.000237 0.460261 0.458174 0.459924 0.000113 0.477313 0.472443 0.476799 0.000129 0.380956 0.414879 0.395651 0.000090 0.387173 0.419461 0.402155 0.000097 953.040000 967.540000 961.011200 337.949528 1090.420000 1072.480000 1084.596133 418.075550 7956.540000 7959.980000 7954.392667 701.184877
159 0.327471 0.384184 0.352321 0.000100 0.470401 0.465989 0.468509 0.000060 0.384643 0.416906 0.398796 0.000042 0.329133 0.382668 0.352587 0.000216 0.325809 0.385699 0.352054 0.000235 0.462059 0.457311 0.459879 0.000113 0.478743 0.474668 0.477140 0.000128 0.382303 0.412526 0.395504 0.000088 0.386982 0.421287 0.402089 0.000097 955.220000 965.670000 960.698967 344.010476 1089.320000 1071.340000 1084.638500 422.555012 7955.460000 7962.990000 7954.662533 716.626121
160 0.326712 0.383869 0.352049 0.000101 0.469766 0.466909 0.468480 0.000059 0.383934 0.417085 0.398621 0.000042 0.329270 0.380488 0.352311 0.000216 0.324154 0.387250 0.351788 0.000237 0.460622 0.457772 0.459853 0.000112 0.478910 0.476046 0.477106 0.000126 0.381811 0.411402 0.395328 0.000088 0.386056 0.422768 0.401915 0.000098 954.490000 965.550000 960.508733 341.207770 1091.040000 1077.860000 1084.726700 427.296054 7954.470000 7956.590000 7954.764567 724.530933
161 0.326576 0.384449 0.351919 0.000102 0.471099 0.466221 0.468489 0.000060 0.384385 0.417158 0.398547 0.000043 0.327355 0.384084 0.352247 0.000219 0.325797 0.384814 0.351592 0.000238 0.462451 0.459721 0.459848 0.000114 0.479748 0.472722 0.477131 0.000127 0.381394 0.414339 0.395287 0.000090 0.387377 0.419977 0.401808 0.000098 954.550000 962.420000 960.285400 343.140654 1092.110000 1072.560000 1084.951800 427.957181 7953.340000 7965.020000 7954.762800 724.044038
162 0.326263 0.383666 0.351661 0.000103 0.469964 0.466639 0.468507 0.000061 0.383744 0.416855 0.398400 0.000044 0.327852 0.383226 0.351980 0.000221 0.324674 0.384106 0.351342 0.000238 0.461711 0.457915 0.459806 0.000113 0.478218 0.475362 0.477209 0.000128 0.381396 0.413102 0.395110 0.000091 0.386092 0.420609 0.401689 0.000099 955.260000 963.920000 960.116233 342.761498 1092.070000 1073.700000 1085.348933 431.586808 7952.670000 7962.380000 7954.534833 729.525954
163 0.326044 0.383900 0.351262 0.000103 0.470408 0.465824 0.468493 0.000060 0.383789 0.416670 0.398154 0.000043 0.326859 0.381487 0.351680 0.000218 0.325228 0.386314 0.350844 0.000238 0.461626 0.454962 0.459759 0.000115 0.479190 0.476685 0.477227 0.000124 0.380766 0.410877 0.394911 0.000089 0.386813 0.422463 0.401397 0.000099 959.710000 965.880000 960.162500 343.145285 1091.380000 1075.650000 1085.692400 425.726795 7948.910000 7958.470000 7954.145100 723.202071
164 0.326114 0.382754 0.350924 0.000103 0.470628 0.464863 0.468404 0.000060 0.383919 0.415597 0.397916 0.000044 0.328520 0.379786 0.351469 0.000219 0.323708 0.385721 0.350378 0.000241 0.462377 0.455836 0.459604 0.000116 0.478878 0.473890 0.477204 0.000125 0.382063 0.410206 0.394723 0.000090 0.385776 0.420989 0.401109 0.000100 954.390000 965.220000 960.102700 342.158253 1091.250000 1073.310000 1086.065867 421.127738 7954.360000 7961.470000 7953.831433 724.091834
165 0.325462 0.383459 0.350600 0.000104 0.469476 0.466397 0.468412 0.000061 0.383068 0.416634 0.397725 0.000044 0.326939 0.381744 0.351301 0.000223 0.323985 0.385174 0.349899 0.000238 0.460871 0.456683 0.459697 0.000117 0.478082 0.476110 0.477127 0.000127 0.380512 0.411719 0.394659 0.000091 0.385624 0.421548 0.400790 0.000100 955.410000 964.350000 959.914733 339.870064 1095.360000 1076.100000 1086.278167 421.549901 7949.230000 7959.550000 7953.807100 727.147157
166 0.325222 0.383152 0.350266 0.000105 0.468430 0.466461 0.468422 0.000060 0.382505 0.416476 0.397529 0.000045 0.325597 0.383439 0.351001 0.000226 0.324847 0.382865 0.349532 0.000238 0.460241 0.456351 0.459681 0.000117 0.476618 0.476571 0.477162 0.000125 0.379454 0.412604 0.394473 0.000093 0.385556 0.420347 0.400584 0.000100 953.200000 965.850000 959.576667 336.804729 1092.770000 1075.470000 1086.491700 412.994474 7954.030000 7958.680000 7953.931633 725.018897
167 0.324894 0.383345 0.349842 0.000105 0.470591 0.466435 0.468443 0.000060 0.383173 0.416581 0.397283 0.000045 0.323588 0.381041 0.350504 0.000225 0.326201 0.385649 0.349181 0.000237 0.462287 0.459582 0.459798 0.000116 0.478895 0.473287 0.477089 0.000125 0.379068 0.412457 0.394221 0.000092 0.387278 0.420704 0.400344 0.000099 955.740000 963.350000 959.611400 334.237304 1092.860000 1076.870000 1086.563100 405.331068 7951.400000 7959.780000 7953.825500 710.313463
168 0.325058 0.382627 0.349589 0.000104 0.470051 0.467484 0.468352 0.000060 0.383056 0.416569 0.397094 0.000044 0.325675 0.380359 0.350223 0.000227 0.324442 0.384894 0.348955 0.000238 0.461511 0.459115 0.459716 0.000116 0.478591 0.475853 0.476988 0.000124 0.380009 0.411861 0.394021 0.000092 0.386102 0.421277 0.400168 0.000100 955.770000 964.590000 959.519467 338.760244 1093.160000 1077.020000 1086.850100 403.475625 7951.070000 7958.390000 7953.630433 716.843464
169 0.324630 0.381072 0.349247 0.000101 0.471702 0.466752 0.468306 0.000061 0.383459 0.415344 0.396870 0.000043 0.325312 0.380519 0.349777 0.000225 0.323948 0.381625 0.348717 0.000233 0.463642 0.455861 0.459730 0.000116 0.479762 0.477642 0.476882 0.000126 0.380644 0.410656 0.393758 0.000089 0.386274 0.420032 0.399983 0.000099 955.340000 964.370000 959.303833 337.541999 1094.370000 1076.490000 1087.177167 396.703998 7950.290000 7959.140000 7953.519000 706.298214
170 0.324595 0.381198 0.348905 0.000100 0.470692 0.466931 0.468332 0.000061 0.383033 0.415491 0.396675 0.000043 0.326903 0.382192 0.349456 0.000220 0.322286 0.380204 0.348353 0.000233 0.462320 0.458321 0.459846 0.000117 0.479063 0.475541 0.476818 0.000126 0.381070 0.412644 0.393612 0.000088 0.384997 0.418339 0.399739 0.000099 956.590000 965.690000 959.121300 336.779343 1092.630000 1077.160000 1087.455233 386.798792 7950.780000 7957.150000 7953.423467 698.693704
171 0.324159 0.381458 0.348686 0.000100 0.469677 0.467124 0.468349 0.000061 0.382366 0.415725 0.396551 0.000043 0.324269 0.380394 0.349001 0.000224 0.324049 0.382523 0.348371 0.000229 0.460890 0.457209 0.459987 0.000115 0.478464 0.477039 0.476710 0.000126 0.378917 0.411120 0.393396 0.000089 0.385815 0.420329 0.399707 0.000097 956.300000 966.850000 959.007000 333.723615 1092.350000 1078.260000 1087.480333 367.999815 7951.350000 7954.890000 7953.512667 677.417619
172 0.324154 0.381706 0.348615 0.000102 0.468984 0.466214 0.468443 0.000062 0.382086 0.415510 0.396546 0.000043 0.324326 0.382142 0.348918 0.000225 0.323981 0.381270 0.348313 0.000227 0.461310 0.457114 0.460126 0.000117 0.476657 0.475315 0.476759 0.000127 0.379120 0.412131 0.393401 0.000090 0.385051 0.418888 0.399691 0.000096 953.480000 967.120000 958.881000 335.253654 1095.550000 1078.390000 1087.632633 363.185906 7950.970000 7954.490000 7953.486367 678.867131
173 0.324003 0.380086 0.348359 0.000100 0.469512 0.467046 0.468479 0.000061 0.382206 0.414870 0.396407 0.000043 0.324398 0.379601 0.348542 0.000222 0.323607 0.380570 0.348176 0.000228 0.461370 0.457504 0.460225 0.000113 0.477653 0.476588 0.476734 0.000126 0.379187 0.410762 0.393215 0.000089 0.385226 0.418977 0.399599 0.000096 954.530000 963.500000 958.668400 331.431165 1096.350000 1078.410000 1087.504233 355.175839 7949.120000 7958.090000 7953.827367 677.786973
174 0.323935 0.378918 0.348176 0.000099 0.469464 0.466296 0.468479 0.000062 0.382147 0.413869 0.396297 0.000042 0.322731 0.377968 0.348206 0.000221 0.325140 0.379869 0.348146 0.000226 0.461121 0.457345 0.460288 0.000111 0.477807 0.475247 0.476670 0.000128 0.378087 0.409718 0.393039 0.000089 0.386207 0.418021 0.399556 0.000095 955.290000 965.690000 958.567300 328.178560 1093.280000 1083.190000 1087.593133 346.656205 7951.430000 7951.120000 7953.839567 671.386978
175 0.323285 0.379902 0.347886 0.000099 0.470832 0.466886 0.468402 0.000061 0.382304 0.414695 0.396092 0.000042 0.322825 0.380186 0.347780 0.000216 0.323745 0.379617 0.347993 0.000223 0.461989 0.459673 0.460325 0.000112 0.479676 0.474098 0.476478 0.000130 0.378490 0.411981 0.392798 0.000088 0.386118 0.417410 0.399387 0.000094 954.520000 966.110000 958.364567 326.382852 1089.130000 1079.360000 1087.747633 345.654455 7956.350000 7954.530000 7953.887800 667.579150
176 0.322834 0.378585 0.347804 0.000098 0.471736 0.467149 0.468431 0.000062 0.382395 0.414011 0.396055 0.000041 0.322617 0.378404 0.347599 0.000219 0.323051 0.378766 0.348009 0.000224 0.464100 0.459626 0.460385 0.000111 0.479373 0.474672 0.476478 0.000131 0.379210 0.410893 0.392713 0.000089 0.385579 0.417128 0.399396 0.000094 954.380000 963.630000 958.355400 328.828351 1090.400000 1083.170000 1087.586533 336.273934 7955.220000 7953.200000 7954.058067 660.376183
177 0.323175 0.378445 0.347610 0.000098 0.470869 0.465109 0.468543 0.000061 0.382253 0.413110 0.395983 0.000041 0.322548 0.377308 0.347367 0.000221 0.323802 0.379582 0.347853 0.000228 0.463907 0.456900 0.460429 0.000111 0.477831 0.473318 0.476657 0.000130 0.379091 0.409145 0.392592 0.000090 0.385414 0.417076 0.399375 0.000095 952.390000 961.870000 958.136233 324.424756 1092.350000 1084.190000 1087.534200 337.270974 7955.260000 7953.940000 7954.329567 660.626596
178 0.322665 0.379667 0.347415 0.000099 0.470448 0.465038 0.468545 0.000061 0.381779 0.413815 0.395867 0.000042 0.322385 0.380494 0.347105 0.000221 0.322946 0.378841 0.347725 0.000233 0.463077 0.456409 0.460422 0.000110 0.477819 0.473667 0.476667 0.000132 0.378662 0.410860 0.392432 0.000090 0.384895 0.416771 0.399302 0.000098 953.280000 965.870000 957.905300 324.791165 1094.630000 1078.170000 1087.567200 336.046648 7952.090000 7955.960000 7954.527500 664.066982
179 0.322290 0.378904 0.347291 0.000100 0.470399 0.465296 0.468566 0.000061 0.381534 0.413461 0.395801 0.000042 0.321707 0.377629 0.346996 0.000222 0.322873 0.380179 0.347586 0.000231 0.462719 0.457510 0.460451 0.000110 0.478080 0.473082 0.476680 0.000131 0.378112 0.409581 0.392378 0.000090 0.384956 0.417340 0.399223 0.000098 953.760000 962.920000 957.590767 325.536329 1096.030000 1081.360000 1087.596533 329.649394 7950.210000 7955.720000 7954.812700 662.625517
180 0.322457 0.378684 0.347122 0.000099 0.471196 0.466169 0.468662 0.000060 0.381953 0.413678 0.395738 0.000042 0.322887 0.378753 0.346784 0.000222 0.322026 0.378615 0.347460 0.000232 0.462922 0.458224 0.460597 0.000108 0.479471 0.474114 0.476726 0.000132 0.378901 0.410541 0.392309 0.000090 0.385004 0.416815 0.399167 0.000097 955.800000 963.920000 957.524667 325.989095 1093.580000 1079.960000 1087.595800 332.265126 7950.620000 7956.120000 7954.879533 669.327187
181 0.322047 0.379770 0.347072 0.000103 0.469908 0.466820 0.468668 0.000060 0.381192 0.414590 0.395710 0.000043 0.322863 0.380944 0.346652 0.000220 0.321231 0.378595 0.347492 0.000237 0.460389 0.459753 0.460513 0.000109 0.479428 0.473886 0.476823 0.000129 0.377874 0.412468 0.392196 0.000089 0.384510 0.416712 0.399224 0.000100 956.230000 962.970000 957.662900 322.288087 1094.090000 1081.490000 1087.617933 334.836895 7949.680000 7955.540000 7954.719167 663.882312
182 0.321610 0.379417 0.346975 0.000103 0.471243 0.466646 0.468725 0.000060 0.381463 0.414308 0.395675 0.000044 0.321235 0.378991 0.346574 0.000222 0.321984 0.379842 0.347376 0.000236 0.461531 0.458991 0.460537 0.000108 0.480956 0.474301 0.476912 0.000131 0.377353 0.410991 0.392159 0.000090 0.385573 0.417626 0.399190 0.000099 955.220000 964.470000 957.559000 324.747151 1091.920000 1078.260000 1087.891533 341.053257 7952.860000 7957.270000 7954.549467 670.449247
183 0.320985 0.379597 0.346689 0.000105 0.469218 0.466361 0.468678 0.000061 0.380278 0.414302 0.395485 0.000044 0.321648 0.377863 0.346256 0.000224 0.320322 0.381330 0.347122 0.000239 0.460457 0.459531 0.460377 0.000110 0.477978 0.473190 0.476978 0.000130 0.377172 0.410530 0.391905 0.000091 0.383385 0.418074 0.399064 0.000100 954.040000 962.980000 957.597667 319.860455 1095.810000 1077.390000 1088.197133 341.741942 7950.150000 7959.630000 7954.205200 670.173059
184 0.321291 0.378912 0.346440 0.000104 0.470640 0.465331 0.468684 0.000060 0.381031 0.413479 0.395338 0.000043 0.322692 0.378715 0.345912 0.000223 0.319890 0.379108 0.346969 0.000239 0.462068 0.458126 0.460419 0.000107 0.479212 0.472535 0.476948 0.000129 0.378443 0.410479 0.391715 0.000091 0.383619 0.416479 0.398961 0.000100 957.530000 962.950000 957.557667 323.201142 1094.120000 1078.840000 1088.247033 339.539518 7948.350000 7958.210000 7954.195300 666.897799
185 0.321196 0.378492 0.346194 0.000105 0.469412 0.465950 0.468623 0.000058 0.380483 0.413475 0.395166 0.000044 0.321398 0.375513 0.345698 0.000222 0.320994 0.381471 0.346690 0.000240 0.460075 0.458368 0.460291 0.000106 0.478749 0.473533 0.476954 0.000129 0.376869 0.408655 0.391535 0.000090 0.384096 0.418296 0.398796 0.000100 955.360000 961.010000 957.729233 323.679932 1097.400000 1082.590000 1088.368833 336.482234 7947.240000 7956.400000 7953.901933 657.041204
186 0.321053 0.378282 0.345876 0.000104 0.470305 0.465164 0.468670 0.000059 0.380754 0.413035 0.394994 0.000044 0.322004 0.377639 0.345422 0.000222 0.320103 0.378924 0.346331 0.000237 0.461504 0.458690 0.460289 0.000109 0.479105 0.471637 0.477050 0.000128 0.377804 0.410060 0.391369 0.000091 0.383704 0.416010 0.398619 0.000099 957.840000 962.130000 957.955733 319.936843 1096.300000 1084.240000 1088.562467 329.653773 7945.860000 7953.630000 7953.481800 637.069261
187 0.320858 0.377952 0.345710 0.000104 0.469922 0.466047 0.468663 0.000058 0.380484 0.413190 0.394891 0.000043 0.321562 0.376164 0.345231 0.000222 0.320155 0.379740 0.346189 0.000238 0.460390 0.456354 0.460336 0.000106 0.479455 0.475740 0.476990 0.000129 0.377093 0.408240 0.391273 0.000091 0.383875 0.418140 0.398510 0.000099 955.110000 961.410000 958.015767 315.229534 1097.520000 1077.560000 1088.511600 325.761057 7947.370000 7961.030000 7953.472633 613.244786
188 0.320321 0.377799 0.345254 0.000103 0.470790 0.466935 0.468763 0.000058 0.380508 0.413453 0.394658 0.000043 0.321638 0.377018 0.344758 0.000220 0.319003 0.378579 0.345750 0.000237 0.462102 0.458774 0.460257 0.000106 0.479477 0.475096 0.477269 0.000126 0.377824 0.409721 0.390958 0.000090 0.383193 0.417186 0.398358 0.000098 954.570000 958.920000 958.049867 308.990175 1094.570000 1079.030000 1088.890467 322.295967 7950.860000 7962.050000 7953.059667 598.854008
189 0.320455 0.377083 0.345023 0.000101 0.468946 0.465714 0.468698 0.000059 0.379851 0.412536 0.394493 0.000043 0.321222 0.373775 0.344571 0.000216 0.319687 0.380391 0.345474 0.000237 0.459712 0.457247 0.460031 0.000108 0.478180 0.474182 0.477364 0.000128 0.376618 0.407164 0.390755 0.000089 0.383084 0.417908 0.398230 0.000098 955.250000 962.440000 958.157867 311.284153 1094.240000 1082.510000 1088.828067 321.613699 7950.510000 7955.050000 7953.014067 597.429260
190 0.320020 0.376726 0.344963 0.000101 0.470654 0.466415 0.468750 0.000058 0.380274 0.412601 0.394478 0.000043 0.321053 0.375612 0.344570 0.000220 0.318988 0.377839 0.345357 0.000236 0.461253 0.458944 0.459936 0.000109 0.480056 0.473885 0.477565 0.000125 0.377133 0.408945 0.390716 0.000090 0.383415 0.416258 0.398240 0.000097 956.920000 960.060000 958.261000 311.510639 1095.270000 1083.430000 1088.924067 320.897117 7947.810000 7956.510000 7952.814933 587.572614
191 0.319318 0.377072 0.344823 0.000104 0.469926 0.466370 0.468634 0.000058 0.379561 0.412791 0.394348 0.000044 0.319655 0.378967 0.344484 0.000218 0.318980 0.375177 0.345162 0.000241 0.461670 0.458274 0.459892 0.000110 0.478183 0.474466 0.477376 0.000125 0.376461 0.410690 0.390647 0.000090 0.382661 0.414893 0.398048 0.000099 955.610000 962.100000 958.412933 306.558640 1094.770000 1080.630000 1088.913267 318.862140 7949.620000 7957.270000 7952.673800 568.986601
192 0.319261 0.376511 0.344694 0.000104 0.469666 0.466651 0.468605 0.000059 0.379423 0.412567 0.394259 0.000044 0.320034 0.376777 0.344392 0.000224 0.318489 0.376244 0.344997 0.000243 0.460923 0.458263 0.459788 0.000113 0.478410 0.475038 0.477423 0.000127 0.376389 0.409372 0.390550 0.000093 0.382457 0.415762 0.397967 0.000100 956.320000 959.320000 958.540767 306.083345 1094.130000 1079.910000 1089.017267 322.416579 7949.550000 7960.770000 7952.441967 563.707029
193 0.319417 0.377163 0.344495 0.000104 0.469338 0.466587 0.468664 0.000059 0.379385 0.412932 0.394163 0.000044 0.320662 0.375820 0.344297 0.000226 0.318172 0.378505 0.344693 0.000242 0.460025 0.457864 0.459749 0.000114 0.478651 0.475310 0.477580 0.000124 0.376407 0.408638 0.390478 0.000093 0.382363 0.417227 0.397847 0.000100 955.730000 959.680000 958.489433 308.280928 1095.930000 1080.500000 1089.309200 327.494476 7948.340000 7959.820000 7952.201367 580.226064
194 0.318841 0.376624 0.344338 0.000104 0.470525 0.467605 0.468529 0.000060 0.379514 0.413016 0.394014 0.000044 0.318963 0.372111 0.344162 0.000229 0.318718 0.381137 0.344513 0.000240 0.460993 0.459237 0.459602 0.000116 0.480057 0.475972 0.477456 0.000126 0.375775 0.406962 0.390338 0.000094 0.383254 0.419071 0.397690 0.000099 955.860000 962.610000 958.640433 306.873109 1095.520000 1077.670000 1089.280900 326.384774 7948.620000 7959.720000 7952.078667 577.451412
195 0.319140 0.376199 0.344115 0.000105 0.470559 0.466077 0.468536 0.000059 0.379708 0.412150 0.393883 0.000044 0.318647 0.373409 0.343835 0.000229 0.319634 0.378989 0.344395 0.000240 0.460962 0.457100 0.459604 0.000116 0.480155 0.475055 0.477468 0.000125 0.375573 0.406885 0.390142 0.000094 0.383842 0.417415 0.397624 0.000098 955.900000 962.320000 958.812100 303.770715 1096.320000 1083.820000 1089.452900 330.528522 7947.780000 7953.860000 7951.735000 580.282605
196 0.318790 0.375956 0.343860 0.000104 0.469190 0.465126 0.468484 0.000060 0.378950 0.411624 0.393709 0.000044 0.318656 0.374550 0.343702 0.000229 0.318925 0.377361 0.344017 0.000238 0.458557 0.456457 0.459446 0.000119 0.479823 0.473796 0.477522 0.000124 0.374616 0.407313 0.390000 0.000094 0.383284 0.415935 0.397419 0.000098 957.150000 964.630000 958.971500 309.930182 1093.810000 1082.330000 1089.456767 335.007749 7949.040000 7953.040000 7951.571733 599.196389
197 0.318790 0.375835 0.343690 0.000104 0.469096 0.467023 0.468483 0.000061 0.378913 0.412310 0.393607 0.000044 0.317487 0.375822 0.343539 0.000232 0.320093 0.375848 0.343842 0.000234 0.459287 0.457747 0.459412 0.000120 0.478905 0.476299 0.477553 0.000126 0.374207 0.408592 0.389888 0.000095 0.383618 0.416028 0.397326 0.000097 955.530000 963.350000 958.993700 311.795879 1094.310000 1079.950000 1089.687000 338.184758 7950.160000 7956.700000 7951.319300 610.685737
198 0.318133 0.375731 0.343508 0.000106 0.470023 0.466650 0.468546 0.000061 0.378889 0.412098 0.393523 0.000045 0.316646 0.373769 0.343390 0.000234 0.319620 0.377692 0.343626 0.000237 0.459571 0.457203 0.459348 0.000121 0.480475 0.476097 0.477744 0.000125 0.373816 0.407143 0.389773 0.000095 0.383962 0.417054 0.397273 0.000098 956.340000 962.160000 958.971733 311.892437 1096.080000 1082.950000 1089.699000 340.124954 7947.580000 7954.890000 7951.329267 614.353492
199 0.317777 0.375323 0.343253 0.000105 0.469877 0.466602 0.468472 0.000061 0.378617 0.411834 0.393341 0.000045 0.317465 0.374666 0.343032 0.000232 0.318090 0.375980 0.343475 0.000239 0.458882 0.458488 0.459165 0.000122 0.480872 0.474715 0.477780 0.000126 0.374032 0.408195 0.389485 0.000096 0.383203 0.415474 0.397197 0.000098 956.000000 965.300000 959.014767 313.702892 1095.360000 1083.580000 1089.746533 339.343934 7948.640000 7951.120000 7951.238700 612.108490
200 0.317658 0.375371 0.343049 0.000104 0.468742 0.467480 0.468426 0.000063 0.378092 0.412215 0.393200 0.000044 0.316511 0.374439 0.342735 0.000233 0.318805 0.376304 0.343363 0.000237 0.458815 0.458271 0.459176 0.000124 0.478670 0.476688 0.477676 0.000125 0.373433 0.407972 0.389312 0.000096 0.382751 0.416457 0.397088 0.000097 955.920000 967.000000 959.210100 314.034051 1094.570000 1081.330000 1089.723167 335.089504 7949.510000 7951.670000 7951.066733 595.545219
201 0.317887 0.376305 0.342953 0.000103 0.469791 0.466450 0.468385 0.000062 0.378649 0.412363 0.393125 0.000044 0.317640 0.375572 0.342546 0.000232 0.318134 0.377038 0.343359 0.000236 0.459548 0.456911 0.459159 0.000123 0.480035 0.475988 0.477611 0.000125 0.374404 0.408108 0.389191 0.000095 0.382894 0.416618 0.397060 0.000097 954.210000 965.680000 959.120400 312.802416 1094.810000 1078.710000 1089.768000 338.232965 7950.980000 7955.610000 7951.111600 589.920228
202 0.318210 0.374481 0.342914 0.000102 0.469425 0.465780 0.468404 0.000063 0.378696 0.411000 0.393110 0.000044 0.317714 0.373025 0.342511 0.000233 0.318706 0.375936 0.343318 0.000236 0.459639 0.456686 0.459152 0.000125 0.479210 0.474874 0.477657 0.000125 0.374484 0.406490 0.389167 0.000096 0.382907 0.415511 0.397054 0.000097 955.070000 962.960000 959.040300 318.159271 1098.640000 1079.910000 1089.871933 342.314047 7946.290000 7957.130000 7951.087767 595.705639
203 0.318026 0.374771 0.342864 0.000102 0.469763 0.466347 0.468339 0.000063 0.378721 0.411401 0.393054 0.000044 0.319608 0.372258 0.342402 0.000236 0.316445 0.377285 0.343325 0.000239 0.460314 0.457795 0.459136 0.000125 0.479213 0.474898 0.477542 0.000124 0.375890 0.406472 0.389096 0.000098 0.381552 0.416330 0.397012 0.000098 955.840000 963.420000 958.965667 319.367213 1095.960000 1079.720000 1089.699800 343.345521 7948.200000 7956.860000 7951.334533 592.681984
204 0.317884 0.374989 0.342769 0.000104 0.469323 0.465170 0.468435 0.000063 0.378460 0.411061 0.393035 0.000045 0.318152 0.373050 0.342269 0.000237 0.317616 0.376928 0.343269 0.000240 0.459700 0.456331 0.459058 0.000126 0.478947 0.474008 0.477813 0.000124 0.374771 0.406362 0.388984 0.000098 0.382149 0.415760 0.397086 0.000098 954.670000 962.460000 958.972367 320.074136 1096.520000 1084.130000 1089.693167 345.883619 7948.810000 7953.410000 7951.334467 598.319521
205 0.317633 0.375602 0.342597 0.000104 0.469361 0.464616 0.468357 0.000063 0.378324 0.411208 0.392901 0.000044 0.317293 0.372190 0.341985 0.000232 0.317973 0.379014 0.343209 0.000243 0.460876 0.456860 0.459075 0.000125 0.477846 0.472371 0.477640 0.000124 0.374726 0.406058 0.388821 0.000096 0.381922 0.416357 0.396982 0.000099 953.180000 964.790000 958.848500 324.881563 1096.710000 1079.850000 1089.873933 343.781737 7950.110000 7955.360000 7951.277567 599.482966
206 0.317250 0.375139 0.342449 0.000103 0.469844 0.466146 0.468392 0.000062 0.378287 0.411542 0.392826 0.000043 0.317563 0.374312 0.341881 0.000228 0.316937 0.375967 0.343017 0.000243 0.460320 0.457180 0.459085 0.000126 0.479368 0.475112 0.477699 0.000122 0.374666 0.407459 0.388763 0.000094 0.381909 0.415625 0.396890 0.000100 953.020000 966.020000 958.796933 324.084617 1097.460000 1077.380000 1089.756833 348.174523 7949.520000 7956.600000 7951.446233 606.135388
207 0.317474 0.374406 0.342313 0.000103 0.470630 0.465581 0.468384 0.000062 0.378736 0.410876 0.392741 0.000044 0.317459 0.373669 0.341837 0.000230 0.317489 0.375142 0.342788 0.000245 0.461361 0.454911 0.459136 0.000126 0.479899 0.476252 0.477633 0.000124 0.375020 0.406166 0.388757 0.000096 0.382453 0.415586 0.396726 0.000101 957.090000 965.630000 958.526300 326.478247 1096.360000 1079.980000 1089.784100 349.158613 7946.550000 7954.390000 7951.689600 599.403132
208 0.317077 0.374181 0.342128 0.000101 0.470404 0.466974 0.468448 0.000062 0.378408 0.411298 0.392656 0.000043 0.317385 0.370413 0.341751 0.000227 0.316769 0.377948 0.342505 0.000244 0.461257 0.459383 0.459193 0.000126 0.479551 0.474565 0.477703 0.000125 0.374934 0.406001 0.388728 0.000095 0.381882 0.416595 0.396584 0.000100 953.860000 962.440000 958.456633 329.073011 1096.340000 1078.600000 1089.932467 347.362212 7949.800000 7958.960000 7951.610900 599.362306
209 0.316608 0.373942 0.342137 0.000102 0.470856 0.466364 0.468395 0.000062 0.378308 0.410911 0.392640 0.000044 0.317144 0.371685 0.341883 0.000231 0.316073 0.376200 0.342391 0.000245 0.461501 0.458171 0.459158 0.000122 0.480212 0.474557 0.477632 0.000126 0.374887 0.406279 0.388793 0.000096 0.381729 0.415542 0.396487 0.000101 955.580000 964.090000 958.381700 333.354749 1096.720000 1081.430000 1090.147600 354.926834 7947.700000 7954.480000 7951.470700 605.698526
210 0.315914 0.374802 0.342032 0.000107 0.470153 0.465536 0.468345 0.000062 0.377610 0.411095 0.392557 0.000045 0.315910 0.375889 0.341817 0.000236 0.315919 0.373714 0.342246 0.000248 0.460793 0.455397 0.459057 0.000123 0.479513 0.475674 0.477633 0.000126 0.373863 0.407692 0.388713 0.000098 0.381357 0.414498 0.396401 0.000103 952.680000 964.690000 958.114067 332.861562 1096.490000 1082.700000 1090.311267 357.004633 7950.830000 7952.610000 7951.574667 597.246734
211 0.316194 0.374776 0.341798 0.000105 0.470867 0.464848 0.468382 0.000061 0.378063 0.410805 0.392431 0.000045 0.315830 0.374763 0.341560 0.000234 0.316557 0.374789 0.342036 0.000246 0.461895 0.456946 0.459066 0.000121 0.479838 0.472750 0.477698 0.000126 0.374256 0.407636 0.388562 0.000097 0.381870 0.413974 0.396301 0.000103 952.680000 965.820000 957.929500 331.983505 1099.950000 1082.430000 1090.533700 353.258163 7947.370000 7951.750000 7951.536800 594.107996
212 0.316429 0.373582 0.341764 0.000105 0.470086 0.465517 0.468369 0.000061 0.377892 0.410356 0.392406 0.000045 0.316773 0.373234 0.341577 0.000233 0.316084 0.373930 0.341950 0.000246 0.458845 0.456249 0.459154 0.000122 0.481327 0.474786 0.477583 0.000124 0.373602 0.406440 0.388608 0.000097 0.382181 0.414272 0.396203 0.000102 953.290000 961.460000 957.614767 323.244895 1098.590000 1079.740000 1090.885500 353.551974 7948.120000 7958.800000 7951.499733 594.406193
213 0.315914 0.373990 0.341605 0.000105 0.470542 0.465217 0.468380 0.000062 0.377766 0.410481 0.392315 0.000044 0.316101 0.374532 0.341355 0.000232 0.315728 0.373449 0.341854 0.000243 0.460275 0.456293 0.459122 0.000120 0.480809 0.474142 0.477639 0.000127 0.373771 0.407236 0.388462 0.000097 0.381761 0.413726 0.396168 0.000101 953.110000 961.320000 957.291467 320.933684 1100.670000 1081.650000 1091.102267 350.441252 7946.220000 7957.030000 7951.606267 588.033997
214 0.316169 0.374685 0.341350 0.000107 0.468820 0.466650 0.468355 0.000062 0.377230 0.411471 0.392152 0.000045 0.316566 0.373740 0.341124 0.000234 0.315772 0.375630 0.341575 0.000242 0.459202 0.457267 0.459138 0.000122 0.478438 0.476032 0.477572 0.000125 0.373621 0.407151 0.388330 0.000098 0.380839 0.415791 0.395974 0.000101 953.430000 963.830000 956.976600 314.954290 1098.940000 1082.390000 1091.431233 349.661552 7947.630000 7953.780000 7951.592167 578.594979
215 0.315205 0.374259 0.341274 0.000108 0.470225 0.467086 0.468381 0.000061 0.377213 0.411389 0.392117 0.000045 0.313517 0.372936 0.341037 0.000239 0.316894 0.375581 0.341511 0.000243 0.459993 0.459022 0.459078 0.000121 0.480457 0.475150 0.477683 0.000123 0.372107 0.407371 0.388254 0.000099 0.382319 0.415408 0.395980 0.000100 952.000000 962.650000 956.743533 312.572037 1098.720000 1082.240000 1091.860233 350.459289 7949.280000 7955.110000 7951.396233 569.481639
216 0.315382 0.373735 0.341030 0.000108 0.470003 0.466596 0.468353 0.000060 0.377231 0.410880 0.391959 0.000045 0.314056 0.372407 0.340766 0.000236 0.316708 0.375064 0.341295 0.000239 0.461144 0.458260 0.459031 0.000120 0.478862 0.474932 0.477675 0.000124 0.372892 0.406748 0.388072 0.000097 0.381570 0.415011 0.395847 0.000098 950.520000 960.970000 956.392733 312.612376 1102.040000 1081.270000 1092.380967 347.726181 7947.440000 7957.760000 7951.226300 558.219603
217 0.315035 0.373951 0.340725 0.000109 0.469438 0.466673 0.468335 0.000060 0.376797 0.411039 0.391769 0.000045 0.313148 0.373655 0.340338 0.000236 0.316922 0.374246 0.341111 0.000241 0.460488 0.458553 0.458961 0.000119 0.478389 0.474792 0.477708 0.000122 0.372084 0.407614 0.387787 0.000097 0.381509 0.414465 0.395750 0.000100 952.290000 960.780000 956.010867 309.664080 1100.280000 1083.890000 1092.697233 346.967153 7947.430000 7955.330000 7951.291900 547.249608
218 0.314955 0.373554 0.340440 0.000107 0.469651 0.467001 0.468334 0.000061 0.376833 0.410933 0.391597 0.000045 0.313603 0.372266 0.340038 0.000236 0.316306 0.374841 0.340841 0.000237 0.461179 0.458302 0.458890 0.000120 0.478124 0.475701 0.477777 0.000124 0.372633 0.406680 0.387579 0.000096 0.381033 0.415185 0.395615 0.000099 950.300000 961.170000 955.648833 309.989580 1102.920000 1081.900000 1093.103600 343.354251 7946.780000 7956.930000 7951.247567 541.972852
219 0.315149 0.372940 0.340255 0.000108 0.470956 0.467634 0.468328 0.000060 0.377472 0.410817 0.391484 0.000045 0.314406 0.370291 0.339808 0.000235 0.315893 0.375589 0.340702 0.000242 0.461501 0.459622 0.458943 0.000120 0.480411 0.475645 0.477714 0.000123 0.373244 0.406023 0.387462 0.000096 0.381700 0.415612 0.395507 0.000102 950.560000 964.220000 955.292367 312.563703 1101.990000 1079.130000 1093.535333 337.102479 7947.450000 7956.650000 7951.172300 537.202630
220 0.314538 0.372297 0.339957 0.000107 0.470258 0.466225 0.468424 0.000060 0.376826 0.409868 0.391344 0.000045 0.313470 0.370652 0.339477 0.000233 0.315606 0.373942 0.340437 0.000241 0.462434 0.458948 0.459130 0.000119 0.478081 0.473503 0.477718 0.000123 0.373056 0.405970 0.387338 0.000094 0.380596 0.413766 0.395350 0.000101 948.760000 965.680000 954.960300 314.837772 1100.320000 1081.510000 1093.988000 329.328926 7950.920000 7952.810000 7951.051700 539.194766
221 0.314358 0.372759 0.339774 0.000106 0.470034 0.464280 0.468351 0.000058 0.376628 0.409367 0.391205 0.000044 0.313614 0.372398 0.339334 0.000233 0.315102 0.373120 0.340215 0.000238 0.461343 0.454942 0.459047 0.000116 0.478725 0.473618 0.477654 0.000121 0.372706 0.405416 0.387219 0.000094 0.380551 0.413319 0.395190 0.000100 949.830000 960.670000 954.555433 312.423906 1104.560000 1082.670000 1094.509967 325.442701 7945.610000 7956.660000 7950.934600 530.404725
222 0.314478 0.371475 0.339587 0.000105 0.469847 0.465325 0.468424 0.000058 0.376626 0.409015 0.391121 0.000044 0.313041 0.371306 0.339129 0.000233 0.315915 0.371644 0.340044 0.000237 0.460456 0.455603 0.459117 0.000117 0.479238 0.475047 0.477730 0.000121 0.372007 0.405025 0.387124 0.000094 0.381244 0.413005 0.395119 0.000099 949.620000 961.740000 954.071867 311.528876 1102.520000 1086.300000 1094.918233 332.675409 7947.860000 7951.960000 7951.009900 540.637690
223 0.314722 0.372387 0.339458 0.000107 0.469494 0.466936 0.468434 0.000058 0.376631 0.410207 0.391049 0.000045 0.313836 0.369345 0.338853 0.000235 0.315609 0.375428 0.340063 0.000238 0.460192 0.456937 0.459165 0.000117 0.478796 0.476936 0.477704 0.000121 0.372378 0.404382 0.386977 0.000096 0.380884 0.416032 0.395120 0.000099 947.030000 963.330000 953.756100 309.608737 1103.540000 1085.100000 1095.268733 336.679509 7949.430000 7951.570000 7950.975167 541.132587
224 0.314181 0.373064 0.339289 0.000108 0.469441 0.465820 0.468492 0.000058 0.376285 0.410166 0.390970 0.000045 0.312820 0.370620 0.338626 0.000237 0.315542 0.375507 0.339952 0.000239 0.459423 0.457198 0.459230 0.000114 0.479460 0.474441 0.477755 0.000122 0.371461 0.405252 0.386868 0.000096 0.381109 0.415080 0.395073 0.000100 946.980000 962.020000 953.411033 307.850824 1105.640000 1081.510000 1095.603333 340.919061 7947.380000 7956.470000 7950.985633 547.614097
225 0.313941 0.372214 0.339132 0.000107 0.469126 0.467627 0.468449 0.000058 0.376015 0.410379 0.390859 0.000045 0.311938 0.371010 0.338410 0.000237 0.315945 0.373419 0.339855 0.000237 0.460077 0.458067 0.459283 0.000115 0.478174 0.477186 0.477615 0.000122 0.371194 0.405832 0.386759 0.000096 0.380837 0.414926 0.394959 0.000100 947.630000 961.080000 953.119433 310.948982 1103.600000 1081.540000 1095.941267 348.964755 7948.770000 7957.380000 7950.939300 561.978052
226 0.313583 0.371796 0.338972 0.000107 0.470586 0.465516 0.468382 0.000058 0.376384 0.409284 0.390736 0.000045 0.313224 0.368095 0.338080 0.000236 0.313942 0.375497 0.339865 0.000238 0.462307 0.455139 0.459255 0.000114 0.478865 0.475893 0.477509 0.000124 0.372857 0.402913 0.386550 0.000095 0.379912 0.415655 0.394922 0.000100 949.240000 958.010000 952.832800 306.288695 1107.220000 1087.380000 1096.149300 355.181160 7943.540000 7954.610000 7951.017900 556.782906
227 0.313574 0.370887 0.338778 0.000106 0.470885 0.465028 0.468363 0.000057 0.376499 0.408544 0.390612 0.000044 0.311928 0.370017 0.337801 0.000235 0.315221 0.371758 0.339755 0.000240 0.462841 0.455362 0.459366 0.000113 0.478930 0.474693 0.477360 0.000122 0.372293 0.404155 0.386427 0.000095 0.380704 0.412932 0.394797 0.000100 948.290000 959.660000 952.499533 304.176593 1104.050000 1089.330000 1096.431800 362.252872 7947.660000 7951.010000 7951.068667 561.912480
228 0.312854 0.371451 0.338633 0.000107 0.469056 0.465687 0.468353 0.000058 0.375335 0.409146 0.390521 0.000045 0.314189 0.369062 0.337660 0.000237 0.311518 0.373840 0.339606 0.000244 0.460212 0.457376 0.459403 0.000114 0.477901 0.473999 0.477304 0.000125 0.372598 0.404388 0.386357 0.000095 0.378071 0.413904 0.394685 0.000102 947.960000 957.280000 952.306967 306.807417 1105.840000 1086.240000 1096.658733 367.933996 7946.200000 7956.480000 7951.034300 570.732988
229 0.313159 0.370858 0.338471 0.000105 0.469836 0.464779 0.468342 0.000059 0.375829 0.408427 0.390420 0.000044 0.312373 0.369363 0.337488 0.000237 0.313944 0.372354 0.339455 0.000245 0.461629 0.456404 0.459360 0.000115 0.478042 0.473154 0.477324 0.000126 0.372076 0.404179 0.386237 0.000094 0.379583 0.412674 0.394602 0.000101 947.860000 955.240000 951.985267 306.198582 1104.870000 1087.020000 1097.177167 382.170283 7947.270000 7957.740000 7950.837567 595.626508
230 0.313136 0.371099 0.338334 0.000106 0.470491 0.465971 0.468358 0.000060 0.376078 0.409048 0.390343 0.000044 0.311520 0.370899 0.337438 0.000235 0.314752 0.371299 0.339230 0.000245 0.461008 0.458354 0.459345 0.000114 0.479974 0.473589 0.477370 0.000127 0.371315 0.405881 0.386201 0.000093 0.380840 0.412215 0.394486 0.000101 947.970000 957.820000 951.737967 311.870182 1104.350000 1089.090000 1097.514133 388.333015 7947.680000 7953.090000 7950.747900 607.921871
231 0.312665 0.370191 0.338208 0.000108 0.470496 0.466976 0.468466 0.000060 0.375798 0.408905 0.390311 0.000045 0.311240 0.366262 0.337466 0.000238 0.314090 0.374119 0.338951 0.000247 0.461674 0.458181 0.459484 0.000115 0.479319 0.475771 0.477448 0.000126 0.371414 0.403030 0.386273 0.000094 0.380182 0.414780 0.394349 0.000101 947.990000 959.030000 951.356167 306.148607 1105.100000 1086.570000 1097.873133 384.984106 7946.910000 7954.400000 7950.770700 602.772869
232 0.312342 0.370681 0.338019 0.000109 0.470246 0.466501 0.468414 0.000058 0.375504 0.409009 0.390177 0.000045 0.311102 0.368070 0.337277 0.000238 0.313582 0.373292 0.338761 0.000249 0.462384 0.458621 0.459486 0.000114 0.478109 0.474382 0.477341 0.000124 0.371614 0.404291 0.386161 0.000094 0.379393 0.413728 0.394193 0.000102 948.160000 961.120000 951.245500 302.050108 1104.630000 1088.330000 1098.218100 384.049072 7947.210000 7950.550000 7950.536400 601.744038
233 0.312489 0.371040 0.337872 0.000109 0.470294 0.466527 0.468468 0.000058 0.375611 0.409235 0.390110 0.000045 0.312678 0.372954 0.337070 0.000239 0.312299 0.369127 0.338674 0.000249 0.461713 0.458088 0.459576 0.000112 0.478874 0.474967 0.477360 0.000125 0.372292 0.407007 0.386072 0.000096 0.378929 0.411463 0.394149 0.000101 947.970000 955.770000 951.370567 306.546943 1106.480000 1088.180000 1098.371733 382.099201 7945.550000 7956.050000 7950.257700 606.254904
234 0.312315 0.371356 0.337677 0.000109 0.470370 0.466284 0.468538 0.000059 0.375537 0.409327 0.390021 0.000045 0.312251 0.371144 0.336877 0.000239 0.312378 0.371569 0.338477 0.000248 0.461030 0.456903 0.459669 0.000114 0.479709 0.475666 0.477406 0.000122 0.371763 0.405447 0.385994 0.000095 0.379311 0.413207 0.394049 0.000101 948.730000 956.450000 951.361767 308.944262 1108.540000 1086.350000 1098.832100 388.924329 7942.730000 7957.200000 7949.806133 609.861386
235 0.312493 0.370439 0.337521 0.000107 0.471379 0.467785 0.468524 0.000058 0.376047 0.409377 0.389922 0.000044 0.311321 0.369610 0.336837 0.000235 0.313664 0.371267 0.338205 0.000243 0.461359 0.458090 0.459571 0.000113 0.481398 0.477479 0.477477 0.000123 0.371336 0.405002 0.385931 0.000094 0.380758 0.413752 0.393914 0.000099 947.810000 955.340000 951.140067 312.310209 1107.660000 1090.920000 1099.194333 386.466719 7944.530000 7953.740000 7949.665600 619.074247
236 0.311868 0.370598 0.337400 0.000107 0.470806 0.465313 0.468549 0.000058 0.375443 0.408484 0.389859 0.000044 0.310887 0.370177 0.336740 0.000236 0.312848 0.371019 0.338060 0.000246 0.461371 0.458892 0.459614 0.000111 0.480241 0.471733 0.477484 0.000123 0.371081 0.405663 0.385890 0.000095 0.379805 0.411305 0.393829 0.000099 947.700000 959.860000 951.094300 315.267905 1106.230000 1088.520000 1099.368133 387.837803 7946.070000 7951.620000 7949.537567 611.856630
237 0.311747 0.370877 0.337321 0.000105 0.470070 0.465508 0.468557 0.000058 0.375076 0.408729 0.389816 0.000043 0.311180 0.368893 0.336575 0.000237 0.312313 0.372861 0.338067 0.000245 0.462471 0.456283 0.459663 0.000109 0.477670 0.474733 0.477451 0.000125 0.371696 0.403849 0.385811 0.000094 0.378456 0.413610 0.393821 0.000100 946.240000 958.970000 950.947433 316.869483 1106.230000 1087.020000 1099.497767 384.746454 7947.530000 7954.010000 7949.554800 616.278014
238 0.312092 0.370246 0.337309 0.000104 0.470045 0.465782 0.468571 0.000058 0.375273 0.408460 0.389814 0.000043 0.310781 0.366833 0.336645 0.000237 0.313402 0.373659 0.337973 0.000245 0.461839 0.458535 0.459626 0.000110 0.478250 0.473029 0.477515 0.000122 0.371204 0.403514 0.385838 0.000094 0.379341 0.413407 0.393790 0.000099 946.160000 958.250000 950.769033 318.813987 1105.620000 1088.560000 1099.411567 380.581501 7948.220000 7953.190000 7949.819400 610.678165
239 0.311849 0.369819 0.337326 0.000105 0.470229 0.466117 0.468600 0.000058 0.375201 0.408338 0.389836 0.000044 0.311379 0.367582 0.336795 0.000239 0.312320 0.372057 0.337858 0.000247 0.461955 0.458560 0.459696 0.000110 0.478504 0.473674 0.477504 0.000122 0.371609 0.403973 0.385955 0.000096 0.378794 0.412704 0.393716 0.000100 949.800000 952.920000 950.657000 319.695684 1105.690000 1091.280000 1099.598300 385.059264 7944.510000 7955.800000 7949.744700 614.218545
240 0.312058 0.369599 0.337243 0.000105 0.470425 0.467339 0.468662 0.000057 0.375405 0.408695 0.389811 0.000044 0.310792 0.369599 0.336710 0.000241 0.313324 0.369599 0.337776 0.000247 0.461424 0.457888 0.459617 0.000110 0.479426 0.476789 0.477708 0.000121 0.371045 0.404914 0.385873 0.000096 0.379765 0.412475 0.393749 0.000100 951.540000 956.130000 950.602367 315.687037 1106.610000 1092.640000 1099.642300 385.783965 7941.850000 7951.230000 7949.755333 615.330793
241 0.312051 0.370038 0.337225 0.000108 0.470162 0.465741 0.468700 0.000057 0.375296 0.408319 0.389815 0.000044 0.310443 0.366078 0.336653 0.000243 0.313660 0.373998 0.337797 0.000253 0.460776 0.458404 0.459588 0.000111 0.479548 0.473078 0.477812 0.000120 0.370576 0.403008 0.385827 0.000097 0.380015 0.413630 0.393803 0.000102 949.840000 956.330000 950.735533 324.273518 1104.520000 1089.320000 1099.366933 388.055950 7945.640000 7954.350000 7949.897533 633.073955
242 0.312013 0.369280 0.337037 0.000105 0.470665 0.466810 0.468659 0.000057 0.375474 0.408292 0.389686 0.000043 0.312027 0.368239 0.336511 0.000241 0.311998 0.370321 0.337564 0.000248 0.461869 0.456883 0.459621 0.000110 0.479461 0.476737 0.477698 0.000118 0.371964 0.403696 0.385755 0.000096 0.378983 0.412888 0.393618 0.000101 947.550000 957.920000 950.866800 324.555841 1104.900000 1090.500000 1099.088600 389.505772 7947.550000 7951.580000 7950.044600 641.339230
243 0.311722 0.369830 0.337014 0.000105 0.470390 0.466268 0.468716 0.000056 0.375189 0.408405 0.389695 0.000044 0.311369 0.369018 0.336435 0.000246 0.312075 0.370642 0.337592 0.000249 0.461646 0.458217 0.459732 0.000109 0.479134 0.474318 0.477700 0.000119 0.371480 0.404698 0.385754 0.000098 0.378898 0.412112 0.393635 0.000102 949.660000 960.580000 950.855700 328.487885 1105.540000 1092.550000 1098.894467 392.930461 7944.800000 7946.870000 7950.249833 648.779698
244 0.311537 0.369462 0.337072 0.000106 0.469854 0.466541 0.468603 0.000057 0.374864 0.408293 0.389684 0.000044 0.311002 0.368262 0.336600 0.000250 0.312072 0.370662 0.337543 0.000245 0.461240 0.457896 0.459602 0.000110 0.478467 0.475185 0.477605 0.000121 0.371097 0.404115 0.385801 0.000099 0.378630 0.412471 0.393568 0.000100 946.150000 956.670000 950.866767 326.921173 1104.510000 1089.080000 1098.705633 394.214221 7949.340000 7954.250000 7950.427600 641.069239
245 0.311301 0.369225 0.337001 0.000107 0.470363 0.465892 0.468731 0.000057 0.374926 0.407892 0.389693 0.000044 0.310251 0.368862 0.336203 0.000249 0.312352 0.369588 0.337798 0.000246 0.461896 0.456710 0.459669 0.000109 0.478829 0.475074 0.477793 0.000119 0.370909 0.404002 0.385589 0.000098 0.378943 0.411782 0.393796 0.000100 950.090000 957.290000 950.927933 325.856197 1105.970000 1090.630000 1098.394267 396.995424 7943.940000 7952.080000 7950.677800 634.700920
246 0.311361 0.369153 0.336870 0.000110 0.470398 0.465977 0.468625 0.000057 0.374976 0.407883 0.389572 0.000045 0.308920 0.365648 0.335940 0.000250 0.313803 0.372658 0.337800 0.000254 0.461202 0.456212 0.459545 0.000109 0.479593 0.475742 0.477705 0.000121 0.369833 0.401874 0.385382 0.000099 0.380119 0.413892 0.393762 0.000103 944.870000 957.090000 950.884767 336.173142 1105.560000 1087.150000 1098.285700 401.893516 7949.570000 7955.760000 7950.829533 644.162036
247 0.311296 0.370119 0.336618 0.000110 0.469446 0.467144 0.468727 0.000057 0.374556 0.408929 0.389462 0.000045 0.309193 0.368362 0.335655 0.000249 0.313399 0.371876 0.337581 0.000249 0.460911 0.457488 0.459564 0.000112 0.477981 0.476800 0.477890 0.000118 0.369880 0.404012 0.385219 0.000099 0.379232 0.413845 0.393704 0.000101 947.730000 952.270000 951.109467 335.874136 1107.370000 1089.260000 1098.424800 404.512652 7944.900000 7958.470000 7950.465733 645.051036
248 0.311067 0.369304 0.336396 0.000109 0.470770 0.466807 0.468731 0.000057 0.374948 0.408305 0.389330 0.000045 0.309972 0.367867 0.335322 0.000246 0.312163 0.370740 0.337470 0.000247 0.461357 0.455954 0.459623 0.000110 0.480183 0.477660 0.477839 0.000119 0.370526 0.403102 0.385042 0.000097 0.379371 0.413508 0.393618 0.000101 948.180000 955.170000 951.383500 335.048203 1104.370000 1089.990000 1098.565100 405.131168 7947.450000 7954.840000 7950.051400 645.639266
249 0.310400 0.369220 0.336107 0.000110 0.469518 0.466935 0.468690 0.000056 0.374048 0.408306 0.389140 0.000045 0.309245 0.368285 0.335030 0.000247 0.311556 0.370154 0.337185 0.000244 0.459480 0.458718 0.459505 0.000109 0.479557 0.475151 0.477875 0.000120 0.369339 0.404459 0.384820 0.000097 0.378756 0.412153 0.393461 0.000100 948.350000 958.850000 951.497600 331.729596 1106.900000 1087.900000 1098.739500 399.809094 7944.750000 7953.250000 7949.762900 643.065403
250 0.310548 0.368616 0.335908 0.000108 0.470824 0.464801 0.468725 0.000056 0.374658 0.407090 0.389035 0.000044 0.308632 0.365537 0.334749 0.000241 0.312463 0.371695 0.337068 0.000246 0.463079 0.457729 0.459521 0.000108 0.478569 0.471873 0.477929 0.000121 0.370411 0.402414 0.384658 0.000095 0.378906 0.411766 0.393412 0.000100 949.470000 954.450000 951.582367 330.502682 1107.130000 1091.130000 1098.957533 401.052011 7943.400000 7954.420000 7949.460100 645.776505
251 0.310772 0.369548 0.335744 0.000108 0.471442 0.466700 0.468806 0.000056 0.375040 0.408408 0.388969 0.000045 0.309498 0.367364 0.334502 0.000240 0.312046 0.371730 0.336986 0.000245 0.461360 0.458766 0.459583 0.000109 0.481523 0.474633 0.478028 0.000117 0.370243 0.403925 0.384535 0.000095 0.379837 0.412891 0.393403 0.000100 948.150000 956.590000 951.841267 335.222345 1103.400000 1087.360000 1099.139067 398.216503 7948.450000 7956.050000 7949.019667 652.967398
252 0.310346 0.368476 0.335673 0.000108 0.469963 0.466965 0.468817 0.000057 0.374193 0.407872 0.388931 0.000045 0.308355 0.370706 0.334387 0.000242 0.312337 0.366245 0.336958 0.000242 0.461426 0.457972 0.459651 0.000111 0.478501 0.475958 0.477984 0.000119 0.369584 0.405613 0.384493 0.000096 0.378802 0.410131 0.393368 0.000100 947.800000 955.900000 951.929200 343.250550 1109.510000 1088.670000 1099.276833 392.649138 7942.690000 7955.430000 7948.793967 643.570939
253 0.310154 0.368787 0.335603 0.000108 0.470593 0.466293 0.468740 0.000058 0.374330 0.407789 0.388858 0.000045 0.308033 0.364904 0.334226 0.000241 0.312275 0.372669 0.336980 0.000245 0.461330 0.458068 0.459484 0.000113 0.479856 0.474518 0.477997 0.000117 0.369352 0.402170 0.384329 0.000097 0.379307 0.413408 0.393387 0.000099 946.480000 955.670000 951.794967 347.736892 1107.590000 1091.010000 1099.673067 389.999786 7945.930000 7953.320000 7948.531967 655.179849
254 0.309990 0.368974 0.335413 0.000108 0.469999 0.466842 0.468703 0.000058 0.373994 0.408121 0.388729 0.000045 0.310296 0.367966 0.333933 0.000243 0.309685 0.369981 0.336894 0.000242 0.461548 0.458740 0.459467 0.000115 0.478450 0.474945 0.477939 0.000117 0.370797 0.404276 0.384146 0.000098 0.377191 0.411966 0.393312 0.000098 947.950000 956.870000 951.863933 350.423358 1106.410000 1091.930000 1099.946967 384.065117 7945.640000 7951.200000 7948.189100 658.158349
255 0.309808 0.368221 0.335181 0.000107 0.470412 0.466278 0.468802 0.000057 0.374050 0.407444 0.388629 0.000044 0.309280 0.365476 0.333608 0.000244 0.310336 0.370966 0.336753 0.000239 0.461730 0.458106 0.459676 0.000114 0.479095 0.474451 0.477928 0.000117 0.370260 0.402528 0.384035 0.000098 0.377839 0.412360 0.393223 0.000097 951.170000 957.720000 951.974533 349.443919 1105.430000 1089.560000 1100.174267 384.388868 7943.400000 7952.720000 7947.851200 659.792663
256 0.309657 0.367657 0.335084 0.000106 0.471067 0.466154 0.468816 0.000057 0.374221 0.407056 0.388577 0.000044 0.308885 0.365166 0.333378 0.000243 0.310429 0.370147 0.336791 0.000241 0.461934 0.457503 0.459676 0.000113 0.480200 0.474804 0.477956 0.000118 0.370104 0.402101 0.383897 0.000097 0.378338 0.412010 0.393257 0.000097 946.170000 957.610000 952.020633 354.795586 1106.590000 1088.050000 1100.354567 385.695930 7947.240000 7954.340000 7947.624800 672.447747
257 0.309459 0.368049 0.334848 0.000107 0.471745 0.465636 0.468906 0.000057 0.374374 0.407084 0.388471 0.000045 0.308425 0.365842 0.333105 0.000242 0.310494 0.370256 0.336591 0.000244 0.462053 0.457224 0.459709 0.000114 0.481436 0.474049 0.478103 0.000118 0.369876 0.402395 0.383746 0.000098 0.378871 0.411773 0.393196 0.000100 947.440000 955.320000 951.975167 360.344898 1108.290000 1094.090000 1100.539133 379.351911 7944.270000 7950.590000 7947.485700 673.585397
258 0.309693 0.367544 0.334766 0.000106 0.472401 0.466199 0.468850 0.000058 0.374776 0.407006 0.388400 0.000044 0.308944 0.365501 0.332952 0.000237 0.310442 0.369588 0.336580 0.000247 0.463250 0.458411 0.459731 0.000114 0.481553 0.473987 0.477969 0.000118 0.370666 0.402665 0.383664 0.000096 0.378886 0.411348 0.393136 0.000100 950.670000 958.820000 951.965733 358.338066 1109.690000 1089.850000 1100.796800 383.702078 7939.640000 7951.330000 7947.237467 676.453691
259 0.310028 0.367986 0.334765 0.000105 0.471685 0.467056 0.468857 0.000057 0.374691 0.407614 0.388402 0.000044 0.308308 0.368229 0.332977 0.000240 0.311749 0.367743 0.336554 0.000245 0.463021 0.457883 0.459716 0.000114 0.480349 0.476228 0.477997 0.000116 0.370193 0.404091 0.383672 0.000096 0.379189 0.411137 0.393132 0.000100 947.380000 958.870000 952.073400 360.682209 1105.540000 1087.200000 1100.950600 383.975525 7947.080000 7953.930000 7946.976000 680.269371
260 0.308965 0.367852 0.334749 0.000105 0.469871 0.466938 0.468902 0.000057 0.373328 0.407486 0.388410 0.000044 0.308175 0.366491 0.332789 0.000240 0.309755 0.369213 0.336709 0.000246 0.460932 0.457813 0.459875 0.000112 0.478811 0.476062 0.477929 0.000118 0.369278 0.403020 0.383623 0.000096 0.377377 0.411952 0.393197 0.000101 947.160000 957.690000 952.095033 358.137973 1106.380000 1089.080000 1101.026667 386.763046 7946.460000 7953.230000 7946.878300 674.627968
261 0.309783 0.367944 0.334685 0.000107 0.470398 0.467270 0.468906 0.000057 0.374029 0.407674 0.388374 0.000044 0.308647 0.368318 0.332762 0.000245 0.310920 0.367569 0.336608 0.000249 0.461513 0.457754 0.459815 0.000112 0.479284 0.476787 0.477998 0.000120 0.369793 0.404092 0.383583 0.000098 0.378265 0.411256 0.393164 0.000101 947.900000 956.850000 952.144700 359.728708 1106.620000 1088.440000 1100.889200 387.359603 7945.480000 7954.710000 7946.966100 677.801110
262 0.308313 0.367373 0.334490 0.000107 0.471445 0.465417 0.468928 0.000058 0.373566 0.406591 0.388265 0.000044 0.307465 0.364259 0.332579 0.000244 0.309162 0.370487 0.336402 0.000250 0.461521 0.455831 0.459952 0.000113 0.481369 0.475003 0.477903 0.000121 0.369087 0.400888 0.383528 0.000096 0.378045 0.412294 0.393002 0.000102 945.760000 958.520000 952.007033 364.380402 1107.250000 1091.320000 1101.034167 380.850797 7946.990000 7950.160000 7946.958800 674.878275
263 0.309152 0.367849 0.334414 0.000107 0.471564 0.465916 0.468992 0.000058 0.374117 0.407075 0.388245 0.000044 0.307975 0.364366 0.332635 0.000241 0.310330 0.371331 0.336192 0.000251 0.462345 0.457284 0.459980 0.000114 0.480783 0.474548 0.478004 0.000120 0.369723 0.401533 0.383573 0.000096 0.378511 0.412618 0.392917 0.000103 944.110000 959.900000 951.711767 365.893885 1105.890000 1093.780000 1100.948200 387.339776 7950.000000 7946.320000 7947.340033 684.046184
264 0.308674 0.367535 0.334397 0.000109 0.471069 0.467410 0.468895 0.000058 0.373632 0.407485 0.388196 0.000045 0.306860 0.364510 0.332651 0.000243 0.310488 0.370560 0.336143 0.000255 0.462047 0.457904 0.459890 0.000113 0.480092 0.476916 0.477900 0.000121 0.368935 0.401868 0.383547 0.000097 0.378329 0.413102 0.392846 0.000103 948.390000 957.750000 951.683300 362.421807 1103.680000 1087.200000 1100.778067 382.233340 7947.930000 7955.050000 7947.538633 674.690184
265 0.308597 0.367824 0.334304 0.000109 0.470459 0.465808 0.468940 0.000058 0.373342 0.407017 0.388158 0.000045 0.307129 0.364815 0.332549 0.000242 0.310065 0.370832 0.336058 0.000256 0.462639 0.456756 0.459938 0.000113 0.478278 0.474860 0.477941 0.000122 0.369333 0.401592 0.383505 0.000098 0.377350 0.412443 0.392812 0.000103 949.360000 957.410000 951.667267 371.740838 1106.830000 1088.920000 1100.662867 372.910033 7943.810000 7953.670000 7947.669867 670.669379
266 0.308258 0.367344 0.334139 0.000109 0.469933 0.466163 0.469002 0.000058 0.372928 0.406872 0.388084 0.000044 0.306613 0.367685 0.332591 0.000245 0.309903 0.367004 0.335688 0.000251 0.462527 0.457406 0.460026 0.000115 0.477339 0.474919 0.477978 0.000121 0.368978 0.403574 0.383565 0.000099 0.376878 0.410170 0.392604 0.000101 949.230000 957.260000 951.377267 373.530840 1105.690000 1088.190000 1100.663933 368.035923 7945.080000 7954.550000 7947.958800 671.245737
267 0.307697 0.367869 0.334062 0.000111 0.471919 0.465520 0.468941 0.000057 0.373386 0.406930 0.388014 0.000045 0.306786 0.363348 0.332399 0.000249 0.308608 0.372390 0.335726 0.000254 0.464221 0.456394 0.459993 0.000113 0.479617 0.474646 0.477888 0.000121 0.369760 0.400567 0.383437 0.000100 0.377011 0.413293 0.392591 0.000103 947.780000 958.630000 951.322533 376.639548 1108.980000 1086.550000 1100.636400 369.074656 7943.240000 7954.820000 7948.041067 674.272621
268 0.307667 0.367947 0.333809 0.000111 0.469849 0.465417 0.468991 0.000057 0.372540 0.406935 0.387882 0.000045 0.305417 0.364915 0.332222 0.000247 0.309918 0.370978 0.335395 0.000251 0.461256 0.457747 0.460031 0.000113 0.478442 0.473088 0.477952 0.000121 0.367752 0.402048 0.383346 0.000100 0.377328 0.411822 0.392418 0.000101 945.980000 958.420000 951.253867 377.142322 1107.630000 1087.930000 1100.385633 370.805439 7946.390000 7953.650000 7948.360500 680.159971
269 0.307949 0.367461 0.333630 0.000111 0.470752 0.465957 0.469019 0.000058 0.373070 0.406859 0.387786 0.000045 0.306783 0.365971 0.331992 0.000248 0.309114 0.368950 0.335269 0.000253 0.461411 0.457215 0.460028 0.000113 0.480094 0.474699 0.478011 0.000121 0.368634 0.402468 0.383206 0.000101 0.377506 0.411250 0.392366 0.000102 948.980000 959.960000 951.198767 377.688083 1107.800000 1090.320000 1100.211433 370.160788 7943.220000 7949.720000 7948.589800 685.373346
270 0.307884 0.366318 0.333375 0.000108 0.471963 0.466328 0.468994 0.000056 0.373515 0.406322 0.387623 0.000044 0.307087 0.366916 0.331764 0.000245 0.308680 0.365719 0.334986 0.000250 0.462500 0.456561 0.460136 0.000111 0.481426 0.476094 0.477852 0.000121 0.369252 0.402774 0.383113 0.000100 0.377779 0.409869 0.392133 0.000101 950.080000 957.250000 951.221533 374.480999 1106.770000 1087.780000 1100.183767 368.652583 7943.150000 7954.970000 7948.594700 682.915817
271 0.307757 0.366336 0.333252 0.000110 0.469596 0.466205 0.469052 0.000056 0.372493 0.406284 0.387572 0.000045 0.307165 0.366221 0.331592 0.000247 0.308348 0.366451 0.334913 0.000248 0.460717 0.456917 0.460267 0.000108 0.478476 0.475493 0.477837 0.000121 0.368586 0.402500 0.383062 0.000101 0.376399 0.410068 0.392083 0.000101 946.760000 953.960000 951.231100 372.582847 1107.550000 1091.730000 1100.147567 364.820583 7945.690000 7954.310000 7948.621333 677.507593
272 0.307643 0.366085 0.333129 0.000109 0.471020 0.466089 0.469040 0.000057 0.372994 0.406086 0.387493 0.000045 0.307715 0.368518 0.331415 0.000250 0.307570 0.363652 0.334842 0.000244 0.460978 0.457735 0.460217 0.000110 0.481063 0.474443 0.477864 0.000120 0.369020 0.404205 0.382936 0.000102 0.376967 0.407968 0.392051 0.000099 950.040000 963.360000 951.152333 369.553283 1107.090000 1090.480000 1100.003867 368.427154 7942.870000 7946.160000 7948.843800 677.513511
273 0.307224 0.365996 0.333073 0.000106 0.470927 0.466218 0.469110 0.000056 0.372705 0.406085 0.387488 0.000044 0.305015 0.363218 0.331337 0.000246 0.309433 0.368775 0.334808 0.000242 0.461896 0.458103 0.460220 0.000110 0.479958 0.474333 0.478001 0.000120 0.367767 0.401172 0.382890 0.000100 0.377643 0.410998 0.392086 0.000098 947.880000 957.660000 951.084200 363.255132 1108.880000 1088.320000 1099.975033 370.672376 7943.240000 7954.020000 7948.940767 668.934914
274 0.307076 0.365972 0.333026 0.000108 0.469840 0.467260 0.469070 0.000056 0.372182 0.406487 0.387443 0.000044 0.303496 0.363368 0.331177 0.000247 0.310656 0.368577 0.334874 0.000247 0.461052 0.460197 0.460199 0.000110 0.478627 0.474323 0.477941 0.000117 0.366518 0.402099 0.382786 0.000100 0.377845 0.410875 0.392101 0.000101 947.510000 953.710000 951.269633 368.598747 1107.590000 1089.940000 1099.936800 361.471433 7944.900000 7956.350000 7948.793567 666.705986
275 0.306812 0.366406 0.332951 0.000108 0.470657 0.464891 0.469124 0.000055 0.372350 0.405800 0.387420 0.000044 0.304591 0.362490 0.331083 0.000245 0.309033 0.370321 0.334819 0.000248 0.461629 0.455163 0.460196 0.000112 0.479685 0.474619 0.478052 0.000115 0.367406 0.399559 0.382728 0.000099 0.377294 0.412040 0.392112 0.000102 950.630000 953.760000 951.352033 365.693814 1108.990000 1091.950000 1100.171500 352.141067 7940.380000 7954.290000 7948.476467 661.269553
276 0.306481 0.365588 0.332896 0.000108 0.471833 0.466177 0.469141 0.000056 0.372622 0.405824 0.387394 0.000045 0.305051 0.362530 0.330862 0.000247 0.307911 0.368646 0.334930 0.000250 0.462425 0.458155 0.460297 0.000110 0.481241 0.474199 0.477985 0.000114 0.368001 0.400780 0.382636 0.000100 0.377243 0.410867 0.392152 0.000103 947.850000 955.430000 951.375367 359.998366 1107.730000 1091.580000 1100.061133 352.537538 7944.420000 7952.990000 7948.563500 658.725635
277 0.306351 0.365817 0.332719 0.000110 0.472001 0.466663 0.469109 0.000057 0.372611 0.406156 0.387275 0.000045 0.305025 0.363617 0.330881 0.000249 0.307678 0.368017 0.334556 0.000254 0.464274 0.458385 0.460364 0.000109 0.479729 0.474941 0.477854 0.000118 0.368725 0.401524 0.382674 0.000100 0.376498 0.410787 0.391875 0.000104 946.820000 956.230000 951.323467 362.648328 1108.090000 1091.010000 1100.231800 350.629041 7945.090000 7952.760000 7948.444733 663.830535
278 0.306151 0.365775 0.332530 0.000112 0.471676 0.467631 0.469121 0.000057 0.372361 0.406517 0.387166 0.000045 0.305558 0.363993 0.330570 0.000250 0.306744 0.367556 0.334490 0.000260 0.462644 0.460013 0.460405 0.000108 0.480708 0.475248 0.477837 0.000117 0.368392 0.402401 0.382504 0.000100 0.376330 0.410633 0.391829 0.000106 948.620000 955.470000 951.426900 363.515951 1109.740000 1094.770000 1100.405333 356.430400 7941.640000 7949.760000 7948.167767 674.489705
279 0.305919 0.365811 0.332103 0.000114 0.471461 0.467560 0.469144 0.000057 0.372136 0.406511 0.386919 0.000046 0.304229 0.364963 0.330296 0.000250 0.307609 0.366660 0.333911 0.000260 0.462631 0.458848 0.460443 0.000108 0.480292 0.476273 0.477844 0.000118 0.367590 0.402517 0.382355 0.000101 0.376682 0.410505 0.391484 0.000106 948.880000 956.480000 951.490167 363.761652 1108.410000 1086.370000 1100.698267 351.233025 7942.710000 7957.150000 7947.811567 677.425446
280 0.306303 0.365508 0.331896 0.000113 0.471301 0.466124 0.469228 0.000057 0.372302 0.405754 0.386829 0.000046 0.305902 0.361402 0.330038 0.000250 0.306704 0.369614 0.333755 0.000259 0.462615 0.457096 0.460608 0.000110 0.479987 0.475153 0.477849 0.000117 0.368587 0.399679 0.382266 0.000100 0.376017 0.411830 0.391392 0.000105 948.040000 956.070000 951.572700 369.435318 1108.760000 1093.100000 1100.993700 351.928591 7943.200000 7950.830000 7947.433600 683.181374
281 0.306395 0.364952 0.331623 0.000112 0.471278 0.464774 0.469194 0.000057 0.372349 0.404880 0.386652 0.000045 0.305632 0.364454 0.329785 0.000247 0.307159 0.365449 0.333462 0.000255 0.463181 0.455481 0.460656 0.000107 0.479376 0.474066 0.477733 0.000118 0.368651 0.400865 0.382134 0.000100 0.376046 0.408896 0.391170 0.000104 947.810000 952.860000 951.756900 359.259196 1109.280000 1092.550000 1101.149267 344.722533 7942.910000 7954.590000 7947.093833 683.389183
282 0.306639 0.365001 0.331477 0.000111 0.472443 0.467680 0.469270 0.000057 0.372960 0.406072 0.386594 0.000044 0.307020 0.360369 0.329389 0.000245 0.306258 0.369633 0.333564 0.000253 0.463575 0.457750 0.460844 0.000107 0.481310 0.477609 0.477697 0.000120 0.369642 0.399322 0.381971 0.000099 0.376279 0.412823 0.391217 0.000103 949.830000 958.110000 952.021267 359.718686 1106.360000 1090.730000 1101.272133 343.273466 7943.810000 7951.160000 7946.706600 681.436859
283 0.305817 0.364719 0.331258 0.000109 0.472547 0.465463 0.469345 0.000057 0.372509 0.405017 0.386493 0.000044 0.304269 0.363121 0.329166 0.000242 0.307366 0.366318 0.333349 0.000250 0.464202 0.458281 0.460927 0.000107 0.480892 0.472645 0.477763 0.000119 0.368242 0.401185 0.381870 0.000098 0.376776 0.408849 0.391115 0.000102 947.490000 956.100000 952.108867 353.056512 1111.660000 1094.680000 1101.235767 341.154043 7940.850000 7949.220000 7946.655367 669.824557
284 0.306396 0.365434 0.331108 0.000109 0.471217 0.466548 0.469359 0.000057 0.372324 0.405880 0.386408 0.000044 0.306020 0.364818 0.329203 0.000244 0.306771 0.366050 0.333013 0.000246 0.462477 0.458511 0.460976 0.000106 0.479956 0.474584 0.477743 0.000118 0.368603 0.402296 0.381912 0.000099 0.376045 0.409464 0.390905 0.000101 948.810000 957.410000 952.351633 348.247431 1108.210000 1092.700000 1101.219300 340.404292 7942.980000 7949.890000 7946.429067 663.238643
285 0.306098 0.365110 0.331187 0.000107 0.471370 0.466538 0.469431 0.000056 0.372207 0.405681 0.386485 0.000043 0.304418 0.366144 0.329315 0.000242 0.307778 0.364076 0.333060 0.000247 0.464320 0.459182 0.461062 0.000105 0.478420 0.473894 0.477800 0.000118 0.368379 0.403359 0.382014 0.000100 0.376035 0.408003 0.390956 0.000101 949.310000 957.060000 952.525100 348.751361 1109.470000 1090.430000 1101.099967 337.364720 7941.220000 7952.510000 7946.374933 657.917723
286 0.305898 0.364431 0.331207 0.000106 0.471930 0.465616 0.469505 0.000055 0.372311 0.404905 0.386526 0.000043 0.304241 0.361946 0.329407 0.000244 0.307554 0.366917 0.333006 0.000246 0.463276 0.457704 0.461128 0.000103 0.480584 0.473529 0.477883 0.000117 0.367855 0.400249 0.382096 0.000099 0.376766 0.409562 0.390957 0.000100 950.200000 955.810000 952.436333 345.650134 1105.280000 1091.280000 1101.041533 336.273794 7944.520000 7952.910000 7946.522133 650.640268
287 0.305783 0.364184 0.331225 0.000108 0.472022 0.467180 0.469618 0.000055 0.372278 0.405383 0.386582 0.000044 0.305043 0.364427 0.329464 0.000248 0.306523 0.363941 0.332986 0.000247 0.462837 0.459411 0.461261 0.000102 0.481206 0.474949 0.477975 0.000117 0.368161 0.402421 0.382183 0.000100 0.376396 0.408345 0.390982 0.000101 949.240000 956.790000 952.381867 335.586435 1106.480000 1092.200000 1100.878100 339.206220 7944.280000 7951.010000 7946.740033 639.364771
288 0.305785 0.364336 0.331287 0.000109 0.471087 0.466293 0.469570 0.000055 0.371906 0.405119 0.386600 0.000044 0.304576 0.362972 0.329532 0.000246 0.306995 0.365700 0.333042 0.000253 0.462439 0.457119 0.461243 0.000102 0.479735 0.475466 0.477897 0.000117 0.367721 0.400631 0.382217 0.000100 0.376091 0.409607 0.390984 0.000103 949.140000 958.050000 952.272900 341.250830 1107.120000 1095.360000 1100.731933 343.822646 7943.740000 7946.590000 7946.995167 644.525378
289 0.305946 0.364061 0.331355 0.000110 0.470831 0.467747 0.469615 0.000056 0.371900 0.405535 0.386659 0.000045 0.304449 0.360850 0.329606 0.000245 0.307444 0.367272 0.333105 0.000256 0.461317 0.459461 0.461252 0.000104 0.480345 0.476033 0.477978 0.000118 0.367196 0.400294 0.382264 0.000098 0.376604 0.410776 0.391054 0.000104 949.830000 955.470000 952.309567 343.132051 1108.310000 1092.890000 1100.884167 350.564474 7941.860000 7951.640000 7946.806267 654.477320
290 0.305897 0.364299 0.331232 0.000109 0.470881 0.468325 0.469595 0.000055 0.371891 0.405909 0.386577 0.000045 0.303950 0.362543 0.329543 0.000243 0.307844 0.366055 0.332922 0.000254 0.461244 0.459699 0.461292 0.000104 0.480519 0.476951 0.477897 0.000115 0.366868 0.401405 0.382243 0.000099 0.376914 0.410413 0.390912 0.000104 948.420000 958.380000 952.333700 351.905318 1106.900000 1091.400000 1100.968533 358.205732 7944.680000 7950.220000 7946.697767 673.555100
291 0.305560 0.364113 0.331333 0.000107 0.470580 0.467520 0.469587 0.000055 0.371568 0.405476 0.386635 0.000044 0.304473 0.364319 0.329679 0.000245 0.306646 0.363907 0.332987 0.000248 0.461767 0.459590 0.461193 0.000104 0.479394 0.475450 0.477981 0.000116 0.367390 0.402427 0.382285 0.000100 0.375745 0.408524 0.390985 0.000102 947.120000 958.770000 952.290800 353.907139 1109.430000 1092.670000 1100.855267 370.906260 7943.450000 7948.560000 7946.853933 690.985220
292 0.306075 0.363930 0.331343 0.000106 0.471584 0.467114 0.469616 0.000056 0.372279 0.405204 0.386652 0.000044 0.303948 0.360156 0.329703 0.000244 0.308202 0.367704 0.332983 0.000248 0.461627 0.459988 0.461270 0.000105 0.481541 0.474241 0.477961 0.000120 0.367019 0.400089 0.382330 0.000100 0.377538 0.410319 0.390974 0.000101 947.050000 958.090000 952.282033 359.772460 1105.010000 1094.320000 1100.787233 369.748490 7947.940000 7947.590000 7946.930733 690.494515
293 0.305957 0.364356 0.331452 0.000109 0.470669 0.467933 0.469474 0.000057 0.371842 0.405787 0.386660 0.000046 0.304765 0.361520 0.329733 0.000252 0.307150 0.367191 0.333170 0.000250 0.460622 0.459441 0.461044 0.000105 0.480717 0.476425 0.477903 0.000118 0.367107 0.400689 0.382258 0.000103 0.376576 0.410885 0.391063 0.000102 948.830000 959.950000 952.374900 364.795267 1110.870000 1087.310000 1100.894367 371.260485 7940.300000 7952.740000 7946.730733 695.132213
294 0.305497 0.363890 0.331334 0.000111 0.472165 0.467076 0.469442 0.000056 0.372164 0.405165 0.386577 0.000046 0.302295 0.362904 0.329583 0.000253 0.308698 0.364876 0.333085 0.000252 0.463760 0.458163 0.460994 0.000105 0.480571 0.475989 0.477890 0.000119 0.366881 0.401008 0.382148 0.000103 0.377447 0.409321 0.391007 0.000103 949.740000 959.610000 952.342967 367.775871 1108.240000 1091.110000 1101.063800 374.097411 7942.020000 7949.280000 7946.593233 694.499604
295 0.305499 0.364044 0.331182 0.000112 0.470823 0.467241 0.469496 0.000057 0.371629 0.405323 0.386508 0.000046 0.302218 0.362823 0.329266 0.000255 0.308780 0.365265 0.333097 0.000251 0.461666 0.457950 0.461018 0.000108 0.479981 0.476532 0.477975 0.000118 0.365997 0.400874 0.381967 0.000104 0.377260 0.409772 0.391048 0.000102 949.670000 958.050000 952.359600 374.516320 1109.250000 1090.710000 1101.141067 379.466348 7941.080000 7951.240000 7946.499333 705.984392
296 0.305255 0.364762 0.330849 0.000111 0.470931 0.466640 0.469459 0.000057 0.371526 0.405513 0.386293 0.000046 0.302593 0.363366 0.328809 0.000256 0.307918 0.366157 0.332889 0.000254 0.460930 0.457540 0.460848 0.000108 0.480933 0.475740 0.478070 0.000117 0.365928 0.401036 0.381624 0.000103 0.377124 0.409990 0.390962 0.000102 949.720000 958.090000 952.407700 378.884473 1109.330000 1089.290000 1101.366800 383.636889 7940.950000 7952.620000 7946.225500 725.302794
297 0.304680 0.365030 0.330845 0.000111 0.470974 0.468176 0.469372 0.000057 0.371197 0.406289 0.386256 0.000046 0.302276 0.362960 0.328761 0.000254 0.307083 0.367100 0.332928 0.000255 0.462426 0.459608 0.460778 0.000108 0.479521 0.476744 0.477966 0.000117 0.366336 0.401619 0.381568 0.000102 0.376058 0.410958 0.390943 0.000103 950.350000 955.680000 952.618433 380.986489 1112.180000 1089.150000 1101.616933 382.823167 7937.470000 7955.170000 7945.764633 736.068782
298 0.305141 0.364696 0.330709 0.000112 0.471461 0.467936 0.469431 0.000057 0.371669 0.405992 0.386198 0.000046 0.303290 0.362002 0.328587 0.000257 0.306992 0.367390 0.332832 0.000252 0.463628 0.459488 0.460743 0.000107 0.479293 0.476384 0.478119 0.000117 0.367425 0.400997 0.381450 0.000102 0.375912 0.410988 0.390947 0.000101 949.220000 958.000000 952.711200 393.991947 1109.630000 1089.600000 1101.915700 382.105707 7941.150000 7952.400000 7945.373100 756.934997
299 0.304528 0.364375 0.330534 0.000111 0.473013 0.467623 0.469344 0.000057 0.371922 0.405675 0.386058 0.000045 0.301853 0.361599 0.328264 0.000257 0.307204 0.367152 0.332804 0.000247 0.463521 0.460682 0.460638 0.000108 0.482505 0.474564 0.478051 0.000118 0.366520 0.401232 0.381214 0.000103 0.377324 0.410117 0.390903 0.000099 949.490000 962.310000 952.823933 394.131085 1110.360000 1091.640000 1102.066000 384.559303 7940.150000 7946.050000 7945.110067 763.083096
300 0.305136 0.364372 0.330421 0.000111 0.470422 0.465650 0.469356 0.000057 0.371250 0.404883 0.385995 0.000045 0.302496 0.361466 0.328057 0.000258 0.307775 0.367279 0.332784 0.000247 0.461778 0.458946 0.460616 0.000107 0.479065 0.472354 0.478097 0.000119 0.366209 0.400458 0.381081 0.000102 0.376291 0.409309 0.390909 0.000099 949.010000 956.710000 952.813100 388.551784 1112.020000 1095.020000 1102.189833 385.979232 7938.970000 7948.270000 7944.997067 772.867336
301 0.304043 0.363714 0.330249 0.000108 0.471058 0.467545 0.469406 0.000057 0.370849 0.405246 0.385912 0.000044 0.300080 0.362495 0.327699 0.000253 0.308006 0.364933 0.332800 0.000243 0.461864 0.459744 0.460573 0.000107 0.480252 0.475346 0.478239 0.000117 0.364794 0.401395 0.380849 0.000099 0.376904 0.409098 0.390975 0.000099 949.140000 963.120000 953.062567 387.837778 1112.020000 1090.150000 1102.185067 382.637887 7938.840000 7946.730000 7944.752367 767.751735
302 0.304411 0.363228 0.330286 0.000109 0.470924 0.466819 0.469475 0.000055 0.371016 0.404664 0.385962 0.000044 0.303128 0.360872 0.327639 0.000255 0.305693 0.365583 0.332934 0.000248 0.462529 0.459811 0.460688 0.000106 0.479319 0.473828 0.478263 0.000115 0.366889 0.400448 0.380858 0.000099 0.375143 0.408881 0.391066 0.000099 947.940000 961.170000 953.209733 377.552561 1110.150000 1095.300000 1102.001267 376.660891 7941.910000 7943.530000 7944.789000 756.302276
303 0.304309 0.363366 0.330249 0.000108 0.471401 0.467410 0.469490 0.000055 0.371146 0.404984 0.385945 0.000044 0.300798 0.360178 0.327578 0.000253 0.307820 0.366555 0.332919 0.000245 0.462819 0.460325 0.460693 0.000105 0.479984 0.474495 0.478287 0.000117 0.365606 0.400236 0.380824 0.000099 0.376685 0.409731 0.391066 0.000099 951.690000 953.730000 953.220300 368.102725 1108.240000 1090.340000 1101.954767 370.872730 7940.070000 7955.930000 7944.824933 744.295124
304 0.304069 0.362320 0.330104 0.000109 0.472947 0.466017 0.469454 0.000056 0.371620 0.403799 0.385844 0.000044 0.301461 0.361129 0.327421 0.000251 0.306676 0.363511 0.332786 0.000247 0.463641 0.457122 0.460680 0.000107 0.482254 0.474912 0.478229 0.000116 0.366333 0.399526 0.380725 0.000098 0.376907 0.408071 0.390963 0.000100 950.950000 959.140000 952.954100 357.876215 1109.110000 1091.280000 1101.944567 368.716172 7939.940000 7949.580000 7945.101333 741.220717
305 0.304263 0.363291 0.330043 0.000111 0.472074 0.465592 0.469421 0.000056 0.371388 0.404211 0.385794 0.000045 0.300587 0.362267 0.327334 0.000252 0.307940 0.364314 0.332752 0.000246 0.463129 0.457923 0.460589 0.000105 0.481019 0.473262 0.478252 0.000118 0.365604 0.400529 0.380636 0.000099 0.377171 0.407894 0.390952 0.000100 949.170000 958.070000 952.784200 351.120842 1107.840000 1091.340000 1101.897967 368.140868 7942.990000 7950.590000 7945.317833 738.867017
306 0.304304 0.362811 0.330011 0.000110 0.471340 0.466838 0.469463 0.000057 0.371118 0.404422 0.385792 0.000045 0.302071 0.360705 0.327357 0.000252 0.306536 0.364918 0.332664 0.000244 0.462101 0.458587 0.460745 0.000107 0.480578 0.475089 0.478181 0.000117 0.366083 0.399858 0.380712 0.000099 0.376152 0.408987 0.390871 0.000098 952.040000 960.310000 952.814400 356.752029 1107.910000 1090.330000 1101.884333 365.120068 7940.050000 7949.360000 7945.301267 741.902978
307 0.303621 0.363641 0.329792 0.000111 0.472139 0.465978 0.469418 0.000057 0.371028 0.404576 0.385642 0.000045 0.301686 0.363469 0.327208 0.000250 0.305555 0.363814 0.332376 0.000247 0.464614 0.457499 0.460744 0.000107 0.479663 0.474457 0.478092 0.000119 0.366857 0.401081 0.380622 0.000099 0.375198 0.408072 0.390663 0.000099 951.770000 958.630000 953.063733 357.460275 1109.070000 1092.470000 1101.919767 366.891089 7939.160000 7948.900000 7945.016500 746.232987
308 0.303921 0.363141 0.329755 0.000111 0.470320 0.466949 0.469360 0.000057 0.370480 0.404664 0.385597 0.000046 0.303203 0.362505 0.327162 0.000248 0.304638 0.363777 0.332348 0.000249 0.462255 0.457382 0.460596 0.000107 0.478386 0.476515 0.478125 0.000121 0.366824 0.400456 0.380535 0.000098 0.374137 0.408872 0.390659 0.000101 948.040000 956.820000 953.133633 353.418702 1111.810000 1089.700000 1101.756667 361.546568 7940.150000 7953.480000 7945.109700 732.972854
309 0.303632 0.363696 0.329646 0.000112 0.470546 0.467388 0.469335 0.000058 0.370398 0.405173 0.385522 0.000046 0.301432 0.360595 0.327187 0.000245 0.305832 0.366797 0.332105 0.000252 0.461200 0.459120 0.460557 0.000108 0.479892 0.475655 0.478113 0.000121 0.365339 0.400005 0.380535 0.000097 0.375456 0.410341 0.390508 0.000102 950.670000 958.080000 953.061700 350.003399 1109.600000 1090.180000 1101.533533 363.351807 7939.730000 7951.740000 7945.404767 715.913974
310 0.303328 0.362687 0.329594 0.000111 0.470789 0.467302 0.469335 0.000058 0.370313 0.404533 0.385490 0.000046 0.302301 0.361103 0.327167 0.000245 0.304356 0.364270 0.332021 0.000252 0.462148 0.459231 0.460744 0.000109 0.479430 0.475374 0.477926 0.000123 0.366240 0.400354 0.380598 0.000098 0.374385 0.408712 0.390383 0.000102 949.410000 960.370000 953.176133 348.221699 1112.040000 1094.160000 1101.631800 369.110658 7938.550000 7945.470000 7945.192067 713.062199
311 0.303676 0.363062 0.329498 0.000111 0.470659 0.466940 0.469295 0.000057 0.370469 0.404614 0.385417 0.000046 0.302974 0.362830 0.327273 0.000245 0.304378 0.363295 0.331722 0.000254 0.461256 0.457153 0.460661 0.000109 0.480062 0.476727 0.477929 0.000122 0.366287 0.400560 0.380628 0.000099 0.374652 0.408668 0.390205 0.000102 946.680000 958.540000 953.509600 354.780004 1111.510000 1096.360000 1101.460433 363.694942 7941.810000 7945.100000 7945.029967 699.005003
312 0.303083 0.362573 0.329394 0.000113 0.471372 0.467181 0.469262 0.000058 0.370399 0.404416 0.385341 0.000046 0.300445 0.358580 0.327159 0.000248 0.305721 0.366566 0.331630 0.000256 0.463626 0.459535 0.460732 0.000109 0.479119 0.474828 0.477791 0.000121 0.365717 0.398962 0.380588 0.000100 0.375080 0.409871 0.390094 0.000103 951.370000 957.290000 953.729800 353.935902 1108.740000 1091.240000 1101.611633 363.569268 7939.890000 7951.470000 7944.658567 691.322808
313 0.303157 0.362063 0.329247 0.000113 0.471756 0.467154 0.469371 0.000057 0.370596 0.404099 0.385297 0.000047 0.302800 0.359834 0.327019 0.000249 0.303513 0.364292 0.331476 0.000257 0.463134 0.459526 0.460784 0.000109 0.480377 0.474781 0.477958 0.000121 0.366934 0.399711 0.380525 0.000101 0.374259 0.408488 0.390069 0.000104 947.090000 960.480000 954.020033 364.340062 1110.190000 1093.650000 1101.533133 368.711212 7942.720000 7945.870000 7944.446833 692.569720
314 0.303323 0.361862 0.329009 0.000113 0.472450 0.465508 0.469256 0.000058 0.370974 0.403320 0.385108 0.000047 0.301511 0.356400 0.326832 0.000244 0.305134 0.367323 0.331186 0.000260 0.464479 0.459359 0.460718 0.000108 0.480422 0.471657 0.477794 0.000121 0.366698 0.397583 0.380387 0.000100 0.375249 0.409057 0.389829 0.000104 950.860000 958.190000 954.231200 370.560217 1112.310000 1093.020000 1101.574033 365.650687 7936.830000 7948.790000 7944.194767 699.756293
315 0.303498 0.363365 0.328844 0.000112 0.470899 0.467027 0.469225 0.000058 0.370459 0.404830 0.384997 0.000046 0.302014 0.358870 0.326647 0.000246 0.304982 0.367860 0.331041 0.000258 0.461976 0.459719 0.460636 0.000109 0.479823 0.474334 0.477815 0.000123 0.365999 0.399209 0.380243 0.000099 0.374918 0.410450 0.389750 0.000102 952.170000 960.390000 954.259300 370.671702 1110.740000 1093.840000 1101.501800 371.200876 7937.090000 7945.770000 7944.238900 708.711478
316 0.303171 0.361785 0.328683 0.000111 0.470762 0.466059 0.469198 0.000058 0.370207 0.403495 0.384889 0.000045 0.300237 0.357516 0.326439 0.000247 0.306104 0.366055 0.330927 0.000256 0.461492 0.457974 0.460547 0.000110 0.480032 0.474144 0.477847 0.000124 0.364739 0.397699 0.380082 0.000099 0.375675 0.409290 0.389695 0.000103 951.030000 959.210000 954.450400 373.332333 1110.230000 1094.430000 1101.378100 370.327475 7938.740000 7946.360000 7944.171500 708.142106
317 0.302692 0.361616 0.328675 0.000111 0.472166 0.466856 0.469345 0.000059 0.370482 0.403712 0.384943 0.000045 0.299681 0.360520 0.326379 0.000249 0.305704 0.362712 0.330972 0.000255 0.464523 0.459115 0.460607 0.000110 0.479810 0.474596 0.478083 0.000123 0.365618 0.399958 0.380070 0.000099 0.375346 0.407466 0.389816 0.000103 952.930000 960.040000 954.353167 371.853889 1108.060000 1090.890000 1101.413933 375.872113 7939.010000 7949.070000 7944.232900 716.803718
318 0.302877 0.361799 0.328595 0.000110 0.472266 0.467222 0.469426 0.000056 0.370633 0.403968 0.384927 0.000044 0.300684 0.358624 0.326289 0.000246 0.305070 0.364973 0.330901 0.000254 0.462847 0.458375 0.460692 0.000108 0.481685 0.476069 0.478159 0.000120 0.365549 0.398525 0.380050 0.000098 0.375716 0.409412 0.389805 0.000103 951.210000 959.580000 954.271433 369.249324 1107.830000 1091.520000 1101.264700 383.029668 7940.960000 7948.900000 7944.463867 724.624434
319 0.303337 0.362070 0.328704 0.000110 0.470191 0.465236 0.469453 0.000058 0.370079 0.403337 0.385004 0.000045 0.300198 0.358715 0.326268 0.000249 0.306477 0.365426 0.331141 0.000255 0.461505 0.457162 0.460791 0.000108 0.478877 0.473310 0.478116 0.000122 0.364721 0.398094 0.380077 0.000100 0.375437 0.408580 0.389931 0.000103 951.260000 959.030000 954.380767 367.816420 1107.170000 1090.490000 1101.105033 381.893260 7941.570000 7950.480000 7944.514200 721.135730
320 0.302510 0.361913 0.328602 0.000112 0.471621 0.466020 0.469555 0.000056 0.370154 0.403556 0.384983 0.000044 0.299721 0.359527 0.326216 0.000256 0.305298 0.364299 0.330988 0.000253 0.463010 0.458370 0.460818 0.000107 0.480231 0.473669 0.478292 0.000119 0.365037 0.399064 0.380057 0.000100 0.375271 0.408047 0.389909 0.000101 951.480000 960.570000 954.341533 369.733080 1107.880000 1089.060000 1101.296567 377.016812 7940.640000 7950.370000 7944.361900 722.065417
321 0.302861 0.362667 0.328452 0.000112 0.472207 0.467085 0.469605 0.000057 0.370599 0.404434 0.384913 0.000045 0.299398 0.361624 0.325950 0.000259 0.306325 0.363710 0.330953 0.000250 0.463979 0.459195 0.460946 0.000103 0.480435 0.474975 0.478265 0.000120 0.365230 0.400652 0.379948 0.000101 0.375969 0.408216 0.389878 0.000100 953.290000 962.180000 954.253900 363.008528 1107.680000 1088.780000 1101.355567 377.898330 7939.030000 7949.040000 7944.390533 713.731420
322 0.302834 0.361791 0.328354 0.000111 0.473014 0.466851 0.469677 0.000057 0.370906 0.403815 0.384883 0.000044 0.299946 0.357969 0.325861 0.000257 0.305722 0.365613 0.330847 0.000249 0.464212 0.458481 0.460937 0.000106 0.481816 0.475220 0.478418 0.000119 0.365652 0.398174 0.379891 0.000101 0.376160 0.409456 0.389875 0.000100 953.440000 958.850000 954.184300 355.901567 1108.120000 1086.790000 1101.208067 376.242764 7938.440000 7954.360000 7944.607633 705.967578
323 0.302198 0.361400 0.328263 0.000111 0.472542 0.467447 0.469832 0.000056 0.370335 0.403819 0.384891 0.000045 0.298161 0.361385 0.325600 0.000260 0.306235 0.361414 0.330926 0.000250 0.463422 0.459021 0.461097 0.000105 0.481661 0.475874 0.478567 0.000117 0.364266 0.400440 0.379799 0.000102 0.376405 0.407198 0.389983 0.000100 950.610000 959.540000 954.073100 351.430097 1109.440000 1089.360000 1101.207500 377.034399 7939.950000 7951.100000 7944.719400 706.431347
324 0.301831 0.361475 0.328149 0.000112 0.470878 0.466722 0.469829 0.000056 0.369450 0.403574 0.384821 0.000045 0.297690 0.358191 0.325342 0.000258 0.305971 0.364760 0.330957 0.000250 0.462911 0.457987 0.461099 0.000105 0.478845 0.475458 0.478559 0.000116 0.363779 0.398109 0.379645 0.000101 0.375121 0.409039 0.389997 0.000099 951.120000 959.300000 954.085067 337.938546 1109.600000 1090.900000 1101.332267 378.550941 7939.280000 7949.800000 7944.582667 686.227533
325 0.301794 0.361588 0.328098 0.000113 0.472654 0.468381 0.469858 0.000055 0.370138 0.404305 0.384802 0.000045 0.297100 0.362041 0.325294 0.000261 0.306488 0.361136 0.330901 0.000255 0.463822 0.460393 0.461127 0.000106 0.481485 0.476369 0.478589 0.000115 0.363789 0.401381 0.379627 0.000103 0.376487 0.407229 0.389976 0.000101 953.450000 958.620000 954.190933 328.752395 1108.880000 1090.460000 1101.323000 382.945444 7937.670000 7950.920000 7944.486067 674.459708
326 0.301293 0.361619 0.327967 0.000114 0.472037 0.466506 0.469798 0.000056 0.369591 0.403574 0.384700 0.000046 0.298155 0.359751 0.325004 0.000264 0.304431 0.363487 0.330930 0.000255 0.462743 0.459021 0.461020 0.000107 0.481332 0.473991 0.478576 0.000115 0.363990 0.399459 0.379410 0.000105 0.375191 0.407688 0.389989 0.000101 951.300000 961.350000 954.485067 320.850866 1110.670000 1091.150000 1101.681767 385.226535 7938.030000 7947.500000 7943.833167 660.399876
327 0.301634 0.361821 0.327729 0.000115 0.470921 0.467918 0.469898 0.000056 0.369349 0.404260 0.384596 0.000046 0.297807 0.360632 0.324699 0.000266 0.305461 0.363010 0.330759 0.000256 0.463497 0.458990 0.461193 0.000105 0.478344 0.476847 0.478603 0.000114 0.364083 0.399975 0.379297 0.000105 0.374614 0.408545 0.389896 0.000102 953.080000 959.730000 954.483000 313.515172 1113.790000 1090.990000 1101.792400 377.769111 7933.130000 7949.280000 7943.724600 631.516562
328 0.301698 0.361379 0.327593 0.000113 0.471413 0.467019 0.469910 0.000055 0.369584 0.403635 0.384520 0.000046 0.298328 0.360120 0.324545 0.000264 0.305067 0.362639 0.330641 0.000258 0.462545 0.457502 0.461101 0.000106 0.480281 0.476537 0.478720 0.000113 0.364015 0.399073 0.379167 0.000105 0.375153 0.408198 0.389873 0.000102 951.400000 960.460000 954.491900 311.500149 1113.730000 1092.110000 1101.948233 381.084239 7934.870000 7947.430000 7943.559867 624.277999
329 0.301260 0.361514 0.327472 0.000113 0.471507 0.467432 0.469903 0.000054 0.369359 0.403881 0.384445 0.000046 0.298700 0.358657 0.324349 0.000266 0.303821 0.364371 0.330596 0.000256 0.463714 0.459807 0.461081 0.000104 0.479301 0.475058 0.478725 0.000111 0.364706 0.399117 0.379042 0.000106 0.374013 0.408646 0.389848 0.000102 951.220000 959.950000 954.371833 308.113573 1110.280000 1091.160000 1102.250567 377.197172 7938.500000 7948.890000 7943.377600 615.668091
330 0.301526 0.361718 0.327369 0.000112 0.473036 0.467809 0.469972 0.000053 0.370130 0.404154 0.384410 0.000045 0.298740 0.357264 0.324212 0.000267 0.304312 0.366171 0.330525 0.000257 0.464354 0.459131 0.461102 0.000103 0.481718 0.476487 0.478842 0.000109 0.364986 0.398011 0.378968 0.000105 0.375275 0.410298 0.389852 0.000102 951.670000 960.900000 954.369067 304.079761 1112.040000 1091.280000 1102.424500 372.510429 7936.290000 7947.820000 7943.206433 601.990661
331 0.301455 0.360634 0.327249 0.000112 0.470824 0.466886 0.469934 0.000055 0.369203 0.403135 0.384323 0.000045 0.299467 0.359137 0.324022 0.000265 0.303444 0.362131 0.330477 0.000258 0.461340 0.458397 0.461004 0.000104 0.480308 0.475375 0.478864 0.000110 0.364216 0.398841 0.378814 0.000105 0.374190 0.407429 0.389832 0.000102 950.910000 960.040000 954.201700 306.394970 1113.320000 1092.130000 1102.709800 367.206901 7935.770000 7947.830000 7943.088500 602.901736
332 0.300443 0.361511 0.327184 0.000113 0.471573 0.468653 0.469812 0.000053 0.368895 0.404368 0.384235 0.000046 0.299035 0.359792 0.323967 0.000266 0.301850 0.363231 0.330401 0.000261 0.462049 0.460106 0.460940 0.000103 0.481098 0.477201 0.478685 0.000111 0.364241 0.399917 0.378756 0.000105 0.373549 0.408819 0.389715 0.000104 950.720000 959.270000 954.234033 302.362636 1116.210000 1093.020000 1102.958300 375.379668 7933.070000 7947.710000 7942.807667 611.468098
333 0.300602 0.361185 0.327069 0.000115 0.471564 0.467940 0.469782 0.000054 0.368987 0.403887 0.384154 0.000047 0.297905 0.357953 0.323783 0.000265 0.303300 0.364417 0.330356 0.000267 0.461970 0.459833 0.460960 0.000104 0.481159 0.476046 0.478603 0.000111 0.363531 0.398705 0.378654 0.000105 0.374443 0.409069 0.389655 0.000105 949.760000 961.670000 954.139100 303.419494 1114.170000 1096.280000 1103.369400 378.357568 7936.070000 7942.050000 7942.491500 624.747018
334 0.300352 0.360997 0.326792 0.000116 0.471628 0.468158 0.469720 0.000055 0.368862 0.403861 0.383963 0.000047 0.297645 0.357519 0.323528 0.000264 0.303060 0.364475 0.330057 0.000270 0.463295 0.459403 0.460880 0.000104 0.479961 0.476912 0.478561 0.000112 0.363905 0.398273 0.378468 0.000103 0.373820 0.409450 0.389458 0.000106 948.100000 960.900000 953.969667 300.655229 1113.590000 1092.540000 1103.796400 379.263323 7938.310000 7946.560000 7942.233933 627.535858
335 0.300229 0.360730 0.326592 0.000114 0.471738 0.468847 0.469764 0.000055 0.368833 0.403977 0.383861 0.000046 0.297989 0.357683 0.323204 0.000258 0.302470 0.363778 0.329980 0.000264 0.461839 0.461201 0.460808 0.000104 0.481637 0.476493 0.478720 0.000112 0.363529 0.399090 0.378246 0.000102 0.374137 0.408864 0.389476 0.000105 949.140000 956.470000 954.094433 300.050015 1114.070000 1092.630000 1104.062867 377.348964 7936.790000 7950.900000 7941.842700 626.162938
336 0.300464 0.360290 0.326419 0.000115 0.473144 0.468195 0.469805 0.000055 0.369536 0.403452 0.383773 0.000047 0.298075 0.357741 0.323062 0.000257 0.302853 0.362838 0.329775 0.000264 0.462877 0.459823 0.460867 0.000104 0.483411 0.476568 0.478744 0.000111 0.363996 0.398574 0.378184 0.000101 0.375077 0.408330 0.389363 0.000104 948.470000 960.940000 953.923033 304.381452 1113.500000 1091.820000 1104.429700 380.533591 7938.030000 7947.240000 7941.647267 630.382587
337 0.300878 0.360004 0.326316 0.000114 0.470925 0.467538 0.469821 0.000054 0.368897 0.403017 0.383718 0.000046 0.298405 0.354856 0.323075 0.000254 0.303350 0.365152 0.329557 0.000264 0.460667 0.459365 0.460714 0.000105 0.481183 0.475711 0.478929 0.000110 0.363310 0.396659 0.378131 0.000101 0.374484 0.409375 0.389306 0.000103 950.020000 959.520000 953.831233 301.583277 1113.390000 1092.940000 1105.154700 377.016482 7936.590000 7947.540000 7941.014067 621.371266
338 0.300011 0.359730 0.326291 0.000113 0.472365 0.468798 0.469835 0.000055 0.368952 0.403357 0.383708 0.000046 0.296976 0.356693 0.323066 0.000259 0.303046 0.362768 0.329515 0.000264 0.464262 0.460923 0.460795 0.000105 0.480468 0.476673 0.478876 0.000111 0.363890 0.398385 0.378157 0.000101 0.374015 0.408330 0.389260 0.000103 948.750000 964.850000 953.777400 305.092139 1112.840000 1091.080000 1105.329167 376.048734 7938.410000 7944.070000 7940.893433 624.307134
339 0.300876 0.360956 0.326237 0.000114 0.471688 0.467463 0.469833 0.000054 0.369201 0.403559 0.383676 0.000046 0.298498 0.356529 0.323196 0.000256 0.303254 0.365384 0.329279 0.000260 0.462902 0.457660 0.460790 0.000105 0.480474 0.477266 0.478877 0.000110 0.364259 0.396981 0.378233 0.000100 0.374142 0.410137 0.389118 0.000103 949.260000 963.630000 953.530433 305.502169 1113.700000 1095.450000 1105.781300 369.375714 7937.040000 7940.920000 7940.688267 613.390603
340 0.300169 0.360016 0.326106 0.000112 0.472757 0.469579 0.469893 0.000054 0.369205 0.403841 0.383621 0.000045 0.295148 0.356325 0.323099 0.000254 0.305190 0.363707 0.329113 0.000257 0.463402 0.461260 0.460805 0.000105 0.482113 0.477898 0.478980 0.000110 0.362450 0.398299 0.378181 0.000100 0.375959 0.409383 0.389060 0.000101 947.520000 960.140000 953.406767 310.871172 1110.620000 1094.700000 1106.102300 361.305796 7941.860000 7945.160000 7940.490933 611.823486
341 0.300230 0.360561 0.326099 0.000114 0.472821 0.467599 0.469896 0.000054 0.369266 0.403376 0.383618 0.000045 0.296329 0.357619 0.323038 0.000257 0.304132 0.363503 0.329159 0.000257 0.463482 0.458843 0.460792 0.000106 0.482159 0.476355 0.479001 0.000108 0.363190 0.398109 0.378140 0.000100 0.375343 0.408644 0.389096 0.000101 948.270000 962.420000 953.399467 315.824994 1115.770000 1096.450000 1106.186600 351.885383 7935.960000 7941.130000 7940.413933 607.162841
342 0.300234 0.359593 0.326047 0.000115 0.471968 0.467169 0.469871 0.000054 0.368928 0.402623 0.383577 0.000046 0.295331 0.356051 0.322889 0.000257 0.305137 0.363136 0.329205 0.000258 0.463988 0.458516 0.460787 0.000106 0.479948 0.475821 0.478955 0.000109 0.362794 0.397037 0.378048 0.000101 0.375061 0.408210 0.389105 0.000102 949.970000 959.640000 953.394067 318.206614 1112.720000 1094.140000 1106.313600 350.528635 7937.310000 7946.220000 7940.292333 608.088748
343 0.300184 0.360690 0.325869 0.000114 0.471130 0.467959 0.469900 0.000054 0.368562 0.403598 0.383481 0.000046 0.296038 0.357541 0.322655 0.000256 0.304330 0.363839 0.329083 0.000256 0.461007 0.459427 0.460862 0.000105 0.481253 0.476490 0.478937 0.000110 0.362026 0.398296 0.377938 0.000102 0.375099 0.408900 0.389024 0.000101 947.420000 958.540000 953.193700 323.177942 1111.940000 1094.030000 1106.425167 346.527366 7940.640000 7947.430000 7940.381133 611.528687
344 0.299106 0.361033 0.325724 0.000114 0.473435 0.467588 0.469915 0.000054 0.368838 0.403655 0.383400 0.000046 0.295242 0.358305 0.322410 0.000255 0.302970 0.363761 0.329037 0.000255 0.465375 0.458769 0.460803 0.000106 0.481496 0.476408 0.479027 0.000111 0.363295 0.398491 0.377767 0.000101 0.374380 0.408820 0.389033 0.000101 948.490000 959.810000 953.098800 327.559641 1113.440000 1094.920000 1106.557667 344.445098 7938.070000 7945.270000 7940.343533 613.392957
345 0.300019 0.359996 0.325664 0.000113 0.471374 0.465993 0.469889 0.000054 0.368561 0.402395 0.383354 0.000045 0.296376 0.354525 0.322332 0.000253 0.303662 0.365468 0.328996 0.000254 0.463108 0.458097 0.460898 0.000105 0.479640 0.473889 0.478881 0.000112 0.363069 0.395954 0.377758 0.000100 0.374053 0.408837 0.388950 0.000100 947.970000 957.780000 952.874333 330.240379 1113.060000 1095.250000 1106.814567 339.164810 7938.970000 7946.970000 7940.311100 610.899202
346 0.300120 0.359014 0.325523 0.000110 0.472275 0.469218 0.469894 0.000055 0.368982 0.403096 0.383272 0.000045 0.297679 0.353357 0.322114 0.000249 0.302562 0.364671 0.328932 0.000250 0.462788 0.461102 0.460864 0.000107 0.481762 0.477334 0.478924 0.000113 0.363722 0.396455 0.377614 0.000099 0.374242 0.409736 0.388929 0.000100 948.420000 956.430000 952.765333 328.136636 1111.650000 1094.490000 1107.013400 336.753555 7939.930000 7949.080000 7940.221267 612.216469
347 0.300351 0.358205 0.325580 0.000110 0.471223 0.468350 0.469876 0.000054 0.368700 0.402263 0.383299 0.000045 0.298243 0.353016 0.322257 0.000252 0.302459 0.363394 0.328904 0.000252 0.461688 0.459849 0.460870 0.000104 0.480759 0.476850 0.478883 0.000114 0.363621 0.395749 0.377702 0.000100 0.373779 0.408777 0.388896 0.000100 947.870000 960.170000 952.879333 333.725085 1113.140000 1098.040000 1106.971233 343.185403 7938.990000 7941.790000 7940.149433 628.851005
348 0.299841 0.358784 0.325577 0.000109 0.470420 0.467229 0.469910 0.000054 0.368072 0.402162 0.383310 0.000045 0.296903 0.355087 0.322335 0.000252 0.302778 0.362480 0.328820 0.000252 0.460587 0.457974 0.460986 0.000103 0.480253 0.476483 0.478834 0.000113 0.362377 0.396242 0.377795 0.000100 0.373768 0.408082 0.388826 0.000101 950.780000 962.560000 952.748000 333.584126 1115.550000 1096.950000 1106.737967 347.888027 7933.670000 7940.490000 7940.514033 639.065773
349 0.300217 0.358977 0.325760 0.000111 0.471380 0.467088 0.469864 0.000055 0.368682 0.402221 0.383402 0.000045 0.297209 0.356154 0.322715 0.000257 0.303226 0.361799 0.328805 0.000257 0.462260 0.459731 0.460901 0.000105 0.480500 0.474445 0.478826 0.000115 0.363229 0.397585 0.377990 0.000102 0.374135 0.406857 0.388813 0.000101 947.350000 960.260000 952.826433 333.374867 1113.430000 1093.180000 1106.671933 354.948699 7939.220000 7946.560000 7940.501633 647.769277
350 0.299941 0.360501 0.325830 0.000112 0.471434 0.466841 0.469879 0.000055 0.368538 0.403037 0.383450 0.000046 0.297136 0.356661 0.323090 0.000254 0.302746 0.364341 0.328571 0.000261 0.463077 0.458246 0.460869 0.000105 0.479791 0.475436 0.478889 0.000114 0.363512 0.397295 0.378201 0.000101 0.373564 0.408779 0.388698 0.000104 948.800000 958.040000 952.923200 333.039006 1113.720000 1093.600000 1106.837467 357.397497 7937.480000 7948.360000 7940.239333 651.125531
351 0.299552 0.359973 0.325790 0.000112 0.471931 0.468238 0.469895 0.000055 0.368504 0.403279 0.383432 0.000046 0.298250 0.358907 0.323011 0.000252 0.300854 0.361040 0.328570 0.000260 0.462786 0.459047 0.460921 0.000105 0.481076 0.477428 0.478869 0.000114 0.364064 0.398963 0.378175 0.000100 0.372943 0.407595 0.388689 0.000103 949.030000 957.570000 952.827333 334.290016 1115.130000 1095.260000 1107.171767 352.174894 7935.840000 7947.170000 7940.000900 640.354268
352 0.299349 0.359051 0.325692 0.000113 0.472177 0.466263 0.469786 0.000055 0.368481 0.401936 0.383330 0.000046 0.297269 0.358108 0.323097 0.000255 0.301430 0.359994 0.328288 0.000259 0.462741 0.456996 0.460797 0.000106 0.481614 0.475530 0.478774 0.000114 0.363457 0.397663 0.378177 0.000101 0.373504 0.406209 0.388482 0.000103 949.600000 961.220000 952.962567 334.040454 1116.000000 1094.820000 1107.487933 355.128572 7934.400000 7943.960000 7939.549500 638.816738
353 0.299642 0.359265 0.325566 0.000113 0.471430 0.468435 0.469842 0.000056 0.368357 0.402933 0.383277 0.000046 0.295718 0.357790 0.323144 0.000259 0.303566 0.360739 0.327989 0.000255 0.462614 0.458089 0.460924 0.000106 0.480246 0.478782 0.478760 0.000116 0.362476 0.397910 0.378256 0.000102 0.374238 0.407956 0.388297 0.000102 948.280000 958.990000 952.830967 335.233421 1114.690000 1093.170000 1107.591900 361.453701 7937.030000 7947.840000 7939.577133 644.600519
354 0.298999 0.359861 0.325315 0.000114 0.472620 0.467542 0.469747 0.000056 0.368447 0.402933 0.383088 0.000046 0.297882 0.355662 0.322871 0.000259 0.300116 0.364059 0.327758 0.000260 0.460968 0.459291 0.460823 0.000106 0.484271 0.475794 0.478671 0.000118 0.363117 0.397114 0.378052 0.000103 0.373778 0.408753 0.388123 0.000104 947.410000 958.110000 952.705233 337.274351 1113.650000 1098.470000 1107.842733 360.634888 7938.940000 7943.420000 7939.452033 648.190354
355 0.299293 0.359168 0.325289 0.000115 0.472598 0.467800 0.469796 0.000055 0.368615 0.402620 0.383092 0.000047 0.297838 0.356092 0.322822 0.000255 0.300749 0.362243 0.327756 0.000258 0.463397 0.459855 0.460799 0.000104 0.481800 0.475744 0.478794 0.000117 0.364061 0.397598 0.378013 0.000102 0.373170 0.407643 0.388171 0.000103 946.890000 954.810000 952.594800 338.333774 1113.250000 1098.720000 1108.115033 363.186741 7939.860000 7946.470000 7939.290167 645.676142
356 0.298852 0.358811 0.325109 0.000115 0.470598 0.466707 0.469743 0.000056 0.367551 0.401969 0.382963 0.000046 0.296277 0.356331 0.322545 0.000254 0.301426 0.361290 0.327673 0.000258 0.460219 0.457846 0.460713 0.000106 0.480978 0.475568 0.478774 0.000117 0.361854 0.396937 0.377812 0.000101 0.373247 0.407001 0.388113 0.000103 945.900000 958.980000 952.401867 342.946939 1115.550000 1095.120000 1108.030333 367.730343 7938.550000 7945.900000 7939.567800 654.148952
357 0.298907 0.359057 0.325114 0.000116 0.472530 0.468908 0.469845 0.000055 0.368356 0.402998 0.383007 0.000047 0.297138 0.354746 0.322704 0.000257 0.300676 0.363369 0.327525 0.000257 0.463518 0.459976 0.460746 0.000108 0.481542 0.477841 0.478944 0.000115 0.363690 0.396838 0.377921 0.000102 0.373022 0.409158 0.388093 0.000102 947.170000 959.250000 952.414233 345.097945 1114.770000 1099.410000 1107.874100 366.150829 7938.060000 7941.340000 7939.711667 648.230389
358 0.298684 0.359385 0.324932 0.000114 0.472273 0.467360 0.469874 0.000055 0.368119 0.402575 0.382909 0.000046 0.297591 0.355319 0.322494 0.000252 0.299776 0.363451 0.327370 0.000258 0.462642 0.457950 0.460796 0.000108 0.481903 0.476769 0.478952 0.000113 0.363612 0.396371 0.377815 0.000100 0.372627 0.408779 0.388003 0.000103 945.740000 961.560000 952.060500 344.754486 1116.760000 1100.840000 1107.694533 353.511893 7937.500000 7937.600000 7940.244967 635.308482
359 0.298237 0.358488 0.324780 0.000112 0.471716 0.468406 0.469918 0.000055 0.367628 0.402455 0.382835 0.000045 0.297559 0.353875 0.322490 0.000250 0.298914 0.363101 0.327070 0.000260 0.462652 0.459577 0.460814 0.000106 0.480780 0.477234 0.479023 0.000114 0.363596 0.396156 0.377819 0.000099 0.371660 0.408754 0.387851 0.000103 947.580000 957.090000 951.984233 345.352912 1116.760000 1097.450000 1107.792600 350.185100 7935.660000 7945.460000 7940.223167 630.012603
360 0.298450 0.358471 0.324717 0.000113 0.472091 0.467147 0.469837 0.000054 0.367907 0.401941 0.382765 0.000045 0.297406 0.356789 0.322523 0.000246 0.299494 0.360153 0.326910 0.000263 0.463545 0.457508 0.460720 0.000108 0.480637 0.476786 0.478953 0.000112 0.363862 0.397077 0.377802 0.000098 0.371951 0.406806 0.387727 0.000104 948.060000 957.110000 951.880800 336.889630 1115.700000 1100.190000 1107.831033 345.800238 7936.240000 7942.700000 7940.288167 619.842036
361 0.298739 0.358787 0.324594 0.000114 0.471804 0.466794 0.469915 0.000054 0.367965 0.401990 0.382723 0.000045 0.296980 0.355745 0.322442 0.000251 0.300498 0.361828 0.326746 0.000263 0.462390 0.457348 0.460715 0.000107 0.481218 0.476240 0.479116 0.000112 0.363144 0.396386 0.377751 0.000099 0.372786 0.407593 0.387694 0.000103 949.160000 960.080000 952.037533 334.037221 1114.830000 1096.200000 1107.829333 346.680843 7936.010000 7943.720000 7940.133133 612.558675
362 0.298571 0.357937 0.324538 0.000114 0.471570 0.466541 0.469996 0.000054 0.367770 0.401378 0.382721 0.000045 0.297785 0.353093 0.322524 0.000247 0.299357 0.362781 0.326553 0.000265 0.461643 0.458876 0.460833 0.000106 0.481497 0.474205 0.479159 0.000112 0.363328 0.395406 0.377847 0.000097 0.372213 0.407351 0.387595 0.000105 949.120000 959.830000 952.213767 333.450424 1117.100000 1098.710000 1107.815867 338.903348 7933.780000 7941.460000 7939.970367 606.393794
363 0.298562 0.358809 0.324398 0.000111 0.471336 0.467808 0.470067 0.000054 0.367671 0.402408 0.382665 0.000044 0.297242 0.357241 0.322377 0.000242 0.299881 0.360376 0.326419 0.000261 0.461860 0.456692 0.460950 0.000106 0.480811 0.478923 0.479184 0.000110 0.363089 0.397021 0.377806 0.000096 0.372253 0.407795 0.387525 0.000104 951.520000 954.930000 952.246233 326.196641 1117.630000 1094.770000 1107.845633 331.426691 7930.850000 7950.300000 7939.908133 600.133666
364 0.298311 0.357913 0.324413 0.000112 0.472479 0.466245 0.470078 0.000054 0.367978 0.401246 0.382679 0.000044 0.296250 0.355973 0.322485 0.000245 0.300371 0.359853 0.326341 0.000265 0.464252 0.456923 0.461036 0.000104 0.480707 0.475567 0.479120 0.000111 0.363451 0.396353 0.377906 0.000096 0.372505 0.406139 0.387452 0.000104 950.790000 957.590000 952.547033 326.085552 1114.940000 1098.400000 1107.971967 321.180285 7934.270000 7944.010000 7939.481000 585.372001
365 0.298272 0.358343 0.324430 0.000111 0.474440 0.467901 0.470197 0.000053 0.368739 0.402166 0.382737 0.000045 0.296959 0.355437 0.322510 0.000246 0.299585 0.361249 0.326351 0.000259 0.464887 0.459471 0.461104 0.000106 0.483993 0.476332 0.479291 0.000108 0.364130 0.397050 0.377947 0.000098 0.373348 0.407282 0.387527 0.000102 949.130000 955.460000 952.700800 324.716083 1117.700000 1094.750000 1107.934567 319.285641 7933.170000 7949.790000 7939.364633 577.780535
366 0.298181 0.358329 0.324386 0.000113 0.472253 0.468442 0.470120 0.000052 0.367810 0.402374 0.382680 0.000046 0.295154 0.357936 0.322542 0.000251 0.301209 0.358721 0.326230 0.000259 0.464251 0.459171 0.461057 0.000105 0.480255 0.477712 0.479184 0.000108 0.362793 0.398430 0.377948 0.000099 0.372827 0.406318 0.387412 0.000104 948.640000 957.640000 952.838433 326.954899 1115.380000 1099.680000 1107.783600 322.472776 7935.980000 7942.680000 7939.377967 576.334273
367 0.298384 0.359121 0.324428 0.000115 0.472793 0.468939 0.470167 0.000053 0.368147 0.403048 0.382724 0.000046 0.297034 0.356635 0.322562 0.000250 0.299733 0.361608 0.326294 0.000259 0.462861 0.461425 0.461159 0.000105 0.482725 0.476454 0.479176 0.000110 0.363365 0.398551 0.378001 0.000099 0.372930 0.407546 0.387447 0.000103 950.050000 959.000000 952.969367 326.074798 1116.650000 1097.360000 1107.749233 318.933072 7933.300000 7943.640000 7939.281400 571.204202
368 0.298021 0.358381 0.324291 0.000115 0.471624 0.466475 0.470229 0.000054 0.367462 0.401619 0.382666 0.000046 0.296882 0.355171 0.322467 0.000251 0.299161 0.361591 0.326114 0.000259 0.463296 0.458094 0.461251 0.000105 0.479952 0.474856 0.479207 0.000110 0.363447 0.396340 0.377981 0.000100 0.371477 0.406897 0.387351 0.000104 950.410000 960.460000 953.187667 329.111894 1114.970000 1097.870000 1107.802133 321.837308 7934.620000 7941.670000 7939.010200 583.283030
369 0.297760 0.358381 0.324188 0.000115 0.472847 0.467407 0.470181 0.000053 0.367795 0.401991 0.382585 0.000046 0.297772 0.357204 0.322474 0.000251 0.297747 0.359558 0.325903 0.000258 0.463156 0.457287 0.461289 0.000104 0.482538 0.477527 0.479073 0.000111 0.363926 0.397237 0.378000 0.000099 0.371663 0.406746 0.387171 0.000103 951.890000 957.460000 953.271700 324.168118 1115.880000 1099.580000 1107.901900 323.518499 7932.230000 7942.960000 7938.826400 582.602240
370 0.298129 0.358110 0.324218 0.000116 0.471596 0.469486 0.470131 0.000054 0.367516 0.402661 0.382583 0.000047 0.297742 0.354000 0.322466 0.000252 0.298515 0.362220 0.325971 0.000263 0.462122 0.461039 0.461152 0.000104 0.481070 0.477934 0.479110 0.000112 0.363494 0.396816 0.377940 0.000100 0.371537 0.408506 0.387227 0.000105 949.780000 960.680000 953.417733 327.497408 1115.670000 1097.300000 1107.938000 326.353063 7934.550000 7942.020000 7938.644267 588.360225
371 0.298196 0.358092 0.324116 0.000113 0.471036 0.467404 0.470049 0.000054 0.367332 0.401817 0.382489 0.000046 0.297486 0.355294 0.322520 0.000248 0.298906 0.360891 0.325711 0.000264 0.463955 0.459022 0.461000 0.000106 0.478117 0.475785 0.479098 0.000111 0.364073 0.396785 0.377912 0.000098 0.370590 0.406848 0.387066 0.000105 950.890000 958.790000 953.507900 329.734934 1117.520000 1097.370000 1107.903867 323.029384 7931.590000 7943.840000 7938.588233 585.711107
372 0.297817 0.358402 0.324215 0.000114 0.470421 0.468124 0.470093 0.000054 0.366859 0.402291 0.382566 0.000046 0.297115 0.354325 0.322739 0.000248 0.298520 0.362478 0.325690 0.000266 0.460666 0.459463 0.461083 0.000105 0.480176 0.476785 0.479103 0.000114 0.362535 0.396381 0.378076 0.000098 0.371182 0.408201 0.387055 0.000106 950.400000 957.270000 953.766167 328.541578 1114.880000 1099.470000 1107.871433 318.895045 7934.720000 7943.260000 7938.362400 583.042807
373 0.297792 0.356816 0.324093 0.000113 0.470781 0.468462 0.470044 0.000054 0.366988 0.401474 0.382474 0.000046 0.297045 0.353865 0.322899 0.000250 0.298538 0.359767 0.325288 0.000264 0.461333 0.459971 0.461062 0.000104 0.480229 0.476953 0.479027 0.000114 0.362760 0.396307 0.378164 0.000099 0.371215 0.406641 0.386784 0.000105 950.820000 960.770000 953.911867 322.818703 1115.570000 1095.440000 1107.859433 317.277189 7933.610000 7943.790000 7938.228700 581.814516
374 0.297737 0.357222 0.324110 0.000114 0.471303 0.469186 0.470036 0.000054 0.367163 0.402008 0.382480 0.000046 0.296957 0.353366 0.323028 0.000252 0.298517 0.361079 0.325191 0.000265 0.463070 0.460031 0.461002 0.000105 0.479536 0.478341 0.479070 0.000113 0.363402 0.396032 0.378218 0.000099 0.370925 0.407984 0.386743 0.000105 950.900000 961.790000 954.028733 324.439342 1115.730000 1099.150000 1107.756600 317.758327 7933.370000 7939.060000 7938.214667 581.486249
375 0.297940 0.358157 0.324075 0.000116 0.471426 0.468111 0.470021 0.000054 0.367334 0.402139 0.382453 0.000047 0.297332 0.357114 0.323078 0.000259 0.298547 0.359200 0.325072 0.000266 0.463304 0.459615 0.460963 0.000106 0.479548 0.476608 0.479079 0.000112 0.363721 0.398114 0.378232 0.000101 0.370948 0.406163 0.386674 0.000106 948.310000 958.060000 954.051233 332.222567 1116.670000 1097.390000 1107.725633 313.923496 7935.020000 7944.550000 7938.223133 581.614396
376 0.298047 0.358293 0.323989 0.000117 0.471365 0.468989 0.470039 0.000053 0.367374 0.402572 0.382409 0.000047 0.296933 0.356801 0.322939 0.000254 0.299162 0.359786 0.325040 0.000269 0.462647 0.460685 0.460981 0.000104 0.480082 0.477293 0.479097 0.000111 0.363218 0.398354 0.378156 0.000100 0.371530 0.406789 0.386663 0.000107 949.080000 958.790000 953.978933 337.878115 1113.940000 1095.920000 1107.826233 321.450621 7936.980000 7945.290000 7938.194833 592.966032
377 0.297577 0.358177 0.323878 0.000115 0.472281 0.467467 0.470040 0.000054 0.367458 0.401893 0.382343 0.000047 0.295789 0.361050 0.322968 0.000256 0.299364 0.355303 0.324789 0.000262 0.463429 0.458746 0.461052 0.000104 0.481133 0.476188 0.479029 0.000109 0.362845 0.400128 0.378201 0.000101 0.372072 0.403657 0.386485 0.000105 952.200000 958.240000 954.113100 337.294181 1112.100000 1097.310000 1107.787800 320.149877 7935.700000 7944.450000 7938.099100 592.292689
378 0.297809 0.358442 0.323942 0.000115 0.471483 0.467314 0.469969 0.000054 0.367279 0.401990 0.382353 0.000047 0.297334 0.356273 0.323023 0.000254 0.298284 0.360610 0.324861 0.000260 0.462719 0.456327 0.461011 0.000105 0.480247 0.478300 0.478927 0.000112 0.363488 0.396295 0.378218 0.000100 0.371070 0.407686 0.386487 0.000105 953.200000 956.130000 954.107900 334.839680 1114.140000 1098.040000 1107.520800 321.164636 7932.660000 7945.830000 7938.371300 599.119821
379 0.297684 0.357773 0.323839 0.000116 0.472087 0.466832 0.469884 0.000055 0.367445 0.401397 0.382257 0.000047 0.297263 0.356838 0.322907 0.000256 0.298104 0.358709 0.324772 0.000258 0.462620 0.458367 0.460967 0.000107 0.481553 0.475297 0.478802 0.000114 0.363406 0.397449 0.378131 0.000101 0.371484 0.405344 0.386384 0.000104 950.540000 960.240000 954.084867 337.150919 1112.740000 1095.680000 1107.427500 327.225652 7936.720000 7944.080000 7938.487633 609.182100
380 0.297455 0.358199 0.323752 0.000115 0.471777 0.467009 0.469838 0.000055 0.367184 0.401723 0.382186 0.000047 0.296379 0.358947 0.322744 0.000253 0.298531 0.357451 0.324761 0.000259 0.463822 0.458789 0.460970 0.000107 0.479731 0.475229 0.478705 0.000113 0.363356 0.398884 0.378034 0.000100 0.371011 0.404562 0.386339 0.000103 953.670000 958.390000 954.004500 331.320664 1114.480000 1099.230000 1107.301500 333.865958 7931.850000 7942.380000 7938.694000 619.729102
381 0.297816 0.358288 0.323846 0.000115 0.471671 0.467291 0.469752 0.000056 0.367358 0.401890 0.382208 0.000047 0.296774 0.357405 0.322877 0.000255 0.298858 0.359172 0.324814 0.000259 0.462982 0.459344 0.460897 0.000107 0.480359 0.475239 0.478608 0.000115 0.363257 0.398181 0.378085 0.000100 0.371458 0.405598 0.386332 0.000103 952.190000 961.720000 954.109900 334.204898 1114.460000 1099.370000 1107.200267 339.220468 7933.350000 7938.910000 7938.689833 633.366084
382 0.298092 0.357691 0.323634 0.000113 0.471258 0.466410 0.469769 0.000055 0.367358 0.401178 0.382088 0.000046 0.296494 0.358081 0.322621 0.000254 0.299689 0.357300 0.324647 0.000259 0.462153 0.458546 0.460925 0.000106 0.480363 0.474275 0.478613 0.000115 0.362758 0.398267 0.377943 0.000101 0.371959 0.404090 0.386233 0.000102 953.240000 960.440000 954.382367 331.174180 1111.030000 1098.180000 1106.964600 340.695722 7935.730000 7941.380000 7938.653033 629.767378
383 0.297900 0.358218 0.323722 0.000112 0.471894 0.467609 0.469820 0.000055 0.367497 0.401975 0.382161 0.000046 0.297568 0.357536 0.322806 0.000249 0.298232 0.358900 0.324637 0.000258 0.462879 0.459181 0.460980 0.000106 0.480908 0.476037 0.478659 0.000114 0.363692 0.398194 0.378076 0.000099 0.371302 0.405755 0.386246 0.000103 951.860000 959.390000 954.373667 326.504946 1112.050000 1095.140000 1106.838967 345.174233 7936.090000 7945.470000 7938.787367 629.347332
384 0.297633 0.357709 0.323785 0.000112 0.470299 0.467558 0.469756 0.000056 0.366699 0.401649 0.382174 0.000047 0.295851 0.356223 0.322795 0.000244 0.299414 0.359194 0.324775 0.000261 0.461499 0.457240 0.460909 0.000106 0.479098 0.477877 0.478602 0.000116 0.362110 0.396630 0.378041 0.000098 0.371288 0.406667 0.386306 0.000105 952.700000 959.570000 954.616667 327.713515 1113.580000 1099.730000 1106.770400 340.495212 7933.720000 7940.700000 7938.612933 630.509334
385 0.297727 0.357544 0.323837 0.000112 0.470688 0.467934 0.469817 0.000054 0.366911 0.401700 0.382229 0.000046 0.296359 0.355375 0.323044 0.000250 0.299094 0.359714 0.324630 0.000263 0.461432 0.460325 0.460865 0.000105 0.479944 0.475543 0.478768 0.000113 0.362388 0.397355 0.378172 0.000099 0.371434 0.406045 0.386285 0.000105 950.510000 962.150000 954.936033 330.543298 1114.910000 1099.880000 1106.591133 336.044939 7934.580000 7937.970000 7938.472833 625.730164
386 0.297994 0.357723 0.323779 0.000111 0.471613 0.468790 0.469789 0.000054 0.367442 0.402150 0.382183 0.000045 0.298670 0.354139 0.323082 0.000250 0.297319 0.361307 0.324475 0.000263 0.461852 0.461387 0.460839 0.000104 0.481373 0.476193 0.478739 0.000113 0.363943 0.397038 0.378185 0.000099 0.370940 0.407261 0.386181 0.000104 952.080000 961.780000 954.979267 333.312382 1112.410000 1098.790000 1106.646633 332.550444 7935.510000 7939.430000 7938.374100 619.139313
387 0.297782 0.358089 0.323849 0.000113 0.471021 0.466828 0.469825 0.000053 0.367078 0.401585 0.382240 0.000046 0.298337 0.356002 0.323059 0.000253 0.297226 0.360176 0.324640 0.000267 0.461814 0.458989 0.460837 0.000105 0.480229 0.474668 0.478813 0.000112 0.363728 0.397197 0.378170 0.000100 0.370427 0.405973 0.386309 0.000106 953.240000 962.490000 955.100800 331.474795 1115.560000 1099.190000 1106.690933 327.106985 7931.200000 7938.320000 7938.208267 616.912891
388 0.297900 0.357588 0.323931 0.000113 0.472167 0.467557 0.469763 0.000055 0.367607 0.401576 0.382264 0.000046 0.298737 0.356133 0.323383 0.000253 0.297063 0.359042 0.324479 0.000265 0.461917 0.460275 0.460740 0.000108 0.482417 0.474840 0.478785 0.000114 0.364009 0.397790 0.378326 0.000100 0.371205 0.405361 0.386201 0.000105 953.630000 961.190000 955.214567 331.733142 1112.910000 1099.010000 1106.649867 323.314385 7933.460000 7939.800000 7938.135567 615.961794
389 0.297386 0.357566 0.324044 0.000116 0.471092 0.466564 0.469783 0.000055 0.366868 0.401165 0.382339 0.000047 0.297912 0.358849 0.323521 0.000256 0.296860 0.356283 0.324566 0.000271 0.461860 0.458145 0.460758 0.000107 0.480324 0.474983 0.478807 0.000113 0.363491 0.398568 0.378416 0.000102 0.370246 0.403763 0.386263 0.000107 951.790000 963.030000 955.304733 338.801313 1113.250000 1095.410000 1106.535667 323.000437 7934.960000 7941.560000 7938.159600 623.162262
390 0.297192 0.358262 0.323849 0.000119 0.470488 0.466988 0.469875 0.000055 0.366511 0.401752 0.382259 0.000048 0.297446 0.355902 0.323341 0.000258 0.296939 0.360622 0.324356 0.000272 0.461146 0.457671 0.460880 0.000109 0.479831 0.476304 0.478870 0.000112 0.362926 0.396610 0.378357 0.000102 0.370096 0.406895 0.386162 0.000108 951.640000 962.380000 955.657600 338.848561 1114.900000 1097.920000 1106.477800 323.685752 7933.460000 7939.700000 7937.864600 632.369100
391 0.297434 0.357884 0.323719 0.000117 0.471903 0.467241 0.469937 0.000056 0.367222 0.401627 0.382206 0.000047 0.296904 0.357397 0.323139 0.000254 0.297964 0.358371 0.324300 0.000271 0.462648 0.458407 0.460900 0.000109 0.481157 0.476075 0.478974 0.000112 0.363202 0.397801 0.378243 0.000101 0.371241 0.405453 0.386169 0.000108 952.640000 961.780000 955.795700 339.553794 1115.140000 1098.250000 1106.492267 324.393533 7932.220000 7939.970000 7937.712033 624.470487
392 0.296910 0.358429 0.323496 0.000117 0.471049 0.468341 0.469943 0.000055 0.366566 0.402394 0.382075 0.000047 0.298452 0.356431 0.322995 0.000254 0.295368 0.360428 0.323996 0.000266 0.462065 0.459042 0.460974 0.000108 0.480034 0.477640 0.478912 0.000111 0.363897 0.397475 0.378187 0.000101 0.369234 0.407313 0.385962 0.000105 948.730000 960.640000 955.824633 347.206937 1116.890000 1093.100000 1106.542400 329.827975 7934.380000 7946.260000 7937.632967 628.486223
393 0.297403 0.358276 0.323321 0.000114 0.471375 0.467657 0.470041 0.000053 0.366992 0.402028 0.382009 0.000046 0.297445 0.354902 0.322782 0.000247 0.297362 0.361649 0.323859 0.000264 0.462224 0.460038 0.461013 0.000107 0.480526 0.475276 0.479069 0.000108 0.363357 0.396957 0.378075 0.000099 0.370628 0.407100 0.385943 0.000104 953.060000 963.080000 955.983933 350.477336 1116.700000 1095.230000 1106.584500 331.771314 7930.240000 7941.690000 7937.431567 632.187869
394 0.297218 0.357382 0.323250 0.000113 0.471824 0.467868 0.469959 0.000053 0.367060 0.401576 0.381934 0.000046 0.296772 0.356964 0.322582 0.000247 0.297663 0.357799 0.323918 0.000263 0.461598 0.460144 0.460951 0.000106 0.482050 0.475592 0.478966 0.000108 0.362703 0.398236 0.377929 0.000098 0.371418 0.404916 0.385938 0.000104 953.670000 959.890000 956.027300 352.646295 1114.250000 1095.680000 1106.598267 338.738850 7932.080000 7944.430000 7937.374433 634.994563
395 0.297033 0.357797 0.323257 0.000115 0.470901 0.468286 0.469931 0.000054 0.366580 0.401992 0.381927 0.000047 0.296650 0.357360 0.322596 0.000253 0.297416 0.358233 0.323919 0.000267 0.460638 0.459182 0.460876 0.000106 0.481163 0.477390 0.478986 0.000109 0.362245 0.398089 0.377908 0.000100 0.370915 0.405896 0.385946 0.000106 951.660000 963.610000 956.103700 353.611635 1112.830000 1094.140000 1106.678567 342.045186 7935.510000 7942.250000 7937.217733 633.721064
396 0.297014 0.357830 0.323143 0.000115 0.471497 0.468652 0.469880 0.000053 0.366807 0.402159 0.381838 0.000047 0.297097 0.354539 0.322436 0.000253 0.296932 0.361120 0.323850 0.000267 0.462853 0.459926 0.460905 0.000105 0.480142 0.477378 0.478856 0.000107 0.363399 0.396694 0.377824 0.000101 0.370216 0.407623 0.385853 0.000106 952.280000 960.040000 955.987333 352.351867 1114.110000 1095.260000 1106.581600 341.753508 7933.610000 7944.700000 7937.431067 634.695188
397 0.296659 0.357045 0.323082 0.000113 0.472667 0.468018 0.469825 0.000053 0.367062 0.401434 0.381779 0.000046 0.296012 0.353642 0.322441 0.000250 0.297307 0.360448 0.323724 0.000263 0.461933 0.459010 0.460886 0.000104 0.483402 0.477026 0.478764 0.000110 0.362380 0.395789 0.377819 0.000100 0.371745 0.407079 0.385740 0.000105 952.600000 963.040000 955.828033 354.404433 1113.430000 1097.340000 1106.574333 343.128402 7933.970000 7939.620000 7937.597633 638.437791
398 0.296753 0.356590 0.323107 0.000112 0.471819 0.468071 0.469838 0.000054 0.366779 0.401183 0.381799 0.000046 0.297610 0.354224 0.322549 0.000252 0.295897 0.358957 0.323665 0.000266 0.462242 0.459290 0.460814 0.000104 0.481395 0.476852 0.478862 0.000110 0.363463 0.396250 0.377855 0.000100 0.370096 0.406115 0.385744 0.000106 954.330000 959.590000 955.684933 351.983237 1111.800000 1097.550000 1106.547667 346.533861 7933.870000 7942.860000 7937.767400 638.355644
399 0.296929 0.357128 0.323108 0.000113 0.471597 0.468237 0.469844 0.000053 0.366796 0.401572 0.381803 0.000046 0.296601 0.351772 0.322455 0.000255 0.297257 0.362485 0.323761 0.000270 0.463146 0.460560 0.460879 0.000103 0.480047 0.475914 0.478810 0.000110 0.363219 0.395287 0.377825 0.000101 0.370373 0.407856 0.385781 0.000107 950.990000 958.650000 955.734100 354.076859 1116.190000 1097.020000 1106.330300 343.738383 7932.820000 7944.330000 7937.935600 639.741029
400 0.296510 0.356672 0.323058 0.000113 0.471461 0.468296 0.469825 0.000054 0.366490 0.401321 0.381765 0.000045 0.297303 0.354299 0.322533 0.000255 0.295716 0.359045 0.323583 0.000268 0.462998 0.459298 0.460807 0.000105 0.479924 0.477293 0.478844 0.000110 0.363581 0.396299 0.377843 0.000102 0.369399 0.406344 0.385687 0.000106 951.420000 959.250000 955.600700 348.424526 1113.300000 1096.380000 1106.117933 341.372718 7935.280000 7944.370000 7938.281367 629.656040
401 0.295856 0.356814 0.322964 0.000115 0.471570 0.468327 0.469855 0.000054 0.366142 0.401419 0.381720 0.000046 0.295260 0.352703 0.322396 0.000263 0.296452 0.360925 0.323531 0.000270 0.462589 0.459915 0.460831 0.000105 0.480550 0.476739 0.478880 0.000110 0.362192 0.395588 0.377770 0.000104 0.370091 0.407250 0.385670 0.000106 950.830000 961.820000 955.512000 350.313018 1114.560000 1093.830000 1106.102767 341.764371 7934.610000 7944.350000 7938.385233 622.982282
402 0.296297 0.356523 0.322925 0.000117 0.472732 0.467001 0.469846 0.000053 0.366871 0.400714 0.381693 0.000046 0.296214 0.354250 0.322390 0.000270 0.296379 0.358796 0.323459 0.000268 0.464780 0.458280 0.460753 0.000104 0.480683 0.475722 0.478939 0.000108 0.363640 0.395862 0.377735 0.000106 0.370101 0.405567 0.385651 0.000105 950.540000 962.390000 955.533200 350.728773 1111.990000 1096.360000 1106.063200 339.248769 7937.470000 7941.250000 7938.403600 618.250304
403 0.295982 0.356148 0.322803 0.000117 0.472596 0.468924 0.469937 0.000054 0.366627 0.401259 0.381657 0.000047 0.295771 0.352560 0.322106 0.000267 0.296193 0.359737 0.323500 0.000265 0.464213 0.460344 0.460877 0.000105 0.480978 0.477504 0.478997 0.000110 0.363148 0.395674 0.377614 0.000105 0.370107 0.406844 0.385699 0.000104 952.520000 959.080000 955.700967 352.231377 1111.660000 1094.800000 1105.956733 339.213450 7935.820000 7946.120000 7938.342300 611.734504
404 0.295763 0.357066 0.322779 0.000117 0.471341 0.467447 0.470023 0.000054 0.365994 0.401218 0.381676 0.000047 0.293916 0.355377 0.321997 0.000266 0.297611 0.358754 0.323561 0.000262 0.462596 0.460187 0.461000 0.000103 0.480087 0.474706 0.479046 0.000109 0.361388 0.397301 0.377598 0.000105 0.370601 0.405135 0.385755 0.000105 952.760000 962.180000 955.703767 351.846361 1112.680000 1095.080000 1105.782533 335.053892 7934.560000 7942.740000 7938.513700 608.384607
405 0.296114 0.356739 0.322644 0.000116 0.472899 0.467531 0.470032 0.000053 0.366828 0.401056 0.381599 0.000047 0.295155 0.357016 0.321718 0.000265 0.297073 0.356463 0.323569 0.000264 0.463798 0.456820 0.460969 0.000104 0.482000 0.478243 0.479095 0.000108 0.362612 0.396937 0.377418 0.000105 0.371044 0.405175 0.385780 0.000105 949.040000 963.340000 955.891633 351.105409 1111.120000 1090.660000 1105.781967 326.174693 7939.840000 7946.000000 7938.326400 608.964710
406 0.295639 0.357054 0.322568 0.000117 0.472101 0.467942 0.470072 0.000054 0.366224 0.401409 0.381569 0.000047 0.295429 0.354149 0.321562 0.000264 0.295849 0.359958 0.323573 0.000262 0.463087 0.459815 0.460964 0.000107 0.481114 0.476068 0.479179 0.000109 0.362492 0.396415 0.377323 0.000105 0.369955 0.406402 0.385816 0.000104 951.910000 960.260000 955.979667 348.008849 1112.030000 1100.150000 1105.496300 325.331638 7936.060000 7939.590000 7938.524033 612.585467
407 0.295398 0.356224 0.322467 0.000118 0.471302 0.467547 0.470046 0.000054 0.365760 0.400753 0.381498 0.000048 0.295344 0.355192 0.321354 0.000264 0.295452 0.357257 0.323580 0.000263 0.463469 0.458068 0.461011 0.000104 0.479136 0.477027 0.479080 0.000109 0.362594 0.396342 0.377217 0.000105 0.368926 0.405165 0.385780 0.000104 953.270000 959.910000 956.126000 346.131280 1112.680000 1099.580000 1105.617533 324.100785 7934.050000 7940.510000 7938.256467 615.120238
408 0.295376 0.357771 0.322331 0.000121 0.472401 0.467926 0.470039 0.000053 0.366186 0.401833 0.381414 0.000048 0.293379 0.355252 0.321173 0.000268 0.297372 0.360290 0.323489 0.000268 0.463629 0.459661 0.461010 0.000102 0.481174 0.476190 0.479067 0.000109 0.361479 0.397016 0.377108 0.000105 0.370893 0.406650 0.385720 0.000106 949.420000 963.040000 956.176767 348.826189 1111.270000 1095.710000 1105.524600 321.977420 7939.310000 7941.250000 7938.298633 621.915477
409 0.296073 0.356861 0.322150 0.000119 0.472056 0.468221 0.470115 0.000053 0.366466 0.401405 0.381336 0.000048 0.294743 0.355538 0.320961 0.000261 0.297403 0.358184 0.323340 0.000268 0.463682 0.460966 0.461060 0.000104 0.480429 0.475476 0.479170 0.000108 0.362319 0.397709 0.377001 0.000104 0.370613 0.405100 0.385672 0.000107 951.870000 961.120000 956.268267 349.193010 1113.220000 1095.740000 1105.395267 321.214097 7934.910000 7943.140000 7938.336467 621.568899
410 0.295451 0.356325 0.321993 0.000119 0.471325 0.467006 0.470091 0.000053 0.365800 0.400597 0.381233 0.000047 0.293657 0.352771 0.320856 0.000261 0.297244 0.359879 0.323131 0.000271 0.462260 0.459374 0.461084 0.000104 0.480390 0.474638 0.479099 0.000108 0.361098 0.395412 0.376947 0.000103 0.370503 0.405782 0.385518 0.000107 954.030000 962.340000 956.055900 344.135753 1111.820000 1096.070000 1105.425767 325.871674 7934.150000 7941.590000 7938.518333 620.609603
411 0.294908 0.356562 0.321817 0.000119 0.470699 0.466622 0.470128 0.000053 0.365224 0.400586 0.381141 0.000047 0.292468 0.355341 0.320818 0.000262 0.297348 0.357782 0.322815 0.000264 0.461878 0.458174 0.461164 0.000104 0.479519 0.475070 0.479092 0.000109 0.360232 0.396474 0.376957 0.000102 0.370216 0.404697 0.385326 0.000104 950.710000 961.240000 955.755733 343.182710 1113.880000 1093.560000 1105.547200 326.702626 7935.410000 7945.200000 7938.697067 616.942440
412 0.294581 0.356027 0.321695 0.000118 0.471757 0.466567 0.470180 0.000052 0.365451 0.400243 0.381089 0.000048 0.292392 0.354018 0.320643 0.000261 0.296770 0.358037 0.322747 0.000263 0.462579 0.457888 0.461204 0.000102 0.480934 0.475247 0.479157 0.000107 0.360467 0.395566 0.376867 0.000103 0.370436 0.404921 0.385311 0.000105 951.980000 960.090000 955.701133 348.048632 1113.570000 1098.160000 1105.549533 326.197672 7934.450000 7941.750000 7938.749333 615.283439
413 0.294899 0.357458 0.321722 0.000117 0.471752 0.467699 0.470119 0.000053 0.365641 0.401554 0.381080 0.000047 0.292293 0.355642 0.320669 0.000258 0.297506 0.359273 0.322774 0.000261 0.462602 0.458563 0.461093 0.000103 0.480902 0.476836 0.479144 0.000109 0.360416 0.396810 0.376839 0.000102 0.370865 0.406298 0.385322 0.000105 952.020000 965.530000 955.589967 342.173050 1113.070000 1090.760000 1105.497433 329.868269 7934.910000 7943.710000 7938.912600 612.172200
414 0.295252 0.356281 0.321574 0.000117 0.471901 0.467591 0.470202 0.000052 0.365912 0.400805 0.381025 0.000047 0.295025 0.357319 0.320405 0.000259 0.295479 0.355243 0.322742 0.000257 0.462397 0.458006 0.461235 0.000101 0.481404 0.477177 0.479170 0.000108 0.361974 0.397593 0.376737 0.000102 0.369849 0.404017 0.385313 0.000104 948.950000 966.330000 955.387000 343.714783 1110.120000 1094.060000 1105.388933 334.267440 7940.930000 7939.610000 7939.224067 613.009033
415 0.294727 0.355536 0.321545 0.000118 0.470674 0.468068 0.470050 0.000052 0.365106 0.400549 0.380947 0.000047 0.294087 0.352463 0.320344 0.000260 0.295366 0.358609 0.322746 0.000261 0.460097 0.458304 0.461078 0.000103 0.481252 0.477833 0.479022 0.000108 0.360491 0.394799 0.376638 0.000103 0.369720 0.406299 0.385256 0.000104 949.790000 961.820000 955.307833 340.951978 1111.310000 1097.330000 1105.218400 341.484152 7938.900000 7940.850000 7939.473767 615.988295
416 0.294603 0.355026 0.321389 0.000119 0.472287 0.468375 0.470109 0.000053 0.365677 0.400365 0.380877 0.000048 0.292390 0.355416 0.320186 0.000266 0.296817 0.354635 0.322591 0.000257 0.463712 0.459953 0.461178 0.000102 0.480862 0.476797 0.479041 0.000108 0.360919 0.397230 0.376583 0.000105 0.370435 0.403500 0.385171 0.000104 949.680000 959.680000 955.042067 343.026277 1115.400000 1095.240000 1105.057900 349.039255 7934.920000 7945.080000 7939.900033 637.561994
417 0.294759 0.355876 0.321213 0.000118 0.472307 0.468647 0.470067 0.000053 0.365778 0.400985 0.380755 0.000047 0.293249 0.354746 0.319872 0.000266 0.296270 0.357007 0.322554 0.000252 0.463126 0.458943 0.460969 0.000102 0.481488 0.478351 0.479165 0.000107 0.361200 0.396425 0.376311 0.000104 0.370357 0.405544 0.385198 0.000101 948.740000 962.370000 954.771733 333.134851 1113.310000 1091.570000 1104.802433 356.185575 7937.950000 7946.060000 7940.425833 643.034997
418 0.294926 0.355864 0.321176 0.000114 0.472326 0.467551 0.470114 0.000053 0.365886 0.400539 0.380751 0.000046 0.292150 0.353921 0.319682 0.000263 0.297702 0.357806 0.322670 0.000249 0.463381 0.458320 0.460996 0.000103 0.481271 0.476783 0.479232 0.000108 0.360643 0.395681 0.376208 0.000103 0.371129 0.405396 0.385295 0.000101 950.840000 962.990000 954.721767 327.350316 1111.090000 1095.800000 1105.064200 353.374383 7938.070000 7941.210000 7940.214033 636.252933
419 0.294792 0.355846 0.321035 0.000114 0.471133 0.468191 0.470124 0.000053 0.365329 0.400784 0.380671 0.000046 0.292655 0.353682 0.319423 0.000261 0.296930 0.358011 0.322648 0.000251 0.462788 0.459426 0.461042 0.000103 0.479478 0.476955 0.479207 0.000107 0.360708 0.395980 0.376070 0.000104 0.369949 0.405589 0.385272 0.000101 947.300000 959.980000 954.528500 332.902313 1111.800000 1094.900000 1105.036833 356.017532 7940.900000 7945.120000 7940.434667 649.007723
420 0.294864 0.355147 0.321097 0.000116 0.470222 0.466732 0.470095 0.000052 0.365008 0.399781 0.380696 0.000046 0.293746 0.352478 0.319280 0.000264 0.295983 0.357815 0.322914 0.000253 0.461906 0.457333 0.460924 0.000103 0.478539 0.476130 0.479267 0.000108 0.361010 0.394420 0.375938 0.000103 0.369006 0.405141 0.385455 0.000102 949.190000 960.460000 954.340067 336.978845 1112.130000 1096.420000 1104.972667 361.810677 7938.680000 7943.120000 7940.687267 661.297519
421 0.294923 0.355170 0.321079 0.000115 0.472494 0.467558 0.470165 0.000053 0.365951 0.400125 0.380714 0.000046 0.293414 0.354617 0.319161 0.000262 0.296431 0.355723 0.322998 0.000257 0.462339 0.457959 0.460933 0.000104 0.482647 0.477158 0.479397 0.000107 0.360984 0.395954 0.375870 0.000102 0.370918 0.404297 0.385557 0.000103 949.680000 960.700000 954.173633 341.868890 1111.810000 1098.330000 1105.139933 364.051402 7938.510000 7940.970000 7940.686433 677.161159
422 0.294611 0.354336 0.321091 0.000115 0.472080 0.468394 0.470053 0.000052 0.365598 0.399959 0.380676 0.000046 0.293694 0.353728 0.319080 0.000260 0.295527 0.354943 0.323103 0.000261 0.462638 0.460226 0.460834 0.000103 0.481521 0.476563 0.479273 0.000109 0.361272 0.396327 0.375781 0.000102 0.369925 0.403591 0.385571 0.000105 947.850000 959.460000 953.933767 343.262066 1110.130000 1095.920000 1104.790533 366.622656 7942.020000 7944.620000 7941.275700 682.737310
423 0.294687 0.355168 0.320999 0.000116 0.472242 0.466414 0.470068 0.000053 0.365709 0.399666 0.380626 0.000047 0.292795 0.352683 0.319082 0.000258 0.296579 0.357652 0.322915 0.000262 0.463026 0.456585 0.460766 0.000104 0.481457 0.476242 0.479370 0.000108 0.360887 0.394244 0.375755 0.000102 0.370530 0.405088 0.385497 0.000107 951.100000 958.830000 953.667533 345.855525 1112.010000 1096.820000 1104.780733 370.673282 7936.890000 7944.350000 7941.551733 687.700060
424 0.294726 0.354791 0.320940 0.000115 0.471570 0.469402 0.469971 0.000052 0.365464 0.400635 0.380553 0.000047 0.293823 0.352565 0.319156 0.000255 0.295629 0.357017 0.322725 0.000264 0.463133 0.458904 0.460654 0.000104 0.480008 0.479899 0.479288 0.000108 0.361547 0.395101 0.375755 0.000101 0.369381 0.406169 0.385350 0.000108 947.820000 959.120000 953.340767 343.846551 1109.960000 1095.260000 1104.792900 367.766338 7942.220000 7945.620000 7941.866333 680.111833
425 0.294959 0.354044 0.320915 0.000116 0.472351 0.468408 0.469957 0.000054 0.365916 0.399790 0.380531 0.000047 0.294741 0.352159 0.319299 0.000258 0.295177 0.355929 0.322530 0.000267 0.464486 0.458683 0.460694 0.000104 0.480215 0.478134 0.479219 0.000110 0.362639 0.394768 0.375857 0.000101 0.369192 0.404811 0.385206 0.000110 949.010000 960.030000 953.117400 346.316124 1109.820000 1090.590000 1104.917900 372.865539 7941.170000 7949.380000 7941.964700 680.695385
426 0.294469 0.354215 0.320905 0.000117 0.471111 0.466806 0.469871 0.000054 0.365126 0.399251 0.380491 0.000047 0.291837 0.351793 0.319242 0.000262 0.297101 0.356636 0.322567 0.000269 0.462007 0.458046 0.460655 0.000104 0.480214 0.475566 0.479087 0.000110 0.359905 0.394294 0.375808 0.000103 0.370346 0.404208 0.385175 0.000109 950.320000 958.500000 953.237933 343.154290 1112.330000 1091.890000 1104.903300 373.841724 7937.350000 7949.610000 7941.858767 673.424886
427 0.294463 0.354477 0.320710 0.000116 0.471846 0.468338 0.469914 0.000054 0.365416 0.400021 0.380392 0.000047 0.292227 0.352343 0.319089 0.000257 0.296700 0.356610 0.322330 0.000265 0.462549 0.460595 0.460682 0.000104 0.481143 0.476081 0.479147 0.000110 0.360356 0.395644 0.375726 0.000102 0.370477 0.404399 0.385057 0.000108 952.710000 958.150000 953.074467 338.354619 1109.530000 1096.100000 1104.836033 368.511025 7937.760000 7945.750000 7942.089500 655.678987
428 0.294232 0.354448 0.320706 0.000116 0.471785 0.468048 0.469943 0.000053 0.365253 0.399888 0.380401 0.000047 0.292112 0.352376 0.319031 0.000257 0.296353 0.356519 0.322381 0.000262 0.463289 0.459057 0.460697 0.000104 0.480281 0.477039 0.479189 0.000109 0.360583 0.395049 0.375697 0.000101 0.369924 0.404727 0.385105 0.000106 949.030000 961.100000 953.124167 341.065237 1112.190000 1094.160000 1104.803100 357.998287 7938.780000 7944.740000 7942.072733 643.894259
429 0.294411 0.355327 0.320769 0.000117 0.472093 0.468152 0.469966 0.000053 0.365484 0.400457 0.380448 0.000047 0.292408 0.352795 0.319287 0.000262 0.296413 0.357858 0.322252 0.000261 0.463678 0.457851 0.460673 0.000103 0.480509 0.478453 0.479259 0.000110 0.360916 0.394818 0.375841 0.000102 0.370052 0.406096 0.385055 0.000106 951.100000 958.850000 953.284600 343.535550 1110.120000 1092.180000 1104.600233 357.453779 7938.780000 7948.970000 7942.115167 639.055546
430 0.294865 0.354645 0.320711 0.000116 0.471373 0.467105 0.470011 0.000053 0.365468 0.399629 0.380431 0.000047 0.292452 0.353896 0.319177 0.000258 0.297279 0.355394 0.322244 0.000260 0.462895 0.457100 0.460708 0.000103 0.479852 0.477110 0.479313 0.000107 0.360629 0.395178 0.375789 0.000102 0.370308 0.404080 0.385072 0.000105 949.470000 961.070000 953.355367 345.364120 1111.490000 1094.210000 1104.390700 356.505323 7939.040000 7944.720000 7942.253933 640.557519
431 0.293612 0.353909 0.320555 0.000115 0.472236 0.469482 0.470012 0.000053 0.365062 0.400138 0.380338 0.000047 0.292333 0.350829 0.319114 0.000259 0.294891 0.356990 0.321996 0.000258 0.462340 0.460273 0.460734 0.000103 0.482131 0.478690 0.479289 0.000109 0.360336 0.394606 0.375762 0.000103 0.369787 0.405670 0.384914 0.000104 950.650000 956.050000 953.478633 348.078415 1111.420000 1097.400000 1104.192933 355.477935 7937.930000 7946.550000 7942.328433 647.765730
432 0.294095 0.354202 0.320602 0.000115 0.471724 0.467088 0.469951 0.000052 0.365146 0.399356 0.380342 0.000046 0.290408 0.351775 0.319073 0.000259 0.297782 0.356630 0.322131 0.000257 0.462322 0.458273 0.460640 0.000103 0.481126 0.475902 0.479263 0.000107 0.359173 0.394374 0.375700 0.000102 0.371119 0.404339 0.384984 0.000102 952.440000 957.380000 953.650467 345.197978 1110.780000 1094.960000 1103.945967 352.322986 7936.780000 7947.660000 7942.403567 649.960814
433 0.294390 0.355440 0.320578 0.000117 0.470970 0.468216 0.469896 0.000053 0.365022 0.400550 0.380305 0.000047 0.292109 0.354613 0.319063 0.000262 0.296672 0.356267 0.322092 0.000261 0.461292 0.458816 0.460574 0.000105 0.480647 0.477615 0.479218 0.000106 0.359782 0.396294 0.375668 0.000104 0.370262 0.404806 0.384942 0.000104 951.960000 965.640000 954.022333 344.433095 1111.920000 1097.910000 1103.707133 350.077309 7936.120000 7936.450000 7942.270533 653.651190
434 0.294070 0.354830 0.320434 0.000117 0.471611 0.466907 0.469871 0.000052 0.365086 0.399661 0.380209 0.000047 0.292280 0.354148 0.318845 0.000265 0.295859 0.355512 0.322023 0.000259 0.460980 0.456387 0.460554 0.000103 0.482241 0.477427 0.479187 0.000106 0.359760 0.395043 0.375529 0.000104 0.370412 0.404278 0.384888 0.000103 950.390000 958.370000 954.144500 345.604923 1108.790000 1093.950000 1103.828667 348.412013 7940.820000 7947.680000 7942.026833 657.944528
435 0.293810 0.354812 0.320462 0.000117 0.471968 0.468138 0.469901 0.000053 0.365073 0.400142 0.380238 0.000047 0.290780 0.353243 0.318675 0.000267 0.296840 0.356380 0.322249 0.000263 0.462481 0.457838 0.460654 0.000104 0.481455 0.478437 0.479149 0.000107 0.359460 0.395081 0.375467 0.000106 0.370686 0.405203 0.385009 0.000104 948.950000 958.620000 954.555767 348.985301 1109.120000 1092.580000 1103.410333 346.490873 7941.930000 7948.800000 7942.033900 669.069669
436 0.293858 0.354504 0.320307 0.000117 0.472156 0.468168 0.469846 0.000052 0.365177 0.399970 0.380123 0.000047 0.292720 0.350831 0.318337 0.000266 0.294997 0.358177 0.322276 0.000263 0.463820 0.459625 0.460601 0.000104 0.480492 0.476710 0.479091 0.000106 0.361160 0.394349 0.375243 0.000106 0.369195 0.405590 0.385002 0.000104 948.640000 956.350000 954.511700 353.146997 1108.140000 1092.730000 1103.301033 348.756860 7943.220000 7950.920000 7942.187267 674.565295
437 0.294080 0.354386 0.320189 0.000117 0.472324 0.466184 0.469869 0.000052 0.365377 0.399105 0.380061 0.000047 0.291052 0.353689 0.318083 0.000265 0.297107 0.355082 0.322295 0.000265 0.463115 0.456622 0.460682 0.000103 0.481532 0.475745 0.479057 0.000106 0.359877 0.394862 0.375123 0.000104 0.370877 0.403347 0.385000 0.000105 949.380000 959.340000 954.697267 350.067451 1110.910000 1091.940000 1103.179333 344.059043 7939.710000 7948.720000 7942.123400 663.203960
438 0.293702 0.354614 0.320064 0.000116 0.470683 0.467095 0.469758 0.000054 0.364495 0.399607 0.379941 0.000047 0.292909 0.353364 0.317889 0.000261 0.294496 0.355865 0.322238 0.000263 0.461345 0.459871 0.460591 0.000106 0.480021 0.474319 0.478926 0.000109 0.360284 0.395967 0.374970 0.000103 0.368706 0.403246 0.384913 0.000105 951.190000 960.880000 955.039533 345.534928 1107.360000 1091.410000 1103.149933 340.052471 7941.450000 7947.710000 7941.810533 638.890190
439 0.293931 0.355159 0.320124 0.000117 0.471952 0.467464 0.469804 0.000053 0.365140 0.400081 0.379996 0.000047 0.292083 0.352609 0.317925 0.000261 0.295780 0.357709 0.322323 0.000267 0.462152 0.459155 0.460598 0.000105 0.481752 0.475773 0.479011 0.000108 0.360110 0.395228 0.374994 0.000102 0.370169 0.404935 0.384998 0.000107 947.580000 958.260000 955.385967 348.358185 1104.860000 1089.560000 1102.972633 337.344896 7947.560000 7952.180000 7941.641400 626.238837
440 0.294154 0.354274 0.320045 0.000118 0.471666 0.468449 0.469801 0.000053 0.365159 0.399944 0.379948 0.000047 0.293021 0.348685 0.317765 0.000260 0.295286 0.359863 0.322326 0.000268 0.462418 0.459261 0.460646 0.000104 0.480914 0.477636 0.478957 0.000109 0.360780 0.392915 0.374917 0.000102 0.369537 0.406972 0.384978 0.000106 950.030000 962.980000 955.454000 345.698154 1106.950000 1092.140000 1102.818667 334.013648 7943.020000 7944.880000 7941.727333 612.371056
441 0.293170 0.355050 0.319884 0.000118 0.471857 0.467510 0.469793 0.000053 0.364645 0.400034 0.379847 0.000047 0.291639 0.355117 0.317544 0.000259 0.294701 0.354984 0.322224 0.000265 0.464013 0.458914 0.460696 0.000102 0.479702 0.476106 0.478890 0.000108 0.360589 0.396635 0.374804 0.000101 0.368702 0.403433 0.384890 0.000106 948.630000 962.480000 955.366467 343.259723 1106.420000 1090.260000 1102.480967 334.465964 7944.950000 7947.260000 7942.152567 602.316453
442 0.293827 0.354356 0.319770 0.000117 0.471079 0.468467 0.469789 0.000053 0.364728 0.400000 0.379778 0.000047 0.292429 0.354754 0.317396 0.000258 0.295224 0.353957 0.322145 0.000267 0.462453 0.458833 0.460649 0.000103 0.479706 0.478101 0.478930 0.000108 0.360439 0.396385 0.374697 0.000100 0.369017 0.403615 0.384859 0.000106 947.460000 964.630000 955.156000 343.918128 1109.150000 1090.290000 1102.115200 326.739751 7943.390000 7945.080000 7942.728800 591.565302
443 0.293529 0.353963 0.319726 0.000114 0.472882 0.466823 0.469814 0.000053 0.365270 0.399107 0.379761 0.000046 0.291672 0.351422 0.317474 0.000251 0.295386 0.356505 0.321977 0.000265 0.464288 0.456312 0.460692 0.000104 0.481476 0.477334 0.478935 0.000108 0.360718 0.393378 0.374762 0.000099 0.369822 0.404837 0.384760 0.000105 952.110000 959.530000 954.979100 339.898376 1108.420000 1089.920000 1101.716967 332.259300 7939.470000 7950.550000 7943.303933 587.180545
444 0.293105 0.354102 0.319780 0.000117 0.472457 0.467707 0.469793 0.000053 0.364846 0.399544 0.379785 0.000047 0.291810 0.350904 0.317611 0.000254 0.294400 0.357301 0.321949 0.000263 0.463916 0.459018 0.460793 0.000103 0.480999 0.476396 0.478792 0.000108 0.360652 0.394149 0.374884 0.000100 0.369039 0.404939 0.384686 0.000104 950.680000 962.580000 954.761500 338.566504 1107.710000 1090.310000 1101.520967 334.504216 7941.610000 7947.110000 7943.717533 593.424630
445 0.293610 0.354176 0.319721 0.000117 0.471546 0.467990 0.469779 0.000053 0.364784 0.399702 0.379744 0.000047 0.292175 0.351920 0.317684 0.000255 0.295045 0.356432 0.321757 0.000268 0.463114 0.458836 0.460740 0.000104 0.479977 0.477144 0.478818 0.000108 0.360550 0.394687 0.374906 0.000101 0.369018 0.404717 0.384582 0.000106 951.170000 962.890000 954.483333 335.838686 1109.070000 1091.590000 1101.354533 335.235765 7939.760000 7945.520000 7944.162133 594.290328
446 0.293224 0.353618 0.319668 0.000116 0.471899 0.467243 0.469748 0.000054 0.364694 0.399068 0.379700 0.000046 0.292516 0.351161 0.317698 0.000252 0.293933 0.356075 0.321639 0.000271 0.463153 0.458084 0.460729 0.000104 0.480644 0.476402 0.478766 0.000110 0.360771 0.393930 0.374910 0.000099 0.368617 0.404206 0.384490 0.000108 951.420000 961.380000 954.353700 331.848109 1109.540000 1094.820000 1101.356033 330.294007 7939.040000 7943.800000 7944.290267 594.422611
447 0.293378 0.354511 0.319750 0.000115 0.472392 0.468036 0.469705 0.000053 0.364984 0.399921 0.379732 0.000046 0.293476 0.353570 0.317890 0.000253 0.293281 0.355452 0.321611 0.000272 0.462431 0.458458 0.460714 0.000104 0.482354 0.477613 0.478697 0.000111 0.361057 0.395525 0.375019 0.000100 0.368910 0.404317 0.384445 0.000108 953.180000 961.670000 954.187733 332.373678 1109.850000 1092.550000 1101.502000 331.358050 7936.970000 7945.780000 7944.310267 596.359270
448 0.293762 0.354143 0.319765 0.000115 0.471714 0.466698 0.469640 0.000054 0.364943 0.399165 0.379715 0.000047 0.294368 0.350980 0.318019 0.000252 0.293157 0.357306 0.321511 0.000268 0.462612 0.457541 0.460732 0.000103 0.480815 0.475856 0.478548 0.000112 0.361666 0.393604 0.375104 0.000100 0.368220 0.404726 0.384326 0.000107 954.680000 963.120000 954.330700 333.436419 1108.460000 1090.040000 1101.392167 336.524469 7936.860000 7946.840000 7944.277133 597.782951
449 0.293943 0.354166 0.319814 0.000113 0.472349 0.467204 0.469654 0.000054 0.365305 0.399381 0.379750 0.000046 0.294947 0.351230 0.318187 0.000253 0.292938 0.357102 0.321442 0.000267 0.462254 0.459209 0.460764 0.000106 0.482445 0.475200 0.478544 0.000112 0.361870 0.394422 0.375218 0.000100 0.368741 0.404341 0.384283 0.000106 950.730000 961.140000 954.234067 334.611960 1109.390000 1086.300000 1101.227467 342.011779 7939.880000 7952.560000 7944.538467 613.785208
450 0.293142 0.353763 0.319840 0.000114 0.471442 0.466160 0.469619 0.000054 0.364462 0.398722 0.379752 0.000047 0.294276 0.351073 0.318380 0.000249 0.292007 0.356453 0.321301 0.000271 0.462995 0.456521 0.460708 0.000103 0.479889 0.475798 0.478530 0.000114 0.361764 0.393252 0.375311 0.000098 0.367160 0.404191 0.384192 0.000108 951.240000 961.510000 954.425333 331.927257 1106.140000 1089.460000 1100.828033 345.352739 7942.620000 7949.030000 7944.746633 615.302383
451 0.293270 0.354752 0.319892 0.000115 0.471019 0.467008 0.469599 0.000054 0.364369 0.399654 0.379775 0.000047 0.293169 0.352062 0.318482 0.000249 0.293371 0.357442 0.321303 0.000275 0.462368 0.458971 0.460799 0.000103 0.479670 0.475045 0.478400 0.000113 0.360848 0.394826 0.375409 0.000099 0.367891 0.404483 0.384142 0.000108 953.320000 962.840000 954.598400 344.870483 1104.940000 1093.030000 1100.746300 351.533708 7941.740000 7944.130000 7944.655300 622.622635
452 0.293392 0.354237 0.319814 0.000115 0.471604 0.467529 0.469600 0.000054 0.364677 0.399553 0.379729 0.000047 0.293681 0.351339 0.318594 0.000250 0.293103 0.357134 0.321034 0.000271 0.463587 0.459261 0.460789 0.000102 0.479622 0.475797 0.478411 0.000112 0.361644 0.394508 0.375472 0.000099 0.367710 0.404599 0.383985 0.000107 950.720000 961.610000 955.161467 348.779742 1107.750000 1094.890000 1100.570600 361.372723 7941.530000 7943.500000 7944.267933 636.795181
453 0.293690 0.354554 0.319961 0.000114 0.472625 0.469455 0.469587 0.000056 0.365264 0.400514 0.379811 0.000046 0.294185 0.351352 0.318795 0.000249 0.293195 0.357755 0.321126 0.000269 0.463936 0.460378 0.460720 0.000104 0.481314 0.478532 0.478455 0.000115 0.362085 0.394962 0.375565 0.000099 0.368442 0.406066 0.384058 0.000107 950.600000 963.700000 955.392767 350.155046 1107.030000 1093.410000 1100.355633 369.461688 7942.370000 7942.890000 7944.251600 639.549429
454 0.293576 0.355310 0.320014 0.000115 0.471267 0.467752 0.469543 0.000055 0.364652 0.400287 0.379826 0.000047 0.293556 0.353601 0.318989 0.000249 0.293595 0.357018 0.321039 0.000270 0.461757 0.458777 0.460640 0.000104 0.480777 0.476727 0.478447 0.000114 0.360837 0.395672 0.375649 0.000099 0.368468 0.404902 0.384003 0.000107 948.840000 959.700000 955.667400 352.093744 1107.770000 1091.210000 1100.230400 372.862851 7943.390000 7949.090000 7944.102200 633.647580
455 0.294068 0.354616 0.319968 0.000116 0.470971 0.468116 0.469658 0.000054 0.364829 0.400016 0.379844 0.000047 0.292557 0.351599 0.319001 0.000247 0.295578 0.357633 0.320935 0.000271 0.461861 0.460038 0.460722 0.000103 0.480082 0.476194 0.478594 0.000112 0.360279 0.394975 0.375690 0.000099 0.369380 0.405057 0.383998 0.000107 952.340000 961.310000 955.890333 351.501013 1105.650000 1089.630000 1100.102800 371.513870 7942.010000 7949.060000 7944.006867 625.901212
456 0.293482 0.353773 0.319941 0.000114 0.470970 0.468313 0.469512 0.000055 0.364477 0.399589 0.379770 0.000046 0.293059 0.351433 0.319129 0.000247 0.293904 0.356114 0.320754 0.000267 0.462776 0.459916 0.460547 0.000104 0.479164 0.476711 0.478477 0.000112 0.360946 0.394826 0.375696 0.000099 0.368008 0.404353 0.383843 0.000106 950.720000 963.440000 955.900833 349.172238 1107.650000 1093.040000 1100.047400 371.171966 7941.630000 7943.520000 7944.051767 628.791241
457 0.293408 0.353565 0.319946 0.000115 0.472137 0.467779 0.469554 0.000054 0.364900 0.399251 0.379789 0.000046 0.293402 0.351757 0.319128 0.000246 0.293414 0.355373 0.320764 0.000269 0.464259 0.458902 0.460601 0.000103 0.480015 0.476655 0.478507 0.000111 0.361745 0.394615 0.375717 0.000098 0.368054 0.403886 0.383861 0.000107 951.790000 961.450000 955.811467 342.466990 1106.320000 1089.320000 1099.910200 370.664675 7941.890000 7949.230000 7944.278333 625.595057
458 0.293716 0.354919 0.320043 0.000117 0.472080 0.465646 0.469575 0.000054 0.365062 0.399210 0.379856 0.000047 0.292846 0.353079 0.319293 0.000250 0.294585 0.356759 0.320793 0.000269 0.462936 0.458193 0.460559 0.000102 0.481224 0.473099 0.478592 0.000111 0.360882 0.395125 0.375799 0.000099 0.369241 0.403295 0.383912 0.000107 951.300000 963.370000 955.772333 341.441617 1106.850000 1091.560000 1099.586600 373.127706 7941.850000 7945.070000 7944.641067 622.551778
459 0.293739 0.354157 0.319954 0.000116 0.471359 0.468134 0.469514 0.000053 0.364787 0.399748 0.379778 0.000047 0.293437 0.352546 0.319292 0.000248 0.294041 0.355768 0.320616 0.000269 0.461566 0.459067 0.460433 0.000103 0.481152 0.477201 0.478594 0.000110 0.360689 0.395154 0.375749 0.000100 0.368886 0.404341 0.383807 0.000107 948.750000 964.620000 955.562767 335.597458 1106.390000 1090.020000 1099.550267 366.980483 7944.860000 7945.360000 7944.886967 606.521871
460 0.293712 0.354169 0.319812 0.000117 0.470435 0.466918 0.469485 0.000055 0.364401 0.399269 0.379681 0.000048 0.293323 0.351679 0.319309 0.000249 0.294100 0.356660 0.320315 0.000264 0.460828 0.459162 0.460370 0.000105 0.480043 0.474674 0.478601 0.000113 0.360325 0.394672 0.375733 0.000101 0.368477 0.403866 0.383629 0.000105 950.590000 964.790000 955.406533 327.202996 1106.690000 1089.560000 1099.487933 353.365446 7942.720000 7945.650000 7945.105533 596.450283
461 0.293518 0.354265 0.319733 0.000117 0.471586 0.469191 0.469413 0.000055 0.364745 0.400235 0.379605 0.000047 0.293270 0.350570 0.319425 0.000251 0.293767 0.357959 0.320042 0.000262 0.463405 0.460450 0.460365 0.000108 0.479767 0.477932 0.478461 0.000112 0.361324 0.394522 0.375801 0.000100 0.368167 0.405948 0.383409 0.000104 950.880000 959.540000 955.231967 323.496803 1105.190000 1090.130000 1099.400133 352.702665 7943.930000 7950.330000 7945.367900 606.574100
462 0.293318 0.354068 0.319676 0.000116 0.470499 0.468225 0.469478 0.000056 0.364190 0.399731 0.379597 0.000046 0.293733 0.353985 0.319411 0.000248 0.292902 0.354151 0.319941 0.000257 0.461468 0.460497 0.460345 0.000109 0.479529 0.475952 0.478611 0.000112 0.360827 0.396590 0.375785 0.000099 0.367553 0.402871 0.383409 0.000102 953.610000 961.330000 955.121900 316.398768 1105.550000 1090.970000 1099.091267 347.303796 7940.840000 7947.700000 7945.786833 608.489037
463 0.293197 0.354340 0.319686 0.000117 0.471367 0.467223 0.469548 0.000055 0.364465 0.399493 0.379631 0.000047 0.293316 0.350754 0.319493 0.000249 0.293079 0.357926 0.319878 0.000262 0.462616 0.460057 0.460332 0.000108 0.480119 0.474390 0.478765 0.000113 0.361036 0.394475 0.375829 0.000099 0.367895 0.404512 0.383433 0.000104 952.410000 963.560000 955.174100 310.548300 1106.040000 1090.030000 1099.090200 343.587341 7941.550000 7946.410000 7945.735700 610.788328
464 0.293086 0.353515 0.319504 0.000115 0.472115 0.467062 0.469516 0.000055 0.364697 0.398934 0.379509 0.000046 0.294557 0.352261 0.319386 0.000246 0.291615 0.354769 0.319622 0.000259 0.463842 0.459467 0.460326 0.000108 0.480387 0.474657 0.478706 0.000112 0.362271 0.395144 0.375762 0.000099 0.367124 0.402725 0.383256 0.000102 953.250000 959.200000 955.106433 306.711990 1107.200000 1090.300000 1099.117433 343.982358 7939.550000 7950.500000 7945.776133 616.206094
465 0.293323 0.352962 0.319539 0.000115 0.470372 0.466730 0.469510 0.000055 0.364143 0.398469 0.379528 0.000046 0.294248 0.350742 0.319584 0.000251 0.292398 0.355181 0.319495 0.000260 0.461630 0.458783 0.460364 0.000108 0.479114 0.474676 0.478656 0.000112 0.361201 0.393958 0.375896 0.000100 0.367085 0.402979 0.383159 0.000103 951.830000 963.710000 955.316167 307.753853 1109.490000 1088.030000 1099.237333 340.882349 7938.680000 7948.260000 7945.446500 619.734197
466 0.293008 0.353785 0.319536 0.000118 0.471544 0.466887 0.469469 0.000055 0.364423 0.399026 0.379509 0.000047 0.293577 0.354843 0.319677 0.000254 0.292440 0.352728 0.319394 0.000260 0.463082 0.456590 0.460294 0.000108 0.480006 0.477184 0.478645 0.000112 0.361379 0.395542 0.375924 0.000100 0.367466 0.402510 0.383094 0.000104 953.140000 958.990000 955.356700 308.304460 1105.750000 1085.730000 1099.231633 339.332991 7941.110000 7955.280000 7945.411667 621.962461
467 0.292638 0.353873 0.319332 0.000120 0.472305 0.468659 0.469559 0.000054 0.364504 0.399787 0.379423 0.000048 0.291923 0.353424 0.319435 0.000256 0.293352 0.354322 0.319229 0.000258 0.463619 0.459207 0.460404 0.000108 0.480991 0.478111 0.478714 0.000112 0.360601 0.395737 0.375822 0.000101 0.368408 0.403837 0.383023 0.000103 951.450000 966.280000 955.461767 311.773790 1105.910000 1090.390000 1099.347533 340.415494 7942.640000 7943.330000 7945.190700 622.831713
468 0.292766 0.353599 0.319198 0.000117 0.472880 0.467437 0.469479 0.000055 0.364812 0.399134 0.379310 0.000047 0.293048 0.357512 0.319352 0.000256 0.292485 0.349686 0.319044 0.000255 0.463881 0.458368 0.460447 0.000106 0.481878 0.476506 0.478510 0.000115 0.361381 0.397855 0.375790 0.000101 0.368242 0.400414 0.382830 0.000103 952.180000 961.350000 955.399200 310.712170 1107.470000 1090.190000 1099.505633 336.028259 7940.350000 7948.460000 7945.095167 614.810478
469 0.292657 0.353876 0.319128 0.000118 0.471699 0.467346 0.469496 0.000054 0.364274 0.399265 0.379275 0.000048 0.291512 0.354010 0.319219 0.000256 0.293802 0.353743 0.319036 0.000262 0.462455 0.457356 0.460507 0.000105 0.480944 0.477337 0.478484 0.000113 0.359889 0.395348 0.375734 0.000101 0.368659 0.403180 0.382815 0.000105 950.220000 960.190000 955.440500 306.459370 1105.200000 1090.180000 1099.667567 331.546152 7944.580000 7949.630000 7944.891933 603.942632
470 0.292500 0.353614 0.318958 0.000117 0.471818 0.465901 0.469540 0.000054 0.364227 0.398529 0.379191 0.000047 0.293688 0.354181 0.319030 0.000259 0.291312 0.353047 0.318887 0.000260 0.463307 0.457289 0.460577 0.000105 0.480328 0.474512 0.478503 0.000113 0.361536 0.395424 0.375649 0.000101 0.366918 0.401633 0.382733 0.000104 952.450000 960.100000 955.652467 304.301761 1105.940000 1088.770000 1099.654167 327.894827 7941.610000 7951.130000 7944.693367 589.266741
471 0.292482 0.352827 0.318887 0.000116 0.471067 0.466139 0.469523 0.000055 0.363916 0.398152 0.379141 0.000047 0.291857 0.352791 0.318964 0.000261 0.293106 0.352862 0.318810 0.000260 0.461428 0.458867 0.460594 0.000106 0.480706 0.473412 0.478452 0.000115 0.359685 0.395221 0.375616 0.000103 0.368146 0.401082 0.382667 0.000104 951.450000 962.350000 955.806633 306.181205 1102.100000 1089.020000 1099.693467 324.027256 7946.450000 7948.630000 7944.499900 588.702673
472 0.292495 0.353328 0.318782 0.000116 0.471777 0.465179 0.469485 0.000055 0.364208 0.398069 0.379063 0.000047 0.293477 0.352779 0.318781 0.000261 0.291513 0.353877 0.318783 0.000260 0.461727 0.456429 0.460620 0.000104 0.481828 0.473930 0.478349 0.000116 0.360777 0.394239 0.375517 0.000103 0.367639 0.401898 0.382609 0.000103 951.050000 962.910000 955.952167 310.420438 1105.340000 1087.250000 1099.657067 326.955195 7943.610000 7949.840000 7944.390767 584.089969
473 0.292261 0.353149 0.318786 0.000117 0.471343 0.465703 0.469455 0.000054 0.363894 0.398171 0.379054 0.000047 0.293094 0.351508 0.318570 0.000253 0.291427 0.354790 0.319003 0.000265 0.461619 0.457490 0.460628 0.000103 0.481067 0.473916 0.478283 0.000116 0.360504 0.393901 0.375393 0.000101 0.367283 0.402440 0.382715 0.000105 954.150000 961.180000 955.936267 310.713738 1105.410000 1087.460000 1099.708933 329.013045 7940.440000 7951.360000 7944.354800 585.640933
474 0.292282 0.352301 0.318768 0.000116 0.471776 0.466324 0.469403 0.000054 0.364079 0.397910 0.379022 0.000047 0.291815 0.350608 0.318431 0.000253 0.292749 0.353994 0.319106 0.000262 0.462631 0.458220 0.460542 0.000105 0.480921 0.474429 0.478264 0.000115 0.360141 0.393653 0.375275 0.000099 0.368018 0.402168 0.382769 0.000104 953.320000 958.400000 956.099700 310.648385 1104.750000 1087.830000 1099.689100 320.468571 7941.930000 7953.770000 7944.211200 571.078282
475 0.292297 0.353438 0.318773 0.000114 0.471531 0.465712 0.469425 0.000054 0.363990 0.398348 0.379034 0.000046 0.291499 0.352643 0.318402 0.000254 0.293094 0.354233 0.319145 0.000256 0.462011 0.457771 0.460544 0.000105 0.481050 0.473654 0.478306 0.000113 0.359704 0.394694 0.375258 0.000100 0.368277 0.402002 0.382809 0.000101 954.220000 961.080000 956.173533 309.567085 1103.180000 1091.790000 1099.328267 315.437728 7942.600000 7947.130000 7944.498200 559.485878
476 0.292231 0.352597 0.318810 0.000115 0.469794 0.465976 0.469377 0.000054 0.363256 0.397949 0.379037 0.000046 0.290454 0.349330 0.318378 0.000256 0.294008 0.355865 0.319242 0.000255 0.460899 0.457067 0.460449 0.000105 0.478688 0.474885 0.478304 0.000115 0.358632 0.392425 0.375207 0.000101 0.367880 0.403473 0.382867 0.000101 953.320000 962.180000 956.279467 309.948718 1106.850000 1090.070000 1098.956200 318.467079 7939.830000 7947.750000 7944.764333 560.103623
477 0.292433 0.353489 0.318769 0.000117 0.470293 0.467817 0.469432 0.000053 0.363577 0.399220 0.379035 0.000047 0.291332 0.351396 0.318156 0.000262 0.293534 0.355582 0.319383 0.000256 0.460822 0.459041 0.460549 0.000102 0.479764 0.476593 0.478315 0.000115 0.359128 0.394454 0.375113 0.000103 0.368026 0.403986 0.382956 0.000102 955.590000 960.560000 956.409000 306.373046 1106.710000 1090.440000 1098.616833 319.239943 7937.700000 7949.000000 7944.974167 559.238513
478 0.292169 0.353999 0.318705 0.000118 0.471272 0.467791 0.469316 0.000054 0.363810 0.399516 0.378949 0.000048 0.291137 0.353604 0.318087 0.000263 0.293201 0.354395 0.319322 0.000258 0.461873 0.457583 0.460402 0.000103 0.480672 0.477999 0.478230 0.000116 0.359431 0.395195 0.375013 0.000103 0.368189 0.403837 0.382886 0.000104 953.730000 960.120000 956.581633 308.172927 1104.990000 1088.650000 1098.488533 319.002776 7941.280000 7951.230000 7944.929833 561.827500
479 0.292112 0.353709 0.318702 0.000118 0.470418 0.467800 0.469342 0.000054 0.363434 0.399345 0.378958 0.000048 0.289953 0.352968 0.317911 0.000265 0.294271 0.354450 0.319493 0.000257 0.461491 0.459547 0.460385 0.000103 0.479345 0.476054 0.478299 0.000115 0.358568 0.395599 0.374900 0.000104 0.368300 0.403092 0.383015 0.000103 954.390000 962.580000 956.801667 308.851001 1104.690000 1092.410000 1098.403633 321.556881 7940.920000 7945.010000 7944.794700 570.398482
480 0.292271 0.353055 0.318604 0.000118 0.470793 0.466028 0.469308 0.000053 0.363679 0.398244 0.378885 0.000048 0.292579 0.350198 0.317899 0.000263 0.291962 0.355912 0.319309 0.000253 0.461995 0.456834 0.460277 0.000103 0.479591 0.475222 0.478338 0.000115 0.360346 0.392852 0.374850 0.000104 0.367013 0.403636 0.382920 0.000101 954.360000 962.610000 956.939000 300.046761 1103.420000 1089.960000 1098.160733 321.857688 7942.220000 7947.430000 7944.900267 571.520872
481 0.291994 0.352750 0.318524 0.000117 0.469978 0.466353 0.469363 0.000053 0.363188 0.398191 0.378860 0.000047 0.291068 0.354487 0.317505 0.000261 0.292920 0.351013 0.319544 0.000249 0.460853 0.458147 0.460261 0.000102 0.479104 0.474560 0.478465 0.000115 0.358982 0.395951 0.374607 0.000103 0.367393 0.400432 0.383112 0.000100 955.460000 959.730000 956.985533 293.664922 1103.810000 1091.950000 1098.152267 320.907162 7940.730000 7948.320000 7944.862200 564.432417
482 0.292419 0.352917 0.318532 0.000117 0.470956 0.466474 0.469351 0.000054 0.363834 0.398340 0.378860 0.000047 0.291390 0.351683 0.317399 0.000261 0.293449 0.354152 0.319666 0.000251 0.463253 0.458194 0.460286 0.000103 0.478659 0.474754 0.478415 0.000116 0.360135 0.394287 0.374554 0.000102 0.367533 0.402392 0.383165 0.000101 953.310000 962.710000 957.061467 286.841291 1101.560000 1087.930000 1097.973800 317.955096 7945.130000 7949.360000 7944.964733 562.444325
483 0.292066 0.352685 0.318417 0.000117 0.470609 0.466557 0.469336 0.000053 0.363483 0.398234 0.378785 0.000047 0.291193 0.350099 0.317156 0.000258 0.292939 0.355270 0.319679 0.000254 0.461988 0.458981 0.460250 0.000102 0.479229 0.474133 0.478421 0.000114 0.359511 0.393652 0.374394 0.000102 0.367455 0.402816 0.383176 0.000102 955.460000 963.740000 957.355500 280.225543 1105.230000 1091.750000 1097.866167 316.742242 7939.310000 7944.510000 7944.778333 549.090546
484 0.292188 0.352722 0.318401 0.000115 0.471007 0.467209 0.469378 0.000053 0.363716 0.398517 0.378792 0.000047 0.292361 0.351369 0.317055 0.000259 0.292016 0.354074 0.319747 0.000255 0.462518 0.458391 0.460300 0.000102 0.479496 0.476027 0.478456 0.000114 0.360424 0.394178 0.374353 0.000102 0.367008 0.402855 0.383231 0.000102 954.920000 963.050000 957.387500 277.223607 1102.370000 1089.130000 1097.584433 317.353566 7942.710000 7947.820000 7945.028067 539.181255
485 0.292926 0.352863 0.318544 0.000114 0.471332 0.467238 0.469333 0.000053 0.364288 0.398613 0.378860 0.000046 0.291906 0.349495 0.317054 0.000257 0.293945 0.356230 0.320034 0.000255 0.462175 0.459795 0.460211 0.000103 0.480489 0.474681 0.478454 0.000113 0.360014 0.393615 0.374317 0.000101 0.368563 0.403611 0.383402 0.000101 953.630000 963.690000 957.573067 280.580405 1108.640000 1086.700000 1097.494400 318.406460 7937.730000 7949.610000 7944.932533 533.921466
486 0.292700 0.352553 0.318609 0.000114 0.471912 0.466165 0.469385 0.000053 0.364385 0.397998 0.378920 0.000046 0.290045 0.350975 0.317057 0.000257 0.295355 0.354131 0.320162 0.000256 0.463245 0.458290 0.460182 0.000103 0.480578 0.474040 0.478588 0.000110 0.359325 0.393901 0.374307 0.000102 0.369444 0.402095 0.383532 0.000102 954.990000 961.010000 957.780533 282.594754 1105.640000 1087.120000 1097.473433 319.832367 7939.370000 7951.870000 7944.746033 533.790677
487 0.293033 0.351886 0.318627 0.000113 0.470905 0.468050 0.469350 0.000053 0.364182 0.398352 0.378917 0.000045 0.290329 0.352211 0.317105 0.000255 0.295737 0.351562 0.320149 0.000257 0.461453 0.460113 0.460207 0.000103 0.480357 0.475987 0.478494 0.000111 0.358779 0.395371 0.374346 0.000101 0.369585 0.401332 0.383487 0.000101 952.510000 962.630000 958.086067 281.463550 1108.940000 1084.240000 1097.304400 327.962584 7938.550000 7953.130000 7944.609533 547.352721
488 0.292809 0.352912 0.318723 0.000114 0.471535 0.466724 0.469469 0.000054 0.364300 0.398436 0.379021 0.000046 0.289595 0.351820 0.317151 0.000255 0.296022 0.354003 0.320295 0.000258 0.462838 0.457809 0.460272 0.000105 0.480233 0.475638 0.478665 0.000110 0.358892 0.394216 0.374399 0.000101 0.369707 0.402657 0.383643 0.000102 955.540000 962.380000 958.225133 286.208579 1108.420000 1093.130000 1097.382400 338.951890 7936.040000 7944.490000 7944.392467 556.019157
489 0.292856 0.352389 0.318792 0.000114 0.470967 0.467780 0.469525 0.000053 0.364100 0.398545 0.379085 0.000046 0.291114 0.347777 0.317191 0.000256 0.294597 0.357000 0.320393 0.000260 0.461753 0.460028 0.460272 0.000104 0.480182 0.475532 0.478777 0.000109 0.359369 0.392677 0.374424 0.000101 0.368831 0.404413 0.383747 0.000103 954.430000 960.800000 958.496367 286.219467 1108.000000 1088.910000 1097.300067 335.950657 7937.570000 7950.290000 7944.203567 556.279341
490 0.292036 0.352777 0.318773 0.000116 0.471825 0.466781 0.469567 0.000053 0.363952 0.398378 0.379090 0.000047 0.291344 0.349621 0.317071 0.000259 0.292729 0.355932 0.320474 0.000265 0.462376 0.457269 0.460332 0.000104 0.481275 0.476293 0.478802 0.000111 0.359756 0.392680 0.374376 0.000103 0.368147 0.404076 0.383805 0.000104 957.070000 961.260000 958.486900 284.440033 1106.060000 1088.480000 1097.263467 341.683124 7936.870000 7950.260000 7944.249633 559.778755
491 0.292439 0.353226 0.318804 0.000117 0.471158 0.467599 0.469589 0.000054 0.363926 0.398975 0.379118 0.000047 0.291051 0.350427 0.317012 0.000260 0.293827 0.356025 0.320596 0.000263 0.462190 0.457663 0.460389 0.000105 0.480125 0.477535 0.478788 0.000112 0.359506 0.393321 0.374363 0.000103 0.368346 0.404629 0.383873 0.000104 955.700000 964.100000 958.619033 294.752365 1105.590000 1089.430000 1097.305000 352.946493 7938.710000 7946.470000 7944.075967 575.919022
492 0.292328 0.353384 0.318771 0.000117 0.471155 0.466840 0.469583 0.000054 0.363859 0.398766 0.379096 0.000047 0.290104 0.351865 0.316938 0.000261 0.294552 0.354902 0.320605 0.000263 0.461671 0.459052 0.460337 0.000108 0.480638 0.474627 0.478830 0.000111 0.358731 0.394740 0.374297 0.000102 0.368987 0.402792 0.383895 0.000104 957.610000 963.490000 958.594833 297.441213 1104.760000 1085.460000 1097.482700 363.601268 7937.630000 7951.050000 7943.922467 586.580429
493 0.292072 0.353466 0.318715 0.000118 0.472164 0.466598 0.469615 0.000054 0.364109 0.398718 0.379075 0.000047 0.289879 0.352163 0.316958 0.000262 0.294264 0.354768 0.320473 0.000265 0.462461 0.457818 0.460386 0.000106 0.481867 0.475378 0.478843 0.000112 0.358912 0.394425 0.374329 0.000103 0.369305 0.403012 0.383821 0.000105 955.670000 963.180000 958.830800 299.771607 1105.130000 1090.040000 1097.637733 367.113382 7939.200000 7946.780000 7943.531467 585.967354
494 0.292003 0.353774 0.318656 0.000118 0.472155 0.468453 0.469728 0.000054 0.364064 0.399646 0.379085 0.000048 0.290045 0.351798 0.316917 0.000268 0.293961 0.355750 0.320395 0.000261 0.462762 0.459464 0.460524 0.000108 0.481548 0.477442 0.478931 0.000111 0.359132 0.394864 0.374360 0.000106 0.368996 0.404427 0.383809 0.000104 954.140000 968.180000 958.958333 303.556115 1107.140000 1083.840000 1098.012000 379.615040 7938.720000 7947.980000 7943.029667 594.961083
495 0.292222 0.352762 0.318592 0.000118 0.471181 0.467929 0.469689 0.000054 0.363806 0.398829 0.379031 0.000047 0.289867 0.350289 0.316771 0.000269 0.294578 0.355234 0.320413 0.000260 0.461719 0.458173 0.460407 0.000107 0.480642 0.477686 0.478970 0.000109 0.358608 0.393443 0.374225 0.000106 0.369004 0.404215 0.383836 0.000104 955.760000 966.300000 959.003267 305.111927 1108.100000 1082.120000 1098.181567 385.258593 7936.140000 7951.580000 7942.815167 607.047036
496 0.292021 0.351903 0.318541 0.000118 0.471877 0.467199 0.469731 0.000053 0.363963 0.398022 0.379017 0.000048 0.289790 0.348704 0.316526 0.000271 0.294253 0.355103 0.320556 0.000262 0.461747 0.457363 0.460409 0.000106 0.482006 0.477035 0.479053 0.000110 0.358573 0.392168 0.374079 0.000107 0.369354 0.403875 0.383955 0.000104 955.900000 965.890000 959.039367 302.521182 1106.570000 1084.090000 1098.301733 383.813064 7937.530000 7950.020000 7942.658900 600.703609
497 0.291770 0.352760 0.318414 0.000118 0.470618 0.466403 0.469741 0.000053 0.363309 0.398217 0.378945 0.000047 0.289068 0.352716 0.316247 0.000270 0.294472 0.352804 0.320582 0.000260 0.460698 0.458420 0.460545 0.000104 0.480538 0.474386 0.478937 0.000110 0.357720 0.394998 0.373966 0.000106 0.368898 0.401437 0.383924 0.000103 956.890000 964.660000 959.013600 304.218954 1105.540000 1089.170000 1098.322200 384.429359 7937.570000 7946.170000 7942.664200 607.736908
498 0.291785 0.352729 0.318271 0.000117 0.470923 0.467907 0.469784 0.000053 0.363440 0.398800 0.378876 0.000047 0.287924 0.350779 0.316031 0.000267 0.295646 0.354678 0.320511 0.000264 0.462170 0.457673 0.460488 0.000105 0.479676 0.478142 0.479079 0.000107 0.357622 0.393537 0.373814 0.000105 0.369258 0.404064 0.383938 0.000104 955.730000 969.490000 959.120000 308.870488 1108.810000 1089.730000 1098.367133 393.144285 7935.460000 7940.780000 7942.512867 622.346584
499 0.291397 0.352587 0.318272 0.000116 0.471750 0.468012 0.469720 0.000054 0.363538 0.398757 0.378852 0.000047 0.288811 0.353115 0.316048 0.000267 0.293983 0.352058 0.320496 0.000265 0.462781 0.457154 0.460363 0.000107 0.480719 0.478870 0.479078 0.000106 0.358399 0.394731 0.373774 0.000104 0.368677 0.402783 0.383929 0.000105 953.970000 968.440000 959.123500 311.252146 1108.740000 1086.730000 1098.440367 397.779016 7937.290000 7944.830000 7942.436133 625.052421
500 0.291643 0.353272 0.318328 0.000116 0.472462 0.465867 0.469738 0.000053 0.363971 0.398310 0.378892 0.000047 0.289471 0.349596 0.315879 0.000271 0.293815 0.356948 0.320777 0.000262 0.463980 0.456100 0.460345 0.000106 0.480945 0.475635 0.479132 0.000105 0.359275 0.392197 0.373665 0.000106 0.368667 0.404423 0.384119 0.000104 954.410000 965.120000 959.135167 316.026525 1105.140000 1086.410000 1098.444333 407.512645 7940.450000 7948.470000 7942.420500 635.234037
501 0.291710 0.351875 0.318275 0.000115 0.471954 0.467478 0.469734 0.000053 0.363808 0.398116 0.378859 0.000047 0.290126 0.351036 0.315721 0.000272 0.293295 0.352714 0.320829 0.000262 0.462800 0.458602 0.460382 0.000107 0.481109 0.476353 0.479087 0.000107 0.359195 0.394063 0.373585 0.000106 0.368421 0.402170 0.384132 0.000104 956.330000 963.840000 959.289533 322.750007 1106.200000 1090.660000 1098.282000 407.136757 7937.470000 7945.500000 7942.428467 636.739186
502 0.291890 0.352060 0.318328 0.000116 0.471409 0.467540 0.469666 0.000054 0.363698 0.398252 0.378863 0.000047 0.288803 0.351442 0.315753 0.000274 0.294977 0.352678 0.320903 0.000264 0.462301 0.458308 0.460247 0.000109 0.480518 0.476772 0.479086 0.000109 0.358202 0.394189 0.373550 0.000107 0.369193 0.402316 0.384176 0.000105 958.800000 962.590000 959.455033 323.002929 1106.070000 1087.970000 1098.147000 411.989825 7935.130000 7949.440000 7942.397967 637.372791
503 0.291827 0.352874 0.318354 0.000116 0.472263 0.467981 0.469677 0.000053 0.364002 0.398917 0.378883 0.000047 0.287451 0.351296 0.315528 0.000272 0.296203 0.354451 0.321179 0.000263 0.463422 0.458327 0.460250 0.000107 0.481104 0.477636 0.479105 0.000106 0.357840 0.394109 0.373417 0.000105 0.370163 0.403725 0.384349 0.000106 956.360000 962.790000 959.624333 322.985035 1105.510000 1087.060000 1098.072267 406.522064 7938.130000 7950.150000 7942.303400 627.495751
504 0.291874 0.352688 0.318285 0.000116 0.470771 0.466984 0.469650 0.000053 0.363433 0.398406 0.378831 0.000046 0.287412 0.349421 0.315317 0.000268 0.296337 0.355955 0.321254 0.000268 0.461560 0.456863 0.460292 0.000106 0.479981 0.477104 0.479008 0.000107 0.357071 0.392398 0.373307 0.000104 0.369795 0.404415 0.384356 0.000106 955.620000 962.460000 959.578367 318.445656 1104.830000 1089.480000 1097.907267 401.499441 7939.550000 7948.060000 7942.514367 605.695544
505 0.291663 0.352850 0.318155 0.000117 0.472929 0.467579 0.469741 0.000053 0.364169 0.398742 0.378790 0.000047 0.288224 0.352583 0.315131 0.000265 0.295102 0.353118 0.321180 0.000266 0.463969 0.457802 0.460397 0.000106 0.481889 0.477357 0.479084 0.000107 0.358522 0.394671 0.373238 0.000103 0.369817 0.402813 0.384341 0.000105 958.160000 966.300000 959.747400 316.402307 1104.650000 1089.750000 1097.943633 393.718886 7937.190000 7943.950000 7942.308967 595.032736
506 0.291755 0.352676 0.318146 0.000117 0.471570 0.467729 0.469680 0.000053 0.363681 0.398697 0.378760 0.000047 0.289183 0.349666 0.315117 0.000266 0.294327 0.355686 0.321174 0.000266 0.462842 0.458578 0.460400 0.000105 0.480298 0.476881 0.478961 0.000107 0.358647 0.393231 0.373230 0.000103 0.368715 0.404164 0.384289 0.000105 957.910000 965.500000 960.056400 320.044414 1105.200000 1090.970000 1097.767967 384.803376 7936.890000 7943.530000 7942.175633 588.213124
507 0.291738 0.352045 0.318175 0.000116 0.471458 0.467882 0.469672 0.000054 0.363626 0.398380 0.378774 0.000047 0.288793 0.350605 0.315104 0.000268 0.294684 0.353484 0.321246 0.000262 0.462831 0.458246 0.460320 0.000107 0.480084 0.477517 0.479023 0.000109 0.358408 0.393662 0.373190 0.000104 0.368844 0.403097 0.384357 0.000104 958.910000 964.620000 960.149333 327.746835 1103.780000 1085.270000 1097.639433 383.355000 7937.310000 7950.110000 7942.211233 585.704667
508 0.292129 0.352651 0.318075 0.000114 0.471757 0.466854 0.469745 0.000053 0.363980 0.398332 0.378743 0.000045 0.290202 0.351465 0.314929 0.000260 0.294056 0.353836 0.321220 0.000264 0.462326 0.456540 0.460483 0.000107 0.481189 0.477168 0.479007 0.000106 0.359052 0.393495 0.373151 0.000101 0.368909 0.403169 0.384335 0.000103 958.570000 961.330000 960.544600 327.286469 1102.320000 1086.960000 1097.341000 377.598695 7939.110000 7951.710000 7942.114400 585.446194
509 0.292093 0.352215 0.318138 0.000113 0.471863 0.469058 0.469914 0.000052 0.364001 0.398952 0.378848 0.000045 0.288852 0.348849 0.315041 0.000260 0.295335 0.355580 0.321235 0.000262 0.460745 0.460436 0.460676 0.000105 0.482982 0.477680 0.479152 0.000107 0.357609 0.393484 0.373295 0.000101 0.370394 0.404420 0.384401 0.000102 957.730000 963.930000 960.562867 331.690288 1105.460000 1089.730000 1097.279400 369.111385 7936.810000 7946.340000 7942.157733 582.989172
510 0.291936 0.351475 0.318171 0.000113 0.470814 0.465980 0.469917 0.000052 0.363487 0.397277 0.378869 0.000045 0.289353 0.347588 0.315069 0.000255 0.294519 0.355363 0.321274 0.000265 0.460878 0.457504 0.460687 0.000105 0.480750 0.474456 0.479146 0.000108 0.357963 0.391554 0.373316 0.000099 0.369011 0.403000 0.384423 0.000103 958.400000 959.930000 960.876267 323.878124 1103.220000 1089.040000 1096.856000 368.729395 7938.380000 7951.030000 7942.267733 574.853700
511 0.291986 0.352693 0.318340 0.000114 0.470707 0.467325 0.469891 0.000052 0.363474 0.398546 0.378960 0.000046 0.289028 0.349682 0.315389 0.000257 0.294943 0.355705 0.321290 0.000263 0.461498 0.458668 0.460632 0.000104 0.479917 0.475982 0.479150 0.000107 0.358016 0.393277 0.373486 0.000101 0.368932 0.403816 0.384434 0.000103 958.120000 964.960000 960.943600 324.549586 1107.010000 1086.420000 1096.579733 371.835485 7934.870000 7948.620000 7942.476667 582.442166
512 0.292182 0.351793 0.318281 0.000115 0.472495 0.467911 0.470014 0.000052 0.364307 0.398240 0.378974 0.000046 0.289204 0.349328 0.315457 0.000259 0.295160 0.354258 0.321104 0.000266 0.463276 0.459244 0.460735 0.000104 0.481714 0.476579 0.479292 0.000105 0.358833 0.393294 0.373569 0.000100 0.369781 0.403186 0.384379 0.000104 958.930000 966.940000 961.073700 327.015218 1107.920000 1089.680000 1096.539367 376.734454 7933.150000 7943.380000 7942.386933 594.385340
513 0.291884 0.352892 0.318354 0.000116 0.471456 0.467430 0.469981 0.000052 0.363713 0.398707 0.379005 0.000046 0.290781 0.349617 0.315690 0.000261 0.292987 0.356167 0.321018 0.000268 0.461950 0.458302 0.460723 0.000102 0.480962 0.476558 0.479240 0.000106 0.359249 0.393091 0.373703 0.000101 0.368177 0.404324 0.384306 0.000105 958.390000 966.790000 961.413000 327.780144 1107.070000 1084.130000 1096.706700 369.309252 7934.540000 7949.080000 7941.880300 590.466523
514 0.291444 0.353349 0.318448 0.000117 0.471517 0.467145 0.469988 0.000051 0.363473 0.398868 0.379064 0.000047 0.290207 0.349609 0.315794 0.000260 0.292681 0.357089 0.321103 0.000271 0.462504 0.457242 0.460779 0.000100 0.480530 0.477048 0.479197 0.000107 0.359125 0.392663 0.373788 0.000101 0.367821 0.405073 0.384340 0.000106 959.040000 966.970000 961.585800 335.599633 1106.350000 1085.990000 1096.733267 370.045603 7934.610000 7947.040000 7941.680933 595.201132
515 0.291953 0.352712 0.318311 0.000116 0.471327 0.468339 0.470022 0.000052 0.363703 0.398963 0.378995 0.000046 0.289106 0.347375 0.315761 0.000259 0.294799 0.358050 0.320861 0.000268 0.461845 0.457408 0.460864 0.000101 0.480809 0.479271 0.479180 0.000107 0.358202 0.391388 0.373802 0.000101 0.369203 0.406539 0.384188 0.000105 960.200000 965.450000 961.720567 337.482010 1104.790000 1088.230000 1096.966433 364.114992 7935.010000 7946.320000 7941.313000 591.464827
516 0.291937 0.352516 0.318308 0.000114 0.472424 0.467384 0.469964 0.000051 0.364132 0.398463 0.378971 0.000046 0.290196 0.348468 0.315905 0.000262 0.293678 0.356563 0.320712 0.000273 0.462817 0.456468 0.460786 0.000101 0.482030 0.478301 0.479142 0.000106 0.359245 0.391668 0.373858 0.000102 0.369019 0.405258 0.384084 0.000107 956.300000 966.700000 961.781233 352.581566 1103.760000 1088.100000 1096.805700 361.487227 7939.940000 7945.200000 7941.413067 595.602737
517 0.292214 0.352975 0.318242 0.000114 0.471922 0.468163 0.470168 0.000051 0.364097 0.399050 0.379013 0.000046 0.290741 0.349486 0.315841 0.000259 0.293686 0.356464 0.320643 0.000271 0.462442 0.459955 0.461049 0.000099 0.481402 0.476371 0.479288 0.000106 0.359421 0.393674 0.373925 0.000102 0.368772 0.404426 0.384101 0.000107 957.420000 969.130000 961.915100 353.745414 1104.690000 1085.960000 1096.658200 355.817416 7937.890000 7944.910000 7941.426700 598.850876
518 0.292087 0.353153 0.318417 0.000115 0.472739 0.468952 0.470144 0.000052 0.364348 0.399472 0.379108 0.000046 0.290172 0.349456 0.316157 0.000260 0.294003 0.356849 0.320676 0.000271 0.464853 0.460296 0.461021 0.000101 0.480626 0.477607 0.479267 0.000107 0.360044 0.393792 0.374103 0.000103 0.368652 0.405152 0.384112 0.000106 958.930000 969.890000 961.853200 353.644699 1103.360000 1083.780000 1096.834433 353.139131 7937.710000 7946.330000 7941.312367 599.179918
519 0.292079 0.352380 0.318411 0.000117 0.472180 0.468026 0.470187 0.000051 0.364120 0.398638 0.379121 0.000047 0.289852 0.350046 0.316133 0.000264 0.294306 0.354713 0.320688 0.000269 0.463517 0.460282 0.461106 0.000100 0.480843 0.475770 0.479269 0.000107 0.359318 0.394141 0.374122 0.000104 0.368921 0.403136 0.384120 0.000105 957.100000 967.340000 961.964067 350.984561 1105.860000 1088.820000 1096.789900 348.553013 7937.040000 7943.840000 7941.246033 597.287416
520 0.291954 0.353178 0.318395 0.000119 0.470543 0.467259 0.470182 0.000052 0.363390 0.398810 0.379110 0.000047 0.290483 0.350505 0.316263 0.000269 0.293425 0.355851 0.320526 0.000273 0.462091 0.457609 0.461082 0.000102 0.478994 0.476909 0.479283 0.000107 0.359127 0.393346 0.374191 0.000106 0.367653 0.404275 0.384029 0.000106 956.320000 964.980000 961.948167 345.239877 1103.980000 1086.240000 1096.791167 354.008758 7939.700000 7948.780000 7941.260667 596.684901
521 0.291402 0.352260 0.318257 0.000119 0.471046 0.467775 0.470174 0.000052 0.363260 0.398466 0.379024 0.000048 0.289156 0.348603 0.316081 0.000273 0.293648 0.355917 0.320433 0.000275 0.462683 0.460405 0.461061 0.000101 0.479410 0.475144 0.479286 0.000109 0.358566 0.393324 0.374073 0.000108 0.367953 0.403608 0.383974 0.000108 955.610000 964.040000 961.784133 341.396531 1103.830000 1085.990000 1096.968433 357.455490 7940.560000 7949.970000 7941.247433 598.796607
522 0.291166 0.352198 0.317969 0.000119 0.471643 0.467904 0.470098 0.000053 0.363357 0.398480 0.378820 0.000048 0.288895 0.347443 0.315762 0.000275 0.293437 0.356953 0.320175 0.000271 0.463902 0.459174 0.460990 0.000104 0.479384 0.476634 0.479205 0.000109 0.358898 0.392135 0.373853 0.000109 0.367816 0.404825 0.383787 0.000107 958.690000 968.100000 961.490233 339.592106 1102.090000 1087.550000 1096.911567 353.945675 7939.220000 7944.350000 7941.598200 590.478839
523 0.291336 0.351441 0.317965 0.000118 0.472202 0.466766 0.470115 0.000052 0.363682 0.397571 0.378825 0.000048 0.288085 0.347814 0.315788 0.000272 0.294587 0.355068 0.320142 0.000268 0.462561 0.457114 0.460991 0.000104 0.481843 0.476417 0.479239 0.000108 0.357875 0.391534 0.373869 0.000107 0.369489 0.403608 0.383781 0.000107 955.410000 966.910000 961.263900 337.581872 1100.980000 1088.490000 1096.980167 353.860477 7943.610000 7944.600000 7941.755933 591.009019
524 0.291526 0.352435 0.317830 0.000118 0.472116 0.467920 0.469978 0.000052 0.363762 0.398629 0.378689 0.000048 0.289493 0.350679 0.315604 0.000273 0.293558 0.354191 0.320055 0.000267 0.463240 0.458135 0.460883 0.000103 0.480992 0.477706 0.479073 0.000108 0.358992 0.393661 0.373716 0.000108 0.368532 0.403597 0.383662 0.000106 955.600000 963.230000 961.204000 333.823318 1101.230000 1084.770000 1097.195700 352.121018 7943.170000 7952.000000 7941.600300 586.791803
525 0.291367 0.352368 0.317760 0.000117 0.473108 0.467670 0.469911 0.000053 0.364064 0.398489 0.378621 0.000048 0.287989 0.353376 0.315419 0.000270 0.294745 0.351360 0.320101 0.000263 0.463481 0.457394 0.460886 0.000104 0.482736 0.477947 0.478937 0.000110 0.358185 0.394983 0.373606 0.000107 0.369942 0.401995 0.383635 0.000105 958.470000 968.740000 961.254767 327.336100 1101.990000 1087.390000 1096.985933 347.476287 7939.540000 7943.870000 7941.759300 580.153660
526 0.291325 0.351499 0.317874 0.000116 0.470747 0.467276 0.469825 0.000052 0.363094 0.397810 0.378655 0.000047 0.288429 0.350198 0.315464 0.000271 0.294222 0.352801 0.320284 0.000262 0.460590 0.458072 0.460817 0.000103 0.480903 0.476480 0.478834 0.000108 0.357293 0.393347 0.373605 0.000108 0.368894 0.402273 0.383704 0.000104 959.120000 963.420000 961.197233 329.919165 1100.760000 1087.800000 1096.958367 345.402701 7940.120000 7948.780000 7941.844400 583.296109
527 0.291393 0.352801 0.317767 0.000118 0.471147 0.467678 0.469865 0.000053 0.363295 0.398751 0.378606 0.000048 0.287100 0.351204 0.315299 0.000274 0.295685 0.354397 0.320234 0.000266 0.461269 0.458409 0.460802 0.000106 0.481026 0.476947 0.478929 0.000110 0.356768 0.394086 0.373500 0.000109 0.369821 0.403417 0.383712 0.000105 958.070000 967.150000 961.068133 329.194058 1102.610000 1087.080000 1096.651600 340.388022 7939.320000 7945.770000 7942.280267 578.978375
528 0.291084 0.352021 0.317647 0.000119 0.471274 0.466154 0.469747 0.000053 0.363160 0.397674 0.378487 0.000048 0.288989 0.346657 0.315098 0.000277 0.293179 0.357386 0.320195 0.000270 0.461560 0.458106 0.460714 0.000106 0.480987 0.474203 0.478780 0.000109 0.358017 0.391236 0.373345 0.000110 0.368302 0.404113 0.383629 0.000106 959.580000 970.480000 960.787900 327.301050 1102.650000 1086.930000 1096.468933 341.874508 7937.770000 7942.590000 7942.743167 574.189166
529 0.291186 0.352547 0.317552 0.000119 0.470986 0.466450 0.469763 0.000054 0.363106 0.398108 0.378436 0.000049 0.287741 0.348854 0.314940 0.000275 0.294631 0.356240 0.320163 0.000268 0.463567 0.457745 0.460745 0.000105 0.478405 0.475156 0.478781 0.000111 0.358072 0.392410 0.373262 0.000109 0.368140 0.403807 0.383610 0.000107 956.640000 965.230000 960.717767 322.894172 1102.450000 1090.240000 1096.120600 343.778702 7940.910000 7944.530000 7943.161633 575.932602
530 0.291149 0.353334 0.317570 0.000117 0.472109 0.468055 0.469667 0.000054 0.363533 0.399222 0.378409 0.000047 0.289235 0.349937 0.314816 0.000273 0.293063 0.356731 0.320324 0.000269 0.462498 0.458152 0.460663 0.000106 0.481720 0.477957 0.478671 0.000109 0.358540 0.393223 0.373155 0.000108 0.368526 0.405222 0.383663 0.000106 954.840000 965.020000 960.837133 319.991489 1103.150000 1084.570000 1095.991000 349.666477 7942.010000 7950.410000 7943.171867 572.117968
531 0.291216 0.352420 0.317669 0.000117 0.471875 0.468004 0.469677 0.000054 0.363480 0.398654 0.378472 0.000047 0.288216 0.350764 0.314893 0.000268 0.294217 0.354077 0.320444 0.000273 0.463284 0.458757 0.460705 0.000106 0.480467 0.477251 0.478649 0.000110 0.358243 0.393961 0.373218 0.000107 0.368717 0.403347 0.383726 0.000107 958.190000 969.020000 960.743900 318.843648 1099.920000 1085.200000 1095.818533 354.468533 7941.890000 7945.780000 7943.437567 572.428457
532 0.291449 0.352422 0.317694 0.000116 0.471257 0.466939 0.469700 0.000054 0.363372 0.398229 0.378496 0.000047 0.289410 0.350144 0.314868 0.000273 0.293487 0.354701 0.320519 0.000271 0.462130 0.459912 0.460662 0.000105 0.480385 0.473966 0.478737 0.000112 0.358498 0.394051 0.373186 0.000108 0.368246 0.402407 0.383807 0.000107 955.840000 965.350000 960.750267 316.253326 1100.860000 1085.200000 1095.669467 355.113691 7943.300000 7949.450000 7943.580267 560.293004
533 0.291360 0.352899 0.317717 0.000118 0.471912 0.466729 0.469761 0.000055 0.363581 0.398431 0.378535 0.000047 0.289664 0.349843 0.314937 0.000271 0.293057 0.355955 0.320498 0.000275 0.462881 0.457174 0.460757 0.000107 0.480944 0.476285 0.478765 0.000111 0.358951 0.392775 0.373265 0.000107 0.368212 0.404087 0.383804 0.000108 956.980000 967.290000 960.699000 312.586097 1100.210000 1085.580000 1095.793600 351.257131 7942.810000 7947.130000 7943.507400 562.240113
534 0.291237 0.351422 0.317641 0.000117 0.472128 0.465797 0.469752 0.000053 0.363594 0.397172 0.378486 0.000047 0.289469 0.349444 0.314874 0.000269 0.293005 0.353400 0.320408 0.000276 0.462315 0.455639 0.460719 0.000104 0.481942 0.475955 0.478785 0.000111 0.358607 0.391922 0.373212 0.000106 0.368580 0.402422 0.383759 0.000109 957.630000 965.670000 960.578267 311.033908 1104.430000 1086.690000 1095.884867 345.524945 7937.940000 7947.640000 7943.536867 555.502323
535 0.290825 0.352407 0.317524 0.000121 0.471693 0.468566 0.469819 0.000053 0.363172 0.398871 0.378442 0.000048 0.288923 0.349206 0.314827 0.000271 0.292727 0.355608 0.320220 0.000280 0.463587 0.459367 0.460801 0.000104 0.479800 0.477766 0.478837 0.000109 0.358788 0.393270 0.373216 0.000107 0.367556 0.404471 0.383667 0.000110 954.910000 964.830000 960.646600 312.717374 1102.910000 1090.960000 1095.656333 342.844850 7942.180000 7944.210000 7943.697067 557.854189
536 0.290616 0.351703 0.317322 0.000117 0.471714 0.468212 0.469860 0.000052 0.363055 0.398306 0.378337 0.000046 0.288787 0.348588 0.314647 0.000266 0.292446 0.354818 0.319997 0.000275 0.462721 0.458866 0.460800 0.000102 0.480707 0.477558 0.478921 0.000110 0.358360 0.392699 0.373108 0.000105 0.367750 0.403914 0.383567 0.000107 957.640000 963.760000 960.421300 314.782389 1104.070000 1083.610000 1096.077400 345.020444 7938.290000 7952.630000 7943.501300 568.705698
537 0.290579 0.352256 0.317264 0.000117 0.472344 0.467337 0.469897 0.000052 0.363285 0.398288 0.378317 0.000047 0.288204 0.349216 0.314618 0.000263 0.292953 0.355296 0.319911 0.000274 0.463803 0.457474 0.460827 0.000101 0.480885 0.477200 0.478967 0.000108 0.358444 0.392519 0.373102 0.000105 0.368126 0.404057 0.383533 0.000107 954.580000 968.560000 960.435633 313.781952 1104.290000 1084.780000 1096.023967 345.453139 7941.130000 7946.660000 7943.540400 571.203554
538 0.290546 0.351455 0.317196 0.000118 0.471714 0.467522 0.469838 0.000052 0.363013 0.397882 0.378253 0.000047 0.288016 0.348228 0.314741 0.000266 0.293075 0.354682 0.319652 0.000273 0.463134 0.459029 0.460668 0.000103 0.480294 0.476015 0.479007 0.000107 0.358063 0.392548 0.373112 0.000105 0.367962 0.403215 0.383394 0.000106 953.490000 965.290000 960.300300 316.224646 1105.590000 1088.120000 1096.006600 356.652131 7940.920000 7946.590000 7943.693100 577.014112
539 0.290203 0.351933 0.317087 0.000119 0.471913 0.466552 0.469880 0.000052 0.362887 0.397781 0.378204 0.000047 0.288742 0.349954 0.314639 0.000268 0.291664 0.353913 0.319535 0.000271 0.463081 0.458290 0.460770 0.000104 0.480745 0.474815 0.478991 0.000109 0.358478 0.393288 0.373091 0.000104 0.367296 0.402274 0.383317 0.000106 955.360000 965.680000 960.216133 319.945683 1104.770000 1085.050000 1096.094033 364.747212 7939.870000 7949.270000 7943.689833 590.293197
540 0.290416 0.351583 0.317048 0.000120 0.472834 0.468646 0.469832 0.000051 0.363383 0.398408 0.378162 0.000047 0.288224 0.349152 0.314543 0.000268 0.292608 0.354014 0.319552 0.000274 0.463907 0.460780 0.460834 0.000102 0.481762 0.476511 0.478830 0.000108 0.358497 0.393803 0.373060 0.000104 0.368270 0.403013 0.383263 0.000108 956.340000 968.320000 960.196867 323.320811 1102.250000 1087.210000 1096.174600 366.088498 7941.410000 7944.470000 7943.628533 584.450824
541 0.290501 0.350785 0.316967 0.000118 0.471777 0.465873 0.469838 0.000052 0.363011 0.396820 0.378115 0.000047 0.289225 0.347942 0.314410 0.000268 0.291776 0.353628 0.319523 0.000267 0.463271 0.456662 0.460915 0.000102 0.480284 0.475084 0.478761 0.000109 0.358844 0.391430 0.373012 0.000105 0.367179 0.402210 0.383218 0.000106 957.320000 965.990000 960.249200 326.036258 1102.870000 1087.920000 1096.275233 364.691285 7939.810000 7946.090000 7943.475567 585.530373
542 0.290749 0.351128 0.316880 0.000118 0.471581 0.467080 0.469911 0.000052 0.363082 0.397509 0.378092 0.000047 0.287771 0.349128 0.314393 0.000269 0.293728 0.353127 0.319367 0.000265 0.462163 0.455914 0.461049 0.000102 0.481000 0.478246 0.478772 0.000109 0.357528 0.391843 0.373055 0.000105 0.368637 0.403175 0.383129 0.000105 954.990000 968.160000 960.320533 321.630839 1105.810000 1083.670000 1096.392033 367.537350 7939.200000 7948.170000 7943.287433 575.465183
543 0.290826 0.352336 0.317116 0.000119 0.471567 0.467634 0.469799 0.000053 0.363122 0.398455 0.378189 0.000047 0.289049 0.349284 0.314542 0.000269 0.292603 0.355388 0.319690 0.000266 0.462448 0.457326 0.461035 0.000103 0.480686 0.477942 0.478563 0.000112 0.358408 0.392501 0.373139 0.000105 0.367836 0.404410 0.383239 0.000105 956.620000 967.590000 960.077333 325.123300 1104.400000 1085.710000 1096.327900 363.319508 7938.980000 7946.700000 7943.594767 578.147132
544 0.290974 0.351707 0.317113 0.000117 0.472011 0.466900 0.469825 0.000054 0.363389 0.397784 0.378198 0.000047 0.289461 0.349366 0.314517 0.000268 0.292488 0.354048 0.319708 0.000259 0.462758 0.457560 0.461128 0.000102 0.481265 0.476239 0.478522 0.000113 0.358780 0.392644 0.373162 0.000105 0.367998 0.402925 0.383234 0.000104 954.490000 965.470000 960.252967 322.610643 1102.320000 1083.600000 1096.376933 359.343713 7943.190000 7950.930000 7943.370100 579.207470
545 0.290353 0.352593 0.317136 0.000116 0.472320 0.467698 0.469776 0.000053 0.363140 0.398635 0.378192 0.000046 0.289433 0.350201 0.314400 0.000264 0.291272 0.354986 0.319872 0.000261 0.462911 0.458040 0.461067 0.000102 0.481730 0.477355 0.478485 0.000114 0.358824 0.393336 0.373067 0.000104 0.367455 0.403934 0.383317 0.000103 954.330000 969.130000 960.059567 321.684097 1105.990000 1087.990000 1096.212300 365.339544 7939.680000 7942.880000 7943.728133 583.778472
546 0.290295 0.351640 0.317108 0.000117 0.471169 0.465792 0.469882 0.000054 0.362645 0.397301 0.378217 0.000047 0.290280 0.354034 0.314491 0.000263 0.290310 0.349246 0.319724 0.000261 0.463253 0.456992 0.461189 0.000101 0.479085 0.474592 0.478574 0.000115 0.359469 0.395217 0.373170 0.000103 0.365820 0.399384 0.383264 0.000104 956.110000 966.960000 959.964033 324.867852 1104.320000 1081.180000 1096.115800 372.657753 7939.570000 7951.860000 7943.920167 592.519956
547 0.290405 0.351747 0.317118 0.000120 0.472137 0.467310 0.469839 0.000052 0.363098 0.397972 0.378206 0.000048 0.288901 0.350279 0.314484 0.000260 0.291908 0.353214 0.319751 0.000269 0.464023 0.458747 0.461110 0.000099 0.480250 0.475872 0.478568 0.000112 0.358950 0.393666 0.373134 0.000103 0.367245 0.402277 0.383278 0.000106 954.840000 968.990000 959.819133 324.843010 1103.000000 1085.430000 1096.118333 370.452150 7942.160000 7945.580000 7944.062533 585.712019
548 0.290462 0.351657 0.316982 0.000119 0.471502 0.467035 0.469900 0.000054 0.362878 0.397808 0.378149 0.000047 0.289919 0.347541 0.314454 0.000256 0.291006 0.355772 0.319510 0.000279 0.462889 0.459011 0.461265 0.000101 0.480116 0.475059 0.478536 0.000114 0.359107 0.392129 0.373178 0.000100 0.366650 0.403487 0.383120 0.000109 955.660000 966.480000 959.713033 320.773920 1106.910000 1087.800000 1096.077833 368.839278 7937.430000 7945.720000 7944.209133 578.177427
549 0.289973 0.351732 0.316993 0.000120 0.473333 0.467720 0.469858 0.000054 0.363317 0.398127 0.378139 0.000047 0.289271 0.348043 0.314732 0.000251 0.290674 0.355421 0.319254 0.000280 0.464031 0.459140 0.461228 0.000101 0.482636 0.476300 0.478488 0.000114 0.359175 0.392481 0.373330 0.000099 0.367459 0.403773 0.382948 0.000109 956.170000 966.570000 959.778300 324.179032 1105.830000 1085.770000 1096.322700 365.193912 7938.000000 7947.660000 7943.899000 579.783432
550 0.290095 0.351461 0.316875 0.000119 0.470739 0.466955 0.469964 0.000053 0.362353 0.397658 0.378111 0.000047 0.290154 0.350032 0.314809 0.000256 0.290036 0.352889 0.318941 0.000278 0.461196 0.458703 0.461281 0.000101 0.480282 0.475207 0.478648 0.000112 0.358571 0.393501 0.373398 0.000100 0.366134 0.401816 0.382824 0.000108 956.660000 966.730000 959.719967 323.392943 1106.150000 1084.150000 1096.312233 364.055044 7937.190000 7949.120000 7943.967800 580.166331
551 0.290274 0.352122 0.316755 0.000121 0.471688 0.467426 0.470029 0.000053 0.362840 0.398244 0.378064 0.000048 0.291006 0.351037 0.314870 0.000258 0.289542 0.353207 0.318640 0.000279 0.462651 0.457988 0.461390 0.000101 0.480725 0.476865 0.478667 0.000112 0.359664 0.393817 0.373478 0.000101 0.366015 0.402670 0.382651 0.000108 956.350000 964.510000 959.597600 323.913279 1104.540000 1085.280000 1096.545333 368.320899 7939.110000 7950.210000 7943.857067 583.020601
552 0.290179 0.351627 0.316606 0.000119 0.472002 0.466945 0.470119 0.000053 0.362908 0.397755 0.378011 0.000047 0.288574 0.349314 0.314903 0.000257 0.291785 0.353941 0.318308 0.000273 0.462739 0.458221 0.461438 0.000100 0.481265 0.475670 0.478800 0.000110 0.358240 0.392877 0.373517 0.000100 0.367577 0.402632 0.382505 0.000106 956.650000 969.200000 959.598467 321.603615 1103.930000 1089.570000 1096.693600 370.253622 7939.420000 7941.230000 7943.707933 585.379793
553 0.289804 0.352614 0.316655 0.000119 0.470800 0.466509 0.470051 0.000053 0.362202 0.398172 0.378013 0.000048 0.288835 0.349407 0.315074 0.000260 0.290773 0.355820 0.318235 0.000272 0.461918 0.458735 0.461309 0.000100 0.479681 0.474283 0.478793 0.000110 0.358068 0.393138 0.373568 0.000102 0.366336 0.403205 0.382458 0.000105 954.840000 965.000000 959.474167 316.988226 1105.150000 1085.770000 1096.939300 359.637263 7940.010000 7949.230000 7943.586533 585.226812
554 0.290621 0.351689 0.316666 0.000119 0.473024 0.467959 0.470029 0.000054 0.363582 0.398197 0.378011 0.000047 0.290039 0.350417 0.315174 0.000261 0.291204 0.352962 0.318157 0.000267 0.464030 0.459034 0.461198 0.000102 0.482018 0.476885 0.478860 0.000111 0.359635 0.393864 0.373584 0.000102 0.367529 0.402531 0.382438 0.000104 953.290000 966.900000 959.366033 312.309010 1103.980000 1085.640000 1096.840833 350.333263 7942.730000 7947.460000 7943.793133 571.935732
555 0.289840 0.352031 0.316600 0.000120 0.473024 0.467456 0.470038 0.000053 0.363113 0.398201 0.377975 0.000047 0.288539 0.350273 0.315072 0.000262 0.291141 0.353788 0.318127 0.000265 0.464129 0.458826 0.461231 0.000100 0.481919 0.476086 0.478845 0.000111 0.358775 0.393694 0.373536 0.000102 0.367452 0.402707 0.382414 0.000104 954.410000 964.160000 959.271033 320.438576 1103.760000 1087.800000 1096.913400 341.342486 7941.830000 7948.040000 7943.815567 581.002691
556 0.289950 0.352209 0.316631 0.000121 0.470711 0.466812 0.470000 0.000054 0.362255 0.398050 0.377979 0.000048 0.289699 0.349451 0.315097 0.000265 0.290202 0.354968 0.318165 0.000269 0.462317 0.458964 0.461175 0.000102 0.479106 0.474660 0.478825 0.000113 0.358746 0.393256 0.373529 0.000103 0.365763 0.402845 0.382429 0.000105 956.090000 962.620000 959.166033 321.690697 1107.320000 1086.020000 1096.871933 337.446956 7936.590000 7951.360000 7943.962033 587.427535
557 0.290286 0.352327 0.316484 0.000120 0.471733 0.466570 0.470086 0.000054 0.362865 0.398024 0.377925 0.000047 0.290660 0.353743 0.314951 0.000264 0.289912 0.350911 0.318017 0.000267 0.461436 0.458838 0.461133 0.000102 0.482031 0.474303 0.479039 0.000112 0.358971 0.395781 0.373424 0.000103 0.366760 0.400268 0.382426 0.000104 956.460000 966.070000 959.348800 315.149631 1102.980000 1084.750000 1096.861267 335.950059 7940.560000 7949.180000 7943.789933 589.344918
558 0.290019 0.351125 0.316447 0.000118 0.472072 0.467352 0.470087 0.000053 0.362840 0.397615 0.377903 0.000047 0.289644 0.352408 0.314950 0.000257 0.290394 0.349841 0.317945 0.000273 0.463617 0.459703 0.461159 0.000100 0.480528 0.475000 0.479014 0.000111 0.359233 0.395326 0.373433 0.000100 0.366447 0.399905 0.382372 0.000106 959.390000 964.670000 959.479867 309.882683 1103.600000 1086.490000 1096.764300 335.917783 7937.010000 7948.840000 7943.755833 580.224963
559 0.289916 0.350605 0.316353 0.000117 0.471423 0.468050 0.470151 0.000053 0.362519 0.397583 0.377872 0.000047 0.289263 0.348734 0.314971 0.000256 0.290569 0.352477 0.317735 0.000274 0.463085 0.457737 0.461111 0.000101 0.479761 0.478362 0.479192 0.000111 0.358792 0.392335 0.373427 0.000100 0.366246 0.402831 0.382317 0.000108 957.400000 965.130000 959.520300 309.717609 1104.490000 1086.100000 1096.833367 328.563410 7938.110000 7948.770000 7943.646333 568.871934
560 0.289929 0.352110 0.316415 0.000117 0.471858 0.466235 0.470102 0.000053 0.362700 0.397760 0.377890 0.000046 0.290601 0.350428 0.315098 0.000256 0.289257 0.353792 0.317732 0.000275 0.461996 0.456663 0.461126 0.000101 0.481720 0.475808 0.479079 0.000111 0.359159 0.392922 0.373509 0.000100 0.366242 0.402598 0.382271 0.000106 955.560000 963.950000 959.578133 310.122099 1105.430000 1087.520000 1096.825500 326.156028 7939.010000 7948.530000 7943.596367 565.352440
561 0.289564 0.351100 0.316467 0.000117 0.472440 0.466408 0.470209 0.000053 0.362714 0.397223 0.377964 0.000046 0.289638 0.351247 0.315363 0.000258 0.289489 0.350952 0.317572 0.000271 0.462571 0.458485 0.461201 0.000101 0.482309 0.474331 0.479218 0.000110 0.358811 0.394142 0.373698 0.000100 0.366617 0.400304 0.382231 0.000106 955.660000 959.890000 959.543000 309.567089 1103.860000 1089.350000 1096.821433 325.606156 7940.480000 7950.760000 7943.635567 569.971652
562 0.289396 0.351189 0.316583 0.000119 0.471432 0.466387 0.470078 0.000053 0.362210 0.397268 0.377981 0.000048 0.288959 0.347082 0.315491 0.000257 0.289832 0.355297 0.317675 0.000277 0.462133 0.457173 0.461026 0.000102 0.480730 0.475600 0.479130 0.000111 0.358229 0.391118 0.373705 0.000101 0.366191 0.403418 0.382257 0.000107 954.310000 965.370000 959.744167 306.810518 1104.400000 1088.660000 1096.727500 330.274248 7941.290000 7945.970000 7943.528333 570.728086
563 0.289807 0.350912 0.316638 0.000119 0.473362 0.468434 0.470046 0.000053 0.363229 0.397921 0.378001 0.000047 0.288700 0.348017 0.315713 0.000260 0.290913 0.353808 0.317563 0.000274 0.463842 0.459308 0.460943 0.000103 0.482881 0.477559 0.479150 0.000111 0.358757 0.392533 0.373805 0.000101 0.367700 0.403308 0.382198 0.000107 953.040000 969.260000 959.762333 307.466448 1103.920000 1085.560000 1096.546733 334.469557 7943.040000 7945.180000 7943.690933 568.849909
564 0.289866 0.351351 0.316498 0.000119 0.471659 0.466576 0.470062 0.000054 0.362583 0.397441 0.377924 0.000047 0.287437 0.349915 0.315770 0.000258 0.292295 0.352787 0.317227 0.000273 0.462779 0.457223 0.460902 0.000103 0.480540 0.475928 0.479223 0.000110 0.357573 0.392838 0.373823 0.000101 0.367593 0.402044 0.382025 0.000107 955.560000 965.450000 959.774033 307.718674 1105.420000 1085.670000 1096.682800 330.888736 7939.020000 7948.880000 7943.543167 557.781219
565 0.289560 0.350841 0.316385 0.000119 0.472603 0.468546 0.470120 0.000054 0.362777 0.397923 0.377879 0.000047 0.289013 0.349030 0.315660 0.000260 0.290107 0.352653 0.317110 0.000271 0.463766 0.458422 0.460974 0.000104 0.481440 0.478670 0.479266 0.000110 0.358915 0.392787 0.373785 0.000101 0.366640 0.403059 0.381973 0.000107 954.230000 968.720000 959.650433 306.427771 1103.550000 1088.610000 1096.676800 330.114383 7942.220000 7942.670000 7943.672767 556.043832
566 0.289995 0.351001 0.316354 0.000120 0.472085 0.466056 0.470138 0.000054 0.362831 0.397023 0.377868 0.000048 0.289023 0.348270 0.315640 0.000262 0.290967 0.353732 0.317069 0.000273 0.463468 0.459497 0.461108 0.000104 0.480702 0.472615 0.479168 0.000109 0.358801 0.392761 0.373827 0.000102 0.366861 0.401285 0.381908 0.000108 955.120000 965.930000 959.458767 304.588663 1103.530000 1084.970000 1096.756833 330.165289 7941.350000 7949.100000 7943.784400 558.470889
567 0.289736 0.351770 0.316258 0.000120 0.471928 0.467204 0.470286 0.000053 0.362613 0.397944 0.377869 0.000047 0.288770 0.350221 0.315625 0.000263 0.290702 0.353319 0.316892 0.000270 0.462709 0.457135 0.461280 0.000101 0.481146 0.477274 0.479292 0.000108 0.358346 0.392986 0.373887 0.000101 0.366880 0.402901 0.381852 0.000106 956.990000 965.990000 959.433967 301.291237 1103.760000 1088.560000 1096.699100 329.033820 7939.250000 7945.450000 7943.866933 553.037034
568 0.289923 0.351777 0.316242 0.000120 0.472249 0.465977 0.470227 0.000053 0.362853 0.397457 0.377836 0.000047 0.288943 0.352392 0.315593 0.000265 0.290903 0.351162 0.316892 0.000270 0.465117 0.456368 0.461236 0.000103 0.479382 0.475585 0.479219 0.000107 0.359412 0.393982 0.373850 0.000101 0.366295 0.400931 0.381823 0.000105 958.040000 966.160000 959.354233 296.479207 1101.700000 1082.090000 1096.612500 321.070192 7940.260000 7951.750000 7944.033267 549.317732
569 0.289908 0.349763 0.316099 0.000118 0.472365 0.466287 0.470297 0.000052 0.362891 0.396373 0.377778 0.000046 0.288966 0.348425 0.315472 0.000265 0.290851 0.351101 0.316726 0.000264 0.462485 0.457600 0.461296 0.000102 0.482245 0.474975 0.479298 0.000106 0.358373 0.392095 0.373802 0.000102 0.367408 0.400651 0.381755 0.000103 957.400000 964.310000 959.367733 292.694851 1104.850000 1088.150000 1096.396167 320.279067 7937.750000 7947.540000 7944.236100 553.062839
570 0.290044 0.350796 0.316294 0.000118 0.471276 0.467942 0.470256 0.000052 0.362537 0.397655 0.377879 0.000047 0.288840 0.347701 0.315598 0.000266 0.291249 0.353892 0.316990 0.000264 0.463220 0.459681 0.461274 0.000100 0.479332 0.476203 0.479238 0.000107 0.358592 0.392493 0.373869 0.000103 0.366482 0.402816 0.381889 0.000103 958.750000 966.120000 959.287600 291.318329 1103.130000 1087.250000 1095.946000 327.834223 7938.120000 7946.630000 7944.766400 557.600822
571 0.289348 0.351765 0.316379 0.000118 0.471506 0.468481 0.470276 0.000052 0.362211 0.398451 0.377938 0.000047 0.287016 0.350982 0.315571 0.000271 0.291679 0.352547 0.317187 0.000262 0.462866 0.457628 0.461333 0.000099 0.480146 0.479334 0.479218 0.000106 0.357356 0.393640 0.373876 0.000105 0.367066 0.403262 0.381999 0.000103 957.280000 965.810000 959.350833 284.239338 1101.640000 1084.120000 1095.758900 322.052910 7941.080000 7950.070000 7944.890267 544.067291
572 0.290079 0.351303 0.316355 0.000117 0.473079 0.467549 0.470302 0.000052 0.363279 0.397802 0.377934 0.000046 0.289544 0.349212 0.315362 0.000266 0.290614 0.353394 0.317349 0.000266 0.464922 0.458087 0.461398 0.000098 0.481237 0.477012 0.479206 0.000106 0.359695 0.392762 0.373776 0.000104 0.366863 0.402841 0.382092 0.000103 957.500000 963.550000 959.231400 279.382073 1102.990000 1085.380000 1095.559033 322.571149 7939.510000 7951.070000 7945.209567 541.813738
573 0.289977 0.350830 0.316309 0.000117 0.472082 0.468055 0.470257 0.000052 0.362819 0.397720 0.377888 0.000046 0.288479 0.348841 0.315332 0.000267 0.291476 0.352820 0.317286 0.000267 0.463906 0.458599 0.461346 0.000099 0.480259 0.477512 0.479169 0.000108 0.358650 0.392744 0.373738 0.000103 0.366989 0.402696 0.382039 0.000103 955.340000 966.710000 959.267800 279.173416 1100.980000 1087.150000 1095.428233 324.749173 7943.680000 7946.140000 7945.303967 549.409916
574 0.289509 0.351146 0.316406 0.000118 0.472583 0.466755 0.470264 0.000053 0.362739 0.397390 0.377949 0.000047 0.289870 0.348420 0.315431 0.000268 0.289148 0.353872 0.317382 0.000265 0.463944 0.457988 0.461321 0.000100 0.481223 0.475522 0.479207 0.000111 0.359500 0.392247 0.373787 0.000105 0.365978 0.402532 0.382112 0.000103 957.600000 960.650000 959.532933 279.187474 1103.130000 1084.750000 1095.311700 329.074466 7939.270000 7954.600000 7945.155367 556.829541
575 0.290144 0.351374 0.316494 0.000118 0.472612 0.467969 0.470308 0.000053 0.363131 0.398012 0.378019 0.000047 0.289708 0.350239 0.315576 0.000270 0.290581 0.352508 0.317412 0.000267 0.463468 0.459425 0.461315 0.000101 0.481755 0.476512 0.479300 0.000109 0.359212 0.393913 0.373872 0.000104 0.367051 0.402110 0.382167 0.000104 958.380000 962.950000 959.775567 286.137010 1103.020000 1086.810000 1095.213767 327.615169 7938.600000 7950.240000 7945.010667 552.626584
576 0.289760 0.351326 0.316519 0.000118 0.471778 0.466215 0.470213 0.000053 0.362567 0.397282 0.377997 0.000047 0.290182 0.348498 0.315440 0.000268 0.289337 0.354154 0.317599 0.000268 0.462472 0.457182 0.461251 0.000102 0.481084 0.475249 0.479176 0.000112 0.359098 0.391972 0.373764 0.000103 0.366036 0.402592 0.382230 0.000105 956.810000 964.710000 959.731933 284.079189 1104.940000 1084.800000 1095.333467 322.160902 7938.250000 7950.490000 7944.934600 543.191484
577 0.289530 0.351049 0.316434 0.000118 0.472547 0.466658 0.470270 0.000053 0.362737 0.397293 0.377968 0.000047 0.290516 0.349944 0.315509 0.000267 0.288544 0.352154 0.317359 0.000271 0.462401 0.457951 0.461264 0.000102 0.482693 0.475365 0.479275 0.000110 0.359270 0.393147 0.373811 0.000103 0.366204 0.401439 0.382125 0.000106 956.150000 967.890000 959.805167 285.398081 1105.090000 1084.810000 1095.344967 317.566578 7938.760000 7947.300000 7944.849867 544.404597
578 0.289901 0.350724 0.316371 0.000120 0.472895 0.468460 0.470334 0.000053 0.363098 0.397819 0.377956 0.000048 0.289989 0.348333 0.315352 0.000266 0.289813 0.353116 0.317390 0.000275 0.463862 0.459739 0.461318 0.000103 0.481927 0.477181 0.479349 0.000110 0.359538 0.392895 0.373739 0.000103 0.366659 0.402742 0.382174 0.000108 957.220000 965.350000 959.807433 282.664705 1105.000000 1085.110000 1095.186400 317.802523 7937.780000 7949.540000 7945.006167 543.555459
579 0.289826 0.351496 0.316371 0.000119 0.471926 0.466760 0.470285 0.000053 0.362666 0.397602 0.377937 0.000048 0.289545 0.349669 0.315317 0.000262 0.290107 0.353324 0.317426 0.000278 0.460918 0.458136 0.461402 0.000102 0.482933 0.475384 0.479167 0.000110 0.358094 0.393056 0.373751 0.000103 0.367238 0.402148 0.382123 0.000109 958.170000 966.240000 959.965033 284.642393 1103.310000 1083.200000 1095.225300 327.292504 7938.520000 7950.560000 7944.809667 555.972808
580 0.289245 0.350538 0.316204 0.000118 0.472493 0.464440 0.470285 0.000054 0.362544 0.396099 0.377837 0.000047 0.287993 0.349549 0.315166 0.000264 0.290498 0.351527 0.317242 0.000273 0.463984 0.455187 0.461337 0.000105 0.481001 0.473694 0.479234 0.000113 0.358389 0.391804 0.373635 0.000104 0.366699 0.400394 0.382039 0.000108 955.910000 966.600000 960.048900 278.524256 1104.630000 1084.420000 1095.362833 336.287867 7939.460000 7948.980000 7944.588267 562.225252
581 0.289197 0.350606 0.316131 0.000121 0.472446 0.467318 0.470215 0.000054 0.362497 0.397291 0.377764 0.000048 0.288198 0.347331 0.315152 0.000266 0.290195 0.353881 0.317109 0.000274 0.463463 0.459034 0.461295 0.000105 0.481429 0.475602 0.479135 0.000113 0.358304 0.392012 0.373609 0.000104 0.366689 0.402569 0.381919 0.000108 958.250000 964.920000 960.123400 278.676335 1103.510000 1081.370000 1095.560567 340.462030 7938.240000 7953.710000 7944.316033 572.072930
582 0.289227 0.351215 0.316119 0.000123 0.472387 0.467407 0.470283 0.000054 0.362491 0.397692 0.377784 0.000049 0.288144 0.350190 0.315189 0.000267 0.290310 0.352239 0.317049 0.000280 0.462470 0.459057 0.461287 0.000106 0.482305 0.475757 0.479279 0.000112 0.357874 0.393737 0.373628 0.000104 0.367108 0.401646 0.381941 0.000110 957.010000 967.860000 960.295133 280.852328 1103.120000 1084.510000 1095.715433 341.367186 7939.870000 7947.630000 7943.989433 572.320886
583 0.289618 0.351023 0.316068 0.000122 0.472020 0.467622 0.470189 0.000054 0.362579 0.397663 0.377717 0.000049 0.288420 0.348552 0.315175 0.000262 0.290816 0.353494 0.316961 0.000276 0.463105 0.458767 0.461170 0.000108 0.480935 0.476478 0.479209 0.000110 0.358294 0.392638 0.373573 0.000102 0.366864 0.402687 0.381860 0.000109 956.460000 966.960000 960.397500 276.724441 1102.670000 1088.250000 1095.871133 341.570312 7940.870000 7944.790000 7943.731367 574.898293
584 0.289064 0.350362 0.316019 0.000120 0.472406 0.467628 0.470272 0.000053 0.362401 0.397268 0.377720 0.000048 0.287282 0.350439 0.315221 0.000266 0.290847 0.350286 0.316817 0.000271 0.463821 0.458367 0.461339 0.000105 0.480992 0.476888 0.479204 0.000110 0.357898 0.393610 0.373668 0.000104 0.366905 0.400927 0.381772 0.000107 958.810000 966.110000 960.470200 275.001217 1103.450000 1087.940000 1095.914533 342.849441 7937.740000 7945.950000 7943.615267 577.336580
585 0.289124 0.350573 0.315893 0.000121 0.471907 0.467735 0.470222 0.000053 0.362238 0.397438 0.377624 0.000048 0.288737 0.351865 0.314971 0.000268 0.289511 0.349281 0.316815 0.000271 0.463013 0.459460 0.461212 0.000106 0.480802 0.476010 0.479231 0.000109 0.358448 0.394903 0.373467 0.000105 0.366027 0.399973 0.381782 0.000107 958.060000 966.090000 960.477433 278.946197 1104.070000 1086.490000 1096.353167 342.686851 7937.870000 7947.420000 7943.169400 585.720216
586 0.289589 0.350140 0.315798 0.000121 0.471139 0.467514 0.470234 0.000054 0.362209 0.397090 0.377573 0.000048 0.288313 0.350330 0.314981 0.000270 0.290864 0.349950 0.316616 0.000271 0.463012 0.458491 0.461245 0.000106 0.479266 0.476537 0.479223 0.000111 0.358193 0.393595 0.373486 0.000105 0.366225 0.400585 0.381659 0.000106 958.120000 969.270000 960.639900 278.268213 1104.390000 1083.300000 1096.158933 342.374050 7937.490000 7947.430000 7943.201167 582.210354
587 0.289101 0.351336 0.315747 0.000122 0.471625 0.468634 0.470264 0.000053 0.362110 0.398255 0.377554 0.000048 0.288395 0.350413 0.314920 0.000273 0.289807 0.352260 0.316574 0.000271 0.462470 0.458655 0.461259 0.000103 0.480779 0.478614 0.479269 0.000109 0.358025 0.393710 0.373455 0.000106 0.366196 0.402801 0.381652 0.000107 958.760000 970.610000 960.679533 282.773475 1103.440000 1086.260000 1096.151733 339.169328 7937.800000 7943.130000 7943.168733 585.549725
588 0.288802 0.350614 0.315733 0.000120 0.472750 0.466848 0.470298 0.000052 0.362381 0.397108 0.377559 0.000048 0.288920 0.350426 0.314864 0.000272 0.288683 0.350803 0.316602 0.000274 0.463592 0.457772 0.461304 0.000103 0.481909 0.475924 0.479292 0.000107 0.358789 0.393364 0.373440 0.000106 0.365973 0.400851 0.381678 0.000107 956.660000 969.330000 960.746033 289.382973 1104.870000 1088.000000 1096.040667 340.661559 7938.470000 7942.670000 7943.213300 587.891320
589 0.289067 0.351031 0.315531 0.000120 0.472025 0.468152 0.470297 0.000053 0.362250 0.397879 0.377437 0.000048 0.288787 0.351538 0.314626 0.000269 0.289346 0.350523 0.316436 0.000274 0.462011 0.460404 0.461330 0.000102 0.482039 0.475900 0.479263 0.000109 0.358077 0.395085 0.373308 0.000105 0.366423 0.400674 0.381567 0.000107 956.870000 966.460000 960.871800 289.240093 1103.110000 1086.220000 1096.137300 340.508723 7940.020000 7947.320000 7942.990900 588.331225
590 0.289103 0.351220 0.315577 0.000118 0.472295 0.466927 0.470247 0.000053 0.362380 0.397503 0.377445 0.000047 0.289145 0.354765 0.314697 0.000265 0.289061 0.347675 0.316457 0.000270 0.462520 0.457234 0.461296 0.000102 0.482070 0.476620 0.479197 0.000109 0.358495 0.395752 0.373336 0.000103 0.366265 0.399253 0.381553 0.000106 956.260000 969.880000 961.027467 295.000000 1106.560000 1086.890000 1096.017833 342.649817 7937.180000 7943.230000 7942.954700 598.283956
591 0.289155 0.351430 0.315703 0.000119 0.472467 0.468861 0.470292 0.000053 0.362480 0.398402 0.377539 0.000047 0.288724 0.350157 0.314818 0.000267 0.289587 0.352703 0.316589 0.000271 0.464082 0.458555 0.461382 0.000102 0.480853 0.479167 0.479202 0.000110 0.358867 0.393516 0.373443 0.000105 0.366093 0.403288 0.381634 0.000107 956.370000 969.870000 961.258233 302.238500 1103.320000 1087.130000 1096.038133 349.383891 7940.310000 7943.000000 7942.703633 614.784030
592 0.289312 0.351387 0.315747 0.000118 0.472360 0.468514 0.470245 0.000053 0.362531 0.398238 0.377546 0.000047 0.289076 0.351129 0.314920 0.000263 0.289548 0.351644 0.316574 0.000274 0.464361 0.458538 0.461192 0.000102 0.480358 0.478491 0.479298 0.000111 0.359190 0.394093 0.373429 0.000103 0.365872 0.402383 0.381664 0.000107 959.230000 966.550000 961.211267 305.730624 1104.380000 1084.320000 1096.069433 353.075460 7936.390000 7949.130000 7942.719300 623.546320
593 0.289237 0.350769 0.315746 0.000118 0.473744 0.468016 0.470302 0.000053 0.363040 0.397668 0.377568 0.000047 0.288225 0.349124 0.314873 0.000265 0.290249 0.352415 0.316618 0.000270 0.465381 0.459113 0.461316 0.000101 0.482107 0.476918 0.479288 0.000109 0.359087 0.393120 0.373450 0.000103 0.366992 0.402216 0.381686 0.000107 958.810000 970.960000 961.201267 308.558121 1104.710000 1086.780000 1095.958667 353.330933 7936.480000 7942.260000 7942.840067 623.022364
594 0.288971 0.350719 0.315795 0.000118 0.471545 0.466626 0.470287 0.000053 0.362000 0.397082 0.377592 0.000047 0.289819 0.350391 0.314963 0.000265 0.288122 0.351047 0.316627 0.000273 0.462621 0.456835 0.461285 0.000103 0.480469 0.476417 0.479289 0.000110 0.358940 0.392968 0.373492 0.000103 0.365061 0.401195 0.381692 0.000107 957.300000 964.390000 961.290767 305.251003 1104.530000 1086.230000 1096.200833 359.082102 7938.170000 7949.380000 7942.508400 623.908596
595 0.289034 0.350283 0.315743 0.000119 0.471937 0.467545 0.470252 0.000052 0.362195 0.397188 0.377547 0.000047 0.289658 0.348608 0.314816 0.000266 0.288409 0.351959 0.316669 0.000273 0.463028 0.458367 0.461304 0.000103 0.480846 0.476722 0.479200 0.000109 0.359006 0.392512 0.373411 0.000104 0.365384 0.401864 0.381682 0.000106 957.500000 967.180000 961.452767 307.305374 1103.390000 1084.960000 1096.241900 358.065145 7939.110000 7947.860000 7942.305333 623.271596
596 0.289573 0.349922 0.315781 0.000119 0.472255 0.467560 0.470272 0.000052 0.362646 0.396977 0.377577 0.000047 0.290493 0.348785 0.314810 0.000265 0.288653 0.351059 0.316752 0.000279 0.463594 0.457972 0.461234 0.000103 0.480917 0.477147 0.479310 0.000109 0.359733 0.392460 0.373380 0.000104 0.365558 0.401494 0.381775 0.000108 959.390000 966.420000 961.659267 312.963248 1106.640000 1084.570000 1096.155867 365.619461 7933.970000 7949.010000 7942.184867 633.052764
597 0.289637 0.350599 0.315718 0.000119 0.472861 0.467110 0.470221 0.000052 0.362927 0.397203 0.377519 0.000047 0.288152 0.348758 0.314794 0.000269 0.291123 0.352440 0.316641 0.000281 0.464463 0.457403 0.461179 0.000103 0.481258 0.476817 0.479263 0.000107 0.358676 0.392216 0.373348 0.000105 0.367177 0.402191 0.381690 0.000109 959.900000 965.820000 961.802900 313.639027 1103.340000 1084.170000 1096.424233 364.779804 7936.760000 7950.010000 7941.772867 636.517897
598 0.289524 0.350766 0.315614 0.000119 0.473505 0.467449 0.470215 0.000052 0.363116 0.397439 0.377455 0.000047 0.289920 0.348542 0.314830 0.000269 0.289128 0.352990 0.316398 0.000276 0.464078 0.459595 0.461194 0.000104 0.482933 0.475302 0.479236 0.000108 0.359583 0.392963 0.373376 0.000106 0.366650 0.401915 0.381533 0.000108 957.910000 969.270000 961.973567 312.234438 1100.960000 1081.700000 1096.435533 361.606197 7941.130000 7949.030000 7941.590900 636.964688
599 0.288795 0.350252 0.315575 0.000118 0.471887 0.467187 0.470173 0.000052 0.362032 0.397026 0.377414 0.000047 0.288116 0.347403 0.314786 0.000267 0.289474 0.353101 0.316363 0.000275 0.463679 0.459063 0.461173 0.000103 0.480096 0.475310 0.479173 0.000106 0.358341 0.392067 0.373341 0.000104 0.365723 0.401985 0.381487 0.000108 959.210000 967.250000 961.930900 308.759505 1104.310000 1088.140000 1096.424533 358.615478 7936.480000 7944.610000 7941.644567 639.135675
600 0.289324 0.350097 0.315537 0.000116 0.472355 0.467496 0.470238 0.000052 0.362537 0.397057 0.377418 0.000046 0.288643 0.348131 0.314724 0.000268 0.290005 0.352062 0.316351 0.000271 0.463583 0.457266 0.461223 0.000105 0.481127 0.477726 0.479253 0.000107 0.358619 0.391785 0.373324 0.000105 0.366454 0.402328 0.381512 0.000107 958.610000 968.200000 962.250333 306.396393 1104.920000 1084.950000 1096.383667 356.681535 7936.470000 7946.850000 7941.366000 633.469068
601 0.289146 0.349998 0.315637 0.000118 0.472508 0.466299 0.470121 0.000052 0.362491 0.396518 0.377431 0.000047 0.288687 0.350025 0.314742 0.000274 0.289605 0.349971 0.316532 0.000271 0.462936 0.457137 0.461069 0.000104 0.482080 0.475460 0.479172 0.000106 0.358387 0.392870 0.373273 0.000108 0.366595 0.400167 0.381588 0.000106 958.470000 965.970000 962.605600 306.059703 1101.970000 1088.090000 1096.469567 349.293864 7939.560000 7945.940000 7940.924833 628.882506
602 0.289157 0.349669 0.315705 0.000116 0.472043 0.467033 0.470234 0.000052 0.362312 0.396614 0.377516 0.000046 0.288835 0.351127 0.314738 0.000272 0.289480 0.348210 0.316672 0.000269 0.463671 0.459736 0.461299 0.000103 0.480415 0.474330 0.479169 0.000106 0.358769 0.394571 0.373362 0.000107 0.365854 0.398658 0.381671 0.000106 957.270000 967.980000 962.829467 306.714391 1101.790000 1084.160000 1096.272233 342.461901 7940.940000 7947.860000 7940.898300 623.308750
603 0.289348 0.350227 0.315897 0.000116 0.471676 0.467541 0.470243 0.000053 0.362279 0.397153 0.377635 0.000047 0.289798 0.348025 0.314919 0.000268 0.288897 0.352430 0.316874 0.000271 0.462906 0.458408 0.461217 0.000106 0.480446 0.476674 0.479268 0.000107 0.359041 0.392178 0.373438 0.000106 0.365516 0.402127 0.381832 0.000107 957.530000 963.800000 962.966733 304.688006 1100.980000 1081.770000 1096.002333 346.067705 7941.490000 7954.430000 7941.030933 627.272825
604 0.289428 0.350680 0.316003 0.000117 0.472628 0.468091 0.470235 0.000054 0.362708 0.397645 0.377696 0.000047 0.288892 0.348778 0.314994 0.000272 0.289965 0.352582 0.317011 0.000274 0.463164 0.460055 0.461318 0.000106 0.482093 0.476127 0.479151 0.000108 0.358601 0.393289 0.373524 0.000107 0.366816 0.402000 0.381867 0.000109 959.240000 965.900000 963.057800 306.896382 1098.680000 1086.440000 1096.010300 343.783873 7942.080000 7947.660000 7940.931900 634.111343
605 0.289318 0.351373 0.316066 0.000119 0.473630 0.468060 0.470204 0.000054 0.363042 0.398047 0.377721 0.000047 0.288590 0.350978 0.314977 0.000274 0.290046 0.351767 0.317154 0.000277 0.464929 0.458711 0.461228 0.000107 0.482330 0.477408 0.479180 0.000107 0.359126 0.394071 0.373477 0.000109 0.366959 0.402024 0.381965 0.000109 959.910000 971.050000 963.174733 311.301880 1100.620000 1085.000000 1095.840333 343.156438 7939.470000 7943.950000 7940.984933 630.492273
606 0.289772 0.351640 0.316105 0.000118 0.473278 0.467582 0.470232 0.000053 0.363174 0.398017 0.377756 0.000047 0.289696 0.350401 0.314987 0.000271 0.289847 0.352879 0.317223 0.000278 0.464717 0.459308 0.461205 0.000105 0.481839 0.475856 0.479260 0.000109 0.359705 0.393964 0.373474 0.000108 0.366644 0.402070 0.382038 0.000110 957.660000 969.730000 962.837600 320.318927 1103.250000 1086.440000 1095.588067 338.157975 7939.090000 7943.830000 7941.574333 638.755583
607 0.289281 0.350744 0.316163 0.000117 0.472970 0.467433 0.470246 0.000053 0.362756 0.397420 0.377796 0.000047 0.289117 0.346113 0.315010 0.000273 0.289444 0.355375 0.317317 0.000276 0.463341 0.459878 0.461181 0.000106 0.482599 0.474988 0.479310 0.000108 0.358806 0.391619 0.373478 0.000108 0.366706 0.403220 0.382114 0.000109 959.720000 970.300000 962.681267 319.904911 1099.980000 1087.800000 1095.344100 346.855092 7940.300000 7941.900000 7941.974633 648.423409
608 0.289663 0.350397 0.316228 0.000118 0.472549 0.467241 0.470233 0.000053 0.362817 0.397135 0.377831 0.000047 0.290169 0.350007 0.315138 0.000271 0.289157 0.350787 0.317319 0.000278 0.463629 0.457401 0.461163 0.000105 0.481468 0.477081 0.479304 0.000108 0.359553 0.392965 0.373548 0.000108 0.366081 0.401305 0.382113 0.000109 959.730000 967.100000 962.595733 325.700194 1102.590000 1088.510000 1094.968200 350.384584 7937.680000 7944.390000 7942.436067 653.369337
609 0.289222 0.351143 0.316288 0.000119 0.472536 0.469083 0.470311 0.000053 0.362548 0.398319 0.377897 0.000047 0.288926 0.350666 0.315279 0.000274 0.289518 0.351619 0.317298 0.000278 0.463597 0.459296 0.461198 0.000108 0.481474 0.478869 0.479423 0.000107 0.358795 0.394118 0.373647 0.000108 0.366300 0.402519 0.382148 0.000109 959.190000 970.900000 962.391600 331.993855 1100.870000 1081.300000 1094.884400 353.259124 7939.940000 7947.800000 7942.724000 657.067416
610 0.289936 0.351166 0.316360 0.000119 0.472715 0.465546 0.470350 0.000053 0.363047 0.396918 0.377956 0.000047 0.288495 0.350366 0.315308 0.000276 0.291376 0.351966 0.317411 0.000277 0.463872 0.455947 0.461188 0.000106 0.481558 0.475145 0.479512 0.000108 0.358646 0.392599 0.373660 0.000108 0.367449 0.401238 0.382251 0.000109 954.560000 968.480000 962.351033 333.563686 1100.130000 1085.050000 1094.742067 355.309620 7945.310000 7946.470000 7942.906900 661.228080
611 0.289100 0.351025 0.316304 0.000120 0.472892 0.467439 0.470327 0.000054 0.362617 0.397591 0.377913 0.000047 0.289489 0.348502 0.315175 0.000276 0.288712 0.353548 0.317433 0.000275 0.462602 0.457777 0.461277 0.000108 0.483183 0.477101 0.479376 0.000107 0.358734 0.392212 0.373616 0.000109 0.366500 0.402969 0.382210 0.000109 958.930000 969.970000 962.256733 335.099756 1102.320000 1084.060000 1094.578967 356.597578 7938.750000 7945.970000 7943.164300 670.173106
612 0.289272 0.351763 0.316289 0.000120 0.471550 0.468067 0.470339 0.000053 0.362183 0.398285 0.377909 0.000048 0.289035 0.349163 0.315103 0.000271 0.289510 0.354362 0.317476 0.000279 0.461785 0.459943 0.461244 0.000106 0.481316 0.476192 0.479434 0.000107 0.358135 0.393475 0.373559 0.000108 0.366232 0.403094 0.382259 0.000111 958.940000 969.320000 962.126133 333.934153 1099.990000 1085.000000 1094.356433 351.397011 7941.070000 7945.680000 7943.517433 666.018887
613 0.289275 0.351455 0.316189 0.000121 0.472753 0.467660 0.470298 0.000054 0.362666 0.397937 0.377833 0.000048 0.290039 0.349822 0.314986 0.000270 0.288510 0.353087 0.317393 0.000280 0.462563 0.457834 0.461224 0.000107 0.482944 0.477486 0.479373 0.000108 0.359048 0.393027 0.373481 0.000107 0.366284 0.402847 0.382185 0.000110 962.150000 970.220000 962.166000 333.263399 1102.070000 1087.800000 1094.166267 351.392074 7935.780000 7941.980000 7943.667733 672.826882
614 0.289173 0.351392 0.316071 0.000122 0.471319 0.468423 0.470310 0.000053 0.362032 0.398204 0.377767 0.000049 0.290060 0.348990 0.314944 0.000271 0.288286 0.353794 0.317198 0.000283 0.461118 0.461550 0.461261 0.000107 0.481520 0.475297 0.479358 0.000108 0.358483 0.394014 0.373471 0.000108 0.365580 0.402395 0.382062 0.000112 958.260000 969.140000 962.154567 334.672657 1100.760000 1080.480000 1093.861300 353.549625 7940.980000 7950.380000 7943.984133 679.548560
615 0.289750 0.350116 0.315979 0.000120 0.473714 0.468847 0.470399 0.000054 0.363335 0.397608 0.377747 0.000048 0.288754 0.346520 0.315043 0.000268 0.290746 0.353713 0.316915 0.000281 0.465356 0.460713 0.461338 0.000108 0.482072 0.476981 0.479460 0.000107 0.359395 0.392197 0.373561 0.000107 0.367276 0.403020 0.381933 0.000112 959.370000 964.990000 962.224133 335.836068 1099.200000 1083.310000 1093.654600 346.583372 7941.430000 7951.700000 7944.121267 677.410220
616 0.289291 0.350937 0.315945 0.000120 0.471949 0.467718 0.470299 0.000054 0.362354 0.397650 0.377687 0.000049 0.287728 0.350115 0.315109 0.000271 0.290854 0.351760 0.316781 0.000279 0.462696 0.459197 0.461226 0.000108 0.481202 0.476239 0.479372 0.000108 0.357716 0.393748 0.373556 0.000108 0.366993 0.401552 0.381818 0.000112 959.070000 969.610000 962.199900 338.255271 1099.350000 1083.040000 1093.557233 343.596627 7941.580000 7947.350000 7944.242867 680.977668
617 0.289289 0.350584 0.315916 0.000119 0.471641 0.467128 0.470262 0.000054 0.362230 0.397201 0.377654 0.000047 0.288873 0.352311 0.315073 0.000269 0.289704 0.348856 0.316758 0.000278 0.462254 0.457613 0.461189 0.000107 0.481028 0.476642 0.479335 0.000108 0.358225 0.394432 0.373520 0.000106 0.366234 0.399971 0.381789 0.000110 957.840000 970.000000 962.195400 344.133453 1101.330000 1084.870000 1093.399067 342.569372 7940.830000 7945.130000 7944.405533 685.602057
618 0.289436 0.350633 0.315900 0.000121 0.471665 0.467056 0.470245 0.000054 0.362328 0.397203 0.377638 0.000048 0.290200 0.349577 0.315038 0.000269 0.288671 0.351690 0.316762 0.000283 0.461860 0.457089 0.461212 0.000105 0.481470 0.477024 0.479277 0.000111 0.358864 0.392582 0.373508 0.000106 0.365791 0.401824 0.381768 0.000111 957.360000 970.190000 961.980833 347.997425 1098.440000 1081.600000 1093.163433 347.874714 7944.200000 7948.210000 7944.855733 697.623974
619 0.289224 0.351188 0.315836 0.000119 0.472797 0.468388 0.470360 0.000053 0.362653 0.398068 0.377645 0.000047 0.288920 0.350337 0.315092 0.000270 0.289527 0.352040 0.316578 0.000276 0.464395 0.457830 0.461355 0.000106 0.481200 0.478946 0.479365 0.000109 0.359110 0.393334 0.373598 0.000107 0.366196 0.402802 0.381693 0.000109 958.700000 966.480000 961.920467 349.618324 1099.310000 1086.820000 1093.013100 349.000618 7941.990000 7946.700000 7945.066433 697.671136
620 0.289283 0.351046 0.315900 0.000120 0.472632 0.467065 0.470341 0.000053 0.362623 0.397453 0.377676 0.000048 0.288717 0.349861 0.315190 0.000270 0.289850 0.352231 0.316609 0.000279 0.464059 0.457714 0.461328 0.000105 0.481205 0.476415 0.479354 0.000109 0.358853 0.393002 0.373645 0.000107 0.366392 0.401904 0.381707 0.000110 958.150000 970.120000 961.813300 353.054762 1100.040000 1082.010000 1092.743067 347.254197 7941.810000 7947.870000 7945.443633 698.636738
621 0.289168 0.350705 0.315948 0.000120 0.472653 0.468193 0.470285 0.000052 0.362562 0.397700 0.377683 0.000048 0.287817 0.349893 0.315281 0.000273 0.290520 0.351517 0.316615 0.000275 0.463268 0.457698 0.461223 0.000104 0.482039 0.478688 0.479347 0.000108 0.357997 0.393015 0.373658 0.000107 0.367128 0.402385 0.381708 0.000108 952.910000 967.300000 961.775633 348.501808 1096.500000 1084.800000 1092.588267 349.712328 7950.590000 7947.900000 7945.636100 692.117056
622 0.289320 0.350845 0.316023 0.000119 0.472863 0.468363 0.470276 0.000053 0.362738 0.397853 0.377724 0.000047 0.288604 0.350951 0.315288 0.000274 0.290036 0.350740 0.316757 0.000271 0.463885 0.458149 0.461210 0.000105 0.481841 0.478577 0.479343 0.000107 0.358717 0.393830 0.373657 0.000107 0.366758 0.401875 0.381791 0.000107 956.070000 968.790000 961.709533 347.611640 1101.170000 1080.070000 1092.583467 350.651946 7942.760000 7951.140000 7945.707000 687.903233
623 0.289345 0.350833 0.315992 0.000121 0.472978 0.468347 0.470294 0.000053 0.362798 0.397838 0.377713 0.000048 0.287463 0.349430 0.315174 0.000276 0.291227 0.352235 0.316810 0.000274 0.464270 0.459112 0.461239 0.000104 0.481687 0.477582 0.479350 0.000107 0.358185 0.393303 0.373600 0.000108 0.367411 0.402374 0.381826 0.000107 958.380000 967.770000 961.546500 349.706461 1098.960000 1078.440000 1092.680300 356.664227 7942.660000 7953.790000 7945.773200 692.125248
624 0.289432 0.350829 0.315973 0.000120 0.473554 0.468038 0.470302 0.000053 0.363080 0.397713 0.377704 0.000048 0.289062 0.345976 0.315134 0.000277 0.289801 0.355683 0.316811 0.000273 0.464345 0.460714 0.461167 0.000104 0.482763 0.475362 0.479437 0.000106 0.359175 0.391871 0.373547 0.000107 0.366986 0.403555 0.381861 0.000108 954.850000 967.180000 961.306733 348.573663 1100.180000 1080.770000 1092.619667 361.906490 7944.970000 7952.050000 7946.073600 695.703325
625 0.289112 0.351697 0.315925 0.000118 0.473012 0.467209 0.470371 0.000052 0.362672 0.397902 0.377704 0.000047 0.288172 0.350156 0.315044 0.000275 0.290053 0.353238 0.316806 0.000267 0.465427 0.458431 0.461228 0.000105 0.480598 0.475987 0.479514 0.000104 0.359074 0.393466 0.373518 0.000107 0.366271 0.402337 0.381889 0.000105 955.990000 967.600000 961.298600 354.049029 1100.450000 1082.670000 1092.399733 360.767934 7943.560000 7949.730000 7946.301667 693.094662
626 0.289508 0.350267 0.316038 0.000117 0.473207 0.468430 0.470331 0.000052 0.362988 0.397532 0.377755 0.000046 0.288678 0.348851 0.314901 0.000270 0.290339 0.351683 0.317175 0.000267 0.462664 0.458607 0.461243 0.000103 0.483750 0.478253 0.479418 0.000104 0.358272 0.392754 0.373438 0.000105 0.367703 0.402311 0.382072 0.000104 954.670000 972.500000 961.264533 360.499640 1099.430000 1079.650000 1092.315200 364.438320 7945.900000 7947.850000 7946.420267 698.841913
627 0.289024 0.350310 0.316005 0.000117 0.472571 0.469528 0.470319 0.000053 0.362443 0.397998 0.377731 0.000047 0.288251 0.348898 0.314849 0.000269 0.289797 0.351723 0.317162 0.000269 0.465349 0.459043 0.461205 0.000104 0.479793 0.480014 0.479433 0.000107 0.359090 0.392956 0.373391 0.000105 0.365796 0.403039 0.382070 0.000106 958.150000 968.750000 961.198700 360.619787 1102.970000 1083.530000 1092.318800 362.086246 7938.880000 7947.720000 7946.482500 700.516885
628 0.288782 0.351880 0.316145 0.000120 0.473507 0.467685 0.470318 0.000052 0.362672 0.398202 0.377814 0.000047 0.288556 0.351332 0.314987 0.000270 0.289009 0.352428 0.317302 0.000274 0.465346 0.458281 0.461355 0.000103 0.481669 0.477089 0.479280 0.000107 0.359272 0.394112 0.373534 0.000105 0.366073 0.402293 0.382093 0.000107 955.400000 968.710000 961.048900 363.528868 1101.420000 1080.320000 1092.085600 361.132152 7943.180000 7950.970000 7946.865500 700.386659
629 0.288725 0.350421 0.316123 0.000121 0.472378 0.468118 0.470404 0.000053 0.362186 0.397500 0.377835 0.000048 0.288886 0.347752 0.314950 0.000276 0.288564 0.353090 0.317296 0.000275 0.463394 0.459399 0.461450 0.000102 0.481361 0.476838 0.479358 0.000108 0.358689 0.392411 0.373550 0.000107 0.365683 0.402589 0.382121 0.000108 954.600000 972.440000 960.919900 369.182427 1099.180000 1085.380000 1092.007933 356.545685 7946.220000 7942.180000 7947.072167 701.386134
630 0.288823 0.350887 0.316112 0.000123 0.471227 0.467507 0.470407 0.000053 0.361784 0.397535 0.377830 0.000048 0.288030 0.346875 0.314932 0.000276 0.289615 0.354900 0.317292 0.000281 0.462213 0.459998 0.461496 0.000103 0.480242 0.475016 0.479319 0.000108 0.357703 0.392124 0.373557 0.000107 0.365866 0.402946 0.382103 0.000110 955.000000 968.970000 960.849567 372.801930 1099.960000 1082.680000 1092.149833 367.053588 7945.040000 7948.350000 7947.000600 708.571412
631 0.288540 0.351539 0.315949 0.000123 0.472434 0.467449 0.470403 0.000052 0.362098 0.397903 0.377730 0.000048 0.287480 0.351927 0.314844 0.000275 0.289601 0.351152 0.317053 0.000281 0.464114 0.458187 0.461477 0.000101 0.480755 0.476710 0.479329 0.000107 0.358133 0.394431 0.373497 0.000107 0.366063 0.401375 0.381963 0.000110 953.860000 970.870000 960.896133 369.294209 1100.050000 1080.250000 1092.147833 362.047115 7946.090000 7948.880000 7946.956033 695.981045
632 0.288881 0.350164 0.315694 0.000121 0.473352 0.468692 0.470452 0.000051 0.362670 0.397575 0.377597 0.000048 0.289545 0.347947 0.314449 0.000271 0.288218 0.352381 0.316939 0.000280 0.464009 0.459088 0.461553 0.000101 0.482695 0.478297 0.479350 0.000107 0.359330 0.392403 0.373291 0.000106 0.366009 0.402747 0.381903 0.000110 953.820000 965.270000 960.705000 364.039573 1099.630000 1083.740000 1092.283367 359.364818 7946.550000 7950.990000 7947.011633 693.769596
633 0.288830 0.350706 0.315566 0.000122 0.471897 0.467536 0.470522 0.000051 0.362057 0.397438 0.377549 0.000048 0.287549 0.349186 0.314443 0.000273 0.290111 0.352226 0.316690 0.000280 0.463656 0.458242 0.461700 0.000100 0.480138 0.476831 0.479344 0.000108 0.357992 0.392808 0.373346 0.000107 0.366122 0.402068 0.381752 0.000110 955.200000 964.690000 960.425067 356.400543 1100.370000 1078.340000 1092.220500 361.925352 7944.430000 7956.970000 7947.354433 683.531172
634 0.288507 0.350652 0.315541 0.000121 0.472944 0.469385 0.470552 0.000052 0.362282 0.398145 0.377545 0.000048 0.285355 0.344589 0.314502 0.000274 0.291659 0.356715 0.316580 0.000281 0.462520 0.461705 0.461717 0.000099 0.483367 0.477066 0.479386 0.000109 0.356221 0.391435 0.373388 0.000108 0.368342 0.404855 0.381702 0.000109 954.750000 966.420000 960.300167 347.708597 1097.000000 1077.790000 1092.402233 348.766061 7948.250000 7955.790000 7947.297600 674.526579
635 0.288744 0.350782 0.315381 0.000121 0.472824 0.468900 0.470556 0.000051 0.362376 0.398029 0.377451 0.000048 0.288696 0.350397 0.314291 0.000276 0.288791 0.351168 0.316470 0.000276 0.463355 0.459794 0.461763 0.000097 0.482293 0.478006 0.479350 0.000108 0.358560 0.394156 0.373280 0.000108 0.366192 0.401903 0.381622 0.000107 959.920000 968.020000 960.381100 345.324287 1100.790000 1081.540000 1092.382767 343.391622 7939.290000 7950.440000 7947.236133 666.265640
636 0.288772 0.349904 0.315302 0.000120 0.472336 0.467885 0.470572 0.000052 0.362198 0.397097 0.377410 0.000048 0.287866 0.349795 0.314091 0.000278 0.289678 0.350014 0.316513 0.000272 0.464526 0.459712 0.461786 0.000098 0.480146 0.476057 0.479359 0.000108 0.358530 0.393762 0.373169 0.000109 0.365866 0.400431 0.381652 0.000106 959.620000 969.250000 960.510600 336.664172 1098.860000 1084.670000 1092.174867 343.368448 7941.520000 7946.080000 7947.314533 654.874124
637 0.288820 0.349871 0.315283 0.000120 0.472518 0.468322 0.470655 0.000052 0.362299 0.397252 0.377432 0.000047 0.286841 0.349897 0.313943 0.000277 0.290799 0.349846 0.316624 0.000271 0.462840 0.460323 0.461890 0.000099 0.482197 0.476321 0.479419 0.000109 0.357241 0.394067 0.373122 0.000109 0.367358 0.400436 0.381742 0.000105 954.000000 968.270000 960.573700 338.430606 1096.210000 1081.280000 1092.143500 346.080395 7949.790000 7950.450000 7947.282800 656.720234
638 0.288220 0.349258 0.315220 0.000121 0.472273 0.467341 0.470656 0.000051 0.361842 0.396492 0.377394 0.000047 0.287470 0.348576 0.313801 0.000279 0.288971 0.349941 0.316639 0.000270 0.462945 0.458536 0.461824 0.000099 0.481601 0.476147 0.479489 0.000107 0.357660 0.392560 0.373010 0.000109 0.366023 0.400423 0.381779 0.000104 957.170000 967.490000 960.521633 326.243779 1099.020000 1082.120000 1091.959433 346.746516 7943.810000 7950.390000 7947.518933 642.295376
639 0.287775 0.350197 0.315233 0.000122 0.472726 0.467309 0.470512 0.000051 0.361756 0.397042 0.377345 0.000048 0.285942 0.349731 0.313705 0.000280 0.289608 0.350663 0.316761 0.000269 0.462482 0.458808 0.461690 0.000101 0.482970 0.475809 0.479335 0.000105 0.356558 0.393362 0.372899 0.000110 0.366953 0.400721 0.381791 0.000104 955.540000 969.750000 960.473567 324.327784 1102.030000 1081.790000 1091.915000 351.605615 7942.430000 7948.460000 7947.611433 644.999351
640 0.287817 0.349955 0.315173 0.000119 0.472618 0.468007 0.470558 0.000051 0.361737 0.397176 0.377327 0.000047 0.285447 0.349381 0.313371 0.000279 0.290186 0.350530 0.316974 0.000267 0.464422 0.458780 0.461708 0.000100 0.480814 0.477235 0.479408 0.000105 0.357037 0.393140 0.372706 0.000108 0.366437 0.401212 0.381948 0.000105 955.850000 964.630000 960.527300 340.315070 1100.720000 1082.020000 1091.891367 357.058268 7943.430000 7953.350000 7947.581333 665.017971
641 0.287415 0.349991 0.315071 0.000121 0.471866 0.468293 0.470484 0.000051 0.361195 0.397312 0.377236 0.000049 0.286236 0.348766 0.313150 0.000282 0.288593 0.351216 0.316992 0.000270 0.463278 0.457960 0.461667 0.000098 0.480454 0.478626 0.479301 0.000106 0.357053 0.392444 0.372557 0.000110 0.365337 0.402180 0.381916 0.000106 958.020000 965.980000 960.307500 341.705666 1101.360000 1087.090000 1091.916567 359.519563 7940.620000 7946.930000 7947.775933 660.846644
642 0.287918 0.349634 0.314976 0.000123 0.472494 0.468384 0.470442 0.000051 0.361748 0.397134 0.377162 0.000049 0.285574 0.347403 0.312936 0.000281 0.290262 0.351865 0.317016 0.000279 0.462633 0.459066 0.461583 0.000099 0.482354 0.477702 0.479300 0.000107 0.356397 0.392068 0.372395 0.000109 0.367099 0.402199 0.381930 0.000109 959.920000 968.010000 960.177167 341.248012 1101.850000 1084.520000 1091.985367 360.650495 7938.230000 7947.470000 7947.837467 664.343107
643 0.288145 0.350369 0.314854 0.000123 0.471029 0.467125 0.470443 0.000052 0.361299 0.397071 0.377090 0.000049 0.285426 0.348104 0.312747 0.000280 0.290864 0.352634 0.316961 0.000283 0.462849 0.458612 0.461540 0.000101 0.479209 0.475638 0.479347 0.000106 0.356395 0.392308 0.372264 0.000110 0.366202 0.401835 0.381915 0.000109 958.370000 969.550000 960.173333 341.090808 1098.140000 1080.310000 1092.097167 361.084843 7943.490000 7950.140000 7947.729500 670.620051
644 0.288343 0.349611 0.314853 0.000121 0.472049 0.468428 0.470421 0.000051 0.361826 0.397138 0.377080 0.000049 0.287044 0.347921 0.312787 0.000280 0.289642 0.351301 0.316919 0.000283 0.463101 0.459498 0.461557 0.000099 0.480998 0.477359 0.479285 0.000105 0.357467 0.392552 0.372296 0.000110 0.366185 0.401724 0.381865 0.000111 955.200000 965.670000 960.215833 339.057730 1097.120000 1081.890000 1091.989000 365.757654 7947.680000 7952.440000 7947.795167 676.702877
645 0.288187 0.349186 0.314816 0.000120 0.471658 0.468696 0.470381 0.000051 0.361575 0.396990 0.377042 0.000048 0.287965 0.346759 0.312668 0.000276 0.288408 0.351613 0.316963 0.000283 0.463390 0.461098 0.461485 0.000099 0.479926 0.476293 0.479277 0.000105 0.358135 0.392495 0.372195 0.000108 0.365015 0.401485 0.381889 0.000111 960.290000 963.110000 960.292933 336.923312 1098.170000 1079.710000 1092.100267 370.156621 7941.540000 7957.180000 7947.606800 676.994830
646 0.288349 0.349858 0.314737 0.000120 0.472768 0.466983 0.470218 0.000051 0.362117 0.396708 0.376930 0.000048 0.287418 0.348661 0.312593 0.000273 0.289281 0.351056 0.316882 0.000282 0.464966 0.458792 0.461339 0.000099 0.480569 0.475175 0.479097 0.000108 0.358437 0.392713 0.372091 0.000107 0.365796 0.400703 0.381768 0.000111 956.240000 965.660000 960.600800 340.278920 1097.270000 1075.680000 1092.293167 371.201036 7946.490000 7958.660000 7947.106033 683.835667
647 0.288044 0.348718 0.314693 0.000120 0.472493 0.466989 0.470107 0.000052 0.361823 0.396026 0.376859 0.000048 0.287085 0.345766 0.312493 0.000275 0.289003 0.351670 0.316893 0.000284 0.464143 0.458749 0.461161 0.000101 0.480842 0.475228 0.479052 0.000106 0.357908 0.390959 0.371961 0.000107 0.365739 0.401093 0.381757 0.000111 957.920000 964.220000 960.855200 340.596360 1097.400000 1078.510000 1092.385000 368.674351 7944.680000 7957.270000 7946.759800 675.680869
648 0.288365 0.348646 0.314701 0.000119 0.471191 0.467826 0.470149 0.000051 0.361495 0.396318 0.376880 0.000048 0.285542 0.345057 0.312478 0.000276 0.291188 0.352234 0.316925 0.000279 0.461864 0.460736 0.461226 0.000100 0.480517 0.474917 0.479073 0.000106 0.356071 0.391329 0.371977 0.000109 0.366920 0.401308 0.381784 0.000109 961.360000 962.370000 961.074433 336.975224 1100.090000 1081.340000 1092.340300 368.802070 7938.550000 7956.290000 7946.585267 670.195392
649 0.288207 0.349933 0.314666 0.000121 0.472353 0.466892 0.470166 0.000051 0.361865 0.396717 0.376866 0.000048 0.287386 0.345448 0.312489 0.000276 0.289028 0.354417 0.316842 0.000282 0.464284 0.457529 0.461274 0.000101 0.480422 0.476256 0.479058 0.000107 0.358145 0.390280 0.372003 0.000108 0.365585 0.403153 0.381729 0.000109 958.120000 967.830000 961.372567 332.852067 1098.800000 1083.010000 1091.932200 371.101486 7943.080000 7949.160000 7946.695233 659.542605
650 0.287753 0.349621 0.314742 0.000120 0.471754 0.468148 0.470186 0.000052 0.361353 0.397032 0.376919 0.000048 0.285429 0.348172 0.312487 0.000273 0.290076 0.351070 0.316996 0.000280 0.462691 0.459732 0.461320 0.000100 0.480816 0.476565 0.479051 0.000109 0.356334 0.392796 0.372020 0.000107 0.366372 0.401268 0.381818 0.000109 958.510000 967.050000 961.638833 329.335158 1098.580000 1080.030000 1091.792567 374.836058 7942.910000 7952.920000 7946.568600 658.125354
651 0.287904 0.349813 0.314721 0.000120 0.472752 0.467504 0.470203 0.000051 0.361843 0.396890 0.376914 0.000047 0.284825 0.348800 0.312423 0.000270 0.290983 0.350826 0.317019 0.000282 0.463790 0.458372 0.461293 0.000100 0.481714 0.476637 0.479114 0.000105 0.356411 0.392629 0.371971 0.000105 0.367275 0.401151 0.381857 0.000110 960.150000 964.640000 962.126300 330.365346 1102.590000 1079.900000 1091.511700 387.048402 7937.260000 7955.460000 7946.362000 672.083053
652 0.287789 0.349541 0.314637 0.000120 0.470681 0.468880 0.470270 0.000051 0.360946 0.397276 0.376891 0.000048 0.286841 0.343734 0.312358 0.000268 0.288737 0.355348 0.316917 0.000280 0.461342 0.460997 0.461455 0.000102 0.480020 0.476763 0.479086 0.000107 0.356642 0.390639 0.371996 0.000106 0.365250 0.403914 0.381785 0.000109 956.280000 968.910000 962.173167 326.462341 1100.770000 1081.900000 1091.233533 391.017844 7942.950000 7949.190000 7946.593300 673.674141
653 0.287699 0.349679 0.314727 0.000121 0.472240 0.467256 0.470207 0.000051 0.361515 0.396710 0.376919 0.000048 0.286631 0.343473 0.312429 0.000273 0.288766 0.355886 0.317026 0.000284 0.463048 0.459569 0.461340 0.000100 0.481431 0.474943 0.479073 0.000107 0.357198 0.389912 0.371994 0.000107 0.365832 0.403509 0.381845 0.000111 956.870000 970.650000 962.267167 322.427984 1099.330000 1081.420000 1091.259533 393.015315 7943.800000 7947.930000 7946.473300 665.163902
654 0.287283 0.349732 0.314538 0.000120 0.472091 0.468366 0.470256 0.000052 0.361206 0.397186 0.376825 0.000048 0.286343 0.345836 0.312210 0.000269 0.288223 0.353628 0.316867 0.000281 0.463547 0.459981 0.461480 0.000101 0.480635 0.476750 0.479031 0.000109 0.357224 0.391494 0.371918 0.000106 0.365188 0.402877 0.381733 0.000110 960.020000 967.890000 962.294267 319.697493 1099.410000 1082.370000 1091.734033 389.840613 7940.570000 7949.740000 7945.971700 666.282012
655 0.287036 0.348934 0.314550 0.000119 0.473161 0.468313 0.470196 0.000051 0.361486 0.396685 0.376808 0.000048 0.285587 0.346673 0.312241 0.000268 0.288486 0.351194 0.316858 0.000278 0.464664 0.460350 0.461424 0.000100 0.481657 0.476276 0.478967 0.000107 0.357218 0.392144 0.371915 0.000106 0.365755 0.401227 0.381702 0.000109 958.870000 968.080000 962.165667 320.663479 1097.140000 1079.670000 1092.144567 386.234308 7943.990000 7952.250000 7945.689767 661.281383
656 0.287279 0.349170 0.314536 0.000120 0.471883 0.466694 0.470094 0.000052 0.361121 0.396180 0.376759 0.000049 0.287527 0.346332 0.312401 0.000269 0.287031 0.352008 0.316671 0.000276 0.464219 0.458780 0.461331 0.000101 0.479548 0.474608 0.478856 0.000110 0.358204 0.391311 0.371973 0.000106 0.364038 0.401048 0.381545 0.000109 958.700000 968.060000 962.304167 321.332824 1100.010000 1080.160000 1092.199700 390.486104 7941.290000 7951.780000 7945.496133 663.811915
657 0.287667 0.349690 0.314493 0.000121 0.471372 0.469593 0.470131 0.000051 0.361149 0.397651 0.376748 0.000048 0.286516 0.348509 0.312336 0.000273 0.288818 0.350872 0.316650 0.000274 0.463583 0.460173 0.461400 0.000099 0.479161 0.479013 0.478862 0.000111 0.357343 0.393174 0.371962 0.000106 0.364955 0.402128 0.381535 0.000108 958.190000 970.460000 962.271633 319.489351 1100.440000 1078.440000 1092.089467 388.791300 7941.370000 7951.100000 7945.638900 663.535524
658 0.287626 0.349796 0.314506 0.000121 0.472234 0.467061 0.470151 0.000052 0.361469 0.396702 0.376764 0.000048 0.284561 0.349581 0.312398 0.000275 0.290692 0.350011 0.316614 0.000273 0.463220 0.457868 0.461486 0.000100 0.481247 0.476254 0.478816 0.000111 0.356025 0.392895 0.372034 0.000107 0.366914 0.400508 0.381494 0.000108 957.710000 966.940000 962.389200 316.103925 1097.750000 1079.430000 1091.970733 385.227897 7944.540000 7953.630000 7945.640067 661.517396
659 0.287715 0.349352 0.314550 0.000122 0.472002 0.467618 0.470117 0.000052 0.361430 0.396659 0.376777 0.000049 0.284965 0.348595 0.312419 0.000272 0.290465 0.350110 0.316680 0.000279 0.463358 0.458757 0.461388 0.000100 0.480647 0.476479 0.478847 0.000111 0.356322 0.392660 0.372007 0.000106 0.366538 0.400658 0.381547 0.000111 961.000000 967.240000 962.523200 315.164697 1097.470000 1083.450000 1092.080800 377.878001 7941.530000 7949.310000 7945.396000 660.653575
660 0.287256 0.348626 0.314505 0.000120 0.473433 0.467349 0.470068 0.000052 0.361727 0.396115 0.376730 0.000048 0.286233 0.346760 0.312360 0.000270 0.288280 0.350492 0.316650 0.000282 0.463738 0.458177 0.461428 0.000100 0.483127 0.476520 0.478708 0.000110 0.357235 0.391327 0.371987 0.000106 0.366219 0.400903 0.381474 0.000112 957.340000 968.630000 962.742200 312.557803 1097.790000 1084.890000 1091.995900 371.496922 7944.870000 7946.480000 7945.261900 656.693245
661 0.287235 0.349361 0.314495 0.000121 0.472112 0.466447 0.469979 0.000053 0.361186 0.396196 0.376688 0.000048 0.284629 0.347810 0.312518 0.000272 0.289841 0.350913 0.316472 0.000277 0.463509 0.458111 0.461402 0.000098 0.480714 0.474783 0.478555 0.000112 0.356181 0.391930 0.372072 0.000106 0.366190 0.400461 0.381305 0.000109 960.580000 968.130000 962.795300 312.270918 1096.810000 1083.000000 1091.996333 369.487999 7942.610000 7948.870000 7945.208367 650.481121
662 0.287412 0.350608 0.314473 0.000122 0.472456 0.466263 0.470021 0.000052 0.361429 0.396870 0.376692 0.000049 0.287072 0.347731 0.312452 0.000273 0.287752 0.353485 0.316493 0.000280 0.464509 0.457798 0.461348 0.000098 0.480403 0.474729 0.478694 0.000113 0.358047 0.391758 0.372011 0.000107 0.364812 0.401982 0.381374 0.000111 960.340000 970.240000 962.869933 312.198913 1097.730000 1080.110000 1091.905433 366.867724 7941.930000 7949.650000 7945.224633 646.749926
663 0.287536 0.349685 0.314370 0.000123 0.472711 0.468980 0.470004 0.000053 0.361606 0.397403 0.376623 0.000049 0.285054 0.349726 0.312390 0.000270 0.290019 0.349644 0.316350 0.000282 0.463817 0.459973 0.461430 0.000098 0.481605 0.477987 0.478578 0.000113 0.356559 0.393825 0.372006 0.000106 0.366653 0.400981 0.381241 0.000111 958.880000 967.110000 962.989133 312.434546 1096.300000 1077.540000 1091.635467 374.290490 7944.820000 7955.350000 7945.375400 659.890985
664 0.287561 0.349547 0.314338 0.000122 0.471863 0.468364 0.469958 0.000053 0.361282 0.397074 0.376586 0.000049 0.286579 0.346555 0.312449 0.000271 0.288544 0.352539 0.316227 0.000282 0.463146 0.459748 0.461403 0.000098 0.480581 0.476979 0.478514 0.000112 0.357206 0.391832 0.372031 0.000106 0.365359 0.402315 0.381142 0.000111 959.480000 970.040000 962.937467 307.344078 1101.060000 1080.470000 1091.681233 373.427713 7939.460000 7949.490000 7945.381300 650.679318
665 0.287828 0.349975 0.314507 0.000121 0.471816 0.467993 0.469925 0.000052 0.361423 0.397182 0.376674 0.000048 0.286668 0.348162 0.312715 0.000270 0.288988 0.351788 0.316298 0.000282 0.462892 0.459047 0.461228 0.000099 0.480741 0.476938 0.478623 0.000112 0.357157 0.392516 0.372120 0.000105 0.365689 0.401848 0.381228 0.000111 958.120000 968.260000 962.975233 305.763508 1099.510000 1076.030000 1091.634700 375.554766 7942.370000 7955.710000 7945.390067 648.820258
666 0.288039 0.349428 0.314541 0.000123 0.473069 0.467980 0.470005 0.000053 0.362051 0.396849 0.376727 0.000048 0.287114 0.346490 0.312749 0.000272 0.288965 0.352365 0.316333 0.000282 0.464690 0.459405 0.461330 0.000100 0.481448 0.476555 0.478679 0.000112 0.358144 0.391656 0.372182 0.000106 0.365958 0.402041 0.381272 0.000110 960.700000 969.960000 963.103800 301.979191 1102.470000 1080.500000 1091.622467 375.511167 7936.830000 7949.540000 7945.273733 641.225561
667 0.287312 0.349493 0.314455 0.000122 0.471861 0.467875 0.470065 0.000053 0.361132 0.396845 0.376699 0.000048 0.285265 0.349319 0.312672 0.000268 0.289359 0.349666 0.316238 0.000280 0.463384 0.460933 0.461429 0.000099 0.480338 0.474816 0.478702 0.000111 0.356513 0.393965 0.372175 0.000104 0.365751 0.399726 0.381223 0.000109 960.420000 969.560000 963.317567 301.862847 1100.280000 1079.010000 1091.832267 374.660666 7939.300000 7951.430000 7944.850167 633.357764
668 0.287689 0.348911 0.314372 0.000122 0.471738 0.467137 0.470122 0.000053 0.361308 0.396201 0.376672 0.000048 0.286695 0.345458 0.312618 0.000263 0.288682 0.352363 0.316126 0.000275 0.462620 0.458475 0.461524 0.000099 0.480856 0.475800 0.478721 0.000111 0.357065 0.390665 0.372181 0.000103 0.365552 0.401738 0.381164 0.000107 961.040000 972.510000 963.243133 297.280877 1099.340000 1080.310000 1091.761467 374.683026 7939.620000 7947.180000 7944.995400 625.903328
669 0.287880 0.349451 0.314417 0.000121 0.472628 0.467157 0.470270 0.000053 0.361780 0.396534 0.376758 0.000047 0.286861 0.347767 0.312752 0.000265 0.288900 0.351135 0.316082 0.000274 0.462512 0.457269 0.461630 0.000100 0.482744 0.477046 0.478910 0.000110 0.357122 0.391568 0.372303 0.000103 0.366438 0.401499 0.381214 0.000106 959.510000 970.260000 963.235133 294.535739 1098.870000 1077.500000 1091.795533 376.575656 7941.620000 7952.240000 7944.969333 626.626793
670 0.288214 0.349426 0.314426 0.000120 0.473815 0.468460 0.470371 0.000052 0.362454 0.397040 0.376804 0.000047 0.287375 0.347580 0.312704 0.000260 0.289053 0.351272 0.316148 0.000272 0.465175 0.458964 0.461648 0.000098 0.482454 0.477955 0.479093 0.000107 0.358495 0.392134 0.372282 0.000103 0.366413 0.401946 0.381326 0.000105 959.120000 966.490000 963.362133 292.387047 1100.230000 1079.730000 1091.754333 381.775892 7940.650000 7953.780000 7944.883533 624.526877
671 0.287617 0.349200 0.314443 0.000119 0.473420 0.468427 0.470482 0.000052 0.361938 0.396891 0.376858 0.000047 0.287518 0.346314 0.312808 0.000259 0.287715 0.352086 0.316077 0.000273 0.463441 0.459907 0.461667 0.000098 0.483399 0.476947 0.479296 0.000107 0.357887 0.391751 0.372352 0.000102 0.365989 0.402030 0.381365 0.000107 959.040000 969.480000 963.485767 287.024933 1100.400000 1082.990000 1091.887433 383.024717 7940.560000 7947.530000 7944.626800 614.689239
672 0.287884 0.348864 0.314733 0.000121 0.471898 0.469425 0.470560 0.000051 0.361490 0.397088 0.377064 0.000047 0.286920 0.346870 0.313264 0.000259 0.288849 0.350859 0.316202 0.000280 0.462031 0.461361 0.461745 0.000095 0.481764 0.477489 0.479376 0.000105 0.356964 0.392666 0.372656 0.000102 0.366015 0.401511 0.381471 0.000109 960.310000 969.050000 963.723300 290.049022 1101.250000 1080.650000 1091.743633 387.919200 7938.440000 7950.300000 7944.533067 622.767941
673 0.287746 0.349246 0.314724 0.000120 0.472059 0.468062 0.470585 0.000051 0.361471 0.396772 0.377068 0.000047 0.287662 0.348692 0.313493 0.000261 0.287831 0.349799 0.315954 0.000280 0.462899 0.459760 0.461765 0.000097 0.481219 0.476363 0.479405 0.000106 0.357757 0.393119 0.372802 0.000102 0.365186 0.400425 0.381335 0.000109 959.880000 971.890000 963.672467 288.178820 1099.690000 1080.480000 1092.068633 379.395398 7940.430000 7947.630000 7944.258900 624.669229
674 0.288149 0.350576 0.314686 0.000122 0.472418 0.467593 0.470751 0.000051 0.361856 0.397383 0.377112 0.000048 0.288496 0.347815 0.313668 0.000266 0.287801 0.353338 0.315703 0.000280 0.463258 0.458253 0.461856 0.000098 0.481578 0.476933 0.479646 0.000104 0.358401 0.391990 0.372943 0.000104 0.365312 0.402776 0.381280 0.000108 959.980000 970.160000 963.664600 293.100226 1098.940000 1079.390000 1092.054433 383.127846 7941.080000 7950.450000 7944.280967 634.362483
675 0.287676 0.349493 0.314688 0.000119 0.471921 0.468580 0.470707 0.000050 0.361374 0.397128 0.377096 0.000047 0.286591 0.347722 0.313714 0.000267 0.288760 0.351264 0.315662 0.000278 0.462771 0.459836 0.461755 0.000096 0.481072 0.477325 0.479659 0.000104 0.357063 0.392567 0.372930 0.000105 0.365685 0.401688 0.381261 0.000107 959.860000 968.750000 963.560167 294.997734 1098.090000 1080.600000 1092.207500 379.915305 7942.050000 7950.650000 7944.232333 632.458754
676 0.288073 0.349670 0.314652 0.000121 0.471493 0.468418 0.470777 0.000050 0.361441 0.397169 0.377102 0.000048 0.287340 0.348899 0.313699 0.000270 0.288805 0.350441 0.315606 0.000281 0.462362 0.458628 0.461814 0.000098 0.480624 0.478207 0.479739 0.000104 0.357349 0.392791 0.372945 0.000105 0.365533 0.401548 0.381259 0.000109 960.740000 968.270000 963.503700 293.582540 1097.840000 1082.780000 1091.878500 380.935234 7941.420000 7948.950000 7944.617800 635.750014
677 0.287927 0.349362 0.314652 0.000123 0.472096 0.468720 0.470775 0.000050 0.361595 0.397105 0.377101 0.000048 0.288133 0.351401 0.313866 0.000270 0.287721 0.347323 0.315439 0.000286 0.463472 0.460385 0.461753 0.000096 0.480721 0.477054 0.479796 0.000103 0.358268 0.394995 0.373021 0.000106 0.364921 0.399215 0.381182 0.000111 957.730000 967.950000 963.347033 293.779882 1097.060000 1083.860000 1091.463800 376.744168 7945.210000 7948.190000 7945.189167 633.104953
678 0.287535 0.349133 0.314525 0.000121 0.472111 0.469233 0.470665 0.000050 0.361366 0.397173 0.376981 0.000048 0.287678 0.348574 0.313817 0.000270 0.287392 0.349692 0.315233 0.000290 0.463821 0.460650 0.461679 0.000098 0.480402 0.477817 0.479651 0.000102 0.358135 0.393404 0.372962 0.000106 0.364596 0.400942 0.381000 0.000112 960.660000 969.270000 963.189933 292.917059 1101.080000 1080.380000 1091.522367 374.477661 7938.260000 7950.350000 7945.287700 618.526884
679 0.287734 0.349706 0.314465 0.000121 0.473358 0.468261 0.470758 0.000051 0.361984 0.397128 0.376982 0.000048 0.288252 0.349029 0.313899 0.000272 0.287216 0.350382 0.315030 0.000290 0.465433 0.459562 0.461742 0.000099 0.481283 0.476960 0.479774 0.000102 0.359124 0.393243 0.373036 0.000106 0.364843 0.401013 0.380928 0.000113 959.580000 972.270000 963.125233 292.532524 1098.240000 1083.800000 1091.277167 373.327984 7942.180000 7943.930000 7945.597600 609.025247
680 0.287945 0.348841 0.314466 0.000119 0.471519 0.469419 0.470630 0.000051 0.361375 0.397072 0.376932 0.000048 0.287645 0.347070 0.314014 0.000272 0.288245 0.350611 0.314918 0.000287 0.462445 0.459232 0.461703 0.000101 0.480594 0.479607 0.479556 0.000101 0.357565 0.391935 0.373090 0.000106 0.365185 0.402209 0.380773 0.000111 958.940000 973.390000 963.256733 293.428371 1101.350000 1082.500000 1091.057867 368.554489 7939.710000 7944.110000 7945.685400 601.397458
681 0.287743 0.349204 0.314519 0.000119 0.472790 0.467551 0.470716 0.000050 0.361762 0.396543 0.376998 0.000047 0.287940 0.348448 0.314190 0.000268 0.287546 0.349961 0.314848 0.000283 0.463873 0.458512 0.461704 0.000099 0.481708 0.476591 0.479728 0.000102 0.358313 0.392473 0.373196 0.000105 0.365211 0.400613 0.380800 0.000109 960.290000 973.520000 963.062000 295.898360 1098.660000 1084.590000 1090.644533 364.185724 7941.050000 7941.890000 7946.293467 594.455219
682 0.287502 0.348938 0.314495 0.000120 0.471937 0.468411 0.470708 0.000050 0.361276 0.396727 0.376980 0.000047 0.287534 0.344780 0.314117 0.000272 0.287469 0.353096 0.314873 0.000279 0.464090 0.458597 0.461650 0.000097 0.479785 0.478226 0.479766 0.000101 0.358156 0.390307 0.373130 0.000106 0.364396 0.403148 0.380830 0.000108 957.380000 966.130000 962.973533 289.673179 1096.320000 1080.720000 1090.444867 360.850380 7946.300000 7953.150000 7946.581600 589.222261
683 0.287848 0.348665 0.314461 0.000119 0.473520 0.467006 0.470695 0.000051 0.362117 0.396001 0.376954 0.000047 0.286837 0.347982 0.314044 0.000270 0.288859 0.349348 0.314877 0.000277 0.464661 0.458452 0.461652 0.000100 0.482378 0.475559 0.479738 0.000102 0.357967 0.392170 0.373087 0.000106 0.366267 0.399832 0.380822 0.000108 958.200000 969.610000 962.933233 290.994551 1099.580000 1080.320000 1090.257267 362.466652 7942.220000 7950.070000 7946.809500 597.425119
684 0.287414 0.349209 0.314401 0.000120 0.471260 0.467500 0.470715 0.000050 0.360952 0.396525 0.376927 0.000048 0.288064 0.345800 0.314053 0.000272 0.286764 0.352618 0.314749 0.000276 0.462948 0.458287 0.461758 0.000098 0.479573 0.476712 0.479673 0.000103 0.358018 0.390795 0.373135 0.000106 0.363887 0.402256 0.380719 0.000108 959.950000 968.450000 962.996700 293.705380 1098.260000 1082.550000 1090.111933 364.245992 7941.790000 7949.000000 7946.891367 589.437555
685 0.288038 0.349980 0.314483 0.000122 0.472105 0.469430 0.470676 0.000050 0.361665 0.397760 0.376960 0.000048 0.290012 0.348692 0.314103 0.000273 0.286064 0.351268 0.314863 0.000280 0.464828 0.461127 0.461698 0.000099 0.479383 0.477733 0.479655 0.000103 0.359939 0.393666 0.373141 0.000107 0.363391 0.401854 0.380780 0.000109 961.240000 965.220000 963.212167 295.850964 1098.840000 1081.500000 1089.993567 367.298236 7939.920000 7953.280000 7946.794267 599.159536
686 0.287495 0.350707 0.314482 0.000123 0.472556 0.467546 0.470715 0.000050 0.361519 0.397443 0.376975 0.000048 0.286738 0.347763 0.314068 0.000274 0.288252 0.353651 0.314896 0.000283 0.463221 0.458534 0.461748 0.000097 0.481892 0.476558 0.479683 0.000103 0.357331 0.392072 0.373140 0.000107 0.365708 0.402814 0.380811 0.000110 960.230000 970.600000 963.268533 297.017741 1100.100000 1078.480000 1090.041567 364.925885 7939.670000 7950.920000 7946.689900 596.296495
687 0.287467 0.349003 0.314443 0.000121 0.473046 0.466958 0.470722 0.000050 0.361699 0.396185 0.376955 0.000048 0.287927 0.348328 0.314015 0.000272 0.287008 0.349679 0.314871 0.000281 0.463157 0.459546 0.461722 0.000096 0.482935 0.474371 0.479723 0.000104 0.358019 0.392815 0.373098 0.000106 0.365379 0.399556 0.380812 0.000110 961.770000 965.490000 963.383200 300.211244 1097.880000 1080.450000 1090.198067 363.548997 7940.350000 7954.060000 7946.418733 594.353121
688 0.287856 0.350124 0.314504 0.000122 0.471171 0.468845 0.470607 0.000051 0.361182 0.397612 0.376945 0.000048 0.287192 0.347750 0.314048 0.000272 0.288520 0.352497 0.314960 0.000284 0.463608 0.459676 0.461573 0.000098 0.478733 0.478013 0.479641 0.000105 0.357759 0.392521 0.373058 0.000105 0.364606 0.402704 0.380832 0.000110 959.950000 971.950000 963.652733 305.247199 1101.860000 1077.160000 1090.502100 361.461180 7938.190000 7950.890000 7945.845167 598.232985
689 0.287812 0.349357 0.314498 0.000121 0.471804 0.467688 0.470563 0.000052 0.361409 0.396689 0.376924 0.000048 0.289209 0.348191 0.314090 0.000271 0.286414 0.350522 0.314907 0.000280 0.463423 0.458255 0.461570 0.000097 0.480185 0.477121 0.479556 0.000107 0.358895 0.392217 0.373082 0.000105 0.363923 0.401162 0.380767 0.000110 962.550000 969.710000 963.782533 307.367371 1099.390000 1079.910000 1090.596600 364.905517 7938.060000 7950.380000 7945.620867 614.247026
690 0.287762 0.350087 0.314456 0.000121 0.471669 0.468716 0.470548 0.000051 0.361325 0.397538 0.376893 0.000048 0.286999 0.352427 0.314056 0.000270 0.288525 0.347746 0.314855 0.000280 0.462690 0.459945 0.461607 0.000096 0.480647 0.477487 0.479489 0.000106 0.357276 0.395434 0.373077 0.000105 0.365374 0.399642 0.380709 0.000110 963.900000 966.360000 964.025267 307.736496 1099.330000 1077.580000 1090.708033 370.820458 7936.770000 7956.060000 7945.266700 621.589726
691 0.287810 0.349889 0.314541 0.000121 0.472132 0.466881 0.470486 0.000051 0.361539 0.396686 0.376919 0.000048 0.286064 0.348387 0.314053 0.000267 0.289557 0.351391 0.315028 0.000278 0.464388 0.459106 0.461518 0.000095 0.479877 0.474656 0.479454 0.000106 0.357394 0.392674 0.373039 0.000104 0.365685 0.400697 0.380799 0.000109 960.580000 968.020000 964.293200 309.275013 1101.000000 1078.940000 1090.699433 368.636411 7938.420000 7953.040000 7945.007367 619.819321
692 0.287782 0.348745 0.314471 0.000119 0.471481 0.467406 0.470464 0.000051 0.361262 0.396209 0.376869 0.000048 0.286929 0.347542 0.314031 0.000270 0.288634 0.349948 0.314912 0.000273 0.462634 0.457932 0.461539 0.000097 0.480329 0.476879 0.479389 0.000104 0.357211 0.391698 0.373034 0.000105 0.365312 0.400721 0.380703 0.000108 961.520000 964.850000 964.469933 309.873988 1101.240000 1080.970000 1090.762600 366.338546 7937.240000 7954.180000 7944.767467 621.318478
693 0.287579 0.349774 0.314479 0.000120 0.471825 0.467182 0.470455 0.000050 0.361277 0.396737 0.376870 0.000047 0.286583 0.346524 0.313993 0.000271 0.288575 0.353025 0.314966 0.000271 0.462352 0.457480 0.461530 0.000097 0.481298 0.476884 0.479381 0.000106 0.356891 0.390906 0.373008 0.000105 0.365664 0.402568 0.380732 0.000107 962.990000 964.740000 964.779267 310.304132 1100.020000 1079.870000 1090.755067 365.870434 7936.990000 7955.390000 7944.465667 612.798586
694 0.287131 0.348883 0.314504 0.000120 0.473428 0.468793 0.470403 0.000051 0.361649 0.396847 0.376864 0.000048 0.285789 0.346385 0.314011 0.000270 0.288472 0.351380 0.314998 0.000266 0.463541 0.459017 0.461445 0.000096 0.483315 0.478570 0.479362 0.000106 0.356890 0.391438 0.372985 0.000105 0.366409 0.402256 0.380744 0.000106 961.320000 971.540000 964.959167 323.760089 1099.760000 1076.740000 1090.828400 369.370381 7938.920000 7951.720000 7944.212433 624.569121
695 0.286982 0.348880 0.314442 0.000122 0.471981 0.466343 0.470348 0.000051 0.360981 0.395865 0.376804 0.000048 0.286639 0.347556 0.313890 0.000271 0.287324 0.350205 0.314994 0.000272 0.462463 0.458430 0.461448 0.000097 0.481498 0.474256 0.479248 0.000106 0.356969 0.391906 0.372913 0.000104 0.364994 0.399825 0.380696 0.000107 961.190000 967.180000 965.606267 331.239444 1098.210000 1083.510000 1090.930667 360.885304 7940.600000 7949.310000 7943.463067 627.703346
696 0.286822 0.349804 0.314435 0.000122 0.473167 0.467315 0.470469 0.000050 0.361360 0.396808 0.376849 0.000048 0.286981 0.349906 0.313723 0.000270 0.286664 0.349702 0.315147 0.000273 0.464909 0.459347 0.461587 0.000094 0.481424 0.475283 0.479352 0.000106 0.358153 0.393682 0.372869 0.000104 0.364568 0.399934 0.380829 0.000107 960.040000 971.900000 965.793333 331.657078 1098.620000 1079.600000 1091.057133 361.274185 7941.340000 7948.500000 7943.149533 625.650866
697 0.286440 0.349027 0.314386 0.000124 0.472804 0.468594 0.470484 0.000050 0.360986 0.396853 0.376825 0.000048 0.286716 0.350850 0.313568 0.000271 0.286165 0.347204 0.315205 0.000271 0.463548 0.460466 0.461538 0.000096 0.482060 0.476721 0.479430 0.000104 0.357449 0.394696 0.372756 0.000105 0.364523 0.399011 0.380895 0.000106 960.340000 971.450000 965.983800 334.155013 1097.210000 1080.020000 1090.886967 358.436570 7942.450000 7948.530000 7943.129233 633.646123
698 0.286488 0.349746 0.314211 0.000125 0.473083 0.467719 0.470457 0.000050 0.361126 0.396935 0.376709 0.000049 0.286302 0.348448 0.313337 0.000270 0.286674 0.351044 0.315085 0.000275 0.463619 0.460044 0.461536 0.000096 0.482547 0.475394 0.479378 0.000105 0.357229 0.393087 0.372616 0.000105 0.365023 0.400784 0.380802 0.000107 961.290000 971.520000 966.208600 329.576325 1097.630000 1079.210000 1090.924267 351.571964 7941.080000 7949.270000 7942.867133 627.171528
699 0.286814 0.349854 0.314051 0.000124 0.471840 0.468463 0.470564 0.000050 0.360825 0.397297 0.376656 0.000048 0.286954 0.346751 0.313075 0.000272 0.286674 0.352956 0.315027 0.000269 0.461467 0.459841 0.461583 0.000094 0.482213 0.477085 0.479545 0.000105 0.356760 0.391987 0.372478 0.000105 0.364889 0.402608 0.380834 0.000107 962.270000 970.860000 966.355500 327.715244 1098.160000 1081.010000 1090.776233 343.902651 7939.570000 7948.130000 7942.868267 625.708103
700 0.286929 0.349522 0.313946 0.000125 0.471603 0.466673 0.470567 0.000050 0.360799 0.396382 0.376594 0.000049 0.285672 0.347509 0.312925 0.000271 0.288187 0.351535 0.314967 0.000274 0.462596 0.459599 0.461595 0.000092 0.480609 0.473746 0.479539 0.000106 0.356442 0.392345 0.372393 0.000105 0.365156 0.400420 0.380796 0.000108 962.080000 974.270000 966.252133 323.099631 1094.810000 1085.630000 1090.402733 344.817464 7943.110000 7940.100000 7943.345133 631.900510
701 0.286529 0.348735 0.313710 0.000122 0.472778 0.465390 0.470584 0.000049 0.361029 0.395397 0.376460 0.000047 0.285804 0.347304 0.312741 0.000274 0.287255 0.350166 0.314678 0.000268 0.463531 0.456212 0.461587 0.000094 0.482024 0.474568 0.479581 0.000103 0.356894 0.390867 0.372280 0.000105 0.365163 0.399927 0.380640 0.000106 965.270000 969.350000 966.215333 318.487352 1094.250000 1081.750000 1090.033367 337.376922 7940.480000 7948.900000 7943.751300 626.867032
702 0.286413 0.348775 0.313566 0.000121 0.472383 0.467845 0.470492 0.000049 0.360801 0.396403 0.376336 0.000047 0.286536 0.346773 0.312479 0.000273 0.286291 0.350777 0.314652 0.000265 0.462605 0.458867 0.461575 0.000093 0.482161 0.476822 0.479410 0.000104 0.356963 0.391611 0.372117 0.000105 0.364639 0.401195 0.380555 0.000105 961.150000 973.600000 966.049100 318.114547 1096.520000 1079.970000 1089.709933 329.537770 7942.330000 7946.430000 7944.240967 629.178961
703 0.286162 0.349063 0.313542 0.000121 0.473260 0.466027 0.470473 0.000049 0.361001 0.395849 0.376315 0.000047 0.284916 0.346633 0.312439 0.000271 0.287407 0.351493 0.314645 0.000269 0.463923 0.457265 0.461595 0.000095 0.482597 0.474789 0.479352 0.000104 0.356519 0.390886 0.372101 0.000105 0.365483 0.400811 0.380528 0.000106 962.780000 965.470000 965.952300 321.664608 1099.400000 1083.030000 1089.449400 327.268635 7937.820000 7951.500000 7944.598300 643.560137
704 0.286532 0.348648 0.313498 0.000120 0.472122 0.467929 0.470518 0.000049 0.360768 0.396361 0.376306 0.000047 0.284623 0.348760 0.312165 0.000272 0.288442 0.348536 0.314831 0.000267 0.463729 0.459730 0.461654 0.000095 0.480516 0.476129 0.479382 0.000104 0.356265 0.393148 0.371960 0.000106 0.365271 0.399573 0.380652 0.000105 962.260000 970.770000 965.960400 320.069382 1094.870000 1080.180000 1089.118533 339.889955 7942.870000 7949.050000 7944.921067 655.275501
705 0.286452 0.348273 0.313585 0.000119 0.471796 0.468630 0.470518 0.000049 0.360590 0.396415 0.376358 0.000047 0.286205 0.346278 0.312257 0.000268 0.286699 0.350267 0.314913 0.000268 0.462952 0.459016 0.461616 0.000093 0.480639 0.478243 0.479420 0.000103 0.356904 0.391373 0.372001 0.000105 0.364275 0.401458 0.380716 0.000106 960.670000 973.600000 966.012367 324.360666 1096.750000 1077.460000 1088.878767 345.170770 7942.580000 7948.940000 7945.108867 667.968213
706 0.286843 0.348490 0.313664 0.000120 0.472696 0.467964 0.470564 0.000049 0.361184 0.396280 0.376424 0.000048 0.285627 0.347137 0.312283 0.000273 0.288059 0.349843 0.315045 0.000276 0.463463 0.458517 0.461572 0.000094 0.481930 0.477411 0.479556 0.000104 0.356761 0.391689 0.371999 0.000106 0.365607 0.400870 0.380849 0.000109 964.760000 973.000000 966.101467 326.137354 1094.320000 1077.810000 1088.736367 349.131361 7940.920000 7949.190000 7945.162167 669.267450
707 0.286632 0.348237 0.313636 0.000122 0.470589 0.467252 0.470559 0.000049 0.360215 0.395843 0.376405 0.000048 0.284765 0.346328 0.312187 0.000272 0.288498 0.350146 0.315085 0.000279 0.460829 0.458508 0.461598 0.000093 0.480349 0.475996 0.479521 0.000104 0.355191 0.391200 0.371952 0.000107 0.365239 0.400486 0.380859 0.000110 960.180000 969.340000 966.006300 322.394672 1094.350000 1077.980000 1088.526133 356.274786 7945.470000 7952.680000 7945.467567 670.973112
708 0.286892 0.348926 0.313669 0.000123 0.472104 0.467995 0.470593 0.000049 0.360977 0.396553 0.376438 0.000048 0.284806 0.348921 0.312175 0.000275 0.288978 0.348930 0.315163 0.000279 0.462124 0.458811 0.461555 0.000094 0.482083 0.477179 0.479630 0.000105 0.355733 0.392877 0.371927 0.000107 0.366220 0.400230 0.380950 0.000110 960.540000 970.050000 965.898600 321.160392 1091.490000 1077.550000 1088.306167 361.937580 7947.970000 7952.400000 7945.795233 669.959970
709 0.286080 0.348555 0.313585 0.000124 0.472575 0.467778 0.470471 0.000050 0.360678 0.396244 0.376340 0.000049 0.283423 0.345321 0.312233 0.000273 0.288737 0.351789 0.314937 0.000281 0.462773 0.458323 0.461431 0.000094 0.482378 0.477234 0.479511 0.000105 0.355163 0.390522 0.371912 0.000107 0.366193 0.401967 0.380767 0.000111 960.780000 967.190000 965.878733 321.969795 1096.090000 1077.900000 1088.420667 364.462294 7943.130000 7954.910000 7945.700600 678.487837
710 0.286784 0.349374 0.313574 0.000123 0.471620 0.469036 0.470423 0.000050 0.360718 0.397239 0.376314 0.000049 0.285524 0.348773 0.312352 0.000272 0.288044 0.349975 0.314797 0.000277 0.462374 0.459501 0.461400 0.000097 0.480865 0.478572 0.479446 0.000104 0.356264 0.393064 0.371971 0.000108 0.365173 0.401414 0.380657 0.000110 959.890000 973.120000 965.827500 324.456313 1093.990000 1078.930000 1088.359267 364.760384 7946.120000 7947.950000 7945.813233 681.466872
711 0.287305 0.348316 0.313584 0.000122 0.472260 0.469329 0.470452 0.000050 0.361287 0.396722 0.376331 0.000049 0.286344 0.346974 0.312400 0.000273 0.288266 0.349659 0.314769 0.000273 0.462933 0.460824 0.461384 0.000095 0.481588 0.477835 0.479519 0.000104 0.356980 0.392514 0.371993 0.000108 0.365595 0.400929 0.380669 0.000108 962.750000 972.650000 965.619000 323.629005 1093.910000 1078.850000 1088.449100 367.798438 7943.340000 7948.500000 7945.931900 682.637283
712 0.286910 0.347974 0.313509 0.000119 0.472183 0.468961 0.470287 0.000050 0.361019 0.396368 0.376220 0.000048 0.286188 0.348116 0.312345 0.000274 0.287631 0.347831 0.314673 0.000272 0.463110 0.459541 0.461190 0.000097 0.481257 0.478381 0.479384 0.000106 0.356957 0.392686 0.371883 0.000108 0.365081 0.400051 0.380557 0.000109 960.150000 973.420000 965.574700 320.186216 1096.810000 1082.770000 1088.538700 371.656971 7943.040000 7943.810000 7945.886600 674.075627
713 0.286531 0.348599 0.313561 0.000121 0.471953 0.468135 0.470326 0.000050 0.360700 0.396413 0.376267 0.000048 0.286450 0.345492 0.312433 0.000275 0.286612 0.351706 0.314690 0.000278 0.462955 0.459817 0.461246 0.000097 0.480950 0.476452 0.479407 0.000105 0.357052 0.391222 0.371958 0.000108 0.364347 0.401605 0.380577 0.000110 961.670000 973.320000 965.456533 327.177253 1098.350000 1081.870000 1088.343667 375.350966 7939.980000 7944.810000 7946.199800 680.280202
714 0.287129 0.347756 0.313543 0.000120 0.471671 0.468004 0.470248 0.000051 0.360946 0.395855 0.376225 0.000048 0.288109 0.347060 0.312331 0.000273 0.286149 0.348452 0.314754 0.000277 0.462184 0.458530 0.461157 0.000098 0.481158 0.477478 0.479339 0.000105 0.357739 0.391648 0.371862 0.000108 0.364152 0.400062 0.380588 0.000109 957.550000 971.940000 965.090267 322.459338 1096.610000 1075.700000 1088.099333 374.009724 7945.840000 7952.360000 7946.810400 666.374638
715 0.286943 0.348612 0.313595 0.000120 0.473082 0.468464 0.470172 0.000051 0.361399 0.396553 0.376226 0.000048 0.286838 0.348497 0.312518 0.000276 0.287048 0.348727 0.314672 0.000280 0.463711 0.458910 0.461045 0.000101 0.482453 0.478018 0.479298 0.000106 0.357587 0.392662 0.371929 0.000108 0.365210 0.400443 0.380522 0.000112 960.350000 975.140000 965.040000 317.910994 1095.900000 1074.300000 1087.843633 377.967379 7943.750000 7950.560000 7947.116367 647.240589
716 0.287218 0.348160 0.313700 0.000119 0.471517 0.468007 0.470167 0.000051 0.360937 0.396099 0.376287 0.000047 0.288103 0.347607 0.312726 0.000276 0.286333 0.348714 0.314674 0.000284 0.462720 0.459081 0.461067 0.000099 0.480314 0.476932 0.479267 0.000107 0.357950 0.392197 0.372063 0.000108 0.363925 0.400001 0.380511 0.000113 958.160000 970.290000 964.890933 314.750202 1093.940000 1077.690000 1087.793033 387.345295 7947.900000 7952.020000 7947.316033 640.616126
717 0.286331 0.348557 0.313726 0.000119 0.472461 0.466874 0.470128 0.000051 0.360783 0.395884 0.376286 0.000048 0.285914 0.347186 0.312839 0.000275 0.286748 0.349928 0.314611 0.000287 0.461970 0.457297 0.460995 0.000099 0.482952 0.476450 0.479260 0.000106 0.356336 0.391231 0.372102 0.000109 0.365230 0.400537 0.380471 0.000114 957.210000 970.390000 964.724100 317.330531 1095.410000 1079.940000 1087.693900 389.509349 7947.380000 7949.670000 7947.582000 634.675344
718 0.286963 0.348821 0.313723 0.000119 0.472640 0.467660 0.470155 0.000051 0.361234 0.396357 0.376296 0.000048 0.287704 0.348265 0.313079 0.000274 0.286223 0.349377 0.314368 0.000283 0.464204 0.457932 0.461054 0.000099 0.481077 0.477389 0.479256 0.000107 0.358304 0.392132 0.372269 0.000108 0.364165 0.400582 0.380323 0.000112 960.790000 975.110000 964.664400 321.334783 1093.790000 1079.400000 1087.707767 389.726919 7945.420000 7945.490000 7947.627833 624.041509
719 0.286722 0.348481 0.313762 0.000120 0.472439 0.468686 0.470041 0.000051 0.361009 0.396563 0.376273 0.000047 0.286727 0.345967 0.313201 0.000275 0.286717 0.350996 0.314322 0.000284 0.463031 0.459686 0.460886 0.000099 0.481847 0.477686 0.479196 0.000106 0.357248 0.391455 0.372275 0.000107 0.364769 0.401672 0.380272 0.000112 958.390000 972.850000 964.596133 328.762809 1093.660000 1078.710000 1087.766700 390.683746 7947.950000 7948.440000 7947.637167 620.673050
720 0.286794 0.349008 0.313766 0.000120 0.472340 0.467471 0.470080 0.000052 0.361012 0.396393 0.376291 0.000047 0.286452 0.348514 0.313280 0.000272 0.287135 0.349503 0.314252 0.000286 0.463547 0.458257 0.460929 0.000100 0.481133 0.476685 0.479230 0.000107 0.357290 0.392411 0.372339 0.000106 0.364734 0.400376 0.380243 0.000112 958.090000 972.670000 964.287900 334.789616 1096.050000 1077.060000 1087.641567 391.109064 7945.860000 7950.270000 7948.070533 615.514366
721 0.286558 0.348475 0.313799 0.000121 0.472735 0.468167 0.470101 0.000051 0.361029 0.396352 0.376319 0.000048 0.286448 0.348753 0.313419 0.000275 0.286669 0.348196 0.314178 0.000285 0.463825 0.458036 0.460916 0.000102 0.481645 0.478298 0.479286 0.000104 0.357399 0.392466 0.372418 0.000107 0.364659 0.400237 0.380221 0.000112 959.750000 968.870000 963.952567 334.315339 1096.750000 1077.520000 1087.879233 385.015133 7943.500000 7953.610000 7948.168200 610.920359
722 0.287042 0.347110 0.313630 0.000121 0.471477 0.468083 0.470099 0.000051 0.360816 0.395499 0.376218 0.000048 0.287869 0.346537 0.313328 0.000275 0.286216 0.347683 0.313933 0.000282 0.461777 0.459803 0.460899 0.000101 0.481177 0.476363 0.479299 0.000104 0.357432 0.391843 0.372356 0.000107 0.364200 0.399155 0.380079 0.000110 960.220000 971.880000 963.649800 328.518100 1094.930000 1075.640000 1088.036567 378.758443 7944.850000 7952.480000 7948.313633 601.946374
723 0.286499 0.347968 0.313562 0.000122 0.471507 0.468164 0.470109 0.000050 0.360502 0.396046 0.376181 0.000048 0.285671 0.346809 0.313307 0.000275 0.287327 0.349126 0.313817 0.000279 0.462498 0.458908 0.460914 0.000100 0.480516 0.477420 0.479303 0.000103 0.356402 0.391649 0.372350 0.000107 0.364603 0.400443 0.380011 0.000109 959.990000 972.370000 963.602100 325.620139 1094.420000 1078.450000 1088.074200 371.864195 7945.590000 7949.180000 7948.323700 592.993037
724 0.286633 0.349331 0.313537 0.000122 0.472538 0.467277 0.470053 0.000050 0.360995 0.396509 0.376143 0.000048 0.287510 0.350531 0.313220 0.000273 0.285756 0.348131 0.313854 0.000277 0.463703 0.458631 0.460859 0.000100 0.481373 0.475923 0.479247 0.000104 0.357987 0.393771 0.372275 0.000106 0.364002 0.399248 0.380011 0.000109 957.670000 975.010000 963.624700 324.318716 1095.190000 1076.040000 1088.109600 369.032509 7947.140000 7948.950000 7948.265700 592.065185
725 0.286977 0.350669 0.313635 0.000122 0.471578 0.468764 0.470099 0.000050 0.360818 0.397907 0.376221 0.000048 0.287060 0.350129 0.313273 0.000271 0.286895 0.351209 0.313997 0.000280 0.462276 0.458931 0.460913 0.000100 0.480880 0.478597 0.479286 0.000103 0.357146 0.393650 0.372329 0.000105 0.364489 0.402164 0.380113 0.000110 961.230000 971.970000 963.784167 315.627245 1096.050000 1078.280000 1088.147867 369.497422 7942.720000 7949.750000 7948.067967 580.160986
726 0.286275 0.349165 0.313497 0.000121 0.471223 0.468032 0.470069 0.000051 0.360254 0.396712 0.376126 0.000048 0.285755 0.349684 0.313205 0.000269 0.286796 0.348647 0.313789 0.000279 0.463208 0.457364 0.460939 0.000098 0.479238 0.478699 0.479199 0.000103 0.356736 0.392756 0.372299 0.000105 0.363773 0.400668 0.379953 0.000110 960.400000 968.870000 963.927367 315.533372 1095.830000 1071.530000 1088.002500 367.089974 7943.770000 7959.600000 7948.070133 572.531321
727 0.286596 0.348067 0.313565 0.000119 0.472045 0.468484 0.470176 0.000051 0.360775 0.396234 0.376210 0.000047 0.287379 0.345175 0.313376 0.000266 0.285812 0.350958 0.313754 0.000279 0.463543 0.461347 0.461030 0.000100 0.480547 0.475622 0.479322 0.000102 0.357845 0.391644 0.372438 0.000104 0.363706 0.400824 0.379981 0.000110 960.710000 971.020000 963.994800 317.258853 1095.620000 1072.450000 1087.755367 370.417337 7943.670000 7956.530000 7948.249833 570.502909
728 0.286316 0.348720 0.313715 0.000122 0.471548 0.468127 0.470161 0.000051 0.360409 0.396483 0.376293 0.000048 0.286308 0.346156 0.313495 0.000266 0.286324 0.351285 0.313934 0.000285 0.462850 0.459294 0.461002 0.000100 0.480247 0.476959 0.479321 0.000103 0.356925 0.391411 0.372498 0.000103 0.363893 0.401554 0.380089 0.000111 958.500000 969.990000 964.282233 324.679737 1095.260000 1075.530000 1087.473100 371.331729 7946.240000 7954.480000 7948.244667 574.379232
729 0.286929 0.349728 0.313771 0.000122 0.471883 0.467577 0.470201 0.000051 0.360911 0.396868 0.376343 0.000048 0.288237 0.347728 0.313747 0.000273 0.285620 0.351728 0.313794 0.000279 0.463092 0.457383 0.461035 0.000100 0.480675 0.477772 0.479367 0.000103 0.358179 0.391590 0.372662 0.000105 0.363642 0.402145 0.380023 0.000109 961.140000 968.430000 964.547067 327.398554 1094.890000 1076.650000 1087.393267 372.119631 7943.970000 7954.920000 7948.059667 566.237184
730 0.286466 0.348086 0.313697 0.000120 0.471821 0.467265 0.470228 0.000051 0.360608 0.395757 0.376309 0.000047 0.286949 0.346882 0.313565 0.000268 0.285982 0.349289 0.313829 0.000276 0.462173 0.459064 0.461053 0.000099 0.481470 0.475466 0.479403 0.000102 0.357039 0.391755 0.372560 0.000104 0.364177 0.399760 0.380058 0.000108 961.130000 968.320000 964.480733 333.466355 1093.680000 1079.480000 1087.649100 371.276237 7945.190000 7952.200000 7947.870167 566.838496
731 0.286437 0.348024 0.313608 0.000121 0.472250 0.466199 0.470326 0.000051 0.360762 0.395294 0.376295 0.000047 0.285776 0.347000 0.313435 0.000266 0.287099 0.349048 0.313782 0.000276 0.464128 0.457043 0.461159 0.000099 0.480373 0.475354 0.479492 0.000102 0.357117 0.391017 0.372525 0.000103 0.364408 0.399570 0.380066 0.000107 962.910000 968.260000 964.641767 334.876559 1093.540000 1074.150000 1087.608333 367.511483 7943.550000 7957.590000 7947.749900 562.252698
732 0.286516 0.348283 0.313535 0.000123 0.472880 0.467559 0.470337 0.000050 0.361061 0.395994 0.376255 0.000048 0.287945 0.348675 0.313240 0.000269 0.285086 0.347892 0.313829 0.000284 0.465157 0.458680 0.461139 0.000101 0.480603 0.476438 0.479534 0.000102 0.358830 0.392677 0.372400 0.000104 0.363293 0.399310 0.380111 0.000110 962.070000 972.850000 964.742667 340.364870 1092.920000 1081.050000 1087.435367 366.278836 7945.010000 7946.100000 7947.821967 557.359506
733 0.286305 0.347942 0.313463 0.000123 0.471429 0.466494 0.470488 0.000051 0.360355 0.395363 0.376273 0.000048 0.287383 0.347387 0.313243 0.000270 0.285228 0.348497 0.313683 0.000282 0.463450 0.457072 0.461372 0.000099 0.479408 0.475916 0.479604 0.000103 0.357810 0.391261 0.372495 0.000105 0.362900 0.399465 0.380051 0.000111 961.440000 972.040000 964.683433 341.995995 1094.180000 1080.250000 1087.385200 362.410802 7944.380000 7947.710000 7947.931367 560.940796
734 0.286119 0.347132 0.313323 0.000123 0.473285 0.466645 0.470445 0.000051 0.360985 0.394937 0.376172 0.000048 0.287347 0.346566 0.313118 0.000272 0.284891 0.347697 0.313528 0.000283 0.465074 0.456503 0.461455 0.000099 0.481496 0.476788 0.479435 0.000104 0.358438 0.390541 0.372453 0.000105 0.363533 0.399333 0.379890 0.000111 958.990000 970.640000 964.916633 343.345706 1097.260000 1080.440000 1087.333767 363.199709 7943.750000 7948.920000 7947.749600 563.177525
735 0.286539 0.347782 0.313228 0.000122 0.472674 0.467948 0.470425 0.000050 0.360993 0.395849 0.376107 0.000048 0.287638 0.345742 0.312860 0.000269 0.285439 0.349822 0.313597 0.000285 0.463966 0.457996 0.461529 0.000098 0.481382 0.477901 0.479320 0.000103 0.358169 0.390643 0.372328 0.000104 0.363816 0.401054 0.379886 0.000111 960.870000 969.800000 964.925300 342.216961 1091.980000 1075.260000 1087.187867 359.192581 7947.150000 7954.940000 7947.886833 568.678435
736 0.286397 0.348180 0.313202 0.000121 0.471917 0.468266 0.470433 0.000050 0.360605 0.396214 0.376094 0.000048 0.287321 0.345303 0.312866 0.000264 0.285474 0.351057 0.313538 0.000284 0.462745 0.459571 0.461451 0.000097 0.481089 0.476961 0.479414 0.000104 0.357491 0.391010 0.372300 0.000102 0.363720 0.401419 0.379888 0.000112 961.400000 970.040000 965.108467 338.604733 1094.030000 1076.530000 1087.197567 353.883522 7944.570000 7953.430000 7947.693967 562.983162
737 0.285990 0.348093 0.313186 0.000120 0.473074 0.469762 0.470390 0.000051 0.360823 0.396760 0.376068 0.000047 0.286426 0.347458 0.312897 0.000260 0.285553 0.348728 0.313475 0.000286 0.463599 0.458560 0.461447 0.000098 0.482548 0.480963 0.479333 0.000104 0.357296 0.391899 0.372317 0.000100 0.364351 0.401622 0.379819 0.000112 961.300000 972.220000 965.244900 333.275495 1095.160000 1079.560000 1087.068767 353.188026 7943.540000 7948.220000 7947.686333 565.802523
738 0.286705 0.348479 0.313163 0.000119 0.472682 0.468347 0.470391 0.000052 0.361096 0.396426 0.376054 0.000047 0.289290 0.345573 0.312933 0.000258 0.284121 0.351385 0.313393 0.000285 0.464110 0.458514 0.461551 0.000098 0.481254 0.478180 0.479230 0.000106 0.359218 0.390749 0.372380 0.000100 0.362974 0.402103 0.379728 0.000112 962.960000 975.500000 965.446133 335.072619 1091.570000 1079.180000 1087.123100 350.483242 7945.470000 7945.320000 7947.430767 572.981955
739 0.286247 0.347786 0.313242 0.000121 0.472153 0.468186 0.470379 0.000051 0.360610 0.395946 0.376097 0.000048 0.288149 0.343353 0.313183 0.000259 0.284346 0.352220 0.313302 0.000285 0.464544 0.458413 0.461599 0.000098 0.479762 0.477958 0.479160 0.000104 0.358707 0.389377 0.372549 0.000100 0.362512 0.402515 0.379645 0.000110 963.010000 972.970000 965.495767 335.736858 1094.480000 1077.610000 1086.838533 346.142219 7942.510000 7949.420000 7947.665700 570.917946
740 0.286736 0.347364 0.313074 0.000120 0.472307 0.468834 0.470443 0.000051 0.360964 0.395952 0.376022 0.000047 0.288352 0.346578 0.313127 0.000260 0.285120 0.348150 0.313020 0.000280 0.462404 0.460475 0.461572 0.000098 0.482210 0.477192 0.479315 0.000103 0.357973 0.392137 0.372505 0.000100 0.363956 0.399767 0.379538 0.000109 963.980000 973.010000 965.718600 330.708373 1092.570000 1076.760000 1086.703900 342.171660 7943.450000 7950.230000 7947.577500 571.270152
741 0.286299 0.348187 0.313260 0.000120 0.472821 0.468497 0.470381 0.000051 0.360908 0.396311 0.376108 0.000047 0.287129 0.348465 0.313402 0.000259 0.285469 0.347910 0.313118 0.000279 0.464707 0.460749 0.461556 0.000099 0.480935 0.476246 0.479205 0.000103 0.358160 0.393378 0.372664 0.000099 0.363655 0.399244 0.379553 0.000108 964.540000 972.390000 965.914333 328.970466 1091.690000 1079.210000 1086.435267 339.163482 7943.770000 7948.400000 7947.650400 570.131146
742 0.286869 0.348657 0.313286 0.000119 0.473453 0.468595 0.470331 0.000052 0.361502 0.396632 0.376104 0.000047 0.288002 0.345085 0.313545 0.000256 0.285736 0.352229 0.313027 0.000278 0.465204 0.459778 0.461534 0.000100 0.481702 0.477412 0.479128 0.000105 0.358883 0.390962 0.372741 0.000098 0.364122 0.402302 0.379467 0.000108 963.150000 971.990000 965.919867 324.404813 1091.240000 1078.630000 1086.339033 334.066965 7945.610000 7949.380000 7947.741100 569.720422
743 0.286760 0.347715 0.313314 0.000121 0.472354 0.468534 0.470372 0.000053 0.360998 0.396043 0.376137 0.000048 0.287292 0.344599 0.313642 0.000256 0.286229 0.350832 0.312986 0.000277 0.462550 0.459677 0.461622 0.000102 0.482158 0.477390 0.479121 0.000104 0.357395 0.390630 0.372834 0.000098 0.364600 0.401455 0.379440 0.000108 961.430000 972.330000 966.084500 325.693681 1093.990000 1076.440000 1086.281233 329.680181 7944.580000 7951.230000 7947.634267 565.211568
744 0.286336 0.347246 0.313273 0.000120 0.473404 0.467962 0.470346 0.000051 0.361163 0.395532 0.376103 0.000047 0.287683 0.345473 0.313652 0.000261 0.284988 0.349018 0.312895 0.000273 0.465226 0.459402 0.461661 0.000098 0.481582 0.476522 0.479032 0.000105 0.358700 0.391044 0.372856 0.000099 0.363626 0.400020 0.379350 0.000107 962.980000 972.570000 966.270033 318.849090 1091.070000 1074.800000 1086.120100 327.245707 7945.950000 7952.630000 7947.609867 559.069961
745 0.286631 0.347741 0.313281 0.000120 0.473480 0.468420 0.470337 0.000052 0.361370 0.396013 0.376103 0.000047 0.287254 0.346731 0.313604 0.000264 0.286008 0.348752 0.312957 0.000273 0.464891 0.460096 0.461690 0.000098 0.482068 0.476744 0.478984 0.000106 0.358309 0.392077 0.372839 0.000100 0.364432 0.399948 0.379368 0.000107 965.160000 973.050000 966.457333 316.465722 1091.060000 1075.570000 1085.841833 328.110103 7943.780000 7951.380000 7947.700833 566.691784
746 0.286377 0.347441 0.313283 0.000121 0.471590 0.467932 0.470349 0.000052 0.360462 0.395637 0.376109 0.000047 0.286779 0.346540 0.313538 0.000263 0.285975 0.348341 0.313028 0.000273 0.462337 0.458573 0.461762 0.000097 0.480843 0.477291 0.478936 0.000109 0.357002 0.391353 0.372827 0.000100 0.363922 0.399921 0.379391 0.000108 965.460000 968.190000 966.890867 317.378473 1091.250000 1077.100000 1085.542400 333.842265 7943.290000 7954.710000 7947.566733 576.004840
747 0.286318 0.348330 0.313263 0.000121 0.472361 0.468005 0.470417 0.000052 0.360735 0.396200 0.376125 0.000047 0.286302 0.344872 0.313549 0.000264 0.286334 0.351787 0.312976 0.000274 0.463191 0.459070 0.461758 0.000099 0.481531 0.476940 0.479077 0.000110 0.357058 0.390552 0.372833 0.000101 0.364413 0.401848 0.379416 0.000107 963.440000 973.250000 967.023233 310.837924 1092.650000 1076.320000 1085.363133 337.432567 7943.910000 7950.430000 7947.613633 578.894222
748 0.286735 0.349410 0.313295 0.000121 0.472137 0.467557 0.470421 0.000051 0.360896 0.396669 0.376145 0.000047 0.286088 0.349476 0.313390 0.000266 0.287382 0.349344 0.313199 0.000274 0.462166 0.457870 0.461814 0.000096 0.482108 0.477243 0.479028 0.000109 0.356519 0.392833 0.372760 0.000101 0.365273 0.400504 0.379531 0.000108 967.020000 971.900000 967.238833 314.143840 1092.100000 1074.550000 1085.155400 340.533803 7940.880000 7953.550000 7947.605767 588.119027
749 0.287074 0.348447 0.313413 0.000121 0.471880 0.466736 0.470445 0.000051 0.360996 0.395762 0.376226 0.000047 0.286450 0.346182 0.313418 0.000270 0.287697 0.350711 0.313408 0.000272 0.463244 0.458748 0.461841 0.000096 0.480517 0.474723 0.479049 0.000109 0.357168 0.391208 0.372787 0.000103 0.364825 0.400316 0.379664 0.000107 964.760000 974.250000 967.424500 311.236280 1093.500000 1074.130000 1084.977433 342.327319 7941.740000 7951.620000 7947.598067 588.803533
750 0.286873 0.348335 0.313414 0.000120 0.472868 0.467259 0.470568 0.000051 0.361271 0.395905 0.376276 0.000047 0.287824 0.345744 0.313361 0.000266 0.285922 0.350927 0.313468 0.000270 0.463688 0.458327 0.461980 0.000095 0.482047 0.476190 0.479156 0.000111 0.358170 0.390777 0.372809 0.000101 0.364372 0.401032 0.379743 0.000108 963.090000 973.980000 967.620800 314.736744 1092.110000 1079.090000 1084.867333 339.256108 7944.800000 7946.930000 7947.511867 589.864949
751 0.286848 0.347845 0.313471 0.000120 0.472707 0.468609 0.470614 0.000050 0.361192 0.396150 0.376328 0.000047 0.288431 0.344690 0.313315 0.000268 0.285264 0.350999 0.313626 0.000274 0.463603 0.460040 0.462019 0.000096 0.481811 0.477179 0.479208 0.000108 0.358500 0.390830 0.372797 0.000103 0.363883 0.401471 0.379859 0.000108 964.450000 973.070000 967.552433 316.796835 1090.200000 1076.220000 1084.771000 340.188403 7945.350000 7950.710000 7947.676567 605.938183
752 0.286839 0.348409 0.313423 0.000119 0.472151 0.468634 0.470636 0.000050 0.360964 0.396499 0.376308 0.000047 0.287552 0.350342 0.313257 0.000265 0.286125 0.346476 0.313588 0.000275 0.463607 0.460580 0.461982 0.000094 0.480695 0.476688 0.479291 0.000109 0.357974 0.394437 0.372747 0.000102 0.363953 0.398561 0.379869 0.000108 962.980000 973.080000 967.670033 319.159838 1091.930000 1077.460000 1084.637800 331.140559 7945.090000 7949.460000 7947.692167 600.632470
753 0.286497 0.347893 0.313466 0.000120 0.473443 0.467848 0.470497 0.000050 0.361275 0.395875 0.376279 0.000048 0.286893 0.347607 0.313209 0.000263 0.286101 0.348180 0.313724 0.000279 0.464465 0.459023 0.461772 0.000095 0.482420 0.476673 0.479223 0.000108 0.357922 0.392173 0.372634 0.000101 0.364628 0.399577 0.379923 0.000109 960.540000 975.470000 967.671867 327.813806 1093.920000 1074.500000 1084.671933 336.008019 7945.540000 7950.030000 7947.656200 603.026651
754 0.285988 0.348553 0.313492 0.000123 0.472897 0.467764 0.470579 0.000051 0.360751 0.396238 0.376327 0.000048 0.286538 0.348730 0.313251 0.000268 0.285438 0.348377 0.313732 0.000283 0.463642 0.458891 0.461861 0.000096 0.482152 0.476637 0.479297 0.000108 0.357380 0.392794 0.372695 0.000103 0.364123 0.399681 0.379958 0.000110 960.970000 975.240000 967.689233 338.257031 1093.990000 1076.410000 1084.787267 341.973171 7945.040000 7948.350000 7947.523500 613.980219
755 0.286192 0.347963 0.313400 0.000124 0.471931 0.468001 0.470581 0.000051 0.360488 0.395979 0.376273 0.000049 0.286062 0.346715 0.313268 0.000268 0.286322 0.349212 0.313531 0.000286 0.463870 0.459710 0.461891 0.000097 0.479992 0.476293 0.479272 0.000108 0.357185 0.391913 0.372718 0.000103 0.363790 0.400044 0.379827 0.000111 962.250000 969.200000 967.631533 345.996262 1092.870000 1075.870000 1084.581700 341.512807 7944.880000 7954.930000 7947.786767 610.028899
756 0.285623 0.348007 0.313267 0.000123 0.472227 0.467840 0.470578 0.000051 0.360265 0.395940 0.376191 0.000049 0.284819 0.347677 0.313091 0.000266 0.286427 0.348338 0.313443 0.000284 0.464492 0.459222 0.461895 0.000097 0.479963 0.476458 0.479260 0.000108 0.356688 0.392295 0.372613 0.000103 0.363841 0.399586 0.379770 0.000111 960.650000 968.030000 967.528700 346.558317 1090.630000 1078.080000 1084.704267 345.451294 7948.720000 7953.890000 7947.767033 618.480050
757 0.285882 0.348296 0.313129 0.000122 0.472508 0.468055 0.470619 0.000051 0.360532 0.396199 0.376125 0.000048 0.285565 0.347298 0.313109 0.000267 0.286199 0.349293 0.313149 0.000284 0.464572 0.458985 0.461928 0.000097 0.480444 0.477125 0.479311 0.000109 0.357168 0.391973 0.372636 0.000102 0.363897 0.400426 0.379614 0.000112 962.880000 973.570000 967.400667 347.801026 1091.330000 1077.320000 1084.676567 348.985488 7945.790000 7949.110000 7947.922767 623.408898
758 0.286058 0.348956 0.313102 0.000124 0.472821 0.468936 0.470641 0.000050 0.360763 0.396948 0.376118 0.000049 0.285922 0.349076 0.313144 0.000272 0.286194 0.348836 0.313061 0.000280 0.465095 0.459893 0.461901 0.000096 0.480548 0.477978 0.479380 0.000108 0.357591 0.393403 0.372647 0.000103 0.363936 0.400493 0.379589 0.000109 961.010000 974.410000 967.166767 344.063962 1088.020000 1073.060000 1084.410533 353.077365 7950.970000 7952.530000 7948.422700 622.786740
759 0.286235 0.349411 0.312926 0.000123 0.471969 0.468733 0.470709 0.000050 0.360529 0.397139 0.376039 0.000048 0.286523 0.346962 0.312899 0.000270 0.285947 0.351859 0.312954 0.000280 0.463041 0.460692 0.462015 0.000093 0.480898 0.476773 0.479403 0.000108 0.357130 0.392454 0.372545 0.000103 0.363927 0.401825 0.379534 0.000110 960.580000 976.160000 967.117533 339.217001 1088.510000 1067.070000 1084.534367 350.483712 7950.910000 7956.770000 7948.348100 616.559840
760 0.285990 0.348138 0.312932 0.000120 0.472471 0.467208 0.470715 0.000050 0.360583 0.395766 0.376045 0.000047 0.285657 0.348154 0.312825 0.000267 0.286324 0.348122 0.313038 0.000276 0.463579 0.457897 0.462116 0.000093 0.481362 0.476519 0.479315 0.000108 0.356826 0.392052 0.372541 0.000102 0.364339 0.399481 0.379549 0.000107 961.930000 974.250000 967.013467 335.226186 1089.560000 1072.850000 1084.346667 346.746999 7948.510000 7952.900000 7948.639867 615.559336
761 0.286315 0.347530 0.313071 0.000119 0.472942 0.467695 0.470774 0.000049 0.360966 0.395596 0.376152 0.000047 0.286121 0.345722 0.312940 0.000266 0.286508 0.349339 0.313202 0.000274 0.463805 0.460037 0.462171 0.000092 0.482079 0.475353 0.479376 0.000106 0.357195 0.391448 0.372633 0.000103 0.364737 0.399744 0.379671 0.000107 961.950000 975.990000 966.998133 336.315246 1089.430000 1073.400000 1083.984100 346.828232 7948.620000 7950.610000 7949.017767 619.124394
762 0.286314 0.347512 0.313126 0.000122 0.472801 0.467619 0.470784 0.000049 0.360909 0.395555 0.376189 0.000048 0.285732 0.346755 0.312936 0.000269 0.286896 0.348268 0.313317 0.000275 0.463596 0.460370 0.462189 0.000092 0.482005 0.474868 0.479378 0.000106 0.356878 0.392201 0.372637 0.000103 0.364940 0.398908 0.379741 0.000108 962.470000 974.520000 966.952833 329.363176 1087.870000 1075.630000 1083.616467 352.701209 7949.660000 7949.850000 7949.430700 624.178901
763 0.286288 0.348164 0.313118 0.000121 0.472692 0.468836 0.470784 0.000049 0.360850 0.396433 0.376184 0.000048 0.286245 0.348636 0.312970 0.000266 0.286331 0.347691 0.313265 0.000276 0.464642 0.460100 0.462227 0.000094 0.480741 0.477571 0.479341 0.000104 0.357604 0.393222 0.372673 0.000103 0.364095 0.399643 0.379695 0.000109 964.290000 968.870000 967.027167 322.206894 1088.590000 1073.510000 1083.375967 355.938473 7947.120000 7957.620000 7949.596867 608.446611
764 0.286124 0.347216 0.313118 0.000119 0.471935 0.468202 0.470749 0.000049 0.360448 0.395611 0.376170 0.000047 0.286603 0.348371 0.312972 0.000263 0.285645 0.346062 0.313263 0.000276 0.463310 0.459871 0.462126 0.000095 0.480559 0.476532 0.479372 0.000106 0.357286 0.392971 0.372634 0.000102 0.363611 0.398250 0.379707 0.000108 961.850000 971.750000 966.817433 319.146204 1089.440000 1073.500000 1083.075400 358.608584 7948.710000 7954.750000 7950.107167 609.083280
765 0.286522 0.348131 0.313140 0.000119 0.474244 0.467236 0.470685 0.000050 0.361611 0.395773 0.376158 0.000047 0.287015 0.342499 0.312942 0.000268 0.286029 0.353763 0.313338 0.000272 0.465819 0.460162 0.462108 0.000095 0.482669 0.474310 0.479262 0.000107 0.358536 0.389564 0.372608 0.000105 0.364685 0.401982 0.379708 0.000106 963.840000 976.850000 966.649067 320.188082 1088.460000 1070.810000 1083.056567 354.996818 7947.700000 7952.340000 7950.294367 605.918968
766 0.286403 0.348767 0.313162 0.000120 0.472603 0.467816 0.470705 0.000049 0.360883 0.396387 0.376180 0.000048 0.286461 0.346456 0.313114 0.000273 0.286346 0.351079 0.313210 0.000271 0.464937 0.460588 0.462046 0.000094 0.480270 0.475044 0.479365 0.000107 0.357851 0.392109 0.372687 0.000106 0.363915 0.400665 0.379672 0.000105 961.400000 971.770000 966.892567 324.709024 1090.650000 1071.280000 1082.855933 357.188209 7947.950000 7956.950000 7950.251500 614.417079
767 0.285904 0.347737 0.313316 0.000119 0.473507 0.469466 0.470614 0.000050 0.360945 0.396429 0.376235 0.000047 0.285691 0.347075 0.313022 0.000271 0.286117 0.348399 0.313610 0.000273 0.466603 0.460531 0.461918 0.000095 0.480411 0.478402 0.479310 0.000107 0.358055 0.392458 0.372580 0.000105 0.363835 0.400400 0.379890 0.000107 964.240000 969.820000 967.159433 322.874544 1089.800000 1074.450000 1082.576233 356.275424 7945.960000 7955.730000 7950.264333 613.492469
768 0.286435 0.348660 0.313472 0.000122 0.472767 0.467918 0.470510 0.000050 0.360968 0.396363 0.376287 0.000049 0.286895 0.347531 0.313262 0.000269 0.285976 0.349789 0.313683 0.000275 0.464588 0.460078 0.461814 0.000096 0.480946 0.475758 0.479205 0.000106 0.357972 0.392550 0.372683 0.000105 0.363964 0.400176 0.379892 0.000109 962.270000 974.260000 967.284467 321.772425 1087.770000 1074.720000 1082.390133 355.933063 7949.960000 7951.020000 7950.325400 624.190565
769 0.286150 0.348765 0.313428 0.000122 0.472126 0.469267 0.470475 0.000050 0.360540 0.396966 0.376247 0.000048 0.287477 0.344861 0.313211 0.000266 0.284823 0.352668 0.313646 0.000278 0.464377 0.461842 0.461762 0.000095 0.479876 0.476692 0.479188 0.000110 0.358237 0.391654 0.372631 0.000103 0.362844 0.402278 0.379863 0.000110 959.970000 971.060000 967.315233 320.071469 1088.910000 1072.580000 1082.151333 352.961651 7951.120000 7956.360000 7950.533433 629.941815
770 0.286598 0.348554 0.313336 0.000123 0.472289 0.468885 0.470521 0.000050 0.360874 0.396687 0.376210 0.000048 0.288041 0.346991 0.313129 0.000267 0.285154 0.350118 0.313542 0.000278 0.464692 0.460352 0.461834 0.000095 0.479886 0.477419 0.479209 0.000109 0.358702 0.392336 0.372611 0.000104 0.363047 0.401038 0.379809 0.000110 960.310000 970.310000 967.135000 318.972712 1088.000000 1071.440000 1081.947467 353.795083 7951.690000 7958.250000 7950.917533 628.572728
771 0.286216 0.347583 0.313343 0.000123 0.471632 0.466557 0.470506 0.000049 0.360382 0.395172 0.376208 0.000048 0.286530 0.348322 0.313232 0.000266 0.285903 0.346843 0.313454 0.000275 0.463152 0.456479 0.461861 0.000093 0.480112 0.476634 0.479152 0.000107 0.357179 0.391585 0.372683 0.000103 0.363586 0.398760 0.379733 0.000108 962.240000 972.400000 967.104867 316.071992 1088.200000 1072.970000 1081.651000 354.011036 7949.560000 7954.630000 7951.244133 636.067511
772 0.286564 0.347991 0.313232 0.000122 0.472274 0.467887 0.470528 0.000050 0.360848 0.395950 0.376150 0.000048 0.286048 0.347139 0.313356 0.000269 0.287081 0.348844 0.313108 0.000271 0.463901 0.458234 0.461902 0.000093 0.480648 0.477541 0.479154 0.000108 0.357189 0.391577 0.372775 0.000105 0.364508 0.400323 0.379526 0.000106 961.110000 975.140000 967.090367 312.782686 1088.400000 1075.150000 1081.368300 353.164315 7950.490000 7949.710000 7951.541333 634.238550
773 0.286779 0.348004 0.313182 0.000121 0.471669 0.467229 0.470460 0.000050 0.360735 0.395694 0.376093 0.000048 0.286484 0.348604 0.313213 0.000266 0.287074 0.347405 0.313152 0.000269 0.463219 0.458024 0.461837 0.000093 0.480118 0.476435 0.479082 0.000108 0.357178 0.392372 0.372663 0.000105 0.364292 0.399017 0.379524 0.000106 961.080000 971.810000 966.891333 310.119529 1083.160000 1076.030000 1081.095367 352.577112 7955.760000 7952.160000 7952.013300 630.683035
774 0.286210 0.347852 0.313282 0.000123 0.470685 0.468234 0.470449 0.000049 0.360000 0.396005 0.376149 0.000049 0.287298 0.346228 0.313334 0.000268 0.285121 0.349475 0.313231 0.000271 0.462100 0.459451 0.461819 0.000092 0.479270 0.477016 0.479078 0.000107 0.357219 0.391518 0.372728 0.000105 0.362781 0.400491 0.379570 0.000107 960.280000 975.820000 966.733133 318.587632 1086.140000 1070.470000 1080.721300 355.407282 7953.580000 7953.710000 7952.545567 637.471620
775 0.286680 0.347877 0.313092 0.000120 0.471965 0.468916 0.470521 0.000051 0.360794 0.396293 0.376063 0.000048 0.287472 0.346726 0.313039 0.000266 0.285889 0.349027 0.313144 0.000267 0.462649 0.459174 0.461953 0.000094 0.481281 0.478659 0.479089 0.000109 0.357543 0.391705 0.372605 0.000105 0.364046 0.400880 0.379522 0.000107 958.840000 973.670000 966.521367 312.685008 1086.990000 1073.990000 1080.413267 358.174737 7954.170000 7952.340000 7953.065367 629.490130
776 0.285978 0.347576 0.313124 0.000119 0.472201 0.467696 0.470432 0.000050 0.360467 0.395624 0.376047 0.000048 0.286957 0.346878 0.312977 0.000267 0.284999 0.348275 0.313272 0.000268 0.463022 0.458387 0.461935 0.000090 0.481379 0.477005 0.478929 0.000110 0.357383 0.391482 0.372560 0.000105 0.363551 0.399767 0.379535 0.000107 957.490000 974.930000 966.304700 318.607810 1087.540000 1072.040000 1080.098000 364.175821 7954.970000 7953.030000 7953.597300 638.525944
777 0.286168 0.348435 0.313138 0.000120 0.472227 0.467846 0.470323 0.000051 0.360592 0.396200 0.376012 0.000048 0.286456 0.347296 0.312852 0.000270 0.285879 0.349574 0.313425 0.000269 0.464106 0.459160 0.461756 0.000093 0.480349 0.476533 0.478890 0.000111 0.357516 0.392041 0.372414 0.000106 0.363667 0.400358 0.379611 0.000107 960.900000 975.460000 965.980967 315.433915 1088.200000 1070.750000 1079.896733 363.492214 7950.900000 7953.790000 7954.122300 629.815553
778 0.285953 0.347091 0.313058 0.000119 0.472122 0.468185 0.470260 0.000051 0.360421 0.395528 0.375939 0.000048 0.286830 0.346142 0.312854 0.000267 0.285075 0.348040 0.313262 0.000270 0.463991 0.459307 0.461678 0.000094 0.480253 0.477063 0.478843 0.000111 0.357695 0.391408 0.372384 0.000105 0.363146 0.399649 0.379494 0.000107 959.420000 972.650000 965.761633 318.710673 1085.620000 1069.880000 1079.876033 364.117070 7954.960000 7957.470000 7954.362333 634.863796
779 0.286343 0.348908 0.313104 0.000119 0.473204 0.467560 0.470183 0.000051 0.361087 0.396369 0.375936 0.000048 0.288439 0.349094 0.312745 0.000266 0.284246 0.348723 0.313463 0.000274 0.464686 0.458058 0.461587 0.000095 0.481722 0.477062 0.478780 0.000113 0.358938 0.392679 0.372282 0.000105 0.363236 0.400058 0.379590 0.000109 959.830000 973.680000 965.409433 320.211052 1085.950000 1068.620000 1079.671967 358.653875 7954.220000 7957.700000 7954.918600 629.357372
780 0.286503 0.348088 0.313177 0.000118 0.470845 0.468321 0.470124 0.000054 0.360240 0.396181 0.375956 0.000047 0.287717 0.346580 0.312772 0.000264 0.285289 0.349597 0.313582 0.000275 0.462325 0.461436 0.461474 0.000097 0.479366 0.475207 0.478775 0.000115 0.357560 0.392522 0.372252 0.000104 0.362920 0.399841 0.379659 0.000108 961.390000 973.080000 965.333767 316.952025 1085.370000 1068.540000 1079.456867 352.376438 7953.240000 7958.380000 7955.209367 629.382702
781 0.286759 0.347675 0.313320 0.000119 0.473346 0.467116 0.470150 0.000053 0.361394 0.395452 0.376052 0.000048 0.288883 0.345678 0.312959 0.000258 0.284635 0.349673 0.313681 0.000281 0.464941 0.458401 0.461517 0.000097 0.481751 0.475832 0.478782 0.000112 0.359307 0.390767 0.372382 0.000101 0.363481 0.400137 0.379721 0.000111 959.610000 972.680000 965.175033 320.278659 1086.700000 1068.250000 1079.382167 344.996316 7953.690000 7959.070000 7955.442800 627.182598
782 0.286366 0.348559 0.313449 0.000120 0.472273 0.467592 0.470138 0.000052 0.360729 0.396172 0.376125 0.000048 0.287353 0.350069 0.313202 0.000258 0.285379 0.347050 0.313696 0.000285 0.464279 0.458052 0.461461 0.000096 0.480267 0.477133 0.478816 0.000114 0.358124 0.393262 0.372506 0.000102 0.363334 0.399083 0.379744 0.000113 961.020000 970.620000 965.257333 323.332426 1084.930000 1067.340000 1079.313033 338.137578 7954.050000 7962.040000 7955.429633 629.786315
783 0.286788 0.348510 0.313345 0.000119 0.471489 0.468375 0.470107 0.000053 0.360669 0.396456 0.376050 0.000048 0.286891 0.348515 0.313349 0.000263 0.286685 0.348504 0.313340 0.000282 0.462853 0.459416 0.461406 0.000096 0.480126 0.477335 0.478809 0.000115 0.357276 0.392875 0.372572 0.000104 0.364061 0.400036 0.379528 0.000112 960.100000 972.750000 965.356567 328.052858 1086.390000 1068.550000 1079.165133 332.901988 7953.510000 7958.700000 7955.478300 624.257895
784 0.286489 0.347662 0.313359 0.000119 0.471521 0.468052 0.470050 0.000053 0.360502 0.395818 0.376035 0.000048 0.286385 0.346645 0.313406 0.000263 0.286593 0.348680 0.313311 0.000283 0.462391 0.460311 0.461409 0.000098 0.480651 0.475793 0.478692 0.000115 0.356788 0.392111 0.372607 0.000103 0.364216 0.399525 0.379463 0.000113 957.770000 967.020000 965.293800 335.319110 1085.200000 1068.310000 1079.104300 327.683926 7957.030000 7964.670000 7955.601900 624.819427
785 0.286195 0.347759 0.313340 0.000120 0.471292 0.467829 0.470100 0.000053 0.360234 0.395787 0.376044 0.000048 0.285695 0.347040 0.313528 0.000265 0.286694 0.348477 0.313151 0.000282 0.462362 0.459019 0.461393 0.000098 0.480222 0.476638 0.478806 0.000113 0.356362 0.391832 0.372674 0.000104 0.364105 0.399742 0.379413 0.000112 961.180000 967.120000 965.378800 334.681094 1085.620000 1068.680000 1079.156700 328.338937 7953.200000 7964.200000 7955.464500 626.414275
786 0.286232 0.348422 0.313380 0.000122 0.472750 0.465389 0.470166 0.000052 0.360839 0.395209 0.376095 0.000049 0.286024 0.351055 0.313554 0.000273 0.286440 0.345790 0.313207 0.000281 0.463092 0.456266 0.461544 0.000098 0.482408 0.474513 0.478789 0.000111 0.356851 0.393139 0.372750 0.000106 0.364827 0.397279 0.379440 0.000111 959.010000 971.760000 965.504800 335.807604 1084.070000 1069.530000 1079.253933 325.897821 7956.920000 7958.710000 7955.241267 624.276609
787 0.286393 0.349083 0.313394 0.000123 0.472186 0.468114 0.470060 0.000053 0.360710 0.396695 0.376061 0.000049 0.287239 0.347824 0.313505 0.000272 0.285548 0.350341 0.313283 0.000285 0.463920 0.458738 0.461362 0.000100 0.480452 0.477489 0.478759 0.000113 0.357911 0.392190 0.372648 0.000106 0.363509 0.401200 0.379474 0.000111 959.790000 969.070000 965.298300 337.317120 1084.670000 1070.190000 1079.119000 326.555569 7955.540000 7960.740000 7955.582700 623.082428
788 0.285804 0.348485 0.313142 0.000124 0.471644 0.466720 0.470135 0.000052 0.360140 0.395779 0.375939 0.000049 0.285647 0.346560 0.313223 0.000271 0.285961 0.350410 0.313061 0.000284 0.462694 0.458650 0.461457 0.000097 0.480593 0.474789 0.478813 0.000112 0.356466 0.391396 0.372517 0.000106 0.363814 0.400162 0.379362 0.000111 960.550000 967.110000 965.111467 337.725320 1086.090000 1073.830000 1079.231167 330.192747 7953.360000 7959.060000 7955.657367 627.884772
789 0.286243 0.348725 0.312962 0.000122 0.472682 0.467645 0.470130 0.000051 0.360819 0.396293 0.375829 0.000048 0.286282 0.346279 0.313021 0.000267 0.286204 0.351172 0.312903 0.000277 0.464454 0.459386 0.461488 0.000098 0.480910 0.475903 0.478773 0.000109 0.357551 0.391522 0.372408 0.000105 0.364087 0.401064 0.379251 0.000108 962.700000 968.190000 964.883600 332.093466 1086.890000 1069.500000 1079.063167 329.648866 7950.410000 7962.310000 7956.053233 628.801900
790 0.286220 0.347646 0.312949 0.000122 0.472650 0.466455 0.470129 0.000052 0.360792 0.395170 0.375821 0.000048 0.289020 0.345675 0.313079 0.000265 0.283420 0.349618 0.312818 0.000275 0.463463 0.458993 0.461356 0.000099 0.481837 0.473916 0.478902 0.000110 0.358797 0.391003 0.372390 0.000104 0.362787 0.399337 0.379252 0.000108 959.100000 971.190000 965.044533 330.212439 1084.480000 1064.660000 1078.877867 331.630035 7956.420000 7964.150000 7956.077600 633.771016
791 0.286525 0.347790 0.312892 0.000120 0.472965 0.468347 0.470176 0.000051 0.361101 0.396013 0.375805 0.000047 0.286942 0.344906 0.313100 0.000262 0.286109 0.350674 0.312683 0.000277 0.464044 0.460904 0.461470 0.000098 0.481885 0.475791 0.478881 0.000110 0.357783 0.391305 0.372448 0.000103 0.364420 0.400720 0.379162 0.000109 959.770000 972.050000 965.237033 337.841555 1084.400000 1072.500000 1078.562267 339.328356 7955.830000 7955.450000 7956.200700 645.648501
792 0.286266 0.346854 0.312830 0.000120 0.473025 0.467988 0.470282 0.000051 0.360970 0.395308 0.375811 0.000047 0.286483 0.348090 0.312855 0.000267 0.286048 0.345618 0.312806 0.000274 0.463761 0.458634 0.461572 0.000096 0.482290 0.477343 0.478992 0.000109 0.357394 0.392308 0.372341 0.000104 0.364545 0.398308 0.379280 0.000107 959.480000 969.690000 965.306333 340.848376 1085.420000 1072.380000 1078.515833 341.073389 7955.100000 7957.930000 7956.177833 651.626646
793 0.286690 0.348247 0.312876 0.000121 0.471946 0.467670 0.470239 0.000050 0.360793 0.396016 0.375821 0.000047 0.287076 0.348073 0.312938 0.000265 0.286304 0.348420 0.312815 0.000273 0.462682 0.458894 0.461535 0.000095 0.481210 0.476446 0.478943 0.000109 0.357319 0.392401 0.372376 0.000103 0.364267 0.399630 0.379266 0.000107 962.540000 970.880000 965.475533 346.348827 1087.980000 1068.050000 1078.274200 343.346824 7949.480000 7961.070000 7956.250267 657.683688
794 0.286694 0.348156 0.312952 0.000120 0.472274 0.466461 0.470238 0.000052 0.360926 0.395478 0.375866 0.000047 0.287248 0.345763 0.313012 0.000265 0.286140 0.350550 0.312892 0.000272 0.464024 0.458881 0.461516 0.000098 0.480525 0.474041 0.478960 0.000113 0.357959 0.391010 0.372413 0.000103 0.363894 0.399946 0.379319 0.000107 958.660000 970.800000 965.630200 340.882397 1084.610000 1069.630000 1078.143767 343.466386 7956.730000 7959.570000 7956.226033 647.589612
795 0.286965 0.347939 0.313093 0.000119 0.471827 0.467902 0.470325 0.000051 0.360910 0.395924 0.375986 0.000047 0.286815 0.349560 0.313158 0.000269 0.287115 0.346318 0.313027 0.000271 0.464204 0.458521 0.461636 0.000096 0.479449 0.477282 0.479014 0.000109 0.357770 0.393144 0.372549 0.000104 0.364049 0.398704 0.379422 0.000106 960.230000 972.570000 965.826800 348.046730 1085.610000 1068.090000 1077.955100 348.937019 7954.160000 7959.340000 7956.218100 661.879899
796 0.286617 0.348136 0.313231 0.000118 0.472110 0.465675 0.470340 0.000052 0.360814 0.395151 0.376075 0.000046 0.286738 0.349277 0.313206 0.000262 0.286497 0.346994 0.313257 0.000270 0.463647 0.457018 0.461658 0.000099 0.480572 0.474333 0.479021 0.000110 0.357502 0.392373 0.372587 0.000102 0.364127 0.397929 0.379563 0.000106 959.840000 969.520000 965.719167 352.374234 1086.270000 1066.760000 1077.963333 352.224590 7953.890000 7963.720000 7956.317500 662.694736
797 0.286898 0.348892 0.313307 0.000118 0.472585 0.466871 0.470390 0.000052 0.361173 0.396084 0.376140 0.000047 0.287230 0.348490 0.313329 0.000259 0.286567 0.349294 0.313284 0.000272 0.463732 0.459098 0.461724 0.000096 0.481438 0.474643 0.479055 0.000112 0.357831 0.392733 0.372687 0.000102 0.364515 0.399434 0.379593 0.000107 960.650000 972.240000 965.768167 361.909888 1087.320000 1064.900000 1077.871033 353.004501 7952.030000 7962.860000 7956.360800 671.361401
798 0.286487 0.348880 0.313423 0.000118 0.472991 0.467836 0.470540 0.000052 0.361088 0.396462 0.376270 0.000047 0.287226 0.352175 0.313474 0.000259 0.285747 0.345585 0.313372 0.000269 0.464514 0.459230 0.461840 0.000097 0.481467 0.476442 0.479240 0.000109 0.358141 0.394997 0.372820 0.000102 0.364035 0.397928 0.379719 0.000105 959.850000 969.010000 965.747033 369.158294 1083.650000 1064.270000 1077.741233 355.269400 7956.500000 7966.720000 7956.511733 679.055588
799 0.286695 0.347834 0.313491 0.000118 0.472309 0.466929 0.470480 0.000052 0.360941 0.395472 0.376287 0.000047 0.287136 0.345899 0.313576 0.000258 0.286253 0.349769 0.313407 0.000272 0.462543 0.459064 0.461694 0.000099 0.482076 0.474794 0.479266 0.000108 0.357299 0.391165 0.372823 0.000102 0.364582 0.399779 0.379750 0.000106 962.300000 973.160000 965.781133 372.076408 1085.530000 1069.950000 1077.615733 361.339310 7952.170000 7956.890000 7956.603133 685.193357
800 0.286482 0.348224 0.313489 0.000118 0.471565 0.466371 0.470471 0.000053 0.360515 0.395483 0.376282 0.000047 0.286436 0.347164 0.313673 0.000258 0.286528 0.349285 0.313306 0.000273 0.462754 0.456384 0.461651 0.000100 0.480375 0.476357 0.479292 0.000110 0.356963 0.390852 0.372864 0.000100 0.364067 0.400114 0.379701 0.000107 964.260000 972.070000 965.635767 374.741128 1082.860000 1066.840000 1077.290167 369.505312 7952.880000 7961.090000 7957.074067 687.288049
801 0.286664 0.349022 0.313536 0.000120 0.471535 0.468567 0.470475 0.000051 0.360612 0.396840 0.376312 0.000047 0.286767 0.348589 0.313767 0.000259 0.286561 0.349455 0.313305 0.000276 0.463903 0.458125 0.461556 0.000099 0.479167 0.479008 0.479395 0.000108 0.357621 0.392404 0.372883 0.000101 0.363603 0.401276 0.379741 0.000109 961.790000 972.190000 965.739867 380.366792 1084.380000 1064.330000 1077.023633 369.525976 7953.830000 7963.480000 7957.236500 699.294363
802 0.286808 0.348291 0.313556 0.000120 0.472435 0.469181 0.470520 0.000051 0.361059 0.396647 0.376342 0.000048 0.287779 0.345898 0.313935 0.000262 0.285837 0.350684 0.313178 0.000278 0.462763 0.460002 0.461681 0.000098 0.482107 0.478360 0.479358 0.000107 0.357773 0.391540 0.373034 0.000103 0.364345 0.401754 0.379650 0.000109 963.800000 973.460000 965.696567 383.547261 1082.690000 1066.630000 1077.027800 370.793941 7953.510000 7959.910000 7957.275633 708.513472
803 0.286967 0.347962 0.313520 0.000120 0.472097 0.468855 0.470479 0.000051 0.361019 0.396319 0.376304 0.000048 0.287536 0.349124 0.314065 0.000262 0.286398 0.346800 0.312975 0.000281 0.464427 0.459266 0.461700 0.000099 0.479768 0.478445 0.479259 0.000108 0.358292 0.393181 0.373119 0.000102 0.363746 0.399458 0.379488 0.000110 963.540000 971.770000 965.817567 384.758457 1085.520000 1070.400000 1076.793100 374.451535 7950.940000 7957.830000 7957.389333 718.214998
804 0.286888 0.349540 0.313473 0.000119 0.472348 0.467652 0.470452 0.000052 0.361072 0.396785 0.376265 0.000048 0.290788 0.350303 0.314145 0.000259 0.282987 0.348777 0.312800 0.000280 0.463265 0.457972 0.461644 0.000100 0.481432 0.477331 0.479261 0.000107 0.359778 0.393371 0.373145 0.000101 0.362365 0.400198 0.379385 0.000110 962.930000 972.480000 965.980033 382.844846 1084.250000 1070.400000 1076.662033 372.458241 7952.820000 7957.120000 7957.357933 725.780392
805 0.286623 0.348452 0.313516 0.000119 0.472408 0.468676 0.470293 0.000052 0.360937 0.396542 0.376227 0.000048 0.289388 0.345708 0.314236 0.000259 0.283859 0.351196 0.312795 0.000278 0.463275 0.458755 0.461557 0.000099 0.481540 0.478597 0.479029 0.000109 0.358943 0.390927 0.373165 0.000102 0.362931 0.402156 0.379288 0.000109 961.870000 973.390000 965.973833 377.096419 1082.270000 1070.450000 1076.410567 377.892396 7955.860000 7956.160000 7957.615600 725.625576
806 0.286886 0.349017 0.313496 0.000120 0.472896 0.467896 0.470221 0.000052 0.361290 0.396569 0.376186 0.000048 0.289819 0.346383 0.314232 0.000258 0.283953 0.351651 0.312761 0.000283 0.464080 0.459540 0.461467 0.000100 0.481711 0.476252 0.478976 0.000110 0.359524 0.391646 0.373126 0.000101 0.363056 0.401491 0.379247 0.000111 963.320000 969.120000 965.991767 380.842041 1084.950000 1066.090000 1076.238333 381.994484 7951.730000 7964.790000 7957.769900 737.524945
807 0.286554 0.348743 0.313353 0.000121 0.471867 0.469096 0.470320 0.000052 0.360679 0.396884 0.376140 0.000048 0.289347 0.346340 0.314252 0.000258 0.283761 0.351147 0.312453 0.000287 0.462364 0.459821 0.461589 0.000101 0.481369 0.478371 0.479052 0.000110 0.358554 0.391732 0.373187 0.000101 0.362805 0.402036 0.379093 0.000113 963.160000 969.170000 966.408567 377.653607 1082.040000 1066.140000 1076.180467 380.947088 7954.800000 7964.690000 7957.410967 730.093895
808 0.286399 0.348188 0.313358 0.000122 0.471375 0.467554 0.470241 0.000052 0.360389 0.395935 0.376111 0.000048 0.289389 0.346755 0.314401 0.000258 0.283409 0.349622 0.312314 0.000290 0.462338 0.458187 0.461503 0.000101 0.480412 0.476921 0.478979 0.000110 0.358568 0.391328 0.373242 0.000101 0.362210 0.400542 0.378980 0.000113 966.150000 970.410000 966.664700 379.217889 1085.380000 1063.160000 1076.332933 377.319195 7948.470000 7966.430000 7957.002367 725.896746
809 0.286009 0.348588 0.313207 0.000122 0.472771 0.467224 0.470333 0.000052 0.360714 0.396043 0.376058 0.000048 0.288560 0.348146 0.314393 0.000257 0.283458 0.349030 0.312021 0.000289 0.463489 0.458964 0.461664 0.000101 0.482053 0.475485 0.479003 0.000108 0.358532 0.392473 0.373302 0.000101 0.362896 0.399612 0.378814 0.000114 965.970000 972.050000 966.890333 376.710834 1084.340000 1069.580000 1076.403067 376.500161 7949.690000 7958.370000 7956.706600 726.020107
810 0.286257 0.348362 0.313116 0.000122 0.472651 0.467542 0.470246 0.000051 0.360815 0.396034 0.375968 0.000048 0.287637 0.346916 0.314616 0.000258 0.284877 0.349808 0.311616 0.000286 0.463369 0.459038 0.461491 0.000099 0.481932 0.476045 0.479001 0.000107 0.357930 0.391765 0.373366 0.000102 0.363699 0.400303 0.378570 0.000112 966.920000 969.450000 966.967100 377.170177 1083.690000 1066.220000 1076.443367 373.897792 7949.390000 7964.330000 7956.589533 734.598542
811 0.286474 0.348829 0.313079 0.000120 0.471211 0.467882 0.470364 0.000053 0.360368 0.396450 0.375993 0.000048 0.288621 0.346553 0.314666 0.000259 0.284326 0.351105 0.311493 0.000281 0.463494 0.459831 0.461617 0.000101 0.478927 0.475932 0.479112 0.000108 0.358570 0.391865 0.373446 0.000102 0.362167 0.401036 0.378541 0.000110 964.180000 971.450000 967.306800 371.241816 1083.900000 1066.080000 1076.552700 370.169491 7951.920000 7962.470000 7956.140500 730.332997
812 0.286655 0.347707 0.313128 0.000120 0.471803 0.467870 0.470316 0.000052 0.360714 0.395772 0.376004 0.000048 0.286615 0.347171 0.314609 0.000258 0.286695 0.348243 0.311648 0.000282 0.462646 0.460165 0.461511 0.000100 0.480959 0.475575 0.479122 0.000107 0.357028 0.392368 0.373370 0.000102 0.364401 0.399176 0.378637 0.000111 965.780000 972.740000 967.747600 377.336010 1085.580000 1065.580000 1076.540067 368.189028 7948.640000 7961.680000 7955.712333 731.944075
813 0.286788 0.348929 0.313061 0.000121 0.472421 0.467809 0.470312 0.000051 0.361041 0.396481 0.375961 0.000048 0.288424 0.350540 0.314764 0.000261 0.285152 0.347319 0.311357 0.000282 0.462494 0.458517 0.461491 0.000100 0.482347 0.477101 0.479133 0.000105 0.358052 0.393730 0.373454 0.000104 0.364030 0.399232 0.378468 0.000110 963.650000 971.270000 967.593533 377.361277 1085.110000 1067.790000 1076.770567 367.358228 7951.240000 7960.940000 7955.635900 731.695629
814 0.287108 0.347504 0.313092 0.000118 0.471870 0.466935 0.470328 0.000051 0.361013 0.395276 0.375987 0.000047 0.288241 0.349074 0.314935 0.000259 0.285974 0.345934 0.311249 0.000283 0.462246 0.458275 0.461485 0.000099 0.481495 0.475594 0.479171 0.000105 0.357843 0.392755 0.373555 0.000103 0.364182 0.397798 0.378418 0.000110 967.600000 973.360000 967.576100 374.501478 1085.850000 1070.030000 1076.825867 361.884123 7946.550000 7956.610000 7955.598033 726.240867
815 0.286936 0.347605 0.313024 0.000117 0.471164 0.467807 0.470305 0.000051 0.360627 0.395686 0.375936 0.000047 0.289803 0.346745 0.314850 0.000260 0.284069 0.348466 0.311197 0.000281 0.461717 0.459349 0.461518 0.000100 0.480611 0.476265 0.479093 0.000106 0.358568 0.391786 0.373517 0.000102 0.362686 0.399586 0.378356 0.000110 964.740000 974.140000 967.767333 366.784147 1085.390000 1065.950000 1076.893033 355.477763 7949.870000 7959.910000 7955.339633 708.635571
816 0.286739 0.347836 0.313161 0.000121 0.473048 0.467830 0.470282 0.000052 0.361263 0.395834 0.376009 0.000048 0.288917 0.347966 0.315017 0.000265 0.284562 0.347705 0.311304 0.000284 0.464611 0.459481 0.461449 0.000101 0.481485 0.476180 0.479114 0.000106 0.359194 0.392572 0.373590 0.000104 0.363331 0.399095 0.378428 0.000111 965.470000 975.900000 967.787833 360.625042 1084.940000 1064.060000 1076.633833 353.507455 7949.590000 7960.040000 7955.578333 698.462427
817 0.286412 0.348402 0.313125 0.000121 0.471290 0.467730 0.470397 0.000052 0.360363 0.396133 0.376034 0.000048 0.287886 0.350323 0.314917 0.000268 0.284939 0.346481 0.311333 0.000283 0.462181 0.458136 0.461509 0.000099 0.480398 0.477324 0.479285 0.000106 0.357604 0.393448 0.373554 0.000104 0.363123 0.398818 0.378514 0.000111 966.270000 977.100000 967.971000 353.173179 1086.550000 1067.800000 1076.595500 348.491212 7947.180000 7955.100000 7955.433500 686.811067
818 0.286438 0.348567 0.313001 0.000121 0.471517 0.467997 0.470367 0.000051 0.360470 0.396339 0.375948 0.000048 0.288270 0.348572 0.314622 0.000264 0.284606 0.348562 0.311381 0.000277 0.462474 0.458912 0.461523 0.000099 0.480560 0.477082 0.479211 0.000105 0.357952 0.392708 0.373382 0.000103 0.362988 0.399970 0.378513 0.000108 966.050000 972.860000 968.056033 345.700521 1083.300000 1065.470000 1076.605433 345.132471 7950.650000 7961.670000 7955.338533 675.421765
819 0.286815 0.348464 0.313075 0.000120 0.472529 0.469363 0.470515 0.000051 0.361101 0.396824 0.376051 0.000047 0.288259 0.349625 0.314647 0.000263 0.285371 0.347303 0.311503 0.000276 0.463556 0.460781 0.461676 0.000099 0.481502 0.477945 0.479354 0.000106 0.358378 0.394087 0.373459 0.000102 0.363823 0.399560 0.378643 0.000108 968.940000 974.740000 968.355567 345.841474 1084.670000 1065.720000 1076.726333 342.395537 7946.390000 7959.540000 7954.918100 688.263526
820 0.286418 0.348251 0.313226 0.000118 0.472285 0.468619 0.470428 0.000051 0.360765 0.396398 0.376107 0.000047 0.287565 0.348466 0.314761 0.000263 0.285271 0.348035 0.311691 0.000271 0.463948 0.459110 0.461563 0.000098 0.480622 0.478127 0.479292 0.000105 0.358119 0.392724 0.373482 0.000102 0.363411 0.400072 0.378732 0.000106 964.950000 966.030000 968.898500 346.708874 1082.330000 1063.400000 1076.736433 337.166134 7952.720000 7970.570000 7954.365067 682.632062
821 0.286759 0.347676 0.313295 0.000120 0.472387 0.466280 0.470440 0.000051 0.361010 0.395117 0.376153 0.000047 0.288851 0.350380 0.314863 0.000264 0.284668 0.344971 0.311727 0.000273 0.464979 0.457446 0.461675 0.000098 0.479794 0.475114 0.479205 0.000107 0.359302 0.393207 0.373588 0.000103 0.362718 0.397028 0.378718 0.000105 965.810000 973.510000 969.097833 359.465100 1083.800000 1068.870000 1076.704000 326.750626 7950.390000 7957.620000 7954.198167 684.498016
822 0.286257 0.347962 0.313296 0.000117 0.473346 0.467887 0.470434 0.000051 0.361093 0.395932 0.376151 0.000047 0.288435 0.348492 0.314829 0.000260 0.284079 0.347431 0.311763 0.000270 0.464154 0.459170 0.461692 0.000096 0.482538 0.476605 0.479175 0.000107 0.358723 0.392763 0.373574 0.000101 0.363463 0.399101 0.378727 0.000105 964.210000 973.340000 969.288567 362.136446 1083.790000 1067.000000 1076.578067 323.956439 7952.000000 7959.660000 7954.133367 694.089754
823 0.286369 0.347237 0.313353 0.000118 0.471634 0.468394 0.470338 0.000051 0.360475 0.395700 0.376147 0.000047 0.288044 0.347312 0.314862 0.000262 0.284694 0.347163 0.311844 0.000269 0.462505 0.458644 0.461574 0.000097 0.480763 0.478144 0.479101 0.000106 0.357828 0.391845 0.373547 0.000102 0.363122 0.399555 0.378747 0.000105 963.520000 974.430000 969.237600 367.105056 1083.820000 1069.240000 1076.458000 316.173211 7952.660000 7956.330000 7954.304400 689.841827
824 0.286686 0.347902 0.313344 0.000117 0.471285 0.467817 0.470316 0.000051 0.360526 0.395868 0.376133 0.000047 0.288772 0.347690 0.314777 0.000259 0.284601 0.348114 0.311911 0.000270 0.463534 0.459416 0.461728 0.000097 0.479036 0.476217 0.478904 0.000108 0.358677 0.392381 0.373557 0.000101 0.362375 0.399355 0.378708 0.000106 963.730000 973.940000 968.911433 370.336593 1082.550000 1066.140000 1076.259600 308.392110 7953.720000 7959.920000 7954.828967 689.193552
825 0.286927 0.347760 0.313371 0.000118 0.471828 0.468151 0.470240 0.000051 0.360887 0.395916 0.376118 0.000047 0.289762 0.347177 0.314805 0.000254 0.284091 0.348342 0.311937 0.000275 0.463669 0.460333 0.461542 0.000098 0.479986 0.475969 0.478937 0.000108 0.359325 0.392440 0.373500 0.000100 0.362449 0.399393 0.378737 0.000107 959.650000 974.640000 968.578067 369.257566 1082.930000 1067.470000 1076.171533 314.351443 7957.420000 7957.890000 7955.250400 691.517557
826 0.286635 0.347117 0.313506 0.000118 0.472302 0.467572 0.470188 0.000051 0.360902 0.395299 0.376179 0.000047 0.287723 0.345931 0.314951 0.000257 0.285548 0.348303 0.312061 0.000275 0.464370 0.458748 0.461618 0.000097 0.480234 0.476396 0.478757 0.000109 0.358382 0.391058 0.373618 0.000101 0.363422 0.399540 0.378739 0.000109 965.520000 976.760000 968.489233 365.270560 1081.880000 1064.260000 1075.985700 304.201982 7952.600000 7958.980000 7955.525067 670.014316
827 0.286951 0.349222 0.313611 0.000119 0.472579 0.466649 0.470231 0.000052 0.361202 0.396193 0.376259 0.000048 0.289110 0.349002 0.315033 0.000257 0.284793 0.349442 0.312189 0.000277 0.463997 0.458007 0.461682 0.000098 0.481161 0.475291 0.478780 0.000111 0.359064 0.392604 0.373693 0.000101 0.363340 0.399782 0.378825 0.000109 965.740000 976.590000 968.401033 362.158315 1083.310000 1063.810000 1075.775267 305.614543 7950.950000 7959.600000 7955.823700 659.458404
828 0.286552 0.349593 0.313610 0.000121 0.471771 0.467555 0.470151 0.000052 0.360640 0.396778 0.376226 0.000048 0.289310 0.349874 0.314932 0.000258 0.283794 0.349313 0.312287 0.000276 0.463366 0.459064 0.461680 0.000097 0.480176 0.476045 0.478623 0.000111 0.358933 0.393550 0.373631 0.000101 0.362347 0.400005 0.378822 0.000107 965.460000 977.940000 968.466167 358.095776 1083.070000 1067.420000 1075.740300 308.097069 7951.470000 7954.640000 7955.793533 662.077689
829 0.286409 0.348362 0.313521 0.000121 0.471672 0.467905 0.470118 0.000053 0.360514 0.396179 0.376160 0.000048 0.289810 0.348181 0.314994 0.000256 0.283007 0.348543 0.312048 0.000278 0.462633 0.460191 0.461607 0.000096 0.480711 0.475620 0.478630 0.000114 0.358940 0.392985 0.373639 0.000100 0.362089 0.399374 0.378681 0.000107 967.700000 977.150000 968.319700 357.908225 1082.850000 1066.280000 1075.505700 310.857445 7949.450000 7956.570000 7956.174600 662.601598
830 0.286702 0.348187 0.313505 0.000120 0.473484 0.468241 0.470263 0.000052 0.361414 0.396209 0.376208 0.000047 0.288682 0.350691 0.315034 0.000259 0.284721 0.345683 0.311975 0.000278 0.465196 0.459723 0.461772 0.000095 0.481771 0.476759 0.478753 0.000113 0.359288 0.394304 0.373729 0.000102 0.363541 0.398114 0.378686 0.000107 964.410000 971.120000 968.299967 364.292021 1081.460000 1062.820000 1075.257567 311.890596 7954.130000 7966.060000 7956.442467 665.921028
831 0.286495 0.348147 0.313472 0.000121 0.472514 0.467033 0.470329 0.000053 0.360903 0.395701 0.376215 0.000048 0.288270 0.346065 0.315198 0.000261 0.284720 0.350229 0.311745 0.000276 0.465155 0.459217 0.461797 0.000099 0.479873 0.474849 0.478861 0.000112 0.359024 0.391326 0.373838 0.000103 0.362781 0.400077 0.378592 0.000108 964.000000 974.390000 968.402433 373.939760 1083.030000 1066.380000 1075.152567 313.076887 7952.970000 7959.230000 7956.445000 669.815487
832 0.286773 0.348652 0.313366 0.000120 0.473901 0.467533 0.470264 0.000052 0.361624 0.396204 0.376125 0.000047 0.288929 0.348160 0.314978 0.000261 0.284617 0.349143 0.311754 0.000274 0.463895 0.459599 0.461708 0.000098 0.483908 0.475467 0.478820 0.000112 0.358915 0.392736 0.373670 0.000103 0.364334 0.399673 0.378580 0.000107 965.220000 972.360000 968.407533 376.118208 1081.020000 1066.270000 1075.030300 315.416530 7953.760000 7961.370000 7956.562167 668.382421
833 0.286675 0.348262 0.313550 0.000121 0.472850 0.469234 0.470267 0.000052 0.361145 0.396650 0.376237 0.000048 0.289207 0.348613 0.315252 0.000261 0.284143 0.347911 0.311849 0.000278 0.465047 0.461333 0.461714 0.000098 0.480654 0.477134 0.478821 0.000112 0.359543 0.393701 0.373837 0.000103 0.362747 0.399600 0.378638 0.000109 964.060000 973.580000 968.595267 383.356059 1084.790000 1062.590000 1074.942400 318.590459 7951.150000 7963.830000 7956.462333 679.192314
834 0.286487 0.349273 0.313635 0.000121 0.471919 0.468574 0.470332 0.000052 0.360659 0.396993 0.376313 0.000048 0.287946 0.347945 0.315369 0.000259 0.285028 0.350600 0.311900 0.000276 0.464470 0.460028 0.461725 0.000098 0.479368 0.477120 0.478938 0.000111 0.358555 0.392778 0.373911 0.000102 0.362764 0.401208 0.378716 0.000108 963.450000 975.350000 968.725933 380.568998 1082.730000 1064.060000 1074.565200 325.981478 7953.820000 7960.590000 7956.708867 684.751003
835 0.286616 0.349317 0.313517 0.000120 0.471966 0.467477 0.470393 0.000053 0.360756 0.396581 0.376267 0.000047 0.289163 0.348284 0.315333 0.000260 0.284068 0.350349 0.311702 0.000271 0.463698 0.457447 0.461789 0.000097 0.480234 0.477506 0.478996 0.000111 0.358977 0.391950 0.373915 0.000101 0.362534 0.401212 0.378619 0.000106 965.380000 973.220000 969.018633 385.572746 1084.270000 1063.440000 1074.500800 327.887271 7950.350000 7963.340000 7956.480567 693.736702
836 0.286425 0.347473 0.313469 0.000119 0.472150 0.466964 0.470410 0.000052 0.360715 0.395269 0.376245 0.000047 0.288822 0.348816 0.315156 0.000260 0.284027 0.346129 0.311782 0.000269 0.464641 0.456876 0.461874 0.000098 0.479659 0.477051 0.478945 0.000110 0.359149 0.392040 0.373843 0.000103 0.362280 0.398498 0.378647 0.000106 963.230000 976.230000 969.033033 396.448854 1083.390000 1066.130000 1074.294633 327.467687 7953.380000 7957.640000 7956.672333 711.182641
837 0.286259 0.347972 0.313507 0.000120 0.472554 0.467438 0.470358 0.000051 0.360777 0.395758 0.376247 0.000048 0.289189 0.348873 0.315161 0.000262 0.283328 0.347070 0.311853 0.000271 0.462545 0.458450 0.461839 0.000097 0.482562 0.476425 0.478876 0.000111 0.358531 0.392704 0.373832 0.000103 0.363022 0.398812 0.378662 0.000107 963.820000 974.070000 968.816533 394.184818 1084.110000 1063.460000 1074.185133 327.619747 7952.070000 7962.470000 7956.998333 711.167663
838 0.286283 0.347979 0.313427 0.000119 0.472829 0.466776 0.470370 0.000053 0.360901 0.395497 0.376204 0.000048 0.288381 0.347982 0.315072 0.000261 0.284185 0.347975 0.311783 0.000271 0.464032 0.458466 0.461889 0.000098 0.481626 0.475086 0.478851 0.000111 0.358641 0.392175 0.373799 0.000103 0.363161 0.398820 0.378610 0.000109 964.490000 976.140000 968.565133 391.675997 1083.420000 1066.120000 1074.271700 327.842130 7952.090000 7957.740000 7957.163167 723.669420
839 0.285979 0.347852 0.313354 0.000122 0.471696 0.468297 0.470328 0.000053 0.360266 0.396030 0.376144 0.000049 0.287590 0.347936 0.315038 0.000266 0.284367 0.347767 0.311669 0.000276 0.463683 0.460808 0.461894 0.000097 0.479710 0.475787 0.478762 0.000114 0.358027 0.393085 0.373781 0.000104 0.362504 0.398975 0.378507 0.000110 962.380000 971.050000 968.521133 394.008826 1080.900000 1065.410000 1074.257767 330.710887 7956.720000 7963.540000 7957.221100 732.014833
840 0.285955 0.347963 0.313234 0.000123 0.472105 0.468465 0.470319 0.000052 0.360415 0.396164 0.376068 0.000049 0.288859 0.347239 0.314857 0.000269 0.283050 0.348688 0.311610 0.000276 0.463290 0.459105 0.461844 0.000096 0.480920 0.477825 0.478793 0.000112 0.358632 0.391985 0.373652 0.000105 0.362198 0.400343 0.378483 0.000110 960.720000 972.810000 968.471367 388.995805 1084.500000 1066.210000 1074.450900 328.758583 7954.780000 7960.980000 7957.077733 732.781928
841 0.285795 0.347293 0.313124 0.000124 0.472012 0.467970 0.470290 0.000054 0.360282 0.395564 0.375990 0.000049 0.287304 0.349467 0.314630 0.000271 0.284287 0.345120 0.311618 0.000275 0.462966 0.459080 0.461860 0.000096 0.481058 0.476861 0.478720 0.000116 0.357569 0.393312 0.373522 0.000106 0.362995 0.397816 0.378459 0.000110 963.540000 975.900000 968.151233 380.208671 1081.720000 1067.700000 1074.362833 318.912821 7954.740000 7956.400000 7957.485933 711.508850
842 0.285076 0.348252 0.312933 0.000124 0.471676 0.468786 0.470293 0.000054 0.359716 0.396465 0.375877 0.000050 0.287163 0.347571 0.314490 0.000269 0.282989 0.348933 0.311377 0.000278 0.463678 0.461052 0.461886 0.000098 0.479674 0.476520 0.478700 0.000114 0.357769 0.392963 0.373448 0.000105 0.361663 0.399968 0.378306 0.000111 963.970000 976.120000 968.136900 370.719116 1084.720000 1065.210000 1074.266567 318.571004 7951.310000 7958.670000 7957.596533 703.759769
843 0.285488 0.347836 0.312814 0.000125 0.472378 0.468530 0.470368 0.000054 0.360243 0.396113 0.375836 0.000050 0.287450 0.348825 0.314378 0.000267 0.283525 0.346847 0.311250 0.000282 0.463672 0.458702 0.461868 0.000098 0.481083 0.478357 0.478869 0.000114 0.357939 0.392776 0.373374 0.000104 0.362548 0.399451 0.378298 0.000113 963.180000 975.540000 967.938700 356.760353 1081.930000 1064.990000 1073.966100 315.082928 7954.890000 7959.470000 7958.095200 681.289632
844 0.285055 0.347781 0.312620 0.000124 0.473039 0.468565 0.470268 0.000053 0.360249 0.396095 0.375679 0.000049 0.285899 0.349990 0.314185 0.000266 0.284212 0.345572 0.311055 0.000282 0.464695 0.458407 0.461850 0.000096 0.481383 0.478723 0.478686 0.000114 0.357417 0.393357 0.373251 0.000104 0.363080 0.398832 0.378108 0.000112 963.410000 973.710000 967.891833 351.906090 1081.410000 1060.800000 1073.952467 316.393238 7955.180000 7965.490000 7958.155700 665.410125
845 0.285451 0.347823 0.312412 0.000124 0.472242 0.467954 0.470318 0.000053 0.360168 0.395876 0.375574 0.000049 0.286702 0.346474 0.314051 0.000266 0.284201 0.349172 0.310772 0.000279 0.463427 0.459402 0.461903 0.000097 0.481057 0.476506 0.478733 0.000115 0.357392 0.391645 0.373192 0.000104 0.362943 0.400106 0.377956 0.000111 962.630000 978.480000 967.846633 351.406636 1083.790000 1066.420000 1074.164867 313.721635 7953.580000 7955.100000 7957.988500 653.650164
846 0.285501 0.347050 0.312389 0.000121 0.472157 0.468496 0.470284 0.000053 0.360163 0.395629 0.375547 0.000048 0.286178 0.345533 0.314054 0.000263 0.284823 0.348567 0.310724 0.000276 0.463376 0.460442 0.461836 0.000098 0.480937 0.476550 0.478732 0.000113 0.357057 0.391497 0.373167 0.000103 0.363269 0.399760 0.377927 0.000110 963.480000 975.540000 967.770267 353.400975 1083.090000 1064.610000 1074.480300 313.834545 7953.430000 7959.850000 7957.749433 656.387873
847 0.285362 0.347611 0.312453 0.000122 0.472284 0.467690 0.470286 0.000052 0.360131 0.395643 0.375586 0.000048 0.286547 0.348483 0.314153 0.000268 0.284178 0.346739 0.310753 0.000275 0.463348 0.458399 0.461801 0.000099 0.481220 0.476982 0.478772 0.000110 0.357267 0.392450 0.373212 0.000105 0.362995 0.398836 0.377960 0.000109 963.690000 972.380000 967.485400 354.547034 1082.210000 1063.700000 1074.628367 317.321541 7954.100000 7963.920000 7957.886233 661.982983
848 0.285636 0.348002 0.312376 0.000121 0.471732 0.469740 0.470354 0.000052 0.360074 0.396697 0.375567 0.000048 0.287413 0.348651 0.314093 0.000268 0.283859 0.347353 0.310659 0.000275 0.463019 0.461126 0.461922 0.000097 0.480444 0.478354 0.478786 0.000110 0.357655 0.393641 0.373225 0.000105 0.362493 0.399753 0.377909 0.000109 964.140000 975.750000 967.439733 353.184328 1083.560000 1062.610000 1074.730667 316.231401 7952.300000 7961.640000 7957.829600 660.087988
849 0.285911 0.346361 0.312285 0.000120 0.472189 0.467499 0.470360 0.000051 0.360422 0.394816 0.375515 0.000047 0.286160 0.346290 0.313941 0.000269 0.285662 0.346432 0.310628 0.000270 0.464085 0.458597 0.461876 0.000098 0.480293 0.476402 0.478844 0.000108 0.357330 0.391213 0.373115 0.000104 0.363514 0.398420 0.377914 0.000105 963.730000 976.320000 967.317533 350.949930 1082.400000 1065.390000 1074.669267 319.792397 7953.870000 7958.290000 7958.013200 673.183402
850 0.285626 0.347894 0.312338 0.000122 0.472453 0.468332 0.470466 0.000050 0.360357 0.396069 0.375589 0.000048 0.285649 0.349313 0.313835 0.000275 0.285604 0.346475 0.310840 0.000268 0.462961 0.461110 0.461910 0.000098 0.481945 0.475554 0.479023 0.000106 0.356574 0.394032 0.373065 0.000108 0.364141 0.398107 0.378113 0.000106 963.870000 973.530000 967.446067 343.871710 1083.420000 1064.070000 1074.560567 318.385237 7952.710000 7962.400000 7957.993367 660.554089
851 0.285476 0.347682 0.312274 0.000120 0.471752 0.467698 0.470527 0.000051 0.359986 0.395688 0.375575 0.000048 0.285325 0.347982 0.313597 0.000269 0.285626 0.347381 0.310951 0.000267 0.462822 0.458669 0.462015 0.000098 0.480682 0.476728 0.479038 0.000106 0.356324 0.392257 0.372964 0.000105 0.363648 0.399120 0.378186 0.000105 964.370000 970.830000 967.489867 342.076763 1083.650000 1064.510000 1074.631467 316.965841 7951.980000 7964.660000 7957.878667 665.849857
852 0.285761 0.347277 0.312454 0.000119 0.471413 0.467888 0.470520 0.000051 0.360022 0.395521 0.375680 0.000048 0.286301 0.348599 0.313682 0.000269 0.285221 0.345954 0.311226 0.000265 0.463065 0.459921 0.461983 0.000099 0.479761 0.475856 0.479057 0.000106 0.357007 0.393128 0.373003 0.000106 0.363037 0.397915 0.378358 0.000104 964.240000 972.730000 967.642800 338.460158 1083.870000 1063.170000 1074.593833 320.158692 7951.890000 7964.100000 7957.763367 669.452327
853 0.285577 0.347272 0.312458 0.000120 0.471998 0.467845 0.470555 0.000051 0.360145 0.395501 0.375697 0.000048 0.287753 0.350257 0.313653 0.000269 0.283401 0.344287 0.311263 0.000266 0.462730 0.459699 0.461990 0.000097 0.481266 0.475990 0.479119 0.000106 0.357744 0.394034 0.372988 0.000105 0.362547 0.396969 0.378406 0.000104 963.770000 972.870000 967.920200 338.668094 1083.270000 1067.360000 1074.806267 323.790212 7952.960000 7959.770000 7957.273533 669.995313
854 0.285560 0.346092 0.312469 0.000120 0.471845 0.467628 0.470537 0.000051 0.360074 0.394706 0.375696 0.000047 0.288133 0.347233 0.313605 0.000264 0.282987 0.344951 0.311333 0.000267 0.463211 0.457906 0.461958 0.000099 0.480480 0.477351 0.479116 0.000105 0.358164 0.391502 0.372946 0.000103 0.361984 0.397911 0.378447 0.000104 965.170000 974.530000 968.067633 336.306003 1082.220000 1063.050000 1074.960167 324.917329 7952.610000 7962.420000 7956.972200 680.262802
855 0.285446 0.347406 0.312434 0.000118 0.472983 0.469786 0.470546 0.000051 0.360461 0.396358 0.375679 0.000047 0.287158 0.348569 0.313502 0.000261 0.283734 0.346244 0.311367 0.000267 0.463375 0.459710 0.461957 0.000098 0.482591 0.479862 0.479136 0.000105 0.357645 0.393025 0.372884 0.000102 0.363277 0.399691 0.378475 0.000105 965.000000 975.590000 968.233100 335.414696 1083.040000 1064.970000 1074.897500 327.719129 7951.960000 7959.440000 7956.869400 685.787873
856 0.285728 0.347552 0.312507 0.000118 0.472232 0.467695 0.470525 0.000051 0.360330 0.395609 0.375714 0.000047 0.288822 0.345139 0.313568 0.000260 0.282633 0.349965 0.311446 0.000269 0.462904 0.458937 0.461921 0.000096 0.481561 0.476454 0.479129 0.000105 0.358455 0.390658 0.372909 0.000102 0.362204 0.400561 0.378519 0.000104 964.610000 976.210000 968.687533 336.858882 1084.620000 1064.990000 1074.741267 330.691313 7950.770000 7958.800000 7956.571200 697.315114
857 0.286299 0.347824 0.312502 0.000119 0.472701 0.466345 0.470564 0.000051 0.360860 0.395232 0.375726 0.000047 0.288645 0.347689 0.313633 0.000255 0.283953 0.347958 0.311371 0.000277 0.463993 0.459103 0.461869 0.000096 0.481408 0.473587 0.479258 0.000105 0.358785 0.392255 0.372927 0.000100 0.362935 0.398210 0.378526 0.000106 966.790000 975.870000 968.978367 331.992340 1079.960000 1068.350000 1074.907500 333.240421 7953.250000 7955.780000 7956.114133 698.310548
[truncated: 66,640 more chars]
