# Supplementary material for: A linear reciprocal relationship between robustness and plasticity in homeostatic biological networks
Source: PLoS One. 2023 Jan 26;18(1):e0277181. doi: 10.1371/journal.pone.0277181 (PMC9879506; doi:10.1371/journal.pone.0277181)
Supplement: S2 Data — (ZIP) [file pone.0277181.s002.zip › data/Fig2CD/fitness_85_avg.data]

0 0.437418 0.480630 0.462281 0.000058 0.461409 0.462987 0.462052 0.000353 0.441017 0.477984 0.462247 0.000048 0.434216 0.476640 0.458683 0.000111 0.440621 0.484620 0.465879 0.000119 0.448922 0.447721 0.447714 0.000680 0.473896 0.478254 0.476390 0.000748 0.436421 0.472302 0.457038 0.000093 0.445612 0.483665 0.467455 0.000100 983.950000 1012.210000 1000.096533 882.086399 1030.740000 985.480000 1000.158833 888.816860 7985.310000 8002.310000 7999.744633 1562.653871
1 0.435778 0.479743 0.460425 0.000063 0.461484 0.461416 0.462137 0.000347 0.439634 0.476994 0.460682 0.000053 0.434189 0.475850 0.456931 0.000124 0.437366 0.483636 0.463919 0.000131 0.451642 0.447251 0.447920 0.000653 0.471326 0.475580 0.476354 0.000736 0.436807 0.471560 0.455579 0.000102 0.442460 0.482428 0.465785 0.000108 997.160000 1017.980000 1008.803100 883.839674 1038.160000 997.190000 1012.615233 901.574215 7964.680000 7984.830000 7978.581667 1581.241642
2 0.434525 0.479103 0.458411 0.000070 0.464720 0.459343 0.462375 0.000344 0.439055 0.476139 0.459006 0.000057 0.432194 0.474846 0.455034 0.000136 0.436857 0.483361 0.461788 0.000144 0.451146 0.445195 0.448097 0.000650 0.478294 0.473490 0.476654 0.000741 0.435037 0.470398 0.453994 0.000109 0.443073 0.481880 0.464018 0.000119 995.130000 1017.270000 1007.340600 889.516575 1038.060000 997.980000 1015.350067 937.492522 7966.810000 7984.750000 7977.309333 1605.877570
3 0.432577 0.477661 0.456224 0.000074 0.462133 0.460109 0.462673 0.000336 0.437010 0.475028 0.457191 0.000060 0.429151 0.473135 0.452939 0.000146 0.436002 0.482186 0.459508 0.000155 0.449210 0.447469 0.448604 0.000620 0.475056 0.472749 0.476741 0.000736 0.432160 0.469285 0.452289 0.000116 0.441861 0.480770 0.462093 0.000126 993.930000 1018.740000 1005.700200 902.906877 1037.550000 999.770000 1018.127700 961.209460 7968.520000 7981.490000 7976.172100 1626.894031
4 0.431599 0.476669 0.454068 0.000078 0.463632 0.461642 0.462651 0.000330 0.436404 0.474415 0.455355 0.000062 0.428759 0.472847 0.450725 0.000155 0.434439 0.480491 0.457411 0.000165 0.451157 0.448375 0.448641 0.000610 0.476106 0.474910 0.476661 0.000713 0.432119 0.469176 0.450412 0.000122 0.440689 0.479654 0.460299 0.000132 993.380000 1016.550000 1004.123433 905.651687 1038.290000 995.150000 1020.793733 961.248477 7968.330000 7988.300000 7975.082833 1641.342097
5 0.430141 0.475427 0.451821 0.000076 0.464898 0.461267 0.462853 0.000319 0.435355 0.473303 0.453476 0.000061 0.428859 0.471838 0.448530 0.000157 0.431423 0.479017 0.455112 0.000168 0.449658 0.446265 0.448777 0.000603 0.480139 0.476269 0.476928 0.000683 0.431979 0.468002 0.448567 0.000124 0.438731 0.478604 0.458384 0.000134 997.380000 1016.530000 1002.282167 898.504658 1037.320000 998.980000 1023.871767 930.265943 7965.300000 7984.490000 7973.846067 1634.191138
6 0.429200 0.473571 0.449752 0.000071 0.465269 0.462085 0.462937 0.000309 0.434610 0.471848 0.451730 0.000058 0.425527 0.470158 0.446572 0.000156 0.432872 0.476984 0.452932 0.000165 0.451247 0.449196 0.448882 0.000573 0.479290 0.474975 0.476993 0.000667 0.429385 0.467014 0.446919 0.000122 0.439835 0.476682 0.456541 0.000131 996.010000 1007.370000 1000.388067 888.250741 1041.400000 1003.990000 1026.674967 894.697444 7962.590000 7988.640000 7972.936967 1618.548971
7 0.427883 0.471708 0.447917 0.000066 0.463501 0.461480 0.462949 0.000302 0.433226 0.470174 0.450172 0.000053 0.426029 0.467082 0.444810 0.000153 0.429736 0.476333 0.451024 0.000159 0.450213 0.450021 0.448941 0.000568 0.476789 0.472940 0.476958 0.000647 0.429657 0.464523 0.445430 0.000119 0.436794 0.475824 0.454914 0.000126 993.770000 1011.270000 998.987633 859.131006 1044.130000 1002.780000 1029.350467 856.584062 7962.100000 7985.950000 7971.661900 1562.756490
8 0.426752 0.470204 0.446427 0.000060 0.465388 0.460420 0.462939 0.000293 0.432548 0.468736 0.448904 0.000049 0.423166 0.465810 0.443333 0.000149 0.430339 0.474598 0.449521 0.000153 0.450586 0.450221 0.449359 0.000542 0.480190 0.470620 0.476520 0.000629 0.427279 0.463471 0.444237 0.000116 0.437816 0.474001 0.453571 0.000121 992.000000 1012.640000 997.705600 827.157409 1045.790000 1008.470000 1031.346767 814.653090 7962.210000 7978.890000 7970.947633 1517.077676
9 0.425920 0.468528 0.445208 0.000057 0.463966 0.461882 0.462968 0.000291 0.431627 0.467531 0.447872 0.000047 0.422021 0.465163 0.442089 0.000144 0.429819 0.471894 0.448326 0.000146 0.449400 0.448465 0.449288 0.000531 0.478532 0.475299 0.476648 0.000622 0.426128 0.462658 0.443169 0.000113 0.437126 0.472404 0.452575 0.000116 997.810000 1011.910000 996.976867 801.929863 1042.760000 1005.910000 1032.821767 792.922586 7959.430000 7982.180000 7970.201367 1491.251720
10 0.424587 0.466502 0.443995 0.000054 0.464358 0.459221 0.463082 0.000280 0.430553 0.465410 0.446858 0.000045 0.422551 0.461919 0.440869 0.000142 0.426624 0.471085 0.447121 0.000145 0.449898 0.445312 0.449549 0.000514 0.478818 0.473130 0.476615 0.000611 0.426653 0.459428 0.442171 0.000111 0.434453 0.471392 0.451545 0.000115 993.960000 1006.240000 996.202833 759.699306 1043.770000 1006.950000 1034.022567 771.694780 7962.270000 7986.810000 7969.774600 1447.149108
11 0.423677 0.465344 0.443064 0.000054 0.465761 0.460011 0.462867 0.000274 0.429990 0.464544 0.446034 0.000044 0.420526 0.461334 0.439926 0.000141 0.426828 0.469355 0.446201 0.000145 0.452492 0.441133 0.449327 0.000509 0.479031 0.478890 0.476408 0.000600 0.425321 0.458304 0.441336 0.000110 0.434658 0.470785 0.450732 0.000114 993.890000 1005.420000 995.671733 732.419136 1046.020000 1015.880000 1035.384967 748.956370 7960.090000 7978.700000 7968.943300 1407.901525
12 0.422729 0.464214 0.442085 0.000054 0.466328 0.458900 0.463044 0.000270 0.429269 0.463417 0.445229 0.000044 0.419988 0.461750 0.438861 0.000140 0.425469 0.466677 0.445309 0.000143 0.452486 0.447528 0.449550 0.000502 0.480170 0.470271 0.476538 0.000595 0.424863 0.459617 0.440464 0.000109 0.433674 0.467216 0.449994 0.000112 998.670000 1011.690000 995.381933 701.145265 1042.950000 1013.600000 1036.372300 733.859260 7958.380000 7974.710000 7968.245767 1376.696749
13 0.421682 0.462482 0.441095 0.000053 0.460580 0.461002 0.463095 0.000260 0.427517 0.462260 0.444395 0.000043 0.419246 0.458610 0.437894 0.000139 0.424118 0.466354 0.444297 0.000141 0.443329 0.442421 0.449712 0.000482 0.477831 0.479583 0.476479 0.000582 0.422858 0.456182 0.439666 0.000107 0.432175 0.468338 0.449124 0.000110 995.240000 1004.460000 995.306833 664.914947 1043.770000 1022.040000 1037.689467 723.889314 7960.990000 7973.500000 7967.003700 1346.250091
14 0.420318 0.461644 0.440251 0.000053 0.465362 0.460097 0.463223 0.000254 0.427075 0.461412 0.443697 0.000043 0.418623 0.457877 0.437054 0.000138 0.422013 0.465411 0.443448 0.000140 0.450020 0.446277 0.449806 0.000475 0.480705 0.473917 0.476640 0.000568 0.423333 0.456137 0.438967 0.000107 0.430817 0.466687 0.448427 0.000109 994.500000 995.610000 995.024633 640.640469 1044.790000 1025.860000 1038.328233 709.875946 7960.710000 7978.530000 7966.647133 1294.201787
15 0.419876 0.460709 0.439349 0.000054 0.463638 0.458691 0.463386 0.000251 0.426440 0.460406 0.442955 0.000043 0.417906 0.457718 0.436031 0.000135 0.421846 0.463700 0.442668 0.000139 0.450083 0.442648 0.449771 0.000468 0.477192 0.474733 0.477001 0.000557 0.422733 0.455457 0.438092 0.000105 0.430148 0.465355 0.447818 0.000109 993.770000 999.620000 994.963067 613.478284 1043.580000 1025.660000 1039.275367 680.540702 7962.650000 7974.720000 7965.761567 1244.718742
16 0.418822 0.459764 0.438464 0.000053 0.464332 0.458901 0.463547 0.000248 0.425648 0.459634 0.442226 0.000043 0.416900 0.455923 0.435276 0.000131 0.420743 0.463605 0.441652 0.000139 0.451181 0.445627 0.450142 0.000460 0.477483 0.472176 0.476952 0.000552 0.422042 0.454379 0.437505 0.000102 0.429254 0.464890 0.446947 0.000109 992.640000 996.350000 994.992033 585.467860 1047.370000 1033.610000 1039.977667 698.068464 7959.990000 7970.040000 7965.030300 1227.871033
17 0.418119 0.458898 0.437628 0.000053 0.463735 0.465507 0.463588 0.000243 0.424961 0.459889 0.441522 0.000044 0.416582 0.455342 0.434515 0.000132 0.419655 0.462454 0.440741 0.000139 0.450272 0.451601 0.450083 0.000461 0.477199 0.479413 0.477094 0.000542 0.421636 0.454781 0.436851 0.000103 0.428286 0.464998 0.446194 0.000109 992.660000 1000.740000 994.914967 571.933567 1050.960000 1030.120000 1040.672533 689.521652 7956.380000 7969.140000 7964.412500 1196.926474
18 0.417449 0.458386 0.436871 0.000055 0.465135 0.462958 0.463440 0.000244 0.424602 0.459072 0.440856 0.000044 0.416293 0.455709 0.433843 0.000131 0.418605 0.461064 0.439898 0.000140 0.451787 0.451339 0.449756 0.000460 0.478483 0.474578 0.477124 0.000539 0.421617 0.455053 0.436230 0.000103 0.427587 0.463091 0.445482 0.000110 995.760000 996.490000 995.120733 549.722916 1049.220000 1031.490000 1040.951367 675.257322 7955.020000 7972.020000 7963.927900 1157.619373
19 0.416572 0.457764 0.436002 0.000056 0.462493 0.460202 0.463425 0.000240 0.423460 0.458130 0.440115 0.000045 0.415753 0.454288 0.433050 0.000130 0.417392 0.461239 0.438953 0.000139 0.449413 0.445100 0.449796 0.000457 0.475574 0.475304 0.477055 0.000530 0.420802 0.452910 0.435562 0.000102 0.426119 0.463349 0.444669 0.000109 992.740000 1001.630000 994.964900 536.664406 1050.260000 1027.960000 1041.679033 662.119394 7957.000000 7970.410000 7963.356067 1129.608040
20 0.415683 0.457438 0.435203 0.000055 0.466006 0.462155 0.463404 0.000239 0.423231 0.458146 0.439433 0.000045 0.415320 0.453496 0.432349 0.000128 0.416045 0.461381 0.438058 0.000137 0.450236 0.448806 0.449832 0.000449 0.481775 0.475504 0.476975 0.000523 0.420558 0.452793 0.434971 0.000100 0.425905 0.463499 0.443895 0.000108 994.310000 1001.730000 994.765800 516.158150 1048.930000 1033.340000 1041.973500 645.615548 7956.760000 7964.930000 7963.260700 1103.892550
21 0.414821 0.456116 0.434353 0.000055 0.465245 0.462130 0.463581 0.000236 0.422385 0.457018 0.438737 0.000044 0.413636 0.452186 0.431486 0.000126 0.416006 0.460045 0.437221 0.000135 0.452434 0.450539 0.450157 0.000443 0.478055 0.473720 0.477005 0.000520 0.419455 0.451939 0.434286 0.000099 0.425314 0.462096 0.443188 0.000107 993.800000 1003.660000 994.574900 506.526227 1049.280000 1030.470000 1042.731433 632.602335 7956.920000 7965.870000 7962.693667 1081.663259
22 0.414133 0.456040 0.433577 0.000055 0.464704 0.462042 0.463544 0.000236 0.421719 0.456940 0.438072 0.000044 0.412041 0.453473 0.430862 0.000128 0.416225 0.458608 0.436291 0.000136 0.451103 0.449879 0.450188 0.000440 0.478305 0.474205 0.476899 0.000527 0.417900 0.452934 0.433761 0.000100 0.425537 0.460947 0.442382 0.000107 991.390000 997.630000 994.443667 502.844101 1051.840000 1035.860000 1043.071067 608.475240 7956.770000 7966.510000 7962.485267 1052.440632
23 0.413245 0.455009 0.432833 0.000054 0.464757 0.460916 0.463695 0.000230 0.420972 0.455895 0.437462 0.000043 0.412745 0.451527 0.430096 0.000125 0.413745 0.458491 0.435570 0.000135 0.453838 0.447842 0.450361 0.000439 0.475675 0.473990 0.477028 0.000508 0.418909 0.450974 0.433135 0.000099 0.423034 0.460815 0.441788 0.000107 989.770000 997.070000 994.478033 487.917899 1056.020000 1027.480000 1043.550000 579.350934 7954.210000 7975.450000 7961.971967 996.249420
24 0.413026 0.453671 0.432134 0.000055 0.463791 0.460052 0.463710 0.000232 0.420641 0.454628 0.436870 0.000044 0.411324 0.452203 0.429494 0.000126 0.414728 0.455139 0.434774 0.000136 0.449932 0.445402 0.450515 0.000437 0.477650 0.474702 0.476906 0.000512 0.417115 0.451183 0.432647 0.000100 0.424167 0.458073 0.441094 0.000108 992.790000 1001.190000 994.310167 473.465384 1052.680000 1034.140000 1044.154233 574.096518 7954.530000 7964.670000 7961.535600 987.158010
25 0.412309 0.453954 0.431372 0.000055 0.464771 0.463342 0.463660 0.000228 0.420178 0.455363 0.436216 0.000044 0.410740 0.451390 0.428769 0.000128 0.413878 0.456519 0.433976 0.000135 0.452769 0.450328 0.450492 0.000446 0.476772 0.476357 0.476828 0.000496 0.417045 0.451231 0.432028 0.000101 0.423312 0.459494 0.440403 0.000107 991.660000 999.130000 993.948800 462.912696 1052.790000 1034.450000 1044.774467 564.040195 7955.550000 7966.420000 7961.276733 966.089838
26 0.411353 0.452945 0.430747 0.000055 0.466120 0.462782 0.463614 0.000225 0.419568 0.454420 0.435677 0.000045 0.408712 0.449875 0.428188 0.000127 0.413993 0.456014 0.433305 0.000136 0.454230 0.448913 0.450577 0.000434 0.478011 0.476652 0.476651 0.000494 0.415540 0.449731 0.431547 0.000101 0.423596 0.459109 0.439807 0.000108 991.190000 994.550000 993.630367 451.423966 1056.550000 1033.170000 1045.542833 552.634564 7952.260000 7972.280000 7960.826800 950.206471
27 0.411017 0.452633 0.430054 0.000055 0.462478 0.463453 0.463579 0.000224 0.418736 0.454256 0.435082 0.000044 0.408862 0.449278 0.427583 0.000126 0.413173 0.455989 0.432525 0.000136 0.450351 0.451481 0.450666 0.000437 0.474605 0.475426 0.476491 0.000493 0.415085 0.449608 0.431045 0.000099 0.422388 0.458905 0.439120 0.000107 993.450000 1001.890000 993.214733 445.845956 1056.780000 1034.370000 1046.302233 536.651236 7949.770000 7963.740000 7960.483033 920.584723
28 0.410199 0.452027 0.429477 0.000054 0.464932 0.462180 0.463782 0.000224 0.418409 0.453550 0.434623 0.000043 0.410154 0.448852 0.427069 0.000126 0.410244 0.455203 0.431884 0.000137 0.452921 0.444612 0.450794 0.000432 0.476943 0.479747 0.476770 0.000499 0.416569 0.448216 0.430628 0.000099 0.420249 0.458884 0.438617 0.000107 990.390000 994.330000 992.938633 433.822811 1057.570000 1039.520000 1046.912867 532.633855 7952.040000 7966.150000 7960.148500 890.314317
29 0.409148 0.451312 0.428820 0.000055 0.464153 0.461531 0.463861 0.000227 0.417399 0.452845 0.434076 0.000043 0.406016 0.448841 0.426428 0.000127 0.412280 0.453783 0.431212 0.000139 0.452616 0.448610 0.450855 0.000437 0.475691 0.474452 0.476867 0.000499 0.413006 0.448806 0.430092 0.000099 0.421792 0.456883 0.438060 0.000108 986.240000 996.910000 993.054867 434.663241 1056.320000 1041.870000 1047.495233 514.144461 7957.440000 7961.220000 7959.449900 865.149036
30 0.409117 0.450300 0.428203 0.000054 0.465990 0.463106 0.463975 0.000224 0.417648 0.452221 0.433569 0.000043 0.407226 0.446822 0.425886 0.000127 0.411008 0.453778 0.430520 0.000138 0.453700 0.449359 0.450979 0.000434 0.478279 0.476853 0.476972 0.000501 0.414197 0.447202 0.429650 0.000100 0.421098 0.457239 0.437488 0.000108 991.200000 999.810000 993.198867 424.045214 1056.840000 1040.970000 1048.191733 511.189456 7951.960000 7959.220000 7958.609400 849.127191
31 0.407784 0.449865 0.427619 0.000055 0.464702 0.462998 0.463934 0.000223 0.416322 0.451835 0.433067 0.000043 0.406570 0.446933 0.425464 0.000129 0.408998 0.452797 0.429775 0.000140 0.453749 0.448820 0.450894 0.000424 0.475655 0.477176 0.476975 0.000503 0.413647 0.447216 0.429278 0.000100 0.418997 0.456454 0.436855 0.000109 989.490000 996.150000 992.998200 423.195163 1057.920000 1040.180000 1048.581367 518.118189 7952.590000 7963.670000 7958.420433 855.586763
32 0.407587 0.449268 0.427023 0.000055 0.465332 0.459129 0.463969 0.000224 0.416248 0.450748 0.432565 0.000044 0.406447 0.445446 0.424976 0.000129 0.408726 0.453090 0.429070 0.000139 0.452154 0.445033 0.450950 0.000424 0.478509 0.473226 0.476988 0.000509 0.413303 0.445384 0.428872 0.000101 0.419194 0.456111 0.436258 0.000108 988.420000 995.000000 992.809800 423.297706 1057.540000 1036.360000 1049.288000 517.208650 7954.040000 7968.640000 7957.902200 847.145043
33 0.406780 0.448932 0.426430 0.000055 0.467173 0.461822 0.464114 0.000222 0.415839 0.450865 0.432083 0.000043 0.406865 0.445102 0.424404 0.000129 0.406695 0.452762 0.428457 0.000140 0.455004 0.448841 0.451217 0.000424 0.479343 0.474804 0.477012 0.000496 0.414086 0.445663 0.428426 0.000101 0.417592 0.456068 0.435740 0.000109 991.890000 998.990000 992.564067 422.221970 1060.280000 1037.920000 1049.974733 509.975074 7947.830000 7963.090000 7957.461200 836.749293
34 0.406200 0.447944 0.425923 0.000056 0.465711 0.462719 0.464182 0.000226 0.415127 0.450161 0.431662 0.000044 0.405780 0.444493 0.423862 0.000130 0.406621 0.451395 0.427984 0.000141 0.452784 0.447443 0.451326 0.000421 0.478638 0.477995 0.477038 0.000506 0.412831 0.444936 0.427982 0.000102 0.417424 0.455385 0.435342 0.000110 986.910000 998.120000 992.297100 410.762980 1057.410000 1039.970000 1050.872800 509.928537 7955.680000 7961.910000 7956.830100 831.258049
35 0.406280 0.447555 0.425419 0.000056 0.463911 0.463444 0.464174 0.000224 0.414925 0.449939 0.431232 0.000045 0.404826 0.444367 0.423422 0.000130 0.407735 0.450743 0.427416 0.000141 0.452415 0.447617 0.451392 0.000414 0.475407 0.479271 0.476956 0.000500 0.411964 0.444855 0.427618 0.000102 0.417886 0.455023 0.434847 0.000110 990.470000 1001.340000 992.192933 411.721867 1062.650000 1038.350000 1051.668400 502.778572 7946.880000 7960.310000 7956.138667 829.920913
36 0.405624 0.446857 0.424836 0.000055 0.465296 0.464084 0.464124 0.000228 0.414574 0.449441 0.430729 0.000044 0.402925 0.444306 0.422934 0.000130 0.408323 0.449408 0.426739 0.000141 0.451374 0.453491 0.451347 0.000407 0.479218 0.474678 0.476901 0.000513 0.410192 0.445684 0.427196 0.000102 0.418957 0.453198 0.434263 0.000111 988.220000 997.310000 991.932500 412.230660 1059.420000 1039.980000 1052.372933 499.297597 7952.360000 7962.710000 7955.694567 823.234702
37 0.404609 0.446266 0.424330 0.000056 0.465919 0.462073 0.464252 0.000228 0.413806 0.448637 0.430318 0.000044 0.402777 0.443127 0.422498 0.000133 0.406442 0.449406 0.426161 0.000138 0.450424 0.448889 0.451537 0.000408 0.481414 0.475257 0.476968 0.000521 0.409924 0.443991 0.426854 0.000104 0.417688 0.453284 0.433782 0.000108 988.540000 995.650000 991.750533 413.990311 1061.440000 1042.730000 1053.081367 494.996682 7950.020000 7961.620000 7955.168100 821.821837
38 0.404291 0.445495 0.423724 0.000055 0.467020 0.463148 0.464213 0.000228 0.413700 0.448143 0.429798 0.000044 0.403183 0.442848 0.421877 0.000131 0.405399 0.448142 0.425572 0.000137 0.451990 0.448118 0.451563 0.000409 0.482050 0.478178 0.476863 0.000522 0.410504 0.443639 0.426330 0.000103 0.416897 0.452647 0.433266 0.000108 988.140000 996.390000 991.368667 407.391448 1061.850000 1043.900000 1053.667167 489.080990 7950.010000 7959.710000 7954.964167 815.766973
39 0.403638 0.445560 0.423197 0.000055 0.467507 0.463026 0.464244 0.000228 0.413218 0.448180 0.429354 0.000044 0.402357 0.443293 0.421309 0.000133 0.404918 0.447826 0.425085 0.000136 0.453806 0.451525 0.451400 0.000410 0.481208 0.474526 0.477088 0.000518 0.410075 0.444528 0.425823 0.000104 0.416362 0.451831 0.432885 0.000107 986.710000 992.170000 991.135467 407.492917 1062.760000 1046.650000 1054.193933 482.625719 7950.530000 7961.180000 7954.670600 807.177741
40 0.402919 0.445050 0.422666 0.000055 0.465743 0.466839 0.464329 0.000228 0.412343 0.448318 0.428916 0.000044 0.401025 0.443136 0.420801 0.000133 0.404814 0.446964 0.424532 0.000135 0.449851 0.450556 0.451457 0.000406 0.481634 0.483123 0.477201 0.000517 0.408349 0.444249 0.425400 0.000105 0.416337 0.452388 0.432432 0.000106 986.560000 995.660000 990.954200 407.566036 1061.930000 1041.790000 1054.834267 481.909047 7951.510000 7962.550000 7954.211533 806.884123
41 0.402746 0.444734 0.422223 0.000056 0.466424 0.462754 0.464237 0.000229 0.412298 0.447437 0.428525 0.000045 0.401174 0.442773 0.420238 0.000134 0.404318 0.446695 0.424209 0.000136 0.451413 0.450211 0.451316 0.000409 0.481435 0.475296 0.477158 0.000515 0.408710 0.443888 0.424900 0.000104 0.415885 0.450985 0.432151 0.000108 988.310000 992.520000 990.773167 415.610759 1065.480000 1048.900000 1055.340033 478.709156 7946.210000 7958.580000 7953.886800 807.893176
42 0.402496 0.444280 0.421689 0.000057 0.466177 0.466404 0.464357 0.000225 0.412048 0.447599 0.428090 0.000045 0.400633 0.440811 0.419730 0.000134 0.404359 0.447750 0.423649 0.000135 0.454352 0.452757 0.451436 0.000405 0.478001 0.480051 0.477279 0.000510 0.408691 0.442603 0.424486 0.000104 0.415405 0.452595 0.431694 0.000106 986.090000 994.790000 990.517767 412.644244 1061.690000 1046.470000 1055.790200 472.722414 7952.220000 7958.740000 7953.692033 806.627940
43 0.401786 0.443601 0.421148 0.000056 0.466520 0.461096 0.464262 0.000229 0.411496 0.446225 0.427615 0.000044 0.400562 0.440931 0.419180 0.000131 0.403010 0.446270 0.423116 0.000134 0.448665 0.450482 0.451200 0.000409 0.484375 0.471709 0.477325 0.000517 0.407777 0.442364 0.423983 0.000102 0.415215 0.450086 0.431248 0.000105 988.150000 996.610000 990.326933 410.230449 1064.950000 1045.700000 1056.523400 469.118962 7946.900000 7957.690000 7953.149667 801.081040
44 0.401310 0.443612 0.420606 0.000056 0.467441 0.460537 0.464475 0.000224 0.411230 0.446151 0.427187 0.000044 0.399175 0.442142 0.418671 0.000133 0.403445 0.445082 0.422542 0.000134 0.453524 0.448668 0.451465 0.000398 0.481359 0.472405 0.477486 0.000513 0.407328 0.443121 0.423590 0.000104 0.415132 0.449180 0.430784 0.000106 988.140000 994.710000 990.142933 408.867047 1063.500000 1050.340000 1057.018500 467.570152 7948.360000 7954.950000 7952.838567 791.897357
45 0.400354 0.443161 0.420181 0.000056 0.464429 0.460494 0.464529 0.000221 0.409965 0.445761 0.426833 0.000044 0.398470 0.440707 0.418270 0.000133 0.402238 0.445615 0.422092 0.000134 0.450812 0.446545 0.451482 0.000396 0.478045 0.474443 0.477577 0.000508 0.406321 0.441583 0.423252 0.000103 0.413609 0.449939 0.430415 0.000105 987.910000 996.730000 990.021833 416.602261 1062.780000 1046.080000 1057.452600 463.494626 7949.310000 7957.190000 7952.525567 800.261016
46 0.399968 0.442551 0.419739 0.000057 0.468335 0.462197 0.464607 0.000220 0.410223 0.445498 0.426469 0.000044 0.397431 0.440800 0.417685 0.000131 0.402505 0.444303 0.421793 0.000134 0.456833 0.451718 0.451377 0.000395 0.479838 0.472677 0.477838 0.000509 0.406341 0.442437 0.422739 0.000102 0.414105 0.448559 0.430200 0.000105 988.770000 997.910000 990.080233 426.735174 1061.470000 1044.990000 1057.525200 458.483992 7949.760000 7957.100000 7952.394567 794.827845
47 0.399490 0.442599 0.419250 0.000057 0.467152 0.461721 0.464739 0.000217 0.409640 0.445467 0.426073 0.000044 0.397152 0.439471 0.417235 0.000132 0.401829 0.445727 0.421265 0.000133 0.451576 0.449827 0.451587 0.000393 0.482728 0.473616 0.477891 0.000498 0.405316 0.441025 0.422388 0.000103 0.413964 0.449910 0.429759 0.000103 987.370000 1000.170000 990.020400 424.769550 1065.790000 1050.300000 1057.994067 457.252736 7946.840000 7949.530000 7951.985533 791.255384
48 0.398889 0.441637 0.418700 0.000057 0.467517 0.463284 0.464881 0.000216 0.409183 0.444884 0.425627 0.000045 0.396639 0.438633 0.416726 0.000130 0.401139 0.444641 0.420674 0.000133 0.455931 0.451448 0.451485 0.000395 0.479102 0.475119 0.478277 0.000491 0.405533 0.440555 0.421940 0.000101 0.412833 0.449213 0.429314 0.000103 987.830000 997.880000 989.947500 427.276918 1065.640000 1047.160000 1058.502167 458.641242 7946.530000 7954.960000 7951.550333 782.644283
49 0.398546 0.441448 0.418261 0.000058 0.467403 0.460456 0.464938 0.000217 0.408875 0.444299 0.425263 0.000045 0.396758 0.438389 0.416262 0.000132 0.400335 0.444508 0.420260 0.000134 0.452222 0.444319 0.451498 0.000390 0.482585 0.476594 0.478379 0.000492 0.405078 0.439278 0.421547 0.000102 0.412672 0.449321 0.428978 0.000104 989.360000 996.660000 989.982733 429.392054 1066.220000 1052.710000 1058.623900 469.426601 7944.420000 7950.630000 7951.393367 799.023326
50 0.398119 0.440697 0.417789 0.000058 0.466631 0.460883 0.464990 0.000211 0.408396 0.443725 0.424869 0.000045 0.397532 0.439120 0.415810 0.000130 0.398707 0.442274 0.419768 0.000135 0.452884 0.445327 0.451473 0.000386 0.480378 0.476440 0.478506 0.000483 0.405835 0.440051 0.421159 0.000100 0.410958 0.447399 0.428579 0.000104 987.230000 995.010000 989.841133 429.340551 1065.910000 1052.540000 1058.806800 467.229447 7946.860000 7952.450000 7951.352067 783.309331
51 0.397547 0.440094 0.417251 0.000059 0.468824 0.463734 0.465144 0.000212 0.408238 0.443640 0.424435 0.000046 0.395867 0.438091 0.415236 0.000132 0.399227 0.442097 0.419267 0.000134 0.456403 0.451262 0.451684 0.000387 0.481244 0.476205 0.478603 0.000478 0.404947 0.440067 0.420703 0.000102 0.411529 0.447213 0.428167 0.000104 986.790000 993.050000 989.648233 426.254276 1064.550000 1048.190000 1059.132200 465.476338 7948.660000 7958.760000 7951.219567 769.003584
52 0.397062 0.440258 0.416832 0.000059 0.467099 0.463239 0.465275 0.000206 0.407568 0.443705 0.424098 0.000046 0.396090 0.436817 0.414727 0.000133 0.398034 0.443698 0.418937 0.000137 0.451899 0.449161 0.451921 0.000367 0.482298 0.477317 0.478628 0.000479 0.404462 0.438669 0.420306 0.000103 0.410674 0.448741 0.427891 0.000106 988.070000 993.780000 989.591067 424.206763 1066.450000 1050.840000 1059.302667 463.358443 7945.480000 7955.380000 7951.106267 770.777316
53 0.396943 0.439530 0.416362 0.000060 0.465494 0.463599 0.465255 0.000206 0.407226 0.443140 0.423696 0.000046 0.396137 0.435200 0.414292 0.000131 0.397749 0.443860 0.418432 0.000139 0.452669 0.451696 0.451816 0.000369 0.478320 0.475503 0.478694 0.000477 0.404617 0.437674 0.419920 0.000101 0.409835 0.448606 0.427471 0.000107 984.200000 996.740000 989.717333 424.350818 1064.740000 1054.230000 1059.705967 463.528833 7951.060000 7949.030000 7950.576700 771.558208
54 0.395889 0.439578 0.415842 0.000059 0.467003 0.462089 0.465507 0.000207 0.406556 0.442955 0.423292 0.000046 0.395453 0.436254 0.413842 0.000131 0.396324 0.442903 0.417842 0.000140 0.454421 0.449606 0.452211 0.000367 0.479584 0.474571 0.478802 0.000478 0.404298 0.438256 0.419598 0.000101 0.408813 0.447653 0.426986 0.000108 984.400000 994.170000 989.654967 423.006490 1066.020000 1047.550000 1060.286167 458.467030 7949.580000 7958.280000 7950.058867 766.892701
55 0.395684 0.438172 0.415358 0.000060 0.469522 0.463967 0.465505 0.000206 0.406760 0.442042 0.422880 0.000046 0.394280 0.434516 0.413396 0.000133 0.397088 0.441829 0.417321 0.000140 0.456813 0.453049 0.452046 0.000375 0.482231 0.474886 0.478965 0.000463 0.403660 0.437296 0.419193 0.000103 0.409859 0.446787 0.426568 0.000107 982.620000 994.790000 989.484133 423.440432 1069.290000 1052.540000 1060.588233 456.737734 7948.090000 7952.670000 7949.927633 775.857081
56 0.395126 0.438038 0.414897 0.000058 0.470462 0.463412 0.465665 0.000201 0.406427 0.441844 0.422512 0.000045 0.394123 0.435717 0.412974 0.000130 0.396130 0.440359 0.416820 0.000140 0.456709 0.450597 0.452296 0.000372 0.484215 0.476228 0.479034 0.000453 0.403511 0.437949 0.418872 0.000101 0.409343 0.445740 0.426152 0.000108 984.790000 990.580000 989.387800 418.234183 1067.990000 1052.440000 1060.929333 453.877154 7947.220000 7956.980000 7949.682867 773.856347
57 0.394675 0.437472 0.414390 0.000059 0.467552 0.464347 0.465678 0.000201 0.405607 0.441504 0.422083 0.000045 0.393913 0.435617 0.412546 0.000128 0.395437 0.439327 0.416234 0.000143 0.452578 0.448234 0.452303 0.000375 0.482525 0.480460 0.479053 0.000448 0.402713 0.437510 0.418509 0.000098 0.408501 0.445497 0.425656 0.000109 983.210000 990.510000 989.238967 425.610140 1067.630000 1052.470000 1061.423000 448.702284 7949.160000 7957.020000 7949.338033 773.947287
58 0.394182 0.437232 0.413988 0.000058 0.468949 0.464114 0.465571 0.000205 0.405397 0.441264 0.421725 0.000045 0.394024 0.434762 0.412186 0.000127 0.394341 0.439702 0.415789 0.000142 0.454708 0.447975 0.452148 0.000384 0.483190 0.480253 0.478993 0.000453 0.403127 0.436744 0.418181 0.000098 0.407668 0.445785 0.425270 0.000109 985.370000 996.730000 988.946600 429.179554 1067.150000 1053.270000 1061.640833 434.129678 7947.480000 7950.000000 7949.412567 758.169101
59 0.393847 0.436796 0.413575 0.000058 0.467769 0.463472 0.465707 0.000206 0.404936 0.440798 0.421394 0.000045 0.394043 0.433563 0.412032 0.000126 0.393652 0.440029 0.415117 0.000142 0.453445 0.450696 0.452287 0.000385 0.482093 0.476248 0.479126 0.000454 0.402953 0.436133 0.418070 0.000098 0.406918 0.445462 0.424718 0.000109 981.450000 993.120000 988.602433 421.266056 1069.950000 1049.460000 1062.127567 424.600773 7948.600000 7957.420000 7949.270000 735.576674
60 0.393347 0.436509 0.413134 0.000058 0.470222 0.462752 0.465608 0.000205 0.404878 0.440446 0.421005 0.000045 0.393306 0.435574 0.411622 0.000126 0.393388 0.437444 0.414645 0.000144 0.456097 0.448936 0.452314 0.000380 0.484347 0.476568 0.478902 0.000460 0.402725 0.437578 0.417726 0.000097 0.407032 0.443313 0.424284 0.000110 984.110000 993.890000 988.123000 416.763896 1071.760000 1053.860000 1062.667633 425.954546 7944.130000 7952.250000 7949.209367 724.323163
61 0.393332 0.436296 0.412710 0.000058 0.467541 0.462943 0.465487 0.000210 0.404463 0.440293 0.420627 0.000045 0.393018 0.434805 0.411362 0.000126 0.393645 0.437788 0.414058 0.000144 0.450756 0.448941 0.452064 0.000395 0.484325 0.476946 0.478909 0.000448 0.401679 0.436925 0.417467 0.000098 0.407247 0.443661 0.423786 0.000110 979.360000 989.700000 987.900067 420.056949 1073.600000 1051.100000 1063.257200 412.702797 7947.040000 7959.200000 7948.842733 708.411263
62 0.392986 0.435951 0.412372 0.000058 0.470910 0.462003 0.465800 0.000207 0.404674 0.439859 0.420387 0.000045 0.392724 0.434338 0.411090 0.000127 0.393247 0.437565 0.413655 0.000146 0.455135 0.450013 0.452269 0.000392 0.486685 0.473992 0.479331 0.000442 0.402086 0.436689 0.417267 0.000098 0.407262 0.443029 0.423506 0.000111 982.840000 989.920000 987.667567 420.720427 1068.650000 1057.250000 1063.743567 400.900294 7948.510000 7952.830000 7948.588867 698.417604
63 0.392634 0.435542 0.412008 0.000058 0.469917 0.465397 0.465934 0.000206 0.404226 0.440020 0.420097 0.000045 0.391843 0.433325 0.410864 0.000128 0.393424 0.437759 0.413152 0.000142 0.456046 0.452466 0.452225 0.000387 0.483788 0.478327 0.479642 0.000438 0.401473 0.436196 0.417068 0.000098 0.406979 0.443844 0.423125 0.000108 979.570000 993.200000 987.189333 421.659238 1071.160000 1054.010000 1064.116167 394.723739 7949.270000 7952.790000 7948.694500 695.025860
64 0.391566 0.434852 0.411550 0.000059 0.467996 0.464088 0.466006 0.000204 0.403031 0.439238 0.419718 0.000045 0.391345 0.433357 0.410460 0.000132 0.391788 0.436348 0.412641 0.000141 0.453723 0.450927 0.452324 0.000390 0.482269 0.477249 0.479687 0.000435 0.400702 0.435992 0.416739 0.000101 0.405360 0.442484 0.422698 0.000107 978.410000 993.010000 986.792800 427.323565 1068.350000 1052.680000 1064.349167 395.602400 7953.240000 7954.310000 7948.858033 688.808330
65 0.391469 0.434995 0.411179 0.000059 0.468903 0.461130 0.465964 0.000202 0.403084 0.438915 0.419397 0.000046 0.390363 0.433254 0.410126 0.000132 0.392574 0.436736 0.412232 0.000143 0.454699 0.449599 0.452124 0.000390 0.483107 0.472661 0.479804 0.000429 0.400014 0.435706 0.416426 0.000102 0.406154 0.442125 0.422368 0.000109 978.920000 993.700000 986.245400 434.893546 1071.680000 1056.320000 1064.531600 396.151882 7949.400000 7949.980000 7949.223000 685.026637
66 0.390914 0.433794 0.410798 0.000058 0.468724 0.465831 0.465905 0.000205 0.402586 0.438599 0.419064 0.000045 0.391491 0.430344 0.409787 0.000129 0.390338 0.437244 0.411808 0.000140 0.453699 0.455225 0.452074 0.000389 0.483749 0.476437 0.479737 0.000440 0.400822 0.434076 0.416130 0.000100 0.404349 0.443123 0.421998 0.000107 976.880000 993.940000 985.832300 434.054875 1071.770000 1049.980000 1065.008267 394.499284 7951.350000 7956.080000 7949.159433 696.009984
67 0.390254 0.434150 0.410431 0.000059 0.468215 0.464936 0.465905 0.000203 0.401949 0.438768 0.418752 0.000045 0.389898 0.432001 0.409429 0.000132 0.390610 0.436300 0.411433 0.000140 0.456095 0.453902 0.452080 0.000390 0.480335 0.475969 0.479730 0.000428 0.399828 0.435286 0.415827 0.000101 0.404069 0.442250 0.421678 0.000108 979.670000 998.140000 985.493533 434.467890 1071.990000 1055.400000 1065.404967 387.095661 7948.340000 7946.460000 7949.101500 689.478700
68 0.389918 0.433013 0.410077 0.000059 0.469645 0.465837 0.465909 0.000203 0.401878 0.437937 0.418452 0.000046 0.390439 0.431233 0.409156 0.000134 0.389398 0.434794 0.410998 0.000139 0.455365 0.452960 0.451954 0.000385 0.483925 0.478715 0.479864 0.000433 0.400178 0.434492 0.415576 0.000103 0.403577 0.441382 0.421328 0.000107 979.690000 992.140000 985.211567 430.239920 1072.100000 1054.980000 1065.768933 385.739177 7948.210000 7952.880000 7949.019500 687.705536
69 0.389528 0.432764 0.409710 0.000060 0.471377 0.463158 0.465993 0.000200 0.401805 0.437323 0.418152 0.000046 0.390713 0.430989 0.408746 0.000134 0.388343 0.434539 0.410673 0.000142 0.456945 0.448339 0.452261 0.000386 0.485809 0.477978 0.479724 0.000428 0.400648 0.433592 0.415274 0.000102 0.402963 0.441055 0.421031 0.000109 977.920000 990.490000 984.821900 436.548318 1069.020000 1057.670000 1066.021300 392.098036 7953.060000 7951.840000 7949.156800 689.696168
70 0.389481 0.432845 0.409311 0.000060 0.467400 0.465128 0.466131 0.000197 0.401169 0.437687 0.417834 0.000046 0.390254 0.431668 0.408418 0.000133 0.388707 0.434021 0.410204 0.000142 0.456518 0.450771 0.452209 0.000381 0.478283 0.479485 0.480052 0.000419 0.400194 0.434534 0.414986 0.000102 0.402144 0.440841 0.420681 0.000110 979.260000 992.050000 984.334933 435.366544 1071.810000 1058.720000 1066.284333 392.427193 7948.930000 7949.230000 7949.380733 685.068253
71 0.389071 0.432569 0.408979 0.000060 0.468666 0.465219 0.466137 0.000195 0.401010 0.437466 0.417552 0.000046 0.388872 0.430682 0.408146 0.000131 0.389270 0.434455 0.409812 0.000142 0.455006 0.449139 0.452269 0.000378 0.482326 0.481300 0.480004 0.000414 0.398792 0.433451 0.414764 0.000100 0.403229 0.441481 0.420341 0.000109 978.540000 993.000000 983.900467 441.483635 1073.210000 1058.680000 1066.357400 394.287613 7948.250000 7948.320000 7949.742133 693.609130
72 0.388827 0.432810 0.408709 0.000060 0.467623 0.461707 0.466126 0.000195 0.400646 0.437145 0.417322 0.000046 0.388911 0.429696 0.407841 0.000129 0.388742 0.435924 0.409578 0.000144 0.452622 0.445767 0.452430 0.000374 0.482623 0.477647 0.479822 0.000416 0.398468 0.432106 0.414529 0.000098 0.402824 0.442183 0.420114 0.000109 976.060000 991.240000 983.568500 437.059934 1072.080000 1056.600000 1066.513100 398.440867 7951.860000 7952.160000 7949.918400 698.534215
73 0.387987 0.432201 0.408412 0.000060 0.468740 0.463703 0.466339 0.000197 0.400100 0.436926 0.417101 0.000046 0.387977 0.428539 0.407566 0.000128 0.387998 0.435863 0.409258 0.000145 0.454492 0.451800 0.452736 0.000372 0.482987 0.475606 0.479942 0.000427 0.397954 0.432028 0.414342 0.000098 0.402247 0.441824 0.419860 0.000110 979.700000 990.790000 982.997600 441.453550 1074.320000 1057.520000 1066.834033 410.223209 7945.980000 7951.690000 7950.168367 720.819199
74 0.388274 0.431941 0.408060 0.000060 0.469480 0.465751 0.466357 0.000195 0.400455 0.437012 0.416805 0.000046 0.388851 0.430239 0.407238 0.000128 0.387697 0.433643 0.408882 0.000146 0.454158 0.452307 0.452742 0.000376 0.484802 0.479194 0.479972 0.000422 0.398647 0.433549 0.414064 0.000099 0.402262 0.440476 0.419545 0.000112 975.420000 986.750000 982.598533 443.857608 1072.520000 1057.000000 1067.075533 412.137974 7952.060000 7956.250000 7950.325933 720.897699
75 0.387832 0.432060 0.407653 0.000061 0.466612 0.463815 0.466335 0.000196 0.399649 0.436823 0.416456 0.000047 0.387665 0.429350 0.406972 0.000130 0.387998 0.434769 0.408335 0.000146 0.453561 0.450917 0.452709 0.000365 0.479663 0.476714 0.479962 0.000428 0.397549 0.432585 0.413832 0.000099 0.401748 0.441061 0.419079 0.000112 976.090000 989.530000 982.212700 444.815630 1074.970000 1059.040000 1067.278367 418.379639 7948.940000 7951.430000 7950.508933 728.604323
76 0.387133 0.431283 0.407367 0.000061 0.469169 0.467494 0.466384 0.000193 0.399438 0.436715 0.416220 0.000047 0.388514 0.429102 0.406730 0.000129 0.385752 0.433464 0.408004 0.000145 0.453719 0.454808 0.452776 0.000367 0.484618 0.480180 0.479992 0.000417 0.398294 0.432958 0.413637 0.000099 0.400582 0.440471 0.418803 0.000111 976.360000 986.760000 981.824567 450.712030 1074.370000 1058.380000 1067.400167 424.997800 7949.270000 7954.860000 7950.775267 726.775581
77 0.386927 0.430981 0.407033 0.000061 0.468066 0.462732 0.466373 0.000194 0.399098 0.435743 0.415934 0.000047 0.387656 0.430415 0.406466 0.000130 0.386198 0.431546 0.407600 0.000145 0.453155 0.450314 0.452755 0.000364 0.482977 0.475149 0.479990 0.000417 0.397481 0.433400 0.413410 0.000099 0.400715 0.438087 0.418458 0.000111 973.930000 993.600000 981.158600 456.736724 1073.940000 1054.720000 1067.761467 419.898818 7952.130000 7951.680000 7951.079933 741.287637
78 0.386782 0.431002 0.406640 0.000061 0.468582 0.463770 0.466515 0.000196 0.399052 0.435917 0.415621 0.000047 0.387520 0.429721 0.406194 0.000133 0.386044 0.432282 0.407086 0.000147 0.454297 0.450670 0.452814 0.000367 0.482866 0.476870 0.480216 0.000418 0.397537 0.432864 0.413187 0.000101 0.400567 0.438970 0.418056 0.000112 976.020000 985.510000 980.607033 456.716750 1074.130000 1055.780000 1068.040500 417.303426 7949.850000 7958.710000 7951.352467 745.205979
79 0.386366 0.430016 0.406308 0.000061 0.469379 0.462841 0.466551 0.000196 0.398818 0.434939 0.415345 0.000046 0.387341 0.428628 0.405859 0.000131 0.385391 0.431403 0.406757 0.000146 0.453147 0.449839 0.452765 0.000362 0.485612 0.475842 0.480337 0.000416 0.397212 0.431810 0.412895 0.000101 0.400424 0.438069 0.417794 0.000110 975.500000 989.540000 980.253833 455.439404 1077.750000 1057.230000 1068.296800 425.302070 7946.750000 7953.230000 7951.449367 747.438065
80 0.385741 0.429919 0.406052 0.000062 0.468576 0.464223 0.466496 0.000201 0.398166 0.435064 0.415119 0.000047 0.385566 0.429765 0.405672 0.000133 0.385917 0.430073 0.406433 0.000149 0.456295 0.448016 0.452653 0.000376 0.480857 0.480430 0.480339 0.000420 0.396175 0.432502 0.412719 0.000103 0.400158 0.437626 0.417519 0.000112 973.440000 987.360000 979.984167 456.746162 1075.100000 1058.530000 1068.448933 429.700566 7951.460000 7954.110000 7951.566900 760.045724
81 0.385752 0.429950 0.405647 0.000060 0.468081 0.461773 0.466706 0.000201 0.398102 0.434723 0.414806 0.000047 0.387206 0.429446 0.405297 0.000131 0.384298 0.430453 0.405998 0.000145 0.453712 0.447914 0.452817 0.000367 0.482450 0.475633 0.480594 0.000427 0.397182 0.432216 0.412425 0.000100 0.399021 0.437230 0.417188 0.000110 971.090000 985.270000 979.607067 456.344325 1075.770000 1055.890000 1068.767200 427.750496 7953.140000 7958.840000 7951.625733 762.950493
82 0.385390 0.429185 0.405419 0.000061 0.470470 0.461281 0.466685 0.000200 0.398152 0.433999 0.414609 0.000047 0.385408 0.428117 0.405105 0.000133 0.385372 0.430253 0.405733 0.000148 0.454396 0.449427 0.452751 0.000363 0.486545 0.473134 0.480620 0.000427 0.395756 0.431313 0.412252 0.000102 0.400548 0.436686 0.416966 0.000112 974.180000 989.050000 979.300133 456.245390 1075.110000 1057.130000 1068.850100 427.040780 7950.710000 7953.820000 7951.849767 749.538168
83 0.384817 0.428717 0.405081 0.000061 0.467939 0.462444 0.466728 0.000194 0.397286 0.433776 0.414328 0.000047 0.385051 0.425779 0.404782 0.000133 0.384584 0.431655 0.405379 0.000149 0.453219 0.450268 0.452609 0.000361 0.482658 0.474620 0.480848 0.000418 0.395276 0.429453 0.411956 0.000102 0.399295 0.438100 0.416699 0.000113 974.990000 987.360000 978.990033 451.312860 1075.890000 1060.550000 1069.473633 426.931788 7949.120000 7952.090000 7951.536333 742.545686
84 0.384823 0.428365 0.404737 0.000062 0.467252 0.466112 0.466743 0.000193 0.397187 0.434027 0.414038 0.000048 0.384608 0.426940 0.404375 0.000134 0.385037 0.429790 0.405100 0.000150 0.453242 0.451617 0.452619 0.000365 0.481263 0.480607 0.480867 0.000422 0.394903 0.430642 0.411611 0.000103 0.399471 0.437413 0.416465 0.000114 975.570000 987.670000 978.922433 447.404024 1076.870000 1059.880000 1069.765900 424.846235 7947.560000 7952.450000 7951.311667 745.378420
85 0.383946 0.428801 0.404378 0.000063 0.467945 0.466071 0.466788 0.000194 0.396546 0.434391 0.413739 0.000049 0.383105 0.425821 0.404063 0.000135 0.384788 0.431780 0.404693 0.000149 0.451662 0.451052 0.452847 0.000358 0.484229 0.481090 0.480729 0.000422 0.393388 0.429606 0.411380 0.000103 0.399704 0.439177 0.416098 0.000114 974.210000 985.410000 978.443900 442.579535 1078.400000 1059.260000 1070.116933 428.426874 7947.390000 7955.330000 7951.439167 738.425715
86 0.383981 0.428570 0.403975 0.000062 0.470321 0.465731 0.466859 0.000189 0.396932 0.434144 0.413408 0.000048 0.383190 0.426166 0.403732 0.000135 0.384773 0.430973 0.404219 0.000148 0.454801 0.452155 0.452736 0.000349 0.485841 0.479308 0.480982 0.000414 0.393931 0.430065 0.411082 0.000102 0.399933 0.438223 0.415733 0.000113 974.910000 985.260000 977.962767 444.113938 1075.870000 1064.650000 1070.460167 426.730975 7949.220000 7950.090000 7951.577067 746.385649
87 0.383597 0.428023 0.403692 0.000062 0.470050 0.462729 0.466758 0.000193 0.396565 0.433229 0.413152 0.000048 0.383265 0.424791 0.403462 0.000135 0.383930 0.431255 0.403921 0.000147 0.455973 0.448298 0.452725 0.000360 0.484126 0.477160 0.480790 0.000415 0.394171 0.428317 0.410852 0.000103 0.398959 0.438141 0.415452 0.000113 975.010000 985.060000 977.577633 444.067127 1077.920000 1060.930000 1070.437200 421.363649 7947.070000 7954.010000 7951.985167 740.379413
88 0.382746 0.428190 0.403338 0.000064 0.468375 0.462012 0.466766 0.000192 0.395591 0.433263 0.412852 0.000049 0.382080 0.425878 0.403170 0.000139 0.383413 0.430503 0.403506 0.000149 0.457816 0.449778 0.452827 0.000360 0.478934 0.474247 0.480706 0.000415 0.393440 0.429463 0.410618 0.000105 0.397741 0.437064 0.415086 0.000114 973.920000 989.030000 977.256233 447.091098 1080.960000 1062.890000 1070.800200 424.123270 7945.120000 7948.080000 7951.943567 751.239717
89 0.382787 0.427523 0.402989 0.000063 0.468834 0.461867 0.467036 0.000191 0.395694 0.432675 0.412596 0.000048 0.381380 0.426684 0.402917 0.000141 0.384194 0.428362 0.403060 0.000146 0.458866 0.447185 0.453099 0.000352 0.478802 0.476549 0.480973 0.000422 0.393003 0.429759 0.410444 0.000106 0.398385 0.435590 0.414747 0.000112 971.780000 983.630000 976.686633 441.012934 1078.940000 1061.180000 1071.167300 413.609457 7949.280000 7955.190000 7952.146067 741.645857
90 0.382522 0.427182 0.402632 0.000063 0.468852 0.466878 0.467010 0.000188 0.395472 0.433136 0.412289 0.000048 0.381134 0.425106 0.402463 0.000141 0.383910 0.429258 0.402802 0.000145 0.456428 0.452532 0.453411 0.000337 0.481276 0.481224 0.480609 0.000418 0.392429 0.429220 0.410105 0.000107 0.398515 0.437053 0.414473 0.000112 973.460000 979.310000 976.407300 436.682792 1078.240000 1062.520000 1071.610000 409.029687 7948.300000 7958.170000 7951.982700 743.842381
91 0.381903 0.426276 0.402181 0.000063 0.468828 0.464002 0.467215 0.000187 0.394942 0.431935 0.411936 0.000048 0.380764 0.423312 0.401985 0.000144 0.383042 0.429240 0.402377 0.000144 0.456250 0.448786 0.453715 0.000340 0.481406 0.479218 0.480715 0.000413 0.392087 0.427133 0.409744 0.000108 0.397796 0.436737 0.414128 0.000111 972.720000 982.310000 976.163033 434.243833 1081.070000 1060.620000 1072.100133 406.114269 7946.210000 7957.070000 7951.736833 743.387591
92 0.381492 0.425959 0.401901 0.000063 0.466727 0.464189 0.467071 0.000192 0.394277 0.431694 0.411676 0.000049 0.379999 0.423715 0.401586 0.000145 0.382985 0.428203 0.402215 0.000145 0.454725 0.448967 0.453894 0.000343 0.478729 0.479411 0.480249 0.000427 0.391208 0.427503 0.409432 0.000109 0.397346 0.435885 0.413920 0.000111 971.610000 982.000000 975.699233 441.058704 1080.650000 1061.910000 1072.447967 404.863636 7947.740000 7956.090000 7951.852800 749.359391
93 0.381190 0.426042 0.401576 0.000063 0.469535 0.465521 0.467166 0.000190 0.394442 0.431964 0.411415 0.000048 0.379985 0.424625 0.401134 0.000145 0.382395 0.427459 0.402019 0.000145 0.460988 0.449059 0.454170 0.000342 0.478081 0.481983 0.480162 0.000421 0.392135 0.428290 0.409089 0.000109 0.396748 0.435638 0.413741 0.000112 969.900000 984.520000 975.651433 442.227901 1080.570000 1062.820000 1072.760333 405.566998 7949.530000 7952.660000 7951.588233 756.478405
94 0.380821 0.424874 0.401212 0.000062 0.468321 0.466604 0.467077 0.000192 0.393946 0.431133 0.411091 0.000048 0.381416 0.424763 0.400696 0.000142 0.380225 0.424985 0.401727 0.000143 0.455430 0.452253 0.454042 0.000343 0.481212 0.480955 0.480113 0.000427 0.392518 0.428887 0.408698 0.000107 0.395373 0.433380 0.413485 0.000110 971.600000 988.190000 975.165967 441.231165 1079.130000 1058.790000 1072.978567 399.134883 7949.270000 7953.020000 7951.855467 752.501924
95 0.380622 0.425064 0.400962 0.000062 0.467168 0.465241 0.466930 0.000193 0.393604 0.431090 0.410857 0.000048 0.381271 0.424496 0.400389 0.000141 0.379973 0.425632 0.401536 0.000143 0.455737 0.450993 0.453785 0.000353 0.478599 0.479489 0.480075 0.000420 0.392441 0.428471 0.408398 0.000106 0.394767 0.433710 0.413317 0.000110 967.360000 983.080000 974.844900 434.149052 1080.590000 1060.430000 1073.382267 391.270615 7952.050000 7956.490000 7951.772833 734.988960
96 0.380479 0.424734 0.400665 0.000062 0.469366 0.465643 0.466894 0.000193 0.393812 0.430871 0.410599 0.000048 0.380324 0.424133 0.400064 0.000139 0.380633 0.425336 0.401266 0.000143 0.459152 0.451853 0.453988 0.000351 0.479580 0.479434 0.479799 0.000416 0.392148 0.428291 0.408152 0.000104 0.395475 0.433451 0.413046 0.000109 969.330000 981.850000 974.592133 436.414061 1080.950000 1062.680000 1073.714033 382.240476 7949.720000 7955.470000 7951.693833 735.608116
97 0.380378 0.424511 0.400350 0.000062 0.467309 0.468051 0.466912 0.000191 0.393418 0.431042 0.410334 0.000048 0.380567 0.424347 0.399624 0.000140 0.380189 0.424675 0.401076 0.000142 0.456056 0.454365 0.453959 0.000347 0.478563 0.481738 0.479866 0.000416 0.391890 0.428850 0.407775 0.000105 0.394945 0.433234 0.412894 0.000109 967.840000 980.190000 974.240967 434.452336 1082.320000 1066.890000 1074.161600 370.756166 7949.840000 7952.920000 7951.597433 730.894718
98 0.379829 0.424269 0.400102 0.000062 0.468294 0.464708 0.466935 0.000194 0.393099 0.430335 0.410127 0.000048 0.379736 0.422717 0.399307 0.000137 0.379922 0.425820 0.400896 0.000142 0.454887 0.452368 0.454115 0.000342 0.481700 0.477048 0.479754 0.000423 0.391009 0.427165 0.407528 0.000103 0.395189 0.433504 0.412725 0.000110 971.410000 983.170000 974.117200 431.988306 1081.480000 1063.300000 1074.594400 370.444201 7947.110000 7953.530000 7951.288400 732.605218
99 0.379317 0.424013 0.399871 0.000063 0.469618 0.464457 0.466913 0.000193 0.392863 0.430079 0.409928 0.000049 0.378998 0.423097 0.398936 0.000138 0.379637 0.424928 0.400807 0.000145 0.454290 0.453105 0.454220 0.000340 0.484945 0.475809 0.479607 0.000428 0.390292 0.427598 0.407228 0.000104 0.395433 0.432561 0.412627 0.000112 970.940000 981.890000 973.931600 424.394676 1082.760000 1063.580000 1074.752967 365.988402 7946.300000 7954.530000 7951.315433 727.112243
100 0.379264 0.424011 0.399558 0.000063 0.468056 0.463588 0.466902 0.000191 0.392582 0.429948 0.409660 0.000048 0.377918 0.424768 0.398697 0.000138 0.380609 0.423254 0.400420 0.000143 0.453584 0.451703 0.454040 0.000345 0.482528 0.475473 0.479763 0.000421 0.389268 0.428808 0.406998 0.000103 0.395897 0.431087 0.412321 0.000110 969.810000 980.020000 973.784900 420.089245 1080.580000 1065.980000 1075.124867 366.216338 7949.610000 7954.000000 7951.090233 723.082480
101 0.378865 0.423539 0.399159 0.000063 0.470298 0.466769 0.467023 0.000192 0.392580 0.430023 0.409339 0.000048 0.378994 0.423133 0.398239 0.000137 0.378735 0.423945 0.400079 0.000141 0.457827 0.453294 0.454385 0.000342 0.482769 0.480245 0.479661 0.000419 0.390819 0.427657 0.406661 0.000103 0.394340 0.432390 0.412016 0.000108 969.140000 979.580000 973.751367 415.165820 1080.260000 1061.630000 1075.166300 362.499757 7950.600000 7958.790000 7951.082333 708.818668
102 0.378815 0.423202 0.398888 0.000063 0.468915 0.461834 0.466884 0.000195 0.392330 0.428996 0.409087 0.000049 0.377926 0.421839 0.397868 0.000138 0.379703 0.424564 0.399908 0.000140 0.457402 0.451797 0.454150 0.000346 0.480428 0.471871 0.479618 0.000427 0.389848 0.426333 0.406310 0.000104 0.394812 0.431660 0.411864 0.000108 967.440000 977.890000 973.859167 406.766855 1083.340000 1067.080000 1075.318200 365.164752 7949.220000 7955.030000 7950.822633 700.390457
103 0.378556 0.423359 0.398594 0.000063 0.469386 0.462622 0.466852 0.000190 0.392181 0.429249 0.408832 0.000048 0.377422 0.423368 0.397462 0.000137 0.379690 0.423350 0.399725 0.000141 0.456130 0.450444 0.454223 0.000337 0.482643 0.474799 0.479480 0.000426 0.389228 0.427429 0.405976 0.000103 0.395133 0.431068 0.411689 0.000110 966.850000 982.750000 973.784100 403.708495 1081.460000 1068.300000 1075.422400 368.907838 7951.690000 7948.950000 7950.793500 707.294157
104 0.378400 0.422554 0.398334 0.000062 0.469262 0.465517 0.466883 0.000192 0.392029 0.428998 0.408616 0.000048 0.377513 0.420667 0.397227 0.000138 0.379286 0.424441 0.399441 0.000140 0.456394 0.451034 0.454135 0.000340 0.482130 0.480001 0.479631 0.000425 0.389346 0.425222 0.405763 0.000103 0.394713 0.432775 0.411469 0.000108 967.720000 980.120000 973.450500 394.871479 1084.380000 1071.360000 1075.819967 367.233834 7947.900000 7948.520000 7950.729533 697.822228
105 0.378009 0.422177 0.398180 0.000062 0.468390 0.464333 0.466840 0.000193 0.391566 0.428500 0.408479 0.000048 0.375994 0.421239 0.397072 0.000137 0.380024 0.423115 0.399288 0.000141 0.455450 0.451940 0.453980 0.000351 0.481330 0.476725 0.479700 0.000419 0.387912 0.425844 0.405608 0.000104 0.395220 0.431156 0.411350 0.000109 969.380000 980.960000 973.263400 400.251747 1083.470000 1067.570000 1075.931100 366.710950 7947.150000 7951.470000 7950.805500 705.013198
106 0.377282 0.422466 0.397986 0.000063 0.469761 0.464478 0.466870 0.000192 0.391154 0.428768 0.408318 0.000048 0.376090 0.419530 0.396914 0.000137 0.378474 0.425402 0.399058 0.000142 0.455796 0.450429 0.454010 0.000351 0.483726 0.478526 0.479730 0.000423 0.388046 0.424165 0.405478 0.000103 0.394262 0.433371 0.411159 0.000110 968.300000 980.820000 972.974367 398.088906 1084.580000 1063.140000 1075.917100 365.246917 7947.120000 7956.040000 7951.108533 704.657145
107 0.377655 0.421973 0.397673 0.000062 0.467878 0.465614 0.467068 0.000189 0.391189 0.428519 0.408082 0.000047 0.376241 0.422676 0.396556 0.000137 0.379070 0.421271 0.398790 0.000140 0.453250 0.454612 0.454378 0.000344 0.482505 0.476616 0.479759 0.000412 0.387792 0.427466 0.405229 0.000103 0.394585 0.429573 0.410935 0.000108 969.590000 979.100000 972.867367 396.584323 1084.430000 1066.780000 1076.168667 365.434990 7945.980000 7954.120000 7950.963967 708.860733
108 0.377143 0.421238 0.397445 0.000063 0.469798 0.464531 0.467254 0.000189 0.391041 0.427732 0.407916 0.000048 0.375910 0.422085 0.396390 0.000140 0.378377 0.420391 0.398500 0.000141 0.456192 0.452132 0.454398 0.000347 0.483404 0.476929 0.480109 0.000406 0.387952 0.426592 0.405091 0.000104 0.394131 0.428872 0.410741 0.000108 968.920000 975.350000 972.773867 400.761899 1084.350000 1067.220000 1076.276567 366.756223 7946.730000 7957.430000 7950.949567 721.380410
109 0.377002 0.422066 0.397218 0.000063 0.467768 0.465809 0.467135 0.000187 0.390617 0.428628 0.407705 0.000048 0.376528 0.420223 0.396129 0.000139 0.377476 0.423910 0.398306 0.000143 0.453324 0.455757 0.454088 0.000341 0.482213 0.475861 0.480183 0.000405 0.388047 0.425553 0.404822 0.000104 0.393187 0.431702 0.410588 0.000109 968.190000 978.120000 972.781100 402.579130 1081.860000 1063.230000 1076.638600 371.477519 7949.950000 7958.650000 7950.580300 739.112210
110 0.376457 0.421006 0.397009 0.000063 0.467179 0.465370 0.467111 0.000189 0.390065 0.427661 0.407524 0.000048 0.376123 0.420058 0.395755 0.000136 0.376791 0.421955 0.398263 0.000144 0.453931 0.453108 0.454243 0.000345 0.480426 0.477633 0.479979 0.000408 0.387794 0.425015 0.404528 0.000101 0.392336 0.430307 0.410520 0.000110 970.210000 975.880000 972.542233 395.489043 1083.290000 1065.850000 1076.698933 380.582838 7946.500000 7958.270000 7950.758833 739.421661
111 0.376137 0.421263 0.396735 0.000064 0.469884 0.464719 0.467155 0.000187 0.390199 0.427782 0.407298 0.000049 0.376024 0.417793 0.395419 0.000136 0.376250 0.424733 0.398051 0.000148 0.455023 0.452155 0.454189 0.000338 0.484745 0.477283 0.480121 0.000411 0.387874 0.422947 0.404234 0.000101 0.392524 0.432616 0.410361 0.000112 968.570000 978.530000 972.424133 393.645975 1084.230000 1068.200000 1076.862300 388.164794 7947.200000 7953.270000 7950.713567 746.001338
112 0.375992 0.420291 0.396406 0.000064 0.468667 0.461952 0.467394 0.000188 0.389893 0.426540 0.407054 0.000049 0.376286 0.420117 0.395204 0.000136 0.375698 0.420464 0.397608 0.000146 0.453811 0.450548 0.454433 0.000342 0.483523 0.473356 0.480355 0.000407 0.387914 0.424681 0.404088 0.000102 0.391872 0.428398 0.410020 0.000110 968.040000 979.650000 972.148433 392.317529 1085.010000 1066.400000 1077.292767 391.317949 7946.950000 7953.950000 7950.558800 741.912481
113 0.375742 0.420077 0.396078 0.000064 0.470508 0.465510 0.467486 0.000190 0.389957 0.426892 0.406789 0.000049 0.375780 0.417841 0.394973 0.000135 0.375705 0.422314 0.397182 0.000146 0.455121 0.453577 0.454269 0.000350 0.485895 0.477444 0.480703 0.000405 0.387682 0.423201 0.403867 0.000102 0.392233 0.430584 0.409710 0.000110 971.120000 976.510000 972.120733 394.989875 1084.110000 1067.110000 1077.555733 396.094937 7944.770000 7956.380000 7950.323533 745.452898
114 0.375320 0.420565 0.395823 0.000065 0.471162 0.465620 0.467551 0.000189 0.389696 0.427323 0.406582 0.000050 0.375757 0.418445 0.394723 0.000136 0.374883 0.422684 0.396922 0.000148 0.457474 0.450484 0.454164 0.000347 0.484851 0.480756 0.480938 0.000401 0.388015 0.423251 0.403639 0.000103 0.391378 0.431395 0.409525 0.000112 967.330000 980.400000 971.831400 401.810281 1085.400000 1071.740000 1077.688600 396.268240 7947.270000 7947.860000 7950.480000 757.097811
115 0.375466 0.420316 0.395505 0.000064 0.466706 0.465401 0.467451 0.000189 0.389152 0.427079 0.406297 0.000049 0.376201 0.417301 0.394459 0.000134 0.374731 0.423332 0.396552 0.000147 0.454252 0.454328 0.453966 0.000348 0.479159 0.476474 0.480936 0.000397 0.387909 0.422855 0.403385 0.000102 0.390396 0.431303 0.409209 0.000112 968.780000 976.570000 971.824467 411.198261 1083.890000 1067.400000 1077.969933 400.363552 7947.330000 7956.030000 7950.205600 779.415969
116 0.374980 0.420506 0.395354 0.000063 0.470204 0.466145 0.467721 0.000187 0.389264 0.427352 0.406209 0.000048 0.374840 0.419700 0.394330 0.000136 0.375120 0.421312 0.396377 0.000146 0.453692 0.453271 0.454203 0.000343 0.486715 0.479020 0.481239 0.000400 0.386668 0.424736 0.403311 0.000104 0.391859 0.429968 0.409106 0.000111 967.710000 979.120000 971.771067 417.308342 1086.550000 1067.980000 1077.914833 402.097323 7945.740000 7952.900000 7950.314100 784.861629
117 0.374812 0.420076 0.395157 0.000063 0.470252 0.466057 0.467641 0.000188 0.389128 0.426973 0.406030 0.000048 0.374808 0.417266 0.394152 0.000137 0.374817 0.422886 0.396162 0.000145 0.455877 0.452091 0.454068 0.000347 0.484628 0.480023 0.481215 0.000397 0.386968 0.422489 0.403140 0.000103 0.391288 0.431457 0.408920 0.000110 970.370000 980.070000 971.861333 419.471260 1084.740000 1068.020000 1078.003200 404.975305 7944.890000 7951.910000 7950.135467 797.547652
118 0.374894 0.419509 0.394927 0.000062 0.470954 0.468146 0.467819 0.000189 0.389303 0.426804 0.405860 0.000048 0.374135 0.418291 0.394038 0.000136 0.375653 0.420727 0.395815 0.000144 0.456551 0.453796 0.454136 0.000348 0.485357 0.482495 0.481502 0.000397 0.386497 0.423616 0.403052 0.000103 0.392109 0.429992 0.408668 0.000110 965.840000 978.570000 971.792100 427.451582 1081.780000 1067.320000 1078.243600 410.844319 7952.380000 7954.110000 7949.964300 819.835225
119 0.374426 0.419589 0.394770 0.000063 0.470047 0.466199 0.467784 0.000185 0.388769 0.426580 0.405722 0.000048 0.374010 0.417964 0.393928 0.000139 0.374842 0.421214 0.395611 0.000146 0.455321 0.450661 0.454073 0.000343 0.484774 0.481737 0.481495 0.000387 0.386207 0.422869 0.402950 0.000105 0.391332 0.430292 0.408494 0.000111 966.290000 976.240000 971.783767 435.359544 1083.610000 1067.870000 1078.178700 419.129357 7950.100000 7955.890000 7950.037533 837.031156
120 0.374132 0.419463 0.394602 0.000064 0.467847 0.466062 0.467893 0.000182 0.388189 0.426453 0.405596 0.000049 0.374013 0.419173 0.393732 0.000140 0.374252 0.419754 0.395472 0.000148 0.453200 0.451152 0.454222 0.000336 0.482493 0.480973 0.481563 0.000387 0.385891 0.423970 0.402806 0.000106 0.390488 0.428936 0.408386 0.000112 966.550000 978.390000 971.537467 437.275799 1083.200000 1067.360000 1078.225967 419.515992 7950.250000 7954.250000 7950.236567 841.271700
121 0.374130 0.418765 0.394310 0.000063 0.469519 0.465179 0.467956 0.000184 0.388438 0.425727 0.405357 0.000048 0.372354 0.417140 0.393532 0.000139 0.375906 0.420389 0.395088 0.000147 0.455358 0.452922 0.454115 0.000334 0.483680 0.477435 0.481797 0.000397 0.384804 0.422508 0.402619 0.000106 0.392072 0.428946 0.408094 0.000111 968.850000 978.790000 971.140600 443.264804 1086.820000 1069.410000 1078.476567 415.976317 7944.330000 7951.800000 7950.382833 851.380619
122 0.374115 0.418338 0.394164 0.000062 0.470329 0.467873 0.468012 0.000183 0.388547 0.425768 0.405242 0.000048 0.372217 0.416095 0.393410 0.000139 0.376013 0.420580 0.394919 0.000146 0.456441 0.456852 0.454026 0.000330 0.484217 0.478894 0.481998 0.000387 0.384851 0.422209 0.402502 0.000105 0.392244 0.429327 0.407981 0.000110 966.420000 981.090000 971.126033 444.663356 1084.590000 1073.160000 1078.658767 419.657083 7948.990000 7945.750000 7950.215200 864.366890
123 0.374322 0.418462 0.394038 0.000063 0.471281 0.464045 0.468013 0.000181 0.388866 0.425299 0.405135 0.000048 0.372833 0.417372 0.393337 0.000143 0.375811 0.419551 0.394739 0.000144 0.457065 0.450997 0.453919 0.000330 0.485497 0.477092 0.482107 0.000388 0.385468 0.422416 0.402425 0.000108 0.392264 0.428182 0.407845 0.000109 967.680000 979.720000 971.059067 446.134411 1086.960000 1073.930000 1078.953167 424.787060 7945.360000 7946.350000 7949.987767 874.870507
124 0.374067 0.418613 0.393941 0.000064 0.470116 0.466924 0.467956 0.000185 0.388474 0.425859 0.405043 0.000049 0.373755 0.417853 0.393209 0.000141 0.374379 0.419372 0.394673 0.000147 0.455723 0.453768 0.453810 0.000331 0.484509 0.480080 0.482103 0.000397 0.386050 0.423241 0.402299 0.000107 0.390898 0.428478 0.407788 0.000111 967.440000 979.000000 970.742200 451.439774 1087.380000 1066.700000 1078.912400 424.290447 7945.180000 7954.300000 7950.345400 879.019363
125 0.373943 0.418537 0.393768 0.000064 0.469936 0.465363 0.467980 0.000185 0.388342 0.425561 0.404900 0.000049 0.373160 0.417268 0.393025 0.000143 0.374727 0.419807 0.394512 0.000146 0.455557 0.452217 0.453812 0.000334 0.484315 0.478509 0.482149 0.000395 0.385520 0.422510 0.402143 0.000108 0.391165 0.428612 0.407657 0.000111 970.400000 977.000000 970.983767 453.506891 1086.120000 1071.200000 1079.161700 411.453290 7943.480000 7951.800000 7949.854533 866.049979
126 0.373434 0.418132 0.393574 0.000062 0.469489 0.464857 0.467935 0.000181 0.387842 0.425141 0.404728 0.000048 0.372145 0.417859 0.392858 0.000142 0.374723 0.418406 0.394290 0.000141 0.455423 0.450754 0.453691 0.000328 0.483555 0.478959 0.482179 0.000390 0.384637 0.422793 0.401983 0.000108 0.391048 0.427489 0.407474 0.000108 967.850000 970.490000 970.772867 459.323777 1088.560000 1065.530000 1079.486200 414.085314 7943.590000 7963.980000 7949.740933 869.151953
127 0.373185 0.417569 0.393404 0.000062 0.469690 0.465077 0.467959 0.000177 0.387661 0.424695 0.404587 0.000048 0.372411 0.416209 0.392530 0.000143 0.373959 0.418928 0.394278 0.000144 0.457354 0.450170 0.453920 0.000314 0.482026 0.479984 0.481999 0.000392 0.385153 0.421303 0.401738 0.000108 0.390169 0.428086 0.407436 0.000110 967.190000 970.730000 970.669367 454.538772 1086.830000 1068.800000 1079.883867 411.056258 7945.980000 7960.470000 7949.446767 856.768684
128 0.373113 0.417638 0.393212 0.000062 0.469096 0.467893 0.468004 0.000179 0.387510 0.425176 0.404431 0.000048 0.372214 0.419341 0.392270 0.000144 0.374012 0.415934 0.394154 0.000144 0.453947 0.451711 0.453949 0.000325 0.484245 0.484075 0.482060 0.000383 0.384474 0.424197 0.401522 0.000108 0.390547 0.426155 0.407340 0.000110 968.290000 974.010000 970.765300 451.802929 1091.790000 1070.370000 1080.253700 407.015561 7939.920000 7955.620000 7948.981000 845.319576
129 0.373116 0.417734 0.393176 0.000062 0.470396 0.467906 0.467923 0.000180 0.387708 0.425259 0.404388 0.000048 0.371441 0.415810 0.392196 0.000142 0.374790 0.419658 0.394156 0.000144 0.456469 0.451774 0.453849 0.000327 0.484323 0.484038 0.481997 0.000389 0.384195 0.421204 0.401444 0.000108 0.391220 0.429315 0.407333 0.000110 967.260000 976.750000 970.752000 447.917417 1093.600000 1071.430000 1080.828167 416.579948 7939.140000 7951.820000 7948.419833 849.555432
130 0.372752 0.417325 0.393109 0.000062 0.467978 0.467745 0.468053 0.000180 0.387036 0.424888 0.404351 0.000048 0.371775 0.415995 0.392028 0.000142 0.373729 0.418655 0.394191 0.000145 0.454818 0.452646 0.454041 0.000326 0.481139 0.482845 0.482065 0.000390 0.384232 0.421493 0.401330 0.000107 0.389840 0.428284 0.407372 0.000110 969.280000 977.860000 970.781100 444.805156 1091.750000 1072.230000 1081.331633 422.991943 7938.970000 7949.910000 7947.887267 852.846550
131 0.372630 0.416705 0.392963 0.000062 0.470662 0.466241 0.468022 0.000177 0.387335 0.424136 0.404222 0.000047 0.371739 0.415108 0.391877 0.000141 0.373521 0.418302 0.394049 0.000143 0.458224 0.452146 0.454025 0.000321 0.483101 0.480336 0.482018 0.000389 0.384712 0.420664 0.401200 0.000106 0.389958 0.427607 0.407244 0.000108 967.990000 978.330000 970.733300 440.568491 1091.630000 1067.630000 1081.632033 421.970784 7940.380000 7954.040000 7947.634667 851.983345
132 0.372828 0.417521 0.392799 0.000063 0.469581 0.466008 0.467981 0.000178 0.387341 0.424794 0.404076 0.000048 0.371698 0.418064 0.391688 0.000142 0.373958 0.416978 0.393910 0.000141 0.455380 0.450205 0.453912 0.000330 0.483781 0.481812 0.482050 0.000385 0.384251 0.422885 0.401021 0.000106 0.390432 0.426703 0.407131 0.000108 966.510000 973.390000 970.792400 436.062636 1091.780000 1070.180000 1081.950367 432.130989 7941.710000 7956.430000 7947.257233 855.828116
133 0.372191 0.417015 0.392729 0.000064 0.472048 0.465177 0.468009 0.000178 0.387170 0.424239 0.404021 0.000049 0.370204 0.416599 0.391506 0.000146 0.374177 0.417431 0.393952 0.000145 0.457761 0.451443 0.454055 0.000322 0.486336 0.478911 0.481964 0.000389 0.383338 0.421825 0.400888 0.000109 0.391001 0.426653 0.407154 0.000110 966.790000 973.170000 970.717200 425.432762 1092.540000 1069.980000 1082.438833 434.609243 7940.670000 7956.850000 7946.843967 839.272728
134 0.372149 0.417278 0.392520 0.000064 0.468608 0.468958 0.468007 0.000177 0.386618 0.425030 0.403843 0.000049 0.370167 0.414776 0.391329 0.000144 0.374131 0.419780 0.393711 0.000145 0.454452 0.452605 0.454050 0.000322 0.482765 0.485310 0.481965 0.000386 0.382809 0.420451 0.400737 0.000108 0.390427 0.429609 0.406949 0.000110 966.470000 978.630000 970.823600 429.477964 1092.600000 1067.290000 1082.855867 436.881706 7940.930000 7954.080000 7946.320533 831.289852
135 0.371755 0.416665 0.392347 0.000063 0.468843 0.465460 0.468129 0.000181 0.386318 0.423984 0.403714 0.000048 0.369393 0.413972 0.391009 0.000143 0.374117 0.419358 0.393684 0.000146 0.455122 0.452252 0.454231 0.000326 0.482564 0.478668 0.482026 0.000393 0.382252 0.419714 0.400493 0.000108 0.390384 0.428255 0.406935 0.000109 964.820000 975.580000 970.617400 422.486854 1091.930000 1072.010000 1083.415667 439.576988 7943.250000 7952.410000 7945.966933 816.201957
136 0.372071 0.416708 0.392215 0.000063 0.466652 0.463834 0.468134 0.000178 0.386258 0.423777 0.403603 0.000048 0.370067 0.415684 0.390951 0.000143 0.374076 0.417731 0.393479 0.000143 0.452217 0.452820 0.454144 0.000327 0.481087 0.474848 0.482125 0.000383 0.382389 0.421254 0.400430 0.000108 0.390128 0.426299 0.406776 0.000107 964.870000 977.100000 970.673933 416.360915 1094.740000 1070.420000 1083.721567 443.920202 7940.390000 7952.480000 7945.604500 806.493346
137 0.371601 0.416722 0.392063 0.000063 0.470576 0.467211 0.468304 0.000174 0.386448 0.424295 0.403499 0.000048 0.370316 0.414632 0.390734 0.000141 0.372887 0.418813 0.393392 0.000142 0.456995 0.451875 0.454226 0.000325 0.484157 0.482548 0.482381 0.000377 0.383318 0.420218 0.400258 0.000106 0.389577 0.428373 0.406740 0.000107 965.790000 974.210000 970.629767 413.969066 1094.910000 1073.130000 1084.232767 454.494882 7939.300000 7952.660000 7945.137467 798.206421
138 0.371319 0.416373 0.391907 0.000063 0.469845 0.466134 0.468236 0.000177 0.386098 0.423837 0.403356 0.000048 0.369451 0.414370 0.390552 0.000142 0.373187 0.418375 0.393261 0.000145 0.457415 0.452621 0.454338 0.000327 0.482276 0.479648 0.482133 0.000382 0.382646 0.420108 0.400120 0.000107 0.389550 0.427566 0.406592 0.000109 965.900000 976.240000 970.524000 405.049558 1091.940000 1071.420000 1084.548367 456.539567 7942.160000 7952.340000 7944.927633 772.210456
139 0.371491 0.416485 0.391812 0.000064 0.470049 0.465906 0.468332 0.000174 0.386275 0.423898 0.403290 0.000048 0.369904 0.415320 0.390474 0.000142 0.373078 0.417649 0.393151 0.000145 0.454371 0.449817 0.454323 0.000325 0.485727 0.481996 0.482341 0.000373 0.382574 0.420495 0.400051 0.000107 0.389976 0.427301 0.406529 0.000110 963.490000 976.600000 970.401067 398.322665 1092.200000 1068.170000 1084.829200 456.356922 7944.310000 7955.230000 7944.769733 756.574597
140 0.371324 0.416153 0.391603 0.000063 0.472952 0.468384 0.468314 0.000176 0.386568 0.423987 0.403109 0.000048 0.369442 0.414211 0.390131 0.000141 0.373207 0.418094 0.393075 0.000144 0.457959 0.455017 0.454326 0.000326 0.487944 0.481751 0.482302 0.000379 0.382719 0.420332 0.399760 0.000107 0.390418 0.427643 0.406459 0.000109 965.520000 976.050000 970.115967 398.716568 1094.330000 1070.830000 1085.360467 456.780060 7940.150000 7953.120000 7944.523567 757.688915
141 0.371566 0.416065 0.391487 0.000064 0.470158 0.462567 0.468185 0.000177 0.386355 0.423040 0.402991 0.000048 0.370649 0.412724 0.389987 0.000141 0.372484 0.419406 0.392987 0.000145 0.455442 0.448090 0.454207 0.000330 0.484875 0.477044 0.482163 0.000378 0.383368 0.418029 0.399620 0.000106 0.389343 0.428051 0.406363 0.000110 966.180000 978.410000 970.096533 397.047980 1096.170000 1072.340000 1085.751733 452.108892 7937.650000 7949.250000 7944.151733 750.927503
142 0.371064 0.415701 0.391393 0.000064 0.469628 0.465290 0.468108 0.000175 0.385849 0.423140 0.402900 0.000049 0.369715 0.412491 0.389969 0.000141 0.372414 0.418911 0.392817 0.000147 0.455725 0.448720 0.454095 0.000333 0.483532 0.481861 0.482121 0.000374 0.382616 0.417926 0.399588 0.000107 0.389081 0.428353 0.406213 0.000112 965.190000 976.640000 970.012000 401.247201 1094.270000 1074.400000 1086.110300 446.975944 7940.540000 7948.960000 7943.877700 750.214350
143 0.370773 0.416092 0.391274 0.000064 0.467326 0.466074 0.468246 0.000176 0.385256 0.423589 0.402820 0.000050 0.370307 0.414861 0.389918 0.000141 0.371240 0.417322 0.392629 0.000149 0.454797 0.448825 0.454136 0.000337 0.479856 0.483324 0.482356 0.000366 0.382980 0.419956 0.399551 0.000107 0.387532 0.427222 0.406088 0.000114 966.030000 977.770000 969.869067 399.594747 1092.420000 1071.950000 1086.296200 450.876919 7941.550000 7950.280000 7943.834733 741.216363
144 0.370541 0.415267 0.391046 0.000065 0.468402 0.463210 0.468165 0.000175 0.385220 0.422458 0.402614 0.000049 0.370144 0.414792 0.389792 0.000142 0.370939 0.415742 0.392299 0.000150 0.453610 0.450371 0.453969 0.000330 0.483195 0.476049 0.482362 0.000374 0.382664 0.420129 0.399419 0.000107 0.387777 0.424788 0.405808 0.000115 965.530000 974.840000 969.540300 396.340277 1092.130000 1071.970000 1086.730533 453.341639 7942.340000 7953.190000 7943.729167 722.616870
145 0.370352 0.415231 0.390884 0.000065 0.471241 0.466767 0.468061 0.000177 0.385485 0.422961 0.402461 0.000050 0.369621 0.412105 0.389622 0.000143 0.371082 0.418357 0.392147 0.000148 0.458839 0.453947 0.453780 0.000329 0.483643 0.479586 0.482341 0.000376 0.383004 0.418381 0.399246 0.000108 0.387966 0.427541 0.405676 0.000113 968.050000 979.980000 969.569133 396.126830 1096.460000 1076.340000 1086.933367 447.749786 7935.490000 7943.680000 7943.497500 717.819838
146 0.370635 0.414858 0.390796 0.000064 0.469452 0.464979 0.467994 0.000180 0.385458 0.422376 0.402376 0.000049 0.370369 0.414366 0.389723 0.000144 0.370902 0.415349 0.391869 0.000147 0.453512 0.449218 0.453919 0.000327 0.485393 0.480741 0.482069 0.000387 0.382841 0.419594 0.399353 0.000109 0.388075 0.425158 0.405399 0.000112 967.860000 979.230000 969.630533 391.981071 1096.960000 1077.340000 1087.169867 448.898509 7935.180000 7943.430000 7943.199600 704.487949
147 0.369979 0.415674 0.390515 0.000066 0.469413 0.464865 0.467786 0.000180 0.384894 0.423053 0.402106 0.000051 0.369294 0.413502 0.389347 0.000148 0.370664 0.417845 0.391683 0.000149 0.454393 0.452481 0.453731 0.000333 0.484433 0.477249 0.481840 0.000387 0.382059 0.419349 0.399005 0.000111 0.387729 0.426756 0.405206 0.000115 966.380000 975.440000 969.611633 391.932975 1092.600000 1073.440000 1087.524600 443.535533 7941.020000 7951.120000 7942.863767 702.353814
148 0.369786 0.415181 0.390300 0.000065 0.469377 0.466339 0.467980 0.000178 0.384724 0.422855 0.401952 0.000049 0.369418 0.412249 0.389128 0.000146 0.370153 0.418112 0.391473 0.000148 0.455055 0.452410 0.453891 0.000328 0.483699 0.480269 0.482069 0.000390 0.382264 0.418273 0.398843 0.000110 0.387185 0.427436 0.405062 0.000114 965.140000 976.830000 969.917933 390.431609 1094.630000 1074.210000 1087.769500 438.781898 7940.230000 7948.960000 7942.312567 694.883561
149 0.369372 0.414740 0.390076 0.000065 0.470072 0.467199 0.467939 0.000176 0.384477 0.422609 0.401756 0.000049 0.369303 0.412781 0.388889 0.000145 0.369441 0.416700 0.391264 0.000149 0.458568 0.452517 0.453915 0.000320 0.481577 0.481882 0.481963 0.000390 0.382693 0.418741 0.398643 0.000108 0.386262 0.426477 0.404869 0.000115 965.860000 976.770000 969.741133 393.338491 1094.860000 1076.630000 1088.038867 441.139196 7939.280000 7946.600000 7942.220000 700.511688
150 0.369282 0.415034 0.389961 0.000065 0.468902 0.466674 0.467850 0.000176 0.384225 0.422780 0.401645 0.000050 0.367759 0.411451 0.388770 0.000144 0.370806 0.418617 0.391152 0.000150 0.455231 0.452365 0.453825 0.000320 0.482573 0.480983 0.481875 0.000390 0.380880 0.417588 0.398529 0.000109 0.387571 0.427972 0.404760 0.000115 965.990000 980.860000 969.920267 394.174318 1090.060000 1077.030000 1087.954033 443.287995 7943.950000 7942.110000 7942.125700 702.465616
151 0.369619 0.415154 0.389918 0.000064 0.471346 0.464689 0.467943 0.000177 0.384878 0.422585 0.401622 0.000049 0.369337 0.413306 0.388734 0.000145 0.369900 0.417003 0.391102 0.000148 0.456944 0.452994 0.453920 0.000325 0.485747 0.476383 0.481965 0.000391 0.382478 0.419259 0.398512 0.000109 0.387277 0.425910 0.404731 0.000113 966.890000 975.590000 970.191300 394.782658 1091.340000 1073.290000 1088.029300 440.226516 7941.770000 7951.120000 7941.779400 702.331699
152 0.369214 0.414442 0.389821 0.000065 0.469002 0.466304 0.467950 0.000175 0.384182 0.422221 0.401540 0.000050 0.367858 0.411291 0.388705 0.000144 0.370571 0.417593 0.390937 0.000149 0.453900 0.453587 0.454092 0.000325 0.484105 0.479022 0.481808 0.000381 0.380764 0.417635 0.398513 0.000109 0.387601 0.426807 0.404567 0.000113 970.860000 974.260000 970.306567 396.158890 1094.110000 1074.770000 1088.002300 432.913198 7935.030000 7950.970000 7941.691133 687.991467
153 0.368985 0.414327 0.389615 0.000065 0.469423 0.464914 0.468140 0.000172 0.384051 0.421915 0.401394 0.000049 0.368535 0.413444 0.388427 0.000145 0.369436 0.415210 0.390803 0.000149 0.458134 0.452168 0.454211 0.000316 0.480711 0.477659 0.482069 0.000379 0.381975 0.419252 0.398295 0.000108 0.386127 0.424577 0.404493 0.000113 968.360000 976.490000 970.262800 398.934640 1092.530000 1079.650000 1088.155333 432.531719 7939.110000 7943.860000 7941.581867 695.062989
154 0.368763 0.414104 0.389509 0.000065 0.470804 0.470262 0.468117 0.000171 0.384069 0.422528 0.401301 0.000050 0.368293 0.411897 0.388288 0.000145 0.369233 0.416311 0.390731 0.000147 0.456194 0.455765 0.454214 0.000313 0.485413 0.484758 0.482020 0.000385 0.381478 0.418477 0.398177 0.000109 0.386660 0.426578 0.404424 0.000112 965.990000 977.720000 970.105100 399.037105 1093.090000 1078.160000 1087.688467 438.065358 7940.920000 7944.120000 7942.206433 695.567232
155 0.368969 0.414181 0.389321 0.000066 0.470298 0.465376 0.468086 0.000170 0.384168 0.421860 0.401135 0.000050 0.367966 0.411638 0.388083 0.000146 0.369972 0.416724 0.390558 0.000145 0.455360 0.450927 0.454092 0.000309 0.485235 0.479824 0.482079 0.000384 0.381075 0.417532 0.397985 0.000109 0.387262 0.426189 0.404286 0.000110 964.710000 975.620000 970.012933 409.540427 1094.400000 1077.120000 1087.606267 432.819047 7940.890000 7947.260000 7942.380800 703.302485
156 0.368566 0.414068 0.389185 0.000066 0.469947 0.466116 0.468114 0.000170 0.383773 0.421876 0.401024 0.000050 0.366917 0.412725 0.387981 0.000148 0.370215 0.415412 0.390388 0.000145 0.456253 0.452721 0.454339 0.000310 0.483641 0.479510 0.481889 0.000381 0.380318 0.418724 0.397935 0.000110 0.387229 0.425027 0.404113 0.000110 965.670000 976.010000 969.887967 407.059508 1090.790000 1082.970000 1087.452533 427.696643 7943.540000 7941.020000 7942.659500 696.626499
157 0.367910 0.414005 0.389043 0.000066 0.470664 0.464884 0.468287 0.000169 0.383323 0.421637 0.400930 0.000050 0.366677 0.411781 0.387802 0.000149 0.369142 0.416229 0.390285 0.000143 0.455954 0.450556 0.454428 0.000310 0.485374 0.479212 0.482147 0.000380 0.380069 0.417598 0.397796 0.000111 0.386577 0.425676 0.404064 0.000109 967.020000 980.260000 969.853333 413.024413 1093.790000 1079.180000 1087.367767 422.427712 7939.190000 7940.560000 7942.778900 692.434063
158 0.368060 0.413764 0.388786 0.000066 0.469057 0.466199 0.468291 0.000167 0.383210 0.421630 0.400712 0.000050 0.366558 0.412318 0.387448 0.000147 0.369562 0.415211 0.390124 0.000143 0.455808 0.450335 0.454450 0.000304 0.482305 0.482063 0.482131 0.000379 0.379946 0.418020 0.397498 0.000109 0.386474 0.425239 0.403925 0.000109 967.220000 976.330000 969.784867 407.407338 1093.030000 1079.580000 1087.377533 416.775199 7939.750000 7944.090000 7942.837600 679.021710
159 0.367755 0.413489 0.388690 0.000066 0.471127 0.467175 0.468448 0.000166 0.383260 0.421542 0.400654 0.000050 0.366948 0.412902 0.387326 0.000146 0.368561 0.414076 0.390055 0.000144 0.457756 0.453241 0.454499 0.000302 0.484497 0.481109 0.482398 0.000377 0.380570 0.418953 0.397402 0.000108 0.385951 0.424131 0.403906 0.000110 966.760000 977.380000 969.936900 419.371524 1095.870000 1075.910000 1087.277733 422.357263 7937.370000 7946.710000 7942.785367 687.489366
160 0.367641 0.413420 0.388477 0.000067 0.471487 0.468025 0.468428 0.000165 0.383218 0.421611 0.400470 0.000050 0.365553 0.410979 0.387077 0.000149 0.369729 0.415862 0.389877 0.000145 0.458056 0.452564 0.454576 0.000302 0.484918 0.483486 0.482279 0.000371 0.379428 0.417216 0.397202 0.000110 0.387007 0.426005 0.403738 0.000111 965.780000 977.810000 969.827800 414.098961 1095.750000 1076.010000 1087.133900 428.508204 7938.470000 7946.180000 7943.038300 693.963400
161 0.367384 0.413710 0.388370 0.000067 0.470812 0.468248 0.468469 0.000164 0.382898 0.421891 0.400385 0.000051 0.365089 0.413127 0.386962 0.000149 0.369679 0.414294 0.389778 0.000148 0.455736 0.452449 0.454683 0.000298 0.485888 0.484046 0.482255 0.000376 0.378686 0.419025 0.397120 0.000110 0.387110 0.424757 0.403650 0.000113 962.550000 974.470000 969.766733 410.979527 1096.390000 1076.140000 1087.222667 437.970577 7941.060000 7949.390000 7943.010600 702.080917
162 0.367197 0.414158 0.388255 0.000068 0.471465 0.466454 0.468603 0.000161 0.382837 0.422002 0.400307 0.000052 0.365779 0.412537 0.386871 0.000151 0.368614 0.415778 0.389639 0.000149 0.456673 0.453314 0.454924 0.000287 0.486257 0.479595 0.482281 0.000373 0.379413 0.418653 0.397079 0.000112 0.386260 0.425351 0.403535 0.000114 962.540000 972.180000 969.824200 403.835511 1096.680000 1078.970000 1087.245300 437.460514 7940.780000 7948.850000 7942.930500 695.238941
163 0.367435 0.413275 0.388021 0.000067 0.472043 0.467543 0.468702 0.000163 0.383126 0.421416 0.400123 0.000051 0.365768 0.411816 0.386669 0.000150 0.369102 0.414735 0.389373 0.000149 0.457124 0.454093 0.455035 0.000295 0.486962 0.480992 0.482370 0.000367 0.379471 0.418158 0.396924 0.000111 0.386781 0.424674 0.403322 0.000114 962.870000 977.370000 969.742367 404.700304 1094.890000 1076.530000 1087.359133 430.552388 7942.240000 7946.100000 7942.898500 696.479618
164 0.367403 0.413087 0.387792 0.000068 0.472442 0.465576 0.468631 0.000165 0.383158 0.420961 0.399918 0.000051 0.365418 0.410466 0.386428 0.000149 0.369387 0.415709 0.389157 0.000151 0.457953 0.453019 0.454921 0.000294 0.486930 0.478134 0.482342 0.000370 0.379299 0.416849 0.396702 0.000110 0.387018 0.425072 0.403134 0.000115 966.360000 976.510000 969.452867 405.523015 1096.520000 1074.090000 1087.550767 429.823192 7937.120000 7949.400000 7942.996367 692.314914
165 0.367180 0.412845 0.387681 0.000068 0.470347 0.464480 0.468670 0.000162 0.382655 0.420590 0.399830 0.000051 0.365473 0.412176 0.386370 0.000149 0.368887 0.413514 0.388993 0.000151 0.456244 0.449896 0.455121 0.000293 0.484450 0.479063 0.482219 0.000369 0.379089 0.417834 0.396682 0.000111 0.386222 0.423346 0.402977 0.000114 964.210000 972.240000 969.328133 405.457560 1097.770000 1077.590000 1087.661600 426.063928 7938.020000 7950.170000 7943.010267 701.860992
166 0.366820 0.413045 0.387510 0.000068 0.470142 0.466453 0.468800 0.000165 0.382318 0.421057 0.399704 0.000051 0.364950 0.411065 0.386243 0.000150 0.368690 0.415026 0.388778 0.000149 0.454486 0.450988 0.455065 0.000300 0.485798 0.481917 0.482535 0.000362 0.378380 0.417054 0.396566 0.000112 0.386256 0.425059 0.402841 0.000113 963.060000 974.470000 969.078200 409.561779 1093.420000 1076.780000 1087.932800 424.730360 7943.520000 7948.750000 7942.989000 706.374246
167 0.366722 0.413008 0.387287 0.000067 0.470430 0.467749 0.468785 0.000167 0.382279 0.421219 0.399512 0.000051 0.365356 0.410383 0.385973 0.000148 0.368089 0.415634 0.388601 0.000152 0.456439 0.453360 0.454968 0.000305 0.484421 0.482138 0.482602 0.000369 0.379018 0.416829 0.396322 0.000110 0.385539 0.425609 0.402701 0.000115 963.380000 975.420000 968.935500 402.687412 1096.490000 1078.130000 1088.044700 424.493928 7940.130000 7946.450000 7943.019800 709.468259
168 0.366441 0.412196 0.387161 0.000067 0.471133 0.466822 0.468762 0.000163 0.382145 0.420390 0.399401 0.000050 0.365751 0.409790 0.385858 0.000148 0.367130 0.414602 0.388463 0.000151 0.458044 0.453251 0.454899 0.000298 0.484222 0.480392 0.482626 0.000357 0.379595 0.416309 0.396214 0.000110 0.384694 0.424470 0.402588 0.000114 961.580000 972.210000 968.673800 398.069345 1096.990000 1078.170000 1088.271767 425.488385 7941.430000 7949.620000 7943.054433 709.513529
169 0.366588 0.412482 0.386927 0.000066 0.468291 0.466771 0.468817 0.000164 0.381843 0.420625 0.399211 0.000049 0.365917 0.412011 0.385635 0.000146 0.367258 0.412954 0.388219 0.000149 0.454995 0.453325 0.454885 0.000299 0.481588 0.480216 0.482750 0.000358 0.379279 0.418208 0.396023 0.000108 0.384407 0.423043 0.402399 0.000113 962.280000 974.620000 968.482033 399.881884 1097.580000 1078.600000 1088.394667 425.622179 7940.140000 7946.780000 7943.123300 708.816776
170 0.366186 0.412686 0.386751 0.000066 0.471979 0.467605 0.468856 0.000164 0.382055 0.420924 0.399067 0.000050 0.365898 0.411207 0.385490 0.000146 0.366473 0.414165 0.388012 0.000150 0.457135 0.453878 0.454874 0.000301 0.486824 0.481331 0.482838 0.000356 0.379584 0.417608 0.395898 0.000109 0.384526 0.424240 0.402236 0.000113 962.740000 977.230000 968.206700 393.186590 1095.830000 1075.020000 1088.529233 423.817296 7941.430000 7947.750000 7943.264067 706.332252
171 0.365795 0.412236 0.386650 0.000067 0.470821 0.467464 0.469020 0.000162 0.381549 0.420520 0.399005 0.000050 0.364921 0.409771 0.385324 0.000147 0.366670 0.414700 0.387976 0.000149 0.456722 0.454160 0.454860 0.000301 0.484921 0.480767 0.483179 0.000350 0.378691 0.416429 0.395754 0.000109 0.384407 0.424610 0.402256 0.000112 961.850000 976.130000 967.982467 388.364777 1096.920000 1080.370000 1088.569067 424.737398 7941.230000 7943.500000 7943.448467 711.893847
172 0.365954 0.411980 0.386635 0.000067 0.470266 0.465894 0.468907 0.000165 0.381601 0.420068 0.398975 0.000050 0.365187 0.411509 0.385252 0.000148 0.366721 0.412452 0.388018 0.000147 0.455813 0.451849 0.454760 0.000310 0.484718 0.479941 0.483053 0.000351 0.378781 0.417560 0.395678 0.000110 0.384421 0.422575 0.402273 0.000111 964.480000 972.330000 968.011167 389.745516 1097.430000 1080.970000 1088.658400 431.194572 7938.090000 7946.700000 7943.330433 719.185957
173 0.365508 0.411270 0.386526 0.000067 0.472395 0.464844 0.468898 0.000166 0.381541 0.419306 0.398882 0.000051 0.365174 0.409378 0.385128 0.000146 0.365842 0.413163 0.387923 0.000148 0.460154 0.450102 0.454829 0.000310 0.484635 0.479585 0.482967 0.000354 0.379421 0.415487 0.395583 0.000109 0.383661 0.423126 0.402180 0.000112 963.020000 973.050000 967.701733 391.978268 1096.380000 1080.030000 1088.638367 440.176747 7940.600000 7946.920000 7943.659900 727.546469
174 0.365534 0.411290 0.386351 0.000067 0.470571 0.468879 0.468927 0.000163 0.381290 0.419929 0.398737 0.000051 0.364002 0.410021 0.384962 0.000148 0.367067 0.412559 0.387739 0.000147 0.455860 0.455804 0.454631 0.000307 0.485282 0.481954 0.483222 0.000351 0.377780 0.416888 0.395413 0.000111 0.384800 0.422969 0.402062 0.000111 963.000000 970.710000 967.341700 394.700979 1097.450000 1080.350000 1088.810133 447.223622 7939.550000 7948.940000 7943.848167 741.220027
175 0.365490 0.410795 0.386069 0.000066 0.470554 0.465702 0.468859 0.000163 0.381250 0.419031 0.398488 0.000050 0.365370 0.409966 0.384631 0.000147 0.365610 0.411623 0.387507 0.000146 0.455616 0.453097 0.454536 0.000312 0.485492 0.478308 0.483181 0.000347 0.378907 0.416436 0.395117 0.000110 0.383593 0.421626 0.401858 0.000111 961.010000 974.020000 967.092067 394.470791 1095.870000 1076.550000 1088.906200 456.928590 7943.120000 7949.430000 7944.001733 752.892508
176 0.365704 0.411173 0.385996 0.000068 0.470842 0.466161 0.468771 0.000164 0.381475 0.419421 0.398413 0.000051 0.364748 0.410177 0.384573 0.000145 0.366660 0.412168 0.387420 0.000148 0.456315 0.451511 0.454562 0.000307 0.485369 0.480811 0.482979 0.000353 0.378483 0.416377 0.395071 0.000108 0.384466 0.422465 0.401754 0.000112 957.210000 972.050000 966.937633 397.152947 1096.730000 1079.560000 1088.621833 464.381378 7946.060000 7948.390000 7944.440533 766.220413
177 0.365228 0.411151 0.385857 0.000067 0.472644 0.465687 0.468904 0.000164 0.381340 0.419331 0.398314 0.000050 0.364121 0.411612 0.384358 0.000145 0.366335 0.410690 0.387356 0.000146 0.457646 0.451557 0.454637 0.000308 0.487643 0.479817 0.483172 0.000354 0.378150 0.417604 0.394899 0.000108 0.384531 0.421059 0.401728 0.000110 960.440000 974.030000 966.863733 397.132182 1097.250000 1081.470000 1088.770667 473.745228 7942.310000 7944.500000 7944.365600 786.328865
178 0.365352 0.410894 0.385694 0.000067 0.470839 0.467057 0.468975 0.000164 0.381175 0.419319 0.398186 0.000050 0.364245 0.409365 0.384169 0.000145 0.366458 0.412423 0.387219 0.000148 0.456468 0.453000 0.454840 0.000302 0.485210 0.481115 0.483111 0.000359 0.378079 0.415910 0.394769 0.000108 0.384271 0.422727 0.401603 0.000112 962.440000 973.640000 966.771233 398.775469 1097.700000 1074.910000 1088.814300 477.977134 7939.860000 7951.450000 7944.414467 800.104466
179 0.364665 0.410324 0.385637 0.000066 0.470813 0.464823 0.468917 0.000164 0.380587 0.418499 0.398129 0.000050 0.363285 0.407083 0.384055 0.000145 0.366045 0.413565 0.387219 0.000151 0.456675 0.452075 0.454767 0.000303 0.484952 0.477572 0.483066 0.000357 0.377293 0.413832 0.394661 0.000107 0.383881 0.423166 0.401596 0.000113 963.610000 972.700000 966.407400 395.990778 1098.010000 1081.630000 1088.972633 477.510132 7938.380000 7945.670000 7944.619967 796.853834
180 0.365024 0.409943 0.385509 0.000066 0.471875 0.468604 0.468929 0.000169 0.381051 0.418742 0.398022 0.000049 0.361816 0.407352 0.383995 0.000145 0.368232 0.412534 0.387023 0.000149 0.456092 0.453882 0.454741 0.000309 0.487657 0.483325 0.483118 0.000365 0.375957 0.414331 0.394607 0.000108 0.386146 0.423152 0.401437 0.000112 961.810000 971.920000 966.196633 403.509629 1096.780000 1079.940000 1089.198233 469.164212 7941.410000 7948.140000 7944.605133 804.007864
181 0.365127 0.411016 0.385453 0.000066 0.470353 0.465004 0.468663 0.000166 0.380911 0.419114 0.397934 0.000050 0.364009 0.410361 0.383902 0.000148 0.366246 0.411671 0.387004 0.000149 0.455469 0.451022 0.454497 0.000302 0.485237 0.478987 0.482829 0.000369 0.377728 0.416461 0.394491 0.000110 0.384094 0.421768 0.401378 0.000112 960.010000 968.660000 966.277133 408.123869 1096.800000 1080.130000 1089.243567 467.262146 7943.190000 7951.210000 7944.479300 809.908680
182 0.364666 0.410621 0.385392 0.000067 0.472619 0.464298 0.468940 0.000166 0.380859 0.418672 0.397924 0.000050 0.363171 0.409207 0.383756 0.000149 0.366161 0.412034 0.387028 0.000149 0.458135 0.452013 0.454844 0.000299 0.487103 0.476582 0.483037 0.000364 0.377415 0.415628 0.394419 0.000111 0.384302 0.421717 0.401429 0.000112 962.770000 970.520000 966.190300 412.590869 1095.410000 1076.540000 1089.534667 472.931511 7941.820000 7952.940000 7944.275033 821.829362
183 0.364973 0.410931 0.385279 0.000066 0.471240 0.465103 0.468673 0.000166 0.380913 0.419057 0.397788 0.000050 0.364912 0.407615 0.383616 0.000148 0.365032 0.414247 0.386942 0.000149 0.457528 0.452372 0.454580 0.000302 0.484952 0.477834 0.482766 0.000364 0.378805 0.414329 0.394261 0.000111 0.383020 0.423785 0.401316 0.000112 963.500000 974.780000 965.873767 422.458416 1096.620000 1077.990000 1089.519500 463.913157 7939.880000 7947.230000 7944.606733 824.699246
184 0.364574 0.410344 0.385195 0.000066 0.470193 0.465497 0.468737 0.000163 0.380417 0.418617 0.397726 0.000050 0.363684 0.408773 0.383463 0.000147 0.365465 0.411914 0.386926 0.000149 0.457902 0.452396 0.454693 0.000306 0.482483 0.478599 0.482780 0.000356 0.377816 0.415317 0.394148 0.000110 0.383018 0.421917 0.401304 0.000112 963.520000 972.810000 965.613867 427.597340 1094.060000 1077.430000 1089.680533 469.012986 7942.420000 7949.760000 7944.705600 840.706621
185 0.364463 0.410636 0.385107 0.000067 0.470140 0.462078 0.468768 0.000166 0.380314 0.418353 0.397656 0.000050 0.363462 0.410176 0.383312 0.000149 0.365463 0.411096 0.386901 0.000151 0.454659 0.449105 0.454672 0.000309 0.485620 0.475051 0.482864 0.000356 0.377141 0.416016 0.394016 0.000111 0.383487 0.420690 0.401296 0.000113 963.050000 971.170000 965.600900 429.707925 1097.020000 1076.200000 1089.685433 460.079037 7939.930000 7952.630000 7944.713667 832.409298
186 0.364157 0.411046 0.385011 0.000066 0.469679 0.464521 0.468754 0.000167 0.379985 0.419067 0.397572 0.000050 0.363275 0.409940 0.383273 0.000149 0.365038 0.412152 0.386749 0.000151 0.454778 0.449861 0.454645 0.000305 0.484580 0.479180 0.482862 0.000364 0.377001 0.415928 0.393979 0.000111 0.382970 0.422206 0.401166 0.000114 962.010000 973.720000 965.545000 430.131316 1099.090000 1081.890000 1090.012200 453.680579 7938.900000 7944.390000 7944.442800 841.078866
187 0.364226 0.410612 0.384968 0.000066 0.471432 0.466431 0.468722 0.000166 0.380307 0.418985 0.397531 0.000050 0.363989 0.409007 0.383264 0.000147 0.364463 0.412217 0.386672 0.000153 0.457224 0.453880 0.454700 0.000314 0.485640 0.478983 0.482743 0.000358 0.377974 0.415738 0.393980 0.000110 0.382639 0.422232 0.401083 0.000115 963.860000 973.060000 965.400033 431.383049 1097.220000 1080.170000 1089.825333 451.523816 7938.920000 7946.770000 7944.774633 847.929717
188 0.364035 0.410103 0.384755 0.000067 0.471398 0.464105 0.468823 0.000165 0.380139 0.418203 0.397365 0.000050 0.363126 0.408187 0.383042 0.000148 0.364943 0.412018 0.386469 0.000154 0.455202 0.452654 0.454774 0.000312 0.487593 0.475557 0.482872 0.000353 0.376937 0.414857 0.393802 0.000110 0.383341 0.421549 0.400929 0.000115 958.860000 969.750000 965.448367 438.629696 1095.040000 1076.150000 1089.939567 452.275504 7946.100000 7954.100000 7944.612067 865.487244
189 0.364300 0.409442 0.384597 0.000066 0.471251 0.465574 0.468887 0.000163 0.380343 0.417861 0.397240 0.000050 0.363920 0.407272 0.382968 0.000145 0.364680 0.411611 0.386225 0.000153 0.456463 0.452211 0.454917 0.000305 0.486038 0.478936 0.482858 0.000346 0.377802 0.414013 0.393760 0.000109 0.382884 0.421710 0.400720 0.000115 959.770000 969.280000 965.442533 440.953269 1097.010000 1078.450000 1089.790267 452.896954 7943.220000 7952.270000 7944.767200 871.896285
190 0.363886 0.410029 0.384567 0.000067 0.472008 0.463610 0.468904 0.000162 0.380104 0.418066 0.397217 0.000050 0.364065 0.408061 0.383014 0.000146 0.363707 0.411997 0.386119 0.000154 0.457065 0.450283 0.454885 0.000304 0.486951 0.476937 0.482924 0.000354 0.378015 0.414394 0.393795 0.000109 0.382193 0.421738 0.400640 0.000116 959.850000 969.390000 965.288400 450.007521 1097.720000 1077.680000 1089.724633 450.114476 7942.430000 7952.930000 7944.986967 874.910688
191 0.363817 0.410341 0.384499 0.000068 0.469157 0.465251 0.468971 0.000163 0.379618 0.418578 0.397170 0.000051 0.362959 0.407084 0.383099 0.000146 0.364676 0.413599 0.385899 0.000157 0.454555 0.451921 0.455003 0.000304 0.483759 0.478582 0.482938 0.000356 0.376698 0.413809 0.393884 0.000109 0.382538 0.423346 0.400455 0.000118 960.060000 974.730000 965.111900 464.913022 1093.910000 1078.170000 1089.614633 454.781047 7946.030000 7947.100000 7945.273467 894.906633
192 0.363645 0.410091 0.384399 0.000068 0.470997 0.466991 0.468971 0.000158 0.379748 0.418626 0.397085 0.000051 0.362523 0.407815 0.383001 0.000144 0.364767 0.412368 0.385798 0.000155 0.456288 0.453413 0.455026 0.000293 0.485706 0.480569 0.482915 0.000352 0.376588 0.414654 0.393804 0.000108 0.382908 0.422598 0.400366 0.000117 959.530000 973.890000 964.855367 470.315202 1098.380000 1079.760000 1089.727400 456.226779 7942.090000 7946.350000 7945.417233 903.340483
193 0.363546 0.409862 0.384356 0.000068 0.471187 0.466612 0.469122 0.000157 0.379692 0.418375 0.397070 0.000051 0.362571 0.409080 0.382996 0.000145 0.364520 0.410644 0.385716 0.000155 0.456603 0.451718 0.455280 0.000290 0.485770 0.481507 0.482964 0.000354 0.376676 0.415476 0.393838 0.000108 0.382708 0.421273 0.400303 0.000116 959.300000 974.730000 964.516767 470.517298 1097.630000 1082.840000 1089.885033 460.379948 7943.070000 7942.430000 7945.598200 904.689287
194 0.363211 0.409771 0.384168 0.000068 0.470533 0.463465 0.468980 0.000161 0.379310 0.417826 0.396889 0.000051 0.361588 0.408290 0.382892 0.000148 0.364834 0.411253 0.385443 0.000156 0.457288 0.448201 0.455104 0.000290 0.483778 0.478729 0.482857 0.000359 0.375943 0.414277 0.393724 0.000111 0.382676 0.421375 0.400055 0.000117 958.980000 969.130000 964.264800 472.508931 1099.350000 1076.570000 1090.304433 457.137713 7941.670000 7954.300000 7945.430767 899.096380
195 0.363848 0.409482 0.384131 0.000066 0.472693 0.464135 0.469169 0.000159 0.380175 0.417680 0.396886 0.000049 0.363977 0.407451 0.382841 0.000146 0.363720 0.411513 0.385420 0.000156 0.457980 0.448977 0.455269 0.000294 0.487407 0.479293 0.483068 0.000347 0.378077 0.413680 0.393705 0.000109 0.382273 0.421680 0.400067 0.000116 960.730000 971.850000 964.236733 478.442903 1098.080000 1082.210000 1090.152433 459.766636 7941.190000 7945.940000 7945.610833 906.066438
196 0.363463 0.409738 0.384096 0.000066 0.470822 0.466367 0.469144 0.000159 0.379567 0.418232 0.396853 0.000049 0.362476 0.406147 0.382798 0.000145 0.364451 0.413328 0.385394 0.000154 0.456637 0.450545 0.455199 0.000293 0.485006 0.482188 0.483088 0.000348 0.376600 0.412807 0.393658 0.000108 0.382534 0.423657 0.400048 0.000116 959.390000 972.750000 964.366433 474.862005 1097.660000 1077.970000 1089.883767 462.157219 7942.950000 7949.280000 7945.749800 892.033583
197 0.363486 0.409056 0.384091 0.000066 0.472100 0.466005 0.469127 0.000158 0.379778 0.417599 0.396846 0.000049 0.362230 0.407192 0.382782 0.000146 0.364742 0.410921 0.385399 0.000153 0.456324 0.454568 0.455191 0.000292 0.487877 0.477442 0.483064 0.000345 0.376344 0.414298 0.393644 0.000109 0.383212 0.420899 0.400048 0.000114 956.440000 975.240000 964.099967 469.867065 1099.940000 1082.430000 1089.687733 455.077334 7943.620000 7942.330000 7946.212300 875.587938
198 0.363547 0.409611 0.384054 0.000066 0.471500 0.465807 0.469223 0.000159 0.379740 0.418040 0.396829 0.000049 0.362810 0.407808 0.382712 0.000147 0.364284 0.411413 0.385395 0.000152 0.457152 0.454251 0.455327 0.000294 0.485848 0.477364 0.483119 0.000351 0.376961 0.414775 0.393605 0.000110 0.382518 0.421306 0.400053 0.000114 960.130000 972.770000 963.788067 473.999945 1095.880000 1078.840000 1089.732400 460.738311 7943.990000 7948.390000 7946.479533 891.771219
199 0.362903 0.409412 0.383913 0.000066 0.471079 0.468434 0.469194 0.000158 0.379130 0.418265 0.396705 0.000050 0.362922 0.406489 0.382533 0.000149 0.362884 0.412335 0.385293 0.000154 0.457198 0.456675 0.455228 0.000285 0.484960 0.480194 0.483161 0.000354 0.377064 0.414016 0.393437 0.000111 0.381196 0.422514 0.399973 0.000116 958.280000 973.020000 963.658867 465.640719 1098.510000 1078.280000 1089.657700 466.302355 7943.210000 7948.700000 7946.683433 893.292379
200 0.363242 0.408941 0.383835 0.000066 0.470919 0.466580 0.469286 0.000156 0.379393 0.417587 0.396653 0.000049 0.362474 0.406521 0.382443 0.000150 0.364009 0.411360 0.385227 0.000152 0.455372 0.454838 0.455398 0.000284 0.486467 0.478323 0.483173 0.000348 0.376409 0.413768 0.393387 0.000112 0.382378 0.421405 0.399919 0.000114 958.000000 970.180000 963.324833 454.782385 1094.640000 1073.740000 1089.817300 472.432872 7947.360000 7956.080000 7946.857867 880.847593
201 0.363002 0.408557 0.383822 0.000067 0.471949 0.463568 0.469321 0.000158 0.379344 0.416808 0.396646 0.000050 0.362148 0.406672 0.382373 0.000152 0.363855 0.410442 0.385270 0.000152 0.458697 0.450440 0.455330 0.000289 0.485201 0.476695 0.483312 0.000346 0.376631 0.413237 0.393317 0.000114 0.382057 0.420380 0.399976 0.000114 958.860000 968.790000 962.974900 443.848961 1099.790000 1077.190000 1089.880067 473.894038 7941.350000 7954.020000 7947.145033 864.991144
202 0.362604 0.408167 0.383757 0.000067 0.471673 0.467999 0.469389 0.000157 0.378964 0.417142 0.396602 0.000050 0.360382 0.406257 0.382143 0.000152 0.364825 0.410077 0.385371 0.000152 0.457818 0.454725 0.455337 0.000293 0.485529 0.481272 0.483441 0.000342 0.374998 0.413527 0.393122 0.000114 0.382931 0.420756 0.400081 0.000115 960.530000 968.800000 962.820267 436.766729 1100.130000 1081.630000 1089.984967 469.209094 7939.340000 7949.570000 7947.194767 849.368543
203 0.362473 0.408275 0.383689 0.000067 0.470164 0.464716 0.469305 0.000158 0.378626 0.416741 0.396531 0.000050 0.360599 0.405861 0.381979 0.000152 0.364346 0.410688 0.385399 0.000153 0.453936 0.451769 0.455171 0.000293 0.486391 0.477664 0.483439 0.000344 0.374599 0.412747 0.392958 0.000114 0.382653 0.420735 0.400105 0.000115 957.130000 968.890000 962.585533 431.598755 1098.700000 1081.730000 1090.023133 476.040077 7944.170000 7949.380000 7947.391333 837.348522
204 0.362627 0.408827 0.383609 0.000068 0.470809 0.467225 0.469537 0.000156 0.378855 0.417586 0.396498 0.000051 0.361487 0.408450 0.381883 0.000154 0.363768 0.409203 0.385335 0.000156 0.456417 0.452203 0.455417 0.000297 0.485202 0.482248 0.483657 0.000342 0.375727 0.415013 0.392913 0.000115 0.381983 0.420160 0.400083 0.000117 958.450000 970.910000 962.396267 427.858531 1100.990000 1080.640000 1089.992167 483.393812 7940.560000 7948.450000 7947.611567 836.487657
205 0.362588 0.409201 0.383469 0.000068 0.470332 0.465966 0.469473 0.000157 0.378749 0.417716 0.396370 0.000051 0.362404 0.405790 0.381784 0.000153 0.362771 0.412612 0.385154 0.000156 0.455882 0.451798 0.455261 0.000298 0.484782 0.480134 0.483685 0.000338 0.376426 0.412691 0.392806 0.000115 0.381073 0.422740 0.399933 0.000116 957.230000 967.100000 962.388733 432.701936 1097.340000 1078.270000 1090.019533 492.325924 7945.430000 7954.630000 7947.591733 850.784234
206 0.362352 0.408373 0.383298 0.000067 0.471161 0.467222 0.469477 0.000153 0.378673 0.417200 0.396225 0.000051 0.360421 0.407687 0.381543 0.000153 0.364283 0.409060 0.385053 0.000155 0.457237 0.453860 0.455210 0.000290 0.485084 0.480584 0.483744 0.000336 0.374943 0.414613 0.392593 0.000115 0.382404 0.419788 0.399856 0.000116 958.670000 966.910000 962.438733 438.272551 1098.530000 1080.660000 1090.307067 499.304823 7942.800000 7952.430000 7947.254200 857.365885
207 0.362387 0.407761 0.383224 0.000067 0.469706 0.463499 0.469429 0.000154 0.378485 0.416122 0.396155 0.000051 0.359903 0.406880 0.381559 0.000156 0.364872 0.408643 0.384889 0.000155 0.454679 0.445988 0.454942 0.000297 0.484734 0.481009 0.483915 0.000327 0.374119 0.412746 0.392567 0.000116 0.382851 0.419498 0.399743 0.000115 959.370000 966.250000 962.173500 433.545276 1096.910000 1082.030000 1090.342000 502.419279 7943.720000 7951.720000 7947.484500 852.398571
208 0.362356 0.408811 0.383019 0.000067 0.470098 0.464160 0.469411 0.000153 0.378517 0.417114 0.395978 0.000051 0.360395 0.406456 0.381183 0.000153 0.364318 0.411167 0.384855 0.000156 0.455921 0.449442 0.454865 0.000299 0.484275 0.478878 0.483957 0.000323 0.374724 0.412904 0.392235 0.000115 0.382311 0.421323 0.399720 0.000117 960.320000 969.690000 962.202900 437.245837 1099.240000 1079.210000 1090.461900 517.989966 7940.440000 7951.100000 7947.335200 862.960407
209 0.362556 0.408540 0.382998 0.000067 0.471072 0.465850 0.469215 0.000156 0.378833 0.417136 0.395930 0.000050 0.360505 0.404753 0.381125 0.000150 0.364607 0.412326 0.384870 0.000155 0.457387 0.450876 0.454781 0.000305 0.484758 0.480824 0.483649 0.000330 0.375037 0.411672 0.392173 0.000112 0.382629 0.422601 0.399687 0.000116 958.210000 972.550000 962.179000 429.659819 1100.030000 1078.180000 1090.646400 519.756993 7941.760000 7949.270000 7947.174600 854.930377
210 0.362115 0.408497 0.382984 0.000068 0.469968 0.465900 0.469216 0.000156 0.378293 0.417107 0.395919 0.000051 0.360375 0.406896 0.381097 0.000151 0.363854 0.410098 0.384870 0.000154 0.455267 0.450201 0.454718 0.000303 0.484669 0.481598 0.483715 0.000340 0.374609 0.413391 0.392140 0.000113 0.381976 0.420823 0.399697 0.000115 959.700000 968.820000 962.228800 424.818206 1099.270000 1079.150000 1090.725967 518.449548 7941.030000 7952.030000 7947.045233 855.219848
211 0.362231 0.408471 0.382873 0.000066 0.470341 0.465456 0.469149 0.000159 0.378447 0.417018 0.395814 0.000050 0.361571 0.406009 0.380939 0.000150 0.362891 0.410932 0.384806 0.000151 0.456986 0.452338 0.454617 0.000307 0.483696 0.478573 0.483680 0.000342 0.375883 0.412958 0.391991 0.000113 0.381011 0.421078 0.399637 0.000113 958.100000 970.670000 962.223600 414.108258 1099.700000 1073.070000 1090.814100 520.647346 7942.200000 7956.260000 7946.962300 847.042194
212 0.362472 0.408412 0.382898 0.000067 0.472025 0.467629 0.469091 0.000156 0.378905 0.417294 0.395827 0.000051 0.360439 0.404979 0.380961 0.000151 0.364504 0.411845 0.384836 0.000155 0.457494 0.452207 0.454587 0.000304 0.486556 0.483050 0.483595 0.000337 0.374997 0.412063 0.392005 0.000113 0.382812 0.422526 0.399650 0.000116 959.510000 969.620000 962.180967 409.305231 1098.790000 1079.550000 1091.155400 520.331624 7941.700000 7950.830000 7946.663633 851.035156
213 0.361991 0.407699 0.382816 0.000067 0.469917 0.466458 0.468868 0.000160 0.378180 0.416513 0.395724 0.000051 0.358675 0.404821 0.380893 0.000151 0.365307 0.410577 0.384738 0.000153 0.454320 0.454129 0.454378 0.000313 0.485513 0.478786 0.483358 0.000340 0.373022 0.412217 0.391916 0.000112 0.383338 0.420809 0.399531 0.000115 959.910000 968.620000 962.249200 407.728624 1099.310000 1078.920000 1091.443033 523.479164 7940.780000 7952.460000 7946.307767 845.251560
214 0.362005 0.408068 0.382666 0.000068 0.471139 0.467696 0.469037 0.000160 0.378375 0.417012 0.395622 0.000051 0.360139 0.408201 0.380754 0.000151 0.363871 0.407935 0.384579 0.000151 0.455417 0.451528 0.454594 0.000309 0.486860 0.483864 0.483480 0.000341 0.374431 0.414700 0.391830 0.000113 0.382319 0.419324 0.399414 0.000113 959.880000 967.720000 962.162400 403.639642 1102.740000 1078.180000 1091.593100 520.048397 7937.380000 7954.100000 7946.244500 849.668457
215 0.361430 0.407942 0.382623 0.000068 0.471009 0.466101 0.468989 0.000160 0.377867 0.416666 0.395578 0.000051 0.359312 0.404956 0.380559 0.000153 0.363548 0.410927 0.384688 0.000153 0.456381 0.451658 0.454584 0.000310 0.485636 0.480544 0.483395 0.000343 0.373872 0.411962 0.391663 0.000113 0.381861 0.421369 0.399494 0.000115 958.680000 972.690000 962.414433 406.525486 1101.160000 1076.620000 1091.933533 523.703271 7940.160000 7950.690000 7945.652033 857.462002
216 0.361951 0.407966 0.382524 0.000068 0.470080 0.466958 0.469076 0.000161 0.378170 0.416815 0.395507 0.000052 0.358519 0.405497 0.380369 0.000153 0.365382 0.410435 0.384679 0.000152 0.456007 0.449965 0.454602 0.000314 0.484154 0.483950 0.483550 0.000345 0.373143 0.412167 0.391504 0.000115 0.383198 0.421462 0.399510 0.000114 962.260000 970.460000 962.167333 403.386856 1097.230000 1079.580000 1092.262467 524.471267 7940.510000 7949.960000 7945.570200 858.525731
217 0.361685 0.407685 0.382386 0.000068 0.469983 0.466759 0.468918 0.000164 0.377930 0.416546 0.395365 0.000051 0.360025 0.404799 0.380131 0.000151 0.363345 0.410570 0.384640 0.000152 0.454115 0.452003 0.454465 0.000314 0.485851 0.481516 0.483370 0.000345 0.374138 0.411880 0.391281 0.000113 0.381721 0.421212 0.399450 0.000113 961.260000 969.930000 961.931100 398.799332 1099.340000 1079.440000 1092.347867 514.270468 7939.400000 7950.630000 7945.721033 835.256894
218 0.361624 0.407705 0.382263 0.000068 0.469979 0.464913 0.468858 0.000166 0.377877 0.416286 0.395252 0.000051 0.359869 0.404420 0.380031 0.000150 0.363378 0.410989 0.384495 0.000153 0.454224 0.452828 0.454308 0.000324 0.485734 0.476998 0.483408 0.000343 0.374022 0.411681 0.391173 0.000112 0.381732 0.420891 0.399332 0.000114 960.370000 964.930000 961.762467 393.805592 1099.730000 1085.200000 1092.445233 498.148604 7939.900000 7949.870000 7945.792300 821.344255
219 0.361705 0.407560 0.382168 0.000068 0.470481 0.466354 0.468908 0.000165 0.378021 0.416379 0.395179 0.000051 0.360483 0.404680 0.379937 0.000150 0.362926 0.410440 0.384400 0.000154 0.454899 0.451596 0.454367 0.000325 0.486063 0.481113 0.483449 0.000338 0.374646 0.411717 0.391102 0.000113 0.381397 0.421041 0.399257 0.000115 960.390000 968.980000 961.741933 386.099372 1101.120000 1085.050000 1092.487967 494.074128 7938.490000 7945.970000 7945.770100 807.602968
220 0.361112 0.407209 0.382130 0.000067 0.471199 0.466428 0.468880 0.000167 0.377625 0.416092 0.395142 0.000051 0.359284 0.403764 0.379915 0.000150 0.362940 0.410653 0.384344 0.000153 0.456334 0.452398 0.454155 0.000334 0.486064 0.480458 0.483605 0.000337 0.373841 0.411059 0.391051 0.000112 0.381408 0.421124 0.399234 0.000114 960.570000 967.470000 961.787333 380.843001 1097.630000 1081.030000 1092.473433 490.680538 7941.800000 7951.500000 7945.739233 795.091421
221 0.361256 0.407522 0.381973 0.000067 0.472751 0.467257 0.468848 0.000166 0.377981 0.416482 0.395004 0.000051 0.359718 0.405410 0.379768 0.000149 0.362795 0.409635 0.384177 0.000153 0.457848 0.455168 0.454092 0.000331 0.487654 0.479347 0.483605 0.000342 0.374437 0.412873 0.390917 0.000112 0.381524 0.420092 0.399091 0.000114 958.250000 968.880000 961.747200 378.589128 1101.160000 1081.210000 1092.524667 489.506948 7940.590000 7949.910000 7945.728133 787.626496
222 0.360920 0.407345 0.381903 0.000068 0.471034 0.467091 0.468755 0.000167 0.377437 0.416307 0.394930 0.000051 0.359387 0.404661 0.379677 0.000148 0.362453 0.410030 0.384128 0.000156 0.454784 0.452336 0.453890 0.000335 0.487284 0.481846 0.483621 0.000340 0.373696 0.411812 0.390809 0.000111 0.381178 0.420802 0.399052 0.000115 959.420000 973.050000 961.718067 377.707358 1098.690000 1086.030000 1092.454633 481.365417 7941.890000 7940.920000 7945.827300 779.632625
223 0.360954 0.407080 0.381789 0.000068 0.469961 0.464940 0.468805 0.000168 0.377305 0.415759 0.394842 0.000051 0.359492 0.406019 0.379679 0.000147 0.362417 0.408142 0.383899 0.000159 0.455622 0.452905 0.453912 0.000336 0.484300 0.476976 0.483698 0.000339 0.373911 0.413052 0.390814 0.000110 0.380700 0.418467 0.398869 0.000117 960.230000 965.800000 961.878800 379.309451 1103.700000 1083.380000 1092.247767 483.979035 7936.070000 7950.820000 7945.873433 778.033836
224 0.361226 0.407403 0.381636 0.000067 0.470334 0.465795 0.469032 0.000164 0.377592 0.416162 0.394745 0.000050 0.359765 0.405182 0.379596 0.000146 0.362687 0.409624 0.383676 0.000157 0.454159 0.452087 0.454136 0.000322 0.486509 0.479504 0.483929 0.000344 0.373924 0.412217 0.390777 0.000109 0.381261 0.420106 0.398714 0.000116 957.410000 967.300000 961.999167 381.599117 1097.830000 1085.730000 1092.367800 475.272269 7944.760000 7946.970000 7945.633033 770.862373
225 0.360806 0.407408 0.381623 0.000069 0.470178 0.467653 0.469052 0.000164 0.377212 0.416445 0.394738 0.000052 0.360170 0.405670 0.379582 0.000148 0.361442 0.409147 0.383665 0.000159 0.455096 0.455998 0.454150 0.000319 0.485260 0.479308 0.483954 0.000337 0.374409 0.413219 0.390768 0.000111 0.380015 0.419671 0.398708 0.000117 958.780000 965.520000 962.089933 381.482971 1102.770000 1077.040000 1092.449933 471.932044 7938.450000 7957.440000 7945.460133 762.137835
226 0.360955 0.406949 0.381511 0.000068 0.472413 0.468987 0.469056 0.000162 0.377674 0.416255 0.394643 0.000051 0.359535 0.403096 0.379605 0.000146 0.362376 0.410802 0.383417 0.000158 0.458639 0.455961 0.454124 0.000318 0.486188 0.482014 0.483989 0.000336 0.374400 0.411026 0.390783 0.000109 0.380947 0.421484 0.398503 0.000116 957.360000 967.820000 962.080200 382.830986 1099.190000 1079.290000 1092.407700 466.783391 7943.450000 7952.890000 7945.512100 756.422376
227 0.360308 0.407248 0.381366 0.000068 0.472691 0.463072 0.469314 0.000160 0.377166 0.415621 0.394558 0.000051 0.358379 0.402798 0.379499 0.000148 0.362237 0.411698 0.383234 0.000157 0.458389 0.447318 0.454495 0.000318 0.486994 0.478826 0.484133 0.000324 0.373381 0.409476 0.390748 0.000110 0.380951 0.421767 0.398369 0.000116 961.060000 967.820000 962.028033 392.141691 1100.060000 1078.870000 1092.306367 466.306926 7938.880000 7953.310000 7945.665600 757.933512
228 0.360903 0.406839 0.381286 0.000068 0.469418 0.465337 0.469246 0.000157 0.377181 0.415614 0.394480 0.000051 0.359342 0.404535 0.379536 0.000146 0.362465 0.409143 0.383036 0.000154 0.454250 0.448215 0.454409 0.000313 0.484586 0.482459 0.484084 0.000322 0.373578 0.411087 0.390767 0.000110 0.380783 0.420141 0.398194 0.000114 958.640000 969.810000 962.003667 395.414342 1099.700000 1082.080000 1092.239267 459.365716 7941.660000 7948.110000 7945.757067 752.864262
229 0.360817 0.406117 0.381171 0.000066 0.470315 0.467728 0.469302 0.000157 0.377241 0.415359 0.394391 0.000050 0.358868 0.403296 0.379443 0.000146 0.362766 0.408938 0.382899 0.000153 0.455159 0.451968 0.454388 0.000312 0.485471 0.483488 0.484216 0.000326 0.373312 0.410597 0.390685 0.000110 0.381171 0.420120 0.398097 0.000114 957.470000 970.210000 961.898633 392.686694 1101.430000 1080.660000 1092.398367 465.079634 7941.100000 7949.130000 7945.703000 771.562281
230 0.360967 0.406805 0.381084 0.000066 0.471953 0.465255 0.469189 0.000160 0.377615 0.415573 0.394300 0.000050 0.358901 0.405255 0.379320 0.000146 0.363032 0.408355 0.382849 0.000151 0.456153 0.450436 0.454417 0.000314 0.487752 0.480075 0.483961 0.000331 0.373489 0.412032 0.390584 0.000109 0.381740 0.419113 0.398016 0.000113 956.040000 969.820000 961.933133 394.830680 1100.740000 1079.890000 1092.569167 469.587019 7943.220000 7950.290000 7945.497700 773.409147
231 0.360626 0.406682 0.381039 0.000067 0.471075 0.465873 0.469190 0.000160 0.377193 0.415561 0.394262 0.000051 0.361262 0.403644 0.379371 0.000145 0.359990 0.409721 0.382707 0.000152 0.456174 0.453394 0.454339 0.000312 0.485977 0.478352 0.484041 0.000339 0.375499 0.411107 0.390616 0.000109 0.378888 0.420015 0.397907 0.000114 955.870000 969.500000 961.820167 400.548476 1100.760000 1082.760000 1092.582867 467.694986 7943.370000 7947.740000 7945.596967 765.101289
232 0.360494 0.407212 0.381072 0.000067 0.470846 0.464053 0.468979 0.000159 0.377047 0.415738 0.394258 0.000050 0.359882 0.404119 0.379310 0.000145 0.361106 0.410306 0.382835 0.000154 0.455369 0.449838 0.454271 0.000313 0.486324 0.478268 0.483687 0.000334 0.374205 0.410977 0.390554 0.000109 0.379889 0.420500 0.397963 0.000115 956.670000 964.900000 961.828200 398.266612 1102.920000 1082.910000 1092.628100 460.829208 7940.410000 7952.190000 7945.543700 748.833859
233 0.360425 0.406522 0.381065 0.000067 0.470838 0.467895 0.469142 0.000160 0.376987 0.415728 0.394277 0.000050 0.359211 0.404288 0.379403 0.000147 0.361639 0.408755 0.382727 0.000151 0.457524 0.454123 0.454368 0.000311 0.484151 0.481668 0.483916 0.000333 0.373958 0.411763 0.390648 0.000110 0.380016 0.419692 0.397906 0.000113 957.950000 969.230000 961.723300 394.165365 1098.550000 1081.640000 1092.564933 453.317157 7943.500000 7949.130000 7945.711767 744.447833
234 0.360418 0.406628 0.381004 0.000068 0.468258 0.467251 0.469039 0.000160 0.376594 0.415722 0.394209 0.000051 0.359381 0.403891 0.379325 0.000148 0.361454 0.409365 0.382682 0.000153 0.452945 0.451154 0.454190 0.000311 0.483572 0.483348 0.483888 0.000331 0.373416 0.410981 0.390555 0.000111 0.379772 0.420463 0.397863 0.000115 958.560000 967.330000 961.742267 396.165042 1102.000000 1082.100000 1092.747200 450.530448 7939.440000 7950.570000 7945.510533 747.224585
235 0.360138 0.406232 0.380947 0.000067 0.470308 0.467604 0.468956 0.000160 0.376663 0.415438 0.394148 0.000051 0.360590 0.403485 0.379308 0.000147 0.359686 0.408979 0.382585 0.000152 0.454993 0.451071 0.454022 0.000307 0.485623 0.484137 0.483891 0.000337 0.374751 0.410623 0.390515 0.000110 0.378576 0.420253 0.397781 0.000115 960.040000 967.010000 961.903467 398.362293 1103.820000 1083.830000 1092.726767 450.797642 7936.140000 7949.160000 7945.369767 737.409240
236 0.359774 0.406592 0.380817 0.000068 0.471397 0.467883 0.468963 0.000158 0.376517 0.415786 0.394039 0.000051 0.358463 0.405882 0.379210 0.000150 0.361084 0.407302 0.382425 0.000155 0.453859 0.451099 0.454282 0.000301 0.488935 0.484668 0.483645 0.000337 0.372772 0.412664 0.390471 0.000112 0.380262 0.418907 0.397608 0.000117 959.960000 969.620000 961.803533 396.412075 1102.770000 1074.710000 1092.622667 447.911233 7937.270000 7955.670000 7945.573800 732.727898
237 0.360023 0.406249 0.380740 0.000068 0.470598 0.467113 0.468874 0.000160 0.376609 0.415378 0.393960 0.000051 0.358375 0.404643 0.379082 0.000150 0.361671 0.407854 0.382398 0.000154 0.456987 0.452124 0.454239 0.000304 0.484208 0.482102 0.483509 0.000338 0.373167 0.411765 0.390355 0.000112 0.380051 0.418991 0.397564 0.000116 959.000000 970.480000 961.955700 390.928442 1102.000000 1080.820000 1092.607467 454.878492 7939.000000 7948.700000 7945.436833 737.332634
238 0.359965 0.405624 0.380734 0.000067 0.469638 0.467444 0.468773 0.000164 0.376416 0.414897 0.393940 0.000051 0.360325 0.402645 0.379149 0.000150 0.359605 0.408603 0.382320 0.000154 0.455476 0.452177 0.454211 0.000312 0.483800 0.482710 0.483335 0.000344 0.374598 0.410075 0.390408 0.000112 0.378234 0.419719 0.397472 0.000116 960.710000 970.060000 961.984467 390.835558 1101.530000 1081.850000 1092.333300 446.072469 7937.760000 7948.090000 7945.682233 732.471317
239 0.359801 0.406027 0.380697 0.000067 0.470310 0.467479 0.468638 0.000163 0.376378 0.415245 0.393888 0.000051 0.357656 0.404529 0.379131 0.000151 0.361946 0.407526 0.382264 0.000157 0.455472 0.450688 0.454185 0.000312 0.485147 0.484269 0.483091 0.000344 0.372329 0.411453 0.390389 0.000113 0.380426 0.419037 0.397388 0.000118 961.040000 969.350000 962.047433 393.593517 1099.840000 1082.080000 1092.573367 451.190973 7939.120000 7948.570000 7945.379200 736.814617
240 0.359477 0.405689 0.380588 0.000067 0.470755 0.466387 0.468614 0.000166 0.376169 0.414794 0.393792 0.000051 0.359840 0.403350 0.379074 0.000150 0.359115 0.408028 0.382102 0.000157 0.454808 0.452440 0.454270 0.000313 0.486703 0.480334 0.482958 0.000359 0.374085 0.410714 0.390353 0.000113 0.378253 0.418873 0.397230 0.000119 960.440000 966.360000 962.270567 391.496832 1103.820000 1078.070000 1092.641000 446.837467 7935.740000 7955.570000 7945.088433 726.473737
241 0.359637 0.406458 0.380500 0.000069 0.469427 0.465933 0.468545 0.000166 0.376106 0.415379 0.393707 0.000052 0.358953 0.405339 0.378921 0.000151 0.360321 0.407577 0.382079 0.000159 0.456822 0.450242 0.454254 0.000314 0.482032 0.481623 0.482837 0.000352 0.373633 0.412074 0.390221 0.000113 0.378578 0.418684 0.397193 0.000120 958.900000 968.460000 962.255367 396.609357 1101.090000 1081.900000 1092.779700 449.776850 7940.010000 7949.640000 7944.964933 722.433272
242 0.359613 0.405983 0.380356 0.000068 0.469734 0.468608 0.468538 0.000164 0.376131 0.415377 0.393584 0.000052 0.358579 0.404681 0.378863 0.000151 0.360647 0.407285 0.381849 0.000157 0.456570 0.453356 0.454196 0.000309 0.482898 0.483861 0.482880 0.000354 0.373277 0.411982 0.390163 0.000113 0.378985 0.418771 0.397004 0.000119 960.650000 968.930000 962.540333 396.475449 1102.790000 1083.650000 1092.964967 448.266564 7936.560000 7947.420000 7944.494700 722.967584
243 0.359626 0.406165 0.380269 0.000068 0.468102 0.467362 0.468632 0.000163 0.375897 0.415344 0.393523 0.000052 0.358364 0.404213 0.378751 0.000150 0.360889 0.408117 0.381787 0.000159 0.454014 0.451841 0.454286 0.000315 0.482189 0.482884 0.482978 0.000350 0.372711 0.411357 0.390081 0.000112 0.379084 0.419332 0.396965 0.000120 960.190000 970.260000 962.708767 389.291000 1103.110000 1084.330000 1093.257767 443.080177 7936.700000 7945.410000 7944.033467 719.487426
244 0.359573 0.406424 0.380238 0.000069 0.468609 0.466365 0.468611 0.000163 0.375928 0.415415 0.393494 0.000052 0.358711 0.403969 0.378779 0.000152 0.360435 0.408878 0.381696 0.000157 0.454732 0.452054 0.454290 0.000313 0.482487 0.480677 0.482932 0.000347 0.373114 0.411182 0.390106 0.000114 0.378743 0.419648 0.396882 0.000118 960.720000 971.960000 962.851433 385.660319 1100.350000 1081.860000 1093.464900 437.811079 7938.930000 7946.180000 7943.683667 713.758245
245 0.358878 0.405487 0.380135 0.000069 0.468254 0.470670 0.468586 0.000166 0.375284 0.415265 0.393403 0.000052 0.358477 0.402972 0.378609 0.000152 0.359278 0.408002 0.381662 0.000159 0.453878 0.455227 0.454320 0.000313 0.482630 0.486112 0.482851 0.000355 0.372787 0.410811 0.389965 0.000114 0.377781 0.419718 0.396841 0.000120 956.940000 971.160000 962.959500 381.654893 1100.910000 1082.490000 1093.653333 433.112627 7942.150000 7946.350000 7943.387167 703.969823
246 0.359075 0.405684 0.379992 0.000069 0.467572 0.465813 0.468498 0.000165 0.375349 0.414703 0.393268 0.000052 0.357744 0.402752 0.378440 0.000153 0.360405 0.408615 0.381544 0.000159 0.455119 0.452458 0.454042 0.000315 0.480024 0.479168 0.482954 0.000352 0.372351 0.410208 0.389781 0.000114 0.378348 0.419198 0.396755 0.000120 958.320000 968.270000 962.699733 374.381204 1102.400000 1081.330000 1093.696000 433.094967 7939.280000 7950.400000 7943.604267 689.711195
247 0.359414 0.405624 0.379906 0.000069 0.470401 0.463576 0.468681 0.000164 0.376062 0.414316 0.393223 0.000052 0.358137 0.402326 0.378350 0.000152 0.360692 0.408922 0.381463 0.000161 0.456900 0.449697 0.454353 0.000306 0.483902 0.477455 0.483010 0.000353 0.372951 0.409431 0.389750 0.000114 0.379173 0.419202 0.396695 0.000122 958.920000 969.220000 962.653867 370.028304 1100.660000 1079.250000 1093.868233 437.310783 7940.420000 7951.530000 7943.477900 688.857699
248 0.359331 0.405486 0.379847 0.000069 0.467623 0.465632 0.468439 0.000162 0.375575 0.414508 0.393136 0.000052 0.357341 0.403363 0.378277 0.000153 0.361321 0.407608 0.381417 0.000159 0.452739 0.453020 0.454335 0.000297 0.482507 0.478244 0.482543 0.000353 0.371651 0.410812 0.389686 0.000115 0.379499 0.418204 0.396586 0.000120 958.980000 964.620000 962.671100 367.309863 1098.950000 1082.160000 1094.121633 438.198629 7942.070000 7953.220000 7943.207267 689.694731
249 0.358925 0.405782 0.379701 0.000069 0.471874 0.466726 0.468330 0.000163 0.375867 0.414924 0.392996 0.000052 0.357569 0.404034 0.378092 0.000153 0.360281 0.407531 0.381311 0.000160 0.457138 0.452451 0.454225 0.000302 0.486609 0.481001 0.482435 0.000351 0.372504 0.411297 0.389512 0.000115 0.379230 0.418551 0.396480 0.000120 957.760000 972.460000 962.464833 361.997372 1101.540000 1081.250000 1094.206533 437.612107 7940.700000 7946.290000 7943.328633 684.814662
250 0.359177 0.405038 0.379673 0.000068 0.472270 0.466926 0.468247 0.000167 0.376141 0.414322 0.392959 0.000051 0.357439 0.402212 0.378036 0.000151 0.360915 0.407865 0.381310 0.000158 0.457604 0.450595 0.454180 0.000310 0.486936 0.483258 0.482313 0.000355 0.372464 0.409469 0.389458 0.000114 0.379818 0.419174 0.396461 0.000119 959.520000 968.630000 962.283100 368.247411 1101.850000 1077.280000 1094.306133 438.408743 7938.630000 7954.090000 7943.410767 696.506604
251 0.359158 0.405825 0.379691 0.000067 0.470200 0.467560 0.468235 0.000167 0.375815 0.415086 0.392973 0.000051 0.357940 0.403444 0.378019 0.000150 0.360377 0.408206 0.381363 0.000159 0.458172 0.451684 0.454326 0.000299 0.482229 0.483437 0.482144 0.000366 0.372974 0.410680 0.389465 0.000113 0.378655 0.419491 0.396480 0.000120 959.640000 966.380000 962.303767 375.020043 1101.300000 1081.220000 1094.322600 440.774609 7939.060000 7952.400000 7943.373633 710.317164
252 0.359264 0.405435 0.379722 0.000067 0.471034 0.465068 0.468296 0.000166 0.376029 0.414380 0.393008 0.000050 0.358761 0.403665 0.378061 0.000152 0.359766 0.407206 0.381382 0.000160 0.457817 0.451041 0.454373 0.000302 0.484250 0.479096 0.482219 0.000367 0.373619 0.410772 0.389508 0.000114 0.378439 0.417989 0.396508 0.000120 959.770000 967.880000 962.387033 382.040364 1101.380000 1081.860000 1094.107133 442.419349 7938.850000 7950.260000 7943.505833 730.910113
253 0.359343 0.405513 0.379767 0.000067 0.472803 0.465054 0.468345 0.000165 0.376362 0.414444 0.393053 0.000050 0.357808 0.403251 0.378098 0.000152 0.360879 0.407776 0.381435 0.000161 0.457038 0.451588 0.454393 0.000300 0.488568 0.478519 0.482296 0.000365 0.372692 0.410501 0.389542 0.000114 0.380033 0.418388 0.396564 0.000120 957.850000 968.710000 962.354433 388.131905 1099.070000 1077.500000 1094.024267 445.151252 7943.080000 7953.790000 7943.621300 741.770012
254 0.359348 0.404846 0.379722 0.000066 0.471362 0.465170 0.468255 0.000166 0.376151 0.413895 0.393002 0.000050 0.357062 0.401731 0.378051 0.000150 0.361635 0.407961 0.381393 0.000162 0.458586 0.452821 0.454216 0.000304 0.484138 0.477520 0.482294 0.000362 0.372291 0.409395 0.389476 0.000113 0.380010 0.418395 0.396528 0.000121 958.810000 966.760000 962.440000 391.530206 1101.820000 1087.080000 1093.944133 452.275060 7939.370000 7946.160000 7943.615867 760.090659
255 0.359381 0.404780 0.379788 0.000066 0.470358 0.465624 0.468168 0.000169 0.376028 0.413907 0.393045 0.000050 0.357263 0.402682 0.378182 0.000151 0.361499 0.406879 0.381394 0.000161 0.454302 0.451499 0.454096 0.000313 0.486414 0.479750 0.482241 0.000365 0.371819 0.410004 0.389569 0.000114 0.380237 0.417809 0.396521 0.000121 956.330000 970.910000 962.215367 397.322856 1103.090000 1081.190000 1093.890433 463.790091 7940.580000 7947.900000 7943.894200 778.856160
256 0.359213 0.404721 0.379766 0.000066 0.468345 0.464861 0.468210 0.000170 0.375583 0.413742 0.393033 0.000050 0.357506 0.403581 0.378220 0.000152 0.360920 0.405861 0.381312 0.000161 0.451795 0.452992 0.454177 0.000315 0.484895 0.476730 0.482242 0.000370 0.371649 0.410993 0.389613 0.000115 0.379516 0.416491 0.396452 0.000121 961.570000 968.660000 961.972067 401.116653 1099.210000 1079.220000 1093.963333 468.091269 7939.220000 7952.120000 7944.064600 796.787613
257 0.359101 0.405138 0.379754 0.000067 0.470330 0.465101 0.468245 0.000172 0.375786 0.414133 0.393028 0.000051 0.358920 0.402950 0.378191 0.000153 0.359283 0.407327 0.381318 0.000163 0.452983 0.453885 0.454050 0.000316 0.487676 0.476316 0.482441 0.000372 0.373029 0.410590 0.389569 0.000115 0.378542 0.417675 0.396487 0.000121 959.390000 970.580000 962.065500 404.817211 1100.420000 1080.380000 1093.895133 469.365831 7940.190000 7949.040000 7944.039367 802.261317
258 0.359098 0.405909 0.379791 0.000067 0.469091 0.466361 0.468222 0.000172 0.375597 0.414976 0.393055 0.000051 0.358346 0.402954 0.378178 0.000153 0.359849 0.408863 0.381403 0.000161 0.453665 0.449967 0.453973 0.000323 0.484516 0.482754 0.482472 0.000368 0.372644 0.410006 0.389547 0.000115 0.378549 0.419947 0.396563 0.000121 959.030000 970.410000 962.123367 411.066386 1103.680000 1083.640000 1093.737500 475.317382 7937.290000 7945.950000 7944.139133 810.862933
259 0.358978 0.405396 0.379826 0.000068 0.470133 0.468058 0.468282 0.000171 0.375652 0.414795 0.393094 0.000051 0.358352 0.403088 0.378230 0.000157 0.359605 0.407703 0.381421 0.000161 0.456032 0.454060 0.454098 0.000320 0.484234 0.482056 0.482466 0.000368 0.373004 0.410734 0.389610 0.000118 0.378299 0.418856 0.396578 0.000120 957.310000 967.240000 962.020833 419.363386 1102.220000 1082.000000 1093.427967 474.802260 7940.470000 7950.760000 7944.551200 823.447838
260 0.358822 0.405297 0.379798 0.000067 0.472236 0.466727 0.468309 0.000173 0.375834 0.414512 0.393074 0.000051 0.358068 0.401839 0.378182 0.000156 0.359576 0.408756 0.381413 0.000160 0.457098 0.452030 0.454011 0.000325 0.487375 0.481425 0.482608 0.000371 0.372922 0.409367 0.389557 0.000117 0.378745 0.419656 0.396592 0.000120 960.930000 971.250000 962.001233 414.109815 1100.880000 1083.420000 1093.632000 478.897822 7938.190000 7945.330000 7944.366767 823.326494
261 0.358721 0.405460 0.379814 0.000069 0.469771 0.465813 0.468334 0.000174 0.375378 0.414513 0.393092 0.000051 0.357587 0.404182 0.378097 0.000157 0.359855 0.406739 0.381531 0.000161 0.454007 0.450800 0.454067 0.000322 0.485535 0.480826 0.482601 0.000372 0.372050 0.411175 0.389492 0.000118 0.378707 0.417852 0.396691 0.000120 957.100000 967.670000 962.158833 415.154597 1101.230000 1084.960000 1093.640200 479.716936 7941.670000 7947.370000 7944.200967 829.996879
262 0.358979 0.405233 0.379667 0.000069 0.468407 0.465394 0.468371 0.000172 0.375394 0.414257 0.392972 0.000052 0.358488 0.402814 0.377873 0.000157 0.359471 0.407651 0.381460 0.000162 0.453816 0.451163 0.454054 0.000318 0.482998 0.479625 0.482687 0.000372 0.372787 0.410067 0.389300 0.000117 0.378000 0.418447 0.396644 0.000121 959.220000 968.280000 962.143900 415.577374 1100.100000 1086.270000 1093.732967 481.575274 7940.680000 7945.450000 7944.123133 829.460223
263 0.358575 0.405691 0.379554 0.000069 0.469639 0.464701 0.468520 0.000169 0.375234 0.414543 0.392899 0.000051 0.357519 0.404264 0.377725 0.000156 0.359630 0.407119 0.381383 0.000161 0.455819 0.448803 0.454145 0.000316 0.483458 0.480598 0.482895 0.000364 0.372264 0.410945 0.389188 0.000116 0.378204 0.418141 0.396610 0.000120 955.120000 968.290000 962.155233 412.368233 1101.730000 1085.960000 1093.955267 489.671649 7943.150000 7945.750000 7943.889500 829.019329
264 0.358609 0.405801 0.379526 0.000069 0.469297 0.464035 0.468619 0.000169 0.375212 0.414536 0.392890 0.000052 0.358838 0.404067 0.377552 0.000157 0.358379 0.407534 0.381499 0.000163 0.455896 0.447968 0.454275 0.000313 0.482697 0.480102 0.482963 0.000362 0.373397 0.410652 0.389061 0.000117 0.377026 0.418419 0.396719 0.000122 954.580000 966.680000 962.493867 418.892746 1101.430000 1078.660000 1093.862533 492.725415 7943.990000 7954.660000 7943.643600 840.952261
265 0.358357 0.405399 0.379481 0.000069 0.470880 0.463904 0.468688 0.000166 0.375236 0.414175 0.392862 0.000052 0.357293 0.403910 0.377435 0.000156 0.359421 0.406889 0.381527 0.000164 0.456300 0.449799 0.454377 0.000300 0.485460 0.478010 0.482999 0.000362 0.372144 0.410793 0.388976 0.000117 0.378327 0.417557 0.396747 0.000122 956.110000 971.360000 962.431533 419.317144 1104.020000 1084.080000 1093.677900 484.972376 7939.870000 7944.560000 7943.890567 826.663575
266 0.358379 0.405324 0.379372 0.000068 0.470294 0.465538 0.468739 0.000165 0.375166 0.414356 0.392777 0.000051 0.356897 0.404773 0.377428 0.000158 0.359861 0.405875 0.381315 0.000161 0.455896 0.450843 0.454427 0.000296 0.484691 0.480232 0.483051 0.000362 0.371747 0.411683 0.388978 0.000118 0.378585 0.417029 0.396576 0.000121 958.060000 972.450000 962.280800 417.825132 1103.710000 1086.090000 1093.646567 490.774613 7938.230000 7941.460000 7944.072633 830.856216
267 0.358362 0.405009 0.379342 0.000069 0.472455 0.465978 0.468646 0.000167 0.375476 0.414155 0.392738 0.000052 0.357014 0.403224 0.377369 0.000156 0.359710 0.406795 0.381315 0.000162 0.455886 0.451645 0.454212 0.000305 0.489024 0.480310 0.483080 0.000357 0.371844 0.410487 0.388895 0.000117 0.379107 0.417822 0.396580 0.000121 956.270000 971.610000 962.097533 421.875712 1101.720000 1081.960000 1093.542133 491.076106 7942.010000 7946.430000 7944.360333 830.645925
268 0.358315 0.404818 0.379249 0.000069 0.471790 0.465614 0.468684 0.000166 0.375336 0.413938 0.392664 0.000052 0.357661 0.403285 0.377348 0.000155 0.358968 0.406352 0.381150 0.000161 0.455801 0.452387 0.454468 0.000304 0.487780 0.478840 0.482901 0.000365 0.372382 0.410650 0.388916 0.000116 0.378290 0.417225 0.396413 0.000120 953.410000 967.850000 961.823067 417.077119 1103.790000 1082.340000 1093.583900 481.002904 7942.800000 7949.810000 7944.593033 816.631702
269 0.357625 0.404734 0.379189 0.000069 0.472128 0.464699 0.468740 0.000165 0.374801 0.413728 0.392622 0.000052 0.356401 0.401941 0.377249 0.000155 0.358850 0.407526 0.381129 0.000162 0.458503 0.448873 0.454220 0.000302 0.485752 0.480526 0.483260 0.000363 0.371716 0.408981 0.388795 0.000116 0.377885 0.418476 0.396449 0.000121 956.700000 970.620000 961.608467 414.305735 1102.670000 1086.710000 1093.542167 478.010638 7940.630000 7942.670000 7944.849367 819.092629
270 0.358113 0.404258 0.379044 0.000069 0.470694 0.465850 0.468706 0.000164 0.375000 0.413497 0.392494 0.000051 0.357079 0.403356 0.377130 0.000155 0.359147 0.405160 0.380959 0.000160 0.455579 0.449440 0.454227 0.000302 0.485808 0.482259 0.483186 0.000358 0.371854 0.410268 0.388695 0.000116 0.378146 0.416725 0.396293 0.000120 956.650000 968.990000 961.418300 419.181285 1101.570000 1082.790000 1093.669767 475.557456 7941.780000 7948.220000 7944.911933 815.961020
271 0.358260 0.404792 0.378929 0.000069 0.469765 0.466103 0.468851 0.000163 0.374986 0.413988 0.392417 0.000052 0.355966 0.404065 0.377044 0.000154 0.360554 0.405519 0.380814 0.000161 0.454587 0.449462 0.454238 0.000302 0.484944 0.482744 0.483465 0.000353 0.370759 0.410874 0.388623 0.000115 0.379213 0.417103 0.396211 0.000120 954.200000 971.320000 961.008600 422.576668 1101.970000 1085.590000 1093.874433 470.429183 7943.830000 7943.090000 7945.116967 815.012523
272 0.358205 0.404264 0.378835 0.000068 0.471844 0.468104 0.468971 0.000163 0.375251 0.413840 0.392356 0.000051 0.357124 0.402225 0.376957 0.000153 0.359286 0.406302 0.380713 0.000161 0.458165 0.453947 0.454222 0.000307 0.485523 0.482261 0.483720 0.000347 0.372280 0.409984 0.388547 0.000114 0.378222 0.417696 0.396164 0.000119 956.530000 972.910000 960.837667 425.507202 1100.420000 1086.930000 1093.912867 470.152019 7943.050000 7940.160000 7945.249467 809.763481
273 0.358287 0.405551 0.378927 0.000067 0.472625 0.465596 0.468909 0.000164 0.375438 0.414558 0.392424 0.000050 0.356046 0.403844 0.376966 0.000155 0.360528 0.407258 0.380888 0.000161 0.459776 0.450610 0.454163 0.000313 0.485474 0.480582 0.483655 0.000348 0.371606 0.410859 0.388546 0.000115 0.379270 0.418257 0.396303 0.000119 955.410000 968.920000 960.743567 426.911027 1102.000000 1082.670000 1094.031067 465.204000 7942.590000 7948.410000 7945.225367 805.829817
274 0.358181 0.405469 0.378894 0.000067 0.468689 0.467404 0.468999 0.000162 0.374757 0.414759 0.392410 0.000050 0.357543 0.404588 0.377005 0.000155 0.358818 0.406350 0.380783 0.000159 0.453900 0.451951 0.454181 0.000307 0.483479 0.482857 0.483818 0.000342 0.371996 0.411693 0.388581 0.000115 0.377517 0.417826 0.396238 0.000118 954.590000 970.140000 960.471500 419.862752 1102.160000 1079.500000 1093.937233 467.886860 7943.250000 7950.360000 7945.591267 798.003826
275 0.358111 0.405075 0.378889 0.000067 0.472554 0.467059 0.469102 0.000164 0.375277 0.414372 0.392421 0.000050 0.356506 0.402231 0.376998 0.000155 0.359716 0.407918 0.380781 0.000157 0.459154 0.451380 0.454292 0.000308 0.485955 0.482738 0.483911 0.000346 0.371903 0.409603 0.388592 0.000115 0.378652 0.419141 0.396251 0.000116 954.720000 967.190000 960.432267 421.352016 1100.800000 1080.200000 1094.088067 456.738914 7944.480000 7952.610000 7945.479667 776.465435
276 0.358209 0.404477 0.378888 0.000067 0.471377 0.466915 0.469215 0.000161 0.375184 0.413843 0.392437 0.000050 0.356810 0.399703 0.376885 0.000154 0.359608 0.409251 0.380892 0.000159 0.454686 0.454198 0.454344 0.000301 0.488069 0.479631 0.484086 0.000344 0.371491 0.407877 0.388504 0.000114 0.378877 0.419808 0.396371 0.000117 955.500000 968.960000 960.330100 426.934777 1103.130000 1082.650000 1093.895700 459.654696 7941.370000 7948.390000 7945.774200 794.962916
277 0.357966 0.404766 0.378876 0.000067 0.471300 0.464900 0.469243 0.000160 0.374966 0.413787 0.392431 0.000051 0.355135 0.402216 0.376840 0.000154 0.360796 0.407316 0.380912 0.000158 0.454724 0.449952 0.454319 0.000303 0.487875 0.479848 0.484166 0.000337 0.370074 0.409377 0.388461 0.000115 0.379858 0.418196 0.396400 0.000118 955.740000 964.130000 960.047900 429.903833 1101.320000 1082.890000 1093.704500 460.054589 7942.940000 7952.980000 7946.247600 809.618452
278 0.358068 0.403777 0.378890 0.000066 0.470481 0.464169 0.469366 0.000159 0.374930 0.412836 0.392462 0.000050 0.356750 0.400702 0.376806 0.000153 0.359386 0.406853 0.380975 0.000159 0.455304 0.449824 0.454446 0.000302 0.485658 0.478513 0.484287 0.000337 0.371533 0.408070 0.388452 0.000114 0.378326 0.417602 0.396471 0.000118 955.840000 965.650000 960.083733 425.747246 1103.220000 1086.080000 1093.619333 455.397751 7940.940000 7948.270000 7946.296933 803.931476
279 0.357886 0.404089 0.378828 0.000068 0.472917 0.465182 0.469306 0.000161 0.375141 0.413253 0.392400 0.000051 0.355881 0.402703 0.376763 0.000155 0.359891 0.405475 0.380893 0.000161 0.457932 0.449414 0.454355 0.000306 0.487901 0.480951 0.484257 0.000333 0.371188 0.409709 0.388401 0.000116 0.379093 0.416796 0.396398 0.000119 957.510000 964.880000 959.929533 422.525189 1100.560000 1085.780000 1093.493800 443.153191 7941.930000 7949.340000 7946.576667 787.774230
280 0.358010 0.404813 0.378822 0.000068 0.469261 0.465308 0.469493 0.000158 0.374698 0.413887 0.392423 0.000051 0.356903 0.403190 0.376799 0.000157 0.359118 0.406436 0.380845 0.000161 0.454220 0.449490 0.454490 0.000310 0.484301 0.481126 0.484497 0.000331 0.371501 0.410135 0.388453 0.000117 0.377895 0.417639 0.396392 0.000120 956.660000 967.430000 959.952700 420.902067 1102.300000 1083.740000 1093.524800 431.175687 7941.040000 7948.830000 7946.522500 785.844367
281 0.357915 0.404494 0.378795 0.000067 0.469147 0.464630 0.469353 0.000161 0.374600 0.413514 0.392379 0.000051 0.356124 0.401820 0.376776 0.000156 0.359706 0.407168 0.380815 0.000163 0.455003 0.448825 0.454229 0.000309 0.483291 0.480435 0.484476 0.000339 0.370956 0.408871 0.388394 0.000117 0.378244 0.418158 0.396364 0.000121 956.340000 969.380000 960.274933 414.267426 1096.760000 1083.170000 1093.467533 427.429388 7946.900000 7947.450000 7946.257533 765.138174
282 0.357661 0.404874 0.378898 0.000069 0.471736 0.468305 0.469262 0.000162 0.374772 0.414389 0.392452 0.000052 0.356745 0.402595 0.376830 0.000156 0.358577 0.407153 0.380966 0.000166 0.455884 0.451798 0.454078 0.000317 0.487587 0.484812 0.484446 0.000342 0.371616 0.409976 0.388417 0.000117 0.377928 0.418802 0.396488 0.000124 955.390000 965.700000 960.443000 407.139790 1099.150000 1077.910000 1093.421200 423.913434 7945.460000 7956.390000 7946.135800 757.171843
283 0.357858 0.404819 0.378763 0.000070 0.471166 0.467093 0.469129 0.000165 0.374855 0.414160 0.392318 0.000053 0.356447 0.401806 0.376749 0.000156 0.359270 0.407832 0.380778 0.000166 0.453907 0.451049 0.454002 0.000322 0.488424 0.483137 0.484255 0.000345 0.371066 0.409193 0.388337 0.000116 0.378644 0.419128 0.396299 0.000124 956.660000 965.420000 960.396867 401.583548 1100.080000 1082.500000 1093.463933 423.866132 7943.260000 7952.080000 7946.139200 762.597255
284 0.358142 0.404653 0.378699 0.000069 0.470228 0.465783 0.469076 0.000161 0.374955 0.413823 0.392256 0.000052 0.356646 0.401071 0.376753 0.000159 0.359639 0.408236 0.380647 0.000165 0.454716 0.452933 0.453942 0.000317 0.485740 0.478632 0.484210 0.000340 0.371356 0.408850 0.388331 0.000119 0.378554 0.418796 0.396181 0.000123 958.590000 964.770000 960.411100 393.903110 1100.170000 1080.320000 1093.324400 428.461387 7941.240000 7954.910000 7946.264500 764.901949
285 0.357912 0.404008 0.378713 0.000069 0.471883 0.465695 0.469255 0.000161 0.375008 0.413261 0.392295 0.000052 0.355147 0.400792 0.376762 0.000157 0.360677 0.407223 0.380664 0.000166 0.455459 0.450761 0.453964 0.000312 0.488308 0.480628 0.484546 0.000335 0.370193 0.408288 0.388343 0.000118 0.379822 0.418234 0.396247 0.000124 955.950000 965.670000 960.277733 388.542816 1101.490000 1079.860000 1093.282267 429.020862 7942.560000 7954.470000 7946.440000 756.197095
286 0.357998 0.404694 0.378634 0.000068 0.471586 0.466048 0.469214 0.000162 0.375036 0.413897 0.392221 0.000051 0.356210 0.399306 0.376521 0.000157 0.359786 0.410083 0.380748 0.000163 0.456354 0.449882 0.453887 0.000314 0.486818 0.482214 0.484541 0.000334 0.371232 0.406892 0.388126 0.000117 0.378841 0.420903 0.396317 0.000122 958.660000 966.990000 960.323933 380.964741 1098.920000 1082.520000 1093.082900 423.559003 7942.420000 7950.490000 7946.593167 748.170513
287 0.357963 0.404074 0.378707 0.000068 0.469995 0.467660 0.469138 0.000164 0.374768 0.413612 0.392272 0.000051 0.357099 0.400980 0.376512 0.000157 0.358828 0.407168 0.380903 0.000162 0.454582 0.453075 0.453629 0.000320 0.485408 0.482245 0.484647 0.000331 0.371722 0.408795 0.388079 0.000117 0.377815 0.418430 0.396465 0.000121 957.340000 966.290000 960.303700 377.607592 1097.890000 1080.420000 1093.075600 425.153611 7944.770000 7953.290000 7946.620700 743.444479
288 0.357688 0.404077 0.378771 0.000067 0.471286 0.467563 0.469098 0.000163 0.374728 0.413600 0.392320 0.000051 0.355546 0.401950 0.376527 0.000157 0.359831 0.406204 0.381014 0.000162 0.455337 0.452495 0.453452 0.000322 0.487235 0.482630 0.484744 0.000327 0.370514 0.409532 0.388066 0.000118 0.378941 0.417668 0.396574 0.000121 955.820000 965.280000 960.304833 375.749047 1097.100000 1080.630000 1093.117967 430.444531 7947.080000 7954.090000 7946.577200 745.282156
289 0.357842 0.404132 0.378836 0.000069 0.472341 0.466532 0.469263 0.000162 0.375017 0.413492 0.392400 0.000052 0.356747 0.402460 0.376583 0.000157 0.358937 0.405803 0.381089 0.000161 0.456991 0.452664 0.453547 0.000327 0.487690 0.480399 0.484980 0.000321 0.371784 0.409991 0.388127 0.000118 0.378250 0.416993 0.396672 0.000121 958.400000 967.810000 960.372900 372.069467 1100.810000 1083.180000 1093.172733 430.955721 7940.790000 7949.010000 7946.454367 742.914385
290 0.358057 0.404584 0.378774 0.000069 0.468758 0.465487 0.469028 0.000162 0.374662 0.413719 0.392312 0.000052 0.356138 0.401648 0.376442 0.000156 0.359976 0.407520 0.381105 0.000163 0.452419 0.450484 0.453348 0.000328 0.485097 0.480489 0.484707 0.000320 0.370580 0.408974 0.387978 0.000117 0.378744 0.418465 0.396646 0.000122 956.760000 970.650000 960.310800 369.953862 1101.020000 1081.490000 1093.366400 434.340072 7942.220000 7947.860000 7946.322800 743.413664
291 0.357776 0.404318 0.378816 0.000069 0.471707 0.467082 0.469316 0.000162 0.374866 0.413733 0.392391 0.000052 0.355597 0.403157 0.376483 0.000157 0.359955 0.405479 0.381148 0.000163 0.456516 0.451996 0.453635 0.000327 0.486898 0.482168 0.484996 0.000323 0.370735 0.410482 0.388056 0.000118 0.378996 0.416983 0.396725 0.000123 957.800000 970.650000 960.586233 368.400489 1102.420000 1078.190000 1093.281400 436.143009 7939.780000 7951.160000 7946.132367 744.380622
292 0.357984 0.404304 0.378723 0.000068 0.471160 0.467317 0.469228 0.000164 0.374960 0.413756 0.392299 0.000052 0.356408 0.400812 0.376479 0.000155 0.359560 0.407795 0.380967 0.000164 0.455758 0.452994 0.453570 0.000328 0.486562 0.481641 0.484886 0.000328 0.371310 0.408640 0.388043 0.000117 0.378610 0.418872 0.396555 0.000122 957.440000 970.430000 960.662233 372.083420 1104.060000 1082.940000 1093.394500 439.018905 7938.500000 7946.630000 7945.943267 744.357593
293 0.358013 0.403485 0.378801 0.000069 0.470575 0.467260 0.469177 0.000164 0.374897 0.413051 0.392357 0.000052 0.354492 0.402916 0.376535 0.000156 0.361534 0.404054 0.381067 0.000165 0.458339 0.450690 0.453630 0.000325 0.482811 0.483830 0.484723 0.000328 0.370069 0.410082 0.388099 0.000117 0.379726 0.416020 0.396615 0.000124 957.020000 965.850000 960.802633 372.387735 1102.460000 1083.370000 1093.391167 445.446887 7940.520000 7950.780000 7945.806200 755.797793
294 0.357858 0.403858 0.378821 0.000069 0.471166 0.468021 0.469132 0.000164 0.374854 0.413482 0.392368 0.000053 0.356122 0.401354 0.376583 0.000156 0.359594 0.406361 0.381059 0.000166 0.456584 0.454942 0.453578 0.000329 0.485749 0.481101 0.484685 0.000324 0.371191 0.409392 0.388133 0.000117 0.378517 0.417572 0.396603 0.000125 957.250000 968.220000 960.961367 372.945554 1104.470000 1080.230000 1093.566700 452.634311 7938.280000 7951.550000 7945.471933 761.052833
295 0.358005 0.404048 0.378778 0.000069 0.469645 0.470014 0.468987 0.000166 0.374751 0.413943 0.392310 0.000053 0.355781 0.402933 0.376647 0.000157 0.360229 0.405164 0.380910 0.000166 0.454513 0.455184 0.453641 0.000324 0.484776 0.484844 0.484334 0.000333 0.370590 0.410770 0.388196 0.000117 0.378911 0.417116 0.396423 0.000125 957.390000 966.740000 960.934267 371.563922 1103.760000 1083.170000 1093.687167 459.321332 7938.850000 7950.090000 7945.378567 763.124991
296 0.357898 0.403987 0.378597 0.000069 0.470683 0.467976 0.468958 0.000168 0.374816 0.413585 0.392152 0.000053 0.355253 0.402605 0.376483 0.000154 0.360544 0.405369 0.380712 0.000165 0.455926 0.452998 0.453427 0.000332 0.485440 0.482954 0.484490 0.000336 0.370354 0.410164 0.388024 0.000115 0.379279 0.417007 0.396279 0.000124 957.640000 963.380000 960.990900 369.162168 1103.470000 1083.280000 1094.193367 463.976752 7938.890000 7953.340000 7944.815733 759.016292
297 0.357537 0.404457 0.378574 0.000068 0.471258 0.467905 0.468791 0.000168 0.374595 0.413974 0.392106 0.000053 0.355587 0.401974 0.376546 0.000155 0.359486 0.406940 0.380601 0.000165 0.457434 0.451963 0.453552 0.000327 0.485083 0.483847 0.484029 0.000341 0.370864 0.409472 0.388097 0.000116 0.378325 0.418476 0.396115 0.000125 955.790000 966.520000 961.030600 377.138138 1103.590000 1083.010000 1094.223933 460.973339 7940.620000 7950.470000 7944.745467 763.369869
298 0.358004 0.404593 0.378602 0.000069 0.470282 0.465387 0.468764 0.000168 0.374845 0.413712 0.392126 0.000052 0.355654 0.399650 0.376589 0.000153 0.360354 0.409535 0.380615 0.000164 0.455895 0.451456 0.453599 0.000332 0.484669 0.479318 0.483930 0.000342 0.370690 0.407421 0.388141 0.000115 0.379001 0.420003 0.396112 0.000124 957.110000 968.030000 960.750333 379.883969 1102.500000 1080.560000 1094.615900 463.007966 7940.390000 7951.410000 7944.633767 773.539708
299 0.357483 0.404082 0.378589 0.000068 0.471253 0.466371 0.468497 0.000172 0.374549 0.413426 0.392075 0.000052 0.356423 0.400763 0.376612 0.000153 0.358544 0.407402 0.380566 0.000163 0.455314 0.451768 0.453421 0.000334 0.487191 0.480973 0.483572 0.000351 0.371256 0.408414 0.388133 0.000114 0.377841 0.418438 0.396017 0.000123 957.030000 965.310000 960.703567 383.295188 1104.500000 1080.540000 1094.799633 463.911369 7938.470000 7954.150000 7944.496800 762.805025
300 0.357338 0.404401 0.378629 0.000069 0.470048 0.465716 0.468586 0.000171 0.374245 0.413598 0.392123 0.000052 0.356195 0.402718 0.376694 0.000153 0.358481 0.406084 0.380564 0.000161 0.455729 0.451145 0.453718 0.000330 0.484368 0.480288 0.483454 0.000352 0.371125 0.409982 0.388248 0.000115 0.377364 0.417215 0.395998 0.000121 956.860000 969.390000 960.688933 389.192335 1101.470000 1084.960000 1094.838533 469.134591 7941.670000 7945.650000 7944.472533 758.790469
301 0.357328 0.404400 0.378546 0.000068 0.471243 0.467665 0.468517 0.000169 0.374416 0.413890 0.392042 0.000052 0.355226 0.402744 0.376708 0.000154 0.359430 0.406057 0.380383 0.000162 0.457905 0.454107 0.453759 0.000323 0.484580 0.481223 0.483276 0.000352 0.370628 0.410449 0.388266 0.000115 0.378203 0.417331 0.395817 0.000122 958.820000 965.630000 960.817467 389.668674 1101.170000 1082.090000 1094.832700 466.291992 7940.010000 7952.280000 7944.349833 748.373496
302 0.357500 0.403594 0.378524 0.000068 0.472316 0.467085 0.468626 0.000167 0.374723 0.413118 0.392040 0.000051 0.356106 0.401472 0.376689 0.000155 0.358894 0.405717 0.380360 0.000160 0.456246 0.452770 0.453910 0.000319 0.488385 0.481399 0.483342 0.000347 0.371127 0.409166 0.388272 0.000116 0.378318 0.417070 0.395807 0.000119 954.890000 968.990000 960.636533 387.945496 1101.290000 1080.170000 1095.067900 468.576509 7943.820000 7950.840000 7944.295567 741.693320
303 0.357259 0.404194 0.378461 0.000069 0.471449 0.467006 0.468522 0.000166 0.374388 0.413616 0.391970 0.000052 0.354854 0.399138 0.376632 0.000157 0.359664 0.409250 0.380291 0.000161 0.456279 0.455453 0.453880 0.000316 0.486620 0.478559 0.483164 0.000347 0.370068 0.407585 0.388219 0.000116 0.378707 0.419646 0.395722 0.000120 957.120000 967.390000 960.509000 379.114104 1103.630000 1078.320000 1095.092800 472.323725 7939.250000 7954.290000 7944.398200 731.372525
304 0.357045 0.403069 0.378352 0.000069 0.471213 0.464436 0.468539 0.000164 0.374170 0.412274 0.391880 0.000052 0.354931 0.400988 0.376527 0.000157 0.359159 0.405150 0.380177 0.000160 0.456325 0.448171 0.453907 0.000316 0.486101 0.480701 0.483171 0.000346 0.370140 0.408066 0.388134 0.000116 0.378200 0.416483 0.395626 0.000119 956.350000 967.590000 960.529500 380.964270 1103.420000 1084.130000 1095.139900 478.286144 7940.230000 7948.280000 7944.330600 731.550091
305 0.357119 0.403943 0.378309 0.000069 0.473224 0.466510 0.468551 0.000165 0.374535 0.413328 0.391845 0.000052 0.355559 0.400964 0.376393 0.000155 0.358679 0.406922 0.380224 0.000161 0.456220 0.452003 0.453873 0.000318 0.490228 0.481017 0.483229 0.000345 0.370658 0.408620 0.388015 0.000115 0.378412 0.418037 0.395675 0.000120 957.770000 969.430000 960.651200 383.198157 1101.340000 1082.950000 1094.881133 476.199147 7940.890000 7947.620000 7944.467667 735.537223
306 0.357426 0.404309 0.378293 0.000070 0.473099 0.465740 0.468568 0.000166 0.374777 0.413524 0.391835 0.000052 0.355510 0.401228 0.376333 0.000156 0.359342 0.407390 0.380254 0.000162 0.459173 0.452742 0.454053 0.000314 0.487024 0.478739 0.483083 0.000350 0.371059 0.408955 0.387991 0.000115 0.378494 0.418093 0.395678 0.000120 957.310000 967.950000 960.507300 385.312015 1105.020000 1083.350000 1094.922767 477.673893 7937.670000 7948.700000 7944.569933 728.428116
307 0.357080 0.404087 0.378165 0.000070 0.471080 0.464316 0.468600 0.000165 0.374180 0.413122 0.391730 0.000052 0.355120 0.401048 0.376215 0.000155 0.359039 0.407127 0.380114 0.000165 0.456716 0.449624 0.454092 0.000316 0.485445 0.479009 0.483109 0.000348 0.370360 0.408334 0.387897 0.000114 0.378000 0.417909 0.395563 0.000122 960.300000 965.530000 960.774400 381.676359 1102.940000 1085.720000 1095.126367 477.185002 7936.760000 7948.750000 7944.099233 735.912615
308 0.357143 0.404462 0.378126 0.000071 0.471953 0.465256 0.468562 0.000162 0.374365 0.413581 0.391691 0.000053 0.355779 0.400552 0.376182 0.000154 0.358507 0.408372 0.380070 0.000164 0.456949 0.451854 0.453989 0.000312 0.486958 0.478658 0.483134 0.000344 0.370955 0.408248 0.387853 0.000114 0.377774 0.418915 0.395530 0.000121 957.820000 967.500000 961.004633 386.045800 1105.830000 1085.130000 1095.342433 470.358544 7936.350000 7947.370000 7943.652933 733.192592
309 0.357014 0.403923 0.377994 0.000071 0.471906 0.466156 0.468628 0.000164 0.374248 0.413258 0.391589 0.000052 0.356949 0.399368 0.375950 0.000152 0.357078 0.408477 0.380038 0.000166 0.456065 0.452620 0.453925 0.000321 0.487748 0.479691 0.483331 0.000341 0.371816 0.407356 0.387646 0.000112 0.376679 0.419160 0.395532 0.000122 956.500000 969.480000 961.129800 389.920097 1104.600000 1081.750000 1095.418033 467.961375 7938.900000 7948.770000 7943.452167 730.883638
310 0.356714 0.403873 0.378019 0.000070 0.472861 0.465415 0.468675 0.000163 0.374136 0.413104 0.391617 0.000052 0.355384 0.401463 0.376152 0.000153 0.358045 0.406283 0.379885 0.000167 0.457735 0.451168 0.454154 0.000318 0.487987 0.479662 0.483196 0.000349 0.370736 0.408919 0.387853 0.000112 0.377536 0.417290 0.395382 0.000123 958.660000 966.610000 960.955200 393.701033 1103.190000 1080.820000 1095.697433 461.054174 7938.150000 7952.570000 7943.347367 732.057629
311 0.356580 0.403767 0.378000 0.000071 0.471122 0.464756 0.468726 0.000162 0.373762 0.412915 0.391609 0.000052 0.356381 0.401424 0.376257 0.000154 0.356780 0.406110 0.379742 0.000167 0.455449 0.450655 0.453971 0.000311 0.486795 0.478857 0.483482 0.000342 0.371241 0.408808 0.387914 0.000113 0.376282 0.417022 0.395303 0.000124 956.980000 967.190000 960.879433 394.832941 1104.880000 1085.000000 1095.729733 457.632352 7938.140000 7947.810000 7943.390833 730.694879
312 0.356201 0.403610 0.377914 0.000070 0.470940 0.465307 0.468896 0.000159 0.373411 0.412864 0.391562 0.000052 0.354805 0.401297 0.376259 0.000154 0.357597 0.405922 0.379569 0.000167 0.454528 0.450508 0.454008 0.000314 0.487351 0.480105 0.483785 0.000329 0.369763 0.408679 0.387921 0.000114 0.377060 0.417049 0.395202 0.000124 957.630000 970.160000 961.021567 389.491515 1101.640000 1079.460000 1095.779033 454.568267 7940.730000 7950.380000 7943.199400 725.060992
313 0.356828 0.404182 0.377832 0.000070 0.471496 0.467775 0.469010 0.000158 0.374028 0.413721 0.391509 0.000052 0.355124 0.400021 0.376233 0.000156 0.358531 0.408343 0.379431 0.000168 0.455982 0.451621 0.454071 0.000313 0.487010 0.483929 0.483949 0.000322 0.370253 0.407761 0.387909 0.000116 0.377803 0.419681 0.395109 0.000125 956.840000 972.130000 961.274267 387.214053 1103.330000 1079.040000 1095.634700 455.792280 7939.830000 7948.830000 7943.091033 723.440955
314 0.356504 0.404008 0.377677 0.000071 0.470326 0.466713 0.468896 0.000158 0.373577 0.413414 0.391360 0.000053 0.355602 0.400026 0.376137 0.000156 0.357406 0.407989 0.379217 0.000168 0.454246 0.451430 0.453993 0.000317 0.486406 0.481995 0.483800 0.000325 0.370399 0.407737 0.387815 0.000116 0.376756 0.419090 0.394904 0.000125 956.740000 969.140000 961.222767 386.660656 1102.120000 1084.010000 1095.590000 460.246976 7941.140000 7946.850000 7943.187233 726.649482
315 0.356660 0.403097 0.377633 0.000070 0.470614 0.462901 0.468893 0.000158 0.373753 0.412067 0.391322 0.000052 0.355164 0.401506 0.376059 0.000158 0.358156 0.404688 0.379207 0.000166 0.453806 0.449579 0.453968 0.000312 0.487423 0.476224 0.483818 0.000332 0.369961 0.408717 0.387745 0.000116 0.377546 0.415418 0.394898 0.000123 958.050000 968.550000 960.991300 381.551209 1103.800000 1083.190000 1095.660000 457.977403 7938.150000 7948.260000 7943.348700 724.277405
316 0.356258 0.403609 0.377494 0.000070 0.470927 0.465986 0.468850 0.000158 0.373458 0.412965 0.391198 0.000052 0.355113 0.399887 0.375834 0.000157 0.357403 0.407330 0.379155 0.000166 0.454241 0.450883 0.453920 0.000313 0.487613 0.481089 0.483779 0.000331 0.369982 0.407537 0.387547 0.000116 0.376934 0.418394 0.394848 0.000124 956.030000 969.510000 960.757267 388.247243 1102.060000 1084.910000 1095.615433 459.038264 7941.910000 7945.580000 7943.627300 729.310731
317 0.356233 0.402497 0.377505 0.000069 0.470920 0.464084 0.468893 0.000156 0.373436 0.411735 0.391213 0.000052 0.354166 0.399605 0.375895 0.000156 0.358300 0.405388 0.379116 0.000166 0.455840 0.449402 0.454015 0.000307 0.486001 0.478765 0.483771 0.000330 0.369417 0.407075 0.387613 0.000116 0.377455 0.416395 0.394814 0.000124 955.390000 969.340000 960.818333 389.679102 1101.840000 1081.890000 1095.551867 447.099515 7942.770000 7948.770000 7943.629800 723.350506
318 0.355799 0.403375 0.377436 0.000070 0.472353 0.465533 0.468677 0.000159 0.373283 0.412698 0.391122 0.000052 0.355744 0.399912 0.375901 0.000160 0.355855 0.406837 0.378970 0.000164 0.457326 0.448612 0.453815 0.000312 0.487381 0.482453 0.483539 0.000336 0.370982 0.407217 0.387588 0.000119 0.375584 0.418180 0.394656 0.000122 951.720000 969.440000 960.672600 390.254203 1103.130000 1082.700000 1095.676767 441.558421 7945.150000 7947.860000 7943.650633 715.108548
319 0.356273 0.403171 0.377473 0.000070 0.470470 0.465811 0.468728 0.000160 0.373402 0.412567 0.391161 0.000053 0.354980 0.403130 0.375876 0.000160 0.357565 0.403211 0.379070 0.000165 0.456247 0.450491 0.453892 0.000314 0.484694 0.481131 0.483564 0.000336 0.370170 0.410234 0.387579 0.000118 0.376635 0.414899 0.394744 0.000123 954.980000 969.660000 960.503000 390.392078 1099.760000 1083.280000 1095.483233 437.423615 7945.260000 7947.060000 7944.013767 710.639327
320 0.356219 0.403902 0.377386 0.000071 0.470991 0.464536 0.468765 0.000163 0.373434 0.412998 0.391093 0.000053 0.356344 0.402399 0.375713 0.000159 0.356093 0.405406 0.379058 0.000168 0.455017 0.447284 0.453947 0.000318 0.486965 0.481789 0.483583 0.000341 0.371145 0.409132 0.387449 0.000118 0.375724 0.416863 0.394737 0.000125 955.480000 968.260000 960.221733 396.888162 1100.280000 1087.220000 1095.451633 434.474147 7944.240000 7944.520000 7944.326633 700.798517
321 0.356068 0.403735 0.377276 0.000071 0.471343 0.465017 0.468479 0.000167 0.373359 0.412928 0.390956 0.000054 0.355213 0.402166 0.375654 0.000156 0.356922 0.405305 0.378899 0.000167 0.456844 0.450710 0.453872 0.000320 0.485843 0.479324 0.483085 0.000354 0.370457 0.409447 0.387386 0.000116 0.376260 0.416407 0.394527 0.000126 953.960000 969.180000 959.959100 416.849133 1101.340000 1085.740000 1095.668400 436.513359 7944.700000 7945.080000 7944.372500 722.242569
322 0.356144 0.402408 0.377209 0.000070 0.473061 0.467356 0.468579 0.000166 0.373682 0.412151 0.390914 0.000053 0.355032 0.400465 0.375606 0.000156 0.357257 0.404352 0.378811 0.000166 0.456146 0.452813 0.453854 0.000317 0.489976 0.481900 0.483303 0.000352 0.370199 0.408317 0.387344 0.000116 0.377165 0.415984 0.394485 0.000123 953.810000 969.580000 959.739433 424.074239 1099.990000 1088.490000 1095.742867 426.433461 7946.200000 7941.930000 7944.517700 718.802590
323 0.355972 0.402516 0.377061 0.000070 0.471880 0.468800 0.468535 0.000168 0.373358 0.412459 0.390782 0.000053 0.356154 0.402855 0.375376 0.000158 0.355790 0.402178 0.378747 0.000166 0.457459 0.454164 0.453799 0.000321 0.486300 0.483436 0.483271 0.000356 0.371349 0.410551 0.387139 0.000118 0.375366 0.414367 0.394426 0.000123 954.850000 962.740000 959.706667 423.981490 1105.060000 1082.080000 1095.657100 415.233138 7940.090000 7955.180000 7944.636233 713.160455
324 0.355806 0.402514 0.376978 0.000071 0.471939 0.467083 0.468305 0.000171 0.373225 0.412199 0.390677 0.000053 0.355666 0.398259 0.375387 0.000158 0.355945 0.406769 0.378568 0.000166 0.457492 0.453133 0.453707 0.000324 0.486385 0.481033 0.482904 0.000365 0.370940 0.406490 0.387135 0.000117 0.375511 0.417908 0.394219 0.000123 951.020000 968.600000 959.524800 430.313930 1100.120000 1084.800000 1095.703533 408.742706 7948.860000 7946.600000 7944.771667 708.303957
325 0.356236 0.402963 0.376882 0.000071 0.471041 0.465779 0.468327 0.000168 0.373456 0.412386 0.390599 0.000053 0.355136 0.399764 0.375385 0.000156 0.357335 0.406163 0.378379 0.000166 0.457910 0.450049 0.453865 0.000320 0.484173 0.481510 0.482790 0.000360 0.370552 0.407306 0.387157 0.000116 0.376361 0.417465 0.394041 0.000124 953.500000 967.900000 959.168933 433.675755 1098.970000 1084.690000 1095.602400 409.978157 7947.530000 7947.410000 7945.228667 711.318962
326 0.355438 0.402914 0.376777 0.000071 0.470103 0.466586 0.468297 0.000168 0.372638 0.412465 0.390505 0.000053 0.355669 0.399475 0.375270 0.000156 0.355207 0.406352 0.378285 0.000164 0.456374 0.451543 0.453738 0.000320 0.483832 0.481629 0.482856 0.000364 0.370775 0.407286 0.387040 0.000116 0.374501 0.417644 0.393971 0.000123 952.250000 965.150000 959.098133 443.318358 1102.700000 1089.840000 1095.481867 416.876950 7945.050000 7945.010000 7945.420000 728.684892
327 0.355511 0.402819 0.376660 0.000071 0.474542 0.464313 0.468365 0.000168 0.373366 0.412043 0.390416 0.000053 0.355040 0.400383 0.375264 0.000157 0.355982 0.405255 0.378056 0.000164 0.460542 0.450935 0.454009 0.000314 0.488542 0.477690 0.482720 0.000365 0.370865 0.407966 0.387076 0.000116 0.375866 0.416120 0.393756 0.000122 956.860000 971.280000 958.798567 442.669315 1103.060000 1085.610000 1095.280100 423.815612 7940.080000 7943.110000 7945.921333 734.245788
328 0.355546 0.402472 0.376642 0.000070 0.471734 0.466343 0.468491 0.000168 0.372974 0.412053 0.390419 0.000053 0.354419 0.398817 0.375350 0.000157 0.356672 0.406127 0.377933 0.000164 0.456856 0.452186 0.453982 0.000315 0.486611 0.480500 0.483001 0.000359 0.369785 0.406823 0.387145 0.000117 0.376163 0.417283 0.393694 0.000122 952.410000 966.320000 958.608567 437.442110 1105.560000 1083.960000 1095.196067 424.320105 7942.030000 7949.720000 7946.195367 740.787392
329 0.355239 0.402197 0.376577 0.000071 0.472386 0.466405 0.468437 0.000168 0.372811 0.411828 0.390356 0.000053 0.354562 0.398438 0.375297 0.000157 0.355917 0.405957 0.377857 0.000164 0.458068 0.449738 0.454122 0.000319 0.486705 0.483072 0.482751 0.000360 0.370088 0.406133 0.387120 0.000117 0.375535 0.417524 0.393591 0.000123 952.340000 964.210000 958.661700 440.328371 1106.120000 1084.870000 1095.088167 431.268949 7941.540000 7950.920000 7946.250133 758.640899
330 0.355273 0.403227 0.376546 0.000072 0.471029 0.465106 0.468607 0.000166 0.372637 0.412509 0.390355 0.000054 0.355038 0.401324 0.375229 0.000159 0.355509 0.405130 0.377862 0.000166 0.457660 0.448952 0.454232 0.000317 0.484398 0.481261 0.482982 0.000352 0.370431 0.408468 0.387080 0.000118 0.374842 0.416550 0.393630 0.000124 955.410000 968.370000 958.499767 448.602988 1105.400000 1081.600000 1094.984833 433.382232 7939.190000 7950.030000 7946.515400 771.063950
331 0.355071 0.402999 0.376429 0.000072 0.472884 0.467502 0.468792 0.000164 0.372743 0.412675 0.390283 0.000053 0.354642 0.401392 0.375262 0.000159 0.355499 0.404606 0.377597 0.000166 0.459551 0.455027 0.454451 0.000305 0.486218 0.479977 0.483132 0.000356 0.370379 0.409437 0.387140 0.000117 0.375107 0.415912 0.393427 0.000123 951.870000 969.290000 958.329267 445.868504 1102.370000 1083.040000 1095.010100 433.612318 7945.760000 7947.670000 7946.660633 769.810039
332 0.355068 0.402721 0.376335 0.000072 0.470648 0.466305 0.468631 0.000163 0.372405 0.412259 0.390179 0.000053 0.353466 0.401422 0.375197 0.000159 0.356670 0.404020 0.377472 0.000162 0.455978 0.453489 0.454267 0.000312 0.485318 0.479122 0.482996 0.000349 0.368842 0.409232 0.387058 0.000118 0.375967 0.415286 0.393301 0.000121 956.030000 968.490000 958.360967 449.031694 1104.150000 1082.550000 1094.940967 437.157096 7939.820000 7948.960000 7946.698067 770.319463
333 0.355199 0.402846 0.376234 0.000070 0.471963 0.465969 0.468789 0.000165 0.372714 0.412314 0.390118 0.000052 0.354853 0.401486 0.375006 0.000158 0.355546 0.404206 0.377462 0.000163 0.458162 0.450752 0.454481 0.000307 0.485765 0.481186 0.483096 0.000355 0.370349 0.408876 0.386928 0.000117 0.375079 0.415753 0.393308 0.000121 954.410000 971.000000 958.336200 460.149533 1104.230000 1082.340000 1095.159367 435.281444 7941.360000 7946.660000 7946.504433 771.577169
334 0.354942 0.402571 0.376107 0.000071 0.472659 0.465935 0.468952 0.000164 0.372599 0.412076 0.390034 0.000052 0.352669 0.399585 0.374986 0.000160 0.357215 0.405557 0.377228 0.000160 0.458301 0.450687 0.454601 0.000306 0.487017 0.481184 0.483303 0.000349 0.368513 0.407251 0.386928 0.000118 0.376685 0.416901 0.393139 0.000120 950.520000 966.030000 958.212767 460.552817 1102.290000 1084.200000 1095.237733 436.061377 7947.190000 7949.770000 7946.549500 782.967947
335 0.354926 0.402167 0.376018 0.000070 0.471079 0.465727 0.468936 0.000161 0.372349 0.411701 0.389956 0.000052 0.354300 0.400107 0.374843 0.000158 0.355553 0.404226 0.377193 0.000160 0.455900 0.450520 0.454617 0.000300 0.486259 0.480935 0.483256 0.000351 0.369540 0.407669 0.386809 0.000117 0.375159 0.415733 0.393102 0.000119 952.380000 966.720000 957.945967 463.173575 1105.680000 1083.010000 1095.495400 437.310169 7941.940000 7950.270000 7946.558633 789.698437
336 0.354812 0.401790 0.375982 0.000070 0.471439 0.464342 0.468972 0.000160 0.372306 0.411173 0.389930 0.000052 0.355236 0.401048 0.374860 0.000159 0.354388 0.402533 0.377104 0.000160 0.456317 0.449411 0.454675 0.000300 0.486560 0.479273 0.483270 0.000342 0.370398 0.408302 0.386833 0.000118 0.374214 0.414044 0.393028 0.000118 951.460000 964.250000 957.666067 462.263422 1105.150000 1082.570000 1095.406800 436.620001 7943.390000 7953.180000 7946.927133 795.008058
337 0.354860 0.401796 0.375931 0.000071 0.471763 0.463835 0.468941 0.000161 0.372396 0.411102 0.389883 0.000052 0.354603 0.398799 0.374790 0.000160 0.355117 0.404794 0.377073 0.000160 0.457078 0.446795 0.454552 0.000301 0.486447 0.480875 0.483331 0.000345 0.369975 0.405998 0.386754 0.000120 0.374817 0.416206 0.393012 0.000119 955.760000 962.470000 957.483100 468.070592 1104.610000 1080.980000 1095.556533 438.588172 7939.630000 7956.550000 7946.960367 799.673867
338 0.354758 0.402514 0.375970 0.000072 0.473635 0.467003 0.468991 0.000162 0.372590 0.412188 0.389923 0.000053 0.352582 0.401123 0.374755 0.000160 0.356934 0.403905 0.377185 0.000162 0.458181 0.456732 0.454733 0.000301 0.489088 0.477275 0.483248 0.000344 0.368422 0.409465 0.386752 0.000119 0.376757 0.414911 0.393095 0.000120 952.320000 969.980000 957.597067 467.632359 1105.260000 1077.850000 1095.611533 444.266775 7942.420000 7952.170000 7946.791400 811.591215
339 0.354405 0.402355 0.375863 0.000072 0.471840 0.467758 0.469099 0.000161 0.372021 0.412166 0.389848 0.000053 0.352547 0.399080 0.374580 0.000161 0.356264 0.405630 0.377146 0.000160 0.455435 0.453195 0.454785 0.000298 0.488245 0.482321 0.483413 0.000344 0.367981 0.407197 0.386611 0.000120 0.376061 0.417134 0.393086 0.000119 952.570000 968.090000 957.403800 467.659562 1103.210000 1082.340000 1095.912867 433.577693 7944.220000 7949.570000 7946.683333 801.345959
340 0.354517 0.401687 0.375758 0.000072 0.470864 0.466880 0.469237 0.000158 0.371969 0.411466 0.389780 0.000053 0.354191 0.399834 0.374416 0.000160 0.354844 0.403540 0.377101 0.000160 0.456003 0.452586 0.454931 0.000290 0.485724 0.481174 0.483544 0.000344 0.369463 0.407747 0.386493 0.000119 0.374476 0.415185 0.393067 0.000119 952.810000 965.040000 957.171667 463.593065 1105.260000 1085.830000 1096.187100 431.525250 7941.930000 7949.130000 7946.641233 792.961977
341 0.354801 0.401804 0.375691 0.000074 0.471199 0.467011 0.469291 0.000157 0.372260 0.411585 0.389731 0.000055 0.354062 0.400230 0.374290 0.000160 0.355539 0.403379 0.377091 0.000164 0.455501 0.453674 0.454872 0.000295 0.486896 0.480348 0.483710 0.000336 0.369278 0.408246 0.386377 0.000119 0.375242 0.414924 0.393084 0.000122 954.310000 961.910000 957.356567 462.222354 1103.670000 1088.010000 1096.427600 430.576649 7942.020000 7950.080000 7946.215833 798.596530
342 0.353927 0.402306 0.375561 0.000073 0.471030 0.466288 0.469349 0.000156 0.371493 0.411904 0.389629 0.000054 0.353956 0.400663 0.374029 0.000160 0.353898 0.403950 0.377093 0.000165 0.455674 0.454368 0.454871 0.000294 0.486385 0.478208 0.483827 0.000331 0.369214 0.408718 0.386156 0.000119 0.373771 0.415089 0.393103 0.000122 956.490000 963.850000 957.453467 472.350699 1104.940000 1080.420000 1096.402867 430.210061 7938.570000 7955.730000 7946.143667 807.514629
343 0.354203 0.401970 0.375419 0.000073 0.473019 0.465277 0.469239 0.000153 0.372026 0.411466 0.389492 0.000054 0.351323 0.399827 0.373878 0.000158 0.357084 0.404114 0.376960 0.000164 0.457305 0.449272 0.454703 0.000289 0.488733 0.481281 0.483776 0.000331 0.367220 0.407244 0.386001 0.000118 0.376831 0.415689 0.392982 0.000122 951.770000 962.600000 957.525467 461.470032 1104.730000 1084.710000 1096.472767 430.384304 7943.500000 7952.690000 7946.001767 810.369471
344 0.354335 0.401782 0.375302 0.000072 0.470373 0.462902 0.469492 0.000151 0.371741 0.410950 0.389431 0.000054 0.353966 0.400350 0.373728 0.000155 0.354704 0.403214 0.376877 0.000164 0.454197 0.446817 0.454871 0.000288 0.486549 0.478987 0.484114 0.000326 0.369001 0.407320 0.385900 0.000115 0.374481 0.414580 0.392962 0.000122 953.560000 964.020000 957.351833 454.754555 1102.230000 1084.510000 1096.448767 431.914864 7944.210000 7951.470000 7946.199400 807.263253
345 0.354039 0.401614 0.375242 0.000071 0.469887 0.465839 0.469455 0.000155 0.371417 0.411248 0.389374 0.000053 0.352902 0.399781 0.373720 0.000157 0.355177 0.403448 0.376764 0.000163 0.454872 0.453371 0.455008 0.000288 0.484902 0.478308 0.483903 0.000330 0.368198 0.407819 0.385913 0.000116 0.374636 0.414677 0.392835 0.000121 954.330000 960.130000 957.162433 442.867007 1106.950000 1084.710000 1096.453100 436.407620 7938.720000 7955.160000 7946.384467 805.142174
346 0.354013 0.401193 0.375153 0.000070 0.472340 0.468708 0.469537 0.000155 0.371762 0.411320 0.389311 0.000052 0.353116 0.399568 0.373634 0.000153 0.354910 0.402817 0.376673 0.000162 0.459237 0.454741 0.455079 0.000286 0.485443 0.482676 0.483996 0.000334 0.369034 0.407844 0.385850 0.000114 0.374490 0.414796 0.392771 0.000120 955.390000 965.240000 957.408800 430.666844 1103.350000 1078.670000 1096.407233 445.168286 7941.260000 7956.090000 7946.183967 806.398535
347 0.353881 0.401551 0.375124 0.000071 0.472739 0.466219 0.469556 0.000153 0.371709 0.411251 0.389289 0.000053 0.354064 0.398447 0.373730 0.000156 0.353698 0.404656 0.376518 0.000163 0.457649 0.453497 0.455168 0.000278 0.487829 0.478940 0.483945 0.000333 0.369601 0.406704 0.385946 0.000116 0.373817 0.415799 0.392632 0.000121 954.410000 961.970000 957.641333 424.938669 1104.570000 1083.320000 1096.426467 439.517595 7941.020000 7954.710000 7945.932200 795.925022
348 0.353862 0.401478 0.375027 0.000071 0.470790 0.466314 0.469442 0.000152 0.371402 0.411204 0.389189 0.000053 0.353573 0.399576 0.373586 0.000155 0.354152 0.403380 0.376468 0.000164 0.457564 0.452093 0.455199 0.000277 0.484017 0.480535 0.483686 0.000333 0.369171 0.407454 0.385828 0.000116 0.373632 0.414953 0.392550 0.000122 956.620000 962.140000 957.972500 413.580667 1102.980000 1085.360000 1096.481800 433.230335 7940.400000 7952.500000 7945.545700 777.800592
349 0.353748 0.400941 0.375090 0.000070 0.470304 0.466796 0.469412 0.000154 0.371231 0.410819 0.389238 0.000053 0.353558 0.397552 0.373767 0.000155 0.353938 0.404330 0.376412 0.000164 0.456648 0.451515 0.455048 0.000284 0.483960 0.482078 0.483776 0.000332 0.369022 0.405646 0.385959 0.000116 0.373441 0.415992 0.392517 0.000122 952.860000 966.760000 958.039033 406.734328 1104.420000 1086.440000 1096.465500 426.134127 7942.720000 7946.800000 7945.495467 755.550105
350 0.353729 0.400769 0.375086 0.000071 0.469700 0.466929 0.469460 0.000153 0.371125 0.410693 0.389242 0.000053 0.355027 0.399222 0.373839 0.000156 0.352431 0.402315 0.376333 0.000165 0.455884 0.451697 0.455076 0.000287 0.483517 0.482161 0.483844 0.000331 0.370156 0.407093 0.386024 0.000117 0.372094 0.414292 0.392459 0.000124 954.200000 967.590000 958.172800 408.154970 1102.540000 1082.750000 1096.430200 417.569053 7943.260000 7949.660000 7945.397000 746.210656
351 0.354171 0.401167 0.375051 0.000071 0.468038 0.466981 0.469423 0.000156 0.371251 0.411039 0.389207 0.000054 0.354076 0.398117 0.373890 0.000156 0.354266 0.404216 0.376212 0.000168 0.455412 0.453284 0.455125 0.000290 0.480665 0.480679 0.483721 0.000334 0.369277 0.406392 0.386075 0.000116 0.373226 0.415686 0.392338 0.000126 956.990000 964.880000 958.336067 408.542056 1104.070000 1085.670000 1096.382467 415.653870 7938.940000 7949.450000 7945.281467 750.041359
352 0.353565 0.401001 0.374925 0.000071 0.470641 0.468562 0.469327 0.000152 0.371126 0.411136 0.389086 0.000053 0.354106 0.399240 0.373810 0.000155 0.353023 0.402763 0.376041 0.000169 0.458322 0.453131 0.454985 0.000288 0.482959 0.483994 0.483668 0.000328 0.369739 0.407324 0.385986 0.000116 0.372513 0.414947 0.392185 0.000126 957.970000 966.670000 958.625033 409.295475 1103.720000 1083.720000 1096.363867 412.577830 7938.310000 7949.610000 7945.011100 757.501376
353 0.353504 0.401023 0.374828 0.000072 0.470296 0.466703 0.469467 0.000154 0.371023 0.410875 0.389024 0.000054 0.353253 0.398589 0.373807 0.000158 0.353754 0.403457 0.375849 0.000169 0.457128 0.453339 0.455087 0.000292 0.483464 0.480067 0.483848 0.000326 0.368835 0.406802 0.385999 0.000118 0.373211 0.414948 0.392049 0.000126 956.620000 965.610000 958.882600 402.950019 1102.050000 1083.990000 1096.230533 413.585832 7941.330000 7950.400000 7944.886867 744.674411
354 0.353718 0.400936 0.374691 0.000071 0.470613 0.468891 0.469328 0.000155 0.371252 0.411129 0.388887 0.000053 0.353711 0.400494 0.373679 0.000158 0.353724 0.401378 0.375703 0.000168 0.457132 0.453101 0.454919 0.000296 0.484095 0.484681 0.483737 0.000332 0.369224 0.408385 0.385865 0.000119 0.373280 0.413873 0.391908 0.000125 955.010000 965.870000 958.890100 408.382153 1104.850000 1086.360000 1096.116900 409.055400 7940.140000 7947.770000 7944.993000 747.389119
355 0.353501 0.400979 0.374706 0.000070 0.471101 0.469105 0.469191 0.000157 0.371141 0.411198 0.388879 0.000053 0.353399 0.399801 0.373760 0.000157 0.353603 0.402158 0.375652 0.000168 0.457105 0.454772 0.454932 0.000298 0.485097 0.483439 0.483450 0.000337 0.368955 0.408046 0.385936 0.000118 0.373327 0.414350 0.391821 0.000125 957.330000 967.570000 959.061667 407.940165 1106.030000 1085.800000 1096.061900 403.536633 7936.640000 7946.630000 7944.876433 738.444201
356 0.353269 0.401299 0.374668 0.000071 0.471273 0.466482 0.469334 0.000155 0.370970 0.411076 0.388868 0.000053 0.353886 0.399110 0.373650 0.000157 0.352652 0.403487 0.375687 0.000170 0.455291 0.451578 0.454961 0.000300 0.487256 0.481386 0.483707 0.000328 0.369096 0.406980 0.385847 0.000117 0.372843 0.415172 0.391890 0.000127 954.020000 967.020000 959.001800 404.201217 1102.820000 1088.230000 1095.830267 409.552751 7943.160000 7944.750000 7945.167933 737.022882
357 0.353228 0.401516 0.374675 0.000072 0.471862 0.466608 0.469260 0.000157 0.371023 0.411280 0.388862 0.000054 0.353517 0.400371 0.373721 0.000158 0.352939 0.402660 0.375629 0.000172 0.458784 0.452011 0.454759 0.000306 0.484940 0.481205 0.483761 0.000331 0.369307 0.408117 0.385876 0.000118 0.372739 0.414442 0.391848 0.000128 955.880000 964.810000 959.181033 404.779535 1100.860000 1084.560000 1095.715167 410.195882 7943.260000 7950.630000 7945.103800 738.998896
358 0.353260 0.400286 0.374559 0.000072 0.473171 0.467571 0.469322 0.000157 0.371247 0.410379 0.388774 0.000054 0.352397 0.398371 0.373747 0.000159 0.354124 0.402201 0.375371 0.000169 0.460784 0.454921 0.454983 0.000296 0.485557 0.480221 0.483661 0.000336 0.368655 0.406853 0.385933 0.000119 0.373839 0.413904 0.391615 0.000127 958.160000 965.370000 959.438900 407.320299 1100.060000 1080.910000 1095.601600 398.768227 7941.780000 7953.720000 7944.959500 737.059251
359 0.353267 0.401036 0.374465 0.000072 0.471011 0.465643 0.469361 0.000160 0.370929 0.410727 0.388700 0.000054 0.351821 0.400283 0.373616 0.000158 0.354713 0.401789 0.375314 0.000171 0.457036 0.449117 0.455035 0.000299 0.484986 0.482169 0.483688 0.000339 0.367603 0.407609 0.385829 0.000118 0.374254 0.413846 0.391570 0.000128 956.380000 964.010000 959.665267 397.549289 1104.250000 1083.440000 1095.694867 397.977732 7939.370000 7952.550000 7944.639867 737.452362
360 0.353518 0.400792 0.374421 0.000071 0.471277 0.465759 0.469265 0.000159 0.371182 0.410537 0.388648 0.000053 0.353342 0.398794 0.373627 0.000158 0.353694 0.402790 0.375216 0.000170 0.457804 0.449943 0.454981 0.000299 0.484750 0.481576 0.483548 0.000335 0.369012 0.406467 0.385830 0.000118 0.373352 0.414608 0.391466 0.000127 955.260000 967.510000 959.661900 395.829837 1102.660000 1083.560000 1095.655467 393.875939 7942.080000 7948.930000 7944.682633 727.967843
361 0.353701 0.400632 0.374315 0.000070 0.470424 0.463314 0.469271 0.000158 0.371209 0.410034 0.388558 0.000053 0.353613 0.399555 0.373475 0.000157 0.353789 0.401709 0.375155 0.000171 0.458201 0.449290 0.454971 0.000293 0.482647 0.477339 0.483571 0.000335 0.369301 0.407015 0.385699 0.000117 0.373117 0.413053 0.391418 0.000127 954.780000 966.250000 959.705200 388.624482 1101.050000 1086.470000 1095.499767 393.182906 7944.170000 7947.280000 7944.795033 715.542425
362 0.352974 0.401097 0.374345 0.000072 0.469624 0.467049 0.469152 0.000159 0.370471 0.410990 0.388566 0.000054 0.353535 0.397661 0.373562 0.000158 0.352412 0.404532 0.375127 0.000172 0.454521 0.450938 0.454885 0.000292 0.484726 0.483161 0.483419 0.000343 0.368683 0.405653 0.385761 0.000117 0.372259 0.416327 0.391371 0.000128 956.970000 964.630000 959.639967 385.430896 1104.030000 1084.530000 1095.381733 396.780551 7939.000000 7950.840000 7944.978300 709.502488
363 0.352769 0.400581 0.374214 0.000071 0.473692 0.466400 0.469211 0.000159 0.370907 0.410454 0.388464 0.000053 0.351826 0.399033 0.373423 0.000157 0.353711 0.402129 0.375005 0.000172 0.458323 0.451215 0.454879 0.000291 0.489061 0.481586 0.483544 0.000340 0.367801 0.406861 0.385641 0.000117 0.374014 0.414047 0.391286 0.000127 951.250000 965.340000 959.486300 382.634135 1105.420000 1081.020000 1095.316433 398.203807 7943.330000 7953.640000 7945.197267 710.905077
364 0.352858 0.400392 0.374202 0.000071 0.472708 0.468301 0.469213 0.000157 0.370835 0.410579 0.388454 0.000053 0.353145 0.401462 0.373522 0.000155 0.352571 0.399322 0.374882 0.000171 0.460370 0.454396 0.454995 0.000285 0.485046 0.482206 0.483432 0.000343 0.369229 0.409402 0.385743 0.000115 0.372442 0.411755 0.391164 0.000127 956.780000 967.800000 959.547267 382.251667 1103.840000 1083.910000 1095.439633 394.065884 7939.380000 7948.290000 7945.013100 703.594441
365 0.353022 0.399920 0.374156 0.000071 0.471064 0.467579 0.469291 0.000157 0.370729 0.410069 0.388426 0.000053 0.353274 0.397761 0.373488 0.000156 0.352771 0.402079 0.374824 0.000170 0.456322 0.451145 0.454978 0.000288 0.485807 0.484012 0.483605 0.000338 0.368731 0.405768 0.385712 0.000116 0.372726 0.414369 0.391141 0.000125 956.750000 969.380000 959.580500 384.240391 1105.430000 1082.810000 1095.368133 397.246792 7937.820000 7947.810000 7945.051367 704.899677
366 0.353228 0.400505 0.374109 0.000071 0.471952 0.468637 0.469301 0.000154 0.371037 0.410725 0.388388 0.000053 0.352850 0.398277 0.373412 0.000157 0.353607 0.402733 0.374807 0.000170 0.454409 0.453611 0.454836 0.000283 0.489494 0.483663 0.483766 0.000330 0.368083 0.406577 0.385625 0.000116 0.373990 0.414873 0.391150 0.000126 953.920000 965.700000 959.637167 388.362484 1106.200000 1083.520000 1095.329233 399.426117 7939.880000 7950.780000 7945.033600 716.329623
367 0.352587 0.400918 0.374047 0.000072 0.473578 0.467172 0.469484 0.000149 0.370736 0.410856 0.388362 0.000054 0.352232 0.400180 0.373418 0.000159 0.352943 0.401656 0.374676 0.000170 0.459562 0.452009 0.455037 0.000278 0.487593 0.482336 0.483931 0.000319 0.368331 0.407955 0.385661 0.000117 0.373140 0.413758 0.391064 0.000126 952.610000 964.030000 959.566233 390.909806 1103.510000 1078.450000 1095.202567 403.146924 7943.880000 7957.520000 7945.231200 720.912807
368 0.352675 0.400068 0.373988 0.000072 0.473835 0.466057 0.469584 0.000150 0.370849 0.409966 0.388328 0.000053 0.352173 0.398206 0.373442 0.000157 0.353176 0.401929 0.374534 0.000168 0.460314 0.451977 0.455214 0.000283 0.487357 0.480137 0.483955 0.000322 0.368395 0.406272 0.385708 0.000116 0.373303 0.413660 0.390947 0.000125 953.610000 969.070000 959.280867 390.992620 1103.490000 1087.530000 1095.343900 403.022411 7942.900000 7943.400000 7945.375233 719.042875
369 0.352813 0.399755 0.373893 0.000072 0.472092 0.467517 0.469680 0.000151 0.370705 0.409919 0.388261 0.000053 0.352215 0.397001 0.373392 0.000159 0.353411 0.402509 0.374393 0.000167 0.456452 0.454789 0.455198 0.000288 0.487733 0.480245 0.484162 0.000322 0.367850 0.405669 0.385663 0.000119 0.373560 0.414170 0.390858 0.000124 954.510000 966.970000 958.920900 392.148984 1103.680000 1081.820000 1095.396667 401.272671 7941.810000 7951.210000 7945.682433 721.727570
370 0.352602 0.400666 0.373937 0.000072 0.468535 0.467041 0.469584 0.000147 0.369992 0.410622 0.388284 0.000054 0.352011 0.398121 0.373364 0.000161 0.353193 0.403211 0.374510 0.000166 0.454560 0.452719 0.455043 0.000285 0.482510 0.481363 0.484124 0.000309 0.367394 0.406310 0.385616 0.000120 0.372590 0.414934 0.390952 0.000123 952.970000 966.330000 958.942667 390.407791 1103.170000 1081.730000 1095.341700 402.568440 7943.860000 7951.940000 7945.715633 721.583046
371 0.352746 0.400781 0.373870 0.000071 0.471365 0.464274 0.469425 0.000152 0.370539 0.410305 0.388203 0.000053 0.351680 0.399513 0.373218 0.000159 0.353813 0.402049 0.374522 0.000165 0.457918 0.448584 0.454759 0.000291 0.484813 0.479964 0.484092 0.000317 0.367615 0.406874 0.385450 0.000118 0.373463 0.413737 0.390957 0.000123 953.870000 965.090000 958.670933 385.732961 1102.980000 1083.190000 1095.332800 400.431832 7943.150000 7951.720000 7945.996267 708.851165
372 0.352721 0.400701 0.373941 0.000071 0.470310 0.463885 0.469507 0.000152 0.370359 0.410178 0.388276 0.000053 0.350874 0.398538 0.373255 0.000160 0.354568 0.402863 0.374628 0.000166 0.453644 0.447198 0.454881 0.000295 0.486976 0.480571 0.484134 0.000316 0.366290 0.405837 0.385499 0.000119 0.374429 0.414519 0.391054 0.000123 952.800000 965.450000 958.753667 390.359757 1103.750000 1084.050000 1095.248433 394.834033 7943.450000 7950.500000 7945.997900 698.960398
373 0.352655 0.399689 0.373838 0.000070 0.470511 0.467685 0.469550 0.000151 0.370333 0.409889 0.388195 0.000052 0.351756 0.399290 0.373193 0.000161 0.353554 0.400089 0.374483 0.000163 0.458944 0.455918 0.454862 0.000296 0.482078 0.479451 0.484238 0.000313 0.367834 0.407784 0.385443 0.000119 0.372833 0.411993 0.390946 0.000121 954.510000 964.160000 958.663167 389.104387 1102.030000 1081.280000 1095.197900 395.236477 7943.460000 7954.560000 7946.138933 681.931637
374 0.352770 0.400154 0.373842 0.000071 0.472446 0.467694 0.469548 0.000149 0.370722 0.410285 0.388198 0.000052 0.351449 0.398050 0.373112 0.000158 0.354092 0.402259 0.374573 0.000165 0.456400 0.453241 0.455023 0.000292 0.488493 0.482147 0.484074 0.000315 0.367191 0.406328 0.385398 0.000118 0.374252 0.414242 0.390998 0.000121 954.240000 967.510000 958.342800 394.765968 1101.420000 1080.920000 1095.069733 394.057832 7944.340000 7951.570000 7946.587467 673.495878
375 0.352813 0.399239 0.373840 0.000071 0.470804 0.465575 0.469596 0.000150 0.370512 0.409190 0.388204 0.000053 0.351175 0.396507 0.373180 0.000157 0.354451 0.401972 0.374501 0.000163 0.456130 0.452928 0.454907 0.000289 0.485479 0.478221 0.484285 0.000312 0.366918 0.404970 0.385439 0.000117 0.374105 0.413409 0.390969 0.000120 954.740000 967.630000 958.339000 398.740802 1100.040000 1084.740000 1094.853967 391.513342 7945.220000 7947.630000 7946.807033 676.078894
376 0.352374 0.400038 0.373760 0.000071 0.472119 0.467616 0.469650 0.000150 0.370336 0.410175 0.388144 0.000053 0.353063 0.397658 0.372982 0.000160 0.351686 0.402419 0.374538 0.000165 0.456700 0.454536 0.455018 0.000287 0.487538 0.480696 0.484282 0.000317 0.368608 0.406189 0.385287 0.000118 0.372064 0.414161 0.391000 0.000122 953.320000 967.370000 958.249433 397.977629 1102.890000 1084.400000 1094.675133 393.504820 7943.790000 7948.230000 7947.075433 670.001022
377 0.352528 0.400018 0.373780 0.000071 0.472666 0.468537 0.469537 0.000153 0.370548 0.410296 0.388144 0.000053 0.351379 0.397673 0.373069 0.000159 0.353677 0.402363 0.374491 0.000164 0.459328 0.454952 0.454878 0.000291 0.486003 0.482121 0.484197 0.000323 0.367571 0.406265 0.385341 0.000118 0.373526 0.414327 0.390947 0.000122 952.290000 965.730000 958.157267 395.984350 1102.270000 1086.240000 1094.603833 395.410401 7945.440000 7948.030000 7947.238900 658.416786
378 0.352177 0.399293 0.373819 0.000072 0.472726 0.467552 0.469601 0.000151 0.370260 0.409532 0.388186 0.000053 0.350822 0.397893 0.373004 0.000163 0.353533 0.400692 0.374633 0.000161 0.458082 0.455266 0.455047 0.000290 0.487370 0.479838 0.484156 0.000320 0.366911 0.406499 0.385310 0.000120 0.373608 0.412564 0.391062 0.000120 952.550000 965.310000 957.910733 400.485990 1102.620000 1084.290000 1094.607667 395.456661 7944.830000 7950.400000 7947.481600 664.215164
379 0.352179 0.400182 0.373737 0.000071 0.470059 0.467377 0.469648 0.000149 0.369861 0.410261 0.388124 0.000053 0.352682 0.401624 0.372863 0.000161 0.351676 0.398740 0.374611 0.000159 0.454957 0.454197 0.455134 0.000280 0.485161 0.480557 0.484161 0.000320 0.368023 0.409510 0.385204 0.000119 0.371699 0.411012 0.391044 0.000118 951.320000 964.140000 957.890367 398.312165 1104.060000 1085.400000 1094.472933 387.076887 7944.620000 7950.460000 7947.636700 647.285877
380 0.352386 0.400227 0.373710 0.000071 0.471416 0.467698 0.469573 0.000150 0.370241 0.410347 0.388090 0.000053 0.351577 0.400133 0.372703 0.000157 0.353195 0.400321 0.374716 0.000160 0.456079 0.453307 0.454939 0.000282 0.486754 0.482088 0.484207 0.000324 0.367252 0.408109 0.385039 0.000116 0.373229 0.412586 0.391140 0.000119 952.460000 965.620000 957.707567 393.396889 1102.790000 1082.930000 1094.385133 389.120704 7944.750000 7951.450000 7947.907300 640.567543
381 0.352462 0.399610 0.373770 0.000071 0.471524 0.465122 0.469583 0.000153 0.370321 0.409437 0.388142 0.000053 0.352889 0.397787 0.372704 0.000158 0.352034 0.401433 0.374837 0.000163 0.455355 0.451818 0.455033 0.000285 0.487694 0.478426 0.484133 0.000322 0.368259 0.405892 0.385053 0.000117 0.372383 0.412982 0.391231 0.000121 951.650000 965.730000 957.568033 389.434123 1102.960000 1087.710000 1093.843233 387.880549 7945.390000 7946.560000 7948.588733 635.670454
382 0.352211 0.399620 0.373674 0.000070 0.472276 0.467515 0.469762 0.000149 0.370221 0.409804 0.388087 0.000052 0.352084 0.398667 0.372544 0.000155 0.352338 0.400574 0.374805 0.000163 0.456759 0.450935 0.455183 0.000282 0.487793 0.484095 0.484341 0.000317 0.367785 0.406507 0.384940 0.000115 0.372657 0.413102 0.391235 0.000121 950.200000 969.100000 957.376267 386.769020 1102.510000 1086.210000 1093.849333 394.420223 7947.290000 7944.690000 7948.774400 632.848436
383 0.352501 0.399944 0.373781 0.000070 0.472558 0.468508 0.469729 0.000149 0.370510 0.410228 0.388173 0.000053 0.352313 0.399108 0.372552 0.000153 0.352690 0.400779 0.375010 0.000161 0.458760 0.454335 0.455219 0.000284 0.486355 0.482681 0.484238 0.000317 0.368280 0.407392 0.384952 0.000115 0.372740 0.413065 0.391394 0.000119 950.890000 967.290000 957.465000 378.998099 1101.030000 1083.380000 1093.735667 393.616936 7948.080000 7949.330000 7948.799333 625.386220
384 0.352293 0.399971 0.373751 0.000070 0.470882 0.470247 0.469628 0.000149 0.370082 0.410513 0.388133 0.000053 0.353042 0.400402 0.372516 0.000155 0.351545 0.399541 0.374986 0.000162 0.455418 0.457799 0.455136 0.000286 0.486346 0.482694 0.484120 0.000318 0.368398 0.409011 0.384909 0.000117 0.371765 0.412014 0.391356 0.000120 950.240000 966.890000 957.374633 376.509453 1104.630000 1082.370000 1093.655233 404.203042 7945.130000 7950.740000 7948.970133 642.135014
385 0.352581 0.399535 0.373662 0.000070 0.469471 0.468745 0.469624 0.000149 0.370114 0.409916 0.388056 0.000053 0.353427 0.399067 0.372465 0.000154 0.351735 0.400002 0.374859 0.000166 0.454097 0.454949 0.454977 0.000283 0.484844 0.482541 0.484271 0.000320 0.368528 0.407449 0.384842 0.000116 0.371701 0.412383 0.391271 0.000123 952.100000 966.100000 957.449367 372.367254 1103.760000 1083.710000 1093.652033 413.500825 7944.140000 7950.190000 7948.898600 655.634171
386 0.352127 0.400001 0.373631 0.000071 0.472086 0.469043 0.469545 0.000154 0.370121 0.410357 0.388018 0.000053 0.352414 0.399742 0.372463 0.000155 0.351840 0.400260 0.374799 0.000165 0.459439 0.456328 0.454991 0.000292 0.484732 0.481759 0.484099 0.000325 0.368468 0.408230 0.384843 0.000116 0.371774 0.412485 0.391194 0.000122 952.010000 966.340000 957.351300 366.573100 1106.460000 1084.510000 1093.721633 420.142162 7941.530000 7949.150000 7948.927067 666.714178
387 0.352285 0.399354 0.373648 0.000071 0.472041 0.467817 0.469523 0.000152 0.370249 0.409624 0.388030 0.000053 0.351881 0.398507 0.372449 0.000158 0.352689 0.400202 0.374848 0.000168 0.455722 0.452393 0.454913 0.000286 0.488360 0.483242 0.484133 0.000326 0.367457 0.406590 0.384819 0.000118 0.373040 0.412658 0.391240 0.000125 950.980000 963.560000 957.416067 368.591878 1105.550000 1076.910000 1093.898167 421.816357 7943.470000 7959.530000 7948.685767 677.140860
388 0.352423 0.399943 0.373677 0.000071 0.473997 0.467701 0.469513 0.000151 0.370659 0.410107 0.388052 0.000053 0.350760 0.397934 0.372453 0.000156 0.354086 0.401952 0.374901 0.000169 0.460434 0.453369 0.455082 0.000288 0.487561 0.482033 0.483945 0.000326 0.367211 0.406249 0.384847 0.000117 0.374107 0.413964 0.391257 0.000124 949.320000 965.680000 957.232400 367.683719 1102.540000 1078.220000 1094.117900 423.877441 7948.140000 7956.100000 7948.649700 686.042070
389 0.352309 0.399775 0.373666 0.000072 0.469965 0.468744 0.469404 0.000154 0.369957 0.410121 0.388026 0.000054 0.351541 0.394257 0.372462 0.000156 0.353076 0.405293 0.374870 0.000173 0.456728 0.455157 0.454887 0.000290 0.483202 0.482332 0.483921 0.000328 0.367319 0.403392 0.384825 0.000117 0.372595 0.416849 0.391228 0.000127 950.660000 967.290000 957.009300 366.157784 1103.930000 1082.700000 1094.329867 431.355813 7945.410000 7950.010000 7948.660833 685.833614
390 0.351822 0.400247 0.373594 0.000074 0.471116 0.469114 0.469400 0.000154 0.369716 0.410577 0.387965 0.000055 0.350556 0.396537 0.372514 0.000156 0.353087 0.403957 0.374673 0.000172 0.454387 0.455602 0.454820 0.000290 0.487846 0.482626 0.483980 0.000327 0.366131 0.405397 0.384860 0.000117 0.373301 0.415757 0.391069 0.000126 950.100000 964.980000 956.762300 373.052610 1102.650000 1081.630000 1094.547433 431.976701 7947.250000 7953.390000 7948.690267 694.328388
391 0.351792 0.399605 0.373536 0.000073 0.473482 0.464987 0.469517 0.000155 0.370045 0.409412 0.387933 0.000054 0.351066 0.397622 0.372466 0.000158 0.352517 0.401587 0.374607 0.000171 0.457975 0.451981 0.454900 0.000292 0.488990 0.477993 0.484135 0.000326 0.367103 0.405776 0.384831 0.000118 0.372988 0.413048 0.391036 0.000126 950.280000 962.450000 956.552267 372.254902 1103.640000 1081.250000 1094.971267 437.791284 7946.080000 7956.300000 7948.476467 710.490152
392 0.351587 0.399440 0.373331 0.000073 0.472093 0.467712 0.469518 0.000154 0.369663 0.409681 0.387759 0.000054 0.351036 0.396126 0.372383 0.000156 0.352137 0.402754 0.374279 0.000168 0.459059 0.451340 0.455139 0.000286 0.485126 0.484083 0.483897 0.000330 0.367240 0.404408 0.384797 0.000117 0.372086 0.414953 0.390721 0.000124 950.940000 962.300000 956.334333 375.699161 1102.670000 1082.450000 1095.310000 437.865376 7946.390000 7955.250000 7948.355667 725.650669
393 0.351916 0.399874 0.373252 0.000071 0.472738 0.464819 0.469619 0.000151 0.370039 0.409616 0.387707 0.000053 0.351197 0.397196 0.372293 0.000155 0.352635 0.402553 0.374212 0.000166 0.457754 0.449613 0.455137 0.000288 0.487721 0.480026 0.484100 0.000323 0.367180 0.405058 0.384720 0.000116 0.372898 0.414174 0.390695 0.000123 951.730000 964.380000 956.231067 370.839788 1104.540000 1084.290000 1095.455333 436.565956 7943.730000 7951.330000 7948.313600 722.210694
394 0.351774 0.399360 0.373160 0.000072 0.470926 0.467243 0.469676 0.000153 0.369647 0.409543 0.387637 0.000053 0.350546 0.396295 0.372248 0.000154 0.353002 0.402425 0.374072 0.000166 0.457365 0.453402 0.455211 0.000289 0.484488 0.481085 0.484140 0.000323 0.366569 0.404861 0.384693 0.000115 0.372725 0.414224 0.390582 0.000123 952.550000 963.740000 956.137733 375.099491 1105.580000 1083.910000 1095.628333 432.075309 7941.870000 7952.350000 7948.233933 732.542880
395 0.351724 0.399930 0.373159 0.000071 0.470968 0.464735 0.469723 0.000152 0.369611 0.409651 0.387644 0.000053 0.351825 0.398842 0.372363 0.000152 0.351624 0.401018 0.373955 0.000163 0.456368 0.451125 0.455302 0.000285 0.485567 0.478345 0.484145 0.000326 0.367506 0.406684 0.384804 0.000113 0.371715 0.412617 0.390484 0.000121 952.100000 964.110000 956.081433 376.594005 1104.500000 1080.420000 1095.711100 433.112600 7943.400000 7955.470000 7948.207467 721.476919
396 0.351435 0.399039 0.373038 0.000071 0.469324 0.468598 0.469702 0.000152 0.369118 0.409473 0.387537 0.000053 0.351602 0.398310 0.372316 0.000150 0.351268 0.399768 0.373759 0.000164 0.455669 0.454414 0.455252 0.000286 0.482978 0.482783 0.484151 0.000324 0.367212 0.406726 0.384757 0.000112 0.371024 0.412220 0.390318 0.000121 951.680000 964.520000 956.187467 372.863499 1107.430000 1080.630000 1095.750800 435.281423 7940.890000 7954.850000 7948.061733 706.815316
397 0.351454 0.398842 0.372983 0.000070 0.471074 0.468759 0.469625 0.000152 0.369397 0.409330 0.387479 0.000053 0.352042 0.397578 0.372384 0.000150 0.350865 0.400107 0.373582 0.000162 0.456409 0.454449 0.455082 0.000290 0.485739 0.483070 0.484169 0.000321 0.367697 0.406108 0.384788 0.000113 0.371096 0.412551 0.390170 0.000119 950.820000 963.320000 956.332233 372.327897 1106.740000 1085.100000 1095.825433 438.732599 7942.440000 7951.580000 7947.842333 705.290124
398 0.351780 0.398945 0.373013 0.000072 0.470675 0.469155 0.469650 0.000151 0.369614 0.409477 0.387509 0.000054 0.352507 0.396714 0.372486 0.000152 0.351053 0.401176 0.373541 0.000164 0.453894 0.455056 0.455133 0.000280 0.487455 0.483254 0.484167 0.000320 0.367715 0.405465 0.384883 0.000114 0.371513 0.413488 0.390135 0.000121 953.200000 962.380000 956.375833 369.629695 1105.740000 1084.530000 1095.786600 447.246375 7941.060000 7953.090000 7947.837567 697.543372
399 0.351608 0.399300 0.373001 0.000072 0.471526 0.465429 0.469560 0.000154 0.369596 0.409219 0.387485 0.000054 0.351390 0.397051 0.372426 0.000150 0.351826 0.401549 0.373576 0.000166 0.457443 0.451113 0.455037 0.000290 0.485609 0.479745 0.484083 0.000321 0.367298 0.405160 0.384818 0.000113 0.371894 0.413278 0.390152 0.000122 953.140000 965.230000 956.527433 369.659495 1105.770000 1085.220000 1095.983433 450.106093 7941.090000 7949.550000 7947.489133 698.638760
400 0.351316 0.398930 0.373008 0.000072 0.471611 0.466845 0.469550 0.000154 0.369361 0.409117 0.387489 0.000054 0.351240 0.397207 0.372524 0.000149 0.351393 0.400652 0.373492 0.000163 0.457854 0.452251 0.454983 0.000294 0.485367 0.481440 0.484117 0.000320 0.367232 0.405463 0.384893 0.000112 0.371489 0.412770 0.390085 0.000120 951.260000 967.330000 956.596700 367.788201 1104.190000 1084.200000 1096.082933 448.464416 7944.550000 7948.470000 7947.320367 695.658568
401 0.351422 0.399538 0.372849 0.000072 0.469824 0.464659 0.469623 0.000155 0.369182 0.409306 0.387365 0.000055 0.352310 0.397370 0.372397 0.000149 0.350534 0.401705 0.373300 0.000162 0.454436 0.449775 0.455038 0.000295 0.485212 0.479542 0.484208 0.000322 0.367629 0.405231 0.384793 0.000113 0.370736 0.413381 0.389936 0.000120 953.210000 961.530000 956.504133 363.218594 1104.130000 1081.040000 1096.279667 440.328428 7942.660000 7957.430000 7947.216200 683.182027
402 0.351256 0.399436 0.372818 0.000072 0.472143 0.467024 0.469493 0.000155 0.369389 0.409574 0.387319 0.000054 0.350993 0.398375 0.372378 0.000153 0.351518 0.400496 0.373258 0.000162 0.456365 0.455121 0.455093 0.000291 0.487921 0.478927 0.483892 0.000324 0.366799 0.406887 0.384785 0.000115 0.371978 0.412261 0.389853 0.000119 955.300000 964.290000 956.570167 364.386848 1104.310000 1082.440000 1096.482467 434.577609 7940.390000 7953.270000 7946.947367 683.663404
403 0.351249 0.398637 0.372815 0.000073 0.471265 0.468293 0.469537 0.000155 0.369251 0.409086 0.387324 0.000055 0.351747 0.397145 0.372416 0.000155 0.350752 0.400130 0.373215 0.000163 0.457148 0.454270 0.454924 0.000289 0.485382 0.482316 0.484151 0.000323 0.367557 0.405714 0.384792 0.000117 0.370946 0.412458 0.389856 0.000120 953.940000 965.320000 956.584867 359.606857 1106.120000 1084.470000 1096.346467 431.842161 7939.940000 7950.210000 7947.068667 682.477713
404 0.351521 0.398551 0.372853 0.000072 0.471186 0.465811 0.469491 0.000157 0.369471 0.408640 0.387349 0.000054 0.351247 0.397356 0.372425 0.000154 0.351795 0.399747 0.373281 0.000162 0.456839 0.450124 0.454830 0.000297 0.485534 0.481498 0.484152 0.000324 0.367086 0.405271 0.384786 0.000116 0.371856 0.412010 0.389912 0.000120 952.440000 962.720000 956.539867 356.267638 1105.770000 1088.570000 1096.359267 427.088172 7941.790000 7948.710000 7947.100867 687.732517
405 0.351038 0.399136 0.372711 0.000072 0.470663 0.469024 0.469434 0.000153 0.368982 0.409619 0.387219 0.000055 0.350708 0.397519 0.372272 0.000156 0.351368 0.400753 0.373149 0.000162 0.454496 0.455322 0.454810 0.000294 0.486831 0.482725 0.484058 0.000325 0.366276 0.406190 0.384653 0.000118 0.371687 0.413049 0.389785 0.000119 952.590000 964.470000 956.486633 351.059450 1103.450000 1085.000000 1096.374200 419.674390 7943.960000 7950.530000 7947.139167 688.707673
406 0.351307 0.399077 0.372677 0.000072 0.471273 0.468059 0.469380 0.000159 0.369302 0.409425 0.387182 0.000054 0.352132 0.397041 0.372159 0.000153 0.350482 0.401114 0.373195 0.000162 0.455262 0.452418 0.454670 0.000305 0.487283 0.483700 0.484089 0.000327 0.367602 0.405348 0.384536 0.000115 0.371002 0.413502 0.389829 0.000119 953.360000 964.380000 956.505533 340.595965 1104.040000 1082.720000 1096.253800 407.470688 7942.600000 7952.900000 7947.240667 685.846780
407 0.350963 0.399058 0.372651 0.000072 0.470396 0.466465 0.469394 0.000157 0.368878 0.409169 0.387162 0.000054 0.350991 0.395909 0.372060 0.000153 0.350936 0.402206 0.373241 0.000163 0.456835 0.452407 0.454798 0.000297 0.483956 0.480523 0.483991 0.000336 0.366868 0.404383 0.384471 0.000116 0.370889 0.413954 0.389854 0.000120 953.480000 963.970000 956.675333 339.310961 1107.030000 1082.880000 1096.202067 400.381111 7939.490000 7953.150000 7947.122600 685.288334
408 0.351155 0.399169 0.372624 0.000073 0.471829 0.466406 0.469339 0.000158 0.369256 0.409254 0.387131 0.000055 0.351933 0.395959 0.372087 0.000155 0.350376 0.402378 0.373161 0.000164 0.456942 0.453176 0.454720 0.000302 0.486715 0.479637 0.483957 0.000329 0.367684 0.404541 0.384482 0.000117 0.370827 0.413967 0.389780 0.000122 952.440000 962.310000 956.824433 343.171725 1102.750000 1087.740000 1096.095400 394.551406 7944.810000 7949.950000 7947.080167 690.178807
409 0.350908 0.399265 0.372548 0.000073 0.471217 0.467286 0.469457 0.000156 0.368955 0.409468 0.387084 0.000055 0.349771 0.399462 0.372039 0.000157 0.352046 0.399068 0.373057 0.000163 0.456336 0.452313 0.454851 0.000297 0.486097 0.482258 0.484062 0.000332 0.365756 0.407389 0.384461 0.000118 0.372153 0.411547 0.389708 0.000120 954.270000 963.230000 957.007067 346.942821 1103.660000 1085.130000 1096.067467 388.048403 7942.070000 7951.640000 7946.925467 694.947405
410 0.350781 0.398720 0.372456 0.000072 0.471107 0.466963 0.469374 0.000155 0.368830 0.408957 0.386994 0.000054 0.350781 0.398640 0.371948 0.000155 0.350781 0.398801 0.372964 0.000165 0.455828 0.454176 0.454781 0.000301 0.486386 0.479750 0.483967 0.000326 0.366538 0.406970 0.384373 0.000117 0.371122 0.410943 0.389614 0.000121 953.390000 967.460000 957.170100 357.475249 1102.240000 1087.460000 1095.908300 386.630641 7944.370000 7945.080000 7946.921600 707.636668
411 0.351207 0.398301 0.372406 0.000072 0.471229 0.467311 0.469422 0.000155 0.369210 0.408652 0.386959 0.000054 0.351155 0.396779 0.371946 0.000153 0.351259 0.399823 0.372867 0.000166 0.454111 0.454969 0.454614 0.000300 0.488348 0.479654 0.484229 0.000326 0.366598 0.405507 0.384346 0.000115 0.371823 0.411798 0.389571 0.000122 953.450000 962.340000 957.167033 363.350119 1102.220000 1081.180000 1095.750967 385.296794 7944.330000 7956.480000 7947.082000 708.616435
412 0.351109 0.398896 0.372352 0.000073 0.470236 0.466553 0.469493 0.000153 0.368978 0.409045 0.386923 0.000055 0.349954 0.396893 0.371797 0.000154 0.352264 0.400900 0.372906 0.000165 0.452816 0.453999 0.454647 0.000305 0.487656 0.479106 0.484339 0.000315 0.365383 0.405459 0.384225 0.000116 0.372573 0.412631 0.389621 0.000121 953.290000 964.080000 957.168633 364.445585 1103.140000 1083.750000 1095.401333 381.768072 7943.570000 7952.170000 7947.430033 708.058960
413 0.351170 0.398682 0.372315 0.000073 0.472687 0.469857 0.469556 0.000152 0.369398 0.409358 0.386901 0.000055 0.350252 0.397928 0.371797 0.000154 0.352089 0.399436 0.372833 0.000164 0.457836 0.455419 0.454607 0.000303 0.487538 0.484294 0.484505 0.000315 0.366389 0.406551 0.384219 0.000116 0.372406 0.412164 0.389584 0.000122 956.710000 962.030000 957.119400 370.618144 1103.680000 1084.160000 1095.159033 386.157274 7939.610000 7953.810000 7947.721567 716.917760
414 0.350984 0.398500 0.372231 0.000071 0.471491 0.466835 0.469759 0.000154 0.369060 0.408750 0.386861 0.000053 0.350452 0.395806 0.371819 0.000154 0.351515 0.401194 0.372643 0.000159 0.453163 0.450192 0.454743 0.000305 0.489820 0.483477 0.484776 0.000308 0.365859 0.403964 0.384258 0.000116 0.372261 0.413536 0.389463 0.000118 956.040000 960.980000 957.206433 371.164599 1102.310000 1083.560000 1094.987633 388.148119 7941.650000 7955.460000 7947.805933 720.503208
415 0.350862 0.398635 0.372273 0.000071 0.471730 0.468360 0.469525 0.000156 0.368992 0.409094 0.386861 0.000053 0.350211 0.396254 0.371762 0.000155 0.351514 0.401016 0.372784 0.000159 0.455506 0.452737 0.454398 0.000312 0.487954 0.483983 0.484653 0.000313 0.366005 0.404726 0.384158 0.000116 0.371980 0.413461 0.389564 0.000118 953.400000 965.100000 957.303467 380.433640 1101.600000 1084.790000 1094.930700 391.520862 7945.000000 7950.110000 7947.765833 726.903704
416 0.350888 0.398431 0.372229 0.000070 0.471508 0.468011 0.469536 0.000157 0.368981 0.408868 0.386825 0.000053 0.350626 0.395862 0.371616 0.000156 0.351150 0.401000 0.372843 0.000157 0.454953 0.452868 0.454372 0.000316 0.488064 0.483155 0.484701 0.000316 0.366275 0.404413 0.384029 0.000117 0.371687 0.413324 0.389622 0.000116 951.150000 965.180000 957.513933 388.711028 1101.540000 1084.140000 1094.886600 394.918865 7947.310000 7950.680000 7947.599467 729.018160
417 0.350923 0.398106 0.372221 0.000071 0.472421 0.464636 0.469534 0.000157 0.369148 0.408086 0.386818 0.000053 0.350208 0.395429 0.371422 0.000157 0.351638 0.400783 0.373020 0.000158 0.457114 0.450504 0.454343 0.000313 0.487728 0.478769 0.484725 0.000315 0.366244 0.403690 0.383860 0.000117 0.372052 0.412481 0.389776 0.000117 952.000000 963.510000 957.743367 389.700393 1101.860000 1086.700000 1094.739967 398.063297 7946.140000 7949.790000 7947.516667 731.821573
418 0.351193 0.398439 0.372265 0.000070 0.471409 0.466745 0.469525 0.000159 0.369225 0.408684 0.386854 0.000053 0.349902 0.396332 0.371284 0.000157 0.352484 0.400546 0.373246 0.000156 0.456652 0.453538 0.454186 0.000319 0.486165 0.479951 0.484863 0.000317 0.365914 0.404913 0.383719 0.000117 0.372536 0.412456 0.389989 0.000116 954.970000 966.380000 957.585700 391.215778 1098.640000 1084.870000 1094.443633 402.486493 7946.390000 7948.750000 7947.970667 729.880882
419 0.351368 0.398872 0.372300 0.000071 0.472250 0.468203 0.469435 0.000159 0.369500 0.409271 0.386870 0.000053 0.350953 0.399806 0.371333 0.000158 0.351783 0.397938 0.373268 0.000159 0.456940 0.450715 0.454255 0.000319 0.487560 0.485690 0.484615 0.000321 0.366851 0.407442 0.383771 0.000119 0.372149 0.411101 0.389970 0.000117 954.900000 967.600000 957.728500 402.681885 1102.380000 1083.950000 1094.482300 399.632838 7942.720000 7948.450000 7947.789200 743.830207
420 0.350966 0.398376 0.372250 0.000070 0.470167 0.468159 0.469574 0.000159 0.368846 0.408844 0.386849 0.000052 0.350846 0.396783 0.371220 0.000156 0.351087 0.399970 0.373280 0.000160 0.455020 0.453840 0.454426 0.000317 0.485314 0.482478 0.484723 0.000322 0.366472 0.405342 0.383701 0.000117 0.371221 0.412346 0.389997 0.000118 953.990000 965.660000 957.930500 399.056871 1102.140000 1085.700000 1094.269667 396.254683 7943.870000 7948.640000 7947.799833 739.785096
421 0.351259 0.398313 0.372323 0.000071 0.469631 0.468001 0.469564 0.000160 0.369015 0.408766 0.386910 0.000053 0.351117 0.397276 0.371262 0.000158 0.351400 0.399351 0.373385 0.000160 0.453218 0.451946 0.454366 0.000322 0.486043 0.484056 0.484761 0.000319 0.366432 0.405476 0.383727 0.000118 0.371597 0.412056 0.390092 0.000118 955.680000 963.640000 957.938033 397.288086 1099.130000 1082.540000 1094.159267 395.318476 7945.190000 7953.820000 7947.902700 736.752940
422 0.350574 0.398307 0.372321 0.000071 0.471087 0.466327 0.469511 0.000160 0.368651 0.408510 0.386900 0.000053 0.349248 0.396430 0.371204 0.000158 0.351900 0.400184 0.373439 0.000163 0.455430 0.451098 0.454343 0.000316 0.486745 0.481556 0.484680 0.000322 0.365175 0.404631 0.383675 0.000118 0.372126 0.412390 0.390125 0.000121 954.850000 962.250000 957.787200 403.751182 1101.610000 1088.300000 1094.069067 400.914651 7943.540000 7949.450000 7948.143733 753.847982
423 0.350953 0.398686 0.372325 0.000071 0.471988 0.468741 0.469627 0.000160 0.369108 0.409195 0.386920 0.000054 0.349912 0.398068 0.371216 0.000158 0.351994 0.399305 0.373435 0.000163 0.456556 0.453501 0.454372 0.000314 0.487420 0.483981 0.484882 0.000321 0.365909 0.406383 0.383689 0.000118 0.372308 0.412006 0.390152 0.000122 954.460000 968.030000 957.841067 405.233057 1100.180000 1085.930000 1093.726300 402.693448 7945.360000 7946.040000 7948.432633 756.132673
424 0.350799 0.398577 0.372318 0.000071 0.470642 0.467231 0.469313 0.000161 0.368775 0.408875 0.386867 0.000053 0.348944 0.397254 0.371153 0.000159 0.352654 0.399900 0.373483 0.000165 0.454711 0.452032 0.454165 0.000318 0.486574 0.482430 0.484461 0.000330 0.364809 0.405471 0.383605 0.000118 0.372742 0.412280 0.390129 0.000122 953.110000 964.440000 958.001967 408.223344 1102.510000 1083.390000 1093.595667 406.999389 7944.380000 7952.170000 7948.402367 769.048418
425 0.350858 0.399104 0.372307 0.000072 0.472084 0.465528 0.469223 0.000162 0.369042 0.409068 0.386845 0.000054 0.350305 0.397344 0.371102 0.000159 0.351411 0.400865 0.373512 0.000167 0.455550 0.451151 0.454258 0.000311 0.488617 0.479905 0.484187 0.000341 0.366092 0.405415 0.383576 0.000118 0.371992 0.412721 0.390113 0.000124 953.330000 965.470000 958.028700 400.615366 1102.160000 1087.160000 1093.481600 412.067516 7944.510000 7947.370000 7948.489700 760.299974
426 0.350426 0.398304 0.372227 0.000072 0.471693 0.468159 0.469295 0.000160 0.368616 0.408782 0.386788 0.000054 0.349704 0.395132 0.371144 0.000161 0.351147 0.401475 0.373311 0.000168 0.456370 0.453358 0.454253 0.000311 0.487017 0.482960 0.484336 0.000330 0.365704 0.403866 0.383610 0.000119 0.371528 0.413698 0.389965 0.000125 951.310000 964.870000 957.849333 407.913225 1102.320000 1081.250000 1093.158600 420.695935 7946.370000 7953.880000 7948.992067 783.793117
427 0.350492 0.398478 0.372152 0.000072 0.471985 0.466712 0.469332 0.000160 0.368716 0.408713 0.386729 0.000054 0.350433 0.395462 0.371115 0.000162 0.350552 0.401493 0.373190 0.000169 0.457806 0.450374 0.454179 0.000320 0.486165 0.483051 0.484486 0.000330 0.366539 0.403699 0.383574 0.000120 0.370894 0.413726 0.389884 0.000126 955.250000 967.280000 958.130367 408.759421 1102.930000 1084.090000 1092.937333 424.325980 7941.820000 7948.630000 7948.932300 787.563254
428 0.350615 0.398667 0.372165 0.000073 0.470941 0.468231 0.469168 0.000160 0.368664 0.409101 0.386715 0.000055 0.350582 0.396428 0.371198 0.000166 0.350649 0.400906 0.373131 0.000172 0.455049 0.451917 0.454054 0.000327 0.486834 0.484545 0.484282 0.000321 0.366252 0.404751 0.383627 0.000122 0.371076 0.413452 0.389804 0.000129 953.610000 964.360000 958.246667 403.956858 1102.310000 1078.500000 1092.960800 428.191769 7944.080000 7957.140000 7948.792533 783.254087
429 0.350898 0.398848 0.372179 0.000073 0.470322 0.466564 0.468965 0.000162 0.368811 0.409005 0.386697 0.000054 0.349531 0.395520 0.371194 0.000164 0.352264 0.402176 0.373164 0.000173 0.456560 0.453142 0.454059 0.000322 0.484083 0.479985 0.483870 0.000332 0.365586 0.404164 0.383624 0.000121 0.372037 0.413847 0.389770 0.000129 954.550000 963.980000 958.341900 399.249034 1103.010000 1078.990000 1092.967700 426.858437 7942.440000 7957.030000 7948.690400 769.120922
430 0.350951 0.398466 0.372173 0.000072 0.469491 0.468684 0.469029 0.000160 0.368732 0.408999 0.386701 0.000053 0.349151 0.397031 0.371114 0.000164 0.352751 0.399901 0.373231 0.000171 0.457739 0.454118 0.454193 0.000317 0.481244 0.483250 0.483865 0.000329 0.365439 0.405594 0.383576 0.000120 0.372025 0.412403 0.389826 0.000127 952.940000 964.590000 958.380833 397.876354 1104.500000 1078.600000 1093.028900 431.882617 7942.560000 7956.810000 7948.590267 765.245845
431 0.350787 0.398269 0.372077 0.000072 0.471032 0.468349 0.469129 0.000159 0.368823 0.408781 0.386634 0.000054 0.349197 0.398009 0.370994 0.000164 0.352376 0.398528 0.373159 0.000169 0.458680 0.454469 0.454334 0.000316 0.483384 0.482230 0.483924 0.000325 0.365620 0.406478 0.383495 0.000121 0.372027 0.411084 0.389774 0.000126 951.610000 962.500000 958.424633 398.066996 1103.980000 1075.640000 1093.099133 433.163166 7944.410000 7961.860000 7948.476233 769.634536
432 0.350854 0.398386 0.372187 0.000072 0.469479 0.466910 0.469143 0.000156 0.368648 0.408665 0.386730 0.000054 0.350097 0.395334 0.371053 0.000163 0.351611 0.401438 0.373320 0.000170 0.456736 0.451946 0.454423 0.000316 0.482222 0.481874 0.483863 0.000324 0.366093 0.403826 0.383558 0.000120 0.371202 0.413504 0.389902 0.000127 952.730000 962.640000 958.412267 387.890150 1102.980000 1080.670000 1093.203633 428.755575 7944.290000 7956.690000 7948.384100 746.118999
433 0.350696 0.398418 0.372161 0.000072 0.471004 0.468323 0.469123 0.000156 0.368742 0.408904 0.386705 0.000054 0.350326 0.396083 0.371064 0.000162 0.351066 0.400754 0.373258 0.000170 0.458076 0.452632 0.454500 0.000310 0.483933 0.484013 0.483745 0.000324 0.366488 0.404565 0.383580 0.000119 0.370996 0.413243 0.389831 0.000127 952.570000 967.160000 958.612467 387.438540 1104.220000 1077.350000 1093.381233 437.203995 7943.210000 7955.490000 7948.006300 746.315100
434 0.350698 0.398746 0.372223 0.000071 0.469965 0.465573 0.469077 0.000157 0.368588 0.408770 0.386751 0.000053 0.350614 0.397704 0.371143 0.000162 0.350782 0.399788 0.373303 0.000170 0.456759 0.448879 0.454603 0.000312 0.483172 0.482267 0.483551 0.000330 0.366535 0.405380 0.383662 0.000119 0.370641 0.412160 0.389840 0.000127 953.480000 964.440000 958.301800 390.175721 1102.990000 1079.280000 1093.537333 437.888274 7943.530000 7956.280000 7948.160867 744.677214
435 0.350942 0.398497 0.372327 0.000071 0.472994 0.465430 0.468978 0.000159 0.369249 0.408537 0.386825 0.000054 0.350632 0.395564 0.371319 0.000162 0.351251 0.401430 0.373336 0.000171 0.458120 0.452144 0.454509 0.000306 0.487868 0.478716 0.483448 0.000336 0.366755 0.404051 0.383797 0.000119 0.371744 0.413023 0.389852 0.000127 954.040000 962.060000 958.431567 390.599356 1103.330000 1081.970000 1093.464667 441.223328 7942.630000 7955.970000 7948.103767 738.175589
436 0.351075 0.398542 0.372334 0.000072 0.469894 0.465771 0.468825 0.000161 0.368898 0.408627 0.386808 0.000054 0.350979 0.396966 0.371313 0.000161 0.351171 0.400119 0.373355 0.000174 0.454421 0.454294 0.454574 0.000309 0.485367 0.477249 0.483076 0.000345 0.366495 0.405565 0.383802 0.000119 0.371300 0.411688 0.389813 0.000129 953.020000 968.560000 958.249067 385.400190 1104.210000 1077.810000 1093.696033 437.742569 7942.770000 7953.630000 7948.054900 735.296514
437 0.350849 0.398013 0.372269 0.000071 0.471119 0.466536 0.468856 0.000160 0.368889 0.408291 0.386757 0.000053 0.349407 0.395662 0.371267 0.000160 0.352290 0.400363 0.373271 0.000172 0.457319 0.453554 0.454706 0.000302 0.484919 0.479518 0.483007 0.000348 0.365594 0.404346 0.383783 0.000117 0.372184 0.412237 0.389732 0.000128 953.570000 963.050000 958.232033 384.668617 1104.460000 1081.050000 1093.850433 442.135346 7941.970000 7955.900000 7947.917533 731.764068
438 0.350661 0.397936 0.372248 0.000071 0.468809 0.468485 0.468690 0.000161 0.368383 0.408519 0.386714 0.000053 0.350375 0.395799 0.371265 0.000160 0.350946 0.400073 0.373230 0.000176 0.455847 0.453750 0.454485 0.000307 0.481771 0.483219 0.482894 0.000348 0.366196 0.404492 0.383749 0.000117 0.370570 0.412545 0.389680 0.000130 952.520000 966.700000 958.257900 378.834679 1104.570000 1079.650000 1094.115933 438.744639 7942.910000 7953.650000 7947.626167 716.364062
439 0.350695 0.398744 0.372285 0.000072 0.471236 0.468734 0.468784 0.000158 0.368777 0.409243 0.386760 0.000054 0.351073 0.395874 0.371433 0.000160 0.350318 0.401614 0.373137 0.000173 0.458003 0.452416 0.454625 0.000299 0.484470 0.485053 0.482942 0.000347 0.367112 0.404356 0.383912 0.000117 0.370441 0.414130 0.389608 0.000129 953.800000 964.050000 958.316500 375.358560 1100.610000 1079.420000 1094.149400 433.226752 7945.590000 7956.530000 7947.534100 709.199664
440 0.350437 0.398619 0.372233 0.000073 0.468552 0.467434 0.468840 0.000160 0.368154 0.408941 0.386724 0.000055 0.351352 0.397116 0.371410 0.000161 0.349521 0.400122 0.373056 0.000174 0.452514 0.451885 0.454770 0.000293 0.484590 0.482983 0.482910 0.000348 0.366527 0.405331 0.383914 0.000119 0.369782 0.412551 0.389534 0.000129 952.350000 966.830000 958.434000 373.391042 1099.910000 1080.510000 1093.947367 435.606038 7947.740000 7952.660000 7947.618633 723.854855
441 0.350321 0.399017 0.372122 0.000073 0.467623 0.468068 0.468701 0.000162 0.367917 0.409374 0.386609 0.000055 0.350860 0.397943 0.371381 0.000158 0.349782 0.400090 0.372863 0.000175 0.453895 0.456077 0.454793 0.000291 0.481351 0.480060 0.482609 0.000362 0.366315 0.406663 0.383893 0.000117 0.369518 0.412085 0.389325 0.000130 952.640000 967.390000 958.370200 377.779334 1100.850000 1078.000000 1093.882367 440.238984 7946.510000 7954.610000 7947.747433 738.262484
442 0.350790 0.399460 0.372090 0.000073 0.469387 0.466467 0.468664 0.000161 0.368579 0.409511 0.386576 0.000055 0.352016 0.396028 0.371525 0.000157 0.349563 0.402893 0.372655 0.000175 0.456737 0.453498 0.454871 0.000291 0.482037 0.479437 0.482457 0.000360 0.367724 0.404648 0.384027 0.000116 0.369434 0.414375 0.389125 0.000130 951.900000 964.300000 958.505867 382.751379 1101.130000 1082.940000 1093.774767 444.738212 7946.970000 7952.760000 7947.719367 757.673237
443 0.350840 0.398677 0.372015 0.000072 0.470873 0.469787 0.468668 0.000164 0.368845 0.409343 0.386513 0.000054 0.351769 0.397870 0.371430 0.000157 0.349910 0.399483 0.372600 0.000174 0.457777 0.454310 0.454877 0.000296 0.483968 0.485264 0.482458 0.000361 0.367670 0.406336 0.383947 0.000117 0.370019 0.412350 0.389079 0.000130 953.460000 972.160000 958.549067 388.181616 1100.680000 1084.590000 1093.676533 448.026740 7945.860000 7943.250000 7947.774400 786.223630
444 0.350478 0.398978 0.371997 0.000073 0.470689 0.468175 0.468631 0.000163 0.368510 0.409358 0.386492 0.000055 0.352077 0.396025 0.371524 0.000158 0.348879 0.401931 0.372471 0.000176 0.458802 0.453189 0.454855 0.000294 0.482575 0.483162 0.482407 0.000362 0.368086 0.404599 0.384024 0.000117 0.368934 0.414116 0.388961 0.000130 955.110000 970.660000 958.486467 393.071138 1101.590000 1077.470000 1093.392733 452.055715 7943.300000 7951.870000 7948.120800 800.472177
445 0.350706 0.398093 0.371992 0.000072 0.469896 0.466430 0.468579 0.000167 0.368584 0.408343 0.386480 0.000054 0.353142 0.396684 0.371691 0.000159 0.348269 0.399501 0.372294 0.000172 0.457132 0.450714 0.454762 0.000305 0.482660 0.482146 0.482396 0.000367 0.368741 0.404789 0.384151 0.000118 0.368428 0.411898 0.388809 0.000127 956.260000 968.900000 958.598433 401.192848 1101.010000 1081.100000 1093.128000 454.507950 7942.730000 7950.000000 7948.273567 821.172015
446 0.350619 0.398487 0.371993 0.000072 0.471266 0.464305 0.468575 0.000166 0.368716 0.408360 0.386480 0.000054 0.351094 0.396716 0.371759 0.000156 0.350145 0.400258 0.372227 0.000171 0.457599 0.450615 0.454634 0.000308 0.484933 0.477995 0.482516 0.000366 0.367070 0.404801 0.384190 0.000115 0.370363 0.411919 0.388770 0.000126 956.220000 968.110000 958.407800 400.008795 1100.430000 1077.140000 1092.999333 456.331120 7943.350000 7954.750000 7948.592867 825.565473
447 0.350274 0.398899 0.372021 0.000072 0.471873 0.464558 0.468559 0.000164 0.368514 0.408748 0.386502 0.000054 0.351228 0.398757 0.371968 0.000157 0.349320 0.399040 0.372075 0.000170 0.458416 0.450145 0.454502 0.000307 0.485330 0.478971 0.482615 0.000360 0.367306 0.406465 0.384348 0.000116 0.369722 0.411030 0.388656 0.000126 954.320000 964.970000 958.259467 399.538649 1098.630000 1080.750000 1092.829833 454.126899 7947.050000 7954.280000 7948.910700 824.877923
448 0.350527 0.398394 0.372050 0.000072 0.468739 0.463053 0.468413 0.000165 0.368259 0.408092 0.386504 0.000054 0.351847 0.395550 0.371960 0.000155 0.349207 0.401237 0.372140 0.000173 0.453429 0.451240 0.454397 0.000309 0.484050 0.474865 0.482430 0.000360 0.367084 0.403904 0.384325 0.000115 0.369434 0.412281 0.388684 0.000128 952.210000 967.990000 958.156500 401.075565 1101.090000 1085.160000 1092.579533 455.776256 7946.700000 7946.850000 7949.263967 843.309741
449 0.350518 0.397985 0.372102 0.000072 0.469007 0.466238 0.468440 0.000166 0.368291 0.408223 0.386553 0.000054 0.351530 0.397143 0.372111 0.000154 0.349506 0.398827 0.372093 0.000171 0.457561 0.453125 0.454504 0.000306 0.480453 0.479351 0.482376 0.000361 0.367435 0.405540 0.384470 0.000114 0.369148 0.410905 0.388635 0.000127 952.170000 966.650000 957.915967 393.744261 1099.410000 1079.530000 1092.231133 449.511878 7948.420000 7953.820000 7949.852900 836.400684
450 0.350273 0.398527 0.372025 0.000073 0.468683 0.465667 0.468536 0.000169 0.368034 0.408598 0.386501 0.000055 0.351566 0.396407 0.372022 0.000156 0.348979 0.400647 0.372027 0.000172 0.453347 0.453873 0.454471 0.000315 0.484018 0.477461 0.482602 0.000359 0.366833 0.405027 0.384389 0.000115 0.369235 0.412169 0.388614 0.000129 953.520000 967.110000 957.979833 389.480213 1101.080000 1083.160000 1091.903133 452.819139 7945.400000 7949.730000 7950.117033 831.468968
451 0.349975 0.398198 0.372034 0.000074 0.470833 0.465140 0.468469 0.000167 0.368104 0.408239 0.386500 0.000056 0.351121 0.396478 0.372092 0.000157 0.348830 0.399918 0.371977 0.000172 0.456160 0.452675 0.454502 0.000301 0.485505 0.477605 0.482436 0.000366 0.366877 0.404907 0.384453 0.000116 0.369331 0.411571 0.388546 0.000128 954.830000 963.670000 957.882433 383.914083 1097.570000 1083.620000 1091.688100 453.463734 7947.600000 7952.710000 7950.429467 828.387210
452 0.349951 0.398515 0.371874 0.000075 0.468082 0.464522 0.468272 0.000167 0.367670 0.408416 0.386333 0.000056 0.350944 0.396820 0.372050 0.000158 0.348957 0.400210 0.371697 0.000172 0.454938 0.450463 0.454253 0.000303 0.481226 0.478581 0.482291 0.000362 0.366543 0.404867 0.384381 0.000116 0.368797 0.411966 0.388286 0.000128 952.470000 965.120000 957.913100 388.211719 1099.330000 1081.890000 1091.494067 441.175132 7948.200000 7952.990000 7950.592833 809.625083
453 0.349735 0.398515 0.371823 0.000074 0.470059 0.463601 0.468354 0.000167 0.367784 0.408278 0.386302 0.000055 0.350424 0.394680 0.372069 0.000158 0.349047 0.402350 0.371576 0.000173 0.456056 0.452996 0.454362 0.000300 0.484062 0.474207 0.482345 0.000362 0.366269 0.403428 0.384413 0.000116 0.369299 0.413128 0.388192 0.000129 953.340000 964.670000 957.788500 387.372916 1100.890000 1080.900000 1091.257533 441.679155 7945.770000 7954.430000 7950.953967 812.192740
454 0.349692 0.398708 0.371728 0.000076 0.469561 0.465920 0.468263 0.000166 0.367673 0.408790 0.386208 0.000057 0.350397 0.397325 0.371997 0.000160 0.348988 0.400092 0.371459 0.000174 0.452741 0.451734 0.454350 0.000295 0.486380 0.480105 0.482176 0.000364 0.365749 0.405486 0.384350 0.000118 0.369597 0.412094 0.388066 0.000130 952.170000 964.100000 957.894733 386.497369 1098.790000 1082.410000 1091.128133 438.516382 7949.040000 7953.490000 7950.977133 803.716398
455 0.349758 0.397940 0.371618 0.000075 0.470817 0.467482 0.468419 0.000166 0.367917 0.408371 0.386138 0.000056 0.350005 0.396015 0.371847 0.000157 0.349511 0.399864 0.371389 0.000174 0.456059 0.454964 0.454564 0.000300 0.485575 0.479999 0.482275 0.000361 0.365913 0.404858 0.384254 0.000115 0.369921 0.411885 0.388022 0.000130 952.410000 964.140000 957.718533 378.358758 1104.220000 1081.970000 1090.904167 428.599519 7943.370000 7953.890000 7951.377300 783.540830
456 0.349624 0.398033 0.371522 0.000074 0.469427 0.467432 0.468392 0.000167 0.367595 0.408442 0.386053 0.000056 0.349572 0.397662 0.371809 0.000159 0.349677 0.398403 0.371236 0.000170 0.456262 0.451928 0.454521 0.000297 0.482592 0.482935 0.482264 0.000370 0.365575 0.405802 0.384215 0.000117 0.369614 0.411083 0.387890 0.000127 951.710000 965.910000 957.913000 374.535390 1098.600000 1078.200000 1090.820633 424.533962 7949.690000 7955.890000 7951.266367 772.630748
457 0.349074 0.398537 0.371400 0.000074 0.470581 0.464127 0.468346 0.000166 0.367300 0.408375 0.385942 0.000055 0.349138 0.395916 0.371703 0.000160 0.349009 0.401158 0.371096 0.000169 0.456089 0.451136 0.454383 0.000293 0.485073 0.477119 0.482309 0.000370 0.365181 0.404199 0.384105 0.000117 0.369419 0.412552 0.387778 0.000126 954.260000 966.610000 958.026900 373.491977 1094.990000 1078.850000 1090.675867 417.293461 7950.750000 7954.540000 7951.297233 756.281271
458 0.349966 0.398129 0.371394 0.000074 0.471085 0.466354 0.468309 0.000165 0.368134 0.408363 0.385931 0.000055 0.351192 0.398430 0.371651 0.000162 0.348740 0.397829 0.371137 0.000165 0.456353 0.453366 0.454351 0.000290 0.485817 0.479341 0.482267 0.000370 0.366966 0.406670 0.384056 0.000119 0.369302 0.410056 0.387807 0.000123 953.880000 963.480000 958.153400 364.885979 1097.880000 1081.400000 1090.579367 407.278852 7948.240000 7955.120000 7951.267233 739.795682
459 0.349854 0.398143 0.371281 0.000074 0.468622 0.466819 0.468333 0.000162 0.367670 0.408444 0.385839 0.000055 0.350051 0.397275 0.371499 0.000165 0.349658 0.399011 0.371063 0.000165 0.455427 0.456489 0.454407 0.000293 0.481817 0.477148 0.482259 0.000360 0.365858 0.406157 0.383935 0.000121 0.369482 0.410731 0.387743 0.000123 955.320000 962.120000 958.179233 367.358195 1097.710000 1084.350000 1090.730133 402.498884 7946.970000 7953.530000 7951.090633 732.609820
460 0.349774 0.397932 0.371181 0.000075 0.472559 0.466310 0.468436 0.000164 0.368192 0.408188 0.385769 0.000056 0.350144 0.396890 0.371317 0.000163 0.349405 0.398974 0.371045 0.000165 0.458187 0.450666 0.454357 0.000299 0.486930 0.481954 0.482514 0.000361 0.366350 0.404956 0.383773 0.000119 0.370033 0.411421 0.387766 0.000123 953.600000 963.670000 958.342367 369.421206 1098.850000 1083.010000 1090.357400 398.877428 7947.550000 7953.320000 7951.300233 727.104315
461 0.349612 0.397814 0.371141 0.000074 0.470848 0.463791 0.468463 0.000165 0.367798 0.407711 0.385740 0.000055 0.349814 0.396958 0.371302 0.000159 0.349411 0.398670 0.370981 0.000165 0.455296 0.453828 0.454435 0.000308 0.486400 0.473753 0.482491 0.000357 0.365636 0.405488 0.383772 0.000117 0.369959 0.409932 0.387707 0.000122 958.440000 962.160000 958.418600 368.270084 1095.620000 1079.700000 1089.878200 392.031872 7945.940000 7958.140000 7951.703200 719.298538
462 0.349882 0.397957 0.371128 0.000074 0.470487 0.466045 0.468364 0.000164 0.367972 0.408170 0.385714 0.000055 0.351164 0.397361 0.371260 0.000158 0.348599 0.398552 0.370997 0.000165 0.458053 0.453310 0.454265 0.000303 0.482920 0.478780 0.482462 0.000354 0.367198 0.405754 0.383711 0.000116 0.368747 0.410586 0.387717 0.000123 954.430000 959.810000 958.704567 363.674497 1099.210000 1073.530000 1089.747100 387.045968 7946.360000 7966.660000 7951.548333 713.345750
463 0.349678 0.397621 0.371066 0.000074 0.471249 0.465499 0.468529 0.000165 0.367914 0.407802 0.385686 0.000055 0.349734 0.397141 0.371070 0.000159 0.349623 0.398100 0.371062 0.000165 0.457003 0.452450 0.454172 0.000307 0.485496 0.478549 0.482887 0.000353 0.365824 0.405437 0.383536 0.000116 0.370004 0.410168 0.387836 0.000122 957.070000 961.820000 959.066967 367.649528 1099.000000 1082.070000 1089.691167 393.822621 7943.930000 7956.110000 7951.241867 714.209510
464 0.350115 0.397729 0.371003 0.000073 0.472119 0.466400 0.468459 0.000166 0.368416 0.408029 0.385621 0.000054 0.349895 0.398596 0.370965 0.000158 0.350336 0.396861 0.371041 0.000163 0.456993 0.453516 0.453931 0.000312 0.487244 0.479284 0.482986 0.000352 0.365960 0.406834 0.383410 0.000117 0.370872 0.409224 0.387832 0.000121 957.600000 962.690000 959.366867 368.083713 1094.580000 1077.430000 1089.652367 393.877392 7947.820000 7959.880000 7950.980767 714.764497
465 0.349889 0.397752 0.370990 0.000073 0.472237 0.463654 0.468514 0.000165 0.368241 0.407637 0.385618 0.000054 0.349428 0.397048 0.370993 0.000158 0.350349 0.398456 0.370986 0.000162 0.456707 0.448514 0.454024 0.000307 0.487768 0.478795 0.483005 0.000346 0.365520 0.404768 0.383448 0.000117 0.370962 0.410507 0.387789 0.000120 954.370000 963.500000 959.620700 366.581339 1094.880000 1078.570000 1089.345733 402.802700 7950.750000 7957.930000 7951.033567 724.473142
466 0.349819 0.397692 0.370990 0.000074 0.470108 0.466212 0.468548 0.000164 0.367862 0.407970 0.385624 0.000054 0.350125 0.396962 0.370950 0.000159 0.349513 0.398423 0.371030 0.000162 0.454028 0.453769 0.454012 0.000314 0.486189 0.478654 0.483084 0.000348 0.365710 0.405483 0.383409 0.000117 0.370014 0.410457 0.387838 0.000120 955.160000 967.650000 959.736000 368.984271 1097.620000 1079.220000 1089.307700 413.737061 7947.220000 7953.130000 7950.956300 731.360271
467 0.349974 0.397537 0.370983 0.000073 0.470958 0.466523 0.468674 0.000165 0.368121 0.407885 0.385637 0.000055 0.349903 0.396777 0.370761 0.000158 0.350045 0.398298 0.371206 0.000160 0.456156 0.452850 0.454298 0.000304 0.485760 0.480195 0.483050 0.000351 0.365841 0.405188 0.383291 0.000117 0.370402 0.410583 0.387983 0.000119 956.870000 967.390000 959.910633 366.547897 1098.480000 1076.920000 1089.300167 423.364117 7944.650000 7955.690000 7950.789200 733.786283
468 0.350026 0.397457 0.371068 0.000072 0.470893 0.466213 0.468716 0.000162 0.368156 0.407770 0.385715 0.000054 0.348794 0.397394 0.370722 0.000157 0.351259 0.397520 0.371414 0.000161 0.454464 0.454517 0.454370 0.000305 0.487321 0.477908 0.483062 0.000346 0.364644 0.405962 0.383269 0.000116 0.371669 0.409578 0.388162 0.000119 955.160000 964.270000 960.053033 373.135675 1098.220000 1077.230000 1089.276500 429.728374 7946.620000 7958.500000 7950.670467 743.822253
469 0.349830 0.397591 0.371168 0.000072 0.471279 0.463984 0.468708 0.000163 0.368048 0.407550 0.385799 0.000054 0.350291 0.396855 0.370747 0.000157 0.349369 0.398326 0.371589 0.000161 0.455611 0.452539 0.454310 0.000306 0.486947 0.475428 0.483105 0.000350 0.366089 0.405208 0.383281 0.000115 0.370006 0.409892 0.388317 0.000120 957.500000 966.540000 960.077967 380.587457 1096.850000 1075.290000 1089.247267 417.884824 7945.650000 7958.170000 7950.674767 750.049634
470 0.350079 0.397238 0.371121 0.000071 0.470049 0.469390 0.468769 0.000163 0.368075 0.408061 0.385768 0.000053 0.349965 0.396697 0.370660 0.000156 0.350194 0.397779 0.371582 0.000159 0.456297 0.456260 0.454346 0.000306 0.483800 0.482520 0.483192 0.000350 0.365915 0.405631 0.383213 0.000115 0.370235 0.410490 0.388323 0.000120 958.210000 965.100000 960.011233 383.480997 1098.040000 1074.990000 1089.346233 421.348497 7943.750000 7959.910000 7950.642533 758.245831
471 0.349963 0.397571 0.371240 0.000072 0.470288 0.465694 0.468716 0.000164 0.368012 0.407789 0.385862 0.000053 0.349842 0.396893 0.370708 0.000156 0.350083 0.398248 0.371773 0.000163 0.454311 0.450940 0.454181 0.000309 0.486265 0.480449 0.483250 0.000349 0.365512 0.405000 0.383229 0.000115 0.370511 0.410578 0.388494 0.000122 956.710000 970.410000 960.220000 380.586698 1098.080000 1080.070000 1089.381267 419.430994 7945.210000 7949.520000 7950.398733 755.323757
472 0.350076 0.397398 0.371217 0.000071 0.471183 0.466454 0.468871 0.000163 0.368242 0.407756 0.385865 0.000053 0.350947 0.396211 0.370649 0.000156 0.349205 0.398585 0.371784 0.000162 0.455955 0.452751 0.454402 0.000300 0.486411 0.480157 0.483339 0.000352 0.366698 0.404692 0.383212 0.000115 0.369786 0.410821 0.388517 0.000121 955.180000 969.330000 960.175900 381.334049 1101.190000 1077.840000 1089.554467 425.322285 7943.630000 7952.830000 7950.269633 759.701116
473 0.349566 0.397162 0.371267 0.000072 0.473605 0.466392 0.468929 0.000162 0.368171 0.407547 0.385916 0.000053 0.349844 0.397180 0.370697 0.000157 0.349287 0.397145 0.371837 0.000165 0.457113 0.448986 0.454472 0.000299 0.490098 0.483798 0.483386 0.000354 0.365934 0.404951 0.383263 0.000115 0.370409 0.410143 0.388570 0.000123 956.900000 967.460000 960.281067 383.341977 1100.750000 1076.690000 1089.711400 426.187339 7942.350000 7955.850000 7950.007533 751.294967
474 0.349759 0.397387 0.371307 0.000073 0.473433 0.465146 0.468954 0.000161 0.368310 0.407551 0.385954 0.000054 0.349550 0.396833 0.370644 0.000159 0.349966 0.397942 0.371969 0.000166 0.458336 0.451771 0.454543 0.000298 0.488531 0.478522 0.483365 0.000353 0.365868 0.405074 0.383229 0.000117 0.370751 0.410029 0.388678 0.000124 958.400000 967.730000 960.448500 378.997373 1100.110000 1079.290000 1089.734833 432.745713 7941.490000 7952.980000 7949.816667 757.068164
475 0.349883 0.397262 0.371332 0.000072 0.471225 0.464372 0.468940 0.000165 0.368084 0.407328 0.385974 0.000053 0.350583 0.396721 0.370618 0.000156 0.349183 0.397803 0.372047 0.000166 0.457588 0.451509 0.454622 0.000300 0.484861 0.477235 0.483259 0.000360 0.366634 0.404939 0.383218 0.000114 0.369535 0.409718 0.388729 0.000124 957.290000 965.920000 960.331233 375.038475 1099.370000 1079.840000 1089.942133 432.839366 7943.340000 7954.240000 7949.726633 752.383346
476 0.349823 0.397458 0.371419 0.000072 0.470497 0.467132 0.468848 0.000166 0.367924 0.407909 0.386034 0.000054 0.349837 0.394428 0.370705 0.000155 0.349809 0.400488 0.372133 0.000169 0.456643 0.454794 0.454529 0.000302 0.484351 0.479470 0.483166 0.000362 0.365858 0.403483 0.383279 0.000114 0.369990 0.412336 0.388788 0.000126 957.350000 966.830000 960.429333 371.049083 1101.230000 1079.800000 1090.158433 431.938171 7941.420000 7953.370000 7949.412233 732.029001
477 0.349632 0.397474 0.371404 0.000072 0.468724 0.466604 0.468907 0.000165 0.367496 0.407844 0.386030 0.000054 0.349390 0.397328 0.370807 0.000157 0.349874 0.397620 0.372001 0.000169 0.454803 0.450086 0.454589 0.000300 0.482646 0.483122 0.483225 0.000362 0.365202 0.405242 0.383374 0.000115 0.369790 0.410446 0.388685 0.000126 958.810000 968.900000 960.610333 372.397638 1100.840000 1079.710000 1090.566200 431.191793 7940.350000 7951.390000 7948.823467 728.705963
478 0.349852 0.397523 0.371385 0.000073 0.469042 0.464372 0.468830 0.000164 0.367730 0.407551 0.386002 0.000054 0.350309 0.396127 0.370920 0.000157 0.349395 0.398920 0.371849 0.000170 0.454617 0.448213 0.454548 0.000294 0.483467 0.480531 0.483112 0.000360 0.365955 0.403940 0.383465 0.000115 0.369506 0.411161 0.388539 0.000126 956.600000 966.420000 960.986100 372.370288 1101.390000 1079.130000 1090.674400 434.501813 7942.010000 7954.450000 7948.339500 727.056316
479 0.350231 0.398058 0.371439 0.000073 0.470743 0.465898 0.468858 0.000166 0.368308 0.408234 0.386052 0.000055 0.349012 0.396028 0.370867 0.000159 0.351451 0.400089 0.372012 0.000169 0.456155 0.454369 0.454605 0.000296 0.485331 0.477428 0.483111 0.000367 0.365084 0.404779 0.383428 0.000117 0.371533 0.411690 0.388677 0.000126 958.610000 965.100000 961.289667 372.969419 1100.920000 1078.640000 1090.924700 431.587994 7940.470000 7956.260000 7947.785633 712.819819
480 0.349581 0.397925 0.371306 0.000074 0.471090 0.465360 0.468836 0.000167 0.367807 0.408040 0.385935 0.000055 0.349649 0.397156 0.370834 0.000160 0.349513 0.398694 0.371777 0.000171 0.456447 0.452939 0.454540 0.000301 0.485733 0.477781 0.483131 0.000364 0.365668 0.405523 0.383390 0.000117 0.369946 0.410557 0.388480 0.000127 959.750000 963.700000 961.428700 383.926851 1098.970000 1077.530000 1091.066700 426.340305 7941.280000 7958.770000 7947.504600 712.728520
481 0.349523 0.397608 0.371248 0.000074 0.470508 0.465640 0.468734 0.000166 0.367671 0.407813 0.385871 0.000055 0.348755 0.396309 0.370776 0.000158 0.350291 0.398907 0.371720 0.000170 0.456145 0.451762 0.454370 0.000297 0.484871 0.479519 0.483099 0.000365 0.364863 0.404627 0.383315 0.000116 0.370478 0.410999 0.388427 0.000127 956.640000 967.250000 961.454433 384.845593 1097.920000 1074.460000 1091.253700 423.295608 7945.440000 7958.290000 7947.291867 704.523309
482 0.350271 0.397930 0.371208 0.000074 0.470485 0.466632 0.468729 0.000167 0.368303 0.408236 0.385836 0.000056 0.349178 0.397335 0.370819 0.000160 0.351364 0.398526 0.371597 0.000170 0.455549 0.452929 0.454497 0.000300 0.485420 0.480335 0.482961 0.000369 0.365133 0.405674 0.383370 0.000118 0.371472 0.410797 0.388301 0.000127 957.650000 967.820000 961.383833 384.709181 1100.450000 1075.430000 1090.952967 428.188542 7941.900000 7956.750000 7947.663200 710.145177
483 0.350363 0.398011 0.371110 0.000073 0.470914 0.467409 0.468676 0.000170 0.368446 0.408421 0.385745 0.000055 0.350307 0.397434 0.370782 0.000158 0.350420 0.398589 0.371437 0.000167 0.459561 0.452792 0.454385 0.000301 0.482266 0.482026 0.482967 0.000375 0.366695 0.405737 0.383323 0.000116 0.370197 0.411105 0.388167 0.000125 958.850000 963.010000 961.602733 384.113000 1100.670000 1076.550000 1090.794867 428.919209 7940.480000 7960.440000 7947.602400 705.408085
484 0.350130 0.398211 0.371119 0.000072 0.470546 0.465398 0.468705 0.000169 0.368193 0.408289 0.385757 0.000055 0.349394 0.397694 0.370847 0.000159 0.350867 0.398728 0.371391 0.000164 0.457875 0.452442 0.454352 0.000305 0.483218 0.478353 0.483057 0.000368 0.365666 0.405906 0.383373 0.000117 0.370719 0.410672 0.388141 0.000123 957.540000 966.490000 961.712433 384.908073 1097.230000 1084.900000 1091.040633 427.838117 7945.230000 7948.610000 7947.246933 698.407646
485 0.349854 0.397907 0.371148 0.000072 0.469527 0.466647 0.468571 0.000168 0.367805 0.408218 0.385761 0.000054 0.348745 0.395860 0.370754 0.000159 0.350964 0.399955 0.371542 0.000165 0.456867 0.451089 0.454359 0.000299 0.482188 0.482204 0.482783 0.000376 0.364963 0.404144 0.383295 0.000117 0.370648 0.412292 0.388228 0.000125 954.750000 968.010000 961.807267 379.037945 1098.690000 1077.730000 1090.916000 423.540693 7946.560000 7954.260000 7947.276733 685.573269
486 0.349983 0.397423 0.371204 0.000070 0.470251 0.465913 0.468682 0.000168 0.368023 0.407697 0.385826 0.000053 0.349553 0.395752 0.370795 0.000160 0.350413 0.399095 0.371613 0.000165 0.456662 0.450684 0.454449 0.000296 0.483841 0.481141 0.482916 0.000370 0.365619 0.403991 0.383343 0.000118 0.370427 0.411402 0.388308 0.000123 957.840000 969.310000 961.824633 377.556518 1096.700000 1073.260000 1090.779667 422.620571 7945.460000 7957.430000 7947.395700 689.099706
487 0.350553 0.398066 0.371316 0.000069 0.469073 0.467349 0.468577 0.000168 0.368331 0.408458 0.385905 0.000052 0.349645 0.396966 0.370907 0.000158 0.351461 0.399165 0.371725 0.000164 0.453408 0.449876 0.454489 0.000293 0.484738 0.484823 0.482666 0.000381 0.365209 0.404903 0.383444 0.000117 0.371452 0.412014 0.388366 0.000123 956.560000 966.650000 961.849200 374.350465 1098.440000 1080.400000 1090.616967 417.479599 7945.000000 7952.950000 7947.533833 675.604314
488 0.350825 0.397304 0.371531 0.000069 0.472128 0.465024 0.468718 0.000167 0.369020 0.407462 0.386109 0.000052 0.351032 0.396004 0.371077 0.000159 0.350617 0.398603 0.371985 0.000163 0.458456 0.450919 0.454645 0.000294 0.485801 0.479128 0.482790 0.000373 0.367146 0.404241 0.383612 0.000117 0.370894 0.410682 0.388606 0.000122 957.580000 972.110000 961.698167 366.754543 1095.140000 1082.220000 1090.383833 420.194566 7947.280000 7945.670000 7947.918000 664.254939
489 0.350895 0.397883 0.371681 0.000070 0.471541 0.463623 0.468611 0.000166 0.368992 0.407744 0.386220 0.000052 0.350835 0.395299 0.371207 0.000161 0.350954 0.400467 0.372155 0.000165 0.457246 0.450498 0.454574 0.000294 0.485837 0.476747 0.482648 0.000372 0.366797 0.403579 0.383712 0.000119 0.371187 0.411909 0.388729 0.000123 958.440000 966.090000 961.652633 364.646719 1097.770000 1079.170000 1090.252133 421.135031 7943.790000 7954.740000 7948.095233 665.192046
490 0.350443 0.397125 0.371771 0.000070 0.473437 0.462683 0.468661 0.000168 0.368892 0.406958 0.386305 0.000053 0.350178 0.396872 0.371140 0.000161 0.350708 0.397378 0.372403 0.000163 0.459291 0.446725 0.454571 0.000298 0.487583 0.478642 0.482751 0.000372 0.366545 0.404350 0.383654 0.000119 0.371239 0.409567 0.388955 0.000122 956.310000 967.490000 961.688567 359.515439 1093.980000 1078.670000 1090.012400 425.349831 7949.710000 7953.840000 7948.299033 659.364276
491 0.350775 0.397657 0.371828 0.000070 0.471336 0.465612 0.468512 0.000169 0.368859 0.407850 0.386331 0.000053 0.350144 0.395380 0.371258 0.000161 0.351405 0.399934 0.372398 0.000165 0.458593 0.450803 0.454416 0.000300 0.484078 0.480420 0.482608 0.000377 0.366412 0.403694 0.383732 0.000119 0.371306 0.412007 0.388929 0.000123 957.890000 966.970000 961.659467 360.827743 1096.190000 1081.340000 1089.802200 425.588383 7945.920000 7951.690000 7948.538333 660.058579
492 0.350770 0.397513 0.371902 0.000070 0.471782 0.466481 0.468340 0.000172 0.368922 0.407858 0.386368 0.000053 0.349530 0.392998 0.371247 0.000162 0.352011 0.402028 0.372557 0.000162 0.456118 0.454307 0.454205 0.000309 0.487446 0.478655 0.482476 0.000385 0.365518 0.402195 0.383691 0.000120 0.372326 0.413522 0.389045 0.000121 955.400000 968.790000 961.635333 358.124786 1096.700000 1078.490000 1089.547867 427.097904 7947.900000 7952.720000 7948.816800 662.927733
493 0.350294 0.398048 0.371985 0.000071 0.472286 0.463527 0.468268 0.000171 0.368592 0.407870 0.386427 0.000054 0.349754 0.396050 0.371111 0.000162 0.350833 0.400046 0.372859 0.000166 0.458594 0.450054 0.454350 0.000304 0.485978 0.477000 0.482186 0.000383 0.366080 0.404150 0.383597 0.000120 0.371105 0.411589 0.389258 0.000124 953.640000 967.200000 961.530200 350.891664 1096.850000 1080.380000 1089.201967 431.559585 7949.510000 7952.420000 7949.267833 662.224327
494 0.350448 0.398498 0.371987 0.000072 0.471171 0.465439 0.468514 0.000173 0.368556 0.408540 0.386466 0.000054 0.349213 0.397890 0.371193 0.000166 0.351682 0.399107 0.372781 0.000164 0.456113 0.455427 0.454380 0.000310 0.486230 0.475452 0.482647 0.000377 0.365248 0.406521 0.383671 0.000123 0.371864 0.410558 0.389261 0.000123 954.360000 970.620000 961.308900 349.249277 1095.930000 1078.440000 1088.817733 433.866581 7949.710000 7950.940000 7949.873367 671.304845
495 0.350414 0.398200 0.371967 0.000072 0.470834 0.466197 0.468389 0.000172 0.368477 0.408400 0.386431 0.000054 0.349521 0.397781 0.371182 0.000166 0.351307 0.398619 0.372753 0.000162 0.456962 0.450864 0.454255 0.000308 0.484706 0.481530 0.482523 0.000379 0.365637 0.405744 0.383643 0.000124 0.371317 0.411055 0.389218 0.000122 957.380000 974.540000 961.069133 348.735732 1091.930000 1078.160000 1088.617167 436.668997 7950.690000 7947.300000 7950.313700 664.338289
496 0.350379 0.398000 0.371971 0.000072 0.469670 0.463789 0.468451 0.000172 0.368272 0.407868 0.386443 0.000055 0.349359 0.397248 0.371073 0.000169 0.351398 0.398751 0.372870 0.000163 0.456942 0.451796 0.454218 0.000310 0.482398 0.475782 0.482683 0.000380 0.365497 0.405431 0.383545 0.000125 0.371048 0.410305 0.389342 0.000123 955.500000 970.880000 961.258433 345.740940 1096.950000 1080.450000 1088.133633 438.810562 7947.550000 7948.670000 7950.607933 664.493789
497 0.350927 0.397853 0.371964 0.000072 0.468799 0.464398 0.468362 0.000170 0.368608 0.407835 0.386424 0.000054 0.349777 0.397159 0.370974 0.000166 0.352076 0.398547 0.372954 0.000164 0.453482 0.450803 0.454294 0.000309 0.484116 0.477994 0.482429 0.000380 0.365333 0.405206 0.383472 0.000123 0.371882 0.410464 0.389376 0.000123 955.840000 971.160000 961.087533 348.070561 1094.820000 1076.470000 1087.838967 437.602187 7949.340000 7952.370000 7951.073500 649.205054
498 0.350177 0.397978 0.371964 0.000073 0.470155 0.467376 0.468410 0.000171 0.368174 0.408387 0.386431 0.000055 0.349689 0.397212 0.370953 0.000164 0.350666 0.398743 0.372974 0.000165 0.455852 0.452692 0.454257 0.000310 0.484457 0.482059 0.482563 0.000373 0.365613 0.405534 0.383449 0.000122 0.370734 0.411241 0.389413 0.000123 956.280000 970.250000 961.162667 339.022095 1094.760000 1074.180000 1087.648033 434.328916 7948.960000 7955.570000 7951.189300 637.314030
499 0.350212 0.398620 0.371911 0.000074 0.470163 0.467269 0.468393 0.000170 0.368204 0.408917 0.386383 0.000056 0.349585 0.397695 0.370798 0.000165 0.350839 0.399545 0.373024 0.000165 0.455256 0.454286 0.454177 0.000310 0.485070 0.480252 0.482609 0.000365 0.365435 0.406184 0.383304 0.000123 0.370973 0.411651 0.389462 0.000124 958.700000 972.330000 961.051833 338.567358 1093.840000 1077.990000 1087.408067 433.868780 7947.460000 7949.680000 7951.540100 631.780518
500 0.350522 0.398614 0.371913 0.000074 0.469531 0.466463 0.468410 0.000170 0.368373 0.408792 0.386387 0.000055 0.348299 0.397647 0.370665 0.000165 0.352745 0.399581 0.373160 0.000166 0.453278 0.454250 0.454232 0.000313 0.485784 0.478676 0.482589 0.000366 0.364046 0.406137 0.383200 0.000123 0.372701 0.411446 0.389575 0.000124 956.270000 969.070000 960.953200 340.490879 1092.490000 1075.990000 1087.416000 435.340072 7951.240000 7954.940000 7951.630800 640.562446
501 0.350217 0.397753 0.371806 0.000073 0.470391 0.468072 0.468468 0.000168 0.368243 0.408300 0.386305 0.000055 0.347812 0.397374 0.370446 0.000165 0.352622 0.398131 0.373166 0.000166 0.454917 0.457139 0.454354 0.000300 0.485866 0.479005 0.482582 0.000367 0.363878 0.406339 0.383033 0.000123 0.372608 0.410262 0.389578 0.000125 955.690000 968.810000 960.964733 344.452295 1093.080000 1073.350000 1087.078633 431.268309 7951.230000 7957.840000 7951.956633 634.715698
502 0.350346 0.397673 0.371747 0.000073 0.467963 0.467114 0.468520 0.000168 0.367988 0.408089 0.386263 0.000055 0.348210 0.395636 0.370352 0.000165 0.352482 0.399710 0.373141 0.000166 0.453403 0.454590 0.454204 0.000311 0.482523 0.479639 0.482835 0.000363 0.363989 0.404479 0.382930 0.000124 0.371988 0.411699 0.389595 0.000124 957.980000 969.900000 961.259333 342.150822 1095.800000 1074.280000 1086.714733 435.971085 7946.220000 7955.820000 7952.025933 640.752940
503 0.350276 0.398213 0.371697 0.000072 0.471126 0.467691 0.468392 0.000167 0.368404 0.408635 0.386201 0.000054 0.349301 0.397157 0.370219 0.000161 0.351252 0.399270 0.373174 0.000169 0.457667 0.452735 0.454047 0.000307 0.484585 0.482648 0.482737 0.000358 0.365556 0.405493 0.382794 0.000120 0.371252 0.411777 0.389609 0.000126 957.200000 967.180000 961.145833 344.295991 1096.130000 1075.800000 1086.724433 425.721436 7946.670000 7957.020000 7952.129733 645.864550
504 0.350686 0.398126 0.371593 0.000072 0.469701 0.464772 0.468344 0.000168 0.368538 0.408123 0.386106 0.000054 0.350299 0.397909 0.370123 0.000161 0.351073 0.398344 0.373063 0.000164 0.454655 0.449634 0.454028 0.000310 0.484747 0.479910 0.482661 0.000361 0.365953 0.405668 0.382709 0.000120 0.371124 0.410579 0.389503 0.000123 958.990000 963.540000 961.320000 344.399289 1095.370000 1074.850000 1086.723133 427.062241 7945.640000 7961.610000 7951.956867 654.718615
505 0.350304 0.398198 0.371463 0.000072 0.470298 0.465820 0.468462 0.000163 0.368303 0.408342 0.386013 0.000054 0.348868 0.395737 0.369907 0.000160 0.351740 0.400659 0.373018 0.000165 0.456069 0.454262 0.454163 0.000302 0.484526 0.477379 0.482760 0.000357 0.364948 0.404516 0.382546 0.000119 0.371658 0.412167 0.389479 0.000123 957.200000 965.160000 961.526233 346.686869 1094.120000 1081.210000 1086.714567 430.528599 7948.680000 7953.630000 7951.759200 659.276662
506 0.350304 0.397825 0.371450 0.000071 0.469561 0.463025 0.468496 0.000165 0.368192 0.407605 0.386007 0.000053 0.347761 0.395908 0.369852 0.000163 0.352847 0.399742 0.373049 0.000165 0.455803 0.449141 0.454103 0.000309 0.483320 0.476910 0.482889 0.000357 0.363967 0.403893 0.382490 0.000122 0.372418 0.411317 0.389525 0.000124 958.540000 965.370000 961.510900 351.052769 1095.770000 1079.480000 1086.670800 438.599964 7945.690000 7955.150000 7951.818300 675.180945
507 0.350170 0.398059 0.371491 0.000072 0.470061 0.464400 0.468524 0.000167 0.368153 0.408010 0.386046 0.000054 0.348824 0.393789 0.369809 0.000162 0.351516 0.402330 0.373173 0.000165 0.455499 0.451713 0.454047 0.000306 0.484623 0.477088 0.482999 0.000360 0.364825 0.402477 0.382445 0.000122 0.371482 0.413544 0.389647 0.000124 959.560000 972.180000 961.793200 356.693423 1095.250000 1076.100000 1086.663567 438.536990 7945.190000 7951.720000 7951.543233 681.278240
508 0.350429 0.397555 0.371488 0.000071 0.469412 0.466669 0.468497 0.000167 0.368277 0.407922 0.386039 0.000053 0.348519 0.395385 0.369789 0.000161 0.352340 0.399725 0.373186 0.000164 0.455428 0.450242 0.454121 0.000305 0.483396 0.483096 0.482872 0.000357 0.364555 0.403614 0.382439 0.000120 0.371998 0.412231 0.389639 0.000123 958.520000 970.600000 962.207400 363.771019 1097.240000 1074.290000 1086.551533 441.028854 7944.240000 7955.110000 7951.241067 687.549857
509 0.350329 0.396946 0.371473 0.000071 0.469107 0.465811 0.468726 0.000167 0.368146 0.407276 0.386061 0.000053 0.349456 0.395415 0.369782 0.000161 0.351202 0.398477 0.373164 0.000161 0.454052 0.448813 0.454242 0.000303 0.484161 0.482810 0.483210 0.000358 0.365145 0.403425 0.382451 0.000121 0.371146 0.411127 0.389671 0.000121 960.400000 969.610000 962.364867 366.428497 1095.910000 1072.560000 1086.527800 440.996315 7943.690000 7957.830000 7951.107333 695.467103
510 0.350161 0.397726 0.371422 0.000072 0.471214 0.465919 0.468620 0.000167 0.368319 0.407955 0.386002 0.000054 0.348912 0.394909 0.369718 0.000160 0.351411 0.400543 0.373127 0.000164 0.454113 0.449574 0.454028 0.000308 0.488314 0.482265 0.483212 0.000358 0.364692 0.403109 0.382365 0.000120 0.371946 0.412801 0.389640 0.000122 961.880000 970.440000 962.484633 363.978594 1095.490000 1076.680000 1086.646467 438.277888 7942.630000 7952.880000 7950.868900 698.191336
511 0.350031 0.398287 0.371464 0.000072 0.470013 0.465099 0.468553 0.000165 0.368029 0.408309 0.386028 0.000054 0.348844 0.396428 0.369722 0.000160 0.351219 0.400145 0.373207 0.000166 0.453385 0.451013 0.453860 0.000311 0.486641 0.479185 0.483245 0.000353 0.364525 0.404616 0.382343 0.000119 0.371532 0.412001 0.389713 0.000124 961.550000 969.180000 962.610067 365.362114 1095.270000 1076.170000 1086.450767 428.516318 7943.180000 7954.650000 7950.939167 688.536019
512 0.349933 0.397865 0.371345 0.000072 0.472684 0.465221 0.468631 0.000161 0.368345 0.407968 0.385938 0.000054 0.348829 0.394491 0.369521 0.000160 0.351037 0.401239 0.373169 0.000166 0.455686 0.451453 0.453900 0.000310 0.489682 0.478990 0.483363 0.000345 0.364857 0.403035 0.382178 0.000119 0.371834 0.412902 0.389698 0.000124 958.530000 971.490000 962.792700 365.948375 1093.970000 1075.310000 1086.355767 420.920147 7947.500000 7953.200000 7950.851533 685.711836
513 0.350499 0.398718 0.371410 0.000072 0.470024 0.464539 0.468593 0.000164 0.368428 0.408591 0.385987 0.000054 0.349446 0.396315 0.369688 0.000160 0.351551 0.401121 0.373132 0.000167 0.454365 0.447644 0.453763 0.000311 0.485682 0.481435 0.483423 0.000345 0.365184 0.404014 0.382299 0.000120 0.371671 0.413168 0.389676 0.000124 959.300000 965.970000 962.741400 368.771111 1096.420000 1073.330000 1086.082033 415.219818 7944.280000 7960.700000 7951.176567 682.664010
514 0.349878 0.398236 0.371448 0.000073 0.469056 0.465540 0.468418 0.000161 0.367755 0.408331 0.385993 0.000055 0.348248 0.396483 0.369785 0.000160 0.351508 0.399987 0.373111 0.000166 0.454102 0.451013 0.453574 0.000307 0.484009 0.480067 0.483262 0.000340 0.364126 0.404663 0.382354 0.000120 0.371383 0.411999 0.389633 0.000123 959.430000 969.440000 962.988067 371.547204 1094.720000 1074.780000 1085.916233 407.803514 7945.850000 7955.780000 7951.095700 666.583020
515 0.349964 0.397509 0.371414 0.000072 0.469060 0.466662 0.468462 0.000163 0.367828 0.407882 0.385971 0.000054 0.348955 0.393860 0.369805 0.000159 0.350973 0.401158 0.373022 0.000166 0.454782 0.450481 0.453664 0.000314 0.483338 0.482843 0.483260 0.000342 0.364829 0.402353 0.382384 0.000120 0.370828 0.413411 0.389558 0.000123 957.240000 969.820000 962.963533 375.269638 1095.040000 1073.320000 1086.048233 406.274652 7947.720000 7956.860000 7950.988233 666.195953
516 0.350353 0.398294 0.371384 0.000072 0.470597 0.464606 0.468248 0.000166 0.368390 0.408241 0.385913 0.000054 0.346708 0.394973 0.369736 0.000158 0.353998 0.401616 0.373031 0.000165 0.456020 0.450521 0.453234 0.000320 0.485175 0.478691 0.483261 0.000340 0.363105 0.403305 0.382261 0.000119 0.373675 0.413177 0.389566 0.000123 959.830000 969.180000 963.146300 377.544553 1094.270000 1073.410000 1085.789967 403.630051 7945.900000 7957.410000 7951.063733 658.718005
517 0.350207 0.398296 0.371401 0.000071 0.469745 0.462956 0.468538 0.000164 0.368138 0.407995 0.385972 0.000053 0.347994 0.392879 0.369658 0.000156 0.352420 0.403713 0.373144 0.000165 0.453351 0.449178 0.453334 0.000324 0.486139 0.476733 0.483743 0.000335 0.363798 0.401324 0.382210 0.000116 0.372478 0.414666 0.389733 0.000123 957.030000 973.000000 963.209400 383.041794 1094.280000 1074.720000 1085.737533 406.688158 7948.690000 7952.280000 7951.053067 662.818147
518 0.350481 0.397567 0.371470 0.000070 0.471061 0.466185 0.468399 0.000163 0.368568 0.407859 0.386009 0.000053 0.349623 0.394877 0.369760 0.000157 0.351339 0.400256 0.373180 0.000163 0.455110 0.450148 0.453371 0.000318 0.487011 0.482223 0.483428 0.000335 0.365446 0.403168 0.382302 0.000117 0.371690 0.412551 0.389717 0.000121 957.880000 970.430000 963.154600 384.421440 1095.650000 1073.870000 1085.673900 412.331102 7946.470000 7955.700000 7951.171500 668.400536
519 0.350657 0.397367 0.371536 0.000071 0.470647 0.469597 0.468457 0.000160 0.368656 0.408201 0.386074 0.000054 0.348782 0.395585 0.369721 0.000160 0.352532 0.399148 0.373351 0.000162 0.457278 0.455498 0.453418 0.000311 0.484016 0.483697 0.483497 0.000337 0.365057 0.404572 0.382276 0.000119 0.372254 0.411831 0.389873 0.000121 960.430000 967.900000 963.249333 391.246003 1092.320000 1074.600000 1085.338633 409.756850 7947.250000 7957.500000 7951.412033 661.355432
520 0.350384 0.398322 0.371578 0.000071 0.470811 0.461862 0.468407 0.000164 0.368448 0.407853 0.386102 0.000053 0.349401 0.396571 0.369658 0.000159 0.351367 0.400073 0.373498 0.000161 0.456596 0.446877 0.453332 0.000319 0.485026 0.476848 0.483482 0.000335 0.365481 0.404117 0.382209 0.000118 0.371416 0.411589 0.389996 0.000120 955.210000 970.230000 963.252233 397.134704 1093.530000 1069.660000 1085.255733 412.764597 7951.260000 7960.110000 7951.492033 666.344373
521 0.350459 0.397661 0.371633 0.000070 0.469921 0.465810 0.468378 0.000166 0.368379 0.407884 0.386145 0.000053 0.348595 0.396731 0.369686 0.000159 0.352324 0.398592 0.373580 0.000161 0.455732 0.449198 0.453467 0.000323 0.484110 0.482422 0.483289 0.000341 0.364666 0.404601 0.382253 0.000117 0.372092 0.411166 0.390037 0.000120 954.800000 968.870000 963.380700 396.569801 1093.230000 1074.030000 1085.197600 409.561383 7951.970000 7957.100000 7951.421700 660.957165
522 0.350735 0.397405 0.371631 0.000069 0.470664 0.465710 0.468342 0.000170 0.368724 0.407651 0.386138 0.000052 0.348537 0.395185 0.369638 0.000157 0.352932 0.399625 0.373624 0.000159 0.455576 0.449887 0.453335 0.000326 0.485751 0.481534 0.483350 0.000349 0.364593 0.403390 0.382193 0.000116 0.372855 0.411911 0.390083 0.000119 956.830000 969.400000 963.348200 396.757125 1093.830000 1075.270000 1085.067333 413.215294 7949.340000 7955.330000 7951.584467 659.833397
523 0.350661 0.397603 0.371710 0.000070 0.472338 0.465490 0.468336 0.000167 0.368913 0.407786 0.386204 0.000052 0.349591 0.395726 0.369814 0.000157 0.351731 0.399480 0.373607 0.000160 0.455905 0.451089 0.453334 0.000328 0.488771 0.479890 0.483337 0.000343 0.365538 0.404031 0.382342 0.000116 0.372287 0.411541 0.390066 0.000119 955.700000 970.360000 963.189200 394.835381 1093.470000 1079.800000 1085.091333 413.881617 7950.830000 7949.840000 7951.719467 671.174761
524 0.350628 0.396981 0.371720 0.000069 0.470660 0.467100 0.468443 0.000165 0.368633 0.407499 0.386228 0.000052 0.349958 0.392943 0.369881 0.000156 0.351299 0.401020 0.373558 0.000160 0.456863 0.451577 0.453481 0.000324 0.484456 0.482622 0.483405 0.000342 0.365993 0.401738 0.382421 0.000116 0.371273 0.413260 0.390035 0.000119 958.430000 974.160000 963.254733 395.080575 1093.090000 1072.320000 1084.787833 421.671064 7948.480000 7953.520000 7951.957433 690.496767
525 0.350716 0.398605 0.371863 0.000071 0.469657 0.465996 0.468340 0.000167 0.368557 0.408714 0.386334 0.000053 0.347983 0.395921 0.370006 0.000159 0.353448 0.401289 0.373720 0.000163 0.455528 0.449086 0.453408 0.000322 0.483786 0.482907 0.483272 0.000346 0.364115 0.403895 0.382516 0.000117 0.372999 0.413532 0.390152 0.000121 956.920000 973.960000 962.960867 392.945691 1093.820000 1069.670000 1084.845967 423.997239 7949.260000 7956.370000 7952.193167 686.718451
526 0.350399 0.397317 0.371978 0.000070 0.470671 0.464675 0.468323 0.000167 0.368440 0.407421 0.386430 0.000053 0.349156 0.395058 0.370150 0.000158 0.351641 0.399577 0.373806 0.000165 0.457037 0.448591 0.453443 0.000328 0.484306 0.480758 0.483204 0.000349 0.365338 0.403088 0.382644 0.000117 0.371541 0.411754 0.390216 0.000123 959.550000 971.230000 962.842633 392.796404 1094.670000 1069.770000 1084.709133 417.548348 7945.780000 7959.000000 7952.448233 694.241781
527 0.350703 0.398415 0.371923 0.000071 0.470396 0.466451 0.468372 0.000170 0.368657 0.408620 0.386390 0.000054 0.349995 0.396677 0.370081 0.000159 0.351412 0.400152 0.373765 0.000167 0.454639 0.450950 0.453502 0.000331 0.486154 0.481952 0.483243 0.000353 0.365692 0.404818 0.382594 0.000118 0.371623 0.412422 0.390186 0.000124 955.980000 972.610000 962.458133 390.559733 1092.060000 1071.860000 1084.957433 413.975987 7951.960000 7955.530000 7952.584433 694.760634
528 0.350449 0.398303 0.371896 0.000071 0.471264 0.464513 0.468410 0.000169 0.368572 0.408235 0.386373 0.000054 0.347805 0.395938 0.370077 0.000159 0.353093 0.400669 0.373715 0.000168 0.456762 0.452557 0.453575 0.000330 0.485767 0.476470 0.483245 0.000351 0.364149 0.404431 0.382601 0.000118 0.372994 0.412039 0.390145 0.000124 955.240000 975.520000 962.227167 388.088684 1091.080000 1076.170000 1084.954567 410.554760 7953.680000 7948.310000 7952.818267 693.401638
529 0.350163 0.397824 0.371835 0.000073 0.469758 0.465107 0.468401 0.000170 0.368102 0.407917 0.386320 0.000055 0.348270 0.393944 0.370151 0.000161 0.352056 0.401704 0.373519 0.000171 0.455998 0.451160 0.453671 0.000326 0.483518 0.479053 0.483131 0.000354 0.364429 0.402527 0.382679 0.000120 0.371775 0.413307 0.389961 0.000126 956.760000 968.950000 961.895433 388.538341 1092.830000 1070.960000 1085.260400 404.666708 7950.410000 7960.090000 7952.844167 688.545643
530 0.350350 0.398437 0.371775 0.000072 0.470873 0.464327 0.468399 0.000168 0.368428 0.408321 0.386268 0.000054 0.350414 0.397268 0.370164 0.000162 0.350285 0.399607 0.373386 0.000169 0.454766 0.449934 0.453549 0.000322 0.486980 0.478721 0.483249 0.000353 0.366067 0.405168 0.382672 0.000120 0.370790 0.411474 0.389865 0.000125 957.330000 963.520000 961.641567 384.304078 1092.250000 1074.820000 1085.114467 399.323825 7950.420000 7961.660000 7953.243967 679.797744
531 0.350316 0.398098 0.371846 0.000072 0.470645 0.466710 0.468244 0.000169 0.368365 0.408390 0.386305 0.000054 0.349581 0.394988 0.370263 0.000162 0.351050 0.401209 0.373428 0.000170 0.456641 0.452167 0.453389 0.000328 0.484650 0.481253 0.483100 0.000350 0.365640 0.403565 0.382732 0.000120 0.371090 0.413215 0.389879 0.000125 956.530000 968.590000 961.652933 379.801211 1092.480000 1071.790000 1084.883233 397.008622 7950.990000 7959.620000 7953.463833 676.942403
532 0.350285 0.398571 0.371738 0.000072 0.469553 0.463961 0.468388 0.000168 0.368175 0.408379 0.386236 0.000054 0.350052 0.396760 0.370152 0.000163 0.350518 0.400382 0.373324 0.000167 0.452869 0.448676 0.453516 0.000322 0.486237 0.479246 0.483260 0.000348 0.365475 0.404547 0.382656 0.000121 0.370876 0.412212 0.389815 0.000124 956.250000 968.000000 961.485667 381.701394 1094.790000 1067.870000 1084.669867 390.906728 7948.960000 7964.130000 7953.844467 684.017489
533 0.350216 0.397454 0.371712 0.000073 0.472488 0.467743 0.468549 0.000166 0.368557 0.407998 0.386238 0.000054 0.349292 0.395509 0.370034 0.000164 0.351140 0.399400 0.373390 0.000169 0.457052 0.454931 0.453766 0.000318 0.487924 0.480556 0.483331 0.000345 0.365456 0.404422 0.382594 0.000122 0.371658 0.411573 0.389881 0.000125 955.780000 966.290000 961.456600 390.049114 1094.090000 1068.420000 1084.458100 399.484938 7950.130000 7965.290000 7954.085300 704.074352
534 0.350514 0.397581 0.371678 0.000072 0.471613 0.467613 0.468542 0.000164 0.368679 0.408086 0.386208 0.000054 0.349726 0.395408 0.370111 0.000164 0.351302 0.399754 0.373246 0.000170 0.455636 0.451372 0.453735 0.000311 0.487590 0.483854 0.483349 0.000347 0.365613 0.403802 0.382654 0.000121 0.371745 0.412369 0.389761 0.000126 956.630000 970.560000 961.290200 389.573390 1092.480000 1070.330000 1084.549333 397.254085 7950.890000 7959.110000 7954.160467 710.458112
535 0.350153 0.397905 0.371607 0.000074 0.471147 0.465475 0.468593 0.000166 0.368302 0.408041 0.386155 0.000055 0.348539 0.397330 0.370154 0.000165 0.351767 0.398480 0.373060 0.000172 0.455241 0.451336 0.453896 0.000312 0.487052 0.479613 0.483290 0.000350 0.364544 0.405431 0.382715 0.000122 0.372060 0.410650 0.389595 0.000127 954.240000 967.650000 961.381433 385.743875 1094.750000 1071.750000 1084.555033 400.356725 7951.010000 7960.600000 7954.063533 707.107567
536 0.350184 0.397623 0.371508 0.000073 0.470702 0.466172 0.468696 0.000162 0.368262 0.407906 0.386086 0.000054 0.349504 0.396768 0.370083 0.000163 0.350864 0.398478 0.372933 0.000172 0.454369 0.451729 0.453984 0.000306 0.487036 0.480614 0.483408 0.000342 0.365234 0.405012 0.382668 0.000120 0.371290 0.410799 0.389504 0.000127 952.890000 968.090000 961.404667 385.171398 1094.710000 1070.210000 1084.546300 398.864632 7952.400000 7961.700000 7954.049033 701.197423
537 0.350242 0.397655 0.371481 0.000073 0.470469 0.464763 0.468872 0.000163 0.368276 0.407721 0.386090 0.000054 0.350217 0.396225 0.370237 0.000162 0.350267 0.399086 0.372726 0.000169 0.455489 0.448313 0.454268 0.000307 0.485449 0.481213 0.483475 0.000345 0.366008 0.404038 0.382842 0.000120 0.370544 0.411405 0.389338 0.000125 956.880000 966.340000 961.564867 388.672012 1092.110000 1071.990000 1084.710867 403.514925 7951.010000 7961.670000 7953.724267 690.556073
538 0.350119 0.398383 0.371358 0.000073 0.472147 0.463422 0.468879 0.000162 0.368423 0.408139 0.385986 0.000054 0.350525 0.397601 0.370205 0.000162 0.349713 0.399165 0.372510 0.000168 0.457427 0.445227 0.454267 0.000296 0.486867 0.481617 0.483491 0.000346 0.366560 0.404745 0.382815 0.000119 0.370286 0.411533 0.389157 0.000124 959.400000 971.920000 961.387267 391.461075 1092.560000 1077.850000 1084.570067 404.881341 7948.040000 7950.230000 7954.042667 683.164923
539 0.350243 0.398052 0.371362 0.000071 0.470688 0.465466 0.468980 0.000162 0.368309 0.408164 0.386005 0.000053 0.348630 0.395898 0.370156 0.000161 0.351855 0.400207 0.372568 0.000167 0.455739 0.447469 0.454495 0.000297 0.485636 0.483464 0.483465 0.000351 0.364697 0.403633 0.382807 0.000119 0.371922 0.412695 0.389202 0.000124 955.680000 968.970000 961.168033 397.482916 1093.250000 1074.100000 1084.547333 409.332559 7951.070000 7956.930000 7954.284633 696.235777
540 0.349950 0.397687 0.371414 0.000072 0.471809 0.466286 0.468898 0.000161 0.368229 0.407977 0.386037 0.000054 0.349251 0.396178 0.370256 0.000163 0.350650 0.399197 0.372572 0.000167 0.456939 0.452412 0.454443 0.000300 0.486680 0.480159 0.483352 0.000344 0.365404 0.404613 0.382884 0.000120 0.371054 0.411341 0.389189 0.000124 957.490000 970.290000 961.314000 399.851900 1095.010000 1073.960000 1084.427233 410.495368 7947.500000 7955.750000 7954.258767 695.904571
541 0.349802 0.397577 0.371436 0.000072 0.469338 0.464874 0.468848 0.000162 0.367733 0.407671 0.386048 0.000053 0.348363 0.395972 0.370305 0.000161 0.351242 0.399181 0.372567 0.000168 0.454082 0.451344 0.454346 0.000301 0.484594 0.478404 0.483351 0.000346 0.364221 0.404278 0.382911 0.000119 0.371245 0.411064 0.389185 0.000125 957.290000 967.150000 961.180133 400.695823 1092.720000 1072.430000 1084.395467 406.723204 7949.990000 7960.420000 7954.424400 694.974755
542 0.350071 0.398017 0.371446 0.000072 0.472299 0.466456 0.468945 0.000165 0.368405 0.408283 0.386071 0.000054 0.349329 0.396782 0.370450 0.000161 0.350812 0.399252 0.372442 0.000168 0.457392 0.450722 0.454304 0.000308 0.487205 0.482191 0.483586 0.000341 0.365539 0.404873 0.383029 0.000119 0.371271 0.411693 0.389114 0.000125 956.320000 967.420000 961.181367 407.965382 1092.750000 1072.310000 1084.326967 411.326069 7950.930000 7960.270000 7954.491667 698.828143
543 0.350083 0.398606 0.371572 0.000073 0.470675 0.467771 0.468841 0.000163 0.368171 0.408981 0.386162 0.000055 0.349408 0.398604 0.370528 0.000163 0.350758 0.398608 0.372617 0.000168 0.457408 0.454842 0.454294 0.000302 0.483941 0.480701 0.483387 0.000346 0.365608 0.407040 0.383093 0.000120 0.370735 0.410922 0.389232 0.000125 956.500000 965.300000 961.076133 406.176478 1094.930000 1068.890000 1083.925200 412.003200 7948.570000 7965.810000 7954.998667 698.178669
544 0.350366 0.397716 0.371553 0.000072 0.471954 0.465250 0.469031 0.000161 0.368604 0.407846 0.386175 0.000054 0.349561 0.396323 0.370530 0.000161 0.351170 0.399108 0.372577 0.000167 0.456086 0.450624 0.454407 0.000305 0.487821 0.479877 0.483656 0.000337 0.365540 0.404469 0.383111 0.000118 0.371668 0.411223 0.389238 0.000124 956.590000 966.940000 961.186033 405.670699 1093.740000 1069.760000 1083.695767 410.850647 7949.670000 7963.300000 7955.118200 691.733171
545 0.350186 0.398724 0.371519 0.000073 0.468942 0.464404 0.468868 0.000164 0.368000 0.408576 0.386121 0.000054 0.348879 0.398129 0.370579 0.000160 0.351493 0.399319 0.372459 0.000166 0.454272 0.451559 0.454199 0.000309 0.483613 0.477248 0.483537 0.000337 0.364688 0.406144 0.383122 0.000118 0.371311 0.411008 0.389121 0.000123 957.190000 970.140000 961.160233 402.213389 1093.670000 1070.550000 1083.640100 404.784358 7949.140000 7959.310000 7955.199667 682.800411
546 0.350037 0.398325 0.371460 0.000073 0.469806 0.465277 0.468894 0.000164 0.368002 0.408367 0.386075 0.000055 0.349638 0.397215 0.370534 0.000160 0.350436 0.399435 0.372387 0.000164 0.455504 0.450358 0.454130 0.000317 0.484108 0.480195 0.483658 0.000334 0.365518 0.405186 0.383073 0.000119 0.370486 0.411549 0.389077 0.000122 958.360000 968.890000 961.322133 397.940633 1090.610000 1073.290000 1083.736133 403.063646 7951.030000 7957.820000 7954.941733 676.292460
547 0.349846 0.397624 0.371398 0.000073 0.471288 0.466916 0.468828 0.000160 0.368062 0.408018 0.386012 0.000054 0.349344 0.395061 0.370407 0.000161 0.350349 0.400188 0.372387 0.000162 0.455680 0.452282 0.454024 0.000314 0.486896 0.481550 0.483633 0.000330 0.365294 0.403644 0.382950 0.000119 0.370831 0.412393 0.389074 0.000121 955.940000 967.020000 961.392933 389.922949 1093.140000 1072.350000 1083.799933 399.004927 7950.920000 7960.630000 7954.807133 673.395970
548 0.349613 0.398080 0.371258 0.000072 0.469319 0.467390 0.469057 0.000159 0.367569 0.408477 0.385928 0.000054 0.350139 0.397240 0.370335 0.000158 0.349086 0.398920 0.372181 0.000161 0.454985 0.453839 0.454314 0.000312 0.483653 0.480941 0.483801 0.000328 0.365866 0.405730 0.382931 0.000118 0.369271 0.411223 0.388924 0.000120 955.440000 968.980000 961.533567 385.958364 1093.700000 1070.910000 1083.804200 396.401034 7950.860000 7960.110000 7954.662233 671.978062
549 0.350369 0.397519 0.371238 0.000071 0.471577 0.466371 0.468798 0.000162 0.368550 0.407847 0.385872 0.000053 0.349658 0.395007 0.370298 0.000158 0.351079 0.400031 0.372178 0.000163 0.456534 0.454550 0.454101 0.000319 0.486620 0.478191 0.483495 0.000331 0.365689 0.403939 0.382868 0.000118 0.371410 0.411755 0.388876 0.000121 955.880000 968.620000 961.483467 380.476642 1094.430000 1067.800000 1083.682400 398.396081 7949.690000 7963.580000 7954.834133 682.383525
550 0.349997 0.397479 0.371265 0.000071 0.468567 0.468202 0.468840 0.000162 0.367783 0.408087 0.385901 0.000054 0.349896 0.394474 0.370294 0.000157 0.350099 0.400484 0.372236 0.000162 0.453405 0.455720 0.454146 0.000315 0.483728 0.480684 0.483534 0.000331 0.365422 0.403661 0.382872 0.000118 0.370143 0.412514 0.388931 0.000121 955.140000 969.520000 961.366133 376.498709 1093.710000 1072.550000 1083.819100 392.125634 7951.150000 7957.930000 7954.814767 680.974250
551 0.350029 0.398388 0.371247 0.000073 0.470666 0.466677 0.468873 0.000161 0.368125 0.408631 0.385891 0.000055 0.348556 0.396717 0.370260 0.000159 0.351502 0.400059 0.372234 0.000163 0.456526 0.452782 0.454201 0.000317 0.484806 0.480573 0.483545 0.000334 0.364752 0.405127 0.382851 0.000118 0.371497 0.412136 0.388931 0.000121 956.560000 970.390000 961.168467 384.401148 1093.750000 1071.480000 1084.138467 384.270102 7949.690000 7958.130000 7954.693067 684.621413
552 0.350047 0.397228 0.371268 0.000072 0.469406 0.464768 0.468889 0.000161 0.367951 0.407359 0.385911 0.000054 0.349264 0.396333 0.370387 0.000160 0.350830 0.398122 0.372149 0.000164 0.454762 0.451032 0.454160 0.000317 0.484050 0.478505 0.483619 0.000330 0.365089 0.404538 0.382953 0.000119 0.370813 0.410179 0.388870 0.000122 956.320000 967.180000 961.134167 383.990278 1093.160000 1070.140000 1084.032667 380.263704 7950.520000 7962.680000 7954.833167 688.993922
553 0.349954 0.397970 0.371320 0.000071 0.471667 0.467634 0.468762 0.000162 0.368211 0.408420 0.385936 0.000054 0.348383 0.395798 0.370397 0.000158 0.351525 0.400142 0.372243 0.000163 0.455928 0.451961 0.454018 0.000322 0.487406 0.483307 0.483507 0.000332 0.364514 0.404222 0.382940 0.000118 0.371907 0.412617 0.388932 0.000121 957.040000 969.450000 960.903633 384.625396 1090.720000 1070.580000 1084.164800 384.173567 7952.240000 7959.970000 7954.931567 700.078624
554 0.350022 0.398267 0.371371 0.000072 0.469619 0.465193 0.468857 0.000160 0.367962 0.408306 0.385994 0.000054 0.348656 0.396894 0.370438 0.000158 0.351388 0.399639 0.372304 0.000165 0.454204 0.449094 0.454203 0.000316 0.485033 0.481293 0.483510 0.000331 0.364488 0.404724 0.383003 0.000118 0.371435 0.411887 0.388985 0.000122 956.980000 970.750000 961.022967 386.217313 1092.420000 1069.970000 1084.022100 380.511835 7950.600000 7959.280000 7954.954933 692.059026
555 0.349850 0.398676 0.371376 0.000072 0.473201 0.464578 0.468849 0.000160 0.368352 0.408561 0.385997 0.000054 0.348737 0.396132 0.370414 0.000161 0.350962 0.401219 0.372339 0.000164 0.459214 0.449886 0.454115 0.000318 0.487188 0.479270 0.483582 0.000332 0.365309 0.404195 0.382969 0.000120 0.371396 0.412927 0.389025 0.000122 956.990000 970.300000 960.991800 387.687173 1088.820000 1071.860000 1083.720667 378.718648 7954.190000 7957.840000 7955.287533 700.546936
556 0.349745 0.398014 0.371461 0.000072 0.469753 0.465274 0.468893 0.000162 0.367746 0.408103 0.386076 0.000054 0.349922 0.396012 0.370625 0.000164 0.349568 0.400016 0.372297 0.000164 0.454126 0.452663 0.454319 0.000322 0.485380 0.477885 0.483467 0.000331 0.365552 0.404510 0.383179 0.000122 0.369940 0.411696 0.388973 0.000122 955.280000 965.710000 960.907933 388.712787 1092.550000 1071.620000 1083.637200 383.472579 7952.170000 7962.670000 7955.454867 708.127073
557 0.349942 0.398404 0.371420 0.000073 0.469563 0.466022 0.468913 0.000163 0.367885 0.408547 0.386044 0.000055 0.349572 0.398508 0.370537 0.000164 0.350312 0.398301 0.372304 0.000164 0.455030 0.450541 0.454135 0.000318 0.484097 0.481503 0.483692 0.000336 0.365391 0.406313 0.383076 0.000122 0.370380 0.410781 0.389012 0.000123 955.040000 969.900000 960.809367 389.934306 1092.950000 1071.070000 1083.697400 381.073481 7952.010000 7959.030000 7955.493233 710.691018
558 0.349975 0.398003 0.371390 0.000073 0.470364 0.467731 0.468822 0.000165 0.368033 0.408462 0.386005 0.000055 0.348978 0.399073 0.370535 0.000163 0.350971 0.396932 0.372246 0.000162 0.458103 0.453771 0.454298 0.000323 0.482625 0.481691 0.483347 0.000337 0.365347 0.407278 0.383099 0.000121 0.370719 0.409646 0.388911 0.000122 956.020000 969.770000 960.799233 393.879107 1094.390000 1070.260000 1083.602033 385.755956 7949.590000 7959.970000 7955.598733 711.530867
559 0.349929 0.398111 0.371365 0.000072 0.468668 0.467230 0.468737 0.000164 0.367740 0.408479 0.385971 0.000055 0.350398 0.400030 0.370465 0.000162 0.349460 0.396192 0.372266 0.000161 0.454837 0.451223 0.454245 0.000317 0.482499 0.483238 0.483230 0.000342 0.366064 0.407709 0.383032 0.000120 0.369416 0.409249 0.388911 0.000122 955.750000 966.670000 960.873033 392.594074 1095.230000 1069.080000 1083.453400 388.898681 7949.020000 7964.250000 7955.673567 720.715253
560 0.349934 0.398046 0.371348 0.000072 0.470445 0.465756 0.468708 0.000163 0.368011 0.408203 0.385952 0.000054 0.349201 0.397770 0.370446 0.000160 0.350667 0.398322 0.372250 0.000164 0.455520 0.451742 0.454129 0.000315 0.485369 0.479770 0.483286 0.000341 0.365149 0.405866 0.382998 0.000119 0.370873 0.410539 0.388905 0.000123 954.200000 967.940000 960.768900 391.548163 1092.470000 1069.490000 1083.462900 388.055710 7953.330000 7962.570000 7955.768200 726.619577
561 0.350091 0.397744 0.371388 0.000071 0.469183 0.465181 0.468655 0.000165 0.367955 0.407860 0.385978 0.000054 0.350688 0.396465 0.370464 0.000158 0.349494 0.399024 0.372311 0.000164 0.454174 0.450967 0.454076 0.000317 0.484192 0.479396 0.483235 0.000349 0.366211 0.404640 0.383006 0.000118 0.369699 0.411080 0.388949 0.000123 952.560000 969.690000 960.756933 394.476727 1093.240000 1076.390000 1083.131867 391.613241 7954.200000 7953.920000 7956.111200 725.437935
562 0.350060 0.397732 0.371375 0.000072 0.471731 0.465132 0.468664 0.000164 0.368311 0.407842 0.385968 0.000054 0.350155 0.393964 0.370434 0.000159 0.349966 0.401500 0.372316 0.000166 0.458055 0.450824 0.454010 0.000315 0.485408 0.479441 0.483318 0.000344 0.366340 0.402492 0.382971 0.000119 0.370282 0.413191 0.388966 0.000124 952.850000 966.520000 960.701100 395.961702 1093.320000 1073.240000 1083.107600 396.401437 7953.830000 7960.240000 7956.191300 728.342396
563 0.350075 0.397021 0.371446 0.000072 0.470655 0.465760 0.468642 0.000165 0.368162 0.407332 0.386026 0.000054 0.350351 0.396030 0.370570 0.000159 0.349799 0.398013 0.372323 0.000164 0.454028 0.449709 0.453947 0.000316 0.487282 0.481811 0.483336 0.000351 0.365903 0.404082 0.383076 0.000119 0.370421 0.410582 0.388975 0.000124 952.510000 965.740000 960.455667 392.518033 1091.600000 1072.090000 1083.074167 396.050311 7955.890000 7962.170000 7956.470167 732.728993
564 0.350086 0.397999 0.371389 0.000072 0.470577 0.467336 0.468624 0.000165 0.368159 0.408399 0.385975 0.000054 0.348966 0.397079 0.370342 0.000157 0.351206 0.398918 0.372437 0.000167 0.457468 0.451573 0.454021 0.000317 0.483686 0.483099 0.483228 0.000350 0.365241 0.405253 0.382894 0.000117 0.371078 0.411546 0.389055 0.000125 951.050000 965.960000 960.325967 392.241260 1092.720000 1072.510000 1083.099933 394.495036 7956.230000 7961.530000 7956.574100 741.139286
565 0.350367 0.398289 0.371392 0.000072 0.470879 0.466557 0.468774 0.000165 0.368444 0.408529 0.385999 0.000054 0.349406 0.395728 0.370449 0.000158 0.351327 0.400850 0.372334 0.000167 0.456834 0.451278 0.454244 0.000306 0.484925 0.481837 0.483304 0.000360 0.365520 0.404060 0.383018 0.000118 0.371367 0.412998 0.388980 0.000126 954.160000 966.370000 960.191967 388.714025 1094.070000 1070.150000 1082.944967 394.254632 7951.770000 7963.480000 7956.863067 745.057206
566 0.350209 0.397860 0.371364 0.000071 0.470033 0.466955 0.468651 0.000167 0.368183 0.408224 0.385957 0.000053 0.350171 0.396324 0.370461 0.000155 0.350248 0.399396 0.372267 0.000164 0.455170 0.452558 0.454277 0.000312 0.484897 0.481352 0.483026 0.000356 0.365921 0.404759 0.383034 0.000115 0.370445 0.411689 0.388881 0.000124 955.780000 965.660000 960.150000 385.886062 1092.570000 1070.250000 1082.726133 390.365242 7951.650000 7964.090000 7957.123867 746.596330
567 0.349983 0.398240 0.371392 0.000070 0.472971 0.463878 0.468729 0.000166 0.368431 0.408086 0.385993 0.000053 0.350613 0.397073 0.370371 0.000156 0.349353 0.399408 0.372413 0.000165 0.456381 0.447266 0.454253 0.000308 0.489561 0.480490 0.483205 0.000363 0.366478 0.404602 0.382953 0.000117 0.370384 0.411570 0.389032 0.000125 953.270000 967.360000 960.049900 387.176703 1092.140000 1070.930000 1082.738667 389.792932 7954.590000 7961.710000 7957.211433 757.780937
568 0.350536 0.398257 0.371555 0.000070 0.470551 0.466259 0.468712 0.000165 0.368539 0.408458 0.386129 0.000053 0.349463 0.395846 0.370597 0.000157 0.351610 0.400669 0.372514 0.000167 0.457498 0.449911 0.454133 0.000312 0.483604 0.482607 0.483291 0.000352 0.365668 0.403956 0.383127 0.000117 0.371409 0.412959 0.389130 0.000126 954.500000 969.320000 959.857833 386.792540 1091.950000 1068.370000 1082.531433 385.678317 7953.550000 7962.310000 7957.610733 749.678187
569 0.350503 0.398107 0.371565 0.000070 0.471413 0.464938 0.468775 0.000166 0.368640 0.408132 0.386146 0.000052 0.350411 0.396739 0.370668 0.000158 0.350596 0.399476 0.372462 0.000166 0.454851 0.452784 0.454251 0.000314 0.487975 0.477093 0.483298 0.000351 0.366077 0.405146 0.383205 0.000118 0.371203 0.411118 0.389087 0.000125 954.590000 966.640000 959.775933 388.016968 1090.440000 1072.400000 1082.456533 388.521467 7954.970000 7960.960000 7957.767533 752.916374
570 0.350415 0.397885 0.371722 0.000071 0.470570 0.463715 0.468783 0.000164 0.368438 0.407760 0.386281 0.000053 0.348891 0.395259 0.370834 0.000161 0.351938 0.400512 0.372609 0.000166 0.455773 0.450744 0.454211 0.000310 0.485368 0.476687 0.483355 0.000348 0.364924 0.403582 0.383341 0.000119 0.371953 0.411938 0.389221 0.000125 954.870000 964.070000 959.994333 387.564620 1091.950000 1067.990000 1082.369567 392.643713 7953.180000 7967.940000 7957.636100 750.139333
571 0.349742 0.398015 0.371839 0.000070 0.470260 0.465717 0.468743 0.000167 0.367820 0.408171 0.386375 0.000053 0.348681 0.397544 0.370955 0.000158 0.350802 0.398487 0.372723 0.000165 0.455923 0.450106 0.454268 0.000314 0.484598 0.481329 0.483218 0.000358 0.364768 0.405428 0.383452 0.000118 0.370872 0.410913 0.389297 0.000125 953.900000 965.750000 960.074167 387.432710 1093.730000 1066.420000 1082.500467 400.845591 7952.370000 7967.830000 7957.425367 753.068423
572 0.350482 0.397554 0.371852 0.000070 0.471320 0.464949 0.468719 0.000169 0.368608 0.407663 0.386382 0.000053 0.349376 0.394800 0.371047 0.000157 0.351589 0.400307 0.372657 0.000164 0.455494 0.450038 0.454141 0.000324 0.487146 0.479860 0.483297 0.000345 0.365294 0.403086 0.383511 0.000117 0.371922 0.412240 0.389253 0.000123 954.450000 964.850000 960.159967 388.938530 1092.310000 1068.140000 1082.521933 400.989800 7953.240000 7967.010000 7957.318100 761.307871
573 0.350581 0.397412 0.371811 0.000070 0.472607 0.465812 0.468845 0.000166 0.368885 0.407672 0.386367 0.000053 0.351110 0.397354 0.371064 0.000159 0.350052 0.397470 0.372559 0.000161 0.457626 0.451030 0.454145 0.000324 0.487588 0.480594 0.483545 0.000338 0.367087 0.405406 0.383526 0.000118 0.370682 0.409939 0.389207 0.000122 954.970000 968.880000 960.258567 389.313303 1090.990000 1068.350000 1082.619100 408.087345 7954.040000 7962.770000 7957.122333 755.823249
574 0.350249 0.397635 0.371832 0.000071 0.470593 0.463413 0.468811 0.000166 0.368300 0.407502 0.386379 0.000053 0.350200 0.394574 0.371049 0.000159 0.350297 0.400696 0.372615 0.000163 0.456184 0.447282 0.454073 0.000330 0.485002 0.479544 0.483549 0.000338 0.366098 0.402480 0.383502 0.000119 0.370503 0.412523 0.389255 0.000123 953.880000 966.950000 960.220833 394.776804 1091.770000 1072.040000 1082.646033 412.380613 7954.350000 7961.010000 7957.133133 771.466284
575 0.350117 0.398284 0.371904 0.000072 0.472201 0.464734 0.468891 0.000168 0.368430 0.408251 0.386452 0.000054 0.350084 0.397133 0.371198 0.000161 0.350151 0.399434 0.372610 0.000164 0.459047 0.449284 0.454147 0.000333 0.485356 0.480183 0.483634 0.000339 0.366428 0.404956 0.383640 0.000120 0.370432 0.411546 0.389264 0.000123 953.060000 966.790000 960.132700 393.472378 1093.890000 1071.340000 1082.441200 413.282535 7953.050000 7961.870000 7957.426100 774.453547
576 0.350514 0.398077 0.371889 0.000073 0.472762 0.466821 0.468905 0.000168 0.368851 0.408389 0.386441 0.000055 0.349779 0.397418 0.371131 0.000160 0.351249 0.398737 0.372647 0.000166 0.458708 0.451841 0.454239 0.000329 0.486816 0.481801 0.483572 0.000346 0.366118 0.405581 0.383597 0.000119 0.371584 0.411197 0.389286 0.000125 954.610000 965.730000 960.356733 401.215900 1092.970000 1067.890000 1082.444000 414.919653 7952.420000 7966.380000 7957.199267 776.713090
577 0.350380 0.398346 0.371794 0.000073 0.470211 0.466430 0.468844 0.000164 0.368354 0.408559 0.386352 0.000055 0.351546 0.398950 0.371153 0.000162 0.349213 0.397743 0.372436 0.000166 0.456865 0.451315 0.454231 0.000324 0.483557 0.481546 0.483457 0.000337 0.367344 0.406805 0.383615 0.000121 0.369365 0.410313 0.389089 0.000124 954.280000 965.190000 960.325900 400.017195 1093.100000 1067.910000 1082.491333 418.437862 7952.620000 7966.900000 7957.182767 779.259973
578 0.349921 0.398408 0.371666 0.000074 0.470869 0.466714 0.468807 0.000165 0.368063 0.408653 0.386237 0.000056 0.350202 0.397677 0.371012 0.000161 0.349640 0.399138 0.372321 0.000168 0.456125 0.453233 0.454201 0.000326 0.485613 0.480195 0.483414 0.000343 0.366091 0.406011 0.383490 0.000121 0.370036 0.411296 0.388985 0.000126 955.070000 966.720000 960.211933 398.333168 1092.950000 1068.810000 1082.299233 421.153860 7951.980000 7964.470000 7957.488833 777.818504
579 0.349881 0.397662 0.371569 0.000074 0.471568 0.466268 0.468903 0.000166 0.368134 0.407953 0.386169 0.000055 0.349702 0.396641 0.370888 0.000161 0.350060 0.398683 0.372250 0.000172 0.457399 0.451404 0.454384 0.000325 0.485738 0.481132 0.483423 0.000337 0.365857 0.404855 0.383413 0.000120 0.370412 0.411050 0.388926 0.000128 956.760000 965.820000 959.933167 397.617068 1092.710000 1071.790000 1082.232200 416.870295 7950.530000 7962.390000 7957.834633 781.952586
580 0.349963 0.396855 0.371404 0.000073 0.471785 0.466815 0.468900 0.000166 0.368236 0.407349 0.386028 0.000055 0.350080 0.394767 0.370799 0.000160 0.349845 0.398942 0.372009 0.000168 0.458942 0.452063 0.454434 0.000317 0.484628 0.481567 0.483366 0.000342 0.366409 0.403362 0.383344 0.000119 0.370063 0.411336 0.388712 0.000125 955.490000 963.100000 959.730100 388.763077 1091.390000 1072.620000 1082.201933 414.279912 7953.120000 7964.280000 7958.067967 775.914275
581 0.349518 0.397744 0.371347 0.000074 0.472473 0.465273 0.468992 0.000164 0.367961 0.407873 0.385994 0.000055 0.349548 0.397707 0.370752 0.000162 0.349487 0.397781 0.371943 0.000167 0.457771 0.450500 0.454631 0.000314 0.487175 0.480045 0.483353 0.000338 0.365781 0.405626 0.383334 0.000120 0.370140 0.410121 0.388654 0.000124 955.520000 965.090000 959.762733 386.139659 1092.040000 1071.420000 1081.908867 409.335395 7952.440000 7963.490000 7958.328400 769.654481
582 0.349625 0.397996 0.371378 0.000075 0.472019 0.466515 0.469033 0.000162 0.367984 0.408274 0.386027 0.000056 0.350275 0.397223 0.370756 0.000163 0.348975 0.398769 0.372001 0.000173 0.454780 0.452271 0.454564 0.000310 0.489258 0.480758 0.483503 0.000337 0.365951 0.405480 0.383327 0.000121 0.370018 0.411067 0.388726 0.000128 956.730000 968.670000 960.073200 386.603004 1092.890000 1066.040000 1082.030467 408.593114 7950.380000 7965.290000 7957.896333 770.661714
583 0.349600 0.397688 0.371342 0.000073 0.472031 0.465774 0.468909 0.000165 0.367965 0.407901 0.385977 0.000055 0.349092 0.396713 0.370738 0.000160 0.350108 0.398662 0.371945 0.000171 0.459466 0.451007 0.454382 0.000317 0.484595 0.480541 0.483436 0.000341 0.365648 0.404857 0.383285 0.000118 0.370281 0.410944 0.388668 0.000128 953.920000 967.400000 960.156300 382.796767 1089.070000 1068.870000 1081.945967 414.115077 7957.010000 7963.730000 7957.897733 770.133895
584 0.349611 0.397459 0.371266 0.000073 0.471949 0.462529 0.468883 0.000165 0.367962 0.407220 0.385908 0.000055 0.350266 0.393766 0.370704 0.000158 0.348956 0.401152 0.371828 0.000170 0.458373 0.447803 0.454407 0.000318 0.485526 0.477256 0.483359 0.000333 0.366482 0.401871 0.383259 0.000117 0.369442 0.412568 0.388558 0.000127 955.880000 970.730000 960.018433 379.850692 1089.260000 1073.060000 1081.985767 410.354116 7954.860000 7956.210000 7957.995800 770.581507
585 0.349416 0.397665 0.371238 0.000074 0.471586 0.468168 0.468942 0.000163 0.367742 0.408240 0.385894 0.000056 0.349198 0.394851 0.370781 0.000159 0.349634 0.400479 0.371696 0.000174 0.456389 0.452025 0.454312 0.000319 0.486783 0.484310 0.483571 0.000330 0.365277 0.403427 0.383311 0.000117 0.370206 0.413053 0.388477 0.000129 955.690000 967.010000 960.380867 374.079319 1089.950000 1071.020000 1082.120467 409.126269 7954.360000 7961.970000 7957.498667 761.209684
586 0.349549 0.397685 0.371166 0.000075 0.474373 0.468206 0.468798 0.000166 0.368273 0.408263 0.385810 0.000056 0.350123 0.395868 0.370689 0.000162 0.348975 0.399501 0.371642 0.000172 0.459067 0.455351 0.454216 0.000324 0.489680 0.481061 0.483380 0.000339 0.366465 0.404790 0.383218 0.000120 0.370080 0.411735 0.388403 0.000128 955.450000 965.510000 960.437433 365.834144 1091.890000 1071.990000 1082.010300 409.395077 7952.660000 7962.500000 7957.552267 740.587753
587 0.349186 0.397638 0.371093 0.000075 0.471374 0.467417 0.468672 0.000166 0.367514 0.408105 0.385730 0.000057 0.349954 0.395403 0.370672 0.000162 0.348419 0.399873 0.371514 0.000173 0.458071 0.453925 0.453948 0.000325 0.484677 0.480908 0.483397 0.000335 0.366171 0.404182 0.383164 0.000120 0.368858 0.412028 0.388296 0.000130 956.130000 968.860000 960.257267 357.886290 1092.030000 1073.120000 1081.888967 410.060837 7951.840000 7958.020000 7957.853767 729.990512
588 0.349510 0.397945 0.371043 0.000074 0.470765 0.465311 0.468510 0.000168 0.367698 0.408050 0.385663 0.000055 0.348492 0.396913 0.370647 0.000163 0.350528 0.398977 0.371439 0.000170 0.454587 0.450198 0.453775 0.000334 0.486943 0.480423 0.483246 0.000337 0.364406 0.404906 0.383116 0.000120 0.370990 0.411194 0.388210 0.000128 953.680000 969.870000 960.259267 349.623634 1089.860000 1074.790000 1081.873067 416.265105 7956.460000 7955.340000 7957.867667 732.081108
589 0.349331 0.397449 0.371003 0.000074 0.470243 0.462811 0.468415 0.000170 0.367468 0.407254 0.385614 0.000055 0.349165 0.396894 0.370593 0.000164 0.349497 0.398005 0.371412 0.000170 0.455339 0.447647 0.453680 0.000334 0.485148 0.477976 0.483149 0.000342 0.365091 0.404507 0.383056 0.000121 0.369844 0.410000 0.388173 0.000127 954.500000 967.730000 960.287167 351.594462 1089.810000 1072.140000 1081.847333 420.853083 7955.690000 7960.130000 7957.865500 727.206317
590 0.349386 0.397251 0.370975 0.000073 0.471703 0.465820 0.468428 0.000169 0.367734 0.407537 0.385593 0.000054 0.350093 0.396079 0.370439 0.000163 0.348679 0.398424 0.371511 0.000168 0.458086 0.451950 0.453664 0.000335 0.485320 0.479691 0.483192 0.000342 0.366292 0.404459 0.382923 0.000120 0.369175 0.410614 0.388263 0.000126 955.570000 967.530000 960.254000 345.359519 1089.810000 1071.330000 1081.622700 419.311716 7954.620000 7961.140000 7958.123300 719.222050
591 0.349236 0.397208 0.371070 0.000074 0.469642 0.466761 0.468645 0.000168 0.367297 0.407641 0.385706 0.000055 0.348717 0.395559 0.370461 0.000166 0.349754 0.398857 0.371679 0.000171 0.455864 0.451838 0.453984 0.000328 0.483420 0.481684 0.483306 0.000339 0.364789 0.404001 0.382990 0.000122 0.369804 0.411281 0.388423 0.000128 955.270000 965.190000 960.394967 339.906432 1088.260000 1068.990000 1081.248200 426.645221 7956.470000 7965.820000 7958.356833 713.677261
592 0.349500 0.397474 0.371054 0.000073 0.471125 0.466287 0.468566 0.000166 0.367743 0.407796 0.385680 0.000055 0.349896 0.394509 0.370422 0.000166 0.349103 0.400438 0.371685 0.000173 0.456644 0.451941 0.453981 0.000316 0.485607 0.480634 0.483151 0.000340 0.365908 0.403124 0.382956 0.000123 0.369579 0.412467 0.388405 0.000130 952.220000 968.510000 960.309767 333.612906 1092.220000 1070.710000 1080.955233 424.085106 7955.560000 7960.780000 7958.735000 691.444761
593 0.349434 0.397940 0.371106 0.000074 0.471034 0.464064 0.468586 0.000163 0.367674 0.407859 0.385728 0.000055 0.349251 0.394258 0.370567 0.000166 0.349617 0.401622 0.371646 0.000175 0.456260 0.449190 0.454034 0.000309 0.485809 0.478939 0.483138 0.000341 0.365302 0.402498 0.383087 0.000123 0.370046 0.413219 0.388370 0.000130 957.480000 967.080000 960.302300 320.835194 1091.260000 1069.880000 1080.623067 425.421476 7951.260000 7963.040000 7959.074633 689.754960
594 0.349767 0.397560 0.371112 0.000072 0.470205 0.466282 0.468584 0.000165 0.367833 0.407868 0.385733 0.000054 0.350157 0.395304 0.370515 0.000163 0.349377 0.399816 0.371709 0.000172 0.455946 0.451069 0.454145 0.000310 0.484464 0.481495 0.483023 0.000343 0.366025 0.403668 0.383060 0.000121 0.369640 0.412068 0.388406 0.000127 956.490000 969.380000 960.423367 320.573815 1090.010000 1070.920000 1080.299667 421.538400 7953.500000 7959.700000 7959.276967 680.043628
595 0.349665 0.398016 0.371131 0.000072 0.469974 0.465919 0.468560 0.000165 0.367711 0.408201 0.385745 0.000054 0.349193 0.397485 0.370564 0.000162 0.350137 0.398547 0.371697 0.000174 0.454510 0.452455 0.454012 0.000318 0.485437 0.479383 0.483108 0.000341 0.364990 0.405730 0.383082 0.000120 0.370432 0.410673 0.388409 0.000128 957.060000 964.440000 960.467300 319.223329 1090.840000 1065.760000 1080.181433 424.017625 7952.100000 7969.800000 7959.351267 678.664827
596 0.349527 0.397588 0.371129 0.000072 0.469581 0.464879 0.468583 0.000164 0.367535 0.407682 0.385747 0.000054 0.349447 0.398033 0.370703 0.000162 0.349607 0.397144 0.371555 0.000171 0.453748 0.453162 0.453852 0.000315 0.485413 0.476595 0.483315 0.000335 0.365093 0.406302 0.383175 0.000119 0.369978 0.409061 0.388319 0.000126 959.810000 968.340000 960.604300 315.626664 1088.670000 1066.490000 1080.107900 417.726810 7951.520000 7965.170000 7959.287800 675.431010
597 0.349527 0.397135 0.371116 0.000071 0.470532 0.464864 0.468670 0.000163 0.367678 0.407294 0.385749 0.000053 0.349290 0.395691 0.370672 0.000162 0.349764 0.398578 0.371560 0.000168 0.456854 0.452498 0.453927 0.000315 0.484209 0.477231 0.483413 0.000331 0.365424 0.404212 0.383161 0.000119 0.369931 0.410376 0.388338 0.000124 957.870000 966.800000 960.645067 318.071990 1089.220000 1069.360000 1080.007200 427.035902 7952.910000 7963.840000 7959.347733 691.584512
598 0.350028 0.397128 0.371095 0.000071 0.469900 0.468350 0.468741 0.000161 0.368009 0.407811 0.385742 0.000053 0.350795 0.396176 0.370659 0.000163 0.349261 0.398080 0.371532 0.000170 0.454455 0.453607 0.454079 0.000311 0.485345 0.483092 0.483402 0.000328 0.366344 0.404790 0.383172 0.000120 0.369674 0.410832 0.388312 0.000126 959.220000 967.720000 960.919600 326.141514 1090.070000 1066.360000 1079.912300 430.162514 7950.710000 7965.920000 7959.168100 710.723066
599 0.349322 0.397062 0.371141 0.000073 0.469470 0.467654 0.468656 0.000161 0.367344 0.407651 0.385769 0.000054 0.349307 0.396564 0.370589 0.000163 0.349337 0.397561 0.371694 0.000173 0.456544 0.450172 0.453944 0.000310 0.482396 0.485135 0.483368 0.000333 0.365392 0.404606 0.383092 0.000120 0.369296 0.410697 0.388445 0.000128 955.010000 966.960000 961.109567 326.740857 1090.660000 1066.290000 1079.748867 436.706469 7954.330000 7966.750000 7959.141567 722.974778
600 0.349586 0.396605 0.371054 0.000072 0.471120 0.461926 0.468800 0.000162 0.367816 0.406403 0.385716 0.000054 0.350232 0.394870 0.370547 0.000161 0.348939 0.398340 0.371561 0.000174 0.458241 0.445876 0.454000 0.000319 0.483998 0.477975 0.483599 0.000327 0.366434 0.402521 0.383065 0.000119 0.369198 0.410285 0.388367 0.000129 957.200000 963.940000 961.420000 333.061911 1089.410000 1064.710000 1079.625667 435.571497 7953.390000 7971.350000 7958.954333 721.672628
601 0.349187 0.397142 0.370989 0.000073 0.471329 0.464310 0.468743 0.000160 0.367508 0.407217 0.385652 0.000055 0.350059 0.394782 0.370498 0.000160 0.348315 0.399503 0.371480 0.000174 0.454280 0.451919 0.453790 0.000318 0.488378 0.476701 0.483696 0.000321 0.365693 0.403352 0.382992 0.000119 0.369324 0.411083 0.388313 0.000128 957.230000 964.440000 961.845467 337.217567 1092.400000 1065.840000 1079.841800 438.250520 7950.370000 7969.720000 7958.312733 720.601945
602 0.348917 0.396681 0.370941 0.000073 0.469258 0.466211 0.468814 0.000158 0.366968 0.407111 0.385622 0.000055 0.350693 0.397460 0.370582 0.000161 0.347142 0.395903 0.371300 0.000172 0.454271 0.451274 0.453978 0.000317 0.484244 0.481148 0.483649 0.000320 0.366229 0.405532 0.383091 0.000120 0.367707 0.408690 0.388153 0.000128 956.540000 967.570000 961.813000 341.574421 1093.950000 1068.670000 1079.764800 435.104977 7949.510000 7963.760000 7958.422200 723.758918
603 0.349258 0.396713 0.370971 0.000073 0.469281 0.465166 0.468799 0.000158 0.367261 0.406981 0.385645 0.000055 0.350595 0.396396 0.370575 0.000159 0.347922 0.397029 0.371367 0.000173 0.455129 0.450650 0.453882 0.000314 0.483432 0.479682 0.483717 0.000319 0.366275 0.404534 0.383071 0.000119 0.368248 0.409427 0.388220 0.000128 956.120000 969.360000 961.868067 350.694947 1092.330000 1066.140000 1079.781367 439.387456 7951.550000 7964.500000 7958.350567 734.033582
604 0.349252 0.397419 0.370998 0.000074 0.469093 0.465985 0.468832 0.000161 0.367229 0.407704 0.385673 0.000055 0.351053 0.395753 0.370619 0.000156 0.347452 0.399085 0.371376 0.000176 0.454600 0.452582 0.453934 0.000318 0.483585 0.479388 0.483729 0.000324 0.366585 0.404277 0.383117 0.000117 0.367872 0.411131 0.388229 0.000131 953.270000 966.090000 961.789300 359.826116 1090.590000 1067.030000 1080.101700 436.017622 7956.140000 7966.880000 7958.109000 732.422042
605 0.349106 0.398030 0.370934 0.000074 0.469044 0.467429 0.468829 0.000163 0.367097 0.408440 0.385618 0.000055 0.349597 0.396579 0.370591 0.000158 0.348615 0.399480 0.371277 0.000177 0.453528 0.453271 0.453861 0.000320 0.484560 0.481588 0.483797 0.000323 0.365187 0.405083 0.383082 0.000119 0.369006 0.411796 0.388155 0.000131 955.510000 967.000000 961.910933 361.396319 1091.580000 1066.510000 1080.194200 444.220167 7952.910000 7966.490000 7957.894867 737.307235
606 0.349472 0.398227 0.370958 0.000074 0.469731 0.467461 0.468746 0.000162 0.367511 0.408612 0.385626 0.000055 0.351217 0.397072 0.370810 0.000161 0.347728 0.399382 0.371105 0.000178 0.454999 0.452825 0.453563 0.000322 0.484463 0.482096 0.483929 0.000320 0.366784 0.405435 0.383223 0.000121 0.368238 0.411789 0.388029 0.000132 959.290000 968.420000 961.901467 367.838243 1093.840000 1071.350000 1080.259267 446.502625 7946.870000 7960.230000 7957.839267 745.438917
607 0.349881 0.397376 0.370885 0.000073 0.469118 0.466087 0.468849 0.000161 0.367767 0.407683 0.385580 0.000055 0.350205 0.394798 0.370665 0.000161 0.349558 0.399955 0.371106 0.000178 0.453164 0.451845 0.453748 0.000323 0.485072 0.480329 0.483950 0.000319 0.365648 0.403355 0.383128 0.000122 0.369885 0.412011 0.388032 0.000132 955.660000 966.520000 961.752700 376.545094 1092.580000 1067.280000 1080.518767 450.288684 7951.760000 7966.200000 7957.728533 749.914103
608 0.349157 0.397407 0.370847 0.000073 0.471286 0.466916 0.468869 0.000161 0.367477 0.407834 0.385551 0.000055 0.350012 0.396482 0.370741 0.000162 0.348302 0.398333 0.370954 0.000177 0.451512 0.452313 0.453762 0.000325 0.491059 0.481519 0.483976 0.000318 0.365237 0.404857 0.383194 0.000122 0.369716 0.410811 0.387907 0.000131 955.310000 968.010000 961.675267 380.218280 1090.130000 1067.530000 1080.585300 451.761913 7954.560000 7964.460000 7957.739433 758.780304
609 0.349133 0.397503 0.370949 0.000073 0.470629 0.465512 0.468918 0.000162 0.367357 0.407704 0.385644 0.000055 0.352383 0.395229 0.371020 0.000162 0.345882 0.399777 0.370878 0.000179 0.454972 0.449944 0.453717 0.000330 0.486285 0.481080 0.484119 0.000318 0.367772 0.403436 0.383424 0.000122 0.366943 0.411973 0.387864 0.000131 954.780000 972.680000 961.765367 388.314583 1093.230000 1067.150000 1080.701600 446.476156 7951.990000 7960.170000 7957.533033 760.744352
610 0.349291 0.397319 0.371031 0.000073 0.470758 0.466612 0.468775 0.000166 0.367511 0.407713 0.385692 0.000055 0.350529 0.395864 0.371152 0.000166 0.348053 0.398773 0.370909 0.000180 0.454458 0.450604 0.453431 0.000335 0.487058 0.482619 0.484119 0.000320 0.366119 0.404075 0.383494 0.000125 0.368903 0.411350 0.387891 0.000133 958.370000 971.620000 961.671600 392.316007 1091.380000 1069.030000 1080.814900 440.418597 7950.250000 7959.350000 7957.513500 763.964869
611 0.348856 0.397520 0.370915 0.000075 0.469039 0.465023 0.468745 0.000165 0.366883 0.407645 0.385590 0.000056 0.349957 0.395858 0.371104 0.000166 0.347755 0.399182 0.370727 0.000180 0.453546 0.448109 0.453509 0.000340 0.484532 0.481937 0.483980 0.000318 0.365495 0.403695 0.383465 0.000124 0.368271 0.411596 0.387715 0.000133 956.900000 970.770000 961.561800 385.345837 1092.750000 1067.840000 1081.038100 433.940714 7950.350000 7961.390000 7957.400100 752.407636
612 0.349103 0.397445 0.370884 0.000075 0.471703 0.465337 0.468673 0.000169 0.367493 0.407629 0.385553 0.000056 0.349007 0.397940 0.371136 0.000165 0.349200 0.396951 0.370633 0.000183 0.456315 0.450107 0.453375 0.000342 0.487090 0.480568 0.483971 0.000327 0.365103 0.405765 0.383472 0.000124 0.369883 0.409493 0.387633 0.000135 955.710000 968.880000 961.707633 389.896194 1090.440000 1067.840000 1080.962633 428.375817 7953.850000 7963.280000 7957.329733 754.268167
613 0.349312 0.397798 0.370777 0.000075 0.470822 0.463742 0.468614 0.000166 0.367538 0.407690 0.385453 0.000056 0.349998 0.397592 0.371050 0.000166 0.348626 0.398003 0.370505 0.000181 0.454777 0.446744 0.453369 0.000335 0.486867 0.480741 0.483858 0.000325 0.365715 0.404965 0.383398 0.000123 0.369362 0.410414 0.387508 0.000134 955.270000 969.130000 961.682800 391.550764 1089.690000 1069.950000 1081.117633 422.386961 7955.040000 7960.920000 7957.199567 761.016746
614 0.348944 0.397995 0.370681 0.000076 0.470389 0.468439 0.468763 0.000165 0.367161 0.408562 0.385393 0.000057 0.349957 0.396517 0.371112 0.000166 0.347930 0.399472 0.370249 0.000179 0.452961 0.453707 0.453507 0.000334 0.487818 0.483172 0.484020 0.000314 0.365408 0.405096 0.383471 0.000124 0.368913 0.412027 0.387315 0.000132 958.260000 974.200000 961.542033 395.110499 1091.080000 1067.190000 1081.407233 419.911571 7950.660000 7958.610000 7957.050733 777.725915
615 0.349485 0.397575 0.370618 0.000075 0.469907 0.466640 0.468920 0.000163 0.367548 0.407935 0.385364 0.000056 0.351547 0.398865 0.371142 0.000163 0.347423 0.396286 0.370095 0.000179 0.456204 0.451764 0.453527 0.000329 0.483610 0.481517 0.484312 0.000319 0.367245 0.406800 0.383499 0.000120 0.367851 0.409070 0.387228 0.000132 956.660000 967.710000 961.302167 393.761928 1090.630000 1071.640000 1081.498167 420.810158 7952.710000 7960.650000 7957.199667 785.303805
616 0.348813 0.396705 0.370491 0.000073 0.471530 0.466791 0.468904 0.000159 0.367220 0.407218 0.385253 0.000055 0.350525 0.397830 0.370983 0.000161 0.347100 0.395580 0.370000 0.000172 0.457614 0.453688 0.453570 0.000324 0.485445 0.479893 0.484237 0.000305 0.366589 0.406209 0.383371 0.000119 0.367852 0.408227 0.387135 0.000127 957.980000 970.410000 961.194133 393.690399 1091.810000 1068.910000 1081.719333 418.220995 7950.210000 7960.680000 7957.086533 786.821104
617 0.348957 0.397455 0.370515 0.000073 0.470288 0.464734 0.468924 0.000159 0.367156 0.407547 0.385277 0.000055 0.350272 0.398031 0.370994 0.000160 0.347642 0.396879 0.370037 0.000169 0.453916 0.449447 0.453488 0.000319 0.486660 0.480020 0.484361 0.000311 0.365818 0.405744 0.383368 0.000119 0.368495 0.409350 0.387186 0.000126 956.980000 968.180000 961.265500 395.574376 1090.730000 1069.250000 1081.740467 421.781238 7952.290000 7962.570000 7956.994033 801.049937
618 0.348638 0.397443 0.370418 0.000075 0.470330 0.468884 0.468811 0.000160 0.366892 0.408159 0.385177 0.000056 0.351021 0.397222 0.370918 0.000162 0.346256 0.397665 0.369919 0.000171 0.453560 0.455237 0.453432 0.000322 0.487099 0.482531 0.484189 0.000314 0.366402 0.405924 0.383295 0.000120 0.367382 0.410395 0.387060 0.000126 960.200000 968.410000 961.303933 396.522719 1092.120000 1069.110000 1081.831533 422.726542 7947.680000 7962.480000 7956.864533 798.225290
619 0.348644 0.397433 0.370399 0.000073 0.470907 0.467208 0.468907 0.000159 0.366984 0.407899 0.385175 0.000055 0.350863 0.396294 0.370848 0.000162 0.346426 0.398573 0.369950 0.000171 0.456234 0.452144 0.453413 0.000324 0.485581 0.482272 0.484401 0.000305 0.366669 0.404671 0.383232 0.000120 0.367299 0.411127 0.387117 0.000126 957.860000 973.490000 961.283500 390.278303 1089.540000 1063.950000 1081.860100 413.998245 7952.600000 7962.560000 7956.856400 781.452471
620 0.349081 0.397168 0.370434 0.000072 0.470117 0.467284 0.468879 0.000158 0.367237 0.407685 0.385201 0.000053 0.351563 0.397010 0.370792 0.000158 0.346599 0.397325 0.370076 0.000173 0.453424 0.455418 0.453482 0.000316 0.486811 0.479150 0.484277 0.000310 0.366842 0.405772 0.383196 0.000117 0.367631 0.409599 0.387206 0.000127 955.910000 969.510000 961.495933 392.104321 1089.040000 1066.530000 1081.760300 402.992943 7955.050000 7963.960000 7956.743767 770.231489
621 0.349016 0.397266 0.370480 0.000073 0.471422 0.465155 0.468880 0.000154 0.367377 0.407450 0.385240 0.000054 0.350293 0.394983 0.370808 0.000158 0.347740 0.399550 0.370152 0.000173 0.457126 0.449028 0.453361 0.000311 0.485718 0.481282 0.484399 0.000305 0.366318 0.403090 0.383191 0.000116 0.368436 0.411809 0.387289 0.000128 959.540000 969.550000 961.727033 392.939521 1087.160000 1068.180000 1081.635433 390.695928 7953.300000 7962.270000 7956.637533 756.906134
622 0.348737 0.397318 0.370587 0.000073 0.471036 0.466215 0.468900 0.000156 0.367082 0.407653 0.385334 0.000054 0.350830 0.397713 0.370932 0.000159 0.346644 0.396924 0.370241 0.000174 0.454815 0.448988 0.453394 0.000311 0.487257 0.483443 0.484407 0.000307 0.366428 0.405404 0.383301 0.000117 0.367736 0.409901 0.387366 0.000128 956.120000 971.470000 961.794933 393.134329 1088.820000 1069.540000 1081.446533 386.893696 7955.060000 7958.990000 7956.758533 753.261442
623 0.349393 0.397257 0.370506 0.000074 0.468771 0.465138 0.469078 0.000154 0.367299 0.407439 0.385292 0.000055 0.351261 0.396143 0.370861 0.000159 0.347524 0.398372 0.370152 0.000176 0.453428 0.451155 0.453628 0.000310 0.484113 0.479121 0.484528 0.000305 0.366586 0.404395 0.383276 0.000118 0.368012 0.410484 0.387308 0.000131 958.920000 971.990000 961.933000 394.873267 1087.130000 1071.590000 1081.219833 381.130787 7953.950000 7956.420000 7956.847167 737.597994
624 0.348717 0.397159 0.370483 0.000073 0.473516 0.463069 0.468967 0.000158 0.367437 0.407045 0.385255 0.000054 0.349532 0.395190 0.370876 0.000158 0.347902 0.399128 0.370090 0.000174 0.457128 0.447401 0.453280 0.000325 0.489905 0.478738 0.484653 0.000306 0.365671 0.403022 0.383236 0.000117 0.369203 0.411069 0.387275 0.000128 958.770000 969.720000 962.202800 404.834163 1089.970000 1069.420000 1081.140100 380.253204 7951.260000 7960.860000 7956.657100 748.578677
625 0.349263 0.397564 0.370472 0.000073 0.471597 0.467596 0.469035 0.000160 0.367613 0.408069 0.385257 0.000054 0.350997 0.396820 0.370981 0.000160 0.347530 0.398308 0.369963 0.000173 0.456563 0.450122 0.453525 0.000324 0.486630 0.485069 0.484545 0.000310 0.366832 0.404816 0.383363 0.000118 0.368395 0.411322 0.387151 0.000128 956.490000 965.670000 962.295733 414.206207 1087.710000 1070.080000 1080.900267 376.804733 7955.800000 7964.250000 7956.804000 744.935857
626 0.349717 0.397149 0.370505 0.000072 0.471583 0.464292 0.468989 0.000158 0.367997 0.407220 0.385277 0.000054 0.349676 0.396665 0.371007 0.000157 0.349759 0.397632 0.370003 0.000173 0.455582 0.449668 0.453343 0.000321 0.487583 0.478915 0.484635 0.000306 0.365562 0.404616 0.383357 0.000117 0.370433 0.409825 0.387198 0.000127 958.980000 967.010000 962.409133 423.691140 1085.810000 1069.700000 1080.401700 381.477545 7955.210000 7963.290000 7957.189167 756.713632
627 0.349050 0.397374 0.370418 0.000072 0.470799 0.465547 0.469038 0.000156 0.367312 0.407600 0.385211 0.000054 0.350187 0.396525 0.370952 0.000159 0.347913 0.398222 0.369883 0.000174 0.455143 0.445999 0.453276 0.000320 0.486456 0.485095 0.484800 0.000304 0.365930 0.403946 0.383301 0.000118 0.368694 0.411253 0.387121 0.000128 959.420000 968.420000 962.256300 428.162908 1086.030000 1069.310000 1079.985767 386.147572 7954.550000 7962.270000 7957.757933 759.066421
628 0.348887 0.396985 0.370530 0.000072 0.473103 0.466166 0.469173 0.000154 0.367520 0.407362 0.385326 0.000054 0.349753 0.396308 0.371147 0.000158 0.348022 0.397662 0.369913 0.000171 0.456386 0.449269 0.453497 0.000315 0.489820 0.483063 0.484848 0.000308 0.365748 0.404252 0.383500 0.000117 0.369292 0.410472 0.387153 0.000126 957.980000 967.690000 962.244133 425.875140 1090.090000 1069.530000 1079.691167 382.962464 7951.930000 7962.780000 7958.064700 746.377137
629 0.349069 0.396291 0.370615 0.000072 0.472697 0.468421 0.469111 0.000158 0.367614 0.407110 0.385389 0.000054 0.350119 0.393796 0.371305 0.000160 0.348020 0.398785 0.369924 0.000169 0.457469 0.450728 0.453426 0.000318 0.487926 0.486114 0.484797 0.000311 0.366221 0.402335 0.383623 0.000118 0.369006 0.411885 0.387155 0.000124 957.670000 966.280000 962.402033 423.914908 1086.180000 1068.520000 1079.502233 380.326329 7956.150000 7965.200000 7958.095733 742.945811
630 0.349383 0.396372 0.370686 0.000072 0.469510 0.463780 0.469182 0.000158 0.367402 0.406484 0.385460 0.000053 0.350035 0.395250 0.371326 0.000162 0.348731 0.397495 0.370045 0.000169 0.454011 0.448701 0.453431 0.000318 0.485010 0.478859 0.484934 0.000311 0.365632 0.403268 0.383642 0.000121 0.369173 0.409699 0.387278 0.000124 961.280000 970.840000 962.558600 419.319608 1087.150000 1069.160000 1079.220100 384.293230 7951.570000 7960.000000 7958.221300 732.021289
631 0.349491 0.396971 0.370754 0.000072 0.469748 0.466921 0.469211 0.000157 0.367530 0.407463 0.385523 0.000054 0.350666 0.396525 0.371374 0.000164 0.348317 0.397416 0.370134 0.000167 0.452907 0.450303 0.453441 0.000316 0.486588 0.483538 0.484981 0.000308 0.366002 0.404592 0.383684 0.000121 0.369057 0.410334 0.387361 0.000123 960.840000 969.840000 962.567433 415.925464 1085.950000 1066.000000 1078.892767 380.804536 7953.210000 7964.160000 7958.539800 729.161961
632 0.349474 0.396782 0.370701 0.000071 0.471274 0.464935 0.469285 0.000156 0.367744 0.407005 0.385489 0.000053 0.350973 0.397353 0.371159 0.000163 0.347975 0.396212 0.370244 0.000165 0.455037 0.450184 0.453716 0.000309 0.487511 0.479687 0.484854 0.000313 0.366583 0.405278 0.383543 0.000121 0.368905 0.408733 0.387435 0.000122 959.250000 969.510000 962.604867 406.171193 1088.400000 1070.780000 1078.794367 387.987217 7952.350000 7959.710000 7958.600767 727.956284
633 0.349498 0.397468 0.370728 0.000071 0.470570 0.463938 0.469296 0.000157 0.367659 0.407439 0.385513 0.000053 0.350575 0.395221 0.371154 0.000162 0.348422 0.399715 0.370301 0.000164 0.454443 0.448964 0.453812 0.000308 0.486697 0.478912 0.484780 0.000311 0.366155 0.403283 0.383553 0.000120 0.369164 0.411595 0.387473 0.000122 959.580000 972.570000 962.635667 397.090927 1088.480000 1070.550000 1078.740567 392.876792 7951.940000 7956.880000 7958.623767 722.748850
634 0.349532 0.396900 0.370775 0.000070 0.471843 0.466546 0.469252 0.000156 0.367878 0.407347 0.385547 0.000053 0.350812 0.395828 0.371150 0.000157 0.348251 0.397973 0.370401 0.000164 0.454452 0.449757 0.453769 0.000312 0.489234 0.483334 0.484736 0.000304 0.366358 0.403917 0.383543 0.000117 0.369399 0.410777 0.387551 0.000122 959.010000 967.030000 962.701567 400.703918 1085.390000 1070.130000 1078.471133 399.429725 7955.600000 7962.840000 7958.827300 730.147184
635 0.349763 0.397220 0.370756 0.000072 0.470377 0.466566 0.469349 0.000155 0.367855 0.407622 0.385545 0.000054 0.350558 0.396099 0.371141 0.000157 0.348969 0.398341 0.370372 0.000166 0.456954 0.451138 0.453830 0.000311 0.483800 0.481994 0.484869 0.000302 0.366517 0.404355 0.383544 0.000116 0.369194 0.410889 0.387546 0.000124 960.940000 966.910000 963.022500 394.269578 1088.110000 1066.630000 1078.140333 401.655802 7950.950000 7966.460000 7958.837167 736.520604
636 0.349600 0.397378 0.370756 0.000071 0.469190 0.467099 0.469098 0.000158 0.367539 0.407836 0.385507 0.000054 0.349709 0.397927 0.371101 0.000157 0.349491 0.396830 0.370412 0.000166 0.451977 0.451794 0.453789 0.000312 0.486404 0.482403 0.484407 0.000311 0.365050 0.406007 0.383504 0.000116 0.370028 0.409666 0.387511 0.000124 957.520000 972.110000 963.075733 391.420950 1084.850000 1066.000000 1077.951900 405.794714 7957.630000 7961.890000 7958.972367 730.154459
637 0.349373 0.396816 0.370805 0.000071 0.470948 0.465003 0.469211 0.000158 0.367609 0.407044 0.385566 0.000053 0.350260 0.396928 0.371075 0.000156 0.348485 0.396704 0.370534 0.000165 0.456864 0.449679 0.453892 0.000312 0.485031 0.480327 0.484529 0.000308 0.366251 0.404841 0.383498 0.000115 0.368967 0.409248 0.387634 0.000124 959.590000 967.770000 962.985767 387.726299 1085.380000 1068.550000 1077.931767 402.623728 7955.030000 7963.680000 7959.082467 721.179767
638 0.349298 0.396953 0.370860 0.000072 0.470385 0.464946 0.469272 0.000157 0.367461 0.407152 0.385622 0.000054 0.349362 0.397803 0.371105 0.000160 0.349234 0.396102 0.370615 0.000166 0.455928 0.446838 0.453905 0.000312 0.484841 0.483054 0.484638 0.000314 0.365347 0.405159 0.383525 0.000118 0.369575 0.409145 0.387719 0.000125 957.580000 967.950000 962.971533 392.812357 1087.160000 1067.030000 1077.860400 406.938127 7955.260000 7965.020000 7959.168067 718.531143
639 0.349322 0.397158 0.370820 0.000073 0.470820 0.466452 0.469104 0.000159 0.367547 0.407552 0.385563 0.000054 0.349501 0.398053 0.371038 0.000162 0.349143 0.396262 0.370603 0.000166 0.454679 0.450664 0.453820 0.000318 0.486960 0.482240 0.484388 0.000310 0.365278 0.405945 0.383455 0.000119 0.369816 0.409159 0.387671 0.000124 960.220000 968.960000 963.092500 399.572860 1083.690000 1069.060000 1077.861367 413.490212 7956.090000 7961.980000 7959.046133 729.643973
640 0.349151 0.396872 0.370852 0.000072 0.470140 0.467534 0.469350 0.000157 0.367299 0.407471 0.385627 0.000054 0.348136 0.395413 0.370926 0.000160 0.350166 0.398330 0.370779 0.000166 0.455392 0.452512 0.454138 0.000315 0.484887 0.482556 0.484563 0.000305 0.364224 0.403978 0.383408 0.000119 0.370374 0.410964 0.387847 0.000124 957.310000 972.390000 963.215800 404.654924 1083.610000 1064.540000 1077.542967 413.913031 7959.080000 7963.070000 7959.241233 736.092105
641 0.348638 0.397368 0.370768 0.000074 0.470444 0.465128 0.469352 0.000156 0.366909 0.407532 0.385555 0.000055 0.348822 0.396848 0.370788 0.000161 0.348453 0.397888 0.370748 0.000169 0.457006 0.450241 0.454158 0.000311 0.483882 0.480015 0.484546 0.000310 0.365050 0.404857 0.383293 0.000119 0.368767 0.410207 0.387818 0.000126 959.990000 970.060000 963.109900 413.091232 1084.300000 1064.970000 1077.260333 410.633547 7955.710000 7964.970000 7959.629767 736.265428
642 0.349101 0.397205 0.370707 0.000073 0.470733 0.467180 0.469359 0.000155 0.367346 0.407702 0.385505 0.000055 0.348904 0.396331 0.370732 0.000160 0.349298 0.398079 0.370682 0.000167 0.456461 0.451186 0.454313 0.000308 0.485006 0.483175 0.484406 0.000306 0.365037 0.404560 0.383269 0.000119 0.369654 0.410844 0.387740 0.000126 958.090000 969.750000 963.192700 412.042359 1086.960000 1066.580000 1076.867300 414.681672 7954.950000 7963.670000 7959.940000 736.221576
643 0.349285 0.397118 0.370702 0.000073 0.471248 0.468946 0.469396 0.000156 0.367579 0.407892 0.385506 0.000054 0.350067 0.398300 0.370764 0.000161 0.348503 0.395935 0.370639 0.000163 0.456482 0.453383 0.454269 0.000310 0.486013 0.484509 0.484524 0.000311 0.366029 0.406562 0.383290 0.000119 0.369129 0.409221 0.387722 0.000122 958.070000 973.640000 963.297867 413.901092 1080.520000 1063.540000 1076.708933 414.566844 7961.410000 7962.820000 7959.993200 741.392383
644 0.348885 0.396878 0.370710 0.000073 0.472258 0.468801 0.469317 0.000157 0.367391 0.407667 0.385501 0.000054 0.350042 0.395627 0.370659 0.000160 0.347729 0.398130 0.370760 0.000165 0.459903 0.454130 0.454365 0.000308 0.484613 0.483471 0.484269 0.000316 0.366521 0.404402 0.383215 0.000119 0.368262 0.410931 0.387787 0.000123 959.350000 972.250000 963.321700 415.343929 1082.660000 1063.570000 1076.535600 421.449406 7957.990000 7964.180000 7960.142700 748.294861
645 0.348914 0.397278 0.370744 0.000073 0.471528 0.466919 0.469329 0.000159 0.367306 0.407725 0.385531 0.000055 0.350341 0.396174 0.370549 0.000160 0.347487 0.398383 0.370938 0.000169 0.456281 0.451382 0.454381 0.000313 0.486776 0.482457 0.484276 0.000319 0.366232 0.404455 0.383124 0.000118 0.368380 0.410994 0.387939 0.000126 960.060000 969.840000 963.387567 416.141075 1086.730000 1066.580000 1076.190767 418.251358 7953.210000 7963.580000 7960.421667 750.527426
646 0.349362 0.397316 0.370669 0.000073 0.472804 0.464996 0.469270 0.000154 0.367878 0.407468 0.385459 0.000055 0.350536 0.396019 0.370511 0.000159 0.348187 0.398613 0.370827 0.000169 0.460069 0.452483 0.454298 0.000302 0.485539 0.477509 0.484242 0.000316 0.366966 0.404488 0.383079 0.000118 0.368790 0.410447 0.387839 0.000127 961.160000 965.130000 963.606500 408.936764 1084.500000 1064.920000 1075.991733 420.711758 7954.340000 7969.950000 7960.401767 743.389110
647 0.349116 0.396724 0.370610 0.000073 0.471194 0.464060 0.469203 0.000155 0.367427 0.406824 0.385399 0.000054 0.349683 0.396516 0.370435 0.000158 0.348548 0.396932 0.370784 0.000169 0.454531 0.446209 0.454275 0.000307 0.487858 0.481910 0.484131 0.000319 0.365410 0.403970 0.383011 0.000117 0.369445 0.409679 0.387786 0.000126 961.930000 967.780000 963.920833 407.179205 1085.240000 1062.590000 1075.883400 426.859269 7952.830000 7969.630000 7960.195767 740.255049
648 0.348923 0.396570 0.370655 0.000073 0.470066 0.466410 0.469325 0.000154 0.367095 0.407046 0.385455 0.000054 0.349928 0.394891 0.370445 0.000157 0.347918 0.398248 0.370864 0.000168 0.456677 0.450653 0.454540 0.000298 0.483456 0.482168 0.484110 0.000314 0.365941 0.403256 0.383059 0.000117 0.368249 0.410836 0.387851 0.000127 961.950000 970.650000 964.050300 406.958297 1081.620000 1062.410000 1075.582633 428.607878 7956.430000 7966.940000 7960.367067 754.650827
649 0.349248 0.397190 0.370569 0.000073 0.471028 0.465135 0.469384 0.000152 0.367515 0.407381 0.385391 0.000054 0.349717 0.396179 0.370572 0.000156 0.348780 0.398200 0.370566 0.000167 0.457539 0.453779 0.454561 0.000296 0.484516 0.476491 0.484207 0.000315 0.365890 0.404819 0.383170 0.000116 0.369140 0.409944 0.387613 0.000125 961.320000 971.950000 963.797500 409.399026 1083.660000 1065.110000 1075.492500 428.950001 7955.020000 7962.940000 7960.710000 750.292569
650 0.348927 0.396800 0.370584 0.000073 0.471307 0.468056 0.469364 0.000156 0.367284 0.407489 0.385401 0.000054 0.349965 0.396433 0.370707 0.000157 0.347889 0.397168 0.370461 0.000166 0.457024 0.454023 0.454564 0.000302 0.485590 0.482089 0.484164 0.000321 0.366024 0.405071 0.383286 0.000117 0.368544 0.409906 0.387516 0.000123 960.720000 966.450000 963.784667 414.325661 1082.680000 1063.190000 1075.150500 423.620133 7956.600000 7970.360000 7961.064833 749.697714
651 0.349063 0.396695 0.370491 0.000072 0.471895 0.467373 0.469365 0.000156 0.367488 0.407297 0.385322 0.000054 0.349868 0.397338 0.370556 0.000158 0.348258 0.396053 0.370426 0.000165 0.457205 0.453798 0.454692 0.000297 0.486585 0.480949 0.484037 0.000324 0.365968 0.405807 0.383177 0.000117 0.369007 0.408787 0.387468 0.000123 959.440000 968.500000 963.926000 419.144375 1082.300000 1061.730000 1074.769000 423.801074 7958.260000 7969.770000 7961.305000 757.665991
652 0.349077 0.397273 0.370482 0.000073 0.470989 0.467997 0.469475 0.000157 0.367364 0.407882 0.385331 0.000054 0.350459 0.397227 0.370531 0.000157 0.347695 0.397319 0.370434 0.000167 0.457193 0.454282 0.454960 0.000293 0.484785 0.481713 0.483989 0.000328 0.366469 0.405786 0.383195 0.000117 0.368259 0.409978 0.387467 0.000125 960.810000 967.880000 964.369633 416.924457 1081.610000 1065.460000 1074.309600 424.370228 7957.580000 7966.660000 7961.320767 753.391658
653 0.349072 0.396559 0.370475 0.000072 0.472143 0.469245 0.469419 0.000157 0.367533 0.407462 0.385317 0.000054 0.349459 0.397727 0.370548 0.000155 0.348685 0.395392 0.370402 0.000168 0.457624 0.454010 0.454819 0.000292 0.486662 0.484480 0.484020 0.000332 0.365684 0.406169 0.383189 0.000116 0.369381 0.408755 0.387444 0.000124 958.680000 969.400000 964.710600 420.047423 1081.700000 1064.890000 1074.139867 430.112277 7959.620000 7965.710000 7961.149533 756.112107
654 0.348778 0.396698 0.370413 0.000072 0.472921 0.470429 0.469471 0.000156 0.367399 0.407758 0.385272 0.000054 0.350282 0.396569 0.370609 0.000157 0.347273 0.396828 0.370217 0.000168 0.458501 0.458157 0.455035 0.000290 0.487341 0.482701 0.483907 0.000331 0.366515 0.405807 0.383273 0.000117 0.368284 0.409709 0.387270 0.000124 959.270000 970.540000 964.938200 417.655244 1082.080000 1061.890000 1073.577467 430.263664 7958.650000 7967.570000 7961.484333 750.282139
655 0.348851 0.396708 0.370392 0.000072 0.471454 0.465712 0.469503 0.000152 0.367241 0.407059 0.385259 0.000054 0.349735 0.395858 0.370523 0.000158 0.347967 0.397558 0.370262 0.000166 0.456426 0.452672 0.454945 0.000289 0.486481 0.478751 0.484062 0.000322 0.365738 0.404380 0.383186 0.000117 0.368744 0.409737 0.387332 0.000123 959.570000 974.950000 964.910200 418.150824 1082.400000 1064.440000 1073.365633 431.014114 7958.030000 7960.610000 7961.724167 757.661607
656 0.348947 0.397156 0.370358 0.000074 0.471249 0.463848 0.469392 0.000154 0.367292 0.407160 0.385213 0.000055 0.351381 0.396259 0.370554 0.000160 0.346513 0.398053 0.370163 0.000164 0.456752 0.449912 0.454934 0.000292 0.485746 0.477784 0.483851 0.000327 0.367187 0.404307 0.383211 0.000119 0.367398 0.410013 0.387216 0.000122 959.410000 968.340000 965.118767 422.871954 1081.790000 1063.160000 1073.284467 433.919112 7958.800000 7968.500000 7961.596767 777.829635
657 0.348715 0.397142 0.370268 0.000073 0.471542 0.464485 0.469510 0.000153 0.367139 0.407243 0.385154 0.000054 0.350054 0.395200 0.370431 0.000163 0.347375 0.399084 0.370105 0.000166 0.456955 0.449469 0.455122 0.000291 0.486129 0.479501 0.483898 0.000324 0.366090 0.403340 0.383135 0.000120 0.368188 0.411147 0.387174 0.000123 961.940000 970.030000 964.953133 419.197121 1082.420000 1061.470000 1073.212767 436.166555 7955.640000 7968.500000 7961.834100 783.893485
658 0.349418 0.396943 0.370310 0.000073 0.473485 0.464983 0.469582 0.000153 0.368028 0.407149 0.385201 0.000054 0.349593 0.396214 0.370448 0.000161 0.349243 0.397672 0.370173 0.000167 0.459041 0.450179 0.455219 0.000289 0.487929 0.479787 0.483946 0.000321 0.366010 0.404309 0.383164 0.000120 0.370046 0.409989 0.387239 0.000124 961.390000 973.100000 964.988700 420.690136 1082.470000 1062.430000 1073.159400 432.172115 7956.140000 7964.470000 7961.851900 784.715542
659 0.348902 0.396162 0.370285 0.000073 0.471727 0.465264 0.469734 0.000153 0.367325 0.406527 0.385203 0.000054 0.349001 0.394808 0.370350 0.000163 0.348803 0.397515 0.370221 0.000168 0.456649 0.453003 0.455227 0.000296 0.486805 0.477524 0.484240 0.000318 0.365148 0.403538 0.383081 0.000120 0.369503 0.409516 0.387324 0.000125 959.970000 971.650000 965.000433 414.184976 1079.970000 1063.710000 1072.917867 431.359720 7960.060000 7964.640000 7962.081700 786.994305
660 0.349033 0.396232 0.370256 0.000072 0.472954 0.466118 0.469686 0.000150 0.367621 0.406715 0.385171 0.000054 0.349900 0.394482 0.370365 0.000163 0.348165 0.397981 0.370147 0.000167 0.458545 0.451929 0.455289 0.000293 0.487363 0.480307 0.484083 0.000309 0.366197 0.403099 0.383103 0.000121 0.369045 0.410330 0.387238 0.000124 958.160000 971.060000 965.067167 407.669885 1080.570000 1063.120000 1072.706633 429.799236 7961.270000 7965.820000 7962.226200 785.448545
661 0.349185 0.396497 0.370222 0.000072 0.472731 0.469426 0.469705 0.000149 0.367717 0.407437 0.385145 0.000054 0.350382 0.395472 0.370407 0.000164 0.347988 0.397523 0.370038 0.000167 0.457653 0.453436 0.455301 0.000286 0.487810 0.485417 0.484109 0.000311 0.366472 0.404167 0.383141 0.000122 0.368962 0.410707 0.387148 0.000124 961.560000 972.720000 965.004633 399.802312 1082.450000 1061.310000 1072.492967 426.264168 7955.990000 7965.970000 7962.502400 786.135269
662 0.348485 0.397100 0.370298 0.000072 0.470264 0.467563 0.469835 0.000148 0.366752 0.407670 0.385228 0.000054 0.351364 0.396873 0.370315 0.000161 0.345607 0.397328 0.370280 0.000170 0.454228 0.453283 0.455376 0.000289 0.486299 0.481843 0.484295 0.000304 0.366793 0.405334 0.383075 0.000120 0.366711 0.410005 0.387382 0.000126 959.530000 973.020000 965.100000 400.180058 1080.040000 1060.780000 1072.271000 423.741347 7960.430000 7966.200000 7962.629000 780.077700
663 0.348986 0.396897 0.370346 0.000073 0.470728 0.467510 0.469702 0.000151 0.367247 0.407489 0.385250 0.000054 0.351162 0.396826 0.370387 0.000165 0.346810 0.396969 0.370305 0.000170 0.457846 0.451045 0.455230 0.000295 0.483610 0.483975 0.484173 0.000311 0.367165 0.404959 0.383114 0.000122 0.367330 0.410020 0.387385 0.000125 958.890000 974.200000 965.013200 394.755108 1083.500000 1058.060000 1072.023067 423.678456 7957.610000 7967.740000 7962.963733 775.663672
664 0.348513 0.396621 0.370316 0.000071 0.470830 0.468558 0.469824 0.000150 0.366860 0.407411 0.385242 0.000053 0.350352 0.397145 0.370378 0.000161 0.346674 0.396097 0.370253 0.000170 0.456993 0.453514 0.455315 0.000290 0.484667 0.483602 0.484333 0.000309 0.366348 0.405601 0.383119 0.000120 0.367373 0.409222 0.387365 0.000126 960.670000 970.890000 964.909867 391.743690 1079.500000 1060.920000 1072.037033 414.826505 7959.830000 7968.190000 7963.053100 758.715446
665 0.348412 0.396818 0.370498 0.000072 0.472910 0.467696 0.469865 0.000148 0.367087 0.407450 0.385403 0.000054 0.351561 0.396542 0.370499 0.000161 0.345263 0.397094 0.370498 0.000172 0.458480 0.453331 0.455207 0.000291 0.487341 0.482062 0.484524 0.000303 0.367599 0.405060 0.383205 0.000119 0.366575 0.409839 0.387602 0.000128 958.930000 970.940000 965.067233 390.818499 1079.840000 1058.670000 1071.842933 416.919563 7961.230000 7970.390000 7963.089833 750.179030
666 0.348301 0.397781 0.370515 0.000074 0.471699 0.467843 0.469967 0.000148 0.366811 0.408290 0.385432 0.000055 0.348152 0.395381 0.370550 0.000164 0.348450 0.400181 0.370479 0.000172 0.459137 0.454324 0.455447 0.000283 0.484262 0.481361 0.484488 0.000311 0.364800 0.404222 0.383285 0.000122 0.368822 0.412358 0.387580 0.000129 956.640000 972.290000 965.168100 388.936416 1080.460000 1058.950000 1071.728200 418.526735 7962.900000 7968.760000 7963.103700 752.028630
667 0.348642 0.397582 0.370392 0.000075 0.471325 0.465835 0.470044 0.000151 0.367044 0.407820 0.385340 0.000056 0.348593 0.397731 0.370462 0.000166 0.348690 0.397433 0.370323 0.000172 0.456502 0.453360 0.455638 0.000280 0.486148 0.478310 0.484451 0.000316 0.364780 0.406075 0.383238 0.000123 0.369308 0.409564 0.387442 0.000128 959.660000 968.310000 965.034633 387.291270 1080.390000 1063.290000 1071.804267 420.113866 7959.950000 7968.400000 7963.161100 749.259384
668 0.348491 0.396992 0.370327 0.000076 0.470322 0.467246 0.470025 0.000151 0.366766 0.407530 0.385282 0.000056 0.350206 0.395111 0.370326 0.000167 0.346776 0.398872 0.370328 0.000173 0.456347 0.455049 0.455688 0.000277 0.484298 0.479444 0.484363 0.000319 0.366127 0.404102 0.383131 0.000124 0.367404 0.410958 0.387433 0.000128 958.510000 967.530000 965.272467 390.363169 1079.120000 1058.330000 1071.654533 414.784890 7962.370000 7974.140000 7963.073000 739.227073
669 0.348795 0.397490 0.370243 0.000076 0.473403 0.466876 0.470052 0.000150 0.367486 0.407898 0.385214 0.000057 0.350224 0.394597 0.370240 0.000167 0.347366 0.400382 0.370246 0.000175 0.457939 0.454697 0.455711 0.000281 0.488868 0.479056 0.484394 0.000316 0.366381 0.403612 0.383061 0.000124 0.368591 0.412183 0.387368 0.000130 956.600000 971.400000 965.167867 389.069227 1080.730000 1058.050000 1071.601133 415.767944 7962.670000 7970.550000 7963.231000 738.982094
670 0.348483 0.397724 0.370151 0.000075 0.471221 0.466370 0.470044 0.000146 0.366894 0.408020 0.385135 0.000056 0.350733 0.398442 0.370146 0.000163 0.346233 0.397005 0.370157 0.000174 0.456911 0.450305 0.455698 0.000273 0.485531 0.482435 0.484390 0.000311 0.366660 0.406221 0.382979 0.000121 0.367128 0.409819 0.387292 0.000130 957.780000 971.280000 965.187067 397.090582 1079.240000 1055.370000 1071.665467 413.065016 7962.980000 7973.350000 7963.147467 740.533815
671 0.348210 0.396631 0.369995 0.000074 0.469987 0.465808 0.470035 0.000147 0.366477 0.407007 0.385001 0.000055 0.349922 0.396586 0.369981 0.000162 0.346498 0.396675 0.370008 0.000174 0.455285 0.451604 0.455750 0.000270 0.484688 0.480011 0.484319 0.000316 0.365726 0.404839 0.382847 0.000120 0.367227 0.409176 0.387155 0.000129 959.000000 970.970000 965.146800 404.319391 1080.440000 1060.520000 1071.776533 412.476117 7960.560000 7968.510000 7963.076667 739.981076
672 0.348355 0.396573 0.370111 0.000074 0.472610 0.467996 0.470031 0.000144 0.366994 0.407287 0.385099 0.000055 0.349290 0.397130 0.370098 0.000160 0.347421 0.396017 0.370124 0.000173 0.459313 0.454001 0.455742 0.000273 0.485908 0.481991 0.484321 0.000310 0.365793 0.405660 0.382945 0.000119 0.368194 0.408913 0.387254 0.000129 961.020000 973.730000 965.139967 409.655011 1077.660000 1064.400000 1071.743467 409.679777 7961.320000 7961.870000 7963.116567 742.901801
673 0.348272 0.396842 0.370026 0.000074 0.471729 0.468753 0.470142 0.000143 0.366790 0.407628 0.385043 0.000055 0.349622 0.395140 0.370095 0.000160 0.346921 0.398543 0.369957 0.000171 0.457949 0.454853 0.455922 0.000267 0.485508 0.482653 0.484361 0.000313 0.365871 0.404097 0.382969 0.000119 0.367709 0.411160 0.387118 0.000128 959.930000 973.340000 965.077100 413.358306 1079.700000 1061.700000 1071.750100 408.065004 7960.370000 7964.960000 7963.172800 748.736433
674 0.348235 0.397196 0.369983 0.000074 0.470997 0.467220 0.470212 0.000146 0.366650 0.407700 0.385017 0.000055 0.349928 0.397274 0.370086 0.000163 0.346542 0.397118 0.369880 0.000173 0.456951 0.452658 0.455880 0.000277 0.485044 0.481782 0.484543 0.000310 0.365982 0.405582 0.382955 0.000122 0.367318 0.409817 0.387079 0.000129 960.210000 974.380000 965.027200 405.416874 1078.690000 1058.950000 1071.683367 401.119227 7961.100000 7966.670000 7963.289433 741.586441
675 0.348853 0.396390 0.369967 0.000074 0.471166 0.468241 0.470021 0.000145 0.367200 0.407167 0.384975 0.000055 0.350463 0.397243 0.370102 0.000160 0.347242 0.395537 0.369831 0.000171 0.456433 0.454939 0.455687 0.000278 0.485898 0.481542 0.484356 0.000309 0.366359 0.405897 0.382939 0.000118 0.368040 0.408437 0.387010 0.000127 956.860000 970.690000 965.195533 403.051143 1078.550000 1060.790000 1071.597233 397.286688 7964.590000 7968.520000 7963.207233 738.338057
676 0.347959 0.396167 0.369908 0.000074 0.470774 0.468237 0.470170 0.000144 0.366381 0.406978 0.384947 0.000055 0.349620 0.395441 0.370188 0.000162 0.346298 0.396894 0.369627 0.000171 0.456179 0.454002 0.455802 0.000271 0.485370 0.482472 0.484537 0.000307 0.365604 0.404225 0.383030 0.000120 0.367159 0.409731 0.386864 0.000127 958.040000 972.980000 964.959167 402.351979 1078.500000 1060.720000 1071.600800 402.977429 7963.460000 7966.300000 7963.440033 755.738100
677 0.348379 0.396541 0.369949 0.000074 0.471969 0.467949 0.470137 0.000143 0.366917 0.407252 0.384977 0.000055 0.351308 0.398500 0.370287 0.000160 0.345449 0.394581 0.369610 0.000171 0.456444 0.451161 0.455657 0.000270 0.487494 0.484737 0.484616 0.000306 0.367079 0.406399 0.383093 0.000119 0.366756 0.408104 0.386861 0.000128 957.660000 974.870000 965.030567 398.124664 1078.870000 1060.510000 1071.550500 393.006952 7963.470000 7964.620000 7963.418933 740.476173
678 0.348384 0.396902 0.369942 0.000074 0.470556 0.465641 0.469980 0.000146 0.366710 0.407212 0.384947 0.000055 0.348477 0.396867 0.370224 0.000159 0.348292 0.396936 0.369659 0.000171 0.457512 0.452150 0.455570 0.000280 0.483600 0.479132 0.484390 0.000306 0.364832 0.405159 0.383026 0.000117 0.368588 0.409266 0.386869 0.000129 960.830000 974.830000 965.263800 398.535688 1084.440000 1059.940000 1071.533900 390.363487 7954.730000 7965.230000 7963.202300 742.423659
679 0.348595 0.397125 0.369981 0.000073 0.469961 0.468217 0.469958 0.000147 0.366800 0.407789 0.384977 0.000055 0.349742 0.398704 0.370291 0.000157 0.347449 0.395546 0.369671 0.000169 0.457695 0.453358 0.455556 0.000279 0.482227 0.483077 0.484360 0.000311 0.365934 0.406902 0.383080 0.000117 0.367666 0.408675 0.386875 0.000127 957.620000 972.200000 965.235500 398.087744 1081.150000 1060.030000 1071.339633 398.329007 7961.230000 7967.770000 7963.424867 752.731582
680 0.348811 0.396909 0.369993 0.000073 0.472825 0.469014 0.469965 0.000146 0.367413 0.407725 0.384988 0.000054 0.349419 0.396157 0.370458 0.000155 0.348203 0.397661 0.369527 0.000168 0.458283 0.454204 0.455691 0.000274 0.487367 0.483824 0.484239 0.000310 0.365749 0.404864 0.383243 0.000115 0.369078 0.410586 0.386734 0.000126 961.410000 977.820000 965.106400 398.646819 1078.060000 1056.610000 1071.172767 397.532664 7960.530000 7965.570000 7963.720833 757.209712
681 0.349263 0.396498 0.370103 0.000073 0.471309 0.469045 0.469963 0.000147 0.367570 0.407380 0.385082 0.000054 0.348645 0.395780 0.370606 0.000156 0.349880 0.397215 0.369601 0.000169 0.456480 0.454980 0.455632 0.000276 0.486138 0.483110 0.484295 0.000314 0.364820 0.404660 0.383359 0.000115 0.370319 0.410100 0.386805 0.000126 963.120000 971.760000 965.089400 406.904530 1080.680000 1059.720000 1071.096767 390.947140 7956.200000 7968.520000 7963.813833 759.665163
682 0.349037 0.396012 0.370015 0.000072 0.471925 0.468347 0.469887 0.000146 0.367470 0.406862 0.384996 0.000054 0.349874 0.395311 0.370693 0.000156 0.348200 0.396713 0.369338 0.000166 0.457764 0.452794 0.455394 0.000278 0.486086 0.483901 0.484380 0.000310 0.366058 0.403933 0.383398 0.000116 0.368883 0.409791 0.386594 0.000125 963.130000 971.640000 965.234400 410.187995 1079.040000 1058.120000 1070.945167 386.429818 7957.830000 7970.240000 7963.820433 771.572471
683 0.348946 0.396027 0.370004 0.000072 0.471392 0.470045 0.470067 0.000148 0.367313 0.407130 0.385013 0.000054 0.348630 0.395080 0.370703 0.000157 0.349261 0.396975 0.369305 0.000163 0.456825 0.454990 0.455592 0.000273 0.485959 0.485099 0.484542 0.000315 0.364859 0.404066 0.383436 0.000116 0.369766 0.410193 0.386590 0.000123 961.990000 973.420000 965.271300 416.049765 1080.400000 1056.600000 1070.922233 389.029914 7957.610000 7969.980000 7963.806467 784.133471
684 0.348932 0.395745 0.370012 0.000071 0.471616 0.467203 0.469916 0.000148 0.367335 0.406464 0.384998 0.000054 0.349901 0.395958 0.370555 0.000153 0.347964 0.395533 0.369469 0.000164 0.458674 0.453185 0.455670 0.000274 0.484557 0.481221 0.484162 0.000320 0.366217 0.404542 0.383322 0.000113 0.368453 0.408386 0.386673 0.000123 963.110000 971.350000 965.331000 416.013098 1083.230000 1060.370000 1070.983700 388.328157 7953.660000 7968.280000 7963.685300 780.856706
685 0.348787 0.396137 0.370082 0.000072 0.470942 0.468075 0.469892 0.000147 0.367110 0.406928 0.385053 0.000054 0.350389 0.396304 0.370634 0.000154 0.347186 0.395970 0.369529 0.000164 0.456016 0.452494 0.455629 0.000272 0.485868 0.483656 0.484156 0.000319 0.366233 0.404733 0.383384 0.000114 0.367988 0.409123 0.386723 0.000122 964.200000 970.650000 965.343000 419.413504 1079.730000 1060.540000 1071.004767 387.713523 7956.070000 7968.810000 7963.652233 778.179348
686 0.348826 0.397172 0.370266 0.000071 0.472824 0.466780 0.469850 0.000147 0.367425 0.407613 0.385204 0.000053 0.350279 0.397247 0.370738 0.000154 0.347372 0.397097 0.369795 0.000163 0.459497 0.451586 0.455605 0.000267 0.486151 0.481974 0.484096 0.000318 0.366662 0.405398 0.383468 0.000114 0.368189 0.409828 0.386940 0.000122 964.170000 972.860000 965.406400 414.631467 1078.530000 1060.840000 1070.874933 391.304909 7957.300000 7966.300000 7963.718667 775.378860
687 0.349489 0.396763 0.370281 0.000071 0.471337 0.465024 0.469927 0.000146 0.367767 0.407002 0.385228 0.000053 0.350047 0.397254 0.370716 0.000157 0.348932 0.396272 0.369846 0.000164 0.456584 0.454407 0.455727 0.000269 0.486089 0.475640 0.484127 0.000315 0.366027 0.405827 0.383467 0.000116 0.369506 0.408177 0.386988 0.000122 965.400000 970.590000 965.553400 421.144916 1080.610000 1056.190000 1070.720267 392.712403 7953.990000 7973.220000 7963.726333 776.857292
688 0.349057 0.396571 0.370327 0.000072 0.471215 0.466452 0.469876 0.000149 0.367381 0.407053 0.385260 0.000054 0.349039 0.397088 0.370743 0.000158 0.349076 0.396054 0.369911 0.000166 0.456796 0.452459 0.455741 0.000274 0.485634 0.480445 0.484012 0.000319 0.365202 0.405394 0.383493 0.000116 0.369559 0.408713 0.387026 0.000124 965.600000 972.950000 965.743067 429.199797 1081.890000 1059.010000 1070.453133 396.856875 7952.510000 7968.040000 7963.803800 782.249512
689 0.349356 0.396308 0.370417 0.000072 0.471652 0.467245 0.469845 0.000146 0.367701 0.406948 0.385331 0.000054 0.350690 0.395490 0.370940 0.000160 0.348022 0.397126 0.369895 0.000164 0.456364 0.453792 0.455599 0.000274 0.486939 0.480698 0.484090 0.000313 0.366541 0.404235 0.383639 0.000118 0.368860 0.409662 0.387024 0.000122 962.750000 972.530000 965.905900 427.235392 1080.880000 1056.040000 1070.102667 401.379265 7956.370000 7971.430000 7963.991433 787.842817
690 0.348921 0.396493 0.370479 0.000072 0.472827 0.465286 0.469903 0.000146 0.367507 0.406812 0.385393 0.000054 0.349399 0.393630 0.370895 0.000159 0.348443 0.399355 0.370064 0.000163 0.458361 0.450612 0.455734 0.000274 0.487292 0.479960 0.484072 0.000312 0.365744 0.402177 0.383621 0.000117 0.369270 0.411446 0.387165 0.000122 963.570000 973.310000 966.242900 429.925746 1079.050000 1059.230000 1070.039267 404.501237 7957.380000 7967.460000 7963.717833 790.903381
691 0.349260 0.397165 0.370466 0.000072 0.473080 0.463420 0.469949 0.000147 0.367833 0.407104 0.385389 0.000054 0.349468 0.397312 0.370910 0.000161 0.349053 0.397019 0.370023 0.000164 0.457512 0.449947 0.455648 0.000272 0.488648 0.476893 0.484250 0.000312 0.365674 0.405207 0.383621 0.000120 0.369992 0.409000 0.387157 0.000122 966.940000 972.320000 966.449733 427.977707 1078.910000 1056.690000 1069.996967 414.184148 7954.150000 7970.990000 7963.553300 795.073250
692 0.348981 0.396522 0.370459 0.000072 0.472913 0.467138 0.470004 0.000146 0.367571 0.407115 0.385391 0.000054 0.349065 0.396499 0.370859 0.000162 0.348897 0.396546 0.370059 0.000161 0.456787 0.452292 0.455743 0.000279 0.489039 0.481984 0.484265 0.000307 0.365223 0.404868 0.383592 0.000120 0.369918 0.409361 0.387190 0.000120 963.720000 969.840000 966.724767 426.684987 1078.630000 1058.100000 1070.088533 410.246541 7957.650000 7972.060000 7963.186700 787.083686
693 0.349291 0.397292 0.370529 0.000072 0.472410 0.467997 0.470033 0.000146 0.367759 0.407898 0.385454 0.000054 0.349748 0.396727 0.370826 0.000162 0.348835 0.397857 0.370231 0.000162 0.459626 0.452295 0.455766 0.000276 0.485194 0.483700 0.484300 0.000310 0.366229 0.405062 0.383567 0.000121 0.369288 0.410734 0.387341 0.000120 962.250000 967.730000 966.927000 439.078822 1081.730000 1054.160000 1070.054133 412.815997 7956.020000 7978.110000 7963.018867 791.404529
694 0.349760 0.397742 0.370605 0.000072 0.470938 0.467200 0.469886 0.000147 0.367937 0.408161 0.385497 0.000054 0.349604 0.397071 0.370797 0.000164 0.349917 0.398413 0.370414 0.000163 0.457054 0.452425 0.455596 0.000280 0.484822 0.481975 0.484175 0.000312 0.365721 0.405374 0.383517 0.000122 0.370153 0.410948 0.387478 0.000122 959.780000 972.920000 966.929900 444.238784 1078.440000 1057.480000 1070.050733 422.143865 7961.780000 7969.600000 7963.019367 793.443540
695 0.349436 0.396586 0.370568 0.000072 0.473804 0.465889 0.469906 0.000145 0.368092 0.406981 0.385469 0.000053 0.349627 0.396725 0.370710 0.000163 0.349245 0.396446 0.370426 0.000162 0.459051 0.453274 0.455665 0.000276 0.488557 0.478504 0.484146 0.000311 0.366041 0.405207 0.383454 0.000121 0.370142 0.408755 0.387484 0.000122 962.970000 976.000000 967.010433 444.737668 1078.670000 1063.650000 1070.095133 430.232119 7958.360000 7960.350000 7962.894433 797.174802
696 0.349506 0.396775 0.370702 0.000071 0.471833 0.466285 0.469791 0.000149 0.367855 0.407202 0.385565 0.000053 0.349820 0.396863 0.370817 0.000161 0.349192 0.396688 0.370587 0.000162 0.459186 0.453655 0.455478 0.000275 0.484481 0.478916 0.484105 0.000319 0.366225 0.405381 0.383516 0.000120 0.369486 0.409022 0.387614 0.000121 962.060000 971.270000 967.113000 437.661191 1075.150000 1059.350000 1070.046533 435.958555 7962.790000 7969.380000 7962.840467 794.930639
697 0.349700 0.396882 0.370783 0.000071 0.473260 0.467877 0.469913 0.000149 0.368234 0.407531 0.385653 0.000053 0.348774 0.397541 0.370821 0.000162 0.350626 0.396223 0.370745 0.000162 0.459081 0.450704 0.455523 0.000279 0.487438 0.485050 0.484303 0.000321 0.365320 0.405515 0.383527 0.000120 0.371147 0.409547 0.387778 0.000122 962.940000 974.560000 967.424567 445.288151 1078.280000 1061.610000 1069.796600 438.773877 7958.780000 7963.830000 7962.778833 807.467399
698 0.350119 0.397548 0.370916 0.000072 0.471885 0.467041 0.469867 0.000147 0.368384 0.407972 0.385759 0.000053 0.349331 0.396376 0.370879 0.000164 0.350906 0.398721 0.370954 0.000164 0.457814 0.452827 0.455382 0.000280 0.485955 0.481255 0.484352 0.000313 0.365603 0.404843 0.383554 0.000122 0.371164 0.411101 0.387964 0.000123 959.300000 982.060000 967.530767 442.082543 1079.920000 1056.350000 1069.772100 441.396926 7960.780000 7961.590000 7962.697133 807.930054
699 0.349678 0.397277 0.370977 0.000070 0.472970 0.467088 0.469897 0.000148 0.368172 0.407749 0.385815 0.000052 0.349213 0.395271 0.370743 0.000163 0.350144 0.399283 0.371210 0.000163 0.458541 0.454342 0.455504 0.000275 0.487400 0.479834 0.484290 0.000318 0.365612 0.404132 0.383457 0.000121 0.370732 0.411366 0.388172 0.000122 958.210000 973.710000 967.360300 433.643507 1077.240000 1056.240000 1069.766900 444.907724 7964.550000 7970.050000 7962.872800 812.516878
700 0.349951 0.397035 0.371023 0.000071 0.470862 0.467733 0.470080 0.000146 0.368088 0.407640 0.385882 0.000052 0.349898 0.396783 0.370712 0.000163 0.350005 0.397287 0.371335 0.000165 0.457669 0.454693 0.455720 0.000265 0.484054 0.480773 0.484440 0.000318 0.366064 0.405470 0.383463 0.000121 0.370112 0.409810 0.388300 0.000123 959.600000 975.400000 967.261300 438.784111 1075.720000 1059.080000 1069.529133 439.468765 7964.680000 7965.520000 7963.209567 816.896585
701 0.350242 0.396791 0.371020 0.000070 0.472004 0.467378 0.470108 0.000142 0.368506 0.407379 0.385883 0.000053 0.350747 0.396724 0.370543 0.000165 0.349736 0.396857 0.371498 0.000165 0.458568 0.452352 0.455758 0.000267 0.485441 0.482404 0.484459 0.000306 0.366920 0.405068 0.383325 0.000122 0.370092 0.409689 0.388442 0.000123 960.150000 976.290000 967.076967 441.905849 1074.100000 1057.670000 1069.240200 433.344040 7965.750000 7966.040000 7963.682833 813.417555
702 0.349758 0.397281 0.371010 0.000071 0.470563 0.468523 0.470116 0.000144 0.367879 0.407968 0.385876 0.000053 0.348210 0.397101 0.370455 0.000166 0.351306 0.397462 0.371565 0.000165 0.455088 0.452701 0.455693 0.000271 0.486039 0.484345 0.484538 0.000307 0.364242 0.405441 0.383241 0.000124 0.371516 0.410494 0.388511 0.000124 962.340000 976.640000 966.892300 437.260748 1073.930000 1061.750000 1068.782300 447.036565 7963.730000 7961.610000 7964.325400 826.424667
703 0.350495 0.397079 0.371060 0.000070 0.472027 0.468278 0.470042 0.000144 0.368725 0.407759 0.385907 0.000052 0.350040 0.396566 0.370399 0.000162 0.350950 0.397593 0.371721 0.000165 0.458035 0.451862 0.455748 0.000271 0.486019 0.484695 0.484335 0.000307 0.366239 0.404860 0.383201 0.000120 0.371210 0.410658 0.388613 0.000123 962.180000 974.220000 966.686533 431.212905 1073.910000 1056.420000 1068.611300 444.032327 7963.910000 7969.360000 7964.702167 812.022234
704 0.349804 0.397720 0.371143 0.000070 0.472175 0.466929 0.470107 0.000143 0.368160 0.408101 0.385988 0.000052 0.349837 0.398252 0.370498 0.000162 0.349771 0.397188 0.371789 0.000165 0.458209 0.452842 0.455770 0.000271 0.486142 0.481017 0.484445 0.000307 0.366093 0.406441 0.383289 0.000121 0.370227 0.409762 0.388687 0.000123 962.100000 976.520000 966.709700 435.044510 1072.930000 1059.230000 1068.206467 445.971237 7964.970000 7964.250000 7965.083833 809.964731
705 0.349614 0.396955 0.371223 0.000070 0.472629 0.466374 0.470042 0.000145 0.368066 0.407368 0.386045 0.000053 0.348813 0.396695 0.370546 0.000164 0.350414 0.397216 0.371900 0.000166 0.457805 0.451809 0.455865 0.000267 0.487454 0.480939 0.484218 0.000313 0.365162 0.404962 0.383344 0.000122 0.370970 0.409774 0.388748 0.000125 963.270000 976.550000 966.734733 431.350771 1073.560000 1060.540000 1067.970467 441.071834 7963.170000 7962.910000 7965.294800 794.442357
706 0.350154 0.397452 0.371290 0.000070 0.475118 0.467625 0.470226 0.000145 0.368899 0.407978 0.386131 0.000053 0.350597 0.396628 0.370574 0.000161 0.349711 0.398276 0.372007 0.000168 0.460708 0.452489 0.456064 0.000267 0.489528 0.482760 0.484387 0.000318 0.367114 0.405007 0.383397 0.000120 0.370684 0.410949 0.388864 0.000126 965.100000 975.290000 966.695900 427.615914 1075.430000 1057.510000 1067.581700 441.521397 7959.470000 7967.200000 7965.722400 800.100886
707 0.349695 0.397262 0.371368 0.000072 0.472253 0.468869 0.470069 0.000145 0.368079 0.408003 0.386173 0.000054 0.350597 0.397635 0.370599 0.000162 0.348794 0.396890 0.372136 0.000173 0.457538 0.454150 0.455956 0.000264 0.486969 0.483588 0.484183 0.000321 0.366638 0.406112 0.383403 0.000121 0.369520 0.409895 0.388943 0.000129 962.640000 976.270000 966.785633 427.066176 1071.350000 1056.440000 1067.111033 445.841943 7966.010000 7967.290000 7966.103333 801.319170
708 0.350064 0.397461 0.371437 0.000073 0.473918 0.469482 0.470136 0.000145 0.368642 0.408264 0.386242 0.000054 0.350851 0.395868 0.370724 0.000161 0.349278 0.399054 0.372150 0.000174 0.458439 0.453485 0.455911 0.000268 0.489396 0.485479 0.484360 0.000322 0.366989 0.404511 0.383502 0.000120 0.370296 0.412018 0.388981 0.000130 965.290000 972.300000 966.852133 422.209639 1073.160000 1056.080000 1066.669300 455.055616 7961.550000 7971.620000 7966.478567 808.224745
709 0.349805 0.397799 0.371327 0.000074 0.471560 0.469853 0.470109 0.000142 0.368068 0.408607 0.386144 0.000055 0.351438 0.395376 0.370616 0.000162 0.348171 0.400222 0.372038 0.000175 0.457288 0.455807 0.455910 0.000265 0.485832 0.483898 0.484309 0.000316 0.367316 0.404441 0.383410 0.000120 0.368820 0.412773 0.388879 0.000130 964.650000 972.130000 967.009900 413.318308 1072.910000 1057.800000 1066.482433 455.648027 7962.440000 7970.070000 7966.507667 801.463749
710 0.350270 0.398044 0.371337 0.000073 0.473127 0.468672 0.470056 0.000146 0.368698 0.408639 0.386145 0.000054 0.350783 0.397332 0.370738 0.000162 0.349756 0.398757 0.371936 0.000174 0.457419 0.454896 0.455693 0.000274 0.488835 0.482448 0.484419 0.000317 0.366779 0.405966 0.383481 0.000120 0.370618 0.411310 0.388808 0.000129 966.110000 978.470000 967.231867 416.747444 1072.890000 1056.250000 1066.138467 463.202050 7961.000000 7965.280000 7966.629667 811.554229
711 0.350201 0.397597 0.371399 0.000072 0.471488 0.466346 0.470169 0.000144 0.368394 0.407909 0.386215 0.000053 0.351534 0.397654 0.370863 0.000161 0.348867 0.397540 0.371936 0.000176 0.456320 0.449776 0.455900 0.000267 0.486656 0.482915 0.484438 0.000315 0.367252 0.405472 0.383618 0.000119 0.369536 0.410346 0.388811 0.000130 964.030000 971.530000 967.299500 423.542485 1070.450000 1054.730000 1065.695767 473.305624 7965.520000 7973.740000 7967.004733 837.200201
712 0.350374 0.397663 0.371377 0.000072 0.472845 0.466210 0.470298 0.000140 0.368744 0.407945 0.386215 0.000053 0.351704 0.396825 0.370983 0.000161 0.349043 0.398500 0.371770 0.000176 0.459161 0.453227 0.456047 0.000264 0.486528 0.479193 0.484549 0.000309 0.367823 0.405285 0.383743 0.000119 0.369666 0.410604 0.388687 0.000130 963.230000 974.160000 967.729833 437.976441 1070.700000 1055.110000 1065.278733 471.921067 7966.070000 7970.730000 7966.991433 842.998636
713 0.350311 0.397752 0.371497 0.000072 0.473171 0.466065 0.470330 0.000141 0.368740 0.407999 0.386322 0.000053 0.352146 0.397514 0.371187 0.000161 0.348475 0.397989 0.371807 0.000180 0.459418 0.452912 0.456078 0.000267 0.486924 0.479217 0.484582 0.000308 0.368237 0.405823 0.383921 0.000118 0.369243 0.410174 0.388724 0.000132 964.620000 974.900000 967.918000 447.358823 1073.540000 1053.860000 1064.767267 481.381830 7961.840000 7971.240000 7967.314733 858.087089
714 0.349967 0.397784 0.371436 0.000072 0.472764 0.467606 0.470310 0.000141 0.368387 0.408257 0.386267 0.000053 0.351744 0.397574 0.371213 0.000161 0.348190 0.397993 0.371659 0.000177 0.457152 0.456003 0.455989 0.000266 0.488377 0.479209 0.484632 0.000304 0.367556 0.406339 0.383929 0.000119 0.369218 0.410176 0.388605 0.000130 966.170000 974.260000 967.735700 451.229037 1069.380000 1053.730000 1064.393200 480.491568 7964.450000 7972.010000 7967.871100 861.526280
715 0.350336 0.397421 0.371413 0.000072 0.474306 0.468084 0.470396 0.000142 0.368931 0.408020 0.386261 0.000053 0.352376 0.396709 0.371214 0.000161 0.348295 0.398133 0.371613 0.000176 0.460019 0.454651 0.456084 0.000268 0.488594 0.481517 0.484709 0.000299 0.368522 0.405401 0.383944 0.000118 0.369340 0.410640 0.388577 0.000130 962.730000 974.450000 967.889533 457.568100 1068.790000 1054.870000 1064.033333 483.210551 7968.480000 7970.680000 7968.077133 863.590636
716 0.350162 0.397659 0.371512 0.000071 0.471904 0.464610 0.470396 0.000140 0.368423 0.407702 0.386345 0.000053 0.351186 0.395715 0.371373 0.000163 0.349137 0.399602 0.371651 0.000175 0.457693 0.449981 0.456119 0.000263 0.486114 0.479240 0.484673 0.000297 0.367162 0.403855 0.384085 0.000120 0.369684 0.411548 0.388605 0.000129 961.110000 976.620000 968.079667 461.185641 1069.820000 1053.280000 1063.752067 476.981167 7969.070000 7970.100000 7968.168267 860.095948
717 0.350303 0.398014 0.371449 0.000071 0.472543 0.468242 0.470507 0.000140 0.368639 0.408548 0.386308 0.000053 0.351491 0.396319 0.371330 0.000164 0.349115 0.399709 0.371567 0.000174 0.457122 0.453156 0.456122 0.000263 0.487963 0.483327 0.484892 0.000294 0.367336 0.404844 0.384049 0.000121 0.369942 0.412252 0.388566 0.000129 963.910000 973.950000 968.302500 467.813070 1070.150000 1054.200000 1063.428867 469.785994 7965.940000 7971.850000 7968.268633 854.921214
718 0.350080 0.397678 0.371477 0.000071 0.472953 0.469149 0.470577 0.000138 0.368511 0.408399 0.386342 0.000053 0.351401 0.393960 0.371384 0.000162 0.348760 0.401396 0.371569 0.000174 0.457260 0.456021 0.456259 0.000259 0.488646 0.482277 0.484895 0.000292 0.367280 0.403269 0.384116 0.000120 0.369743 0.413528 0.388568 0.000128 964.040000 973.480000 968.185467 456.713939 1071.810000 1056.370000 1063.181933 467.891128 7964.150000 7970.150000 7968.632600 837.835637
719 0.350539 0.397782 0.371544 0.000070 0.472247 0.469800 0.470399 0.000141 0.368795 0.408584 0.386372 0.000052 0.349608 0.396156 0.371503 0.000160 0.351471 0.399407 0.371584 0.000171 0.457624 0.455668 0.455983 0.000263 0.486871 0.483931 0.484814 0.000298 0.365810 0.405083 0.384175 0.000118 0.371781 0.412086 0.388569 0.000127 963.350000 974.720000 968.281400 452.591099 1068.550000 1052.970000 1062.925233 466.757252 7968.100000 7972.310000 7968.793367 829.791954
720 0.350165 0.397452 0.371614 0.000071 0.472226 0.467679 0.470423 0.000140 0.368474 0.407986 0.386435 0.000053 0.351223 0.397245 0.371741 0.000161 0.349106 0.397659 0.371487 0.000175 0.456724 0.449879 0.455947 0.000264 0.487728 0.485479 0.484899 0.000295 0.367049 0.405140 0.384372 0.000119 0.369899 0.410832 0.388499 0.000130 963.160000 974.180000 968.375500 455.085480 1069.330000 1049.380000 1062.469267 469.168070 7967.510000 7976.440000 7969.155233 825.956496
721 0.350049 0.397248 0.371659 0.000071 0.471912 0.464400 0.470453 0.000140 0.368329 0.407321 0.386478 0.000053 0.351604 0.395878 0.371715 0.000162 0.348495 0.398618 0.371603 0.000174 0.454097 0.450579 0.456056 0.000268 0.489726 0.478221 0.484850 0.000296 0.366978 0.404083 0.384366 0.000120 0.369680 0.410558 0.388590 0.000129 964.260000 974.630000 968.568000 453.301482 1071.600000 1054.270000 1062.490200 466.789620 7964.140000 7971.100000 7968.941800 838.674544
722 0.350199 0.397819 0.371612 0.000071 0.472125 0.467154 0.470427 0.000138 0.368488 0.408220 0.386434 0.000053 0.351497 0.396328 0.371692 0.000163 0.348901 0.399311 0.371531 0.000174 0.457097 0.453326 0.455883 0.000267 0.487153 0.480982 0.484971 0.000294 0.367337 0.404878 0.384321 0.000121 0.369639 0.411562 0.388547 0.000130 965.210000 977.990000 968.553300 450.939067 1072.570000 1053.880000 1062.124933 462.549205 7962.220000 7968.130000 7969.321767 849.203341
723 0.350217 0.397600 0.371581 0.000072 0.472197 0.467095 0.470418 0.000141 0.368514 0.408024 0.386407 0.000054 0.350779 0.397685 0.371651 0.000163 0.349655 0.397515 0.371511 0.000175 0.457205 0.453169 0.456071 0.000261 0.487190 0.481021 0.484765 0.000301 0.366743 0.406007 0.384314 0.000121 0.370285 0.410041 0.388499 0.000130 963.340000 977.950000 968.681000 448.599996 1070.500000 1047.670000 1061.913733 465.046982 7966.160000 7974.380000 7969.405267 861.354065
724 0.350180 0.398125 0.371613 0.000074 0.470882 0.468854 0.470248 0.000143 0.368286 0.408734 0.386408 0.000055 0.349904 0.399036 0.371759 0.000166 0.350456 0.397214 0.371467 0.000175 0.457376 0.452664 0.455849 0.000262 0.484387 0.485044 0.484646 0.000306 0.366025 0.407080 0.384372 0.000122 0.370546 0.410389 0.388444 0.000130 959.240000 977.200000 968.522633 451.224764 1071.680000 1049.090000 1061.653700 471.936087 7969.080000 7973.710000 7969.823667 896.126067
725 0.350225 0.398811 0.371609 0.000074 0.472512 0.467210 0.470416 0.000142 0.368568 0.409071 0.386430 0.000055 0.350708 0.399467 0.371860 0.000167 0.349742 0.398155 0.371357 0.000174 0.456016 0.452496 0.455991 0.000265 0.489008 0.481923 0.484841 0.000302 0.366504 0.407422 0.384480 0.000124 0.370632 0.410720 0.388380 0.000129 963.990000 975.220000 968.311100 449.355316 1071.260000 1046.870000 1061.480667 483.411557 7964.750000 7977.910000 7970.208233 908.572554
726 0.350121 0.398413 0.371445 0.000074 0.471760 0.469461 0.470454 0.000142 0.368367 0.409070 0.386297 0.000054 0.351157 0.397261 0.371605 0.000164 0.349084 0.399566 0.371286 0.000174 0.458887 0.456555 0.455925 0.000262 0.484633 0.482367 0.484984 0.000300 0.367317 0.406155 0.384253 0.000121 0.369416 0.411986 0.388341 0.000129 962.230000 973.890000 968.407033 445.262516 1070.460000 1043.970000 1061.254633 482.864246 7967.310000 7982.140000 7970.338333 904.422817
727 0.349894 0.397880 0.371435 0.000072 0.471182 0.469752 0.470571 0.000142 0.368087 0.408661 0.386305 0.000054 0.351562 0.398766 0.371571 0.000163 0.348226 0.396995 0.371298 0.000172 0.457263 0.456695 0.455928 0.000268 0.485101 0.482808 0.485214 0.000291 0.367417 0.407455 0.384224 0.000120 0.368757 0.409867 0.388386 0.000128 962.600000 973.420000 968.489967 445.345383 1069.950000 1045.600000 1060.850567 478.680985 7967.450000 7980.980000 7970.659467 905.958593
728 0.350251 0.398092 0.371479 0.000072 0.471826 0.466620 0.470537 0.000142 0.368487 0.408371 0.386337 0.000053 0.350385 0.396328 0.371579 0.000160 0.350118 0.399855 0.371378 0.000169 0.456409 0.455409 0.455880 0.000271 0.487242 0.477832 0.485193 0.000293 0.366288 0.405190 0.384224 0.000118 0.370686 0.411551 0.388450 0.000125 960.810000 975.930000 968.412300 442.895408 1067.250000 1048.980000 1060.993500 474.960881 7971.940000 7975.090000 7970.594200 895.494374
729 0.350247 0.397894 0.371502 0.000071 0.473705 0.468538 0.470637 0.000141 0.368766 0.408490 0.386372 0.000053 0.350731 0.398629 0.371611 0.000161 0.349764 0.397158 0.371392 0.000170 0.460059 0.456020 0.455882 0.000271 0.487352 0.481055 0.485393 0.000291 0.367130 0.407238 0.384252 0.000119 0.370402 0.409743 0.388492 0.000126 962.420000 972.900000 968.167667 441.062590 1069.710000 1045.860000 1061.097600 471.980390 7967.870000 7981.240000 7970.734733 896.447916
730 0.349732 0.397738 0.371576 0.000072 0.471982 0.467706 0.470591 0.000141 0.368070 0.408233 0.386428 0.000054 0.350336 0.396994 0.371635 0.000163 0.349129 0.398483 0.371517 0.000167 0.455721 0.453458 0.455862 0.000269 0.488242 0.481955 0.485320 0.000291 0.366144 0.405463 0.384269 0.000120 0.369996 0.411003 0.388588 0.000124 961.680000 973.500000 968.243367 440.713145 1072.660000 1048.220000 1061.118933 471.947070 7965.660000 7978.280000 7970.637700 901.524459
731 0.349727 0.396984 0.371497 0.000071 0.473251 0.468675 0.470656 0.000139 0.368256 0.407737 0.386371 0.000053 0.349414 0.397249 0.371623 0.000162 0.350040 0.396718 0.371371 0.000167 0.457239 0.455089 0.455795 0.000269 0.489263 0.482260 0.485517 0.000288 0.365587 0.405925 0.384249 0.000119 0.370924 0.409550 0.388493 0.000125 962.030000 974.860000 968.058200 436.985581 1069.470000 1047.280000 1061.304933 468.647874 7968.500000 7977.860000 7970.636867 897.647632
732 0.349743 0.396935 0.371433 0.000071 0.472797 0.464409 0.470529 0.000140 0.368201 0.407056 0.386297 0.000053 0.349794 0.398664 0.371498 0.000161 0.349692 0.395206 0.371368 0.000169 0.458268 0.450191 0.455796 0.000273 0.487325 0.478627 0.485262 0.000291 0.366065 0.406393 0.384143 0.000119 0.370337 0.407719 0.388452 0.000126 961.640000 973.700000 968.012900 439.809585 1071.240000 1050.260000 1061.274800 465.500871 7967.120000 7976.040000 7970.712300 901.047605
733 0.349862 0.397640 0.371467 0.000072 0.472081 0.466782 0.470626 0.000139 0.368195 0.408011 0.386341 0.000053 0.351064 0.396452 0.371538 0.000163 0.348660 0.398828 0.371397 0.000169 0.456941 0.450737 0.455818 0.000269 0.487221 0.482826 0.485435 0.000289 0.366946 0.404595 0.384180 0.000120 0.369444 0.411428 0.388503 0.000125 965.760000 971.110000 967.950467 443.003929 1069.050000 1047.960000 1061.390600 456.621268 7965.190000 7980.930000 7970.658933 893.402188
734 0.349541 0.397725 0.371439 0.000072 0.473869 0.469093 0.470678 0.000140 0.368190 0.408430 0.386325 0.000054 0.349375 0.397455 0.371465 0.000163 0.349707 0.397995 0.371414 0.000169 0.460211 0.453159 0.456059 0.000268 0.487526 0.485027 0.485296 0.000294 0.366000 0.405810 0.384154 0.000121 0.370380 0.411050 0.388496 0.000126 962.110000 971.710000 967.830833 440.297510 1070.670000 1052.200000 1061.358567 459.187789 7967.220000 7976.090000 7970.810600 891.844485
735 0.349903 0.397642 0.371455 0.000073 0.472710 0.469875 0.470627 0.000140 0.368324 0.408477 0.386331 0.000054 0.350451 0.396058 0.371387 0.000162 0.349355 0.399224 0.371523 0.000169 0.458299 0.454845 0.455989 0.000269 0.487120 0.484905 0.485264 0.000291 0.366628 0.404876 0.384078 0.000120 0.370020 0.412077 0.388584 0.000126 964.540000 974.740000 967.981767 448.134922 1069.660000 1046.080000 1061.371867 455.908628 7965.800000 7979.180000 7970.646367 889.424122
736 0.350050 0.397272 0.371398 0.000074 0.470055 0.469198 0.470468 0.000141 0.368051 0.408061 0.386258 0.000055 0.351896 0.395855 0.371289 0.000161 0.348205 0.398689 0.371506 0.000172 0.455518 0.455538 0.455860 0.000270 0.484591 0.482858 0.485076 0.000296 0.367439 0.404808 0.383975 0.000119 0.368663 0.411314 0.388542 0.000128 966.230000 974.710000 967.797300 447.007440 1069.030000 1048.560000 1061.426233 449.194524 7964.740000 7976.730000 7970.776467 891.091202
737 0.349964 0.397114 0.371291 0.000074 0.471996 0.469634 0.470496 0.000142 0.368269 0.407992 0.386172 0.000055 0.350339 0.395619 0.371286 0.000160 0.349588 0.398609 0.371296 0.000170 0.457045 0.453434 0.455981 0.000270 0.486948 0.485833 0.485010 0.000298 0.366345 0.404291 0.383990 0.000119 0.370192 0.411693 0.388353 0.000127 963.480000 974.090000 967.823533 448.880201 1067.220000 1048.500000 1061.298133 447.371511 7969.300000 7977.410000 7970.878333 886.984707
738 0.349562 0.397582 0.371158 0.000075 0.471437 0.469011 0.470397 0.000143 0.367843 0.408296 0.386044 0.000056 0.350174 0.396760 0.371243 0.000162 0.348951 0.398403 0.371073 0.000170 0.456301 0.453911 0.455860 0.000268 0.486572 0.484112 0.484935 0.000300 0.366093 0.405333 0.383936 0.000120 0.369594 0.411259 0.388152 0.000126 964.340000 974.300000 967.893167 443.670892 1067.360000 1047.260000 1060.992933 439.447400 7968.300000 7978.440000 7971.113900 871.577347
739 0.349593 0.397867 0.371040 0.000075 0.473015 0.469262 0.470508 0.000142 0.368106 0.408576 0.385960 0.000056 0.350415 0.395875 0.371113 0.000159 0.348771 0.399860 0.370966 0.000172 0.461554 0.455728 0.456041 0.000266 0.484476 0.482795 0.484975 0.000296 0.367086 0.404853 0.383852 0.000118 0.369127 0.412300 0.388068 0.000128 962.610000 978.710000 968.106833 434.855658 1068.590000 1047.230000 1060.815533 435.156712 7968.800000 7974.060000 7971.077633 851.018082
740 0.349724 0.397824 0.370843 0.000074 0.471391 0.466132 0.470401 0.000142 0.367974 0.408071 0.385777 0.000055 0.350846 0.397613 0.370967 0.000157 0.348603 0.398036 0.370719 0.000171 0.458711 0.450248 0.455732 0.000272 0.484071 0.482016 0.485070 0.000294 0.367026 0.405508 0.383681 0.000117 0.368923 0.410633 0.387872 0.000127 966.060000 976.210000 968.099267 427.089714 1067.650000 1049.630000 1060.627800 427.507647 7966.290000 7974.160000 7971.272933 834.865546
741 0.349315 0.397586 0.370894 0.000074 0.471230 0.468636 0.470351 0.000144 0.367603 0.408243 0.385813 0.000055 0.349783 0.393924 0.371082 0.000156 0.348847 0.401247 0.370707 0.000169 0.459189 0.454209 0.455835 0.000271 0.483272 0.483063 0.484866 0.000300 0.366194 0.402967 0.383795 0.000115 0.369011 0.413520 0.387831 0.000125 964.480000 975.510000 968.115200 426.705302 1068.770000 1047.070000 1060.594267 424.544190 7966.750000 7977.420000 7971.290533 818.413327
742 0.349272 0.397775 0.370808 0.000074 0.471260 0.472390 0.470327 0.000143 0.367570 0.408968 0.385736 0.000055 0.349234 0.396721 0.371021 0.000158 0.349311 0.398830 0.370596 0.000166 0.456822 0.457981 0.455883 0.000270 0.485697 0.486798 0.484770 0.000299 0.365372 0.405910 0.383750 0.000117 0.369769 0.412025 0.387722 0.000124 964.840000 978.060000 968.162933 418.357026 1068.340000 1050.170000 1060.139200 424.586359 7966.820000 7971.770000 7971.697867 809.535480
743 0.349544 0.396805 0.370723 0.000073 0.472696 0.467201 0.470369 0.000144 0.368017 0.407365 0.385670 0.000055 0.349059 0.395166 0.370966 0.000158 0.350029 0.398444 0.370481 0.000167 0.458670 0.454174 0.456022 0.000268 0.486722 0.480228 0.484716 0.000300 0.365501 0.404017 0.383724 0.000117 0.370533 0.410712 0.387616 0.000124 962.500000 972.940000 968.424933 418.341185 1069.250000 1047.500000 1060.082433 421.391348 7968.250000 7979.560000 7971.492633 807.021286
744 0.349421 0.397064 0.370687 0.000072 0.470333 0.466676 0.470256 0.000142 0.367558 0.407506 0.385622 0.000054 0.349130 0.395670 0.370950 0.000159 0.349713 0.398457 0.370424 0.000164 0.457423 0.450464 0.455985 0.000265 0.483243 0.482889 0.484526 0.000297 0.365374 0.403889 0.383705 0.000118 0.369742 0.411122 0.387539 0.000122 963.430000 973.360000 968.348133 416.869162 1067.830000 1053.030000 1060.017100 416.239076 7968.740000 7973.610000 7971.634767 794.193577
745 0.349529 0.396827 0.370666 0.000072 0.472810 0.466786 0.470068 0.000146 0.368021 0.407321 0.385576 0.000054 0.348391 0.396374 0.370955 0.000157 0.350666 0.397280 0.370376 0.000164 0.459003 0.453436 0.455896 0.000267 0.486618 0.480136 0.484239 0.000308 0.364983 0.404933 0.383696 0.000117 0.371059 0.409708 0.387456 0.000122 965.350000 976.510000 968.478567 407.808725 1066.040000 1048.760000 1059.944000 415.046804 7968.610000 7974.730000 7971.577433 778.498857
746 0.349347 0.396883 0.370699 0.000072 0.472807 0.466733 0.469946 0.000147 0.367866 0.407360 0.385587 0.000054 0.348999 0.397013 0.370929 0.000158 0.349694 0.396753 0.370470 0.000163 0.457689 0.453671 0.455762 0.000274 0.487925 0.479794 0.484130 0.000309 0.365303 0.405511 0.383654 0.000117 0.370429 0.409209 0.387519 0.000121 965.810000 975.990000 968.349133 412.727195 1068.070000 1051.180000 1060.307967 425.015681 7966.120000 7972.830000 7971.342900 789.369834
747 0.349615 0.397254 0.370721 0.000073 0.471454 0.468981 0.469877 0.000150 0.367891 0.408013 0.385595 0.000055 0.350113 0.396255 0.370960 0.000159 0.349118 0.398254 0.370483 0.000165 0.456863 0.455628 0.455745 0.000281 0.486046 0.482335 0.484009 0.000313 0.366125 0.405161 0.383677 0.000118 0.369657 0.410866 0.387512 0.000123 968.010000 974.970000 968.563567 409.490877 1068.250000 1049.970000 1060.202767 429.382654 7963.740000 7975.060000 7971.233667 797.993597
748 0.349373 0.396603 0.370717 0.000072 0.471127 0.470456 0.469715 0.000151 0.367637 0.407681 0.385567 0.000054 0.350020 0.396578 0.370915 0.000156 0.348727 0.396627 0.370519 0.000164 0.456382 0.455678 0.455530 0.000287 0.485872 0.485234 0.483901 0.000310 0.365974 0.405443 0.383607 0.000116 0.369299 0.409918 0.387526 0.000123 967.090000 973.850000 968.647467 406.334321 1066.880000 1046.890000 1060.111600 435.522029 7966.030000 7979.260000 7971.240933 806.821149
749 0.349177 0.397367 0.370702 0.000072 0.473415 0.466786 0.469648 0.000153 0.367813 0.407780 0.385544 0.000054 0.348149 0.396652 0.370890 0.000157 0.350205 0.398082 0.370514 0.000164 0.459960 0.451558 0.455382 0.000298 0.486869 0.482015 0.483915 0.000309 0.364921 0.404888 0.383563 0.000116 0.370705 0.410672 0.387524 0.000122 964.640000 974.460000 968.738567 409.324441 1068.950000 1045.920000 1060.072433 438.198197 7966.410000 7979.620000 7971.189000 802.504813
750 0.349445 0.396656 0.370731 0.000072 0.470900 0.466912 0.469803 0.000155 0.367663 0.407194 0.385592 0.000053 0.349336 0.396206 0.370858 0.000157 0.349553 0.397105 0.370604 0.000164 0.454333 0.454414 0.455444 0.000298 0.487466 0.479411 0.484162 0.000316 0.365086 0.404937 0.383546 0.000116 0.370240 0.409451 0.387638 0.000122 963.670000 975.080000 968.754067 411.280666 1066.940000 1047.140000 1059.820667 438.260111 7969.390000 7977.780000 7971.425267 810.251791
751 0.349289 0.396894 0.370828 0.000072 0.471925 0.468005 0.469706 0.000152 0.367684 0.407561 0.385660 0.000053 0.349440 0.395257 0.370812 0.000157 0.349137 0.398532 0.370844 0.000164 0.457009 0.453784 0.455502 0.000296 0.486842 0.482225 0.483910 0.000315 0.365575 0.404036 0.383516 0.000117 0.369793 0.411086 0.387804 0.000120 963.130000 977.100000 969.039533 412.519283 1065.920000 1043.590000 1059.560600 439.687616 7970.950000 7979.310000 7971.399867 819.407735
752 0.349929 0.397293 0.370802 0.000071 0.472882 0.467404 0.469930 0.000151 0.368372 0.407810 0.385671 0.000053 0.349197 0.396001 0.370777 0.000157 0.350660 0.398586 0.370827 0.000164 0.458944 0.454651 0.455569 0.000291 0.486820 0.480157 0.484291 0.000310 0.365660 0.404798 0.383496 0.000116 0.371084 0.410822 0.387847 0.000121 963.100000 974.840000 969.209467 416.516812 1067.850000 1044.440000 1059.050467 423.693880 7969.050000 7980.720000 7971.740067 803.079760
753 0.349241 0.397023 0.370772 0.000072 0.472226 0.466524 0.469869 0.000148 0.367689 0.407448 0.385637 0.000054 0.349035 0.394840 0.370688 0.000157 0.349446 0.399206 0.370857 0.000164 0.457571 0.452945 0.455671 0.000288 0.486882 0.480103 0.484067 0.000308 0.365316 0.403556 0.383435 0.000117 0.370062 0.411341 0.387839 0.000120 961.350000 978.760000 969.349933 420.188970 1064.370000 1045.060000 1058.937900 418.923702 7974.280000 7976.180000 7971.712167 804.253854
754 0.349023 0.397437 0.370777 0.000072 0.472996 0.468955 0.470158 0.000145 0.367619 0.408165 0.385684 0.000053 0.349878 0.395755 0.370742 0.000158 0.348167 0.399118 0.370812 0.000163 0.459510 0.454453 0.455811 0.000286 0.486481 0.483458 0.484504 0.000300 0.366323 0.404560 0.383503 0.000117 0.368915 0.411769 0.387865 0.000120 966.550000 976.320000 969.273767 418.506103 1065.080000 1045.910000 1058.723800 417.430866 7968.370000 7977.770000 7972.002433 781.650092
755 0.349406 0.396886 0.370824 0.000073 0.473221 0.467185 0.470188 0.000146 0.367979 0.407431 0.385728 0.000054 0.348749 0.392798 0.370787 0.000160 0.350064 0.400973 0.370860 0.000164 0.460325 0.453777 0.455938 0.000280 0.486117 0.480592 0.484438 0.000300 0.365485 0.401945 0.383560 0.000118 0.370472 0.412916 0.387897 0.000120 961.170000 976.920000 969.242033 428.747610 1064.320000 1044.280000 1058.292633 414.235757 7974.510000 7978.800000 7972.465333 783.173972
756 0.349258 0.397039 0.370873 0.000073 0.472929 0.465062 0.470273 0.000146 0.367809 0.407242 0.385783 0.000054 0.349054 0.396332 0.370752 0.000164 0.349461 0.397746 0.370994 0.000165 0.458645 0.448336 0.455977 0.000279 0.487213 0.481787 0.484568 0.000306 0.365493 0.404132 0.383536 0.000121 0.370124 0.410352 0.388031 0.000122 963.960000 974.790000 969.218633 432.475661 1067.260000 1044.090000 1058.115000 414.772606 7968.780000 7981.120000 7972.666367 793.083360
757 0.349382 0.396741 0.370814 0.000071 0.474796 0.464784 0.470244 0.000146 0.368194 0.406947 0.385729 0.000052 0.349002 0.395804 0.370647 0.000165 0.349762 0.397678 0.370981 0.000162 0.461421 0.449187 0.456048 0.000271 0.488172 0.480382 0.484440 0.000307 0.365865 0.403811 0.383457 0.000121 0.370523 0.410083 0.388000 0.000119 963.480000 978.680000 969.261200 434.944327 1062.440000 1043.540000 1058.158633 408.097690 7974.080000 7977.780000 7972.580167 790.539233
758 0.349203 0.397046 0.370855 0.000073 0.470692 0.467115 0.470197 0.000143 0.367426 0.407556 0.385756 0.000054 0.349930 0.395373 0.370522 0.000170 0.348476 0.398719 0.371188 0.000162 0.456833 0.454287 0.456038 0.000266 0.484552 0.479943 0.484357 0.000308 0.365965 0.404210 0.383349 0.000125 0.368888 0.410903 0.388163 0.000120 962.650000 978.520000 969.234233 446.764944 1063.610000 1045.130000 1057.826267 410.923777 7973.740000 7976.350000 7972.939500 798.989970
759 0.349355 0.397296 0.370759 0.000073 0.471950 0.469667 0.470235 0.000143 0.367745 0.408151 0.385681 0.000054 0.348077 0.398291 0.370367 0.000171 0.350634 0.396300 0.371151 0.000163 0.460370 0.454743 0.456023 0.000265 0.483530 0.484591 0.484447 0.000303 0.364921 0.406759 0.383216 0.000127 0.370569 0.409544 0.388146 0.000120 961.430000 980.030000 969.001800 444.000621 1059.180000 1050.320000 1057.477300 408.395333 7979.390000 7969.650000 7973.520900 797.086417
760 0.349119 0.397295 0.370784 0.000073 0.472841 0.467668 0.470262 0.000143 0.367677 0.407851 0.385706 0.000054 0.348599 0.396818 0.370211 0.000171 0.349639 0.397773 0.371357 0.000169 0.459526 0.452667 0.456150 0.000269 0.486157 0.482670 0.484374 0.000308 0.365238 0.405195 0.383102 0.000126 0.370117 0.410508 0.388309 0.000124 959.240000 976.270000 968.634333 443.548953 1060.220000 1047.020000 1057.120233 414.591950 7980.540000 7976.710000 7974.245433 806.854152
761 0.349329 0.397121 0.370817 0.000072 0.472910 0.466295 0.470273 0.000143 0.367866 0.407497 0.385735 0.000054 0.349816 0.396852 0.370144 0.000170 0.348842 0.397391 0.371489 0.000168 0.457086 0.452459 0.456151 0.000267 0.488733 0.480130 0.484395 0.000309 0.365907 0.405193 0.383045 0.000126 0.369826 0.409802 0.388425 0.000123 961.280000 971.820000 968.349633 439.451658 1061.360000 1046.970000 1056.869400 414.948788 7977.360000 7981.210000 7974.780967 809.114375
762 0.349794 0.397408 0.370887 0.000073 0.472794 0.466514 0.470263 0.000141 0.368244 0.407774 0.385793 0.000054 0.349334 0.395686 0.370166 0.000169 0.350255 0.399130 0.371608 0.000171 0.459170 0.452001 0.456049 0.000269 0.486418 0.481028 0.484476 0.000302 0.365810 0.404134 0.383048 0.000125 0.370679 0.411415 0.388538 0.000126 961.360000 977.540000 968.092133 437.934141 1060.730000 1045.950000 1056.457400 409.947941 7977.910000 7976.510000 7975.450467 796.497118
763 0.349753 0.396523 0.370926 0.000072 0.472874 0.467377 0.470223 0.000140 0.368221 0.407151 0.385820 0.000053 0.349762 0.397302 0.370215 0.000168 0.349743 0.395744 0.371636 0.000171 0.459055 0.450760 0.456003 0.000264 0.486692 0.483995 0.484443 0.000308 0.366156 0.405320 0.383084 0.000124 0.370286 0.408982 0.388557 0.000127 958.670000 974.980000 967.762733 435.662225 1061.030000 1046.590000 1056.256267 411.312008 7980.300000 7978.430000 7975.981000 795.824918
764 0.349844 0.397375 0.370944 0.000071 0.471248 0.467484 0.470253 0.000141 0.368054 0.407892 0.385840 0.000053 0.349522 0.396740 0.370318 0.000166 0.350166 0.398010 0.371570 0.000172 0.456965 0.451455 0.455910 0.000264 0.485532 0.483514 0.484596 0.000303 0.365638 0.404947 0.383157 0.000123 0.370471 0.410836 0.388524 0.000126 962.960000 978.490000 967.540200 433.468972 1063.930000 1041.970000 1055.707033 416.057419 7973.110000 7979.540000 7976.752767 794.589710
765 0.349921 0.397288 0.370997 0.000071 0.472204 0.471175 0.470333 0.000144 0.368264 0.408371 0.385897 0.000053 0.349628 0.397247 0.370391 0.000162 0.350214 0.397329 0.371603 0.000173 0.457648 0.454181 0.455966 0.000266 0.486761 0.488168 0.484700 0.000303 0.365831 0.405787 0.383227 0.000120 0.370696 0.410955 0.388568 0.000127 961.690000 974.810000 967.403800 433.041464 1063.230000 1043.140000 1055.434067 407.754540 7975.080000 7982.050000 7977.162133 786.560732
766 0.349489 0.397812 0.370994 0.000072 0.472730 0.468981 0.470478 0.000139 0.367975 0.408487 0.385916 0.000053 0.349470 0.396866 0.370395 0.000164 0.349507 0.398757 0.371593 0.000172 0.457876 0.451808 0.456027 0.000262 0.487584 0.486154 0.484928 0.000301 0.365731 0.405107 0.383240 0.000121 0.370219 0.411867 0.388593 0.000126 963.420000 975.790000 967.057967 432.009185 1060.090000 1044.160000 1054.746167 409.338843 7976.490000 7980.050000 7978.195867 788.657023
767 0.349396 0.397300 0.371066 0.000072 0.472589 0.467430 0.470308 0.000139 0.367875 0.407820 0.385952 0.000053 0.348927 0.395375 0.370368 0.000161 0.349864 0.399225 0.371764 0.000172 0.457197 0.452948 0.455827 0.000272 0.487980 0.481913 0.484789 0.000294 0.365168 0.404011 0.383187 0.000120 0.370582 0.411628 0.388718 0.000126 959.980000 969.770000 966.701700 426.703656 1061.080000 1040.750000 1054.490933 407.009327 7978.940000 7989.480000 7978.807367 782.920270
768 0.350010 0.397634 0.371135 0.000072 0.470054 0.466655 0.470242 0.000141 0.368016 0.407987 0.386001 0.000054 0.349572 0.396796 0.370580 0.000160 0.350447 0.398471 0.371690 0.000171 0.457490 0.455288 0.455616 0.000276 0.482618 0.478022 0.484869 0.000292 0.365760 0.405570 0.383335 0.000119 0.370273 0.410404 0.388667 0.000126 962.130000 975.060000 966.551833 417.003209 1060.260000 1045.030000 1053.985133 405.070097 7977.610000 7979.910000 7979.463033 771.934116
769 0.349875 0.397552 0.371126 0.000072 0.470252 0.469261 0.470289 0.000141 0.367931 0.408308 0.386001 0.000054 0.351085 0.396226 0.370574 0.000161 0.348664 0.398878 0.371678 0.000172 0.455649 0.453721 0.455627 0.000273 0.484854 0.484802 0.484950 0.000294 0.366770 0.404850 0.383332 0.000120 0.369093 0.411767 0.388669 0.000126 961.390000 975.080000 966.552700 417.727477 1060.650000 1042.190000 1053.633533 402.585703 7977.960000 7982.730000 7979.813767 762.525314
770 0.349829 0.396910 0.371079 0.000072 0.472335 0.468575 0.470246 0.000140 0.368205 0.407660 0.385954 0.000054 0.348843 0.396506 0.370576 0.000161 0.350815 0.397315 0.371582 0.000171 0.459324 0.455460 0.455475 0.000275 0.485345 0.481689 0.485018 0.000294 0.365415 0.405349 0.383311 0.000119 0.370994 0.409971 0.388597 0.000126 963.170000 974.380000 966.488167 416.195426 1062.350000 1037.710000 1053.305500 397.684956 7974.480000 7987.910000 7980.206333 748.516033
771 0.349854 0.396952 0.371153 0.000071 0.471860 0.468419 0.470218 0.000141 0.368155 0.407672 0.386013 0.000053 0.349113 0.396202 0.370798 0.000161 0.350594 0.397702 0.371508 0.000166 0.459253 0.452936 0.455303 0.000279 0.484467 0.483901 0.485133 0.000291 0.365634 0.404712 0.383474 0.000119 0.370675 0.410632 0.388552 0.000122 961.280000 978.040000 966.307333 414.611928 1060.950000 1039.950000 1052.962067 400.444763 7977.770000 7982.010000 7980.730600 748.034220
772 0.350179 0.397343 0.371138 0.000072 0.470587 0.467063 0.470296 0.000142 0.368240 0.407801 0.386011 0.000054 0.348774 0.398362 0.370806 0.000164 0.351583 0.396324 0.371470 0.000166 0.455814 0.452099 0.455453 0.000281 0.485360 0.482028 0.485138 0.000288 0.364830 0.406422 0.383503 0.000121 0.371650 0.409179 0.388520 0.000122 961.730000 975.320000 966.454700 415.321902 1063.040000 1041.130000 1052.507033 403.393100 7975.230000 7983.550000 7981.038267 750.788911
773 0.350204 0.398042 0.371202 0.000072 0.472365 0.464865 0.470368 0.000142 0.368528 0.408065 0.386077 0.000053 0.350480 0.400161 0.370864 0.000164 0.349928 0.395923 0.371539 0.000166 0.458771 0.450353 0.455500 0.000274 0.485958 0.479377 0.485236 0.000297 0.366724 0.407690 0.383560 0.000121 0.370332 0.408441 0.388594 0.000122 961.090000 974.830000 966.319567 418.467606 1061.870000 1043.830000 1052.478667 400.466750 7977.040000 7981.340000 7981.201767 746.697234
774 0.349844 0.397455 0.371297 0.000072 0.472730 0.468603 0.470246 0.000141 0.368277 0.408127 0.386139 0.000053 0.349345 0.395559 0.370955 0.000165 0.350344 0.399352 0.371639 0.000168 0.457834 0.455704 0.455399 0.000269 0.487626 0.481502 0.485094 0.000297 0.365618 0.404580 0.383621 0.000122 0.370936 0.411675 0.388657 0.000123 962.870000 977.030000 966.460667 431.118855 1061.000000 1041.970000 1052.481000 394.567615 7976.130000 7981.000000 7981.058333 753.420923
775 0.349810 0.397366 0.371213 0.000071 0.472986 0.468652 0.470462 0.000143 0.368286 0.408059 0.386100 0.000053 0.350743 0.396790 0.370796 0.000164 0.348876 0.397943 0.371629 0.000167 0.459819 0.456390 0.455577 0.000271 0.486152 0.480913 0.485348 0.000302 0.367104 0.405730 0.383513 0.000121 0.369468 0.410388 0.388687 0.000123 964.730000 972.840000 966.636300 431.567274 1058.960000 1041.980000 1052.370167 395.155653 7976.310000 7985.180000 7980.993533 760.099467
776 0.350046 0.397094 0.371292 0.000071 0.471463 0.468616 0.470340 0.000144 0.368259 0.407822 0.386150 0.000052 0.352063 0.396223 0.370818 0.000164 0.348029 0.397964 0.371767 0.000168 0.458418 0.454580 0.455496 0.000275 0.484509 0.482652 0.485184 0.000299 0.368017 0.404977 0.383520 0.000120 0.368501 0.410668 0.388779 0.000122 961.330000 974.340000 966.737200 445.863566 1062.840000 1039.750000 1052.489500 397.027420 7975.830000 7985.910000 7980.773300 776.713928
777 0.349880 0.397919 0.371291 0.000071 0.472092 0.468872 0.470400 0.000144 0.368211 0.408562 0.386157 0.000053 0.350858 0.397536 0.370798 0.000167 0.348901 0.398301 0.371784 0.000167 0.456726 0.453606 0.455473 0.000274 0.487458 0.484138 0.485328 0.000300 0.366739 0.405947 0.383499 0.000123 0.369684 0.411177 0.388816 0.000123 963.630000 975.330000 966.932867 434.270099 1062.280000 1040.380000 1052.318733 387.136284 7974.090000 7984.290000 7980.748400 764.702892
778 0.349836 0.397131 0.371235 0.000070 0.470891 0.467222 0.470365 0.000146 0.367994 0.407644 0.386105 0.000052 0.350266 0.398264 0.370769 0.000165 0.349405 0.395998 0.371701 0.000166 0.456401 0.452328 0.455413 0.000276 0.485381 0.482115 0.485317 0.000302 0.366186 0.406373 0.383466 0.000121 0.369802 0.408915 0.388743 0.000122 962.530000 975.030000 967.132633 440.653624 1058.780000 1038.850000 1052.223533 381.716255 7978.690000 7986.120000 7980.643833 765.322476
779 0.350051 0.396945 0.371277 0.000070 0.471117 0.467181 0.470367 0.000147 0.368211 0.407480 0.386140 0.000053 0.351002 0.394807 0.370749 0.000163 0.349101 0.399082 0.371804 0.000170 0.455915 0.453994 0.455547 0.000277 0.486320 0.480367 0.485187 0.000302 0.366739 0.403685 0.383469 0.000121 0.369684 0.411275 0.388812 0.000125 966.010000 974.930000 967.181500 436.863983 1059.300000 1037.790000 1052.161333 377.969207 7974.690000 7987.280000 7980.657167 763.145554
780 0.349466 0.397525 0.371311 0.000071 0.472234 0.467326 0.470272 0.000146 0.367881 0.407995 0.386155 0.000053 0.349336 0.397794 0.370847 0.000165 0.349596 0.397256 0.371775 0.000173 0.455861 0.451461 0.455370 0.000273 0.488607 0.483191 0.485175 0.000303 0.365315 0.405844 0.383525 0.000121 0.370448 0.410146 0.388785 0.000127 963.800000 972.830000 967.264367 438.798995 1059.060000 1036.860000 1051.900867 378.289754 7977.140000 7990.310000 7980.834767 770.041224
781 0.349351 0.397087 0.371338 0.000073 0.471500 0.466919 0.470469 0.000149 0.367674 0.407562 0.386208 0.000054 0.351159 0.395679 0.370929 0.000165 0.347544 0.398495 0.371747 0.000175 0.456534 0.449579 0.455654 0.000273 0.486466 0.484258 0.485285 0.000309 0.366966 0.403764 0.383638 0.000121 0.368382 0.411359 0.388778 0.000129 963.110000 975.370000 967.491967 430.470626 1059.430000 1037.440000 1051.972167 374.635706 7977.460000 7987.190000 7980.535867 766.878005
782 0.349569 0.398236 0.371384 0.000074 0.473207 0.469692 0.470427 0.000147 0.368115 0.408954 0.386240 0.000055 0.351508 0.398916 0.370976 0.000168 0.347631 0.397555 0.371791 0.000178 0.458229 0.456473 0.455548 0.000273 0.488184 0.482911 0.485307 0.000308 0.367516 0.407550 0.383662 0.000124 0.368714 0.410359 0.388819 0.000131 962.490000 976.470000 967.755933 422.423258 1057.950000 1038.470000 1051.885300 371.376695 7979.560000 7985.060000 7980.358767 754.518415
783 0.349469 0.397650 0.371203 0.000074 0.473989 0.469376 0.470419 0.000147 0.368147 0.408409 0.386086 0.000055 0.350219 0.397304 0.370853 0.000167 0.348720 0.397997 0.371554 0.000179 0.459529 0.452962 0.455607 0.000270 0.488448 0.485790 0.485231 0.000312 0.366616 0.405653 0.383566 0.000123 0.369679 0.411166 0.388605 0.000131 965.820000 975.590000 967.914067 411.756183 1059.160000 1037.420000 1051.634667 371.619141 7975.020000 7986.990000 7980.451267 739.320614
784 0.349823 0.397742 0.371124 0.000073 0.471792 0.469110 0.470447 0.000146 0.368118 0.408448 0.386023 0.000054 0.350785 0.397360 0.370812 0.000165 0.348861 0.398125 0.371436 0.000182 0.456137 0.456179 0.455733 0.000271 0.487446 0.482043 0.485160 0.000302 0.366588 0.406183 0.383551 0.000122 0.369649 0.410713 0.388495 0.000133 963.600000 973.060000 968.066300 407.843918 1062.760000 1041.300000 1051.479900 368.781400 7973.640000 7985.640000 7980.453800 736.274702
785 0.349584 0.397875 0.371159 0.000073 0.472324 0.468435 0.470563 0.000146 0.367995 0.408459 0.386069 0.000054 0.350178 0.396561 0.370961 0.000167 0.348990 0.399188 0.371356 0.000182 0.457648 0.453396 0.455807 0.000273 0.487000 0.483475 0.485319 0.000299 0.366299 0.405086 0.383688 0.000123 0.369691 0.411831 0.388451 0.000133 964.860000 976.350000 968.339133 400.086521 1059.920000 1038.890000 1051.460067 373.689235 7975.220000 7984.760000 7980.200800 727.551446
786 0.349347 0.397958 0.371174 0.000074 0.472762 0.467087 0.470593 0.000146 0.367860 0.408327 0.386087 0.000055 0.350210 0.397551 0.370972 0.000167 0.348485 0.398365 0.371376 0.000183 0.458121 0.451367 0.455927 0.000273 0.487402 0.482808 0.485259 0.000303 0.366397 0.405623 0.383715 0.000123 0.369323 0.411032 0.388459 0.000133 963.790000 978.670000 968.650767 396.141994 1059.110000 1042.170000 1051.331100 379.393752 7977.100000 7979.160000 7980.018133 725.838970
787 0.349393 0.398294 0.371208 0.000075 0.472878 0.465099 0.470544 0.000147 0.367916 0.408314 0.386109 0.000056 0.349511 0.399210 0.371154 0.000171 0.349275 0.397377 0.371263 0.000182 0.458302 0.448627 0.455746 0.000275 0.487454 0.481571 0.485342 0.000304 0.365830 0.406623 0.383843 0.000126 0.370002 0.410006 0.388375 0.000133 963.380000 977.070000 968.749533 395.522442 1060.740000 1039.330000 1051.053700 382.950823 7975.880000 7983.600000 7980.196767 734.118069
788 0.349544 0.397704 0.370995 0.000074 0.472807 0.467834 0.470588 0.000145 0.368033 0.408223 0.385934 0.000056 0.348869 0.396041 0.370948 0.000171 0.350219 0.399367 0.371042 0.000178 0.456118 0.454094 0.455778 0.000272 0.489496 0.481574 0.485398 0.000300 0.364956 0.404749 0.383673 0.000127 0.371111 0.411698 0.388196 0.000131 962.990000 974.150000 968.881800 395.998462 1059.750000 1036.680000 1050.954733 386.442324 7977.260000 7989.170000 7980.163467 729.807888
789 0.349187 0.397897 0.370847 0.000074 0.474791 0.471685 0.470623 0.000144 0.368028 0.408965 0.385814 0.000055 0.349758 0.396506 0.370809 0.000170 0.348617 0.399288 0.370886 0.000176 0.460026 0.456788 0.455798 0.000271 0.489556 0.486581 0.485447 0.000297 0.366298 0.405548 0.383557 0.000126 0.369758 0.412382 0.388070 0.000130 966.930000 976.570000 969.088100 395.889085 1061.570000 1038.320000 1050.918333 387.529473 7971.500000 7985.110000 7979.993567 726.827501
790 0.348947 0.396999 0.370781 0.000073 0.473416 0.468886 0.470435 0.000147 0.367617 0.407782 0.385729 0.000055 0.348560 0.395079 0.370711 0.000170 0.349333 0.398918 0.370852 0.000172 0.458430 0.454432 0.455473 0.000279 0.488402 0.483340 0.485397 0.000301 0.365040 0.403982 0.383426 0.000126 0.370194 0.411581 0.388033 0.000126 964.990000 976.510000 969.212867 391.425202 1063.100000 1040.790000 1050.907133 392.954881 7971.910000 7982.700000 7979.880000 719.060353
791 0.349086 0.396700 0.370712 0.000073 0.472745 0.468705 0.470661 0.000147 0.367635 0.407501 0.385704 0.000054 0.348041 0.395291 0.370588 0.000169 0.350131 0.398110 0.370836 0.000170 0.456961 0.453952 0.455782 0.000282 0.488528 0.483459 0.485541 0.000295 0.364379 0.404090 0.383367 0.000126 0.370891 0.410912 0.388042 0.000125 964.130000 975.130000 969.212033 390.358817 1062.220000 1039.300000 1050.704267 395.955926 7973.650000 7985.570000 7980.083700 722.844745
792 0.348870 0.396760 0.370696 0.000073 0.472281 0.470046 0.470703 0.000144 0.367381 0.407752 0.385697 0.000055 0.349207 0.396474 0.370539 0.000169 0.348532 0.397046 0.370854 0.000170 0.457452 0.452881 0.455758 0.000277 0.487110 0.487210 0.485647 0.000296 0.365444 0.404935 0.383322 0.000126 0.369319 0.410570 0.388073 0.000125 964.580000 978.870000 969.138767 394.691672 1064.190000 1035.060000 1050.840100 402.198049 7971.230000 7986.070000 7980.021133 738.354491
793 0.349229 0.397018 0.370655 0.000073 0.471575 0.468017 0.470466 0.000143 0.367581 0.407668 0.385627 0.000055 0.347624 0.396390 0.370361 0.000169 0.350835 0.397646 0.370948 0.000170 0.457703 0.454119 0.455453 0.000280 0.485447 0.481915 0.485480 0.000294 0.364136 0.405049 0.383125 0.000125 0.371027 0.410286 0.388128 0.000124 963.950000 977.140000 969.248600 393.856068 1060.270000 1037.620000 1050.951733 410.472311 7975.780000 7985.240000 7979.799667 737.008800
794 0.348885 0.397180 0.370708 0.000073 0.472786 0.471312 0.470387 0.000144 0.367470 0.408299 0.385660 0.000054 0.348989 0.395924 0.370344 0.000164 0.348782 0.398435 0.371073 0.000168 0.457836 0.457790 0.455358 0.000282 0.487735 0.484833 0.485416 0.000293 0.365316 0.405204 0.383096 0.000122 0.369625 0.411394 0.388224 0.000123 964.400000 977.420000 969.396033 394.918414 1062.420000 1039.980000 1050.790133 408.070792 7973.180000 7982.600000 7979.813833 738.590597
795 0.349185 0.397440 0.370785 0.000073 0.471444 0.470547 0.470337 0.000143 0.367524 0.408406 0.385718 0.000055 0.348683 0.396320 0.370348 0.000162 0.349687 0.398561 0.371222 0.000168 0.455724 0.456430 0.455301 0.000284 0.487163 0.484664 0.485372 0.000291 0.364739 0.405336 0.383091 0.000121 0.370309 0.411476 0.388345 0.000123 961.600000 980.440000 969.305867 398.169354 1062.570000 1037.700000 1050.756900 413.906428 7975.830000 7981.860000 7979.937233 738.657973
796 0.349505 0.397966 0.370836 0.000073 0.472174 0.466592 0.470362 0.000148 0.367905 0.408260 0.385765 0.000055 0.348936 0.396282 0.370381 0.000160 0.350074 0.399650 0.371291 0.000167 0.455976 0.452471 0.455371 0.000294 0.488372 0.480713 0.485352 0.000299 0.364992 0.404711 0.383130 0.000119 0.370818 0.411810 0.388400 0.000123 960.330000 977.640000 969.016167 394.813962 1059.240000 1038.690000 1050.958967 415.329072 7980.430000 7983.670000 7980.024867 741.425668
797 0.349111 0.397762 0.370724 0.000074 0.471610 0.466569 0.470348 0.000146 0.367485 0.408083 0.385668 0.000055 0.348601 0.396264 0.370180 0.000162 0.349620 0.399259 0.371268 0.000168 0.456575 0.452435 0.455214 0.000291 0.486646 0.480703 0.485482 0.000294 0.364797 0.404690 0.382935 0.000120 0.370174 0.411476 0.388400 0.000123 964.140000 976.550000 968.930133 389.986911 1060.230000 1038.760000 1051.097667 421.609646 7975.630000 7984.690000 7979.972200 743.080858
798 0.349106 0.397095 0.370718 0.000074 0.470570 0.468524 0.470386 0.000147 0.367326 0.407810 0.385669 0.000055 0.348935 0.393858 0.370177 0.000164 0.349277 0.400333 0.371260 0.000165 0.454949 0.453293 0.455136 0.000294 0.486192 0.483755 0.485636 0.000297 0.364837 0.402773 0.382921 0.000122 0.369815 0.412846 0.388416 0.000122 964.320000 977.380000 969.088633 383.477321 1061.600000 1038.970000 1051.255567 421.468536 7974.080000 7983.650000 7979.655800 743.341061
799 0.349318 0.396999 0.370638 0.000074 0.472154 0.468631 0.470257 0.000146 0.367744 0.407744 0.385581 0.000055 0.348917 0.396203 0.369954 0.000165 0.349720 0.397795 0.371322 0.000166 0.456246 0.454553 0.455110 0.000294 0.488063 0.482708 0.485405 0.000297 0.365016 0.404956 0.382727 0.000122 0.370472 0.410532 0.388434 0.000122 966.380000 981.260000 969.034233 375.506123 1062.330000 1040.980000 1051.436067 418.343573 7971.290000 7977.760000 7979.529700 738.556008
800 0.348916 0.397031 0.370552 0.000072 0.469937 0.467636 0.470192 0.000147 0.367069 0.407621 0.385498 0.000054 0.348195 0.397458 0.369799 0.000162 0.349637 0.396603 0.371305 0.000161 0.454800 0.452996 0.455142 0.000289 0.485074 0.482276 0.485243 0.000302 0.364186 0.405788 0.382601 0.000120 0.369952 0.409454 0.388396 0.000119 967.150000 974.600000 968.859200 376.574301 1061.170000 1037.810000 1051.420800 421.116647 7971.680000 7987.590000 7979.720000 757.657881
801 0.349497 0.397102 0.370599 0.000072 0.470752 0.468379 0.470271 0.000146 0.367685 0.407793 0.385550 0.000054 0.348661 0.396179 0.369661 0.000162 0.350333 0.398024 0.371537 0.000160 0.455217 0.456308 0.455094 0.000289 0.486287 0.480449 0.485447 0.000298 0.364644 0.405198 0.382476 0.000120 0.370726 0.410388 0.388623 0.000119 963.900000 977.470000 968.854733 367.732167 1057.630000 1044.650000 1051.142233 424.915938 7978.470000 7977.880000 7980.003033 758.095876
802 0.349524 0.396865 0.370665 0.000072 0.471860 0.469980 0.470296 0.000146 0.367874 0.407833 0.385609 0.000054 0.347281 0.393808 0.369574 0.000160 0.351766 0.399923 0.371755 0.000163 0.457868 0.456988 0.455140 0.000291 0.485853 0.482972 0.485452 0.000298 0.363869 0.403285 0.382409 0.000119 0.371879 0.412381 0.388809 0.000121 961.910000 975.010000 968.919100 366.166131 1061.040000 1039.980000 1050.993000 425.229156 7977.050000 7985.010000 7980.087900 752.274848
803 0.349356 0.396740 0.370744 0.000071 0.471411 0.468341 0.470257 0.000143 0.367664 0.407481 0.385671 0.000053 0.348364 0.396667 0.369564 0.000160 0.350348 0.396814 0.371925 0.000161 0.456879 0.454471 0.455220 0.000281 0.485944 0.482211 0.485293 0.000297 0.364642 0.405338 0.382412 0.000119 0.370687 0.409623 0.388930 0.000119 962.830000 973.710000 969.082033 368.404199 1059.330000 1035.530000 1050.990633 423.663764 7977.840000 7990.760000 7979.927333 758.948670
804 0.349351 0.396597 0.370749 0.000071 0.471360 0.469848 0.470249 0.000144 0.367652 0.407585 0.385674 0.000053 0.348126 0.395225 0.369508 0.000161 0.350575 0.397969 0.371990 0.000162 0.455846 0.455318 0.455042 0.000281 0.486874 0.484378 0.485456 0.000298 0.364284 0.404239 0.382338 0.000120 0.371020 0.410931 0.389010 0.000120 963.790000 975.430000 969.296567 368.842786 1061.370000 1036.660000 1051.119867 416.259462 7974.840000 7987.910000 7979.583567 750.894495
805 0.349551 0.396802 0.370796 0.000072 0.472925 0.470302 0.470004 0.000147 0.368057 0.407827 0.385677 0.000054 0.349286 0.393363 0.369435 0.000161 0.349815 0.400241 0.372157 0.000162 0.456882 0.454929 0.455001 0.000287 0.488968 0.485674 0.485007 0.000307 0.365426 0.402598 0.382270 0.000120 0.370688 0.413056 0.389085 0.000120 963.230000 974.960000 969.363467 370.220952 1060.220000 1042.940000 1051.035300 413.643513 7976.550000 7982.100000 7979.601233 745.014570
806 0.349195 0.397505 0.370834 0.000072 0.470365 0.466621 0.470006 0.000148 0.367371 0.407872 0.385710 0.000054 0.348411 0.395378 0.369408 0.000163 0.349979 0.399633 0.372260 0.000165 0.454409 0.454751 0.455084 0.000285 0.486321 0.478490 0.484927 0.000307 0.364311 0.404284 0.382259 0.000121 0.370430 0.411461 0.389160 0.000122 966.270000 973.900000 969.227800 367.187640 1057.490000 1042.040000 1050.922400 419.743211 7976.240000 7984.060000 7979.849800 754.215218
807 0.349328 0.397199 0.370821 0.000074 0.470506 0.467971 0.469962 0.000151 0.367505 0.407815 0.385692 0.000055 0.348220 0.395384 0.369349 0.000163 0.350436 0.399014 0.372294 0.000167 0.454009 0.453649 0.454998 0.000294 0.487002 0.482294 0.484926 0.000308 0.364088 0.404124 0.382196 0.000120 0.370921 0.411506 0.389188 0.000123 965.290000 972.080000 969.414367 366.369464 1055.970000 1041.550000 1050.825933 416.037783 7978.740000 7986.370000 7979.759700 744.730412
808 0.349319 0.397710 0.370886 0.000074 0.472577 0.467974 0.469884 0.000152 0.367808 0.408249 0.385735 0.000055 0.349392 0.395659 0.369427 0.000162 0.349245 0.399761 0.372344 0.000168 0.457347 0.455316 0.454850 0.000293 0.487807 0.480633 0.484918 0.000309 0.365585 0.404607 0.382240 0.000120 0.370030 0.411892 0.389230 0.000124 963.030000 975.270000 969.487567 363.641142 1057.280000 1040.760000 1050.560800 413.593270 7979.690000 7983.970000 7979.951633 736.184119
809 0.349482 0.397450 0.370816 0.000074 0.469773 0.467277 0.469938 0.000152 0.367525 0.407924 0.385684 0.000056 0.348726 0.397003 0.369308 0.000163 0.350237 0.397897 0.372323 0.000168 0.455226 0.455500 0.454966 0.000294 0.484321 0.479055 0.484910 0.000312 0.364701 0.405778 0.382156 0.000122 0.370350 0.410070 0.389211 0.000124 962.180000 972.390000 969.596233 370.122897 1058.330000 1041.440000 1050.414333 414.814753 7979.490000 7986.170000 7979.989433 742.474198
810 0.348872 0.397414 0.370734 0.000075 0.471290 0.468620 0.469869 0.000153 0.367235 0.408095 0.385604 0.000056 0.348816 0.395854 0.369154 0.000159 0.348928 0.398975 0.372314 0.000170 0.454462 0.452871 0.454761 0.000297 0.488118 0.484369 0.484976 0.000312 0.364663 0.404406 0.381995 0.000119 0.369806 0.411784 0.389214 0.000126 964.740000 974.970000 969.325767 375.429783 1056.530000 1036.870000 1050.350933 416.127709 7978.730000 7988.160000 7980.323300 747.740292
811 0.349062 0.397720 0.370691 0.000074 0.469770 0.467968 0.469894 0.000152 0.367168 0.408257 0.385572 0.000055 0.349485 0.397000 0.369181 0.000158 0.348639 0.398440 0.372202 0.000170 0.454971 0.450761 0.454615 0.000298 0.484568 0.485175 0.485174 0.000309 0.365308 0.405064 0.381996 0.000118 0.369029 0.411450 0.389148 0.000126 963.740000 974.560000 968.961033 389.109337 1059.370000 1037.220000 1049.984400 424.195430 7976.890000 7988.220000 7981.054567 770.822434
812 0.349300 0.397293 0.370679 0.000073 0.472804 0.468534 0.469681 0.000157 0.367825 0.407979 0.385529 0.000055 0.348656 0.395721 0.369176 0.000156 0.349943 0.398865 0.372181 0.000170 0.458343 0.454897 0.454320 0.000312 0.487265 0.482170 0.485042 0.000312 0.365109 0.404597 0.381948 0.000117 0.370541 0.411361 0.389110 0.000126 963.210000 976.240000 968.999267 391.885300 1059.270000 1038.950000 1049.660433 425.432910 7977.520000 7984.810000 7981.340300 770.924031
813 0.349186 0.397775 0.370648 0.000074 0.471851 0.466684 0.469647 0.000157 0.367586 0.408112 0.385498 0.000056 0.349496 0.396915 0.369358 0.000158 0.348876 0.398635 0.371939 0.000172 0.455659 0.453297 0.454322 0.000310 0.488043 0.480072 0.484973 0.000313 0.365420 0.405373 0.382102 0.000118 0.369751 0.410850 0.388894 0.000128 960.750000 976.370000 968.912900 397.150045 1057.170000 1040.050000 1049.579433 424.969118 7982.080000 7983.580000 7981.507667 779.172580
814 0.349189 0.397424 0.370615 0.000073 0.470137 0.468348 0.469399 0.000157 0.367331 0.408063 0.385433 0.000055 0.348508 0.395370 0.369458 0.000156 0.349870 0.399478 0.371773 0.000172 0.453563 0.452512 0.453970 0.000310 0.486710 0.484185 0.484828 0.000319 0.364266 0.403941 0.382135 0.000116 0.370396 0.412184 0.388731 0.000128 963.740000 977.200000 968.868000 395.915568 1061.080000 1037.550000 1049.274867 431.912387 7975.180000 7985.250000 7981.857133 781.262678
815 0.349461 0.397403 0.370641 0.000073 0.470779 0.466655 0.469370 0.000159 0.367659 0.407791 0.385451 0.000054 0.349628 0.394138 0.369537 0.000158 0.349294 0.400668 0.371745 0.000173 0.454508 0.452604 0.454050 0.000314 0.487049 0.480705 0.484690 0.000317 0.365360 0.402908 0.382214 0.000118 0.369958 0.412674 0.388687 0.000127 963.260000 976.930000 969.075367 398.909170 1061.520000 1037.730000 1049.151467 441.408363 7975.220000 7985.340000 7981.773167 793.793244
816 0.349547 0.397239 0.370611 0.000073 0.471377 0.467198 0.469341 0.000160 0.367821 0.407733 0.385421 0.000055 0.349073 0.397306 0.369635 0.000161 0.350020 0.397172 0.371588 0.000172 0.455262 0.451296 0.453995 0.000320 0.487492 0.483100 0.484687 0.000317 0.365002 0.405404 0.382289 0.000120 0.370641 0.410061 0.388553 0.000127 964.800000 975.430000 969.166233 399.909926 1057.110000 1038.080000 1049.073233 447.002010 7978.090000 7986.490000 7981.760533 801.533972
817 0.349087 0.397122 0.370677 0.000073 0.471062 0.466447 0.469344 0.000159 0.367383 0.407521 0.385477 0.000055 0.349732 0.393401 0.369702 0.000159 0.348442 0.400843 0.371652 0.000170 0.458357 0.450414 0.453859 0.000320 0.483766 0.482481 0.484829 0.000316 0.366026 0.401953 0.382326 0.000118 0.368741 0.413089 0.388629 0.000126 964.320000 980.790000 969.019200 397.785130 1060.770000 1037.180000 1049.218267 440.583549 7974.910000 7982.030000 7981.762533 796.002479
818 0.349175 0.397042 0.370522 0.000073 0.470866 0.463718 0.469298 0.000161 0.367428 0.407043 0.385338 0.000054 0.348768 0.396198 0.369572 0.000163 0.349581 0.397886 0.371472 0.000167 0.455119 0.448664 0.453831 0.000316 0.486613 0.478772 0.484765 0.000316 0.364721 0.404068 0.382211 0.000121 0.370136 0.410019 0.388466 0.000123 963.790000 978.700000 968.851733 399.457510 1057.230000 1032.990000 1049.180933 443.789644 7978.980000 7988.310000 7981.967333 800.220678
819 0.349175 0.396957 0.370577 0.000073 0.471363 0.467073 0.469583 0.000157 0.367503 0.407475 0.385427 0.000054 0.350835 0.397249 0.369449 0.000162 0.347515 0.396666 0.371704 0.000167 0.455764 0.451970 0.454219 0.000313 0.486962 0.482177 0.484947 0.000306 0.366574 0.405457 0.382165 0.000120 0.368432 0.409493 0.388690 0.000123 965.430000 975.560000 968.889033 396.790085 1061.400000 1039.220000 1049.132533 442.631259 7973.170000 7985.220000 7981.978433 805.135702
820 0.349091 0.396495 0.370598 0.000073 0.471355 0.466783 0.469458 0.000156 0.367430 0.407038 0.385427 0.000054 0.348748 0.395529 0.369360 0.000164 0.349434 0.397461 0.371837 0.000167 0.455566 0.449787 0.453974 0.000314 0.487144 0.483779 0.484942 0.000302 0.364771 0.403668 0.382052 0.000122 0.370090 0.410409 0.388803 0.000123 967.010000 975.320000 969.083100 398.104576 1055.930000 1038.890000 1049.116367 449.438111 7977.060000 7985.790000 7981.800533 812.407521
821 0.349120 0.397149 0.370613 0.000073 0.470712 0.465908 0.469380 0.000156 0.367359 0.407463 0.385428 0.000054 0.349199 0.395690 0.369362 0.000162 0.349041 0.398608 0.371864 0.000170 0.455308 0.449038 0.453886 0.000314 0.486115 0.482777 0.484873 0.000304 0.365115 0.403692 0.382040 0.000121 0.369602 0.411234 0.388815 0.000126 967.490000 971.650000 968.989967 394.436592 1058.180000 1037.600000 1049.066900 451.929123 7974.330000 7990.750000 7981.943133 798.987117
822 0.348720 0.397531 0.370562 0.000072 0.470446 0.465831 0.469351 0.000154 0.366979 0.407776 0.385381 0.000054 0.349041 0.395700 0.369380 0.000161 0.348399 0.399362 0.371745 0.000171 0.455224 0.449037 0.453902 0.000313 0.485667 0.482626 0.484799 0.000300 0.364968 0.403701 0.382059 0.000121 0.368990 0.411852 0.388703 0.000127 965.080000 977.880000 969.050067 395.790134 1058.980000 1037.810000 1049.310733 459.110169 7975.940000 7984.310000 7981.639200 806.114462
823 0.349112 0.396981 0.370549 0.000072 0.470509 0.466609 0.469249 0.000157 0.367322 0.407425 0.385354 0.000054 0.348497 0.393622 0.369316 0.000162 0.349727 0.400339 0.371782 0.000172 0.454136 0.451676 0.453818 0.000319 0.486881 0.481542 0.484681 0.000303 0.364343 0.402330 0.381992 0.000121 0.370300 0.412519 0.388717 0.000128 966.950000 974.660000 969.304433 406.370967 1057.470000 1033.880000 1049.292067 462.601870 7975.580000 7991.460000 7981.403500 808.039693
824 0.348930 0.396745 0.370465 0.000073 0.470035 0.463956 0.469342 0.000157 0.367096 0.406827 0.385296 0.000054 0.348512 0.393201 0.369310 0.000162 0.349348 0.400290 0.371619 0.000172 0.454541 0.449194 0.454285 0.000316 0.485529 0.478719 0.484399 0.000310 0.364417 0.401600 0.382056 0.000120 0.369775 0.412054 0.388536 0.000128 966.090000 978.790000 969.253800 410.714299 1056.910000 1039.990000 1049.331933 462.299416 7977.000000 7981.220000 7981.414267 808.022627
825 0.348933 0.396863 0.370416 0.000072 0.467530 0.468727 0.469263 0.000156 0.366723 0.407643 0.385243 0.000054 0.347389 0.394607 0.369254 0.000160 0.350477 0.399120 0.371577 0.000173 0.451107 0.453515 0.454118 0.000317 0.483953 0.483940 0.484408 0.000308 0.362947 0.403443 0.381984 0.000120 0.370498 0.411843 0.388502 0.000129 966.190000 976.620000 969.457700 408.179619 1058.380000 1037.610000 1049.406467 468.627121 7975.430000 7985.770000 7981.135833 814.742225
826 0.348902 0.396896 0.370497 0.000074 0.470102 0.466572 0.469192 0.000156 0.367082 0.407347 0.385301 0.000055 0.347722 0.392976 0.369451 0.000161 0.350081 0.400816 0.371542 0.000175 0.455426 0.451715 0.454158 0.000312 0.484779 0.481428 0.484227 0.000316 0.363878 0.401787 0.382157 0.000120 0.370286 0.412908 0.388445 0.000131 967.150000 975.950000 969.563667 405.457370 1055.350000 1039.590000 1049.378700 469.313665 7977.500000 7984.460000 7981.057633 809.087111
827 0.349141 0.397469 0.370555 0.000073 0.471095 0.468986 0.469225 0.000158 0.367434 0.408197 0.385356 0.000055 0.349428 0.394521 0.369634 0.000158 0.348854 0.400417 0.371477 0.000174 0.455603 0.454198 0.454273 0.000314 0.486588 0.483774 0.484177 0.000317 0.365354 0.403473 0.382330 0.000118 0.369514 0.412920 0.388382 0.000131 968.050000 977.030000 969.871500 410.660708 1060.210000 1035.360000 1049.425667 474.037535 7971.740000 7987.610000 7980.702833 821.999314
828 0.348972 0.397091 0.370560 0.000073 0.471194 0.464472 0.469020 0.000159 0.367305 0.407198 0.385329 0.000055 0.348605 0.394657 0.369717 0.000160 0.349338 0.399525 0.371403 0.000174 0.457372 0.449369 0.454174 0.000316 0.485017 0.479574 0.483867 0.000325 0.364920 0.402864 0.382385 0.000120 0.369690 0.411532 0.388273 0.000131 967.210000 978.250000 969.928833 410.946430 1058.290000 1033.170000 1049.495267 470.180127 7974.500000 7988.580000 7980.575900 814.660490
829 0.349328 0.396842 0.370514 0.000072 0.470936 0.466777 0.468996 0.000162 0.367570 0.407332 0.385287 0.000054 0.349125 0.394272 0.369689 0.000156 0.349532 0.399413 0.371339 0.000174 0.456809 0.449677 0.454154 0.000314 0.485063 0.483876 0.483838 0.000335 0.365277 0.402583 0.382359 0.000116 0.369862 0.412082 0.388214 0.000131 967.780000 979.570000 970.086233 405.140366 1057.980000 1037.490000 1049.726867 461.889534 7974.240000 7982.940000 7980.186900 793.333134
830 0.349419 0.397285 0.370626 0.000072 0.470183 0.464862 0.468869 0.000163 0.367534 0.407422 0.385362 0.000054 0.349493 0.395294 0.369861 0.000158 0.349346 0.399276 0.371390 0.000171 0.453313 0.452128 0.454101 0.000313 0.487054 0.477596 0.483638 0.000340 0.365066 0.403819 0.382497 0.000118 0.370002 0.411024 0.388228 0.000128 966.370000 974.430000 970.181300 403.670036 1060.870000 1034.600000 1049.810133 452.984656 7972.760000 7990.970000 7980.008567 774.256241
831 0.349505 0.397057 0.370669 0.000072 0.468761 0.466871 0.468856 0.000163 0.367394 0.407529 0.385397 0.000054 0.349593 0.396445 0.369897 0.000158 0.349417 0.397668 0.371441 0.000170 0.450639 0.453115 0.454017 0.000312 0.486883 0.480628 0.483694 0.000343 0.364750 0.404945 0.382515 0.000118 0.370037 0.410112 0.388279 0.000127 964.020000 973.330000 970.182967 407.829360 1059.900000 1039.060000 1049.860000 453.115846 7976.080000 7987.610000 7979.957033 772.238205
832 0.349052 0.396899 0.370725 0.000071 0.467315 0.468812 0.468757 0.000166 0.366792 0.407686 0.385430 0.000054 0.348387 0.396164 0.369957 0.000159 0.349718 0.397634 0.371493 0.000170 0.450312 0.452503 0.453906 0.000316 0.484319 0.485122 0.483609 0.000345 0.363675 0.404615 0.382549 0.000119 0.369908 0.410757 0.388310 0.000127 961.850000 980.050000 970.262333 409.329570 1061.120000 1036.030000 1049.767067 459.177170 7977.030000 7983.920000 7979.970600 761.340862
833 0.349262 0.397423 0.370902 0.000072 0.469374 0.467326 0.468627 0.000166 0.367279 0.407908 0.385560 0.000055 0.348430 0.395812 0.370191 0.000160 0.350094 0.399034 0.371612 0.000171 0.453575 0.452407 0.453654 0.000323 0.485174 0.482246 0.483601 0.000342 0.364201 0.404301 0.382710 0.000120 0.370356 0.411516 0.388411 0.000128 964.410000 978.750000 970.459433 415.002201 1058.790000 1036.970000 1049.765333 452.565755 7976.800000 7984.280000 7979.775233 769.129618
834 0.349169 0.397753 0.370970 0.000073 0.470008 0.469166 0.468592 0.000168 0.367295 0.408465 0.385613 0.000055 0.350204 0.394549 0.370314 0.000160 0.348134 0.400958 0.371626 0.000175 0.452131 0.452854 0.453497 0.000326 0.487885 0.485479 0.483687 0.000341 0.365493 0.403295 0.382791 0.000121 0.369097 0.413636 0.388435 0.000130 966.710000 975.890000 970.701233 425.754789 1060.410000 1036.670000 1049.596400 457.125566 7972.880000 7987.440000 7979.702367 774.341842
835 0.349213 0.397144 0.370895 0.000072 0.468983 0.466381 0.468639 0.000164 0.367178 0.407530 0.385556 0.000055 0.348533 0.394092 0.370301 0.000161 0.349893 0.400197 0.371488 0.000175 0.454078 0.452649 0.453467 0.000330 0.483889 0.480113 0.483811 0.000329 0.364364 0.402876 0.382776 0.000121 0.369992 0.412184 0.388336 0.000130 965.910000 980.490000 970.881500 426.923442 1057.610000 1036.680000 1049.724933 448.459016 7976.480000 7982.830000 7979.393567 761.855560
836 0.349324 0.397241 0.370867 0.000073 0.469196 0.465112 0.468548 0.000167 0.367305 0.407421 0.385519 0.000055 0.348948 0.394910 0.370341 0.000161 0.349700 0.399572 0.371393 0.000176 0.452865 0.451223 0.453400 0.000335 0.485527 0.479002 0.483695 0.000331 0.364536 0.403357 0.382800 0.000122 0.370074 0.411486 0.388239 0.000130 965.410000 978.410000 970.829967 430.596615 1057.610000 1037.210000 1049.744467 451.788157 7976.980000 7984.380000 7979.425567 769.768614
837 0.349152 0.397587 0.370881 0.000073 0.469497 0.465797 0.468383 0.000169 0.367203 0.407819 0.385506 0.000055 0.348620 0.395822 0.370397 0.000162 0.349683 0.399353 0.371365 0.000176 0.453693 0.448923 0.453218 0.000340 0.485301 0.482671 0.483548 0.000342 0.364381 0.403787 0.382820 0.000123 0.370026 0.411851 0.388192 0.000129 965.820000 979.550000 970.718167 429.046154 1055.780000 1036.700000 1049.617867 454.545042 7978.400000 7983.750000 7979.663967 762.783551
838 0.348926 0.397084 0.370847 0.000074 0.472505 0.466725 0.468417 0.000173 0.367463 0.407530 0.385482 0.000056 0.348712 0.396108 0.370408 0.000166 0.349140 0.398060 0.371286 0.000172 0.453492 0.451953 0.453068 0.000349 0.491519 0.481498 0.483766 0.000340 0.364429 0.404485 0.382807 0.000125 0.370497 0.410575 0.388158 0.000127 967.270000 975.950000 970.591867 434.299802 1056.280000 1037.370000 1049.554667 457.744128 7976.450000 7986.680000 7979.853467 778.818184
839 0.349797 0.397435 0.370814 0.000073 0.470150 0.464018 0.468414 0.000169 0.367850 0.407422 0.385454 0.000055 0.349179 0.396337 0.370390 0.000167 0.350415 0.398533 0.371238 0.000169 0.455693 0.447265 0.453037 0.000344 0.484608 0.480771 0.483791 0.000336 0.365156 0.403976 0.382787 0.000124 0.370544 0.410869 0.388121 0.000124 968.010000 977.170000 970.618000 437.287721 1056.660000 1040.080000 1049.552800 452.472931 7975.330000 7982.750000 7979.829200 770.751111
840 0.349534 0.396836 0.370805 0.000073 0.471152 0.465782 0.468472 0.000171 0.367777 0.407178 0.385455 0.000054 0.347669 0.395162 0.370327 0.000166 0.351400 0.398510 0.371283 0.000166 0.454795 0.450761 0.453031 0.000345 0.487509 0.480804 0.483914 0.000335 0.363738 0.403501 0.382733 0.000123 0.371816 0.410854 0.388177 0.000122 966.660000 977.740000 970.493133 440.809274 1059.910000 1039.520000 1049.351700 447.974835 7973.430000 7982.740000 7980.155167 775.336393
841 0.349384 0.397217 0.370869 0.000073 0.471255 0.466967 0.468511 0.000171 0.367664 0.407679 0.385515 0.000055 0.347875 0.395760 0.370271 0.000166 0.350893 0.398674 0.371466 0.000167 0.457102 0.451121 0.453052 0.000343 0.485407 0.482813 0.483971 0.000336 0.364259 0.404064 0.382688 0.000124 0.371070 0.411295 0.388342 0.000122 968.360000 981.300000 970.789733 441.235424 1057.100000 1039.010000 1049.241600 445.678434 7974.540000 7979.690000 7979.968667 779.338964
842 0.348979 0.397362 0.370821 0.000074 0.473003 0.466052 0.468596 0.000171 0.367583 0.407665 0.385487 0.000055 0.348627 0.394979 0.370066 0.000167 0.349332 0.399744 0.371576 0.000170 0.457727 0.451677 0.453076 0.000349 0.488279 0.480428 0.484117 0.000336 0.364992 0.403484 0.382517 0.000124 0.370174 0.411847 0.388457 0.000124 967.160000 978.350000 971.143767 439.235625 1057.460000 1031.970000 1049.149667 436.745343 7975.380000 7989.680000 7979.706567 768.465358
843 0.349052 0.397167 0.370864 0.000074 0.470180 0.465941 0.468691 0.000168 0.367221 0.407483 0.385538 0.000055 0.349146 0.397116 0.369943 0.000169 0.348958 0.397218 0.371784 0.000170 0.455226 0.448974 0.453124 0.000347 0.485135 0.482907 0.484258 0.000330 0.365058 0.404894 0.382420 0.000126 0.369385 0.410071 0.388655 0.000124 969.190000 974.620000 971.559833 436.376727 1057.510000 1038.730000 1049.265533 434.616883 7973.300000 7986.650000 7979.174633 759.576582
844 0.349518 0.397015 0.370845 0.000073 0.472861 0.466071 0.468656 0.000169 0.368020 0.407373 0.385517 0.000055 0.348854 0.397105 0.369878 0.000166 0.350183 0.396925 0.371813 0.000169 0.455961 0.450243 0.453062 0.000350 0.489761 0.481898 0.484251 0.000331 0.364920 0.405076 0.382355 0.000123 0.371119 0.409671 0.388678 0.000124 966.670000 978.140000 971.817100 434.655256 1058.520000 1035.510000 1049.259600 432.442465 7974.810000 7986.350000 7978.923300 754.195591
845 0.349195 0.396732 0.370710 0.000073 0.470804 0.464016 0.468671 0.000167 0.367436 0.406824 0.385404 0.000054 0.348712 0.396170 0.369709 0.000166 0.349679 0.397294 0.371711 0.000169 0.456305 0.449729 0.452957 0.000350 0.485302 0.478303 0.484385 0.000327 0.364851 0.404204 0.382196 0.000123 0.370022 0.409445 0.388612 0.000124 967.180000 978.380000 972.003567 437.480276 1059.960000 1038.860000 1049.230300 430.675784 7972.860000 7982.760000 7978.766133 752.248163
846 0.349820 0.397159 0.370752 0.000072 0.471633 0.465839 0.468787 0.000167 0.368092 0.407461 0.385458 0.000053 0.348507 0.395646 0.369699 0.000162 0.351133 0.398673 0.371805 0.000172 0.457758 0.450587 0.453090 0.000352 0.485507 0.481092 0.484483 0.000329 0.364894 0.403887 0.382208 0.000120 0.371289 0.411036 0.388707 0.000126 971.090000 981.440000 972.043767 439.820232 1056.770000 1037.070000 1049.321567 430.906729 7972.140000 7981.490000 7978.634667 761.649779
847 0.349525 0.397363 0.370828 0.000072 0.471209 0.465755 0.468855 0.000166 0.367777 0.407622 0.385532 0.000054 0.349086 0.394206 0.369766 0.000164 0.349963 0.400519 0.371889 0.000171 0.456649 0.452872 0.453093 0.000347 0.485768 0.478637 0.484618 0.000321 0.365221 0.403006 0.382265 0.000121 0.370334 0.412237 0.388798 0.000126 967.430000 979.230000 972.245800 438.486921 1055.450000 1035.040000 1049.115167 422.467467 7977.120000 7985.730000 7978.639033 747.338588
848 0.349752 0.397602 0.370886 0.000073 0.470792 0.464669 0.468877 0.000166 0.367908 0.407662 0.385585 0.000054 0.348393 0.395189 0.369810 0.000164 0.351111 0.400014 0.371961 0.000171 0.456089 0.451633 0.453294 0.000343 0.485495 0.477704 0.484461 0.000324 0.364548 0.403656 0.382333 0.000122 0.371269 0.411667 0.388836 0.000126 971.970000 975.700000 972.520200 435.480963 1057.650000 1039.290000 1049.145433 415.968256 7970.380000 7985.010000 7978.334367 743.982936
849 0.349625 0.397439 0.370846 0.000072 0.470039 0.464391 0.468874 0.000166 0.367687 0.407482 0.385550 0.000054 0.347902 0.398034 0.369834 0.000164 0.351348 0.396844 0.371858 0.000171 0.453939 0.450165 0.453296 0.000339 0.486139 0.478618 0.484452 0.000323 0.363807 0.405854 0.382353 0.000122 0.371567 0.409110 0.388747 0.000126 968.340000 976.000000 972.695433 439.092722 1054.200000 1035.140000 1048.842600 410.550122 7977.460000 7988.860000 7978.461967 745.185351
850 0.349708 0.397175 0.370926 0.000072 0.471194 0.465359 0.468933 0.000165 0.367931 0.407403 0.385627 0.000054 0.349342 0.396918 0.369909 0.000164 0.350074 0.397432 0.371944 0.000169 0.457086 0.451655 0.453460 0.000338 0.485301 0.479064 0.484406 0.000319 0.365503 0.405129 0.382442 0.000122 0.370358 0.409677 0.388813 0.000124 968.750000 978.880000 972.914567 442.693909 1056.250000 1035.740000 1048.677833 414.937941 7975.000000 7985.380000 7978.407600 747.063354
851 0.349334 0.397449 0.370973 0.000073 0.469699 0.464082 0.469023 0.000162 0.367389 0.407444 0.385680 0.000054 0.347946 0.396619 0.369994 0.000167 0.350722 0.398280 0.371952 0.000170 0.454511 0.449235 0.453648 0.000333 0.484887 0.478929 0.484398 0.000321 0.363931 0.404511 0.382542 0.000124 0.370847 0.410377 0.388819 0.000126 969.910000 979.390000 973.082500 437.885688 1056.840000 1040.260000 1048.603567 421.089116 7973.250000 7980.350000 7978.313933 756.700025
852 0.349224 0.397195 0.371011 0.000072 0.468327 0.465278 0.468882 0.000168 0.367090 0.407408 0.385691 0.000054 0.347537 0.396742 0.369944 0.000168 0.350912 0.397649 0.372077 0.000168 0.455150 0.451941 0.453596 0.000336 0.481503 0.478615 0.484167 0.000329 0.363679 0.405021 0.382492 0.000125 0.370501 0.409794 0.388891 0.000125 968.460000 977.800000 973.263533 430.964993 1056.100000 1039.240000 1048.180633 421.259150 7975.440000 7982.960000 7978.555833 756.164866
853 0.350062 0.397213 0.370988 0.000072 0.470298 0.467522 0.469036 0.000166 0.368097 0.407759 0.385695 0.000054 0.350558 0.395378 0.369818 0.000167 0.349566 0.399048 0.372158 0.000168 0.456846 0.453117 0.453897 0.000328 0.483751 0.481927 0.484175 0.000329 0.366501 0.404039 0.382430 0.000125 0.369694 0.411480 0.388961 0.000125 970.630000 979.410000 973.450667 428.749944 1055.970000 1035.750000 1047.948067 412.887648 7973.400000 7984.840000 7978.601267 750.171389
854 0.349750 0.396639 0.371028 0.000071 0.469288 0.465278 0.468982 0.000163 0.367681 0.406935 0.385721 0.000054 0.348708 0.393618 0.369764 0.000165 0.350793 0.399660 0.372293 0.000167 0.453267 0.451731 0.453888 0.000323 0.485308 0.478826 0.484077 0.000328 0.364392 0.402335 0.382382 0.000123 0.370970 0.411534 0.389060 0.000124 972.590000 981.680000 973.917767 418.845609 1055.560000 1038.540000 1047.347467 405.180044 7971.850000 7979.780000 7978.734767 748.709099
855 0.350029 0.397254 0.370970 0.000071 0.472304 0.466903 0.468974 0.000165 0.368370 0.407701 0.385671 0.000054 0.350066 0.396309 0.369572 0.000163 0.349992 0.398198 0.372368 0.000168 0.458308 0.451986 0.453866 0.000321 0.486300 0.481821 0.484082 0.000339 0.366302 0.404661 0.382216 0.000121 0.370438 0.410742 0.389125 0.000125 971.340000 978.980000 973.837733 407.023230 1055.230000 1038.790000 1047.335167 397.044192 7973.430000 7982.230000 7978.827100 731.181888
856 0.349897 0.397133 0.371014 0.000072 0.470372 0.462805 0.468752 0.000167 0.367968 0.406983 0.385675 0.000054 0.349976 0.395757 0.369535 0.000164 0.349818 0.398508 0.372494 0.000168 0.454372 0.450861 0.453702 0.000320 0.486372 0.474748 0.483802 0.000344 0.365636 0.404023 0.382160 0.000122 0.370301 0.409944 0.389190 0.000125 970.780000 980.370000 974.129967 401.656623 1056.690000 1036.010000 1047.345367 384.760582 7972.530000 7983.620000 7978.524667 706.690597
857 0.350069 0.397071 0.370923 0.000070 0.469443 0.467238 0.468704 0.000167 0.367975 0.407596 0.385590 0.000053 0.349320 0.394720 0.369456 0.000160 0.350817 0.399423 0.372390 0.000168 0.455575 0.450839 0.453495 0.000323 0.483312 0.483637 0.483913 0.000335 0.365258 0.403138 0.382062 0.000119 0.370692 0.412055 0.389118 0.000125 971.190000 982.480000 974.267267 399.637009 1054.240000 1034.220000 1047.365500 379.175765 7974.570000 7983.300000 7978.367233 696.584646
[truncated: 66,640 more chars]
