# Supplementary material for: A linear reciprocal relationship between robustness and plasticity in homeostatic biological networks
Source: PLoS One. 2023 Jan 26;18(1):e0277181. doi: 10.1371/journal.pone.0277181 (PMC9879506; doi:10.1371/journal.pone.0277181)
Supplement: S2 Data — (ZIP) [file pone.0277181.s002.zip › data/Fig2CD/fitness_35_avg.data]

0 0.418837 0.488518 0.462369 0.000146 0.464298 0.461462 0.462181 0.000077 0.448387 0.470931 0.462247 0.000048 0.418674 0.484396 0.459311 0.000286 0.419001 0.492640 0.465426 0.000300 0.457581 0.453781 0.455814 0.000148 0.471014 0.469142 0.468548 0.000159 0.443964 0.464496 0.457038 0.000093 0.452809 0.477366 0.467455 0.000100 987.400000 1006.990000 1000.096533 882.086399 1014.880000 992.400000 1000.158833 888.816860 7997.720000 8000.610000 7999.744633 1562.653871
1 0.413514 0.487354 0.456944 0.000199 0.464370 0.461672 0.462367 0.000077 0.446571 0.470661 0.460469 0.000054 0.415212 0.483982 0.454003 0.000389 0.411816 0.490727 0.459885 0.000407 0.457643 0.455793 0.456012 0.000146 0.471098 0.467552 0.468723 0.000157 0.442792 0.465659 0.455309 0.000103 0.450350 0.475663 0.465630 0.000111 1003.480000 1013.410000 1008.485133 881.679551 1031.020000 1002.420000 1012.934067 891.272391 7965.500000 7984.170000 7978.580800 1556.331238
2 0.409734 0.485203 0.449517 0.000247 0.464771 0.461430 0.462634 0.000075 0.445508 0.469750 0.458043 0.000058 0.408821 0.482185 0.446823 0.000496 0.410647 0.488220 0.452212 0.000534 0.457499 0.455601 0.456311 0.000143 0.472042 0.467258 0.468957 0.000154 0.440462 0.464906 0.452990 0.000112 0.450554 0.474595 0.463096 0.000122 1001.230000 1013.870000 1006.310167 891.964209 1031.090000 1005.910000 1016.581900 891.731070 7967.680000 7980.220000 7977.107933 1558.982704
3 0.405762 0.482220 0.441407 0.000243 0.464745 0.461067 0.462999 0.000071 0.444101 0.468470 0.455442 0.000056 0.408648 0.478375 0.439275 0.000524 0.402875 0.486066 0.443539 0.000604 0.456837 0.455455 0.456624 0.000137 0.472653 0.466678 0.469374 0.000142 0.439971 0.463477 0.450552 0.000111 0.448230 0.473464 0.460332 0.000124 1000.200000 1012.640000 1004.206767 886.732352 1032.470000 1007.300000 1020.413167 849.809660 7967.330000 7980.060000 7975.380067 1544.981375
4 0.401262 0.478152 0.434737 0.000204 0.466249 0.459261 0.463352 0.000065 0.443504 0.465873 0.453337 0.000049 0.401915 0.475342 0.433184 0.000500 0.400610 0.480962 0.436290 0.000576 0.460356 0.452171 0.456985 0.000128 0.472143 0.466351 0.469719 0.000132 0.439901 0.460281 0.448655 0.000104 0.447106 0.471465 0.458019 0.000117 1000.750000 1010.740000 1002.882233 823.958288 1032.370000 1009.080000 1023.759233 791.335645 7966.880000 7980.180000 7973.358533 1475.885720
5 0.398750 0.471966 0.429930 0.000166 0.465540 0.462457 0.463498 0.000061 0.442163 0.465785 0.451749 0.000043 0.401137 0.470342 0.428994 0.000472 0.396363 0.473591 0.430867 0.000525 0.458471 0.455704 0.457062 0.000120 0.472609 0.469210 0.469934 0.000123 0.438404 0.460827 0.447238 0.000097 0.445923 0.470744 0.456261 0.000106 1001.070000 1009.590000 1001.884133 750.530858 1033.270000 1011.790000 1026.201367 721.699352 7965.660000 7978.620000 7971.914500 1370.575805
6 0.395762 0.466058 0.426294 0.000144 0.466050 0.463092 0.463749 0.000058 0.441449 0.464130 0.450640 0.000038 0.398981 0.464175 0.425865 0.000454 0.392542 0.467940 0.426723 0.000487 0.460428 0.456884 0.457189 0.000114 0.471672 0.469301 0.470310 0.000117 0.438921 0.459436 0.446225 0.000092 0.443976 0.468825 0.455055 0.000100 1000.660000 1001.410000 1001.685200 666.998768 1033.740000 1014.990000 1027.972867 645.639020 7965.600000 7983.600000 7970.341933 1223.223279
7 0.392678 0.459888 0.423389 0.000136 0.466112 0.461362 0.463934 0.000053 0.440410 0.460846 0.449743 0.000036 0.393106 0.456922 0.423298 0.000439 0.392250 0.462854 0.423479 0.000475 0.459079 0.454314 0.457336 0.000109 0.473144 0.468410 0.470531 0.000107 0.435989 0.455227 0.445423 0.000088 0.444831 0.466465 0.454063 0.000095 999.930000 1003.190000 1001.530633 613.366459 1035.040000 1021.630000 1029.179867 588.836495 7965.030000 7975.180000 7969.289500 1126.908033
8 0.389454 0.456010 0.420796 0.000134 0.466304 0.461459 0.464151 0.000051 0.439406 0.459552 0.448977 0.000035 0.390565 0.457024 0.420945 0.000441 0.388343 0.454997 0.420647 0.000462 0.459738 0.455844 0.457569 0.000104 0.472870 0.467073 0.470733 0.000103 0.435527 0.456257 0.444750 0.000087 0.443285 0.462847 0.453203 0.000093 999.490000 1003.370000 1001.235600 568.873450 1037.630000 1022.200000 1030.279433 540.334722 7962.880000 7974.430000 7968.484967 1047.930604
9 0.387881 0.454379 0.418367 0.000135 0.466680 0.463451 0.464344 0.000049 0.439100 0.460276 0.448252 0.000034 0.388389 0.454066 0.418581 0.000436 0.387373 0.454692 0.418154 0.000463 0.459338 0.457061 0.457727 0.000100 0.474022 0.469842 0.470960 0.000100 0.434506 0.456013 0.444026 0.000086 0.443695 0.464540 0.452478 0.000091 1001.810000 1004.770000 1001.121933 528.210562 1037.480000 1023.980000 1031.112000 499.091085 7960.710000 7971.250000 7967.766067 975.704023
10 0.385215 0.451422 0.415709 0.000137 0.465334 0.461837 0.464509 0.000047 0.437292 0.458192 0.447429 0.000034 0.383885 0.447163 0.416148 0.000436 0.386545 0.455681 0.415271 0.000457 0.457608 0.456769 0.457802 0.000097 0.473060 0.466905 0.471216 0.000095 0.431805 0.453407 0.443223 0.000086 0.442780 0.462976 0.451635 0.000088 998.870000 1001.400000 1000.711700 491.324414 1039.160000 1023.910000 1032.049200 478.018120 7961.970000 7974.690000 7967.239100 931.732536
11 0.382424 0.447539 0.413298 0.000139 0.465565 0.463593 0.464626 0.000046 0.436465 0.457974 0.446661 0.000034 0.383253 0.448183 0.413826 0.000434 0.381595 0.446894 0.412769 0.000452 0.458423 0.457477 0.457931 0.000094 0.472706 0.469708 0.471322 0.000093 0.432114 0.454224 0.442495 0.000084 0.440817 0.461723 0.450828 0.000087 997.130000 1002.130000 1000.762233 462.596801 1040.460000 1024.570000 1032.814833 460.711849 7962.410000 7973.300000 7966.422933 889.345242
12 0.380429 0.447061 0.410882 0.000141 0.466317 0.463675 0.464761 0.000046 0.436256 0.457860 0.445903 0.000034 0.383078 0.445961 0.411531 0.000429 0.377781 0.448162 0.410233 0.000445 0.458953 0.457703 0.457928 0.000094 0.473681 0.469647 0.471594 0.000091 0.432397 0.453594 0.441689 0.000083 0.440116 0.462127 0.450117 0.000085 996.940000 1000.370000 1000.526267 438.172673 1037.740000 1028.430000 1033.595800 441.523544 7965.320000 7971.200000 7965.877933 845.063866
13 0.377757 0.445195 0.408520 0.000142 0.465308 0.463626 0.464878 0.000045 0.434665 0.457175 0.445153 0.000034 0.377653 0.442934 0.409292 0.000426 0.377861 0.447456 0.407749 0.000435 0.457693 0.455551 0.458044 0.000091 0.472922 0.471701 0.471712 0.000090 0.429679 0.451135 0.440981 0.000081 0.439651 0.463215 0.449325 0.000084 1001.610000 1007.410000 1000.518267 429.992175 1038.370000 1023.840000 1034.334733 421.830689 7960.020000 7968.750000 7965.147000 829.082881
14 0.375560 0.442516 0.406230 0.000142 0.465765 0.464032 0.464985 0.000044 0.434193 0.456501 0.444421 0.000033 0.377762 0.441960 0.406917 0.000416 0.373359 0.443071 0.405543 0.000427 0.459196 0.457940 0.458087 0.000091 0.472333 0.470124 0.471883 0.000088 0.430694 0.452347 0.440177 0.000080 0.437692 0.460656 0.448664 0.000081 999.280000 1000.710000 1000.304867 411.491737 1040.080000 1028.470000 1034.764967 402.535330 7960.640000 7970.820000 7964.930167 812.453787
15 0.372702 0.441096 0.404075 0.000142 0.465022 0.463828 0.465012 0.000044 0.432710 0.455871 0.443684 0.000033 0.374351 0.437708 0.404873 0.000400 0.371053 0.444483 0.403276 0.000415 0.458224 0.457524 0.458009 0.000090 0.471820 0.470132 0.472015 0.000089 0.428868 0.450588 0.439412 0.000076 0.436552 0.461155 0.447957 0.000080 998.120000 999.890000 1000.258967 410.097802 1040.200000 1026.990000 1035.623133 390.098525 7961.680000 7973.120000 7964.117900 795.561548
16 0.372112 0.438517 0.401898 0.000139 0.465819 0.463819 0.465077 0.000044 0.433021 0.454963 0.442964 0.000033 0.372523 0.439190 0.402894 0.000393 0.371702 0.437844 0.400902 0.000410 0.458797 0.456761 0.458098 0.000089 0.472840 0.470878 0.472057 0.000087 0.428601 0.450611 0.438776 0.000076 0.437442 0.459316 0.447153 0.000079 994.850000 1003.710000 999.820400 414.042483 1040.690000 1032.570000 1035.916800 375.300433 7964.460000 7963.720000 7964.262800 799.165322
17 0.369724 0.436931 0.399911 0.000140 0.466951 0.464036 0.465131 0.000043 0.432922 0.454549 0.442304 0.000033 0.372208 0.436578 0.400750 0.000391 0.367240 0.437285 0.399073 0.000409 0.461003 0.456926 0.458154 0.000088 0.472899 0.471146 0.472109 0.000085 0.429925 0.449804 0.438062 0.000076 0.435919 0.459294 0.446546 0.000079 999.450000 1002.100000 999.419867 400.839254 1042.050000 1029.840000 1036.316033 364.631273 7958.500000 7968.060000 7964.264100 769.487090
18 0.367745 0.435133 0.398029 0.000140 0.466328 0.463474 0.465188 0.000043 0.431824 0.453554 0.441683 0.000033 0.369137 0.435003 0.398913 0.000385 0.366353 0.435262 0.397145 0.000409 0.458741 0.457095 0.458194 0.000088 0.473916 0.469852 0.472183 0.000086 0.427379 0.449363 0.437446 0.000075 0.436269 0.457746 0.445920 0.000080 994.710000 1001.920000 998.822767 398.858840 1042.720000 1032.860000 1036.858367 363.846829 7962.570000 7965.220000 7964.318867 756.796067
19 0.365445 0.434550 0.396079 0.000142 0.466553 0.464043 0.465219 0.000043 0.431165 0.453721 0.441020 0.000033 0.367879 0.434414 0.397018 0.000382 0.363011 0.434685 0.395140 0.000401 0.460442 0.457853 0.458192 0.000088 0.472665 0.470234 0.472246 0.000085 0.428045 0.449649 0.436781 0.000076 0.434286 0.457791 0.445259 0.000079 997.000000 1006.420000 998.277567 400.101770 1042.660000 1029.860000 1037.531567 362.002531 7960.340000 7963.720000 7964.190867 734.903228
20 0.364086 0.430363 0.394239 0.000142 0.465720 0.465086 0.465206 0.000042 0.430148 0.452933 0.440367 0.000033 0.366503 0.430153 0.395292 0.000374 0.361669 0.430573 0.393186 0.000398 0.458306 0.459791 0.458203 0.000086 0.473134 0.470381 0.472209 0.000084 0.426175 0.449418 0.436184 0.000075 0.434121 0.456448 0.444551 0.000079 997.830000 1000.120000 997.912167 403.549764 1043.810000 1031.110000 1038.239300 373.970851 7958.360000 7968.770000 7963.848533 742.184666
21 0.362216 0.429642 0.392339 0.000143 0.465964 0.464698 0.465253 0.000042 0.429653 0.452428 0.439733 0.000033 0.361773 0.431997 0.393383 0.000376 0.362660 0.427287 0.391294 0.000401 0.458499 0.456426 0.458206 0.000087 0.473429 0.472970 0.472299 0.000083 0.424645 0.447876 0.435518 0.000075 0.434660 0.456981 0.443947 0.000079 994.040000 999.440000 997.476833 412.593867 1045.720000 1029.770000 1039.060433 375.360708 7960.240000 7970.790000 7963.462733 748.589022
22 0.360022 0.428037 0.390493 0.000142 0.466967 0.464785 0.465319 0.000041 0.429536 0.451923 0.439130 0.000033 0.361673 0.428051 0.391558 0.000373 0.358370 0.428024 0.389428 0.000394 0.460045 0.457711 0.458345 0.000084 0.473889 0.471859 0.472292 0.000082 0.425615 0.447330 0.434970 0.000074 0.433457 0.456516 0.443290 0.000079 991.410000 999.790000 997.414800 407.872349 1045.560000 1031.180000 1039.755733 371.761441 7963.030000 7969.030000 7962.829467 724.908069
23 0.358182 0.426538 0.388579 0.000141 0.466258 0.464181 0.465428 0.000041 0.428432 0.451006 0.438531 0.000032 0.358824 0.427179 0.389723 0.000371 0.357541 0.425897 0.387435 0.000375 0.460044 0.456698 0.458413 0.000084 0.472472 0.471665 0.472443 0.000082 0.424617 0.446366 0.434371 0.000072 0.432247 0.455646 0.442690 0.000077 993.540000 994.030000 997.286800 396.808795 1049.900000 1032.830000 1040.783833 374.061239 7956.560000 7973.140000 7961.929367 708.459351
24 0.356369 0.424675 0.386871 0.000144 0.466175 0.463847 0.465364 0.000041 0.427743 0.450137 0.437892 0.000033 0.356747 0.428924 0.387832 0.000377 0.355992 0.420426 0.385911 0.000370 0.459664 0.456495 0.458461 0.000084 0.472685 0.471198 0.472268 0.000083 0.423643 0.446845 0.433741 0.000074 0.431843 0.453428 0.442043 0.000076 991.150000 998.240000 996.970367 393.026330 1047.310000 1038.810000 1041.839967 374.361145 7961.540000 7962.950000 7961.189667 693.302279
25 0.354827 0.422410 0.385016 0.000144 0.467254 0.464468 0.465354 0.000041 0.427905 0.449748 0.437235 0.000033 0.354931 0.420768 0.385830 0.000372 0.354723 0.424051 0.384201 0.000367 0.460156 0.458284 0.458436 0.000084 0.474353 0.470652 0.472271 0.000083 0.423327 0.445154 0.433024 0.000075 0.432482 0.454342 0.441447 0.000076 995.360000 1000.430000 996.717433 388.344041 1048.340000 1034.200000 1042.911633 363.480381 7956.300000 7965.370000 7960.370933 655.314193
26 0.352741 0.421641 0.383357 0.000147 0.464976 0.464005 0.465398 0.000041 0.425694 0.449178 0.436684 0.000033 0.352422 0.418340 0.384144 0.000372 0.353060 0.424941 0.382570 0.000363 0.459480 0.455203 0.458537 0.000084 0.470472 0.472807 0.472260 0.000083 0.422010 0.442301 0.432499 0.000075 0.429378 0.456054 0.440868 0.000076 993.240000 996.830000 996.296900 381.323484 1047.840000 1034.940000 1043.833367 354.627687 7958.920000 7968.230000 7959.869733 630.636991
27 0.351666 0.420433 0.381630 0.000146 0.466891 0.464929 0.465454 0.000040 0.426562 0.449355 0.436116 0.000032 0.351984 0.418367 0.382293 0.000366 0.351348 0.422499 0.380967 0.000354 0.459171 0.459223 0.458586 0.000083 0.474611 0.470634 0.472323 0.000082 0.421655 0.444924 0.431883 0.000073 0.431469 0.453787 0.440348 0.000074 990.680000 996.230000 995.911333 374.958130 1050.610000 1036.360000 1044.633300 349.610666 7958.710000 7967.410000 7959.455367 608.429597
28 0.350026 0.418882 0.380029 0.000148 0.466221 0.463909 0.465574 0.000040 0.425552 0.448149 0.435633 0.000033 0.349516 0.417251 0.380632 0.000356 0.350535 0.420513 0.379427 0.000349 0.458905 0.458591 0.458692 0.000081 0.473536 0.469226 0.472456 0.000082 0.420619 0.444122 0.431371 0.000072 0.430486 0.452176 0.439896 0.000073 991.510000 999.490000 995.581733 372.153092 1049.510000 1035.830000 1045.193733 342.597970 7958.980000 7964.680000 7959.224533 597.556298
29 0.348465 0.416564 0.378379 0.000146 0.466702 0.465185 0.465537 0.000040 0.425319 0.448167 0.435032 0.000033 0.349312 0.416622 0.378780 0.000348 0.347617 0.416506 0.377978 0.000340 0.458586 0.458116 0.458685 0.000081 0.474818 0.472253 0.472389 0.000081 0.420340 0.443593 0.430718 0.000070 0.430298 0.452742 0.439345 0.000072 992.790000 1000.880000 995.088300 367.116903 1051.630000 1036.350000 1045.947267 335.672113 7955.580000 7962.770000 7958.964433 598.219605
30 0.346820 0.414614 0.376807 0.000144 0.467713 0.462974 0.465630 0.000040 0.425401 0.446048 0.434542 0.000032 0.347466 0.413886 0.377023 0.000343 0.346175 0.415343 0.376590 0.000342 0.460098 0.455644 0.458774 0.000080 0.475329 0.470303 0.472485 0.000082 0.420677 0.441029 0.430161 0.000069 0.430125 0.451067 0.438922 0.000072 990.080000 997.280000 994.687667 352.715385 1048.850000 1040.090000 1046.338233 327.081241 7961.070000 7962.630000 7958.974100 589.784376
31 0.345565 0.413177 0.375211 0.000146 0.466393 0.464470 0.465718 0.000040 0.424103 0.446518 0.434040 0.000032 0.344770 0.412591 0.375196 0.000340 0.346360 0.413763 0.375226 0.000340 0.460069 0.456824 0.458879 0.000079 0.472716 0.472116 0.472556 0.000082 0.419714 0.441343 0.429590 0.000069 0.428491 0.451692 0.438491 0.000073 989.020000 1000.320000 994.183800 340.853981 1051.180000 1039.200000 1046.889133 309.582693 7959.800000 7960.480000 7958.927067 582.408026
32 0.343953 0.412588 0.373712 0.000143 0.467260 0.464539 0.465762 0.000041 0.424102 0.446356 0.433544 0.000032 0.344574 0.409098 0.373731 0.000335 0.343333 0.416078 0.373692 0.000335 0.460626 0.457413 0.458991 0.000078 0.473894 0.471664 0.472533 0.000085 0.420007 0.440502 0.429150 0.000068 0.428197 0.452209 0.437939 0.000072 989.180000 999.150000 993.692100 333.552225 1051.900000 1044.380000 1047.282433 303.582953 7958.920000 7956.470000 7959.025467 575.536440
33 0.342415 0.411344 0.372338 0.000145 0.467618 0.466482 0.465761 0.000041 0.423797 0.447184 0.433063 0.000032 0.344189 0.412526 0.372442 0.000331 0.340641 0.410163 0.372233 0.000343 0.460779 0.459059 0.459009 0.000080 0.474457 0.473906 0.472512 0.000084 0.419972 0.442772 0.428711 0.000069 0.427622 0.451596 0.437414 0.000073 990.970000 997.660000 993.329200 325.345472 1050.950000 1040.630000 1047.511433 301.091552 7958.080000 7961.710000 7959.159367 580.962698
34 0.341204 0.409923 0.370902 0.000144 0.467050 0.464152 0.465946 0.000041 0.423004 0.445172 0.432681 0.000033 0.343723 0.411890 0.371180 0.000333 0.338685 0.407955 0.370624 0.000343 0.460961 0.455839 0.459179 0.000080 0.473139 0.472465 0.472714 0.000084 0.419928 0.440457 0.428379 0.000069 0.426080 0.449887 0.436982 0.000074 990.750000 997.890000 992.706200 320.091750 1051.800000 1043.900000 1047.877067 295.317927 7957.450000 7958.210000 7959.416733 581.381785
35 0.339845 0.407773 0.369613 0.000145 0.466910 0.465024 0.465926 0.000041 0.422437 0.444986 0.432216 0.000033 0.341789 0.409245 0.369906 0.000328 0.337901 0.406302 0.369321 0.000346 0.459191 0.458088 0.459169 0.000080 0.474629 0.471959 0.472683 0.000084 0.418100 0.440993 0.427927 0.000070 0.426774 0.448979 0.436506 0.000073 987.440000 999.810000 992.166200 324.791888 1052.300000 1041.490000 1048.251633 295.404941 7960.260000 7958.700000 7959.582167 590.119605
36 0.337964 0.406901 0.368131 0.000145 0.466850 0.463668 0.465981 0.000041 0.421740 0.443800 0.431734 0.000032 0.340121 0.405777 0.368629 0.000323 0.335807 0.408024 0.367633 0.000349 0.459760 0.457130 0.459205 0.000080 0.473939 0.470207 0.472758 0.000084 0.417887 0.439156 0.427503 0.000070 0.425593 0.448443 0.435964 0.000074 987.550000 997.450000 991.621867 331.796490 1051.530000 1043.690000 1048.773567 292.209824 7960.920000 7958.860000 7959.604567 590.778732
37 0.336609 0.405540 0.366904 0.000145 0.466170 0.465997 0.466008 0.000041 0.420824 0.444837 0.431322 0.000033 0.337913 0.405235 0.367459 0.000327 0.335305 0.405846 0.366350 0.000349 0.458953 0.460289 0.459232 0.000080 0.473387 0.471705 0.472785 0.000083 0.416589 0.441020 0.427111 0.000070 0.425058 0.448654 0.435533 0.000074 988.270000 997.640000 991.298500 331.391428 1055.640000 1043.760000 1049.215133 291.199863 7956.090000 7958.600000 7959.486367 586.669754
38 0.336033 0.403762 0.365553 0.000144 0.465872 0.463999 0.465973 0.000041 0.420428 0.442916 0.430826 0.000033 0.337444 0.404594 0.366459 0.000329 0.334620 0.402929 0.364648 0.000348 0.458978 0.457587 0.459178 0.000080 0.472765 0.470411 0.472769 0.000083 0.416441 0.439039 0.426726 0.000070 0.424414 0.446793 0.434926 0.000074 986.480000 992.260000 991.012833 335.386394 1055.170000 1043.550000 1049.663367 285.548200 7958.350000 7964.190000 7959.323800 577.863990
39 0.334329 0.402403 0.364072 0.000146 0.466969 0.463816 0.466027 0.000041 0.420545 0.442321 0.430343 0.000033 0.336223 0.402563 0.364949 0.000337 0.332434 0.402242 0.363194 0.000344 0.459557 0.457466 0.459104 0.000081 0.474381 0.470165 0.472950 0.000083 0.416390 0.438250 0.426150 0.000071 0.424700 0.446392 0.434536 0.000073 987.620000 996.620000 990.362400 331.219592 1055.390000 1044.690000 1050.140067 284.061836 7956.990000 7958.690000 7959.497533 574.756213
40 0.332710 0.401195 0.362739 0.000147 0.466928 0.465413 0.465985 0.000041 0.419952 0.442936 0.429849 0.000033 0.332697 0.399655 0.363576 0.000333 0.332723 0.402734 0.361902 0.000344 0.459628 0.457088 0.459025 0.000081 0.474229 0.473737 0.472945 0.000083 0.415202 0.436987 0.425618 0.000071 0.424702 0.448886 0.434080 0.000074 987.960000 992.160000 989.889967 329.920749 1054.230000 1045.690000 1050.684233 281.109509 7957.810000 7962.150000 7959.425800 559.119029
41 0.332119 0.400802 0.361496 0.000146 0.467431 0.464827 0.465979 0.000041 0.420071 0.442418 0.429410 0.000033 0.332490 0.401429 0.362491 0.000333 0.331747 0.400175 0.360502 0.000342 0.461352 0.457943 0.458934 0.000082 0.473509 0.471710 0.473023 0.000082 0.416250 0.438163 0.425179 0.000071 0.423893 0.446673 0.433641 0.000074 989.090000 991.160000 989.542100 328.284070 1057.000000 1046.110000 1051.266200 276.372517 7953.910000 7962.730000 7959.191700 545.693569
42 0.330672 0.398916 0.360128 0.000145 0.466564 0.463909 0.466018 0.000041 0.419002 0.441162 0.428956 0.000033 0.330900 0.395383 0.360942 0.000327 0.330444 0.402448 0.359314 0.000341 0.458988 0.457128 0.459007 0.000083 0.474141 0.470691 0.473028 0.000082 0.414157 0.435517 0.424685 0.000071 0.423847 0.446806 0.433228 0.000073 988.550000 993.540000 989.312633 315.770369 1058.510000 1047.060000 1051.896567 277.329840 7952.940000 7959.400000 7958.790800 524.406212
43 0.329022 0.397496 0.358833 0.000145 0.467858 0.465271 0.466017 0.000041 0.419265 0.441550 0.428502 0.000033 0.330416 0.396388 0.359624 0.000327 0.327628 0.398604 0.358041 0.000335 0.460509 0.457705 0.458963 0.000082 0.475207 0.472837 0.473071 0.000082 0.414976 0.436244 0.424195 0.000069 0.423554 0.446855 0.432810 0.000071 987.440000 993.200000 988.977467 304.003049 1056.560000 1047.570000 1052.646600 280.881146 7956.000000 7959.230000 7958.375933 508.095881
44 0.328038 0.396638 0.357542 0.000146 0.466543 0.464825 0.466002 0.000041 0.418066 0.440960 0.428041 0.000033 0.328907 0.396830 0.358177 0.000329 0.327169 0.396446 0.356907 0.000332 0.458336 0.457590 0.458982 0.000081 0.474750 0.472061 0.473021 0.000083 0.413036 0.436324 0.423700 0.000070 0.423096 0.445596 0.432381 0.000071 986.790000 989.980000 988.835333 298.374028 1058.030000 1045.730000 1053.217367 284.204800 7955.180000 7964.290000 7957.947300 506.788855
45 0.326196 0.395907 0.356362 0.000148 0.467340 0.465431 0.465994 0.000041 0.417940 0.441098 0.427623 0.000033 0.327001 0.397954 0.356980 0.000326 0.325391 0.393861 0.355744 0.000334 0.460644 0.459060 0.458903 0.000081 0.474036 0.471803 0.473084 0.000083 0.413869 0.437673 0.423230 0.000068 0.422010 0.444523 0.432015 0.000071 987.060000 991.170000 988.493100 300.585267 1054.880000 1044.660000 1053.799900 282.527031 7958.060000 7964.170000 7957.707000 502.166936
46 0.324926 0.393941 0.355089 0.000150 0.467646 0.465023 0.466010 0.000041 0.417694 0.440144 0.427188 0.000033 0.327185 0.394848 0.355753 0.000326 0.322668 0.393034 0.354425 0.000337 0.460000 0.458352 0.458859 0.000082 0.475293 0.471694 0.473162 0.000083 0.413515 0.436126 0.422772 0.000068 0.421874 0.444163 0.431604 0.000071 986.350000 994.310000 988.232000 302.856105 1057.430000 1048.230000 1054.190000 278.272339 7956.220000 7957.460000 7957.578000 495.712989
47 0.323659 0.394122 0.353642 0.000150 0.466451 0.463032 0.465974 0.000041 0.416474 0.438914 0.426658 0.000033 0.325144 0.394558 0.354298 0.000327 0.322175 0.393685 0.352987 0.000339 0.459061 0.455153 0.458865 0.000082 0.473841 0.470912 0.473084 0.000084 0.412190 0.433945 0.422267 0.000069 0.420758 0.443882 0.431050 0.000071 987.230000 991.280000 987.884367 301.814710 1057.000000 1048.660000 1054.574967 278.258117 7955.770000 7960.060000 7957.540667 489.623953
48 0.322507 0.392155 0.352113 0.000150 0.466965 0.464673 0.466102 0.000041 0.416404 0.439292 0.426206 0.000033 0.324229 0.391790 0.352783 0.000322 0.320784 0.392520 0.351443 0.000344 0.460309 0.458462 0.459026 0.000081 0.473620 0.470885 0.473178 0.000082 0.412681 0.435127 0.421841 0.000069 0.420128 0.443457 0.430571 0.000071 987.650000 992.670000 987.361967 309.938291 1057.120000 1045.920000 1054.975533 292.440758 7955.230000 7961.410000 7957.662500 506.480081
49 0.321352 0.390102 0.350967 0.000150 0.467323 0.465026 0.466092 0.000041 0.416233 0.438803 0.425799 0.000033 0.323545 0.388252 0.351852 0.000322 0.319159 0.391953 0.350082 0.000338 0.460895 0.458559 0.458954 0.000082 0.473751 0.471494 0.473231 0.000081 0.412822 0.433951 0.421468 0.000068 0.419644 0.443654 0.430129 0.000070 985.450000 993.390000 987.034033 310.977816 1058.600000 1044.810000 1055.372900 292.863994 7955.950000 7961.800000 7957.593067 511.447851
50 0.319343 0.389666 0.349710 0.000153 0.468328 0.464777 0.466154 0.000041 0.416183 0.438488 0.425399 0.000033 0.322697 0.388777 0.350724 0.000319 0.315989 0.390554 0.348697 0.000346 0.462356 0.458556 0.459051 0.000083 0.474299 0.470999 0.473257 0.000081 0.413475 0.434134 0.421137 0.000068 0.418891 0.442843 0.429661 0.000070 988.290000 991.620000 986.872800 304.424481 1059.570000 1047.670000 1055.730333 294.495982 7952.140000 7960.710000 7957.396867 512.473120
51 0.318202 0.387055 0.348303 0.000150 0.466999 0.464134 0.466236 0.000040 0.414920 0.437156 0.424959 0.000033 0.318950 0.386170 0.349482 0.000316 0.317454 0.387940 0.347124 0.000341 0.459329 0.457347 0.459128 0.000082 0.474669 0.470921 0.473344 0.000080 0.410196 0.432435 0.420752 0.000068 0.419644 0.441878 0.429167 0.000070 986.610000 991.250000 986.808433 301.461282 1059.230000 1048.790000 1056.010100 296.076520 7954.160000 7959.960000 7957.181467 516.197850
52 0.317521 0.386053 0.347147 0.000149 0.467370 0.465674 0.466247 0.000040 0.414923 0.437807 0.424562 0.000033 0.319684 0.382757 0.348306 0.000316 0.315359 0.389349 0.345989 0.000336 0.460537 0.458676 0.459114 0.000082 0.474203 0.472672 0.473381 0.000080 0.411238 0.432104 0.420331 0.000067 0.418607 0.443509 0.428794 0.000070 985.320000 988.680000 986.794100 296.208065 1060.670000 1050.060000 1056.185233 291.526692 7954.010000 7961.260000 7957.020667 511.659417
53 0.316816 0.385475 0.346037 0.000149 0.467913 0.465034 0.466286 0.000040 0.415029 0.437188 0.424199 0.000033 0.318648 0.387557 0.347329 0.000316 0.314984 0.383392 0.344744 0.000332 0.460584 0.458242 0.459082 0.000081 0.475243 0.471827 0.473490 0.000080 0.410906 0.433502 0.419969 0.000067 0.419152 0.440875 0.428429 0.000070 985.440000 988.580000 986.929800 291.723721 1059.990000 1050.710000 1056.429333 286.922810 7954.570000 7960.710000 7956.640867 507.425023
54 0.315946 0.384250 0.344799 0.000149 0.466331 0.464601 0.466329 0.000040 0.413696 0.436478 0.423794 0.000033 0.318555 0.384036 0.346143 0.000312 0.313338 0.384464 0.343455 0.000330 0.459784 0.457388 0.459145 0.000080 0.472877 0.471815 0.473514 0.000080 0.410354 0.431715 0.419594 0.000066 0.417038 0.441242 0.427993 0.000069 983.970000 991.030000 987.193600 289.584754 1063.530000 1051.190000 1056.961467 283.938369 7952.500000 7957.780000 7955.844933 502.122675
55 0.314506 0.383379 0.343659 0.000150 0.466751 0.464369 0.466331 0.000039 0.413466 0.436022 0.423396 0.000033 0.315943 0.384697 0.345172 0.000316 0.313069 0.382060 0.342147 0.000328 0.459520 0.457446 0.459107 0.000079 0.473982 0.471291 0.473555 0.000080 0.409268 0.431984 0.419229 0.000067 0.417663 0.440060 0.427562 0.000069 985.820000 994.110000 987.195233 282.671873 1062.030000 1051.730000 1057.336400 276.591666 7952.150000 7954.160000 7955.468367 490.186940
56 0.312942 0.383114 0.342505 0.000148 0.467713 0.465162 0.466351 0.000039 0.413543 0.436445 0.423005 0.000033 0.313328 0.382906 0.344122 0.000309 0.312555 0.383321 0.340889 0.000322 0.460873 0.459132 0.459128 0.000080 0.474552 0.471193 0.473573 0.000079 0.409232 0.432453 0.418876 0.000066 0.417853 0.440438 0.427133 0.000070 985.430000 991.160000 987.242567 277.970278 1061.270000 1050.360000 1057.764867 276.013556 7953.300000 7958.480000 7954.992567 489.239205
57 0.311741 0.382620 0.341478 0.000152 0.467060 0.464377 0.466311 0.000040 0.412699 0.435762 0.422619 0.000033 0.313326 0.384105 0.343160 0.000318 0.310156 0.381135 0.339795 0.000323 0.460302 0.456661 0.459160 0.000080 0.473818 0.472093 0.473461 0.000080 0.408861 0.431266 0.418560 0.000067 0.416537 0.440258 0.426678 0.000071 984.770000 989.480000 987.072867 278.885198 1060.960000 1053.580000 1058.077667 274.206321 7954.270000 7956.940000 7954.849467 495.661766
58 0.311098 0.380455 0.340349 0.000150 0.467984 0.464592 0.466317 0.000039 0.413074 0.435144 0.422229 0.000033 0.311321 0.381229 0.341731 0.000308 0.310875 0.379682 0.338967 0.000325 0.461118 0.458441 0.459189 0.000079 0.474851 0.470742 0.473446 0.000079 0.408689 0.431417 0.418079 0.000066 0.417459 0.438871 0.426379 0.000070 982.850000 991.230000 986.759533 280.640998 1062.320000 1049.460000 1058.376833 276.812543 7954.830000 7959.310000 7954.863633 502.196870
59 0.310148 0.379011 0.339239 0.000149 0.467320 0.463383 0.466268 0.000040 0.412310 0.433853 0.421808 0.000033 0.310732 0.378854 0.340753 0.000309 0.309563 0.379169 0.337725 0.000319 0.459495 0.456467 0.459128 0.000081 0.475146 0.470299 0.473408 0.000078 0.407428 0.429303 0.417697 0.000067 0.417192 0.438403 0.425919 0.000069 986.270000 991.340000 986.368833 284.259230 1064.190000 1054.470000 1058.725467 278.399920 7949.540000 7954.190000 7954.905700 512.854510
60 0.308685 0.377619 0.338148 0.000147 0.467449 0.464950 0.466253 0.000039 0.411882 0.434384 0.421416 0.000033 0.308276 0.371449 0.339534 0.000305 0.309094 0.383790 0.336762 0.000318 0.459785 0.456678 0.459112 0.000081 0.475114 0.473222 0.473394 0.000076 0.406757 0.426848 0.417260 0.000066 0.417007 0.441921 0.425573 0.000067 986.470000 992.270000 985.896067 292.976777 1063.340000 1052.750000 1059.084767 283.480573 7950.190000 7954.980000 7955.019167 530.796059
61 0.307290 0.377847 0.337143 0.000149 0.467444 0.464802 0.466229 0.000040 0.411390 0.434368 0.421049 0.000032 0.306354 0.378517 0.338562 0.000311 0.308227 0.377177 0.335724 0.000313 0.460645 0.457723 0.459104 0.000080 0.474242 0.471880 0.473354 0.000077 0.406643 0.430001 0.416914 0.000066 0.416137 0.438734 0.425183 0.000067 984.890000 992.580000 985.742867 297.791721 1064.670000 1049.120000 1059.399667 291.191949 7950.440000 7958.300000 7954.857467 546.228036
62 0.306789 0.376834 0.336305 0.000152 0.467993 0.465436 0.466283 0.000039 0.411572 0.434425 0.420790 0.000033 0.306303 0.375544 0.337659 0.000315 0.307275 0.378123 0.334950 0.000318 0.460741 0.458332 0.459125 0.000079 0.475246 0.472539 0.473440 0.000078 0.406688 0.429356 0.416612 0.000066 0.416456 0.439494 0.424969 0.000068 984.190000 987.980000 985.486533 303.172839 1064.420000 1051.540000 1059.803467 295.880567 7951.390000 7960.480000 7954.710000 557.475015
63 0.305924 0.375094 0.335182 0.000150 0.466891 0.464451 0.466385 0.000039 0.410553 0.433176 0.420464 0.000033 0.306431 0.373794 0.336506 0.000320 0.305417 0.376395 0.333859 0.000318 0.458643 0.457094 0.459255 0.000080 0.475140 0.471807 0.473515 0.000076 0.405369 0.427939 0.416293 0.000067 0.415737 0.438413 0.424636 0.000067 983.520000 985.420000 985.217700 308.274854 1064.390000 1053.820000 1060.242567 300.560262 7952.090000 7960.760000 7954.539733 561.193800
64 0.304997 0.374707 0.334113 0.000149 0.466511 0.463557 0.466361 0.000039 0.409981 0.432459 0.420074 0.000033 0.306638 0.375286 0.335318 0.000320 0.303355 0.374128 0.332907 0.000313 0.459320 0.456435 0.459288 0.000080 0.473701 0.470679 0.473435 0.000075 0.405882 0.428032 0.415899 0.000068 0.414080 0.436886 0.424250 0.000066 985.070000 984.060000 985.168367 317.065207 1065.310000 1054.620000 1060.538967 303.145341 7949.620000 7961.320000 7954.292667 569.505463
65 0.303106 0.372272 0.333121 0.000150 0.468451 0.465611 0.466429 0.000039 0.410581 0.432943 0.419772 0.000032 0.303500 0.370992 0.334182 0.000321 0.302713 0.373553 0.332061 0.000317 0.461491 0.459176 0.459277 0.000079 0.475412 0.472046 0.473582 0.000076 0.406194 0.428311 0.415494 0.000067 0.414967 0.437574 0.424050 0.000066 983.690000 986.250000 985.109433 316.063973 1065.060000 1054.750000 1060.865467 309.523794 7951.250000 7959.000000 7954.025100 580.782347
66 0.302753 0.372878 0.332118 0.000150 0.469026 0.464704 0.466463 0.000039 0.410830 0.432565 0.419442 0.000032 0.303653 0.372938 0.333028 0.000324 0.301852 0.372818 0.331208 0.000320 0.461501 0.457441 0.459260 0.000078 0.476551 0.471967 0.473665 0.000075 0.406254 0.427865 0.415079 0.000066 0.415407 0.437265 0.423805 0.000066 982.640000 988.840000 984.949433 313.557330 1067.030000 1056.080000 1061.146300 312.776564 7950.330000 7955.080000 7953.904267 584.592208
67 0.301965 0.371964 0.331202 0.000152 0.467334 0.464796 0.466482 0.000039 0.409455 0.432305 0.419134 0.000032 0.302981 0.372546 0.331982 0.000327 0.300949 0.371383 0.330422 0.000322 0.460472 0.457060 0.459316 0.000078 0.474195 0.472533 0.473649 0.000075 0.405350 0.427480 0.414749 0.000066 0.413559 0.437130 0.423520 0.000067 982.520000 989.520000 984.926500 313.375178 1065.320000 1054.480000 1061.485733 312.347566 7952.160000 7956.000000 7953.587767 585.860018
68 0.300855 0.369584 0.330144 0.000149 0.466677 0.465056 0.466560 0.000038 0.408640 0.431641 0.418814 0.000032 0.302860 0.369342 0.330820 0.000322 0.298850 0.369826 0.329467 0.000323 0.459551 0.457199 0.459373 0.000076 0.473804 0.472913 0.473746 0.000076 0.404709 0.426449 0.414379 0.000066 0.412570 0.436832 0.423249 0.000067 982.090000 989.930000 984.758900 312.834402 1067.800000 1056.770000 1061.886300 312.277370 7950.110000 7953.300000 7953.354800 588.232968
69 0.300401 0.370052 0.329373 0.000150 0.466485 0.464044 0.466556 0.000039 0.408355 0.431146 0.418542 0.000032 0.301944 0.370048 0.330018 0.000324 0.298858 0.370056 0.328728 0.000328 0.459286 0.457521 0.459464 0.000077 0.473683 0.470566 0.473648 0.000077 0.404216 0.426905 0.414158 0.000066 0.412494 0.435387 0.422926 0.000069 983.410000 990.460000 984.491867 319.359567 1066.440000 1059.540000 1062.327967 311.072665 7950.150000 7950.000000 7953.180167 584.956582
70 0.299264 0.369476 0.328409 0.000149 0.467611 0.465448 0.466628 0.000039 0.408689 0.431858 0.418252 0.000032 0.301700 0.366469 0.329000 0.000313 0.296828 0.372484 0.327819 0.000334 0.460680 0.459724 0.459457 0.000078 0.474541 0.471172 0.473800 0.000077 0.405037 0.427085 0.413797 0.000065 0.412341 0.436631 0.422707 0.000069 983.540000 989.360000 984.535300 322.922182 1067.990000 1054.030000 1062.608933 308.415099 7948.470000 7956.610000 7952.855767 582.649831
71 0.298598 0.368538 0.327662 0.000148 0.468879 0.465208 0.466651 0.000039 0.409281 0.431374 0.418005 0.000032 0.300616 0.369490 0.328505 0.000311 0.296579 0.367586 0.326819 0.000334 0.460836 0.459285 0.459497 0.000078 0.476922 0.471131 0.473805 0.000076 0.404759 0.427857 0.413650 0.000064 0.413802 0.434890 0.422359 0.000068 986.330000 990.160000 984.593767 319.493142 1065.180000 1056.900000 1063.008200 309.742340 7948.490000 7952.940000 7952.398033 573.547863
72 0.297250 0.368281 0.327097 0.000149 0.467553 0.466091 0.466644 0.000039 0.407947 0.431857 0.417803 0.000032 0.299304 0.367460 0.328051 0.000316 0.295197 0.369102 0.326143 0.000338 0.460768 0.458048 0.459458 0.000077 0.474339 0.474133 0.473830 0.000076 0.404255 0.426342 0.413466 0.000065 0.411640 0.437372 0.422139 0.000069 982.400000 985.100000 984.717500 314.997677 1067.910000 1053.850000 1063.237700 307.480291 7949.690000 7961.050000 7952.044800 571.364097
73 0.296637 0.367178 0.326308 0.000150 0.468458 0.465505 0.466749 0.000038 0.408321 0.431091 0.417594 0.000032 0.299292 0.367099 0.327414 0.000318 0.293982 0.367256 0.325202 0.000337 0.461355 0.457862 0.459597 0.000078 0.475561 0.473148 0.473900 0.000077 0.404633 0.426095 0.413333 0.000066 0.412008 0.436086 0.421856 0.000069 983.890000 987.920000 984.796000 316.753005 1067.750000 1057.780000 1063.339100 303.108288 7948.360000 7954.300000 7951.864900 576.047879
74 0.295691 0.366788 0.325572 0.000154 0.468356 0.464979 0.466852 0.000039 0.407924 0.430612 0.417404 0.000033 0.297755 0.364504 0.326681 0.000328 0.293628 0.369072 0.324462 0.000346 0.461174 0.457316 0.459726 0.000079 0.475538 0.472643 0.473977 0.000076 0.403977 0.424832 0.413160 0.000067 0.411870 0.436393 0.421647 0.000070 981.700000 984.030000 984.816533 316.635404 1067.620000 1060.960000 1063.627400 302.923789 7950.680000 7955.010000 7951.556067 584.045363
75 0.294571 0.365669 0.324517 0.000158 0.468688 0.465077 0.466804 0.000038 0.407747 0.430284 0.417003 0.000032 0.296073 0.366778 0.325751 0.000338 0.293069 0.364560 0.323284 0.000344 0.462072 0.456778 0.459702 0.000076 0.475304 0.473377 0.473905 0.000076 0.403972 0.425278 0.412819 0.000068 0.411522 0.435291 0.421188 0.000069 982.020000 988.410000 984.600000 308.125379 1065.180000 1060.460000 1064.108333 300.167112 7952.800000 7951.130000 7951.291667 576.488013
76 0.293565 0.364459 0.323497 0.000158 0.468216 0.465442 0.466909 0.000039 0.407088 0.430098 0.416715 0.000032 0.295139 0.365141 0.324692 0.000333 0.291992 0.363778 0.322303 0.000340 0.461346 0.458748 0.459750 0.000077 0.475086 0.472136 0.474068 0.000077 0.403173 0.425986 0.412480 0.000067 0.411003 0.434211 0.420950 0.000067 984.530000 986.260000 984.695833 310.515573 1067.780000 1062.920000 1064.238267 291.518642 7947.690000 7950.820000 7951.065900 566.339202
77 0.293207 0.364185 0.322395 0.000159 0.468736 0.466069 0.467009 0.000038 0.407301 0.430409 0.416394 0.000032 0.294538 0.362840 0.323544 0.000331 0.291876 0.365529 0.321246 0.000345 0.459831 0.458885 0.459907 0.000075 0.477642 0.473252 0.474111 0.000078 0.401978 0.425269 0.412180 0.000066 0.412624 0.435549 0.420608 0.000068 983.200000 985.810000 984.520933 305.786457 1066.600000 1060.220000 1064.242333 285.818849 7950.200000 7953.970000 7951.236733 548.798315
78 0.292549 0.362716 0.321364 0.000156 0.468461 0.466134 0.467103 0.000038 0.406891 0.429938 0.416095 0.000032 0.293063 0.358976 0.322630 0.000331 0.292034 0.366456 0.320099 0.000345 0.461622 0.459859 0.459987 0.000075 0.475300 0.472409 0.474219 0.000077 0.402626 0.424550 0.411912 0.000067 0.411157 0.435325 0.420277 0.000068 983.460000 983.980000 984.466667 299.600129 1069.220000 1058.960000 1064.406267 283.542821 7947.320000 7957.060000 7951.127067 536.956573
79 0.291580 0.361795 0.320495 0.000151 0.468446 0.465146 0.467090 0.000038 0.406543 0.428973 0.415782 0.000031 0.293550 0.364196 0.321833 0.000325 0.289610 0.359395 0.319157 0.000340 0.461448 0.457430 0.459924 0.000076 0.475444 0.472862 0.474256 0.000076 0.402683 0.424798 0.411592 0.000066 0.410402 0.433148 0.419971 0.000068 982.730000 989.390000 984.494033 296.712336 1068.330000 1060.720000 1064.639533 283.891965 7948.940000 7949.890000 7950.866433 523.803081
80 0.290252 0.361548 0.319908 0.000153 0.468661 0.464720 0.467105 0.000038 0.406218 0.428610 0.415586 0.000032 0.290284 0.362479 0.321423 0.000332 0.290220 0.360618 0.318393 0.000341 0.461854 0.456301 0.459875 0.000077 0.475469 0.473139 0.474336 0.000075 0.401804 0.423463 0.411417 0.000067 0.410632 0.433756 0.419756 0.000068 985.040000 986.530000 984.468233 297.617878 1067.360000 1058.810000 1064.595667 284.840727 7947.600000 7954.660000 7950.936100 519.859277
81 0.289579 0.360124 0.319103 0.000152 0.467497 0.464357 0.467127 0.000038 0.405226 0.427875 0.415319 0.000032 0.290609 0.359770 0.320472 0.000333 0.288549 0.360477 0.317734 0.000339 0.460949 0.456675 0.459913 0.000076 0.474044 0.472039 0.474342 0.000074 0.401330 0.422758 0.411109 0.000067 0.409121 0.432993 0.419529 0.000068 982.830000 990.610000 984.471067 298.261985 1069.140000 1058.880000 1064.699467 278.935949 7948.030000 7950.510000 7950.829467 511.361416
82 0.288310 0.359034 0.318334 0.000154 0.467233 0.465493 0.467198 0.000037 0.404610 0.428232 0.415096 0.000032 0.289076 0.358637 0.319544 0.000334 0.287544 0.359431 0.317124 0.000345 0.459664 0.457397 0.459974 0.000075 0.474802 0.473588 0.474423 0.000074 0.399958 0.422831 0.410823 0.000067 0.409262 0.433633 0.419368 0.000068 979.060000 990.830000 984.673767 296.635555 1070.650000 1058.480000 1064.810400 276.766873 7950.290000 7950.690000 7950.515833 509.157813
83 0.287432 0.358171 0.317551 0.000156 0.467701 0.464844 0.467148 0.000038 0.404607 0.427509 0.414789 0.000033 0.288208 0.359444 0.318714 0.000332 0.286656 0.356898 0.316388 0.000346 0.460087 0.458144 0.459876 0.000074 0.475315 0.471545 0.474421 0.000074 0.399929 0.423599 0.410469 0.000066 0.409284 0.431418 0.419109 0.000070 978.670000 987.410000 984.470467 292.921345 1071.440000 1059.540000 1065.185667 273.975181 7949.890000 7953.050000 7950.343867 504.369198
84 0.286888 0.357261 0.316673 0.000156 0.468165 0.466356 0.467071 0.000038 0.404718 0.428173 0.414432 0.000033 0.287725 0.356274 0.317807 0.000335 0.286052 0.358248 0.315541 0.000348 0.460683 0.459168 0.459812 0.000075 0.475647 0.473545 0.474330 0.000075 0.400148 0.423155 0.410110 0.000067 0.409288 0.433191 0.418754 0.000070 978.120000 985.120000 984.376167 294.918628 1070.800000 1058.620000 1065.612733 277.575413 7951.080000 7956.260000 7950.011100 510.462475
85 0.286321 0.357467 0.315809 0.000158 0.467591 0.465384 0.467067 0.000037 0.404147 0.427613 0.414126 0.000033 0.287903 0.360502 0.316808 0.000337 0.284739 0.354432 0.314809 0.000342 0.461000 0.459342 0.459911 0.000074 0.474183 0.471427 0.474223 0.000075 0.400416 0.424748 0.409825 0.000067 0.407878 0.430479 0.418428 0.000068 978.990000 989.700000 984.063733 294.357845 1071.830000 1060.670000 1065.851167 277.372032 7949.180000 7949.630000 7950.085100 516.309827
86 0.285690 0.356359 0.314832 0.000155 0.467115 0.465137 0.467050 0.000038 0.403616 0.427065 0.413774 0.000033 0.288282 0.355839 0.315855 0.000328 0.283098 0.356878 0.313808 0.000340 0.459940 0.457650 0.459834 0.000074 0.474289 0.472624 0.474266 0.000077 0.399860 0.422016 0.409441 0.000066 0.407372 0.432113 0.418106 0.000069 979.960000 988.680000 983.634433 292.555017 1072.080000 1062.350000 1066.513200 278.622582 7947.960000 7948.970000 7949.852367 522.044763
87 0.284711 0.356192 0.314210 0.000157 0.468551 0.466200 0.467060 0.000038 0.404207 0.427697 0.413562 0.000033 0.286052 0.356378 0.315247 0.000328 0.283370 0.356005 0.313173 0.000347 0.460783 0.459999 0.459813 0.000075 0.476318 0.472401 0.474307 0.000077 0.399627 0.423732 0.409215 0.000067 0.408786 0.431662 0.417910 0.000069 981.930000 989.990000 983.270567 292.301990 1072.470000 1060.730000 1066.959633 280.829400 7945.600000 7949.280000 7949.769800 531.113614
88 0.283608 0.354775 0.313451 0.000158 0.468379 0.464869 0.466979 0.000038 0.403709 0.426336 0.413244 0.000033 0.285225 0.354865 0.314396 0.000328 0.281991 0.354685 0.312505 0.000355 0.460790 0.459254 0.459689 0.000075 0.475968 0.470483 0.474268 0.000077 0.399343 0.422718 0.408836 0.000066 0.408076 0.429954 0.417651 0.000069 980.280000 989.980000 982.995433 288.952666 1073.050000 1059.790000 1067.573767 278.806524 7946.670000 7950.230000 7949.430800 537.432355
89 0.282701 0.353983 0.312726 0.000160 0.467988 0.465054 0.466981 0.000038 0.403137 0.426179 0.412992 0.000033 0.285836 0.353281 0.313591 0.000334 0.279566 0.354684 0.311861 0.000357 0.460961 0.456661 0.459720 0.000075 0.475015 0.473447 0.474243 0.000077 0.399667 0.420478 0.408575 0.000068 0.406608 0.431880 0.417409 0.000071 977.190000 986.730000 982.829633 289.251981 1074.160000 1060.450000 1068.359833 280.422661 7948.650000 7952.820000 7948.810533 544.160268
90 0.282188 0.353768 0.311953 0.000158 0.468582 0.465179 0.466946 0.000038 0.403344 0.426185 0.412698 0.000033 0.285456 0.353650 0.312987 0.000334 0.278920 0.353886 0.310920 0.000356 0.461735 0.457974 0.459740 0.000075 0.475429 0.472385 0.474151 0.000078 0.400037 0.421460 0.408376 0.000067 0.406651 0.430910 0.417020 0.000072 979.410000 991.270000 982.473833 288.444422 1073.720000 1058.380000 1069.070300 276.169365 7946.870000 7950.350000 7948.455867 544.054501
91 0.281240 0.352826 0.311013 0.000159 0.468447 0.465577 0.466961 0.000038 0.402925 0.426114 0.412379 0.000033 0.282771 0.353900 0.312135 0.000331 0.279709 0.351751 0.309891 0.000352 0.461093 0.457775 0.459773 0.000076 0.475802 0.473379 0.474149 0.000077 0.398680 0.421419 0.408100 0.000067 0.407170 0.430809 0.416659 0.000071 978.110000 985.580000 982.004633 290.943428 1073.930000 1061.780000 1069.514367 277.305010 7947.960000 7952.640000 7948.481000 552.511863
92 0.281062 0.352643 0.310382 0.000157 0.468108 0.464574 0.466840 0.000038 0.402642 0.425398 0.412080 0.000033 0.284296 0.351566 0.311560 0.000330 0.277828 0.353721 0.309204 0.000352 0.460252 0.457558 0.459702 0.000075 0.475964 0.471590 0.473978 0.000076 0.398667 0.420461 0.407853 0.000067 0.406617 0.430336 0.416307 0.000071 981.580000 985.260000 981.809300 290.876033 1076.680000 1064.300000 1070.168633 275.939448 7941.740000 7950.440000 7948.022067 552.990495
93 0.279884 0.351616 0.309750 0.000159 0.468967 0.465837 0.466804 0.000037 0.402788 0.425860 0.411835 0.000032 0.283845 0.349903 0.310876 0.000330 0.275923 0.353329 0.308624 0.000357 0.462077 0.459448 0.459761 0.000076 0.475856 0.472227 0.473848 0.000077 0.399696 0.421107 0.407651 0.000066 0.405880 0.430613 0.416020 0.000072 977.750000 987.010000 981.597533 295.175884 1076.950000 1063.560000 1070.669100 278.809682 7945.300000 7949.430000 7947.733367 564.753355
94 0.279210 0.349772 0.308781 0.000156 0.467943 0.465065 0.466925 0.000037 0.401886 0.424712 0.411574 0.000032 0.280647 0.351168 0.310070 0.000324 0.277772 0.348376 0.307493 0.000357 0.460570 0.456705 0.459821 0.000075 0.475316 0.473424 0.474029 0.000078 0.397597 0.419767 0.407408 0.000066 0.406175 0.429658 0.415741 0.000071 978.560000 985.890000 981.420567 292.461279 1076.340000 1062.770000 1071.269967 281.379730 7945.100000 7951.340000 7947.309467 558.204325
95 0.278951 0.350373 0.308348 0.000159 0.467159 0.465075 0.466847 0.000037 0.401286 0.424929 0.411373 0.000032 0.283272 0.348951 0.309662 0.000334 0.274630 0.351795 0.307034 0.000355 0.460862 0.458650 0.459796 0.000075 0.473457 0.471500 0.473898 0.000077 0.398705 0.420255 0.407249 0.000066 0.403867 0.429603 0.415496 0.000072 977.540000 981.770000 981.486600 294.239950 1075.870000 1063.040000 1071.908433 281.708207 7946.590000 7955.190000 7946.604967 559.224706
96 0.278351 0.348538 0.307536 0.000157 0.468697 0.464966 0.466871 0.000037 0.402076 0.424216 0.411104 0.000032 0.281717 0.348995 0.309004 0.000328 0.274985 0.348081 0.306068 0.000357 0.462434 0.457118 0.459843 0.000075 0.474959 0.472813 0.473899 0.000077 0.399183 0.419275 0.407050 0.000066 0.404968 0.429157 0.415158 0.000071 980.140000 982.960000 981.358600 294.017418 1075.570000 1065.990000 1072.450933 285.504214 7944.290000 7951.050000 7946.190467 564.411802
97 0.277015 0.348367 0.306801 0.000159 0.468251 0.464877 0.466850 0.000038 0.401318 0.424098 0.410833 0.000032 0.278848 0.346505 0.308344 0.000328 0.275182 0.350229 0.305259 0.000362 0.460531 0.457911 0.459820 0.000074 0.475971 0.471843 0.473881 0.000078 0.396942 0.418919 0.406803 0.000065 0.405694 0.429278 0.414863 0.000071 979.530000 985.040000 981.219667 298.719025 1077.650000 1064.350000 1072.860833 286.572376 7942.820000 7950.610000 7945.919500 567.261873
98 0.276877 0.348301 0.306124 0.000158 0.468259 0.463978 0.466888 0.000037 0.401275 0.423491 0.410621 0.000032 0.280131 0.343473 0.307735 0.000325 0.273623 0.353128 0.304514 0.000365 0.459411 0.457921 0.459855 0.000074 0.477106 0.470034 0.473921 0.000077 0.396663 0.417864 0.406613 0.000065 0.405887 0.429117 0.414629 0.000071 977.890000 982.380000 981.239300 299.004150 1077.490000 1066.250000 1073.011900 285.176072 7944.620000 7951.370000 7945.748800 573.886342
99 0.275981 0.348914 0.305482 0.000159 0.468695 0.465740 0.466907 0.000038 0.401245 0.424851 0.410409 0.000032 0.277000 0.347631 0.307068 0.000336 0.274961 0.350197 0.303897 0.000359 0.461714 0.458664 0.459863 0.000075 0.475676 0.472815 0.473952 0.000077 0.397064 0.419803 0.406385 0.000066 0.405426 0.429898 0.414433 0.000070 975.790000 983.810000 981.034967 296.641258 1075.360000 1066.790000 1073.226200 289.806699 7948.850000 7949.400000 7945.738833 568.969805
100 0.275627 0.347444 0.304811 0.000157 0.469071 0.465878 0.467008 0.000038 0.401366 0.424426 0.410239 0.000032 0.277674 0.349444 0.306402 0.000335 0.273580 0.345444 0.303221 0.000355 0.461121 0.458467 0.460022 0.000074 0.477021 0.473289 0.473994 0.000077 0.396915 0.420309 0.406255 0.000065 0.405816 0.428543 0.414224 0.000069 975.260000 985.160000 980.870800 299.875426 1075.180000 1068.900000 1073.590200 292.266941 7949.560000 7945.940000 7945.539000 569.327984
101 0.274493 0.345371 0.304115 0.000159 0.468716 0.465254 0.467070 0.000037 0.400738 0.423295 0.410036 0.000032 0.276418 0.342515 0.305656 0.000336 0.272568 0.348228 0.302574 0.000357 0.460218 0.459284 0.460086 0.000073 0.477215 0.471223 0.474054 0.000076 0.395888 0.418414 0.406036 0.000066 0.405589 0.428175 0.414036 0.000069 977.810000 984.410000 980.586867 301.564087 1078.070000 1069.140000 1073.731667 296.338918 7944.120000 7946.450000 7945.681467 571.188169
102 0.273715 0.344757 0.303466 0.000160 0.468300 0.464105 0.467044 0.000038 0.400195 0.422333 0.409792 0.000033 0.276917 0.344326 0.304911 0.000339 0.270513 0.345188 0.302022 0.000363 0.459658 0.457749 0.459978 0.000075 0.476942 0.470461 0.474109 0.000077 0.395698 0.418051 0.405704 0.000068 0.404691 0.426616 0.413879 0.000070 978.350000 987.920000 980.187800 300.785800 1078.380000 1070.180000 1073.881967 296.522112 7943.270000 7941.900000 7945.930233 561.980946
103 0.273292 0.344555 0.302757 0.000161 0.468330 0.464892 0.467048 0.000038 0.400067 0.422774 0.409546 0.000032 0.274744 0.343098 0.304268 0.000344 0.271840 0.346012 0.301246 0.000362 0.459916 0.457804 0.459957 0.000074 0.476744 0.471980 0.474138 0.000077 0.395106 0.417657 0.405466 0.000068 0.405028 0.427891 0.413626 0.000070 979.820000 982.610000 979.653500 308.562286 1081.090000 1070.190000 1073.859800 302.912188 7939.090000 7947.200000 7946.486700 563.081385
104 0.271786 0.343821 0.302237 0.000163 0.468788 0.465802 0.467065 0.000037 0.399837 0.423109 0.409375 0.000033 0.274141 0.342058 0.303767 0.000344 0.269431 0.345584 0.300706 0.000365 0.461268 0.459008 0.460015 0.000074 0.476307 0.472596 0.474116 0.000076 0.395774 0.418076 0.405328 0.000068 0.403901 0.428142 0.413423 0.000071 977.750000 984.590000 979.396133 312.593143 1077.790000 1066.970000 1073.916133 308.719914 7944.460000 7948.440000 7946.687733 565.645326
105 0.271968 0.343870 0.301712 0.000164 0.468970 0.465290 0.467090 0.000038 0.400019 0.422793 0.409208 0.000033 0.275406 0.342229 0.303207 0.000343 0.268530 0.345511 0.300218 0.000370 0.461830 0.458326 0.459956 0.000075 0.476109 0.472254 0.474223 0.000076 0.396582 0.417692 0.405094 0.000068 0.403457 0.427894 0.413322 0.000071 976.160000 982.020000 979.159800 319.583419 1083.240000 1069.530000 1074.220633 309.160315 7940.600000 7948.450000 7946.619567 568.823452
106 0.270861 0.343657 0.300996 0.000162 0.468046 0.465554 0.467077 0.000038 0.399031 0.422890 0.408949 0.000033 0.273706 0.343560 0.302435 0.000344 0.268016 0.343754 0.299558 0.000368 0.461039 0.458772 0.459911 0.000076 0.475052 0.472336 0.474244 0.000077 0.395473 0.418448 0.404794 0.000069 0.402589 0.427333 0.413104 0.000071 977.150000 980.620000 978.872033 322.746536 1076.500000 1068.930000 1074.434367 316.230998 7946.350000 7950.450000 7946.693600 567.749470
107 0.270942 0.341720 0.300283 0.000159 0.468912 0.465988 0.467111 0.000039 0.399623 0.422494 0.408721 0.000033 0.273615 0.345361 0.301795 0.000340 0.268268 0.338080 0.298770 0.000365 0.461428 0.459626 0.459954 0.000076 0.476397 0.472350 0.474268 0.000078 0.395694 0.419633 0.404599 0.000067 0.403552 0.425355 0.412844 0.000071 974.050000 981.260000 978.580767 323.939808 1079.700000 1066.120000 1074.856767 320.277586 7946.250000 7952.620000 7946.562467 571.129459
108 0.269690 0.341206 0.299759 0.000160 0.468903 0.467140 0.467066 0.000039 0.399179 0.423063 0.408508 0.000033 0.273000 0.341205 0.301295 0.000341 0.266381 0.341207 0.298223 0.000376 0.461476 0.459976 0.459872 0.000077 0.476330 0.474304 0.474260 0.000078 0.395509 0.418406 0.404370 0.000068 0.402848 0.427720 0.412647 0.000072 978.770000 982.310000 978.457567 325.574153 1079.130000 1067.490000 1075.343000 324.113552 7942.100000 7950.200000 7946.199433 568.388778
109 0.269563 0.341115 0.299112 0.000163 0.468687 0.465836 0.467120 0.000039 0.398994 0.422184 0.408317 0.000033 0.272408 0.342405 0.300896 0.000341 0.266718 0.339825 0.297329 0.000377 0.461873 0.458306 0.459878 0.000076 0.475501 0.473367 0.474361 0.000079 0.395560 0.417740 0.404235 0.000067 0.402427 0.426628 0.412400 0.000073 975.670000 982.680000 978.473433 327.856056 1081.020000 1067.640000 1075.742400 325.823331 7943.310000 7949.680000 7945.784167 573.636712
110 0.268541 0.341627 0.298476 0.000163 0.468984 0.465045 0.467186 0.000038 0.398829 0.421849 0.408137 0.000033 0.271718 0.342065 0.300131 0.000343 0.265365 0.341188 0.296820 0.000375 0.462053 0.458314 0.459898 0.000077 0.475915 0.471776 0.474473 0.000077 0.395436 0.417627 0.403980 0.000068 0.402222 0.426070 0.412294 0.000071 979.100000 981.290000 978.643133 326.561431 1079.720000 1068.020000 1076.064033 326.154380 7941.180000 7950.690000 7945.292833 574.329006
111 0.268446 0.340962 0.297698 0.000163 0.468561 0.464512 0.467157 0.000038 0.398521 0.421270 0.407847 0.000033 0.272462 0.341526 0.299447 0.000343 0.264431 0.340399 0.295950 0.000370 0.461090 0.456758 0.459936 0.000077 0.476031 0.472266 0.474379 0.000077 0.395070 0.416427 0.403765 0.000068 0.401971 0.426113 0.411929 0.000071 979.220000 979.370000 978.732633 321.013936 1082.970000 1067.530000 1076.354400 329.675363 7937.810000 7953.100000 7944.912967 576.924798
112 0.267166 0.338757 0.297019 0.000161 0.467547 0.463564 0.467221 0.000038 0.397413 0.419882 0.407650 0.000033 0.269748 0.338064 0.298893 0.000341 0.264584 0.339449 0.295146 0.000370 0.459990 0.457548 0.460027 0.000077 0.475103 0.469580 0.474415 0.000077 0.393405 0.415729 0.403630 0.000069 0.401421 0.424034 0.411670 0.000071 978.990000 979.510000 978.782533 311.823716 1081.750000 1070.060000 1076.700633 331.992981 7939.260000 7950.430000 7944.516833 576.488157
113 0.266510 0.337478 0.296386 0.000162 0.468710 0.465348 0.467241 0.000038 0.397940 0.420594 0.407442 0.000033 0.270354 0.337800 0.298341 0.000341 0.262666 0.337156 0.294432 0.000373 0.460974 0.458387 0.460050 0.000075 0.476447 0.472310 0.474431 0.000077 0.394257 0.416182 0.403452 0.000068 0.401623 0.425006 0.411431 0.000072 979.510000 981.400000 979.064100 308.680600 1082.510000 1069.120000 1076.832033 326.270307 7937.980000 7949.480000 7944.103867 566.620697
114 0.265458 0.339131 0.295690 0.000166 0.468460 0.465790 0.467248 0.000038 0.397409 0.421459 0.407203 0.000033 0.268389 0.340486 0.297746 0.000348 0.262526 0.337775 0.293633 0.000374 0.460854 0.459365 0.460067 0.000075 0.476067 0.472214 0.474430 0.000077 0.393491 0.417758 0.403255 0.000068 0.401327 0.425160 0.411151 0.000073 977.320000 981.530000 979.255633 296.526713 1084.650000 1066.630000 1077.192400 321.053243 7938.030000 7951.840000 7943.551967 549.791389
115 0.265042 0.337886 0.294885 0.000164 0.468416 0.465678 0.467256 0.000038 0.397235 0.420951 0.406926 0.000033 0.267490 0.339487 0.296970 0.000338 0.262594 0.336285 0.292801 0.000371 0.460964 0.458761 0.460119 0.000075 0.475868 0.472596 0.474393 0.000077 0.393248 0.417015 0.403017 0.000068 0.401222 0.424887 0.410836 0.000074 977.210000 981.840000 979.725733 290.095772 1083.380000 1071.400000 1077.743533 317.132983 7939.410000 7946.760000 7942.530733 542.337393
116 0.264344 0.337543 0.294389 0.000164 0.468361 0.465314 0.467283 0.000039 0.396955 0.420594 0.406770 0.000033 0.266983 0.340112 0.296522 0.000341 0.261704 0.334975 0.292257 0.000368 0.460985 0.458594 0.460161 0.000076 0.475737 0.472033 0.474405 0.000076 0.393084 0.417125 0.402888 0.000068 0.400825 0.424063 0.410653 0.000073 978.510000 984.610000 980.157867 286.057675 1084.250000 1071.040000 1077.948600 321.941953 7937.240000 7944.350000 7941.893533 543.145298
117 0.263737 0.336533 0.293668 0.000163 0.468686 0.465197 0.467326 0.000039 0.396954 0.420164 0.406546 0.000034 0.267276 0.334097 0.295871 0.000339 0.260198 0.338969 0.291465 0.000368 0.462476 0.458778 0.460145 0.000076 0.474896 0.471616 0.474508 0.000077 0.394156 0.415140 0.402649 0.000068 0.399752 0.425189 0.410443 0.000072 979.400000 980.640000 980.240433 286.348860 1084.660000 1072.930000 1078.292967 328.087507 7935.940000 7946.430000 7941.466600 545.268815
118 0.262964 0.335401 0.293162 0.000165 0.468594 0.465449 0.467289 0.000038 0.396624 0.419933 0.406344 0.000034 0.264736 0.335484 0.295369 0.000343 0.261192 0.335319 0.290955 0.000373 0.461364 0.458450 0.460171 0.000076 0.475825 0.472449 0.474407 0.000078 0.392544 0.415411 0.402490 0.000069 0.400703 0.424454 0.410198 0.000073 977.080000 983.960000 980.407433 285.275131 1082.560000 1068.970000 1078.829767 329.838913 7940.360000 7947.070000 7940.762800 543.596991
119 0.262871 0.335402 0.292507 0.000168 0.469057 0.466214 0.467233 0.000039 0.396892 0.420429 0.406079 0.000034 0.266467 0.338963 0.294799 0.000353 0.259275 0.331840 0.290216 0.000367 0.461776 0.458404 0.460144 0.000077 0.476338 0.474024 0.474322 0.000078 0.393418 0.416600 0.402273 0.000069 0.400366 0.424259 0.409885 0.000072 975.040000 985.640000 980.150600 290.883397 1084.090000 1065.950000 1079.376833 329.620116 7940.870000 7948.410000 7940.472567 546.193515
120 0.261967 0.334847 0.291716 0.000169 0.467398 0.465782 0.467259 0.000038 0.395497 0.419955 0.405819 0.000034 0.264447 0.340022 0.293824 0.000351 0.259488 0.329672 0.289609 0.000368 0.460049 0.457645 0.460164 0.000078 0.474747 0.473918 0.474354 0.000077 0.391588 0.416477 0.401945 0.000069 0.399407 0.423432 0.409693 0.000071 976.540000 987.430000 979.935467 289.765322 1085.520000 1069.590000 1079.760367 333.253436 7937.940000 7942.980000 7940.304167 551.677562
121 0.260834 0.333485 0.290869 0.000163 0.469011 0.465918 0.467298 0.000039 0.396149 0.419566 0.405548 0.000034 0.265143 0.332349 0.293044 0.000336 0.256525 0.334621 0.288694 0.000368 0.462029 0.458907 0.460177 0.000078 0.475993 0.472929 0.474420 0.000078 0.393119 0.414612 0.401680 0.000068 0.399179 0.424521 0.409416 0.000071 974.230000 983.440000 979.711800 284.264931 1086.170000 1073.390000 1080.191100 331.200628 7939.600000 7943.170000 7940.097100 549.159421
122 0.260815 0.332734 0.290461 0.000164 0.469508 0.466735 0.467244 0.000038 0.396466 0.419835 0.405370 0.000033 0.265476 0.334060 0.292744 0.000343 0.256154 0.331408 0.288178 0.000363 0.462043 0.458604 0.460038 0.000076 0.476973 0.474867 0.474450 0.000076 0.393244 0.415014 0.401485 0.000067 0.399687 0.424656 0.409255 0.000069 976.340000 984.970000 979.224267 286.976514 1080.870000 1076.710000 1080.408867 329.968214 7942.790000 7938.320000 7940.366867 558.540451
123 0.260611 0.332302 0.290011 0.000163 0.468124 0.466939 0.467259 0.000038 0.395495 0.419816 0.405222 0.000033 0.264303 0.332553 0.292191 0.000341 0.256920 0.332050 0.287830 0.000365 0.461058 0.460282 0.460056 0.000076 0.475190 0.473596 0.474462 0.000076 0.392194 0.415577 0.401304 0.000068 0.398796 0.424055 0.409141 0.000069 975.190000 981.490000 978.961733 293.114520 1083.910000 1074.960000 1080.684833 331.832279 7940.900000 7943.550000 7940.353433 564.032605
124 0.259719 0.332247 0.289648 0.000164 0.469060 0.465467 0.467284 0.000038 0.395791 0.418839 0.405112 0.000033 0.263804 0.332129 0.291861 0.000346 0.255635 0.332364 0.287435 0.000371 0.460630 0.458198 0.460066 0.000076 0.477490 0.472735 0.474502 0.000076 0.391741 0.414074 0.401195 0.000068 0.399841 0.423605 0.409029 0.000071 976.010000 981.930000 978.629900 293.430402 1086.120000 1070.190000 1080.669800 336.586814 7937.870000 7947.880000 7940.700300 562.941474
125 0.258811 0.331508 0.289009 0.000165 0.468361 0.465515 0.467352 0.000038 0.395019 0.418613 0.404932 0.000033 0.261796 0.332135 0.291278 0.000341 0.255827 0.330881 0.286741 0.000369 0.460631 0.459339 0.460087 0.000076 0.476091 0.471691 0.474616 0.000076 0.391038 0.414818 0.401004 0.000067 0.398999 0.422408 0.408860 0.000071 974.570000 984.770000 978.171000 297.195288 1088.740000 1069.830000 1080.997500 335.562484 7936.690000 7945.400000 7940.831500 568.742524
126 0.258558 0.330216 0.288498 0.000165 0.467362 0.465314 0.467301 0.000038 0.394280 0.418030 0.404720 0.000033 0.262724 0.330853 0.290701 0.000343 0.254392 0.329579 0.286296 0.000376 0.460067 0.458593 0.460025 0.000075 0.474656 0.472035 0.474576 0.000075 0.390997 0.413884 0.400762 0.000066 0.397563 0.422175 0.408678 0.000071 976.990000 983.960000 977.960233 299.582917 1086.130000 1072.200000 1081.225000 343.980341 7936.880000 7943.840000 7940.814767 589.552734
127 0.258248 0.330738 0.287953 0.000164 0.468841 0.464735 0.467317 0.000038 0.395134 0.417836 0.404540 0.000033 0.261220 0.332767 0.290406 0.000340 0.255276 0.328709 0.285500 0.000377 0.461448 0.456956 0.460047 0.000076 0.476235 0.472513 0.474587 0.000075 0.391368 0.413490 0.400673 0.000067 0.398899 0.422182 0.408406 0.000071 975.350000 981.890000 977.579267 306.865252 1084.680000 1076.420000 1081.464700 346.842698 7939.970000 7941.690000 7940.956033 604.791744
128 0.256464 0.330051 0.287281 0.000167 0.467900 0.465423 0.467374 0.000038 0.393897 0.418043 0.404341 0.000033 0.259397 0.331996 0.289851 0.000345 0.253532 0.328107 0.284710 0.000379 0.460143 0.458726 0.460109 0.000078 0.475657 0.472121 0.474639 0.000076 0.389882 0.414370 0.400519 0.000068 0.397913 0.421716 0.408164 0.000071 974.580000 982.510000 977.386200 306.583861 1084.650000 1077.220000 1081.572233 348.946896 7940.770000 7940.270000 7941.041567 605.487698
129 0.256557 0.330235 0.286664 0.000167 0.467160 0.466237 0.467395 0.000038 0.393449 0.418636 0.404139 0.000034 0.259615 0.330087 0.289345 0.000349 0.253499 0.330382 0.283983 0.000381 0.459848 0.459872 0.460099 0.000078 0.474473 0.472602 0.474691 0.000077 0.389766 0.414447 0.400335 0.000069 0.397132 0.422825 0.407943 0.000073 975.590000 978.880000 977.266100 308.374750 1085.720000 1075.210000 1081.858800 346.877087 7938.690000 7945.910000 7940.875100 607.548050
130 0.256728 0.329422 0.286263 0.000167 0.467746 0.465869 0.467359 0.000038 0.393889 0.418113 0.403975 0.000034 0.260091 0.327948 0.288819 0.000348 0.253365 0.330897 0.283706 0.000376 0.461217 0.458636 0.460054 0.000078 0.474274 0.473102 0.474665 0.000078 0.390823 0.412895 0.400121 0.000069 0.396956 0.423330 0.407829 0.000072 977.080000 979.700000 977.302800 308.442563 1086.060000 1073.880000 1082.109867 347.028180 7936.860000 7946.420000 7940.587333 606.841899
131 0.255610 0.329319 0.285857 0.000167 0.468507 0.464039 0.467378 0.000039 0.393993 0.416887 0.403845 0.000034 0.259143 0.330354 0.288452 0.000346 0.252078 0.328284 0.283262 0.000374 0.461449 0.457203 0.460064 0.000078 0.475565 0.470874 0.474691 0.000078 0.390642 0.412806 0.400000 0.000069 0.397344 0.420968 0.407691 0.000072 974.940000 979.050000 977.253100 311.796981 1088.800000 1075.100000 1082.229167 344.312092 7936.260000 7945.850000 7940.517733 607.194401
132 0.255111 0.327599 0.285266 0.000165 0.469101 0.466263 0.467413 0.000039 0.394205 0.417731 0.403661 0.000034 0.258417 0.326415 0.287811 0.000346 0.251805 0.328783 0.282721 0.000375 0.461070 0.459274 0.460071 0.000079 0.477132 0.473252 0.474755 0.000078 0.390141 0.412774 0.399780 0.000069 0.398268 0.422688 0.407543 0.000073 972.980000 984.260000 977.110833 309.419244 1086.470000 1075.940000 1082.470667 351.337216 7940.550000 7939.800000 7940.418500 608.278840
133 0.255070 0.327896 0.284991 0.000166 0.468517 0.465068 0.467349 0.000039 0.393810 0.417058 0.403524 0.000034 0.259219 0.327520 0.287669 0.000353 0.250920 0.328273 0.282314 0.000369 0.461312 0.457109 0.460066 0.000078 0.475722 0.473027 0.474633 0.000078 0.390579 0.411753 0.399727 0.000069 0.397042 0.422363 0.407321 0.000072 975.020000 979.480000 977.183400 309.437194 1091.370000 1078.090000 1082.637933 353.380687 7933.610000 7942.430000 7940.178667 611.106487
134 0.254750 0.327045 0.284450 0.000167 0.468359 0.466023 0.467386 0.000038 0.393596 0.417381 0.403359 0.000034 0.258148 0.327910 0.287110 0.000356 0.251351 0.326181 0.281791 0.000371 0.461091 0.458829 0.460064 0.000078 0.475626 0.473218 0.474709 0.000076 0.390061 0.413007 0.399530 0.000070 0.397130 0.421755 0.407188 0.000071 974.310000 978.900000 977.125167 319.071779 1088.300000 1074.670000 1082.921933 362.654849 7937.390000 7946.430000 7939.952900 627.870209
135 0.254260 0.325928 0.284001 0.000164 0.468051 0.465574 0.467372 0.000039 0.393224 0.416698 0.403192 0.000034 0.257443 0.324076 0.286552 0.000348 0.251077 0.327780 0.281450 0.000369 0.460911 0.458653 0.460075 0.000077 0.475191 0.472495 0.474670 0.000076 0.389697 0.411551 0.399342 0.000070 0.396751 0.421845 0.407043 0.000071 974.100000 982.010000 977.092333 321.227259 1093.180000 1073.650000 1083.208400 373.435543 7932.720000 7944.340000 7939.699267 644.645763
136 0.253609 0.326978 0.283660 0.000167 0.468679 0.465759 0.467333 0.000038 0.393404 0.417186 0.403048 0.000034 0.255650 0.327159 0.286167 0.000348 0.251569 0.326796 0.281154 0.000374 0.461039 0.459320 0.460103 0.000077 0.476319 0.472199 0.474563 0.000076 0.389153 0.413064 0.399226 0.000070 0.397656 0.421308 0.406870 0.000072 973.010000 978.650000 976.901267 321.832953 1088.330000 1080.130000 1083.429567 377.586014 7938.660000 7941.220000 7939.669167 661.449866
137 0.252850 0.326021 0.283104 0.000166 0.469576 0.465135 0.467345 0.000038 0.393722 0.416445 0.402861 0.000034 0.255831 0.330203 0.285648 0.000345 0.249869 0.321839 0.280560 0.000378 0.461894 0.457317 0.460096 0.000077 0.477258 0.472952 0.474595 0.000077 0.389772 0.412827 0.399039 0.000069 0.397672 0.420063 0.406682 0.000073 974.790000 982.090000 976.691867 326.681770 1090.800000 1076.520000 1083.754600 384.624764 7934.410000 7941.390000 7939.553533 674.271077
138 0.252249 0.325598 0.282670 0.000167 0.469471 0.465743 0.467334 0.000039 0.393443 0.416692 0.402702 0.000034 0.254899 0.325993 0.285382 0.000346 0.249600 0.325203 0.279959 0.000371 0.463245 0.458700 0.460195 0.000076 0.475696 0.472786 0.474473 0.000079 0.390324 0.412252 0.399011 0.000069 0.396562 0.421132 0.406393 0.000072 974.330000 977.440000 976.600867 328.382780 1089.210000 1079.490000 1084.233867 373.582226 7936.460000 7943.070000 7939.165267 675.655691
139 0.252417 0.326584 0.282244 0.000170 0.469071 0.465273 0.467364 0.000039 0.393242 0.416732 0.402572 0.000034 0.256524 0.327486 0.284985 0.000352 0.248309 0.325683 0.279503 0.000377 0.461547 0.458083 0.460236 0.000075 0.476596 0.472463 0.474493 0.000078 0.389789 0.412374 0.398898 0.000069 0.396695 0.421090 0.406246 0.000073 975.330000 977.470000 976.482600 324.995547 1089.950000 1077.940000 1084.689300 372.430409 7934.720000 7944.590000 7938.828100 669.595880
140 0.251074 0.325266 0.281664 0.000169 0.469225 0.464752 0.467370 0.000038 0.392872 0.415932 0.402373 0.000034 0.254460 0.323892 0.284524 0.000351 0.247688 0.326639 0.278804 0.000374 0.461832 0.457711 0.460267 0.000075 0.476618 0.471794 0.474474 0.000078 0.389252 0.410874 0.398757 0.000069 0.396492 0.420990 0.405989 0.000071 972.300000 977.160000 976.307200 329.073476 1089.320000 1078.490000 1085.242867 364.271046 7938.380000 7944.350000 7938.449933 671.158032
141 0.250539 0.325496 0.281263 0.000171 0.469278 0.465489 0.467311 0.000037 0.392719 0.416491 0.402194 0.000033 0.254869 0.324897 0.284108 0.000356 0.246210 0.326094 0.278418 0.000376 0.462353 0.458412 0.460228 0.000075 0.476202 0.472566 0.474394 0.000076 0.389734 0.411682 0.398586 0.000069 0.395705 0.421301 0.405802 0.000071 971.800000 979.440000 975.970867 329.636951 1090.650000 1078.010000 1085.567800 356.387799 7937.550000 7942.550000 7938.461333 668.384297
142 0.249830 0.324891 0.280718 0.000172 0.467569 0.464799 0.467346 0.000038 0.391360 0.415832 0.402026 0.000034 0.252139 0.323898 0.283487 0.000353 0.247521 0.325884 0.277949 0.000379 0.460770 0.457623 0.460321 0.000076 0.474367 0.471975 0.474371 0.000077 0.387749 0.410820 0.398429 0.000069 0.394971 0.420843 0.405623 0.000072 970.040000 981.390000 975.796467 325.730462 1094.330000 1077.120000 1085.664700 349.150736 7935.630000 7941.490000 7938.538833 651.030683
143 0.248769 0.324424 0.280098 0.000172 0.468289 0.466155 0.467433 0.000038 0.391457 0.416549 0.401865 0.000035 0.252191 0.323412 0.282891 0.000356 0.245347 0.325435 0.277305 0.000376 0.461802 0.458877 0.460448 0.000076 0.474776 0.473433 0.474417 0.000076 0.388438 0.411465 0.398303 0.000070 0.394476 0.421634 0.405428 0.000073 970.510000 980.490000 975.446033 324.654845 1092.380000 1078.330000 1086.027367 339.852059 7937.110000 7941.180000 7938.526600 629.518204
144 0.248564 0.323762 0.279360 0.000176 0.468995 0.466254 0.467431 0.000038 0.391844 0.416382 0.401606 0.000035 0.252250 0.327676 0.282059 0.000368 0.244878 0.319848 0.276661 0.000379 0.462477 0.459917 0.460524 0.000076 0.475512 0.472592 0.474338 0.000075 0.388898 0.413633 0.398061 0.000071 0.394790 0.419131 0.405151 0.000072 973.570000 979.440000 975.130633 319.527268 1094.760000 1082.050000 1086.355233 333.806359 7931.670000 7938.510000 7938.514133 622.308308
145 0.248005 0.322036 0.278582 0.000173 0.467743 0.465696 0.467446 0.000038 0.390835 0.415415 0.401344 0.000035 0.252173 0.320974 0.281187 0.000367 0.243837 0.323099 0.275978 0.000371 0.461649 0.459310 0.460444 0.000077 0.473837 0.472082 0.474449 0.000075 0.388332 0.410893 0.397704 0.000072 0.393337 0.419938 0.404984 0.000070 973.400000 981.510000 974.671700 315.735163 1091.600000 1079.840000 1086.607633 338.930360 7935.000000 7938.650000 7938.720667 621.771100
146 0.247829 0.321649 0.278051 0.000175 0.468068 0.465881 0.467476 0.000037 0.390984 0.415399 0.401177 0.000034 0.250671 0.323095 0.280552 0.000373 0.244986 0.320202 0.275550 0.000379 0.460525 0.458993 0.460539 0.000077 0.475612 0.472768 0.474413 0.000075 0.387076 0.411429 0.397543 0.000073 0.394893 0.419370 0.404811 0.000070 970.820000 978.070000 974.199000 317.219930 1094.570000 1077.690000 1087.041367 335.842612 7934.610000 7944.240000 7938.759633 626.754015
147 0.246721 0.321635 0.277208 0.000174 0.468733 0.466295 0.467412 0.000037 0.391029 0.415664 0.400841 0.000035 0.250381 0.320315 0.279405 0.000364 0.243061 0.322955 0.275011 0.000379 0.460674 0.459807 0.460421 0.000076 0.476791 0.472783 0.474404 0.000074 0.387071 0.410985 0.397066 0.000072 0.394986 0.420343 0.404616 0.000070 971.050000 976.060000 974.012367 309.634325 1095.830000 1083.530000 1087.737000 329.523226 7933.120000 7940.410000 7938.250633 618.229849
148 0.246427 0.321659 0.276629 0.000175 0.468390 0.464666 0.467438 0.000037 0.390703 0.414614 0.400655 0.000034 0.249188 0.320479 0.278962 0.000364 0.243666 0.322839 0.274295 0.000382 0.461462 0.459143 0.460391 0.000076 0.475318 0.470190 0.474486 0.000074 0.387166 0.410611 0.396891 0.000071 0.394240 0.418617 0.404419 0.000070 971.040000 979.430000 973.916133 312.985335 1094.100000 1081.950000 1088.181767 330.561787 7934.860000 7938.620000 7937.902100 620.747664
149 0.245537 0.320276 0.275967 0.000171 0.469328 0.464928 0.467475 0.000037 0.391001 0.414300 0.400447 0.000034 0.250380 0.320358 0.278443 0.000353 0.240694 0.320194 0.273490 0.000381 0.463337 0.458188 0.460496 0.000075 0.475319 0.471667 0.474453 0.000073 0.388802 0.409948 0.396778 0.000069 0.393200 0.418652 0.404116 0.000070 970.830000 977.600000 973.924633 312.441876 1094.150000 1080.070000 1088.734300 324.426468 7935.020000 7942.330000 7937.341067 613.806029
150 0.245082 0.319146 0.275464 0.000173 0.469052 0.465698 0.467413 0.000037 0.390662 0.414405 0.400231 0.000034 0.250233 0.324333 0.278007 0.000354 0.239930 0.313958 0.272921 0.000383 0.462465 0.458332 0.460446 0.000075 0.475638 0.473066 0.474379 0.000073 0.388184 0.411432 0.396592 0.000069 0.393140 0.417378 0.403869 0.000069 967.890000 978.820000 973.924400 313.782734 1097.620000 1080.490000 1089.293567 329.533249 7934.490000 7940.690000 7936.782033 627.303319
151 0.245110 0.318049 0.275082 0.000171 0.469216 0.466744 0.467430 0.000037 0.390779 0.414701 0.400108 0.000033 0.248736 0.320761 0.277561 0.000349 0.241485 0.315336 0.272603 0.000381 0.463514 0.459299 0.460537 0.000074 0.474919 0.474189 0.474323 0.000073 0.388341 0.410811 0.396495 0.000068 0.393217 0.418591 0.403721 0.000069 969.720000 977.890000 973.855567 311.935916 1097.100000 1080.400000 1089.488033 333.721044 7933.180000 7941.710000 7936.656400 639.432255
152 0.244429 0.318254 0.274649 0.000173 0.468396 0.465877 0.467561 0.000037 0.390007 0.414209 0.400042 0.000034 0.248304 0.320624 0.277315 0.000353 0.240553 0.315883 0.271983 0.000388 0.460973 0.459688 0.460702 0.000075 0.475819 0.472065 0.474421 0.000072 0.386539 0.411016 0.396516 0.000068 0.393476 0.417401 0.403568 0.000069 971.010000 978.520000 973.717500 318.492328 1094.820000 1083.490000 1089.861433 342.320182 7934.170000 7937.990000 7936.421067 664.780182
153 0.243803 0.317740 0.274050 0.000171 0.468086 0.465653 0.467558 0.000037 0.389587 0.413884 0.399830 0.000033 0.248726 0.319479 0.276918 0.000354 0.238879 0.316001 0.271182 0.000383 0.461112 0.457746 0.460693 0.000075 0.475061 0.473560 0.474424 0.000074 0.386777 0.409352 0.396372 0.000068 0.392397 0.418415 0.403289 0.000070 973.930000 977.450000 973.558533 322.184574 1093.880000 1081.260000 1089.991100 348.540512 7932.190000 7941.290000 7936.450367 675.204810
154 0.243621 0.317861 0.273716 0.000172 0.468336 0.465485 0.467622 0.000036 0.389686 0.413817 0.399755 0.000033 0.247435 0.318190 0.276685 0.000353 0.239807 0.317532 0.270746 0.000386 0.461592 0.459684 0.460728 0.000074 0.475080 0.471287 0.474516 0.000072 0.386637 0.410161 0.396313 0.000068 0.392734 0.417473 0.403197 0.000070 970.000000 977.930000 973.579567 323.897785 1093.280000 1082.210000 1090.139933 355.669017 7936.720000 7939.860000 7936.280500 688.801490
155 0.242936 0.317801 0.273329 0.000175 0.468518 0.465270 0.467664 0.000037 0.389564 0.413656 0.399647 0.000033 0.246842 0.317574 0.276437 0.000354 0.239030 0.318028 0.270220 0.000388 0.461310 0.459079 0.460806 0.000073 0.475725 0.471461 0.474523 0.000073 0.386246 0.409553 0.396277 0.000068 0.392882 0.417760 0.403017 0.000070 974.320000 979.260000 973.408600 322.165726 1095.900000 1079.830000 1090.374767 356.888310 7929.780000 7940.910000 7936.216633 694.274520
156 0.242673 0.317950 0.272946 0.000177 0.469939 0.465566 0.467746 0.000037 0.390396 0.413900 0.399566 0.000034 0.246870 0.323897 0.276110 0.000357 0.238475 0.312004 0.269782 0.000385 0.462944 0.459259 0.460978 0.000073 0.476935 0.471872 0.474513 0.000074 0.387318 0.411882 0.396274 0.000069 0.393474 0.415918 0.402857 0.000070 970.800000 978.410000 973.291200 313.723684 1095.770000 1082.580000 1090.419967 352.958175 7933.430000 7939.010000 7936.288833 694.378015
157 0.241564 0.317406 0.272440 0.000177 0.468922 0.465035 0.467806 0.000037 0.389347 0.413365 0.399428 0.000034 0.246501 0.319156 0.275870 0.000357 0.236627 0.315656 0.269010 0.000389 0.461744 0.458426 0.460948 0.000072 0.476100 0.471643 0.474664 0.000075 0.386409 0.409682 0.396171 0.000068 0.392284 0.417048 0.402685 0.000069 972.370000 976.110000 973.175033 307.592592 1097.330000 1086.400000 1090.362200 349.731003 7930.300000 7937.490000 7936.462767 687.828807
158 0.241231 0.317235 0.271733 0.000177 0.469025 0.464897 0.467854 0.000037 0.389297 0.413216 0.399212 0.000034 0.245687 0.322394 0.275435 0.000356 0.236774 0.312077 0.268031 0.000388 0.461203 0.456921 0.460972 0.000072 0.476846 0.472873 0.474737 0.000074 0.385772 0.409837 0.396034 0.000068 0.392821 0.416594 0.402390 0.000070 971.200000 975.590000 973.125700 303.517165 1095.260000 1084.680000 1090.648100 348.873312 7933.540000 7939.730000 7936.226200 682.557334
159 0.240499 0.316268 0.271316 0.000177 0.469599 0.465240 0.467908 0.000037 0.389414 0.413100 0.399101 0.000034 0.245547 0.320652 0.275379 0.000362 0.235451 0.311883 0.267253 0.000390 0.462678 0.458587 0.460884 0.000073 0.476519 0.471894 0.474932 0.000074 0.386682 0.410310 0.395957 0.000070 0.392145 0.415890 0.402244 0.000071 972.130000 976.180000 972.934667 300.604899 1096.190000 1088.740000 1090.780000 346.097763 7931.680000 7935.080000 7936.285333 674.228729
160 0.240438 0.314033 0.270786 0.000175 0.469004 0.465672 0.467971 0.000037 0.389006 0.412598 0.398956 0.000034 0.245595 0.319449 0.275099 0.000362 0.235280 0.308617 0.266473 0.000385 0.461688 0.458015 0.460899 0.000074 0.476321 0.473329 0.475043 0.000072 0.386055 0.409517 0.395869 0.000070 0.391957 0.415680 0.402044 0.000070 970.870000 973.340000 973.005067 303.026087 1097.580000 1082.990000 1090.863567 334.088159 7931.550000 7943.670000 7936.131367 652.508174
161 0.240118 0.315094 0.270445 0.000176 0.469363 0.466651 0.468010 0.000036 0.389127 0.413606 0.398863 0.000034 0.244707 0.318962 0.274845 0.000366 0.235528 0.311226 0.266045 0.000387 0.462401 0.459500 0.460938 0.000073 0.476324 0.473802 0.475083 0.000071 0.386208 0.410312 0.395805 0.000070 0.392046 0.416901 0.401920 0.000070 974.090000 979.340000 972.798300 308.152013 1094.480000 1081.990000 1091.007000 338.498630 7931.430000 7938.670000 7936.194700 653.174819
162 0.239636 0.314719 0.269954 0.000178 0.469551 0.466533 0.468010 0.000037 0.389081 0.413399 0.398690 0.000034 0.244618 0.318380 0.274285 0.000371 0.234654 0.311059 0.265622 0.000392 0.461747 0.459380 0.460876 0.000072 0.477355 0.473687 0.475144 0.000072 0.385752 0.410030 0.395569 0.000070 0.392410 0.416767 0.401811 0.000071 970.860000 979.200000 972.815933 309.100238 1095.700000 1082.850000 1091.084233 340.989752 7933.440000 7937.950000 7936.099833 646.147023
163 0.239441 0.313750 0.269468 0.000175 0.469149 0.466976 0.468082 0.000036 0.388751 0.413347 0.398568 0.000033 0.245091 0.315266 0.273771 0.000372 0.233792 0.312235 0.265166 0.000388 0.461304 0.459247 0.460958 0.000071 0.476993 0.474705 0.475207 0.000071 0.385629 0.408854 0.395443 0.000069 0.391873 0.417841 0.401692 0.000070 974.060000 977.340000 973.033600 316.650523 1094.770000 1081.200000 1091.321733 342.230209 7931.170000 7941.460000 7935.644667 648.818019
164 0.238431 0.313904 0.269055 0.000176 0.469081 0.465941 0.467994 0.000037 0.388354 0.412728 0.398365 0.000034 0.243442 0.316716 0.273309 0.000371 0.233419 0.311092 0.264802 0.000394 0.461724 0.459032 0.460862 0.000072 0.476438 0.472850 0.475125 0.000072 0.385326 0.409222 0.395219 0.000069 0.391381 0.416235 0.401512 0.000072 970.280000 975.810000 972.950533 318.473435 1098.090000 1087.660000 1091.596133 346.014149 7931.630000 7936.530000 7935.453333 635.925318
165 0.237410 0.314097 0.268567 0.000177 0.469543 0.466584 0.468074 0.000037 0.388296 0.413213 0.398247 0.000034 0.242747 0.316608 0.272865 0.000375 0.232073 0.311587 0.264269 0.000388 0.462417 0.459929 0.460992 0.000072 0.476669 0.473238 0.475156 0.000072 0.385532 0.409767 0.395148 0.000070 0.391061 0.416660 0.401346 0.000071 972.530000 976.390000 972.940233 313.294288 1096.760000 1084.360000 1091.716400 354.533333 7930.710000 7939.250000 7935.343367 634.624746
166 0.237807 0.312483 0.268076 0.000176 0.469069 0.467265 0.468038 0.000036 0.388127 0.413091 0.398051 0.000034 0.242868 0.314901 0.272354 0.000372 0.232745 0.310065 0.263798 0.000391 0.461966 0.460762 0.460906 0.000073 0.476172 0.473768 0.475170 0.000071 0.385282 0.409711 0.394913 0.000070 0.390973 0.416472 0.401190 0.000071 972.930000 973.400000 973.103667 307.854104 1096.740000 1085.260000 1091.856867 359.185770 7930.330000 7941.340000 7935.039467 642.471570
167 0.236728 0.312888 0.267402 0.000175 0.470227 0.465967 0.468090 0.000037 0.388502 0.412390 0.397849 0.000034 0.242812 0.317611 0.271661 0.000367 0.230643 0.308166 0.263142 0.000392 0.462584 0.458941 0.460936 0.000074 0.477870 0.472994 0.475244 0.000071 0.385664 0.409475 0.394690 0.000070 0.391341 0.415304 0.401008 0.000072 974.380000 977.560000 973.238233 305.024675 1094.100000 1085.460000 1092.140000 364.298216 7931.520000 7936.980000 7934.621767 638.921186
168 0.236819 0.310409 0.267077 0.000173 0.469446 0.465708 0.467993 0.000036 0.388027 0.411354 0.397672 0.000034 0.242336 0.315063 0.271317 0.000361 0.231302 0.305755 0.262837 0.000396 0.462202 0.457573 0.460845 0.000073 0.476690 0.473843 0.475140 0.000071 0.385249 0.407695 0.394510 0.000069 0.390804 0.415012 0.400834 0.000072 973.380000 976.340000 973.419767 305.738680 1095.560000 1083.590000 1092.213267 366.179843 7931.060000 7940.070000 7934.366967 636.081130
169 0.236336 0.311030 0.266570 0.000174 0.469170 0.466436 0.467994 0.000036 0.387678 0.412044 0.397496 0.000034 0.243139 0.310573 0.271030 0.000363 0.229534 0.311487 0.262109 0.000392 0.461305 0.459372 0.460870 0.000073 0.477035 0.473499 0.475118 0.000072 0.384947 0.407293 0.394426 0.000069 0.390409 0.416795 0.400565 0.000071 970.960000 977.840000 973.615933 299.976195 1097.290000 1084.780000 1092.452600 363.645240 7931.750000 7937.380000 7933.931467 630.285378
170 0.235648 0.310955 0.266019 0.000176 0.469607 0.465976 0.468044 0.000036 0.387721 0.411719 0.397336 0.000034 0.241101 0.310789 0.270629 0.000364 0.230194 0.311121 0.261409 0.000394 0.462365 0.459807 0.460920 0.000074 0.476848 0.472144 0.475169 0.000071 0.384923 0.407651 0.394318 0.000070 0.390519 0.415786 0.400353 0.000071 972.880000 976.990000 974.105767 298.539829 1099.930000 1085.040000 1092.741033 355.005737 7927.190000 7937.970000 7933.153200 626.908117
171 0.235500 0.311780 0.265601 0.000176 0.468854 0.466197 0.468025 0.000036 0.387180 0.412151 0.397176 0.000034 0.241891 0.316888 0.270353 0.000367 0.229108 0.306672 0.260848 0.000393 0.460941 0.460065 0.460806 0.000073 0.476768 0.472330 0.475243 0.000072 0.384273 0.409953 0.394147 0.000070 0.390087 0.414349 0.400205 0.000071 970.680000 972.390000 974.386233 296.235382 1098.260000 1083.340000 1092.789733 347.540623 7931.060000 7944.270000 7932.824033 612.993875
172 0.235249 0.311413 0.265339 0.000179 0.469220 0.467134 0.468015 0.000036 0.387330 0.412632 0.397079 0.000034 0.241141 0.318249 0.270401 0.000374 0.229358 0.304576 0.260278 0.000395 0.461178 0.458853 0.460755 0.000074 0.477261 0.475416 0.475275 0.000072 0.384165 0.409642 0.394131 0.000071 0.390495 0.415622 0.400026 0.000073 973.770000 975.530000 974.748967 299.212952 1099.630000 1085.080000 1092.975567 343.066279 7926.600000 7939.390000 7932.275467 609.138021
173 0.234688 0.310064 0.264952 0.000178 0.468834 0.467310 0.468022 0.000036 0.386883 0.412274 0.396947 0.000034 0.240972 0.311912 0.269999 0.000362 0.228404 0.308217 0.259904 0.000403 0.460836 0.461108 0.460803 0.000073 0.476833 0.473512 0.475241 0.000072 0.383883 0.408890 0.394022 0.000069 0.389883 0.415659 0.399873 0.000073 973.120000 978.030000 974.852467 296.113956 1099.250000 1084.980000 1092.892667 346.217554 7927.630000 7936.990000 7932.254867 612.901680
174 0.233362 0.309366 0.264466 0.000179 0.468767 0.467414 0.468033 0.000036 0.386375 0.412097 0.396785 0.000035 0.239015 0.309607 0.269830 0.000365 0.227709 0.309124 0.259102 0.000402 0.460268 0.459678 0.460752 0.000073 0.477265 0.475150 0.475314 0.000072 0.382830 0.407153 0.393929 0.000070 0.389920 0.417041 0.399640 0.000073 972.440000 977.640000 974.950133 295.897702 1101.560000 1088.110000 1093.061100 345.858986 7926.000000 7934.250000 7931.988767 620.125303
175 0.234237 0.308195 0.263958 0.000175 0.469147 0.467041 0.467964 0.000036 0.386928 0.411445 0.396562 0.000034 0.240034 0.309061 0.269455 0.000363 0.228439 0.307328 0.258461 0.000394 0.459889 0.459820 0.460672 0.000073 0.478405 0.474262 0.475256 0.000072 0.382939 0.407055 0.393746 0.000069 0.390917 0.415835 0.399377 0.000071 972.320000 977.930000 975.029267 295.789208 1099.230000 1086.390000 1093.268233 353.484829 7928.450000 7935.680000 7931.702500 633.208734
176 0.233247 0.306236 0.263676 0.000174 0.469861 0.466340 0.467960 0.000036 0.387046 0.410304 0.396461 0.000034 0.239053 0.307438 0.269286 0.000364 0.227442 0.305033 0.258067 0.000391 0.462074 0.459534 0.460631 0.000073 0.477648 0.473146 0.475289 0.000073 0.384017 0.406301 0.393660 0.000069 0.390076 0.414306 0.399261 0.000073 972.960000 979.220000 975.099633 295.465545 1099.250000 1084.990000 1093.502667 351.810976 7927.790000 7935.790000 7931.397700 630.308215
177 0.232689 0.307805 0.263295 0.000176 0.468982 0.466776 0.467981 0.000037 0.386280 0.411136 0.396341 0.000034 0.239715 0.312721 0.268995 0.000363 0.225663 0.302888 0.257594 0.000393 0.460970 0.461555 0.460600 0.000073 0.476995 0.471998 0.475363 0.000073 0.383531 0.409463 0.393538 0.000069 0.389029 0.412809 0.399144 0.000072 972.210000 979.370000 975.005500 294.471834 1099.980000 1084.940000 1093.789767 344.827926 7927.810000 7935.690000 7931.204733 617.903233
178 0.232112 0.307819 0.262969 0.000178 0.469446 0.465942 0.467954 0.000036 0.386379 0.410599 0.396210 0.000034 0.237904 0.309875 0.268751 0.000367 0.226320 0.305764 0.257188 0.000388 0.461680 0.458878 0.460603 0.000074 0.477211 0.473006 0.475305 0.000072 0.383359 0.406727 0.393455 0.000070 0.389399 0.414471 0.398964 0.000072 971.340000 978.160000 974.665833 296.187154 1101.570000 1087.590000 1094.080500 337.130736 7927.090000 7934.250000 7931.253667 606.894570
179 0.231840 0.308139 0.262684 0.000181 0.468161 0.465397 0.467951 0.000037 0.385448 0.410357 0.396108 0.000034 0.237572 0.310321 0.268354 0.000370 0.226108 0.305958 0.257014 0.000386 0.461259 0.457777 0.460538 0.000073 0.475062 0.473017 0.475365 0.000074 0.382969 0.406167 0.393274 0.000069 0.387928 0.414546 0.398942 0.000071 971.480000 975.260000 974.794033 297.007955 1103.080000 1086.200000 1094.273367 332.803723 7925.440000 7938.540000 7930.932600 607.836336
180 0.231375 0.306316 0.262192 0.000178 0.469414 0.465302 0.468001 0.000037 0.386100 0.409657 0.395968 0.000034 0.237512 0.309498 0.267750 0.000370 0.225237 0.303134 0.256635 0.000389 0.461259 0.458367 0.460642 0.000073 0.477569 0.472238 0.475360 0.000074 0.382947 0.406263 0.393130 0.000069 0.389253 0.413052 0.398806 0.000071 968.920000 977.540000 974.817800 299.756108 1101.960000 1085.930000 1094.548933 333.233747 7929.120000 7936.530000 7930.633267 612.843827
181 0.230950 0.305626 0.261730 0.000179 0.469540 0.466626 0.468043 0.000037 0.386034 0.410276 0.395834 0.000034 0.236838 0.310067 0.267428 0.000369 0.225062 0.301186 0.256033 0.000393 0.461894 0.457631 0.460643 0.000072 0.477187 0.475621 0.475443 0.000073 0.383124 0.405983 0.393018 0.000069 0.388943 0.414568 0.398649 0.000073 970.990000 978.870000 974.685367 302.351139 1099.930000 1091.260000 1094.871267 335.324323 7929.080000 7929.870000 7930.443367 619.473382
182 0.230613 0.307038 0.261471 0.000183 0.468865 0.466676 0.468072 0.000037 0.385477 0.410803 0.395762 0.000035 0.236141 0.315357 0.267235 0.000379 0.225086 0.298720 0.255707 0.000399 0.461698 0.459862 0.460706 0.000072 0.476031 0.473489 0.475438 0.000074 0.382753 0.409286 0.392991 0.000070 0.388200 0.412320 0.398532 0.000073 971.040000 979.440000 974.546600 302.715887 1102.070000 1087.100000 1095.074067 334.163043 7926.890000 7933.460000 7930.379333 607.708268
183 0.229991 0.306390 0.260964 0.000183 0.469680 0.467131 0.468028 0.000037 0.385789 0.410871 0.395556 0.000035 0.235155 0.311621 0.266733 0.000379 0.224828 0.301158 0.255196 0.000397 0.461255 0.460539 0.460647 0.000071 0.478104 0.473723 0.475409 0.000075 0.382120 0.408418 0.392777 0.000069 0.389458 0.413325 0.398334 0.000073 969.590000 978.530000 974.438200 305.124611 1100.990000 1086.420000 1095.571900 332.023507 7929.420000 7935.050000 7929.989900 607.630896
184 0.229401 0.305648 0.260436 0.000181 0.468642 0.466140 0.468036 0.000036 0.384908 0.409968 0.395376 0.000034 0.235202 0.307538 0.266181 0.000383 0.223601 0.303758 0.254691 0.000389 0.461898 0.458556 0.460656 0.000071 0.475385 0.473724 0.475417 0.000072 0.382554 0.405700 0.392589 0.000070 0.387261 0.414235 0.398163 0.000071 970.980000 977.890000 974.250833 302.519833 1101.980000 1088.820000 1096.144267 327.738429 7927.040000 7933.290000 7929.604900 595.273547
185 0.228077 0.305227 0.259983 0.000185 0.469229 0.465997 0.468036 0.000036 0.384826 0.409728 0.395218 0.000035 0.233554 0.306928 0.265596 0.000392 0.222600 0.303526 0.254371 0.000393 0.461460 0.458867 0.460626 0.000071 0.476998 0.473128 0.475446 0.000073 0.381693 0.405688 0.392365 0.000071 0.387959 0.413767 0.398070 0.000072 970.160000 977.820000 974.274733 304.202966 1101.250000 1084.660000 1096.481233 323.697606 7928.590000 7937.520000 7929.244033 584.618965
186 0.228220 0.305107 0.259451 0.000184 0.469441 0.465672 0.468072 0.000036 0.385014 0.409475 0.395055 0.000034 0.234504 0.311790 0.265027 0.000393 0.221937 0.298424 0.253875 0.000386 0.461785 0.459126 0.460753 0.000070 0.477096 0.472219 0.475390 0.000074 0.382237 0.407558 0.392249 0.000070 0.387791 0.411391 0.397860 0.000072 970.710000 978.490000 973.994133 307.187248 1103.850000 1089.390000 1096.771633 316.929920 7925.440000 7932.120000 7929.234233 581.773637
187 0.227994 0.305458 0.259062 0.000187 0.468925 0.466894 0.468107 0.000036 0.384599 0.410391 0.394942 0.000035 0.234023 0.311044 0.264430 0.000397 0.221964 0.299872 0.253695 0.000391 0.461505 0.460749 0.460818 0.000070 0.476345 0.473038 0.475397 0.000074 0.381886 0.408352 0.392082 0.000070 0.387312 0.412430 0.397801 0.000072 968.780000 979.310000 973.801833 308.096918 1101.930000 1089.820000 1096.683933 311.328394 7929.290000 7930.870000 7929.514233 578.577256
188 0.227374 0.305274 0.258435 0.000188 0.468942 0.466111 0.468055 0.000036 0.384393 0.409818 0.394688 0.000035 0.233461 0.311810 0.263680 0.000393 0.221286 0.298738 0.253190 0.000392 0.461276 0.459136 0.460670 0.000070 0.476608 0.473086 0.475439 0.000074 0.381541 0.407572 0.391724 0.000070 0.387245 0.412064 0.397652 0.000073 968.170000 974.770000 973.430800 304.106119 1102.070000 1093.630000 1096.517100 307.668341 7929.760000 7931.600000 7930.052100 569.391325
189 0.227755 0.302854 0.257864 0.000181 0.469902 0.466539 0.468101 0.000035 0.385151 0.409249 0.394518 0.000034 0.233771 0.307455 0.263135 0.000385 0.221740 0.298252 0.252592 0.000390 0.462228 0.459311 0.460701 0.000069 0.477576 0.473767 0.475500 0.000073 0.382268 0.406162 0.391553 0.000069 0.388034 0.412337 0.397482 0.000072 971.400000 977.040000 973.208633 307.559845 1101.690000 1092.450000 1096.348633 304.025116 7926.910000 7930.510000 7930.442733 574.164026
190 0.226873 0.301819 0.257464 0.000180 0.469255 0.466393 0.468158 0.000036 0.384421 0.408792 0.394415 0.000034 0.232047 0.307467 0.262667 0.000375 0.221700 0.296170 0.252261 0.000388 0.461141 0.458675 0.460739 0.000069 0.477369 0.474111 0.475576 0.000073 0.380958 0.405752 0.391414 0.000068 0.387885 0.411832 0.397416 0.000071 969.950000 976.450000 973.019400 313.480944 1101.420000 1090.430000 1096.337900 301.802741 7928.630000 7933.120000 7930.642700 575.713337
191 0.226555 0.303400 0.257288 0.000184 0.469830 0.465894 0.468075 0.000036 0.384684 0.409021 0.394299 0.000035 0.231806 0.309815 0.262360 0.000379 0.221304 0.296985 0.252217 0.000394 0.462928 0.458542 0.460704 0.000070 0.476731 0.473245 0.475445 0.000074 0.382036 0.406488 0.391284 0.000069 0.387332 0.411554 0.397315 0.000073 970.310000 975.250000 973.004333 311.502204 1102.680000 1089.590000 1096.595300 297.604458 7927.010000 7935.160000 7930.400367 572.424654
192 0.225494 0.301573 0.256988 0.000181 0.468454 0.465714 0.468065 0.000036 0.383418 0.408264 0.394188 0.000034 0.231443 0.303855 0.262079 0.000375 0.219544 0.299291 0.251897 0.000395 0.460767 0.459138 0.460673 0.000070 0.476141 0.472289 0.475458 0.000074 0.380504 0.404789 0.391165 0.000069 0.386332 0.411740 0.397212 0.000073 971.500000 976.490000 972.899933 317.576078 1101.550000 1086.990000 1096.775033 295.472345 7926.950000 7936.520000 7930.325033 575.228543
193 0.225522 0.302432 0.256663 0.000182 0.468912 0.466271 0.468108 0.000036 0.383725 0.408927 0.394102 0.000034 0.230274 0.305835 0.261625 0.000380 0.220770 0.299028 0.251702 0.000395 0.461555 0.459401 0.460722 0.000070 0.476268 0.473140 0.475494 0.000073 0.380607 0.405653 0.391038 0.000068 0.386844 0.412201 0.397167 0.000073 971.180000 976.030000 972.759900 312.364097 1103.490000 1089.300000 1097.019033 293.596694 7925.330000 7934.670000 7930.221067 573.618579
194 0.225224 0.301108 0.256289 0.000183 0.469746 0.466563 0.468031 0.000036 0.384163 0.408653 0.393922 0.000034 0.231381 0.303176 0.261184 0.000382 0.219068 0.299040 0.251395 0.000397 0.461718 0.459158 0.460678 0.000072 0.477773 0.473967 0.475385 0.000074 0.381100 0.404564 0.390855 0.000069 0.387226 0.412743 0.396988 0.000073 970.040000 976.490000 972.753633 316.628025 1104.390000 1088.030000 1097.146900 295.076286 7925.570000 7935.480000 7930.099467 579.196201
195 0.225092 0.301019 0.255986 0.000183 0.468782 0.466070 0.467991 0.000037 0.383490 0.408302 0.393789 0.000035 0.231064 0.302886 0.260924 0.000386 0.219120 0.299153 0.251049 0.000400 0.460852 0.460215 0.460647 0.000073 0.476712 0.471924 0.475335 0.000074 0.380426 0.405150 0.390744 0.000070 0.386554 0.411455 0.396835 0.000074 970.220000 979.490000 972.747467 317.549554 1102.880000 1093.040000 1097.482567 297.466713 7926.900000 7927.470000 7929.769967 575.440067
196 0.223314 0.300967 0.255631 0.000186 0.469439 0.466353 0.467946 0.000037 0.383295 0.408468 0.393635 0.000035 0.227004 0.302666 0.260562 0.000390 0.219624 0.299267 0.250699 0.000400 0.461169 0.459595 0.460538 0.000074 0.477709 0.473112 0.475354 0.000073 0.379211 0.404670 0.390546 0.000070 0.387380 0.412266 0.396725 0.000073 970.720000 976.450000 972.690600 321.860597 1104.590000 1092.190000 1097.642100 300.023203 7924.690000 7931.360000 7929.667300 588.271474
197 0.223581 0.301904 0.255259 0.000190 0.469667 0.465141 0.467984 0.000037 0.383537 0.408008 0.393530 0.000035 0.228948 0.304022 0.260279 0.000396 0.218214 0.299786 0.250238 0.000409 0.462595 0.457639 0.460570 0.000075 0.476740 0.472642 0.475398 0.000073 0.380818 0.403873 0.390468 0.000071 0.386256 0.412143 0.396592 0.000073 968.810000 976.360000 972.664867 319.678707 1102.830000 1095.560000 1097.874867 303.513394 7928.360000 7928.080000 7929.460267 583.158607
198 0.223083 0.301347 0.254799 0.000187 0.469527 0.466766 0.468056 0.000037 0.383271 0.408869 0.393416 0.000035 0.229120 0.305324 0.259834 0.000401 0.217045 0.297370 0.249764 0.000408 0.462569 0.459021 0.460614 0.000075 0.476484 0.474511 0.475498 0.000072 0.380862 0.405227 0.390341 0.000072 0.385680 0.412512 0.396491 0.000073 968.730000 976.190000 972.360533 321.513077 1103.620000 1089.190000 1098.302000 304.216677 7927.650000 7934.620000 7929.337467 581.658098
199 0.222991 0.299429 0.254305 0.000187 0.470492 0.466410 0.468029 0.000037 0.383867 0.407967 0.393225 0.000035 0.227130 0.303335 0.259257 0.000399 0.218852 0.295523 0.249352 0.000409 0.463110 0.458257 0.460513 0.000076 0.477875 0.474563 0.475544 0.000071 0.380517 0.404034 0.390074 0.000072 0.387217 0.411899 0.396377 0.000073 969.590000 977.510000 972.073600 316.786277 1104.720000 1092.310000 1098.423267 304.453445 7925.690000 7930.180000 7929.503133 582.283001
200 0.221933 0.298524 0.253758 0.000191 0.469590 0.467265 0.468038 0.000036 0.382910 0.408206 0.393040 0.000035 0.227318 0.301455 0.258703 0.000406 0.216547 0.295593 0.248813 0.000408 0.462661 0.459114 0.460541 0.000075 0.476519 0.475416 0.475535 0.000070 0.380291 0.403934 0.389898 0.000072 0.385529 0.412478 0.396182 0.000072 969.920000 978.270000 971.799667 310.752647 1105.070000 1091.150000 1098.837200 302.490647 7925.010000 7930.580000 7929.363133 574.555865
201 0.221764 0.299364 0.253128 0.000190 0.469600 0.465314 0.468075 0.000036 0.382858 0.407231 0.392843 0.000035 0.226922 0.302973 0.258083 0.000397 0.216607 0.295756 0.248172 0.000413 0.461671 0.458128 0.460610 0.000074 0.477530 0.472499 0.475539 0.000069 0.379509 0.403824 0.389726 0.000072 0.386207 0.410639 0.395961 0.000073 969.730000 978.150000 971.619367 308.541743 1103.880000 1091.050000 1099.028467 300.600508 7926.390000 7930.800000 7929.352167 572.893822
202 0.221025 0.299077 0.252678 0.000190 0.469188 0.467201 0.468128 0.000035 0.382331 0.408358 0.392720 0.000035 0.225830 0.304087 0.257711 0.000393 0.216220 0.294067 0.247645 0.000412 0.462285 0.459282 0.460659 0.000073 0.476091 0.475120 0.475597 0.000069 0.379526 0.404964 0.389627 0.000071 0.385136 0.411752 0.395814 0.000073 968.940000 979.460000 971.205233 310.273629 1105.210000 1090.970000 1099.076100 304.912470 7925.850000 7929.570000 7929.718667 571.842751
203 0.220743 0.296968 0.252219 0.000188 0.469508 0.466260 0.468094 0.000036 0.382441 0.407008 0.392538 0.000035 0.226409 0.300155 0.257371 0.000385 0.215077 0.293780 0.247067 0.000417 0.461458 0.459589 0.460706 0.000072 0.477559 0.472932 0.475482 0.000069 0.379191 0.403787 0.389538 0.000070 0.385690 0.410229 0.395537 0.000073 967.470000 971.950000 971.023867 311.615541 1103.590000 1093.480000 1099.203100 305.935125 7928.940000 7934.570000 7929.773033 573.786518
204 0.220454 0.298335 0.251829 0.000188 0.469529 0.466330 0.468168 0.000036 0.382353 0.407532 0.392449 0.000035 0.225100 0.301493 0.257083 0.000396 0.215807 0.295176 0.246576 0.000406 0.462583 0.458894 0.460804 0.000073 0.476476 0.473766 0.475531 0.000070 0.379464 0.403804 0.389502 0.000071 0.385242 0.411260 0.395397 0.000072 969.470000 977.560000 971.055633 307.167598 1103.940000 1093.280000 1099.430867 302.543566 7926.590000 7929.160000 7929.513500 574.471308
205 0.220173 0.297245 0.251356 0.000187 0.468423 0.465846 0.468115 0.000035 0.381536 0.406836 0.392250 0.000035 0.224503 0.300529 0.256688 0.000400 0.215844 0.293962 0.246024 0.000403 0.461636 0.458840 0.460789 0.000073 0.475210 0.472852 0.475442 0.000070 0.378639 0.403431 0.389354 0.000072 0.384432 0.410240 0.395145 0.000072 967.510000 974.350000 970.964300 299.932651 1105.640000 1093.120000 1099.433200 296.725928 7926.850000 7932.530000 7929.602500 569.352322
206 0.219925 0.295964 0.250922 0.000184 0.468398 0.466825 0.468099 0.000035 0.381433 0.407023 0.392087 0.000034 0.224557 0.295408 0.256101 0.000394 0.215292 0.296520 0.245743 0.000405 0.461200 0.459187 0.460786 0.000072 0.475597 0.474463 0.475411 0.000069 0.378375 0.401864 0.389146 0.000070 0.384490 0.412183 0.395027 0.000072 968.120000 974.070000 970.800500 300.932932 1104.720000 1093.470000 1099.538967 289.386701 7927.160000 7932.460000 7929.660533 568.131338
207 0.219716 0.296396 0.250702 0.000188 0.468517 0.465996 0.468134 0.000036 0.381437 0.406636 0.392033 0.000035 0.225531 0.299634 0.255869 0.000404 0.213901 0.293157 0.245535 0.000408 0.462040 0.459320 0.460940 0.000072 0.474995 0.472673 0.475328 0.000070 0.379262 0.403430 0.389165 0.000072 0.383612 0.409843 0.394901 0.000073 969.890000 972.670000 970.682667 301.066992 1105.340000 1089.300000 1099.600300 292.663060 7924.770000 7938.030000 7929.717033 571.996554
208 0.219266 0.297004 0.250171 0.000185 0.470553 0.466140 0.468137 0.000036 0.382603 0.406942 0.391849 0.000035 0.224929 0.303972 0.255401 0.000402 0.213603 0.290036 0.244942 0.000405 0.462823 0.459337 0.460987 0.000072 0.478284 0.472943 0.475285 0.000070 0.379560 0.404959 0.389032 0.000072 0.385645 0.408925 0.394665 0.000073 968.090000 972.260000 970.619200 298.440226 1105.540000 1097.350000 1099.739567 295.312182 7926.370000 7930.390000 7929.641233 570.163625
209 0.219272 0.295642 0.249927 0.000184 0.469021 0.465480 0.468079 0.000036 0.381609 0.406037 0.391726 0.000035 0.224311 0.299975 0.255123 0.000403 0.214233 0.291308 0.244731 0.000412 0.462024 0.459304 0.461016 0.000072 0.476019 0.471656 0.475143 0.000071 0.378825 0.403539 0.388954 0.000072 0.384394 0.408534 0.394499 0.000074 967.380000 974.260000 970.603633 293.203035 1106.880000 1097.100000 1099.630467 295.228209 7925.740000 7928.640000 7929.765900 565.180334
210 0.218992 0.295239 0.249791 0.000186 0.469264 0.466401 0.468057 0.000036 0.381669 0.406494 0.391664 0.000035 0.224641 0.301811 0.254920 0.000405 0.213343 0.288667 0.244662 0.000411 0.462120 0.459344 0.461015 0.000071 0.476408 0.473458 0.475100 0.000072 0.379003 0.404207 0.388881 0.000072 0.384335 0.408781 0.394447 0.000076 968.310000 970.510000 970.675933 295.396715 1106.690000 1090.680000 1099.706367 299.612462 7925.000000 7938.810000 7929.617700 567.602527
211 0.218571 0.295493 0.249310 0.000181 0.469846 0.467245 0.468076 0.000036 0.381900 0.407132 0.391508 0.000034 0.223713 0.297959 0.254574 0.000398 0.213429 0.293027 0.244046 0.000406 0.462757 0.461042 0.461063 0.000071 0.476935 0.473449 0.475088 0.000071 0.379091 0.403963 0.388792 0.000071 0.384708 0.410302 0.394223 0.000073 968.810000 975.970000 970.665733 294.279940 1103.810000 1092.970000 1099.714167 302.519892 7927.380000 7931.060000 7929.620100 570.293775
212 0.218146 0.294408 0.249302 0.000182 0.469428 0.466787 0.468097 0.000036 0.381479 0.406454 0.391519 0.000034 0.222491 0.298598 0.254659 0.000406 0.213801 0.290217 0.243946 0.000404 0.462945 0.459305 0.461195 0.000070 0.475911 0.474269 0.474998 0.000072 0.378786 0.403057 0.388908 0.000071 0.384173 0.409851 0.394130 0.000073 969.790000 971.100000 970.693867 294.137127 1106.640000 1089.430000 1099.911867 308.672998 7923.570000 7939.470000 7929.394267 575.273975
213 0.217990 0.294603 0.249042 0.000185 0.470190 0.466416 0.468114 0.000036 0.381920 0.406281 0.391439 0.000034 0.222201 0.300329 0.254320 0.000411 0.213779 0.288876 0.243765 0.000407 0.463016 0.457722 0.461249 0.000071 0.477364 0.475109 0.474980 0.000073 0.378731 0.402635 0.388823 0.000072 0.385110 0.409928 0.394055 0.000073 970.100000 974.770000 970.540167 301.469878 1108.110000 1094.520000 1100.173467 315.266536 7921.790000 7930.710000 7929.286367 587.572814
214 0.217462 0.293807 0.248636 0.000186 0.469842 0.467238 0.468085 0.000036 0.381509 0.406537 0.391278 0.000035 0.221898 0.299681 0.253807 0.000410 0.213026 0.287932 0.243464 0.000412 0.463039 0.458940 0.461219 0.000070 0.476646 0.475535 0.474951 0.000072 0.378640 0.403200 0.388625 0.000072 0.384379 0.409874 0.393931 0.000074 966.690000 973.320000 970.534733 305.105473 1106.970000 1091.090000 1100.149200 318.105981 7926.340000 7935.590000 7929.316067 598.540296
215 0.216995 0.294182 0.248354 0.000185 0.469815 0.466129 0.468160 0.000035 0.381328 0.405948 0.391228 0.000034 0.220359 0.305301 0.253454 0.000419 0.213632 0.283063 0.243254 0.000404 0.463284 0.458815 0.461278 0.000070 0.476346 0.473443 0.475041 0.000071 0.378260 0.405085 0.388540 0.000073 0.384396 0.406810 0.393916 0.000072 967.060000 972.070000 970.442100 297.784119 1104.510000 1092.750000 1100.609333 323.259851 7928.430000 7935.180000 7928.948567 602.250919
216 0.217181 0.294111 0.248110 0.000185 0.469904 0.465171 0.468263 0.000035 0.381451 0.405300 0.391210 0.000034 0.220792 0.295537 0.253086 0.000420 0.213569 0.292686 0.243134 0.000404 0.462361 0.458774 0.461399 0.000069 0.477448 0.471568 0.475128 0.000071 0.377812 0.401641 0.388489 0.000074 0.385091 0.408959 0.393930 0.000071 967.760000 972.780000 970.573733 298.794614 1107.070000 1094.000000 1100.916167 323.394367 7925.170000 7933.220000 7928.510100 608.047562
217 0.216964 0.293855 0.247934 0.000185 0.469930 0.466047 0.468265 0.000035 0.381392 0.405780 0.391149 0.000033 0.220473 0.300506 0.252782 0.000414 0.213454 0.287204 0.243086 0.000406 0.462877 0.459502 0.461362 0.000068 0.476983 0.472592 0.475167 0.000072 0.378036 0.403854 0.388359 0.000073 0.384748 0.407706 0.393939 0.000071 967.590000 972.620000 970.783033 302.877711 1105.900000 1092.200000 1101.170500 321.433736 7926.510000 7935.180000 7928.046467 613.326217
218 0.216583 0.293925 0.247627 0.000183 0.470188 0.466124 0.468328 0.000036 0.381426 0.405854 0.391082 0.000034 0.221326 0.301547 0.252442 0.000409 0.211841 0.286302 0.242811 0.000400 0.463023 0.459888 0.461379 0.000068 0.477352 0.472360 0.475276 0.000072 0.378429 0.404469 0.388251 0.000072 0.384423 0.407240 0.393913 0.000071 965.620000 973.120000 970.956067 300.271967 1106.770000 1092.020000 1101.404200 324.748435 7927.610000 7934.860000 7927.639733 606.998197
219 0.216653 0.293209 0.247517 0.000185 0.469914 0.466151 0.468366 0.000035 0.381273 0.405621 0.391069 0.000034 0.222217 0.299411 0.252435 0.000414 0.211088 0.287007 0.242599 0.000404 0.462841 0.459249 0.461375 0.000069 0.476988 0.473052 0.475357 0.000071 0.378623 0.403306 0.388246 0.000072 0.383923 0.407936 0.393891 0.000071 964.980000 978.910000 971.038433 301.302068 1108.040000 1095.530000 1101.512667 332.407369 7926.980000 7925.560000 7927.448900 606.010433
220 0.216387 0.293156 0.247234 0.000186 0.470031 0.465959 0.468418 0.000035 0.381256 0.405478 0.391004 0.000034 0.221319 0.296513 0.251900 0.000412 0.211455 0.289800 0.242567 0.000405 0.462881 0.458772 0.461357 0.000068 0.477181 0.473147 0.475479 0.000071 0.378334 0.401981 0.388047 0.000072 0.384177 0.408976 0.393960 0.000071 963.550000 971.160000 970.925100 303.839347 1108.860000 1095.230000 1101.909000 334.508608 7927.590000 7933.610000 7927.165900 597.805698
221 0.215664 0.293290 0.246924 0.000184 0.470109 0.465006 0.468334 0.000035 0.381054 0.404905 0.390840 0.000034 0.219032 0.298542 0.251530 0.000412 0.212296 0.288038 0.242319 0.000400 0.462925 0.457940 0.461293 0.000069 0.477293 0.472072 0.475375 0.000070 0.377563 0.402151 0.387876 0.000072 0.384544 0.407660 0.393805 0.000071 968.050000 974.570000 970.882767 301.091520 1107.590000 1094.100000 1102.029700 337.749210 7924.360000 7931.330000 7927.087533 595.926602
222 0.215631 0.291726 0.246621 0.000184 0.469877 0.466683 0.468383 0.000035 0.380891 0.405448 0.390767 0.000033 0.219530 0.295610 0.251175 0.000410 0.211731 0.287842 0.242068 0.000401 0.463427 0.459869 0.461355 0.000068 0.476328 0.473497 0.475411 0.000070 0.378063 0.402378 0.387792 0.000071 0.383719 0.408518 0.393741 0.000071 964.730000 976.030000 970.537367 307.784760 1107.330000 1094.780000 1102.268400 332.206407 7927.940000 7929.190000 7927.194233 589.840399
223 0.215160 0.292250 0.246375 0.000185 0.469920 0.466891 0.468445 0.000034 0.380754 0.405767 0.390720 0.000033 0.219476 0.295315 0.250725 0.000411 0.210844 0.289186 0.242024 0.000402 0.463026 0.458965 0.461393 0.000068 0.476813 0.474817 0.475496 0.000068 0.377784 0.401687 0.387659 0.000070 0.383724 0.409846 0.393781 0.000070 967.580000 979.430000 970.164533 311.343981 1108.350000 1093.630000 1102.382867 336.095621 7924.070000 7926.940000 7927.452600 588.994767
224 0.214511 0.292369 0.246021 0.000183 0.470555 0.466399 0.468560 0.000033 0.380940 0.405488 0.390671 0.000033 0.219134 0.295395 0.250387 0.000409 0.209888 0.289343 0.241655 0.000403 0.463707 0.459739 0.461539 0.000066 0.477404 0.473059 0.475581 0.000067 0.378106 0.402219 0.387636 0.000069 0.383773 0.408758 0.393707 0.000069 965.220000 971.430000 969.607233 313.040328 1109.710000 1094.480000 1102.658267 325.908851 7925.070000 7934.090000 7927.734500 576.632666
225 0.214152 0.293766 0.245914 0.000190 0.470939 0.466810 0.468572 0.000034 0.381064 0.406245 0.390642 0.000033 0.217878 0.298605 0.250085 0.000412 0.210426 0.288928 0.241743 0.000409 0.464202 0.459550 0.461558 0.000066 0.477676 0.474070 0.475585 0.000068 0.377988 0.403219 0.387543 0.000069 0.384139 0.409270 0.393740 0.000070 965.880000 975.500000 969.296067 315.544193 1110.400000 1099.320000 1102.862200 324.690758 7923.720000 7925.180000 7927.841733 577.351310
226 0.213705 0.291625 0.245481 0.000189 0.470562 0.465062 0.468598 0.000034 0.380662 0.404359 0.390507 0.000033 0.218703 0.295129 0.249573 0.000409 0.208708 0.288121 0.241389 0.000407 0.463502 0.458117 0.461538 0.000066 0.477622 0.472007 0.475658 0.000068 0.377822 0.401071 0.387350 0.000069 0.383502 0.407647 0.393664 0.000070 965.990000 976.370000 968.790100 321.333174 1108.530000 1098.470000 1103.006833 318.832299 7925.480000 7925.160000 7928.203067 574.695808
227 0.214202 0.291119 0.245230 0.000187 0.471651 0.467087 0.468615 0.000034 0.381544 0.405498 0.390430 0.000034 0.218597 0.297220 0.249261 0.000407 0.209807 0.285019 0.241200 0.000406 0.465286 0.459917 0.461617 0.000067 0.478016 0.474257 0.475613 0.000068 0.378945 0.402973 0.387292 0.000070 0.384143 0.408024 0.393568 0.000070 965.120000 973.750000 968.380267 313.844374 1110.670000 1096.270000 1103.385567 316.452765 7924.210000 7929.980000 7928.234167 567.143079
228 0.213231 0.291065 0.244963 0.000190 0.470348 0.467377 0.468673 0.000035 0.380357 0.405668 0.390375 0.000034 0.219054 0.295668 0.248887 0.000402 0.207409 0.286462 0.241039 0.000419 0.462168 0.459899 0.461628 0.000068 0.478528 0.474855 0.475719 0.000068 0.377078 0.402418 0.387168 0.000070 0.383637 0.408918 0.393581 0.000072 964.350000 976.550000 967.795867 312.335609 1112.630000 1097.940000 1103.777667 316.573075 7923.020000 7925.510000 7928.426467 558.683746
229 0.212739 0.289416 0.244548 0.000188 0.470577 0.466761 0.468655 0.000035 0.380334 0.404690 0.390217 0.000034 0.217059 0.292540 0.248631 0.000400 0.208418 0.286292 0.240465 0.000416 0.462399 0.459481 0.461611 0.000069 0.478756 0.474041 0.475699 0.000069 0.376530 0.401052 0.387068 0.000069 0.384138 0.408329 0.393367 0.000072 963.440000 971.950000 967.539733 296.030844 1111.030000 1095.020000 1104.252333 315.935975 7925.530000 7933.030000 7928.207933 541.274382
230 0.212610 0.289459 0.244116 0.000188 0.470195 0.466628 0.468642 0.000035 0.380041 0.404619 0.390058 0.000034 0.217533 0.291739 0.248239 0.000399 0.207687 0.287179 0.239993 0.000413 0.463279 0.460048 0.461568 0.000069 0.477112 0.473208 0.475716 0.000069 0.377268 0.401140 0.386903 0.000071 0.382813 0.408098 0.393213 0.000071 965.230000 973.380000 967.203133 299.459143 1109.780000 1100.800000 1104.699933 313.385510 7924.990000 7925.820000 7928.096933 548.953765
231 0.212328 0.290639 0.243822 0.000189 0.469380 0.466196 0.468633 0.000035 0.379412 0.404751 0.389949 0.000035 0.217774 0.292593 0.247955 0.000398 0.206883 0.288686 0.239690 0.000412 0.462596 0.458677 0.461520 0.000070 0.476164 0.473715 0.475746 0.000068 0.376908 0.400547 0.386772 0.000071 0.381916 0.408955 0.393126 0.000071 962.040000 972.590000 967.001600 300.435355 1112.730000 1097.360000 1105.015833 307.289196 7925.230000 7930.050000 7927.982567 546.496112
232 0.211978 0.290991 0.243618 0.000192 0.470071 0.466747 0.468575 0.000035 0.379739 0.405232 0.389840 0.000035 0.217237 0.293985 0.247818 0.000410 0.206719 0.287996 0.239418 0.000415 0.462797 0.458868 0.461501 0.000071 0.477345 0.474626 0.475649 0.000067 0.376851 0.401159 0.386712 0.000072 0.382626 0.409306 0.392968 0.000072 963.760000 974.720000 966.735900 308.313206 1112.530000 1095.500000 1105.340400 310.111508 7923.710000 7929.780000 7927.923700 560.457981
233 0.211816 0.289643 0.243119 0.000193 0.469752 0.466164 0.468581 0.000035 0.379474 0.404382 0.389669 0.000035 0.214806 0.289113 0.247291 0.000414 0.208825 0.290173 0.238947 0.000411 0.462059 0.459129 0.461444 0.000071 0.477446 0.473199 0.475717 0.000068 0.375520 0.399624 0.386490 0.000073 0.383428 0.409140 0.392847 0.000071 962.640000 969.070000 966.432733 313.425024 1112.400000 1097.280000 1105.545067 312.769337 7924.960000 7933.650000 7928.022200 568.643603
234 0.211350 0.288863 0.242749 0.000192 0.469738 0.465855 0.468533 0.000036 0.379302 0.403908 0.389509 0.000035 0.215516 0.295914 0.246845 0.000419 0.207183 0.281812 0.238653 0.000405 0.462107 0.459408 0.461383 0.000072 0.477369 0.472303 0.475683 0.000068 0.375800 0.402185 0.386295 0.000074 0.382804 0.405631 0.392723 0.000071 964.190000 971.310000 966.196233 317.020695 1112.430000 1098.390000 1105.723000 314.544973 7923.380000 7930.300000 7928.080767 572.400369
235 0.211454 0.289966 0.242378 0.000189 0.469855 0.466143 0.468519 0.000035 0.379414 0.404481 0.389370 0.000035 0.214967 0.294243 0.246368 0.000410 0.207940 0.285690 0.238388 0.000410 0.463491 0.459305 0.461362 0.000072 0.476219 0.472981 0.475677 0.000067 0.376507 0.401533 0.386114 0.000073 0.382321 0.407429 0.392626 0.000071 962.420000 972.080000 965.705033 316.520895 1116.030000 1096.920000 1105.867500 313.907438 7921.550000 7931.000000 7928.427467 563.983617
236 0.210441 0.289541 0.242125 0.000192 0.469710 0.466850 0.468507 0.000036 0.378965 0.404792 0.389273 0.000035 0.214398 0.294559 0.246130 0.000420 0.206483 0.284522 0.238120 0.000409 0.463273 0.459726 0.461373 0.000072 0.476146 0.473975 0.475641 0.000067 0.376167 0.401918 0.386038 0.000075 0.381764 0.407666 0.392508 0.000071 962.060000 972.870000 965.502233 316.634114 1114.400000 1098.450000 1105.922367 311.730166 7923.540000 7928.680000 7928.575400 566.866790
237 0.209944 0.289547 0.241733 0.000193 0.470184 0.467050 0.468483 0.000035 0.379100 0.404924 0.389121 0.000035 0.212649 0.296109 0.245452 0.000416 0.207239 0.282984 0.238014 0.000415 0.463418 0.459146 0.461360 0.000071 0.476951 0.474953 0.475606 0.000068 0.375649 0.402083 0.385792 0.000074 0.382552 0.407764 0.392449 0.000072 961.780000 972.360000 965.090700 315.342957 1116.030000 1092.550000 1106.194433 318.840941 7922.190000 7935.090000 7928.714867 567.504815
238 0.210345 0.287754 0.241433 0.000191 0.470040 0.466757 0.468497 0.000035 0.379147 0.404106 0.389024 0.000035 0.214301 0.290620 0.245019 0.000416 0.206389 0.284887 0.237848 0.000407 0.463326 0.460383 0.461413 0.000071 0.476754 0.473131 0.475580 0.000068 0.376167 0.400966 0.385675 0.000073 0.382126 0.407245 0.392374 0.000071 963.660000 969.530000 965.009333 315.779782 1115.200000 1100.560000 1106.507167 322.472064 7921.140000 7929.910000 7928.483500 567.670215
239 0.209418 0.288114 0.241076 0.000192 0.469464 0.466825 0.468539 0.000035 0.378448 0.404276 0.388927 0.000035 0.212124 0.292921 0.244577 0.000408 0.206712 0.283308 0.237575 0.000413 0.462663 0.458103 0.461480 0.000071 0.476264 0.475546 0.475597 0.000068 0.374974 0.400289 0.385564 0.000073 0.381921 0.408263 0.392289 0.000072 962.290000 970.150000 964.847500 317.262942 1115.170000 1098.370000 1106.709667 333.703971 7922.540000 7931.480000 7928.442833 577.794404
240 0.209434 0.286611 0.240762 0.000192 0.469681 0.465834 0.468516 0.000036 0.378595 0.403106 0.388802 0.000035 0.213708 0.289744 0.244071 0.000411 0.205159 0.283478 0.237454 0.000416 0.462892 0.458761 0.461471 0.000073 0.476471 0.472907 0.475561 0.000069 0.375678 0.399605 0.385381 0.000073 0.381512 0.406607 0.392223 0.000072 962.600000 968.950000 964.622833 309.819706 1117.750000 1101.520000 1107.197033 339.305410 7919.650000 7929.530000 7928.180133 581.505490
241 0.209057 0.287805 0.240550 0.000192 0.469828 0.466855 0.468519 0.000036 0.378559 0.404187 0.388730 0.000035 0.211902 0.290102 0.243705 0.000412 0.206213 0.285508 0.237395 0.000415 0.463074 0.459459 0.461472 0.000073 0.476583 0.474251 0.475565 0.000069 0.375164 0.400184 0.385254 0.000074 0.381953 0.408191 0.392205 0.000072 962.750000 968.770000 964.550333 302.331348 1116.850000 1101.900000 1107.584100 345.380382 7920.400000 7929.330000 7927.865567 575.488822
242 0.208481 0.285528 0.240225 0.000185 0.469707 0.466906 0.468569 0.000036 0.378278 0.403424 0.388648 0.000034 0.210731 0.287449 0.243112 0.000400 0.206231 0.283607 0.237338 0.000415 0.463440 0.459031 0.461515 0.000072 0.475973 0.474782 0.475622 0.000069 0.374992 0.398978 0.385074 0.000072 0.381563 0.407870 0.392223 0.000073 959.850000 969.890000 964.465600 294.682810 1112.420000 1099.340000 1107.822200 343.991124 7927.730000 7930.770000 7927.712200 568.221668
243 0.208804 0.285055 0.240118 0.000187 0.469604 0.467203 0.468629 0.000036 0.378324 0.403451 0.388650 0.000034 0.211692 0.287694 0.243032 0.000399 0.205916 0.282416 0.237203 0.000423 0.462202 0.459209 0.461635 0.000072 0.477006 0.475197 0.475622 0.000068 0.374523 0.399178 0.385124 0.000073 0.382125 0.407724 0.392176 0.000073 962.500000 967.570000 964.417900 291.549113 1114.260000 1098.190000 1107.949600 348.605635 7923.240000 7934.240000 7927.632500 567.347008
244 0.208544 0.286133 0.239977 0.000192 0.469102 0.467015 0.468581 0.000035 0.377907 0.403706 0.388569 0.000035 0.212306 0.280371 0.243002 0.000409 0.204782 0.291895 0.236953 0.000427 0.462648 0.459938 0.461540 0.000073 0.475556 0.474092 0.475621 0.000068 0.375028 0.397090 0.385052 0.000073 0.380785 0.410323 0.392087 0.000074 962.490000 965.770000 964.355800 290.317314 1112.280000 1100.020000 1108.282233 351.797224 7925.230000 7934.210000 7927.361967 574.388109
245 0.207628 0.285850 0.239589 0.000194 0.469058 0.465954 0.468587 0.000036 0.377557 0.402917 0.388438 0.000035 0.211825 0.286247 0.242632 0.000412 0.203431 0.285452 0.236545 0.000429 0.461133 0.459468 0.461532 0.000071 0.476982 0.472439 0.475643 0.000069 0.373876 0.398841 0.384917 0.000074 0.381239 0.406994 0.391959 0.000074 963.810000 965.530000 964.149933 287.900061 1112.680000 1099.850000 1108.724200 345.724337 7923.510000 7934.620000 7927.125867 574.961744
246 0.207204 0.285837 0.239326 0.000194 0.470424 0.466022 0.468597 0.000035 0.378297 0.402957 0.388352 0.000035 0.211751 0.287532 0.242385 0.000413 0.202657 0.284141 0.236268 0.000428 0.463722 0.459274 0.461577 0.000071 0.477126 0.472771 0.475617 0.000068 0.375532 0.399165 0.384860 0.000073 0.381062 0.406750 0.391845 0.000074 961.440000 966.420000 964.059800 295.870541 1112.140000 1104.250000 1108.774100 345.590218 7926.420000 7929.330000 7927.166100 580.475642
247 0.206798 0.284745 0.238875 0.000195 0.470184 0.465846 0.468611 0.000035 0.377999 0.402461 0.388203 0.000035 0.212339 0.287671 0.241765 0.000413 0.201257 0.281818 0.235984 0.000432 0.462859 0.458383 0.461625 0.000071 0.477509 0.473310 0.475596 0.000069 0.375177 0.398634 0.384674 0.000074 0.380821 0.406288 0.391732 0.000074 962.180000 968.780000 963.882600 304.455807 1115.420000 1102.570000 1108.762567 346.998677 7922.400000 7928.650000 7927.354833 594.380945
248 0.206560 0.284982 0.238492 0.000195 0.469238 0.467772 0.468646 0.000035 0.377301 0.403795 0.388092 0.000035 0.211641 0.286591 0.241373 0.000403 0.201479 0.283373 0.235611 0.000440 0.462289 0.460105 0.461705 0.000070 0.476187 0.475439 0.475587 0.000068 0.374562 0.399375 0.384589 0.000073 0.380039 0.408216 0.391595 0.000076 960.650000 970.280000 963.944433 310.022842 1114.780000 1100.880000 1108.821900 345.100190 7924.570000 7928.840000 7927.233667 594.300793
249 0.205894 0.285084 0.238052 0.000196 0.469558 0.467391 0.468582 0.000035 0.377275 0.403584 0.387896 0.000035 0.211000 0.284535 0.241181 0.000408 0.200787 0.285633 0.234923 0.000430 0.462787 0.460557 0.461624 0.000069 0.476329 0.474225 0.475540 0.000069 0.374662 0.398950 0.384469 0.000072 0.379889 0.408218 0.391324 0.000075 959.680000 970.280000 963.659300 312.916940 1115.270000 1099.180000 1108.887933 339.738093 7925.050000 7930.540000 7927.452767 592.791037
250 0.205938 0.284877 0.237694 0.000194 0.470045 0.465677 0.468632 0.000035 0.377608 0.402397 0.387803 0.000034 0.212031 0.282593 0.240895 0.000403 0.199845 0.287161 0.234493 0.000437 0.463460 0.457969 0.461749 0.000069 0.476630 0.473384 0.475514 0.000070 0.375460 0.396587 0.384450 0.000071 0.379755 0.408206 0.391156 0.000074 959.730000 971.010000 963.644633 311.472654 1113.270000 1103.670000 1108.780000 339.678455 7927.000000 7925.320000 7927.575367 586.433238
251 0.205668 0.284939 0.237389 0.000195 0.471195 0.466313 0.468744 0.000035 0.378261 0.402832 0.387770 0.000034 0.211618 0.287942 0.240649 0.000392 0.199719 0.281936 0.234128 0.000437 0.464655 0.459018 0.461820 0.000068 0.477735 0.473608 0.475669 0.000070 0.376092 0.399142 0.384410 0.000069 0.380429 0.406523 0.391130 0.000074 959.410000 967.580000 963.427067 314.855985 1113.770000 1101.400000 1108.765500 342.773237 7926.820000 7931.020000 7927.807433 585.512088
252 0.204630 0.284847 0.236984 0.000198 0.469706 0.467647 0.468809 0.000035 0.376929 0.403667 0.387670 0.000035 0.209436 0.288373 0.240483 0.000399 0.199825 0.281321 0.233484 0.000439 0.464105 0.460724 0.461918 0.000070 0.475307 0.474571 0.475700 0.000070 0.374971 0.400401 0.384416 0.000072 0.378888 0.406933 0.390924 0.000075 957.830000 969.530000 963.220900 316.969830 1116.610000 1101.580000 1108.786433 345.643870 7925.560000 7928.890000 7927.992667 577.420625
253 0.204762 0.284072 0.236632 0.000195 0.469875 0.467105 0.468864 0.000035 0.377086 0.403043 0.387582 0.000035 0.210345 0.281655 0.240213 0.000396 0.199180 0.286488 0.233051 0.000440 0.462894 0.461396 0.462007 0.000069 0.476857 0.472814 0.475720 0.000070 0.374502 0.398487 0.384379 0.000071 0.379670 0.407600 0.390786 0.000074 963.270000 967.410000 962.849067 322.391001 1114.100000 1100.910000 1108.888100 338.127493 7922.630000 7931.680000 7928.262833 568.609994
254 0.204556 0.283403 0.236152 0.000194 0.470314 0.466825 0.468902 0.000035 0.377299 0.402627 0.387440 0.000035 0.208526 0.288692 0.239919 0.000400 0.200586 0.278115 0.232384 0.000442 0.462718 0.461000 0.461978 0.000068 0.477911 0.472650 0.475826 0.000068 0.373751 0.400692 0.384258 0.000071 0.380847 0.404563 0.390621 0.000074 959.240000 966.730000 962.724500 325.751928 1114.270000 1095.680000 1109.256967 327.160661 7926.490000 7937.590000 7928.018533 559.025619
255 0.203977 0.282611 0.235820 0.000196 0.469882 0.466752 0.468891 0.000035 0.376815 0.402303 0.387316 0.000035 0.209385 0.287190 0.239838 0.000402 0.198569 0.278032 0.231803 0.000445 0.462696 0.459988 0.462029 0.000069 0.477067 0.473516 0.475753 0.000069 0.374037 0.399509 0.384262 0.000071 0.379593 0.405097 0.390370 0.000075 959.460000 966.830000 962.301733 328.808947 1115.030000 1098.600000 1109.487800 323.745672 7925.510000 7934.570000 7928.210467 558.425776
256 0.203514 0.280953 0.235317 0.000192 0.471566 0.467073 0.468998 0.000034 0.377748 0.401931 0.387209 0.000034 0.207579 0.280222 0.239524 0.000399 0.199449 0.281684 0.231111 0.000439 0.463986 0.460903 0.462078 0.000068 0.479146 0.473243 0.475918 0.000068 0.374244 0.397665 0.384184 0.000069 0.381252 0.406197 0.390235 0.000073 959.740000 968.190000 962.010267 330.800340 1115.240000 1102.290000 1109.719900 323.120154 7925.020000 7929.520000 7928.269833 563.842535
257 0.202892 0.282825 0.234984 0.000195 0.470947 0.466176 0.469040 0.000034 0.377128 0.402003 0.387121 0.000034 0.208100 0.281005 0.239312 0.000407 0.197684 0.284646 0.230657 0.000438 0.464174 0.460183 0.462109 0.000066 0.477720 0.472169 0.475972 0.000069 0.374548 0.397470 0.384130 0.000070 0.379707 0.406536 0.390112 0.000072 961.470000 971.200000 961.874800 333.337491 1115.200000 1102.900000 1109.815300 322.066227 7923.330000 7925.900000 7928.309900 569.173961
258 0.202541 0.281786 0.234647 0.000193 0.469796 0.466973 0.469076 0.000034 0.376257 0.402158 0.387026 0.000034 0.206732 0.282018 0.238933 0.000408 0.198350 0.281554 0.230360 0.000435 0.463179 0.460086 0.462161 0.000066 0.476413 0.473861 0.475991 0.000068 0.373423 0.397762 0.384031 0.000070 0.379091 0.406554 0.390020 0.000072 958.100000 970.730000 961.995967 336.118894 1116.080000 1102.570000 1109.618600 317.204346 7925.820000 7926.700000 7928.385433 579.322473
259 0.202693 0.280877 0.234376 0.000192 0.471836 0.466606 0.469085 0.000033 0.377636 0.401601 0.386937 0.000034 0.206868 0.285656 0.238668 0.000415 0.198518 0.276098 0.230084 0.000427 0.466282 0.459059 0.462263 0.000065 0.477390 0.474152 0.475908 0.000068 0.375487 0.398368 0.384004 0.000070 0.379785 0.404833 0.389870 0.000071 959.220000 964.570000 961.985300 336.777398 1114.320000 1102.580000 1109.518400 310.026484 7926.460000 7932.850000 7928.496300 564.989989
260 0.201984 0.279941 0.234109 0.000194 0.471021 0.467879 0.469133 0.000034 0.376858 0.402101 0.386875 0.000034 0.206672 0.281343 0.238330 0.000417 0.197295 0.278540 0.229888 0.000436 0.464412 0.459699 0.462300 0.000066 0.477630 0.476059 0.475966 0.000068 0.374203 0.397274 0.383911 0.000071 0.379512 0.406927 0.389839 0.000072 959.560000 967.850000 961.846733 335.798741 1112.540000 1100.320000 1109.441300 301.374991 7927.900000 7931.830000 7928.711967 549.116656
261 0.201731 0.280513 0.233777 0.000198 0.471055 0.466750 0.469089 0.000033 0.376792 0.401567 0.386730 0.000034 0.207189 0.282120 0.238022 0.000416 0.196272 0.278907 0.229533 0.000438 0.464327 0.460116 0.462199 0.000066 0.477784 0.473385 0.475978 0.000068 0.374329 0.397817 0.383737 0.000071 0.379255 0.405317 0.389722 0.000072 962.900000 966.380000 961.752100 334.366802 1113.100000 1103.250000 1109.498667 306.081302 7924.000000 7930.370000 7928.749233 552.280548
262 0.201932 0.279810 0.233270 0.000195 0.471299 0.468268 0.469079 0.000034 0.377021 0.402308 0.386546 0.000034 0.206121 0.281164 0.237497 0.000414 0.197744 0.278456 0.229044 0.000436 0.464082 0.461404 0.462263 0.000065 0.478517 0.475133 0.475894 0.000069 0.373796 0.398320 0.383595 0.000071 0.380247 0.406296 0.389496 0.000073 961.620000 962.290000 961.694000 328.987128 1113.880000 1103.140000 1109.546200 305.325155 7924.500000 7934.570000 7928.759800 554.059900
263 0.200840 0.280856 0.232880 0.000194 0.469660 0.467321 0.469043 0.000033 0.375573 0.402058 0.386386 0.000034 0.206248 0.283732 0.237179 0.000404 0.195432 0.277980 0.228582 0.000435 0.463550 0.460694 0.462244 0.000064 0.475771 0.473948 0.475842 0.000068 0.373494 0.398758 0.383471 0.000069 0.377652 0.405359 0.389301 0.000072 959.620000 966.210000 961.713767 329.079902 1116.280000 1103.150000 1109.723733 304.747002 7924.100000 7930.640000 7928.562500 554.404506
264 0.200819 0.280102 0.232667 0.000194 0.470945 0.467017 0.469035 0.000033 0.376401 0.401597 0.386306 0.000034 0.206354 0.281857 0.237031 0.000408 0.195284 0.278348 0.228304 0.000437 0.464379 0.462388 0.462229 0.000064 0.477511 0.471647 0.475841 0.000068 0.374071 0.399202 0.383409 0.000070 0.378731 0.403992 0.389203 0.000073 960.150000 967.400000 961.784333 320.557562 1114.080000 1104.020000 1109.910733 301.213486 7925.770000 7928.580000 7928.304933 548.057019
265 0.200452 0.279319 0.232491 0.000193 0.470915 0.467970 0.469043 0.000033 0.376253 0.401942 0.386250 0.000034 0.206939 0.282665 0.236940 0.000406 0.193966 0.275973 0.228042 0.000437 0.464435 0.460442 0.462276 0.000064 0.477395 0.475498 0.475810 0.000067 0.374312 0.398220 0.383408 0.000069 0.378195 0.405664 0.389091 0.000074 959.880000 963.250000 962.066233 320.333759 1114.920000 1101.240000 1110.011033 301.539622 7925.200000 7935.510000 7927.922733 546.330785
266 0.199324 0.279856 0.232269 0.000194 0.470637 0.468010 0.469027 0.000033 0.375678 0.402156 0.386161 0.000034 0.203928 0.281141 0.236702 0.000403 0.194721 0.278571 0.227836 0.000444 0.463923 0.461948 0.462323 0.000065 0.477351 0.474072 0.475730 0.000068 0.372925 0.398666 0.383356 0.000069 0.378430 0.405646 0.388967 0.000075 961.650000 965.880000 962.319900 318.115713 1113.840000 1102.750000 1109.977533 301.306906 7924.510000 7931.370000 7927.702567 543.415803
267 0.199570 0.279394 0.232124 0.000197 0.470384 0.467790 0.468921 0.000033 0.375599 0.401851 0.386042 0.000035 0.205224 0.280257 0.236781 0.000407 0.193915 0.278531 0.227467 0.000441 0.462951 0.461356 0.462273 0.000065 0.477818 0.474224 0.475568 0.000067 0.372747 0.397972 0.383351 0.000070 0.378452 0.405731 0.388733 0.000074 957.560000 968.860000 962.099233 320.343522 1117.700000 1101.810000 1109.800833 302.394674 7924.740000 7929.330000 7928.099933 540.340353
268 0.199751 0.277685 0.231725 0.000196 0.469925 0.467841 0.468943 0.000033 0.375364 0.401286 0.385917 0.000035 0.202565 0.277481 0.236456 0.000407 0.196936 0.277889 0.226995 0.000439 0.462862 0.461550 0.462315 0.000066 0.476988 0.474131 0.475571 0.000069 0.371758 0.397126 0.383264 0.000070 0.378970 0.405446 0.388569 0.000076 958.490000 964.250000 961.950367 318.729808 1116.810000 1103.930000 1109.769467 303.450861 7924.700000 7931.820000 7928.280167 538.773111
269 0.199166 0.278085 0.231268 0.000197 0.470487 0.467061 0.468919 0.000033 0.375524 0.400919 0.385741 0.000035 0.202465 0.283158 0.236177 0.000425 0.195867 0.273011 0.226359 0.000426 0.464686 0.459829 0.462318 0.000065 0.476288 0.474293 0.475520 0.000067 0.372909 0.397994 0.383169 0.000071 0.378140 0.403844 0.388314 0.000073 957.420000 967.810000 961.678767 316.729976 1115.320000 1103.280000 1109.937100 300.251856 7927.260000 7928.910000 7928.384133 530.151146
270 0.198886 0.277009 0.230838 0.000194 0.471317 0.467734 0.468849 0.000034 0.375967 0.400980 0.385545 0.000035 0.203352 0.281564 0.235412 0.000419 0.194420 0.272455 0.226265 0.000421 0.465745 0.461252 0.462404 0.000065 0.476889 0.474215 0.475293 0.000070 0.373908 0.398361 0.382957 0.000070 0.378025 0.403599 0.388133 0.000074 956.860000 968.250000 961.269233 315.640196 1113.880000 1102.020000 1110.194200 294.179863 7929.260000 7929.730000 7928.536567 518.987877
271 0.199006 0.276940 0.230592 0.000194 0.471255 0.465509 0.468840 0.000033 0.375968 0.399510 0.385454 0.000034 0.204535 0.280184 0.235044 0.000418 0.193477 0.273696 0.226140 0.000423 0.464869 0.458659 0.462482 0.000064 0.477641 0.472359 0.475199 0.000069 0.373752 0.396192 0.382879 0.000070 0.378184 0.402827 0.388028 0.000073 956.000000 963.130000 961.115867 307.622693 1115.610000 1102.290000 1110.351633 288.395448 7928.390000 7934.580000 7928.532500 501.134085
272 0.198238 0.276392 0.230225 0.000192 0.471080 0.467356 0.468917 0.000033 0.375585 0.400518 0.385375 0.000034 0.200951 0.280918 0.234506 0.000415 0.195524 0.271865 0.225944 0.000425 0.465070 0.461364 0.462597 0.000063 0.477089 0.473348 0.475237 0.000070 0.372629 0.398208 0.382765 0.000069 0.378541 0.402829 0.387984 0.000073 957.090000 967.360000 960.844500 304.620242 1113.110000 1100.580000 1110.463633 284.497937 7929.800000 7932.060000 7928.691867 494.172487
273 0.198106 0.277823 0.230136 0.000194 0.471484 0.467379 0.468947 0.000033 0.375802 0.401034 0.385363 0.000034 0.203169 0.280953 0.234378 0.000418 0.193042 0.274694 0.225894 0.000428 0.464822 0.462769 0.462631 0.000063 0.478147 0.471989 0.475264 0.000070 0.373243 0.399133 0.382742 0.000069 0.378360 0.402936 0.387984 0.000073 957.480000 962.400000 960.484200 298.379673 1113.230000 1099.430000 1110.533833 284.844730 7929.290000 7938.170000 7928.981967 497.949810
274 0.197837 0.276919 0.229850 0.000193 0.470300 0.466593 0.468973 0.000033 0.374938 0.400207 0.385280 0.000033 0.202162 0.278411 0.233978 0.000413 0.193513 0.275427 0.225722 0.000433 0.463394 0.460166 0.462667 0.000062 0.477206 0.473020 0.475279 0.000070 0.371963 0.396552 0.382626 0.000068 0.377913 0.403862 0.387934 0.000074 955.210000 966.230000 960.142767 298.145609 1113.980000 1102.990000 1110.678733 280.716281 7930.810000 7930.780000 7929.178500 502.606425
275 0.197737 0.276702 0.229720 0.000195 0.469646 0.465968 0.469093 0.000033 0.374478 0.399725 0.385312 0.000033 0.202764 0.279993 0.233795 0.000420 0.192709 0.273412 0.225645 0.000430 0.463631 0.458452 0.462769 0.000062 0.475662 0.473484 0.475417 0.000071 0.372327 0.395991 0.382628 0.000069 0.376628 0.403459 0.387996 0.000073 956.860000 963.560000 959.877367 294.692061 1115.280000 1103.190000 1110.740867 281.381491 7927.860000 7933.250000 7929.381767 512.301590
276 0.197077 0.275691 0.229414 0.000196 0.468986 0.467131 0.469124 0.000033 0.373818 0.400127 0.385226 0.000034 0.200804 0.276040 0.233452 0.000421 0.193351 0.275341 0.225376 0.000435 0.462472 0.461105 0.462799 0.000062 0.475500 0.473157 0.475450 0.000071 0.370888 0.396332 0.382527 0.000069 0.376748 0.403921 0.387924 0.000075 958.940000 966.060000 959.849933 291.292086 1116.300000 1104.300000 1110.604100 282.016458 7924.760000 7929.640000 7929.545967 520.738114
277 0.197283 0.276436 0.229040 0.000195 0.469855 0.466742 0.469066 0.000034 0.374455 0.400135 0.385057 0.000034 0.202565 0.278367 0.232899 0.000419 0.192000 0.274505 0.225181 0.000430 0.462920 0.460527 0.462746 0.000062 0.476791 0.472957 0.475386 0.000074 0.371796 0.396771 0.382300 0.000070 0.377114 0.403499 0.387814 0.000075 956.450000 965.440000 959.695900 292.965081 1114.230000 1101.050000 1110.585100 286.736729 7929.320000 7933.510000 7929.719000 537.658320
278 0.196842 0.274798 0.228713 0.000198 0.469306 0.465834 0.469107 0.000034 0.373943 0.398972 0.384969 0.000035 0.201365 0.278739 0.232500 0.000419 0.192318 0.270856 0.224925 0.000433 0.462982 0.459071 0.462736 0.000062 0.475630 0.472598 0.475477 0.000073 0.371416 0.395955 0.382154 0.000069 0.376471 0.401988 0.387784 0.000075 956.890000 963.480000 959.710000 289.057992 1116.390000 1103.540000 1110.452500 288.131947 7926.720000 7932.980000 7929.837500 544.427020
279 0.195651 0.274164 0.228243 0.000200 0.470177 0.467403 0.469048 0.000034 0.374093 0.399769 0.384766 0.000036 0.200281 0.272472 0.231865 0.000412 0.191021 0.275856 0.224621 0.000440 0.463694 0.461692 0.462669 0.000063 0.476660 0.473114 0.475427 0.000074 0.371499 0.395465 0.381887 0.000068 0.376686 0.404073 0.387645 0.000077 955.980000 964.160000 959.566567 285.328735 1115.590000 1103.240000 1110.238233 293.602305 7928.430000 7932.600000 7930.195200 555.161426
280 0.195404 0.275293 0.227739 0.000201 0.469142 0.467170 0.469127 0.000034 0.373334 0.400013 0.384641 0.000036 0.200342 0.280372 0.231208 0.000414 0.190465 0.270215 0.224271 0.000439 0.463209 0.460918 0.462764 0.000062 0.475075 0.473422 0.475491 0.000072 0.371206 0.397727 0.381719 0.000069 0.375462 0.402299 0.387564 0.000077 956.600000 965.170000 959.466900 283.894104 1115.650000 1104.230000 1110.095833 298.145755 7927.750000 7930.600000 7930.437267 565.548960
281 0.195972 0.275165 0.227299 0.000198 0.470517 0.466539 0.469087 0.000033 0.374426 0.399558 0.384461 0.000035 0.200662 0.275668 0.230819 0.000407 0.191281 0.274662 0.223778 0.000437 0.464561 0.460525 0.462739 0.000063 0.476473 0.472553 0.475436 0.000070 0.372197 0.395825 0.381567 0.000069 0.376656 0.403291 0.387356 0.000075 956.050000 962.640000 959.443233 283.744447 1114.590000 1103.500000 1109.812167 296.620377 7929.360000 7933.860000 7930.744600 571.039344
282 0.195451 0.274486 0.227103 0.000195 0.470565 0.467239 0.469058 0.000033 0.374275 0.399775 0.384374 0.000034 0.200469 0.278694 0.230665 0.000411 0.190432 0.270277 0.223542 0.000435 0.464192 0.460660 0.462669 0.000062 0.476938 0.473819 0.475448 0.000070 0.371889 0.396972 0.381468 0.000069 0.376661 0.402579 0.387281 0.000075 955.560000 963.270000 959.634100 283.444752 1116.620000 1103.340000 1109.862733 293.614550 7927.820000 7933.390000 7930.503167 572.827844
283 0.194643 0.275098 0.226919 0.000196 0.470115 0.467390 0.468997 0.000033 0.373700 0.400088 0.384270 0.000035 0.200604 0.278050 0.230488 0.000402 0.188683 0.272147 0.223349 0.000443 0.462700 0.461529 0.462678 0.000061 0.477530 0.473252 0.475316 0.000071 0.370966 0.397311 0.381412 0.000068 0.376433 0.402865 0.387128 0.000077 956.450000 964.830000 959.720533 285.377163 1116.970000 1100.100000 1109.925400 296.247280 7926.580000 7935.070000 7930.354067 580.461047
284 0.194981 0.274861 0.226798 0.000198 0.470352 0.466514 0.468975 0.000033 0.373972 0.399436 0.384213 0.000035 0.200726 0.273375 0.230499 0.000402 0.189236 0.276346 0.223097 0.000439 0.462876 0.462004 0.462641 0.000063 0.477827 0.471024 0.475310 0.000071 0.371123 0.395984 0.381391 0.000068 0.376820 0.402887 0.387035 0.000075 955.620000 963.280000 959.797067 279.634164 1114.640000 1103.770000 1110.069967 292.450634 7929.740000 7932.950000 7930.132967 572.357430
285 0.194903 0.274411 0.226877 0.000198 0.470324 0.466928 0.468991 0.000033 0.373926 0.399547 0.384251 0.000035 0.198214 0.275690 0.230672 0.000412 0.191592 0.273132 0.223081 0.000435 0.463619 0.461354 0.462652 0.000063 0.477029 0.472501 0.475331 0.000069 0.370727 0.396372 0.381459 0.000070 0.377126 0.402722 0.387044 0.000075 955.600000 962.510000 959.607067 282.138968 1115.770000 1102.550000 1110.091067 287.702372 7928.630000 7934.940000 7930.301867 569.644861
286 0.194340 0.274272 0.226725 0.000197 0.470572 0.469076 0.468956 0.000034 0.373890 0.400895 0.384175 0.000035 0.198233 0.277736 0.230433 0.000411 0.190446 0.270807 0.223017 0.000431 0.462878 0.462709 0.462574 0.000063 0.478265 0.475444 0.475338 0.000071 0.370252 0.397968 0.381325 0.000070 0.377529 0.403821 0.387025 0.000074 951.960000 964.500000 959.402000 281.092266 1116.090000 1100.160000 1110.229533 284.758273 7931.950000 7935.340000 7930.368467 560.826426
287 0.194595 0.274130 0.226660 0.000200 0.470750 0.466405 0.468917 0.000034 0.374096 0.399108 0.384127 0.000035 0.199171 0.278693 0.230322 0.000421 0.190020 0.269567 0.222998 0.000433 0.463957 0.460845 0.462525 0.000063 0.477544 0.471965 0.475309 0.000072 0.371282 0.397091 0.381254 0.000071 0.376910 0.401126 0.387000 0.000074 954.730000 965.000000 959.352733 283.664177 1115.610000 1101.950000 1110.225567 282.464508 7929.660000 7933.050000 7930.421700 553.437615
288 0.194537 0.273211 0.226629 0.000199 0.469772 0.465840 0.468861 0.000033 0.373440 0.398420 0.384080 0.000034 0.199738 0.274769 0.230083 0.000422 0.189336 0.271653 0.223175 0.000433 0.462172 0.458866 0.462432 0.000062 0.477373 0.472814 0.475290 0.000070 0.370320 0.394432 0.381109 0.000071 0.376560 0.402408 0.387050 0.000074 953.890000 962.420000 959.281867 288.102174 1115.390000 1102.510000 1110.130833 280.541914 7930.720000 7935.070000 7930.587300 549.048835
289 0.193952 0.273650 0.226472 0.000202 0.470661 0.466503 0.468951 0.000033 0.373813 0.399004 0.384083 0.000035 0.197990 0.277100 0.229722 0.000426 0.189913 0.270201 0.223222 0.000430 0.463279 0.459929 0.462455 0.000063 0.478044 0.473077 0.475448 0.000070 0.370428 0.395939 0.380998 0.000071 0.377198 0.402070 0.387169 0.000073 952.590000 964.580000 959.032100 289.581725 1116.050000 1107.300000 1110.047433 282.890754 7931.360000 7928.120000 7930.920467 550.244700
290 0.193210 0.272214 0.226252 0.000205 0.470119 0.467027 0.468881 0.000033 0.373201 0.398842 0.383961 0.000035 0.197244 0.272872 0.229371 0.000424 0.189176 0.271556 0.223134 0.000439 0.463005 0.461241 0.462414 0.000063 0.477232 0.472813 0.475348 0.000068 0.369989 0.395312 0.380849 0.000071 0.376412 0.402373 0.387073 0.000073 954.420000 962.700000 958.731767 289.577351 1116.410000 1101.570000 1110.091500 290.743402 7929.170000 7935.730000 7931.176733 553.487116
291 0.193580 0.274450 0.225961 0.000202 0.470683 0.467130 0.468953 0.000032 0.373697 0.399692 0.383906 0.000034 0.195980 0.273202 0.229013 0.000427 0.191180 0.275699 0.222910 0.000434 0.463670 0.461982 0.462388 0.000063 0.477697 0.472278 0.475518 0.000069 0.369979 0.395909 0.380707 0.000071 0.377416 0.403475 0.387105 0.000073 952.760000 964.740000 958.438267 293.793288 1114.310000 1101.510000 1110.281800 293.313420 7932.930000 7933.750000 7931.279933 562.168238
292 0.192663 0.273759 0.225548 0.000202 0.469841 0.467374 0.469000 0.000032 0.372829 0.399609 0.383792 0.000034 0.196477 0.275360 0.228500 0.000420 0.188849 0.272157 0.222596 0.000443 0.463134 0.461235 0.462393 0.000063 0.476548 0.473513 0.475607 0.000067 0.369804 0.396179 0.380530 0.000070 0.375853 0.403039 0.387053 0.000073 953.660000 964.350000 958.079067 292.602773 1113.720000 1102.730000 1110.371967 296.155753 7932.620000 7932.920000 7931.548967 562.563275
293 0.192784 0.272599 0.225411 0.000204 0.470528 0.464965 0.468956 0.000033 0.373318 0.397637 0.383715 0.000035 0.195926 0.268516 0.228347 0.000423 0.189642 0.276683 0.222475 0.000452 0.463614 0.459380 0.462438 0.000064 0.477442 0.470549 0.475475 0.000067 0.369923 0.392578 0.380506 0.000071 0.376712 0.402696 0.386925 0.000074 953.680000 960.040000 957.854700 294.424772 1116.100000 1100.920000 1110.405633 300.232886 7930.220000 7939.040000 7931.739667 560.853125
294 0.193004 0.273025 0.225166 0.000205 0.470002 0.465702 0.468986 0.000033 0.373053 0.398265 0.383649 0.000034 0.195251 0.275226 0.228233 0.000429 0.190757 0.270823 0.222100 0.000443 0.463884 0.459031 0.462430 0.000065 0.476121 0.472372 0.475542 0.000067 0.369863 0.394699 0.380461 0.000071 0.376244 0.401830 0.386837 0.000074 954.530000 961.130000 957.645867 295.010937 1114.380000 1102.880000 1110.538133 304.223763 7931.090000 7935.990000 7931.816000 569.676760
295 0.192155 0.272416 0.224713 0.000206 0.470625 0.468204 0.469118 0.000033 0.373161 0.399678 0.383576 0.000035 0.194828 0.276995 0.227582 0.000427 0.189481 0.267836 0.221844 0.000444 0.464869 0.462070 0.462593 0.000064 0.476382 0.474337 0.475643 0.000069 0.370355 0.397294 0.380339 0.000071 0.375966 0.402062 0.386813 0.000075 953.360000 962.770000 957.500600 294.785157 1115.700000 1099.770000 1110.522933 309.900060 7930.940000 7937.460000 7931.976467 574.827635
296 0.192167 0.271666 0.224200 0.000202 0.471074 0.467757 0.469065 0.000032 0.373456 0.399125 0.383362 0.000034 0.195474 0.272126 0.227090 0.000416 0.188860 0.271206 0.221309 0.000439 0.464510 0.461674 0.462534 0.000065 0.477637 0.473841 0.475596 0.000067 0.370348 0.395332 0.380129 0.000070 0.376565 0.402919 0.386595 0.000074 950.740000 963.220000 957.210600 291.355201 1116.040000 1104.230000 1110.792600 307.416878 7933.220000 7932.550000 7931.996800 574.019187
297 0.192640 0.272813 0.224053 0.000201 0.469841 0.468483 0.469081 0.000032 0.372821 0.399999 0.383321 0.000035 0.195415 0.272765 0.226993 0.000423 0.189866 0.272860 0.221113 0.000434 0.463190 0.461065 0.462607 0.000064 0.476493 0.475902 0.475554 0.000066 0.369468 0.395160 0.380142 0.000072 0.376173 0.404837 0.386500 0.000074 955.890000 961.790000 957.218167 296.807594 1117.730000 1105.130000 1110.897300 309.686255 7926.380000 7933.080000 7931.884533 587.366855
298 0.191803 0.272849 0.223980 0.000203 0.469359 0.466269 0.469123 0.000032 0.372215 0.398572 0.383323 0.000034 0.194339 0.270942 0.226907 0.000427 0.189268 0.274756 0.221053 0.000443 0.463474 0.459636 0.462644 0.000064 0.475244 0.472901 0.475601 0.000067 0.369277 0.393593 0.380136 0.000071 0.375152 0.403550 0.386509 0.000073 953.700000 959.150000 957.178300 295.697001 1116.390000 1101.130000 1111.040033 316.096659 7929.910000 7939.720000 7931.781667 588.655967
299 0.191892 0.271920 0.223661 0.000203 0.470728 0.466857 0.469040 0.000032 0.373135 0.398629 0.383157 0.000034 0.194717 0.275753 0.226532 0.000434 0.189067 0.268086 0.220790 0.000439 0.465569 0.459828 0.462572 0.000064 0.475886 0.473886 0.475507 0.000066 0.370771 0.395402 0.379958 0.000072 0.375499 0.401856 0.386356 0.000073 955.420000 962.180000 957.071000 295.406955 1116.600000 1102.800000 1111.122000 315.119091 7927.980000 7935.020000 7931.807000 586.083659
300 0.191542 0.272556 0.223411 0.000204 0.469657 0.466798 0.469102 0.000032 0.372316 0.398813 0.383110 0.000034 0.194211 0.268607 0.226172 0.000431 0.188873 0.276505 0.220650 0.000446 0.463806 0.461212 0.462644 0.000064 0.475507 0.472383 0.475561 0.000067 0.369448 0.393800 0.379879 0.000072 0.375185 0.403826 0.386342 0.000075 953.520000 962.080000 957.315400 297.697332 1117.680000 1103.460000 1111.157333 314.586241 7928.800000 7934.460000 7931.527267 587.358897
301 0.191773 0.271304 0.223082 0.000198 0.470068 0.467546 0.469099 0.000032 0.372665 0.398861 0.382993 0.000034 0.194355 0.273260 0.225852 0.000428 0.189191 0.269348 0.220311 0.000433 0.464234 0.460273 0.462683 0.000064 0.475902 0.474820 0.475515 0.000066 0.369776 0.394818 0.379792 0.000070 0.375553 0.402904 0.386194 0.000074 954.020000 960.680000 957.455800 306.652221 1116.890000 1099.590000 1111.105967 316.347118 7929.090000 7939.730000 7931.438233 592.135025
302 0.191567 0.270455 0.223014 0.000195 0.471222 0.466826 0.469106 0.000032 0.373343 0.398096 0.382974 0.000033 0.192816 0.274596 0.225588 0.000423 0.190318 0.266314 0.220440 0.000431 0.465218 0.459703 0.462691 0.000065 0.477225 0.473949 0.475521 0.000066 0.369878 0.394916 0.379705 0.000070 0.376807 0.401277 0.386243 0.000074 955.130000 965.260000 957.382700 312.290084 1115.490000 1102.460000 1111.208000 310.485620 7929.380000 7932.280000 7931.409300 588.201637
303 0.191222 0.271330 0.223053 0.000198 0.470418 0.467361 0.469097 0.000033 0.372699 0.398750 0.382981 0.000034 0.193044 0.271467 0.225549 0.000430 0.189400 0.271193 0.220557 0.000437 0.463173 0.461541 0.462694 0.000064 0.477663 0.473181 0.475499 0.000067 0.368628 0.395015 0.379693 0.000071 0.376771 0.402485 0.386270 0.000075 952.970000 963.980000 957.402767 311.845890 1117.400000 1106.990000 1111.253333 306.022812 7929.630000 7929.030000 7931.343900 580.991722
304 0.190993 0.270681 0.222952 0.000196 0.470566 0.467478 0.469057 0.000032 0.372715 0.398599 0.382920 0.000034 0.193853 0.274159 0.225433 0.000426 0.188134 0.267202 0.220472 0.000432 0.463062 0.460483 0.462676 0.000062 0.478069 0.474473 0.475438 0.000068 0.368839 0.395269 0.379641 0.000070 0.376592 0.401928 0.386200 0.000075 953.440000 961.470000 957.410167 313.802410 1115.820000 1103.810000 1111.348033 304.684479 7930.740000 7934.720000 7931.241800 574.296391
305 0.191104 0.271662 0.222871 0.000200 0.470432 0.466413 0.469019 0.000032 0.372667 0.398250 0.382867 0.000034 0.192943 0.272790 0.225098 0.000429 0.189264 0.270535 0.220643 0.000436 0.464241 0.459975 0.462571 0.000063 0.476623 0.472850 0.475467 0.000068 0.369287 0.394461 0.379455 0.000071 0.376047 0.402040 0.386278 0.000075 953.050000 964.100000 957.347300 315.376845 1115.440000 1103.750000 1111.525367 309.900402 7931.510000 7932.150000 7931.127333 563.582101
306 0.190566 0.271366 0.222785 0.000199 0.470091 0.466669 0.469018 0.000033 0.372257 0.398313 0.382837 0.000034 0.193820 0.268486 0.224924 0.000432 0.187311 0.274246 0.220647 0.000432 0.464210 0.460306 0.462605 0.000064 0.475972 0.473033 0.475431 0.000069 0.369574 0.393169 0.379417 0.000071 0.374940 0.403457 0.386257 0.000074 955.770000 959.610000 957.194567 317.710368 1118.640000 1105.530000 1111.402433 307.223716 7925.590000 7934.860000 7931.403000 546.567888
307 0.190396 0.270326 0.222543 0.000200 0.470772 0.466339 0.468942 0.000033 0.372640 0.397735 0.382702 0.000035 0.192878 0.272396 0.224385 0.000434 0.187915 0.268256 0.220701 0.000430 0.465176 0.458688 0.462534 0.000063 0.476368 0.473991 0.475349 0.000070 0.369872 0.393486 0.379182 0.000071 0.375409 0.401984 0.386222 0.000074 954.410000 958.260000 957.301833 310.879643 1115.180000 1104.640000 1111.060500 310.480774 7930.410000 7937.100000 7931.637667 535.297084
308 0.189968 0.269263 0.222399 0.000198 0.470577 0.467041 0.468933 0.000033 0.372364 0.397819 0.382646 0.000035 0.192349 0.267570 0.224150 0.000430 0.187588 0.270956 0.220647 0.000433 0.463868 0.460920 0.462447 0.000063 0.477286 0.473162 0.475419 0.000069 0.368836 0.393248 0.379043 0.000072 0.375892 0.402390 0.386249 0.000075 954.760000 961.990000 957.422567 302.474814 1116.870000 1100.070000 1111.114000 317.297262 7928.370000 7937.940000 7931.463433 516.441032
309 0.189512 0.269183 0.222161 0.000200 0.470578 0.467160 0.468863 0.000033 0.372205 0.397868 0.382518 0.000035 0.192311 0.270389 0.223687 0.000427 0.186712 0.267976 0.220636 0.000440 0.464184 0.460456 0.462401 0.000063 0.476971 0.473864 0.475326 0.000068 0.369028 0.393932 0.378851 0.000072 0.375381 0.401803 0.386184 0.000075 953.500000 963.560000 957.269033 296.116234 1113.840000 1100.680000 1111.169267 325.686904 7932.660000 7935.760000 7931.561700 512.242323
310 0.189337 0.268432 0.222145 0.000201 0.469717 0.467791 0.468809 0.000034 0.371584 0.398016 0.382477 0.000036 0.191753 0.270079 0.223780 0.000429 0.186921 0.266785 0.220510 0.000440 0.463528 0.462126 0.462431 0.000065 0.475906 0.473456 0.475187 0.000070 0.368406 0.394910 0.378903 0.000073 0.374761 0.401121 0.386050 0.000076 955.090000 961.250000 957.184700 295.534824 1115.590000 1104.770000 1111.308467 328.196421 7929.320000 7933.980000 7931.506833 520.955865
311 0.189082 0.268469 0.221946 0.000203 0.470371 0.466945 0.468771 0.000034 0.371920 0.397479 0.382382 0.000036 0.192748 0.266560 0.223574 0.000427 0.185416 0.270378 0.220317 0.000442 0.463438 0.460319 0.462360 0.000066 0.477305 0.473572 0.475182 0.000069 0.368696 0.392503 0.378785 0.000074 0.375144 0.402454 0.385979 0.000076 954.110000 957.510000 956.848200 292.320968 1115.130000 1105.190000 1111.494633 328.169762 7930.760000 7937.300000 7931.657167 524.691080
312 0.188958 0.269236 0.221502 0.000203 0.470016 0.467127 0.468728 0.000034 0.371645 0.397865 0.382199 0.000036 0.191131 0.269285 0.223098 0.000433 0.186786 0.269187 0.219905 0.000447 0.464026 0.460828 0.462380 0.000065 0.476005 0.473426 0.475076 0.000069 0.368513 0.393788 0.378631 0.000074 0.374778 0.401943 0.385766 0.000075 952.860000 963.310000 956.781267 284.533231 1115.480000 1100.980000 1111.553967 327.571991 7931.660000 7935.710000 7931.664767 525.461690
313 0.188327 0.269787 0.221241 0.000204 0.470363 0.467120 0.468742 0.000034 0.371651 0.398053 0.382117 0.000036 0.191167 0.268410 0.222663 0.000430 0.185487 0.271165 0.219819 0.000451 0.464433 0.460728 0.462359 0.000064 0.476293 0.473512 0.475124 0.000070 0.368790 0.393416 0.378466 0.000073 0.374511 0.402690 0.385768 0.000077 955.220000 964.840000 956.630900 287.122352 1115.780000 1103.780000 1111.590000 327.410575 7929.000000 7931.380000 7931.779100 534.581399
314 0.188864 0.270898 0.220954 0.000206 0.470083 0.466812 0.468720 0.000034 0.371656 0.398242 0.382002 0.000036 0.191029 0.270724 0.222440 0.000428 0.186700 0.271073 0.219467 0.000460 0.463931 0.460946 0.462429 0.000065 0.476234 0.472677 0.475011 0.000069 0.368415 0.394368 0.378433 0.000072 0.374897 0.402116 0.385571 0.000078 954.470000 963.860000 956.513933 283.758354 1118.450000 1102.660000 1111.576800 326.092611 7927.080000 7933.480000 7931.909267 543.324310
315 0.188349 0.267868 0.220556 0.000198 0.470839 0.466437 0.468736 0.000033 0.371967 0.396938 0.381873 0.000034 0.191477 0.269182 0.222055 0.000429 0.185221 0.266554 0.219056 0.000440 0.464422 0.460393 0.462436 0.000066 0.477255 0.472480 0.475036 0.000068 0.368891 0.393469 0.378303 0.000072 0.375043 0.400406 0.385443 0.000075 955.650000 961.220000 956.381133 281.097392 1114.190000 1105.860000 1111.623567 315.171142 7930.160000 7932.920000 7931.995300 537.513354
316 0.188077 0.268884 0.220467 0.000199 0.470466 0.466822 0.468721 0.000033 0.371630 0.397544 0.381832 0.000034 0.191036 0.271515 0.222058 0.000423 0.185118 0.266253 0.218877 0.000446 0.464633 0.460007 0.462394 0.000066 0.476298 0.473637 0.475047 0.000068 0.368874 0.394035 0.378277 0.000071 0.374385 0.401053 0.385387 0.000075 953.400000 958.770000 956.385233 281.213207 1116.900000 1104.980000 1111.623267 311.329087 7929.700000 7936.250000 7931.991500 542.163435
317 0.188054 0.266187 0.220339 0.000199 0.471058 0.466718 0.468803 0.000034 0.372007 0.396532 0.381841 0.000035 0.191425 0.264892 0.222034 0.000425 0.184684 0.267481 0.218644 0.000448 0.464503 0.461087 0.462539 0.000065 0.477613 0.472349 0.475066 0.000068 0.368925 0.392419 0.378363 0.000071 0.375088 0.400645 0.385319 0.000076 955.650000 958.450000 956.310633 280.591349 1114.850000 1103.940000 1111.415067 305.984362 7929.500000 7937.610000 7932.274300 540.988172
318 0.187521 0.267639 0.220079 0.000201 0.470297 0.466828 0.468839 0.000033 0.371326 0.397112 0.381773 0.000035 0.190658 0.268205 0.221744 0.000423 0.184384 0.267073 0.218415 0.000452 0.463577 0.461284 0.462558 0.000064 0.477018 0.472371 0.475121 0.000069 0.368055 0.393707 0.378273 0.000071 0.374596 0.400517 0.385274 0.000076 955.170000 962.300000 956.533200 284.382721 1114.670000 1107.060000 1110.964533 308.654931 7930.160000 7930.640000 7932.502267 555.117052
319 0.187099 0.267448 0.220027 0.000206 0.470866 0.466446 0.468881 0.000034 0.371548 0.396797 0.381782 0.000035 0.190016 0.267634 0.221628 0.000425 0.184182 0.267261 0.218427 0.000457 0.464330 0.459777 0.462586 0.000065 0.477402 0.473115 0.475175 0.000069 0.368320 0.392527 0.378250 0.000071 0.374775 0.401066 0.385314 0.000076 956.970000 959.020000 956.643433 288.848496 1113.780000 1104.040000 1110.847267 309.439837 7929.250000 7936.940000 7932.509300 572.518219
320 0.187085 0.268458 0.219755 0.000208 0.471056 0.466327 0.468952 0.000033 0.371666 0.397073 0.381733 0.000035 0.189091 0.266470 0.221455 0.000425 0.185079 0.270446 0.218055 0.000462 0.463909 0.460583 0.462566 0.000065 0.478204 0.472071 0.475339 0.000068 0.367722 0.392644 0.378177 0.000070 0.375610 0.401503 0.385289 0.000077 954.680000 963.890000 956.739300 292.405899 1116.430000 1102.410000 1110.618633 318.218276 7928.890000 7933.700000 7932.642067 588.019864
321 0.186496 0.268222 0.219414 0.000205 0.470346 0.467521 0.468993 0.000033 0.370998 0.397767 0.381640 0.000036 0.188859 0.267586 0.221192 0.000426 0.184133 0.268858 0.217636 0.000456 0.463972 0.460972 0.462652 0.000063 0.476719 0.474071 0.475334 0.000068 0.367683 0.393287 0.378141 0.000071 0.374314 0.402246 0.385140 0.000076 956.020000 963.840000 956.902867 296.943027 1115.700000 1102.190000 1110.606300 318.586241 7928.280000 7933.970000 7932.490833 602.904268
322 0.186419 0.266249 0.219074 0.000202 0.470772 0.467113 0.469022 0.000033 0.371248 0.396811 0.381540 0.000034 0.189193 0.267175 0.220964 0.000425 0.183644 0.265324 0.217184 0.000450 0.464343 0.460069 0.462672 0.000063 0.477202 0.474156 0.475372 0.000067 0.368040 0.392556 0.378074 0.000070 0.374457 0.401065 0.385006 0.000076 953.470000 962.000000 956.988300 302.867043 1115.070000 1102.770000 1110.279400 317.634318 7931.460000 7935.230000 7932.732300 607.583108
323 0.186592 0.265774 0.218896 0.000202 0.470648 0.467343 0.469046 0.000032 0.371228 0.396794 0.381494 0.000035 0.187476 0.269348 0.220950 0.000424 0.185707 0.262199 0.216843 0.000444 0.464462 0.460930 0.462669 0.000063 0.476834 0.473757 0.475422 0.000067 0.367517 0.393877 0.378068 0.000071 0.374940 0.399711 0.384919 0.000074 955.160000 962.290000 957.069267 311.154684 1116.720000 1101.280000 1110.121867 316.256503 7928.120000 7936.430000 7932.808867 607.509423
324 0.186048 0.266174 0.218691 0.000204 0.471000 0.466782 0.469056 0.000032 0.371267 0.396569 0.381428 0.000034 0.189030 0.260904 0.220602 0.000427 0.183067 0.271445 0.216781 0.000450 0.465426 0.460738 0.462654 0.000063 0.476574 0.472825 0.475458 0.000065 0.368688 0.390796 0.377936 0.000070 0.373846 0.402342 0.384921 0.000073 955.230000 959.390000 957.179067 317.417088 1115.090000 1108.020000 1110.014833 313.907557 7929.680000 7932.590000 7932.806100 606.599831
325 0.185639 0.265761 0.218531 0.000204 0.470803 0.466604 0.469101 0.000032 0.370996 0.396309 0.381402 0.000034 0.189130 0.265954 0.220553 0.000424 0.182147 0.265569 0.216509 0.000441 0.463507 0.460962 0.462725 0.000062 0.478100 0.472247 0.475478 0.000067 0.367475 0.392709 0.377965 0.000070 0.374517 0.399910 0.384839 0.000073 953.830000 963.430000 957.224600 319.223508 1116.320000 1101.870000 1110.190533 316.228994 7929.850000 7934.700000 7932.584867 592.579584
326 0.185986 0.266691 0.218237 0.000205 0.471473 0.466181 0.469174 0.000032 0.371553 0.396360 0.381346 0.000034 0.189216 0.266855 0.220231 0.000432 0.182756 0.266527 0.216242 0.000441 0.466229 0.459783 0.462768 0.000062 0.476717 0.472580 0.475580 0.000066 0.369275 0.392258 0.377880 0.000070 0.373831 0.400461 0.384812 0.000074 953.930000 961.960000 956.881333 316.551631 1117.240000 1102.270000 1110.344000 321.482334 7928.830000 7935.770000 7932.774667 584.358798
327 0.185552 0.264463 0.218102 0.000205 0.471845 0.468357 0.469246 0.000031 0.371643 0.396994 0.381346 0.000034 0.189350 0.267431 0.219911 0.000428 0.181755 0.261496 0.216294 0.000441 0.466268 0.462490 0.462915 0.000059 0.477422 0.474224 0.475577 0.000065 0.369347 0.394219 0.377864 0.000068 0.373939 0.399769 0.384828 0.000073 952.310000 964.210000 956.631800 305.787384 1115.220000 1103.610000 1110.531533 324.282302 7932.470000 7932.180000 7932.836667 572.611704
328 0.185918 0.264604 0.217985 0.000201 0.470772 0.465272 0.469320 0.000031 0.371073 0.395038 0.381353 0.000034 0.188665 0.265111 0.219752 0.000422 0.183171 0.264098 0.216219 0.000446 0.464259 0.460904 0.462999 0.000061 0.477286 0.469640 0.475642 0.000065 0.367801 0.392376 0.377862 0.000068 0.374346 0.397700 0.384844 0.000074 952.840000 963.470000 956.433033 299.043667 1115.270000 1105.190000 1110.630000 330.563694 7931.890000 7931.340000 7932.936967 577.214793
329 0.185675 0.265675 0.217956 0.000203 0.470390 0.467155 0.469326 0.000031 0.370740 0.396637 0.381346 0.000034 0.188610 0.266398 0.219903 0.000425 0.182739 0.264953 0.216009 0.000447 0.465516 0.461372 0.463056 0.000060 0.475264 0.472939 0.475595 0.000066 0.368599 0.393131 0.377953 0.000068 0.372880 0.400144 0.384740 0.000074 952.870000 960.340000 956.357967 292.833652 1117.180000 1105.930000 1110.603833 332.396698 7929.950000 7933.730000 7933.038200 567.586707
330 0.184860 0.267880 0.217852 0.000206 0.470818 0.467440 0.469451 0.000031 0.370733 0.397594 0.381391 0.000034 0.189424 0.269126 0.219914 0.000424 0.180296 0.266633 0.215790 0.000457 0.463802 0.461105 0.463155 0.000060 0.477834 0.473775 0.475747 0.000065 0.367770 0.393912 0.378021 0.000068 0.373696 0.401275 0.384762 0.000076 953.220000 960.500000 956.231200 289.107874 1116.140000 1105.870000 1110.646433 345.310351 7930.640000 7933.630000 7933.122367 582.885389
331 0.184866 0.266582 0.217785 0.000207 0.472267 0.467300 0.469424 0.000032 0.371677 0.397049 0.381351 0.000035 0.188353 0.267769 0.220099 0.000430 0.181379 0.265395 0.215472 0.000469 0.466161 0.461495 0.463157 0.000061 0.478374 0.473105 0.475692 0.000065 0.368928 0.393691 0.378087 0.000070 0.374426 0.400406 0.384615 0.000077 952.530000 961.730000 955.970933 292.832440 1115.520000 1103.390000 1110.533667 352.717971 7931.950000 7934.880000 7933.495400 603.879309
332 0.184719 0.266498 0.217669 0.000205 0.471102 0.468158 0.469387 0.000031 0.370868 0.397577 0.381286 0.000035 0.186914 0.267551 0.220243 0.000432 0.182524 0.265445 0.215095 0.000466 0.464593 0.462442 0.463165 0.000061 0.477611 0.473874 0.475609 0.000065 0.367406 0.394230 0.378143 0.000070 0.374331 0.400924 0.384429 0.000077 950.590000 961.510000 955.926833 297.104103 1116.630000 1100.810000 1110.515100 357.096714 7932.780000 7937.680000 7933.558067 622.059075
333 0.184495 0.265396 0.217507 0.000205 0.471766 0.466711 0.469394 0.000032 0.371221 0.396251 0.381234 0.000034 0.187575 0.268652 0.220271 0.000435 0.181415 0.262140 0.214743 0.000459 0.465987 0.459921 0.463190 0.000061 0.477545 0.473501 0.475597 0.000066 0.368543 0.392977 0.378169 0.000071 0.373900 0.399525 0.384298 0.000076 954.210000 961.160000 956.229400 307.466676 1117.490000 1102.730000 1110.504133 356.268843 7928.300000 7936.110000 7933.266467 636.792702
334 0.184384 0.266376 0.217222 0.000205 0.470865 0.468228 0.469466 0.000031 0.370597 0.397580 0.381181 0.000035 0.187961 0.269765 0.220124 0.000438 0.180808 0.262987 0.214319 0.000455 0.464617 0.461299 0.463317 0.000060 0.477113 0.475157 0.475615 0.000066 0.367787 0.394262 0.378200 0.000071 0.373406 0.400898 0.384162 0.000075 953.810000 963.460000 956.354267 311.395920 1115.410000 1101.880000 1110.511733 357.022997 7930.780000 7934.660000 7933.134000 630.878804
335 0.184520 0.265842 0.217132 0.000204 0.470521 0.468891 0.469470 0.000031 0.370421 0.397823 0.381151 0.000035 0.188297 0.266746 0.220113 0.000439 0.180744 0.264937 0.214151 0.000455 0.464477 0.462477 0.463287 0.000060 0.476566 0.475304 0.475652 0.000066 0.367814 0.393971 0.378176 0.000072 0.373028 0.401676 0.384127 0.000075 952.120000 961.720000 956.239933 318.805163 1112.300000 1100.590000 1110.511333 352.070340 7935.580000 7937.690000 7933.248733 626.085974
336 0.184420 0.263567 0.216883 0.000204 0.471562 0.467406 0.469478 0.000032 0.371062 0.396062 0.381069 0.000035 0.186527 0.265292 0.219978 0.000437 0.182313 0.261841 0.213787 0.000453 0.465222 0.460231 0.463363 0.000063 0.477902 0.474581 0.475592 0.000066 0.367679 0.392002 0.378178 0.000072 0.374446 0.400122 0.383960 0.000075 950.830000 961.760000 956.064767 331.437357 1111.740000 1103.640000 1110.300467 348.353908 7937.430000 7934.600000 7933.634767 618.375721
337 0.184565 0.265255 0.216660 0.000208 0.470568 0.467312 0.469519 0.000032 0.370467 0.396592 0.381018 0.000035 0.187676 0.263378 0.219772 0.000439 0.181454 0.267132 0.213547 0.000462 0.464037 0.459941 0.463371 0.000062 0.477099 0.474682 0.475667 0.000066 0.367311 0.391144 0.378111 0.000073 0.373624 0.402039 0.383925 0.000076 952.820000 959.540000 956.028533 339.896845 1113.620000 1100.230000 1110.339033 347.563671 7933.560000 7940.230000 7933.632433 616.119372
338 0.183822 0.265614 0.216511 0.000208 0.471193 0.467256 0.469529 0.000032 0.370613 0.396681 0.380973 0.000035 0.187298 0.269303 0.219683 0.000453 0.180346 0.261925 0.213339 0.000459 0.464711 0.460848 0.463429 0.000062 0.477676 0.473665 0.475630 0.000066 0.367616 0.393807 0.378118 0.000074 0.373610 0.399556 0.383828 0.000076 952.960000 959.930000 955.917067 340.976768 1115.620000 1105.720000 1110.080467 338.239735 7931.420000 7934.350000 7934.002467 599.313166
339 0.183368 0.265243 0.216298 0.000205 0.472539 0.467261 0.469611 0.000032 0.371329 0.396554 0.380952 0.000035 0.186262 0.268472 0.219492 0.000446 0.180475 0.262013 0.213103 0.000460 0.467141 0.460186 0.463480 0.000062 0.477937 0.474335 0.475743 0.000065 0.368834 0.393086 0.378084 0.000073 0.373825 0.400023 0.383819 0.000076 954.770000 961.900000 955.771600 339.584846 1114.690000 1102.650000 1109.732167 337.112249 7930.540000 7935.450000 7934.496233 585.810602
340 0.183564 0.263723 0.216152 0.000203 0.471863 0.467337 0.469615 0.000031 0.370959 0.396072 0.380903 0.000034 0.186150 0.265835 0.219450 0.000448 0.180977 0.261612 0.212853 0.000457 0.466388 0.461667 0.463454 0.000062 0.477339 0.473006 0.475777 0.000064 0.368304 0.393126 0.378053 0.000074 0.373613 0.399018 0.383753 0.000076 952.470000 964.290000 955.836800 338.963888 1114.730000 1100.600000 1109.417467 335.137095 7932.800000 7935.110000 7934.745733 577.469163
341 0.183420 0.263971 0.216125 0.000208 0.472195 0.467646 0.469630 0.000031 0.371124 0.396359 0.380904 0.000034 0.186440 0.264236 0.219401 0.000451 0.180400 0.263705 0.212850 0.000459 0.465444 0.462125 0.463488 0.000061 0.478947 0.473167 0.475773 0.000065 0.367793 0.392864 0.378057 0.000073 0.374456 0.399855 0.383750 0.000076 951.670000 960.110000 955.838767 340.396815 1115.970000 1101.940000 1109.492733 338.653705 7932.360000 7937.950000 7934.668500 574.150240
342 0.183083 0.264016 0.215970 0.000211 0.471599 0.467120 0.469639 0.000032 0.370619 0.396033 0.380855 0.000035 0.185368 0.269739 0.219163 0.000450 0.180797 0.258293 0.212777 0.000465 0.465592 0.460542 0.463463 0.000062 0.477607 0.473697 0.475815 0.000064 0.367514 0.393761 0.377958 0.000073 0.373724 0.398306 0.383751 0.000076 955.540000 957.870000 956.063300 336.399871 1115.350000 1104.030000 1109.462533 338.054132 7929.110000 7938.100000 7934.474167 568.921752
343 0.183210 0.264514 0.215571 0.000208 0.471304 0.467311 0.469670 0.000031 0.370471 0.396332 0.380735 0.000035 0.186879 0.268442 0.218803 0.000450 0.179542 0.260586 0.212339 0.000460 0.464278 0.460693 0.463511 0.000061 0.478331 0.473929 0.475828 0.000064 0.367188 0.393405 0.377863 0.000074 0.373755 0.399259 0.383607 0.000075 953.610000 962.340000 956.283667 329.009629 1113.870000 1099.470000 1109.587000 335.084735 7932.520000 7938.190000 7934.129333 558.891866
344 0.182852 0.265667 0.215396 0.000208 0.470854 0.468000 0.469710 0.000031 0.370053 0.397183 0.380700 0.000035 0.185815 0.265911 0.218309 0.000446 0.179889 0.265422 0.212482 0.000467 0.464566 0.461121 0.463467 0.000062 0.477141 0.474879 0.475953 0.000064 0.367003 0.392798 0.377662 0.000073 0.373103 0.401569 0.383738 0.000076 956.570000 959.050000 956.318100 328.326177 1118.180000 1100.220000 1110.227233 336.787425 7925.250000 7940.730000 7933.454667 556.477239
345 0.182717 0.265075 0.215253 0.000208 0.471332 0.467556 0.469693 0.000031 0.370317 0.396688 0.380639 0.000035 0.183608 0.269007 0.218148 0.000447 0.181827 0.261144 0.212359 0.000460 0.465003 0.460398 0.463510 0.000061 0.477662 0.474714 0.475877 0.000065 0.366514 0.393411 0.377633 0.000073 0.374120 0.399965 0.383645 0.000076 953.180000 959.940000 956.518333 317.730359 1118.770000 1099.560000 1110.464100 337.102473 7928.050000 7940.500000 7933.017567 547.933620
346 0.182421 0.262417 0.215028 0.000201 0.471190 0.467704 0.469660 0.000031 0.370121 0.395853 0.380539 0.000034 0.185835 0.265637 0.217926 0.000444 0.179008 0.259196 0.212130 0.000448 0.465490 0.461751 0.463429 0.000063 0.476889 0.473657 0.475891 0.000064 0.367610 0.393111 0.377503 0.000071 0.372631 0.398596 0.383574 0.000075 956.330000 957.820000 956.719367 317.163558 1117.330000 1102.500000 1110.642400 332.492589 7926.340000 7939.680000 7932.638233 535.337567
347 0.182068 0.262669 0.215104 0.000206 0.471473 0.466694 0.469713 0.000031 0.370181 0.395285 0.380599 0.000035 0.185260 0.263120 0.217798 0.000443 0.178875 0.262218 0.212409 0.000457 0.466231 0.459931 0.463489 0.000061 0.476715 0.473456 0.475936 0.000064 0.367891 0.391047 0.377497 0.000071 0.372471 0.399523 0.383702 0.000076 953.870000 961.500000 956.878033 319.085573 1114.400000 1103.020000 1110.661867 328.886485 7931.730000 7935.480000 7932.460100 532.978919
348 0.181740 0.262825 0.214713 0.000205 0.471402 0.467869 0.469721 0.000031 0.370020 0.396103 0.380468 0.000035 0.186602 0.265685 0.217320 0.000443 0.176877 0.259964 0.212106 0.000450 0.465013 0.462808 0.463566 0.000060 0.477791 0.472930 0.475876 0.000063 0.367569 0.393815 0.377380 0.000071 0.372471 0.398392 0.383557 0.000075 954.260000 960.530000 957.024100 318.832973 1117.080000 1104.060000 1110.578733 322.699595 7928.660000 7935.410000 7932.397167 527.667638
349 0.182568 0.262241 0.214796 0.000204 0.471741 0.467250 0.469683 0.000031 0.370531 0.395497 0.380472 0.000034 0.186421 0.270922 0.217310 0.000446 0.178714 0.253559 0.212282 0.000463 0.464529 0.460690 0.463531 0.000060 0.478954 0.473811 0.475835 0.000064 0.367191 0.394271 0.377354 0.000071 0.373870 0.396723 0.383591 0.000076 953.480000 963.810000 957.266367 322.581041 1114.060000 1104.800000 1110.687867 319.136052 7932.460000 7931.390000 7932.045767 541.382218
350 0.182143 0.263843 0.214814 0.000207 0.470831 0.467707 0.469721 0.000032 0.369790 0.396355 0.380503 0.000035 0.184725 0.265040 0.217398 0.000452 0.179562 0.262646 0.212229 0.000469 0.465086 0.462237 0.463595 0.000060 0.476576 0.473177 0.475847 0.000065 0.366960 0.393218 0.377426 0.000071 0.372621 0.399491 0.383581 0.000078 953.270000 965.810000 957.449300 318.213020 1116.250000 1104.020000 1110.774867 315.972906 7930.480000 7930.170000 7931.775833 540.538005
351 0.181706 0.263517 0.214671 0.000209 0.470133 0.466724 0.469731 0.000031 0.369183 0.395601 0.380460 0.000035 0.185551 0.264886 0.217384 0.000463 0.177861 0.262149 0.211958 0.000467 0.464038 0.460722 0.463642 0.000060 0.476228 0.472725 0.475819 0.000065 0.366568 0.392179 0.377452 0.000072 0.371799 0.399024 0.383468 0.000077 953.430000 958.380000 957.389000 312.957548 1112.990000 1104.600000 1110.903100 315.706034 7933.580000 7937.020000 7931.707900 537.216602
352 0.181442 0.262140 0.214416 0.000207 0.471148 0.467766 0.469692 0.000031 0.369751 0.395797 0.380345 0.000035 0.184586 0.268144 0.217111 0.000457 0.178297 0.256136 0.211722 0.000469 0.466241 0.460480 0.463669 0.000061 0.476054 0.475051 0.475714 0.000066 0.367662 0.393162 0.377374 0.000072 0.371839 0.398431 0.383317 0.000078 954.390000 959.550000 957.383100 318.942745 1114.760000 1103.690000 1110.822233 314.239113 7930.850000 7936.760000 7931.794667 546.310140
353 0.181125 0.263233 0.214249 0.000208 0.471414 0.467535 0.469717 0.000031 0.369812 0.396029 0.380303 0.000035 0.185169 0.269374 0.217156 0.000460 0.177080 0.257091 0.211342 0.000463 0.465512 0.460435 0.463693 0.000060 0.477316 0.474636 0.475741 0.000066 0.367392 0.393563 0.377405 0.000073 0.372233 0.398495 0.383201 0.000077 955.120000 960.660000 957.354367 314.062037 1113.290000 1102.670000 1110.647167 308.413910 7931.590000 7936.670000 7931.998467 544.719350
354 0.180784 0.261763 0.213909 0.000208 0.470804 0.466999 0.469612 0.000032 0.369297 0.395166 0.380116 0.000035 0.183951 0.262106 0.216642 0.000454 0.177617 0.261419 0.211175 0.000461 0.465313 0.460579 0.463599 0.000061 0.476295 0.473418 0.475625 0.000067 0.366836 0.391114 0.377164 0.000073 0.371758 0.399218 0.383068 0.000078 956.640000 960.300000 957.335233 319.193085 1113.390000 1103.670000 1110.130167 302.769053 7929.970000 7936.030000 7932.534600 552.027954
355 0.180270 0.261923 0.213656 0.000209 0.471731 0.467572 0.469645 0.000032 0.369720 0.395595 0.380049 0.000035 0.182500 0.263572 0.216383 0.000453 0.178039 0.260273 0.210929 0.000457 0.466620 0.461766 0.463627 0.000060 0.476843 0.473378 0.475662 0.000068 0.367178 0.392398 0.377091 0.000074 0.372261 0.398792 0.383006 0.000077 953.330000 960.380000 957.041900 315.005259 1113.780000 1101.660000 1109.736933 303.317181 7932.890000 7937.960000 7933.221167 548.351896
356 0.180626 0.260818 0.213431 0.000206 0.471627 0.466966 0.469622 0.000031 0.369776 0.394814 0.379955 0.000034 0.183163 0.262881 0.216116 0.000443 0.178089 0.258756 0.210745 0.000459 0.465221 0.461968 0.463635 0.000060 0.478033 0.471963 0.475609 0.000066 0.366501 0.392288 0.377003 0.000071 0.373052 0.397341 0.382906 0.000076 956.840000 961.360000 956.922100 309.929338 1115.000000 1102.360000 1109.437367 299.142224 7928.160000 7936.280000 7933.640533 541.318254
357 0.180068 0.261859 0.213456 0.000211 0.471813 0.467634 0.469663 0.000031 0.369702 0.395613 0.379991 0.000035 0.183647 0.265109 0.216203 0.000452 0.176489 0.258610 0.210710 0.000458 0.465490 0.462851 0.463632 0.000059 0.478137 0.472417 0.475694 0.000066 0.366845 0.393641 0.377032 0.000071 0.372560 0.397584 0.382950 0.000077 956.440000 960.490000 957.130300 305.647354 1114.010000 1103.240000 1109.166333 298.994749 7929.550000 7936.270000 7933.703367 539.205217
358 0.179879 0.260996 0.212991 0.000212 0.472001 0.468238 0.469767 0.000031 0.369758 0.395703 0.379895 0.000035 0.183980 0.260845 0.215582 0.000445 0.175778 0.261147 0.210401 0.000459 0.465304 0.462372 0.463782 0.000060 0.478698 0.474104 0.475751 0.000066 0.366841 0.391837 0.376912 0.000072 0.372676 0.399569 0.382879 0.000077 955.320000 960.220000 957.375100 302.628710 1114.860000 1102.210000 1109.146733 303.569527 7929.820000 7937.570000 7933.478167 545.864739
359 0.179617 0.261232 0.212634 0.000212 0.471395 0.467538 0.469771 0.000031 0.369273 0.395331 0.379773 0.000035 0.182936 0.266585 0.215193 0.000446 0.176298 0.255879 0.210074 0.000454 0.464480 0.461472 0.463730 0.000059 0.478310 0.473605 0.475813 0.000067 0.365940 0.393261 0.376742 0.000071 0.372606 0.397401 0.382804 0.000075 957.910000 961.440000 957.651433 302.967014 1114.850000 1100.730000 1109.321000 304.001784 7927.240000 7937.830000 7933.027567 553.871914
360 0.178643 0.261112 0.212425 0.000210 0.472169 0.467291 0.469724 0.000031 0.369435 0.395128 0.379670 0.000034 0.180178 0.261721 0.214817 0.000445 0.177109 0.260502 0.210034 0.000459 0.466121 0.462204 0.463717 0.000060 0.478218 0.472377 0.475732 0.000066 0.366041 0.392035 0.376602 0.000071 0.372830 0.398221 0.382737 0.000076 956.310000 958.740000 957.958700 299.552330 1115.330000 1103.240000 1109.426067 302.827450 7928.360000 7938.020000 7932.615233 556.141334
361 0.178901 0.261718 0.212170 0.000211 0.472123 0.467799 0.469722 0.000031 0.369495 0.395670 0.379579 0.000035 0.181608 0.263360 0.214567 0.000449 0.176194 0.260075 0.209773 0.000460 0.466101 0.461643 0.463634 0.000059 0.478145 0.473954 0.475810 0.000067 0.366529 0.392244 0.376460 0.000072 0.372462 0.399097 0.382697 0.000076 957.680000 958.060000 958.160667 297.293367 1116.720000 1099.900000 1109.630467 300.399060 7925.600000 7942.040000 7932.208867 551.452216
362 0.178616 0.260621 0.211924 0.000214 0.471111 0.468716 0.469724 0.000031 0.368737 0.395883 0.379494 0.000035 0.182662 0.263837 0.214166 0.000452 0.174570 0.257405 0.209682 0.000467 0.464586 0.462222 0.463613 0.000060 0.477635 0.475210 0.475834 0.000065 0.365912 0.392787 0.376307 0.000073 0.371562 0.398978 0.382681 0.000077 956.510000 962.010000 958.387467 289.550900 1114.850000 1104.390000 1109.778067 305.449805 7928.640000 7933.600000 7931.834467 552.596819
363 0.178125 0.260978 0.211452 0.000211 0.471620 0.467291 0.469750 0.000031 0.368897 0.395082 0.379346 0.000035 0.180491 0.259888 0.213874 0.000451 0.175759 0.262068 0.209031 0.000456 0.465572 0.461557 0.463674 0.000059 0.477668 0.473026 0.475826 0.000065 0.365794 0.390973 0.376244 0.000072 0.372000 0.399190 0.382448 0.000076 956.380000 961.430000 958.480867 290.731383 1116.140000 1101.960000 1109.733867 301.130304 7927.480000 7936.610000 7931.785267 552.403143
364 0.178061 0.260911 0.211208 0.000209 0.472258 0.467934 0.469807 0.000031 0.369289 0.395476 0.379297 0.000034 0.181141 0.263588 0.213484 0.000444 0.174982 0.258235 0.208931 0.000453 0.465798 0.462700 0.463741 0.000059 0.478718 0.473167 0.475873 0.000066 0.366168 0.393011 0.376151 0.000071 0.372410 0.397941 0.382443 0.000075 958.170000 959.690000 958.815900 290.768368 1114.570000 1100.620000 1109.809533 294.514570 7927.260000 7939.690000 7931.374567 542.187859
365 0.177902 0.259886 0.211114 0.000210 0.472357 0.467603 0.469811 0.000031 0.369298 0.394902 0.379267 0.000035 0.181438 0.262372 0.213412 0.000444 0.174366 0.257400 0.208815 0.000452 0.464998 0.461846 0.463691 0.000061 0.479715 0.473360 0.475931 0.000065 0.365752 0.392030 0.376094 0.000072 0.372843 0.397774 0.382441 0.000075 956.210000 962.170000 958.928500 284.816101 1115.130000 1098.660000 1109.850167 293.761792 7928.660000 7939.170000 7931.221333 535.558725
366 0.177162 0.260657 0.210917 0.000213 0.471443 0.466910 0.469795 0.000031 0.368444 0.394722 0.379188 0.000035 0.180605 0.267022 0.213125 0.000446 0.173719 0.254294 0.208710 0.000455 0.465483 0.460750 0.463691 0.000059 0.477402 0.473070 0.475900 0.000066 0.365776 0.392945 0.375993 0.000072 0.371113 0.396498 0.382383 0.000075 953.860000 964.290000 958.843533 284.450979 1115.190000 1100.470000 1109.869300 290.204312 7930.950000 7935.240000 7931.287167 525.315932
367 0.177383 0.259545 0.210721 0.000215 0.471817 0.467772 0.469873 0.000031 0.368765 0.394893 0.379170 0.000035 0.181200 0.264698 0.212959 0.000440 0.173566 0.254393 0.208483 0.000465 0.465094 0.463029 0.463714 0.000059 0.478540 0.472515 0.476033 0.000066 0.365731 0.393613 0.375950 0.000071 0.371799 0.396172 0.382390 0.000076 955.810000 962.230000 958.858000 277.615312 1114.130000 1102.040000 1109.880867 285.576839 7930.060000 7935.730000 7931.261133 513.376180
368 0.177053 0.258241 0.210432 0.000211 0.471552 0.468039 0.469879 0.000031 0.368478 0.394610 0.379073 0.000034 0.180460 0.263546 0.212855 0.000441 0.173645 0.252936 0.208009 0.000458 0.465128 0.461854 0.463781 0.000059 0.477977 0.474224 0.475977 0.000066 0.365494 0.392446 0.375957 0.000070 0.371460 0.396773 0.382188 0.000076 956.530000 963.170000 958.758267 276.600215 1114.150000 1101.560000 1110.004333 281.952670 7929.320000 7935.270000 7931.237400 516.708279
369 0.177211 0.258664 0.210165 0.000210 0.471523 0.467698 0.469958 0.000030 0.368513 0.394536 0.379030 0.000034 0.181218 0.261232 0.212637 0.000437 0.173203 0.256097 0.207692 0.000461 0.465110 0.461786 0.463841 0.000058 0.477936 0.473609 0.476075 0.000065 0.365748 0.391592 0.375920 0.000070 0.371279 0.397480 0.382141 0.000076 954.520000 962.040000 958.728300 275.351238 1115.730000 1101.800000 1109.939967 281.686391 7929.750000 7936.160000 7931.331733 517.955049
370 0.176477 0.259452 0.210137 0.000214 0.471181 0.468540 0.469900 0.000031 0.368035 0.395359 0.378983 0.000036 0.181058 0.258987 0.212732 0.000441 0.171897 0.259917 0.207543 0.000464 0.465200 0.462169 0.463741 0.000059 0.477161 0.474910 0.476060 0.000065 0.365751 0.391055 0.375888 0.000071 0.370319 0.399663 0.382079 0.000077 954.610000 964.710000 958.425600 274.028114 1116.690000 1103.790000 1109.819267 284.572905 7928.700000 7931.500000 7931.755133 514.169602
371 0.176349 0.259458 0.209793 0.000212 0.471428 0.467634 0.469885 0.000031 0.368150 0.394773 0.378852 0.000035 0.179428 0.262631 0.212502 0.000438 0.173271 0.256285 0.207083 0.000465 0.465426 0.461566 0.463683 0.000059 0.477429 0.473702 0.476086 0.000065 0.365326 0.391939 0.375770 0.000070 0.370974 0.397606 0.381935 0.000077 952.940000 962.320000 957.910900 271.585176 1117.150000 1101.160000 1109.917233 285.687415 7929.910000 7936.520000 7932.171867 505.384442
372 0.176223 0.258864 0.209615 0.000212 0.471744 0.468391 0.469976 0.000030 0.368312 0.395056 0.378850 0.000036 0.179385 0.257670 0.212350 0.000438 0.173061 0.260059 0.206880 0.000465 0.465561 0.462273 0.463819 0.000058 0.477927 0.474508 0.476134 0.000064 0.365400 0.390662 0.375805 0.000070 0.371224 0.399451 0.381895 0.000077 954.240000 961.380000 957.932967 267.755002 1116.340000 1102.360000 1109.881267 281.181970 7929.420000 7936.260000 7932.185767 499.789780
373 0.176141 0.257028 0.209315 0.000212 0.472140 0.467438 0.469855 0.000030 0.368540 0.393795 0.378666 0.000036 0.179859 0.261057 0.212285 0.000446 0.172422 0.252999 0.206345 0.000455 0.466671 0.461785 0.463759 0.000058 0.477610 0.473092 0.475951 0.000065 0.366287 0.391530 0.375743 0.000072 0.370794 0.396059 0.381588 0.000076 954.340000 964.630000 957.684467 267.043346 1116.520000 1101.470000 1109.812400 281.271934 7929.140000 7933.900000 7932.503133 495.312372
374 0.175876 0.257586 0.209023 0.000213 0.470800 0.467772 0.469774 0.000030 0.367577 0.394207 0.378511 0.000035 0.178830 0.260275 0.211939 0.000443 0.172922 0.254896 0.206106 0.000452 0.464192 0.460772 0.463683 0.000058 0.477408 0.474773 0.475865 0.000064 0.364316 0.390598 0.375573 0.000071 0.370838 0.397816 0.381449 0.000075 954.230000 961.090000 957.566133 266.145166 1115.950000 1101.620000 1109.702067 275.754434 7929.820000 7937.290000 7932.731800 488.694439
375 0.175220 0.257534 0.208717 0.000213 0.471563 0.468036 0.469737 0.000031 0.367843 0.394360 0.378380 0.000035 0.179923 0.259748 0.211703 0.000454 0.170516 0.255320 0.205730 0.000456 0.465597 0.462124 0.463588 0.000059 0.477528 0.473947 0.475886 0.000066 0.365611 0.391293 0.375428 0.000073 0.370074 0.397428 0.381331 0.000076 955.050000 962.160000 957.208900 267.180280 1114.930000 1100.680000 1109.741833 272.742387 7930.020000 7937.160000 7933.049267 482.995378
376 0.175066 0.258393 0.208433 0.000215 0.470885 0.468922 0.469734 0.000031 0.367348 0.395237 0.378278 0.000035 0.179733 0.256971 0.211222 0.000456 0.170399 0.259815 0.205643 0.000462 0.464745 0.463545 0.463532 0.000059 0.477026 0.474300 0.475935 0.000065 0.364991 0.391244 0.375223 0.000073 0.369707 0.399230 0.381333 0.000076 953.260000 960.280000 956.855833 265.927271 1116.930000 1100.660000 1109.852067 271.513218 7929.810000 7939.060000 7933.292100 478.566255
377 0.175230 0.257927 0.208114 0.000213 0.471604 0.468122 0.469754 0.000031 0.367873 0.394554 0.378180 0.000035 0.178921 0.264147 0.211096 0.000453 0.171540 0.251709 0.205133 0.000461 0.464952 0.461872 0.463514 0.000059 0.478256 0.474372 0.475995 0.000066 0.364841 0.392668 0.375167 0.000071 0.370905 0.396440 0.381193 0.000076 953.080000 959.320000 956.856900 265.770046 1114.450000 1101.470000 1109.811333 266.616348 7932.470000 7939.210000 7933.331767 463.439127
378 0.174864 0.257726 0.207987 0.000212 0.471914 0.467288 0.469772 0.000031 0.367946 0.393941 0.378147 0.000035 0.178274 0.261967 0.210878 0.000449 0.171453 0.253484 0.205095 0.000464 0.465398 0.462024 0.463487 0.000059 0.478429 0.472552 0.476057 0.000066 0.364905 0.392004 0.375074 0.000071 0.370988 0.395879 0.381220 0.000077 956.030000 958.690000 956.657000 268.450661 1111.730000 1101.770000 1109.737300 268.971144 7932.240000 7939.540000 7933.605700 461.125971
379 0.174943 0.257416 0.207682 0.000213 0.470946 0.467254 0.469788 0.000032 0.367345 0.393811 0.378051 0.000035 0.179577 0.261687 0.210739 0.000454 0.170309 0.253145 0.204626 0.000464 0.464242 0.461384 0.463504 0.000060 0.477650 0.473125 0.476072 0.000067 0.364609 0.391490 0.375036 0.000073 0.370081 0.396132 0.381066 0.000077 957.660000 962.080000 956.793233 270.736988 1110.440000 1098.960000 1109.628167 270.807317 7931.900000 7938.960000 7933.578600 465.871082
380 0.174263 0.257759 0.207478 0.000208 0.472241 0.466339 0.469795 0.000031 0.367949 0.393336 0.377984 0.000034 0.178122 0.258951 0.210305 0.000436 0.170404 0.256567 0.204651 0.000470 0.466494 0.460372 0.463514 0.000060 0.477988 0.472305 0.476077 0.000064 0.365564 0.389875 0.374891 0.000070 0.370334 0.396797 0.381078 0.000076 956.380000 960.920000 956.962167 279.332008 1115.050000 1101.700000 1109.519133 278.790314 7928.570000 7937.380000 7933.518700 472.139031
381 0.174931 0.256298 0.207604 0.000206 0.471558 0.467557 0.469797 0.000031 0.367739 0.393617 0.378029 0.000034 0.178921 0.260363 0.210401 0.000438 0.170941 0.252234 0.204807 0.000467 0.465002 0.461451 0.463492 0.000061 0.478114 0.473664 0.476101 0.000065 0.364874 0.391070 0.374910 0.000071 0.370604 0.396164 0.381148 0.000077 955.820000 959.810000 957.115433 289.756196 1115.650000 1102.330000 1109.517933 290.134480 7928.530000 7937.860000 7933.366633 482.648548
382 0.174716 0.257084 0.207456 0.000205 0.470985 0.468842 0.469859 0.000031 0.367291 0.394727 0.378018 0.000034 0.179160 0.260797 0.210375 0.000437 0.170272 0.253372 0.204536 0.000463 0.464017 0.462386 0.463489 0.000061 0.477953 0.475297 0.476229 0.000065 0.364317 0.391830 0.374899 0.000070 0.370265 0.397623 0.381136 0.000075 956.450000 961.140000 957.283133 295.454119 1113.930000 1102.300000 1109.368400 294.483201 7929.620000 7936.560000 7933.348467 492.089977
383 0.174754 0.255252 0.207634 0.000207 0.471899 0.467361 0.469938 0.000031 0.367899 0.393123 0.378132 0.000034 0.179599 0.255128 0.210557 0.000442 0.169909 0.255377 0.204711 0.000473 0.465841 0.461071 0.463608 0.000060 0.477958 0.473651 0.476269 0.000065 0.365656 0.388991 0.375040 0.000071 0.370141 0.397255 0.381224 0.000076 955.150000 959.350000 957.344233 303.823970 1115.900000 1103.340000 1109.119500 301.886187 7928.950000 7937.310000 7933.536267 505.586082
384 0.174994 0.256159 0.207708 0.000208 0.471566 0.468335 0.469962 0.000031 0.367766 0.394073 0.378173 0.000035 0.181149 0.257017 0.210970 0.000443 0.168838 0.255302 0.204445 0.000469 0.465501 0.462259 0.463601 0.000060 0.477632 0.474411 0.476323 0.000064 0.365978 0.390424 0.375181 0.000071 0.369554 0.397723 0.381166 0.000076 956.250000 962.240000 957.413167 304.417330 1113.490000 1103.860000 1109.012367 302.515833 7930.260000 7933.900000 7933.574467 510.573336
385 0.174639 0.255828 0.207627 0.000208 0.472053 0.468178 0.469968 0.000031 0.367958 0.393855 0.378148 0.000034 0.180919 0.259114 0.210995 0.000444 0.168359 0.252543 0.204260 0.000472 0.465765 0.462380 0.463578 0.000060 0.478340 0.473975 0.476357 0.000064 0.366069 0.391237 0.375174 0.000070 0.369847 0.396474 0.381123 0.000076 954.290000 963.640000 957.560900 314.673722 1113.900000 1099.030000 1108.869633 307.865486 7931.810000 7937.330000 7933.569467 518.330550
386 0.174196 0.256751 0.207567 0.000212 0.472090 0.466839 0.470003 0.000031 0.367827 0.393309 0.378151 0.000035 0.179683 0.262370 0.211164 0.000448 0.168708 0.251133 0.203970 0.000478 0.465379 0.460622 0.463600 0.000060 0.478801 0.473056 0.476407 0.000064 0.365386 0.391234 0.375247 0.000072 0.370269 0.395383 0.381054 0.000076 953.010000 961.040000 957.710000 317.623397 1118.130000 1096.120000 1108.844533 304.624796 7928.860000 7942.840000 7933.445467 526.893299
387 0.174326 0.255068 0.207394 0.000211 0.471465 0.468449 0.470080 0.000031 0.367466 0.393765 0.378140 0.000034 0.180133 0.256916 0.211276 0.000451 0.168518 0.253220 0.203512 0.000470 0.464993 0.462280 0.463630 0.000060 0.477937 0.474618 0.476531 0.000063 0.365292 0.390402 0.375306 0.000072 0.369640 0.397128 0.380974 0.000075 956.900000 961.890000 957.623233 323.831412 1118.370000 1101.670000 1108.911300 307.651405 7924.730000 7936.440000 7933.465467 535.001555
388 0.174543 0.255946 0.207431 0.000216 0.471749 0.466926 0.470074 0.000031 0.367727 0.393083 0.378149 0.000035 0.179332 0.256006 0.211407 0.000455 0.169755 0.255885 0.203454 0.000484 0.464820 0.460478 0.463673 0.000061 0.478678 0.473373 0.476476 0.000063 0.364899 0.388913 0.375380 0.000074 0.370555 0.397252 0.380918 0.000077 957.280000 962.540000 957.665533 320.977686 1118.430000 1099.810000 1109.218033 307.828471 7924.290000 7937.650000 7933.116433 527.205815
389 0.173408 0.257034 0.207294 0.000216 0.471026 0.468246 0.470110 0.000031 0.366860 0.394322 0.378124 0.000035 0.179448 0.258551 0.211463 0.000456 0.167369 0.255516 0.203125 0.000487 0.464268 0.461914 0.463655 0.000060 0.477785 0.474579 0.476565 0.000063 0.364581 0.390737 0.375388 0.000074 0.369139 0.397907 0.380861 0.000077 954.870000 961.180000 957.460033 321.094558 1116.180000 1098.930000 1109.461233 310.636331 7928.950000 7939.890000 7933.078733 531.703522
390 0.173363 0.255740 0.207019 0.000216 0.470763 0.467837 0.470148 0.000030 0.366673 0.393603 0.378053 0.000035 0.177227 0.253685 0.211122 0.000458 0.169500 0.257796 0.202916 0.000482 0.464332 0.461688 0.463688 0.000059 0.477194 0.473986 0.476609 0.000063 0.363845 0.388887 0.375290 0.000074 0.369501 0.398320 0.380816 0.000077 953.060000 961.110000 957.530667 319.620436 1116.900000 1102.050000 1109.911333 312.643699 7930.040000 7936.840000 7932.558000 525.884556
391 0.173385 0.257363 0.206852 0.000221 0.470398 0.467395 0.470153 0.000031 0.366444 0.393884 0.377998 0.000036 0.178324 0.261798 0.211028 0.000465 0.168446 0.252929 0.202676 0.000491 0.464484 0.460564 0.463676 0.000059 0.476313 0.474226 0.476630 0.000064 0.364328 0.390996 0.375249 0.000074 0.368559 0.396772 0.380746 0.000078 952.960000 959.940000 957.679167 323.368187 1116.850000 1102.180000 1110.321533 309.299068 7930.190000 7937.880000 7931.999300 527.945554
392 0.172759 0.255745 0.206314 0.000216 0.472009 0.467879 0.470102 0.000030 0.367271 0.393632 0.377776 0.000036 0.177532 0.261783 0.210625 0.000453 0.167987 0.249708 0.202003 0.000486 0.465099 0.459834 0.463656 0.000058 0.478918 0.475923 0.476549 0.000063 0.364451 0.390516 0.375095 0.000073 0.370092 0.396748 0.380458 0.000078 955.570000 959.440000 957.660100 313.348620 1121.110000 1099.850000 1110.794300 301.211679 7923.320000 7940.710000 7931.545600 525.955240
393 0.172871 0.254557 0.205884 0.000211 0.471605 0.467699 0.470164 0.000031 0.367048 0.393099 0.377666 0.000035 0.176540 0.260357 0.210326 0.000447 0.169201 0.248757 0.201442 0.000479 0.464470 0.460647 0.463667 0.000060 0.478740 0.474752 0.476662 0.000063 0.363695 0.390545 0.374998 0.000074 0.370402 0.395654 0.380335 0.000077 957.070000 960.960000 957.604367 309.719968 1117.310000 1100.150000 1111.179000 300.143254 7925.620000 7938.890000 7931.216633 534.937022
394 0.172512 0.254602 0.205801 0.000212 0.471124 0.469212 0.470105 0.000030 0.366610 0.394098 0.377598 0.000036 0.175484 0.254439 0.210226 0.000454 0.169541 0.254765 0.201377 0.000473 0.464879 0.463024 0.463598 0.000058 0.477369 0.475399 0.476612 0.000064 0.363591 0.390019 0.374918 0.000075 0.369629 0.398177 0.380279 0.000077 956.940000 962.010000 957.549133 307.725048 1118.700000 1101.120000 1111.225033 293.747521 7924.360000 7936.870000 7931.225833 532.305486
395 0.172159 0.254309 0.205625 0.000216 0.473012 0.469189 0.470081 0.000030 0.367713 0.393981 0.377522 0.000036 0.177347 0.253050 0.209825 0.000459 0.166970 0.255568 0.201426 0.000471 0.465277 0.462943 0.463616 0.000058 0.480747 0.475434 0.476547 0.000066 0.364501 0.389480 0.374789 0.000074 0.370925 0.398481 0.380255 0.000077 956.940000 961.110000 957.463067 307.969465 1118.190000 1104.620000 1111.485333 292.252047 7924.870000 7934.270000 7931.051600 534.300258
396 0.172569 0.254417 0.205338 0.000210 0.471628 0.467589 0.469995 0.000031 0.366957 0.392979 0.377365 0.000035 0.178158 0.252515 0.209504 0.000453 0.166980 0.256319 0.201171 0.000464 0.464744 0.461428 0.463507 0.000060 0.478512 0.473750 0.476483 0.000065 0.364439 0.388308 0.374606 0.000074 0.369476 0.397649 0.380124 0.000076 956.390000 963.300000 957.276100 304.182628 1116.770000 1101.290000 1111.855833 287.449274 7926.840000 7935.410000 7930.868067 527.144569
397 0.172567 0.252969 0.205189 0.000206 0.471494 0.467795 0.469962 0.000031 0.366870 0.392606 0.377292 0.000034 0.176795 0.254078 0.209238 0.000449 0.168339 0.251860 0.201141 0.000460 0.465964 0.461039 0.463481 0.000059 0.477024 0.474551 0.476444 0.000066 0.364755 0.388603 0.374496 0.000073 0.368985 0.396609 0.380088 0.000076 956.380000 960.560000 957.352600 306.029967 1118.400000 1103.910000 1111.987433 276.138175 7925.220000 7935.530000 7930.659967 518.775508
398 0.171399 0.252791 0.205187 0.000209 0.472208 0.468614 0.469985 0.000031 0.366925 0.393076 0.377306 0.000035 0.175556 0.250949 0.209161 0.000449 0.167242 0.254634 0.201212 0.000472 0.466178 0.462536 0.463515 0.000059 0.478237 0.474691 0.476455 0.000066 0.364460 0.388481 0.374491 0.000073 0.369389 0.397671 0.380120 0.000077 956.400000 964.220000 957.506400 302.195725 1117.270000 1104.570000 1112.176700 277.338628 7926.330000 7931.210000 7930.316900 515.181111
399 0.171440 0.253747 0.205120 0.000213 0.471487 0.467948 0.469957 0.000031 0.366470 0.392978 0.377264 0.000035 0.175699 0.254816 0.209042 0.000454 0.167181 0.252679 0.201199 0.000476 0.466147 0.461016 0.463546 0.000059 0.476826 0.474879 0.476369 0.000066 0.364490 0.388846 0.374470 0.000073 0.368450 0.397109 0.380059 0.000078 956.710000 963.080000 957.637633 298.505625 1117.580000 1102.080000 1112.248200 275.317960 7925.710000 7934.840000 7930.114167 518.536480
400 0.171643 0.254083 0.204854 0.000212 0.471690 0.467443 0.469911 0.000032 0.366674 0.392767 0.377141 0.000035 0.175845 0.255709 0.208745 0.000451 0.167441 0.252457 0.200963 0.000468 0.465355 0.461140 0.463514 0.000060 0.478026 0.473746 0.476307 0.000067 0.364026 0.389239 0.374345 0.000073 0.369321 0.396294 0.379937 0.000076 955.430000 964.400000 957.709800 290.438841 1115.260000 1101.640000 1112.257967 270.453615 7929.310000 7933.960000 7930.032233 505.675666
401 0.170672 0.255194 0.204590 0.000217 0.471571 0.468409 0.469976 0.000031 0.366256 0.393784 0.377091 0.000035 0.175706 0.256639 0.208388 0.000454 0.165637 0.253749 0.200791 0.000479 0.464915 0.462398 0.463568 0.000059 0.478227 0.474420 0.476384 0.000067 0.363692 0.390382 0.374255 0.000073 0.368821 0.397185 0.379927 0.000077 954.390000 961.530000 957.763833 282.986513 1115.740000 1103.880000 1111.978233 263.244896 7929.870000 7934.590000 7930.257933 497.947592
402 0.170449 0.254376 0.204316 0.000218 0.471590 0.469369 0.469971 0.000030 0.366190 0.394121 0.376992 0.000035 0.175047 0.256363 0.208164 0.000460 0.165850 0.252389 0.200468 0.000475 0.464323 0.463675 0.463561 0.000059 0.478856 0.475062 0.476381 0.000064 0.363076 0.391116 0.374172 0.000073 0.369304 0.397127 0.379811 0.000076 955.030000 962.180000 957.817800 282.214840 1116.170000 1104.470000 1111.691367 259.018677 7928.800000 7933.350000 7930.490833 497.916279
403 0.170536 0.252601 0.204027 0.000216 0.471666 0.467223 0.469982 0.000031 0.366271 0.392105 0.376898 0.000035 0.174860 0.252988 0.207804 0.000460 0.166212 0.252214 0.200250 0.000479 0.464347 0.460395 0.463546 0.000060 0.478986 0.474052 0.476418 0.000066 0.363026 0.387803 0.374037 0.000073 0.369515 0.396408 0.379759 0.000077 956.190000 961.830000 958.056967 280.697920 1116.610000 1104.850000 1111.596867 256.066211 7927.200000 7933.320000 7930.346167 500.200590
404 0.169984 0.253606 0.203809 0.000214 0.471797 0.468358 0.470065 0.000031 0.366162 0.393195 0.376876 0.000035 0.175000 0.255399 0.207637 0.000462 0.164968 0.251813 0.199981 0.000478 0.464954 0.463255 0.463617 0.000059 0.478640 0.473461 0.476514 0.000066 0.363470 0.390505 0.374024 0.000073 0.368855 0.395884 0.379727 0.000077 952.560000 961.610000 958.026367 276.425755 1117.140000 1102.250000 1111.522267 254.589995 7930.300000 7936.140000 7930.451367 502.580772
405 0.170307 0.252568 0.203575 0.000217 0.471731 0.468147 0.470059 0.000031 0.366232 0.392694 0.376790 0.000035 0.173819 0.255419 0.207398 0.000461 0.166795 0.249717 0.199751 0.000475 0.464669 0.461574 0.463624 0.000058 0.478793 0.474719 0.476494 0.000064 0.362871 0.389420 0.373945 0.000073 0.369594 0.395968 0.379634 0.000075 953.840000 959.280000 957.723100 279.685407 1119.680000 1106.070000 1111.743300 251.655686 7926.480000 7934.650000 7930.533600 513.317341
406 0.169775 0.252641 0.203303 0.000216 0.471586 0.468476 0.470146 0.000030 0.365952 0.392934 0.376751 0.000035 0.173915 0.256185 0.207113 0.000457 0.165634 0.249098 0.199493 0.000472 0.464476 0.462655 0.463626 0.000059 0.478696 0.474297 0.476665 0.000063 0.362780 0.390390 0.373847 0.000073 0.369124 0.395477 0.379655 0.000074 955.860000 963.230000 957.624800 280.098574 1118.780000 1104.340000 1111.759500 247.600916 7925.360000 7932.430000 7930.615700 513.829083
407 0.169519 0.252262 0.203051 0.000215 0.472149 0.467571 0.470114 0.000031 0.366228 0.392212 0.376642 0.000036 0.174541 0.255332 0.206771 0.000449 0.164496 0.249192 0.199331 0.000476 0.464672 0.460460 0.463589 0.000059 0.479625 0.474681 0.476639 0.000064 0.363127 0.388665 0.373703 0.000073 0.369330 0.395760 0.379581 0.000076 953.310000 961.310000 957.374367 282.628670 1117.500000 1106.310000 1111.794033 252.557014 7929.190000 7932.380000 7930.831600 514.435951
408 0.168770 0.251690 0.202934 0.000219 0.471323 0.468053 0.470087 0.000031 0.365429 0.392326 0.376583 0.000036 0.171989 0.252802 0.206752 0.000455 0.165551 0.250579 0.199117 0.000482 0.465123 0.461420 0.463441 0.000059 0.477523 0.474686 0.476732 0.000064 0.362527 0.388404 0.373600 0.000073 0.368332 0.396248 0.379567 0.000076 955.080000 959.990000 957.228433 284.868252 1115.260000 1101.880000 1111.813300 251.779293 7929.660000 7938.130000 7930.958267 513.617124
409 0.168289 0.251327 0.202555 0.000221 0.472812 0.467775 0.470139 0.000031 0.366229 0.392018 0.376484 0.000036 0.171993 0.253207 0.206307 0.000460 0.164585 0.249447 0.198802 0.000478 0.465388 0.462743 0.463474 0.000059 0.480237 0.472807 0.476803 0.000064 0.362700 0.389405 0.373466 0.000073 0.369759 0.394631 0.379503 0.000075 954.150000 963.030000 957.012267 285.354116 1115.710000 1103.370000 1111.774900 250.315024 7930.140000 7933.600000 7931.212833 505.517296
410 0.168399 0.250907 0.202248 0.000217 0.471733 0.467238 0.470154 0.000031 0.365566 0.391522 0.376387 0.000035 0.172925 0.252701 0.205916 0.000461 0.163872 0.249114 0.198580 0.000480 0.464152 0.461042 0.463427 0.000059 0.479314 0.473434 0.476881 0.000063 0.362223 0.388122 0.373298 0.000073 0.368909 0.394922 0.379476 0.000075 955.550000 961.190000 957.015133 292.953431 1116.240000 1104.040000 1111.811233 251.789507 7928.210000 7934.770000 7931.173633 509.432784
411 0.168546 0.251527 0.202123 0.000222 0.471991 0.467488 0.470218 0.000031 0.365785 0.391902 0.376385 0.000036 0.173880 0.258734 0.206023 0.000464 0.163212 0.244321 0.198223 0.000485 0.464851 0.461207 0.463478 0.000060 0.479131 0.473769 0.476958 0.000064 0.363011 0.390341 0.373369 0.000074 0.368559 0.393462 0.379401 0.000076 956.130000 959.290000 956.769467 297.450147 1114.190000 1103.070000 1111.860567 256.746080 7929.680000 7937.640000 7931.369967 503.142547
412 0.167646 0.252463 0.201861 0.000223 0.472826 0.468562 0.470193 0.000031 0.366013 0.392927 0.376277 0.000036 0.171998 0.258216 0.205794 0.000473 0.163294 0.246710 0.197928 0.000482 0.466430 0.462478 0.463416 0.000060 0.479221 0.474645 0.476969 0.000062 0.363379 0.390986 0.373248 0.000075 0.368647 0.394868 0.379305 0.000075 952.420000 962.750000 956.579433 300.198017 1115.810000 1102.220000 1111.935900 260.222646 7931.770000 7935.030000 7931.484667 504.428365
413 0.168642 0.251173 0.201730 0.000219 0.471984 0.468579 0.470237 0.000031 0.365814 0.392487 0.376259 0.000035 0.173499 0.258497 0.205608 0.000466 0.163785 0.243849 0.197852 0.000485 0.465437 0.461761 0.463497 0.000060 0.478531 0.475397 0.476976 0.000063 0.363259 0.390619 0.373236 0.000074 0.368370 0.394355 0.379283 0.000076 952.210000 963.790000 956.711033 303.853419 1118.050000 1103.490000 1111.806733 262.283259 7929.740000 7932.720000 7931.482233 501.410028
414 0.167319 0.251535 0.201468 0.000221 0.471744 0.466834 0.470323 0.000031 0.365195 0.391479 0.376224 0.000035 0.171950 0.251838 0.205511 0.000464 0.162688 0.251232 0.197424 0.000488 0.465666 0.460370 0.463579 0.000060 0.477821 0.473298 0.477068 0.000063 0.362866 0.387384 0.373256 0.000074 0.367525 0.395575 0.379192 0.000076 952.550000 961.970000 956.522600 306.934186 1115.310000 1100.490000 1111.724000 262.700873 7932.140000 7937.540000 7931.753400 498.461366
415 0.167803 0.251567 0.201226 0.000221 0.472358 0.467641 0.470344 0.000031 0.365764 0.392015 0.376153 0.000035 0.171857 0.253464 0.205334 0.000463 0.163749 0.249669 0.197119 0.000487 0.466668 0.460657 0.463615 0.000059 0.478049 0.474624 0.477073 0.000062 0.363484 0.388139 0.373216 0.000073 0.368044 0.395890 0.379089 0.000076 955.680000 959.520000 956.461667 309.263315 1114.490000 1105.020000 1111.549967 264.148471 7929.830000 7935.460000 7931.988367 493.046040
416 0.167233 0.250194 0.200913 0.000220 0.472762 0.468943 0.470447 0.000030 0.365827 0.392381 0.376110 0.000035 0.172512 0.251899 0.205210 0.000462 0.161953 0.248488 0.196616 0.000487 0.465987 0.463009 0.463785 0.000059 0.479537 0.474877 0.477109 0.000062 0.363271 0.389121 0.373284 0.000072 0.368382 0.395641 0.378937 0.000076 953.470000 960.830000 956.268633 308.510934 1116.550000 1102.280000 1111.478067 266.213992 7929.980000 7936.890000 7932.253300 484.268001
417 0.166848 0.248643 0.200540 0.000218 0.473040 0.468394 0.470500 0.000031 0.365873 0.391481 0.376014 0.000035 0.170920 0.255136 0.204797 0.000465 0.162777 0.242150 0.196283 0.000479 0.466184 0.461631 0.463760 0.000060 0.479895 0.475158 0.477240 0.000063 0.362842 0.389358 0.373123 0.000073 0.368904 0.393605 0.378905 0.000076 951.660000 959.390000 956.172967 312.606723 1116.440000 1108.060000 1111.168367 270.728807 7931.900000 7932.550000 7932.658667 481.446749
418 0.166754 0.250768 0.200379 0.000218 0.472078 0.468410 0.470581 0.000030 0.365215 0.392235 0.376010 0.000035 0.171509 0.254979 0.204552 0.000469 0.161999 0.246557 0.196205 0.000481 0.465013 0.462240 0.463939 0.000059 0.479144 0.474581 0.477223 0.000063 0.362286 0.389698 0.373154 0.000074 0.368143 0.394773 0.378867 0.000076 951.910000 961.610000 956.074400 309.868115 1116.240000 1103.400000 1110.889633 276.057144 7931.850000 7934.990000 7933.035967 479.506198
419 0.167262 0.249608 0.200244 0.000215 0.471663 0.468533 0.470568 0.000031 0.365123 0.391909 0.375954 0.000035 0.169493 0.252565 0.204261 0.000468 0.165031 0.246650 0.196227 0.000483 0.464788 0.461917 0.463983 0.000059 0.478539 0.475150 0.477153 0.000064 0.361435 0.388643 0.373080 0.000073 0.368811 0.395175 0.378828 0.000076 951.140000 961.200000 956.093400 307.882314 1113.510000 1105.220000 1110.577133 279.586488 7935.350000 7933.580000 7933.329467 478.268475
420 0.166941 0.248561 0.200154 0.000210 0.472557 0.468070 0.470558 0.000030 0.365592 0.391242 0.375917 0.000034 0.172068 0.253890 0.204236 0.000466 0.161814 0.243232 0.196072 0.000471 0.464952 0.460908 0.463966 0.000058 0.480163 0.475231 0.477150 0.000063 0.362442 0.388452 0.373060 0.000073 0.368741 0.394031 0.378773 0.000075 952.510000 959.600000 956.066967 302.361402 1113.870000 1106.450000 1110.526400 283.132988 7933.620000 7933.950000 7933.406633 476.277422
421 0.166872 0.249873 0.200170 0.000215 0.471964 0.468459 0.470592 0.000031 0.365182 0.391954 0.375944 0.000035 0.170527 0.249962 0.204239 0.000473 0.163217 0.249783 0.196100 0.000480 0.464553 0.460673 0.463983 0.000058 0.479374 0.476244 0.477201 0.000064 0.361644 0.386924 0.373073 0.000074 0.368719 0.396983 0.378815 0.000076 951.260000 956.780000 955.761333 300.105099 1115.520000 1101.170000 1110.475267 285.524198 7933.220000 7942.050000 7933.763400 473.723567
422 0.166787 0.250139 0.200099 0.000215 0.471418 0.469671 0.470564 0.000030 0.364797 0.392835 0.375901 0.000035 0.170307 0.255910 0.204127 0.000475 0.163266 0.244368 0.196071 0.000479 0.464631 0.462415 0.463898 0.000059 0.478206 0.476927 0.477231 0.000063 0.361618 0.390138 0.372978 0.000074 0.367977 0.395531 0.378825 0.000076 953.380000 961.020000 955.511767 298.797447 1115.490000 1098.700000 1110.491967 284.014745 7931.130000 7940.280000 7933.996267 469.915881
423 0.166842 0.249740 0.199921 0.000213 0.471648 0.468155 0.470597 0.000031 0.364966 0.391710 0.375861 0.000035 0.170491 0.249885 0.203855 0.000468 0.163192 0.249595 0.195987 0.000478 0.464421 0.461388 0.463959 0.000059 0.478875 0.474922 0.477235 0.000064 0.361546 0.387362 0.372923 0.000074 0.368386 0.396057 0.378798 0.000076 953.920000 959.490000 955.264700 288.665124 1117.610000 1102.380000 1110.513067 284.517930 7928.470000 7938.130000 7934.222233 463.881377
424 0.166508 0.249256 0.199974 0.000213 0.471689 0.468641 0.470562 0.000031 0.364876 0.391856 0.375856 0.000035 0.170506 0.251128 0.203775 0.000465 0.162510 0.247385 0.196172 0.000480 0.464859 0.462935 0.463874 0.000059 0.478519 0.474347 0.477250 0.000063 0.361836 0.388802 0.372839 0.000074 0.367916 0.394910 0.378872 0.000077 950.480000 960.910000 955.201333 287.009744 1117.260000 1101.910000 1110.523867 289.219808 7932.260000 7937.180000 7934.274800 468.045975
425 0.166189 0.248260 0.199886 0.000214 0.471609 0.467705 0.470585 0.000031 0.364712 0.390899 0.375841 0.000035 0.169839 0.251329 0.203704 0.000466 0.162540 0.245190 0.196069 0.000480 0.464615 0.461073 0.463891 0.000059 0.478604 0.474337 0.477280 0.000063 0.361443 0.387662 0.372825 0.000074 0.367981 0.394136 0.378856 0.000077 951.400000 957.800000 955.251633 269.422169 1118.260000 1102.860000 1110.714333 286.220628 7930.340000 7939.340000 7934.034033 461.125793
426 0.166166 0.247275 0.199664 0.000215 0.471590 0.467602 0.470587 0.000030 0.364691 0.390488 0.375764 0.000035 0.169994 0.250510 0.203546 0.000467 0.162338 0.244039 0.195781 0.000482 0.465415 0.461649 0.463978 0.000058 0.477764 0.473556 0.477196 0.000063 0.362018 0.387750 0.372827 0.000073 0.367365 0.393225 0.378701 0.000076 950.830000 956.180000 955.158600 270.791638 1113.870000 1107.270000 1110.956233 286.210714 7935.300000 7936.550000 7933.885167 464.729314
427 0.165842 0.248390 0.199564 0.000217 0.472097 0.468070 0.470644 0.000031 0.364908 0.391182 0.375766 0.000035 0.170212 0.249865 0.203484 0.000463 0.161473 0.246916 0.195644 0.000486 0.466035 0.460947 0.464066 0.000059 0.478160 0.475193 0.477223 0.000063 0.362497 0.387068 0.372862 0.000073 0.367319 0.395296 0.378670 0.000077 953.350000 957.730000 955.141267 270.867955 1113.650000 1103.030000 1110.924900 286.028358 7933.000000 7939.240000 7933.933833 457.086080
428 0.165486 0.249517 0.199392 0.000220 0.472534 0.468912 0.470635 0.000031 0.365067 0.392124 0.375700 0.000036 0.170410 0.251496 0.203547 0.000464 0.160562 0.247538 0.195237 0.000485 0.465919 0.463505 0.464064 0.000058 0.479149 0.474319 0.477206 0.000063 0.362491 0.389302 0.372883 0.000074 0.367644 0.394946 0.378517 0.000077 953.610000 963.730000 954.858133 274.046390 1113.230000 1101.850000 1110.859067 284.381371 7933.160000 7934.420000 7934.282800 460.256589
429 0.165297 0.248517 0.199265 0.000218 0.472351 0.468867 0.470593 0.000031 0.364882 0.391745 0.375628 0.000036 0.170306 0.253842 0.203464 0.000463 0.160288 0.243193 0.195065 0.000484 0.465357 0.461302 0.464007 0.000059 0.479344 0.476433 0.477178 0.000063 0.362089 0.388691 0.372817 0.000074 0.367674 0.394799 0.378439 0.000077 952.880000 960.560000 954.917000 284.195449 1115.080000 1103.090000 1110.826067 284.178731 7932.040000 7936.350000 7934.256933 471.502573
430 0.165162 0.247773 0.199104 0.000219 0.472352 0.468125 0.470645 0.000030 0.364835 0.391002 0.375606 0.000035 0.169118 0.253136 0.203340 0.000466 0.161205 0.242409 0.194868 0.000486 0.466040 0.461447 0.464080 0.000058 0.478664 0.474803 0.477211 0.000063 0.362118 0.388539 0.372821 0.000074 0.367553 0.393465 0.378391 0.000076 952.270000 959.570000 954.994733 291.661280 1116.310000 1102.410000 1110.529067 285.220671 7931.420000 7938.020000 7934.476200 479.410584
431 0.165101 0.249321 0.198862 0.000220 0.471868 0.468263 0.470619 0.000031 0.364499 0.391633 0.375504 0.000036 0.170458 0.253973 0.203322 0.000468 0.159743 0.244668 0.194403 0.000493 0.465130 0.461370 0.464060 0.000058 0.478606 0.475156 0.477177 0.000064 0.361995 0.388781 0.372802 0.000074 0.367004 0.394485 0.378206 0.000078 955.900000 961.400000 954.987900 296.766382 1114.240000 1100.560000 1110.334067 289.229418 7929.860000 7938.040000 7934.678033 489.566899
432 0.164269 0.248002 0.198730 0.000223 0.473000 0.467815 0.470670 0.000031 0.364944 0.390881 0.375491 0.000036 0.168689 0.246879 0.203247 0.000469 0.159850 0.249124 0.194212 0.000498 0.466340 0.462006 0.464089 0.000058 0.479659 0.473624 0.477251 0.000063 0.362162 0.386712 0.372795 0.000073 0.367726 0.395049 0.378188 0.000078 952.370000 956.850000 955.319133 299.635446 1114.350000 1102.880000 1109.918967 293.614495 7933.280000 7940.270000 7934.761900 494.614702
433 0.164855 0.249828 0.198458 0.000225 0.472243 0.469157 0.470674 0.000030 0.364657 0.392392 0.375399 0.000036 0.169711 0.250064 0.203055 0.000473 0.159999 0.249593 0.193860 0.000491 0.465181 0.463273 0.464128 0.000058 0.479304 0.475041 0.477221 0.000062 0.361767 0.388650 0.372752 0.000075 0.367547 0.396134 0.378045 0.000077 951.640000 961.460000 955.645367 296.366987 1117.120000 1100.120000 1109.911000 299.113546 7931.240000 7938.420000 7934.443633 493.079381
434 0.164350 0.248088 0.198216 0.000221 0.472989 0.468405 0.470723 0.000030 0.364965 0.391294 0.375346 0.000035 0.168341 0.253734 0.202803 0.000474 0.160359 0.242442 0.193629 0.000481 0.466886 0.462325 0.464177 0.000057 0.479093 0.474486 0.477269 0.000062 0.362395 0.389318 0.372696 0.000073 0.367536 0.393270 0.377995 0.000076 952.890000 956.220000 955.856067 289.602455 1118.770000 1103.530000 1109.969500 296.963830 7928.340000 7940.250000 7934.174433 492.581397
435 0.164028 0.248415 0.198089 0.000221 0.472018 0.468103 0.470717 0.000030 0.364221 0.391212 0.375298 0.000035 0.167740 0.249872 0.202623 0.000476 0.160316 0.246958 0.193556 0.000486 0.464574 0.462825 0.464233 0.000058 0.479461 0.473380 0.477202 0.000061 0.360682 0.388291 0.372669 0.000075 0.367760 0.394133 0.377926 0.000076 954.850000 959.140000 955.913433 285.495407 1117.680000 1104.560000 1109.920733 296.558710 7927.470000 7936.300000 7934.165833 501.569580
436 0.163901 0.248342 0.197837 0.000220 0.471766 0.468186 0.470696 0.000029 0.364013 0.391240 0.375195 0.000035 0.168611 0.251289 0.202452 0.000475 0.159191 0.245396 0.193221 0.000475 0.464833 0.461460 0.464152 0.000058 0.478698 0.474911 0.477240 0.000059 0.361155 0.387900 0.372557 0.000075 0.366871 0.394581 0.377833 0.000074 954.700000 959.550000 955.960300 284.750503 1117.410000 1101.630000 1109.915567 289.005325 7927.890000 7938.820000 7934.124133 506.968422
437 0.163838 0.248079 0.197636 0.000218 0.472064 0.468251 0.470720 0.000030 0.364185 0.391191 0.375141 0.000035 0.168636 0.252427 0.202323 0.000466 0.159039 0.243731 0.192948 0.000476 0.465784 0.462710 0.464187 0.000058 0.478343 0.473793 0.477254 0.000060 0.361782 0.389111 0.372535 0.000074 0.366587 0.393271 0.377747 0.000074 955.830000 960.400000 956.184267 291.949536 1115.090000 1104.100000 1109.901967 288.781379 7929.080000 7935.500000 7933.913767 516.754133
438 0.163768 0.248077 0.197497 0.000218 0.471870 0.468378 0.470646 0.000030 0.364034 0.391273 0.375044 0.000036 0.167085 0.251328 0.201970 0.000471 0.160450 0.244827 0.193023 0.000473 0.465265 0.462323 0.464128 0.000059 0.478475 0.474432 0.477164 0.000060 0.360902 0.388475 0.372373 0.000076 0.367166 0.394070 0.377715 0.000075 955.920000 961.150000 956.630933 293.410877 1113.800000 1098.590000 1109.947700 292.595936 7930.280000 7940.260000 7933.421367 530.316690
439 0.163342 0.247974 0.197566 0.000222 0.473003 0.468686 0.470662 0.000030 0.364621 0.391437 0.375078 0.000036 0.167663 0.252224 0.202082 0.000486 0.159021 0.243725 0.193050 0.000486 0.467441 0.461805 0.464175 0.000059 0.478565 0.475568 0.477149 0.000061 0.362518 0.388451 0.372442 0.000076 0.366724 0.394423 0.377715 0.000077 954.470000 961.460000 956.763167 298.416289 1114.570000 1103.070000 1110.132967 295.957988 7930.960000 7935.470000 7933.103867 542.922233
440 0.163364 0.246689 0.197224 0.000220 0.471759 0.469737 0.470643 0.000030 0.363821 0.391670 0.374946 0.000035 0.167637 0.252690 0.201487 0.000486 0.159091 0.240689 0.192960 0.000487 0.465735 0.462722 0.464180 0.000058 0.477783 0.476752 0.477107 0.000061 0.361401 0.389211 0.372237 0.000076 0.366241 0.394130 0.377655 0.000076 952.790000 962.280000 956.876833 304.434818 1118.270000 1102.100000 1110.211900 292.549680 7928.940000 7935.620000 7932.911267 540.152727
441 0.163120 0.247719 0.197008 0.000220 0.472034 0.468072 0.470617 0.000030 0.363914 0.390948 0.374854 0.000036 0.167502 0.254673 0.201090 0.000483 0.158739 0.240764 0.192927 0.000487 0.465065 0.462462 0.464176 0.000059 0.479004 0.473681 0.477058 0.000062 0.360918 0.389736 0.372095 0.000076 0.366911 0.392160 0.377612 0.000076 953.020000 960.120000 957.024567 312.145577 1115.540000 1102.420000 1110.277033 292.338921 7931.440000 7937.460000 7932.698400 545.933026
442 0.162596 0.246623 0.196850 0.000221 0.472303 0.469517 0.470615 0.000030 0.363905 0.391504 0.374797 0.000036 0.167633 0.250664 0.200808 0.000483 0.157559 0.242582 0.192893 0.000486 0.465666 0.462931 0.464181 0.000059 0.478940 0.476102 0.477049 0.000061 0.361354 0.388638 0.372001 0.000075 0.366457 0.394370 0.377594 0.000076 951.370000 961.620000 956.997600 313.406906 1117.450000 1102.890000 1110.177833 290.648813 7931.180000 7935.490000 7932.824567 542.765797
443 0.162652 0.246593 0.196660 0.000219 0.471078 0.468848 0.470708 0.000030 0.363128 0.391059 0.374791 0.000035 0.166742 0.253004 0.200427 0.000478 0.158561 0.240182 0.192892 0.000480 0.464417 0.462248 0.464247 0.000058 0.477738 0.475448 0.477168 0.000061 0.360231 0.389013 0.371910 0.000074 0.366026 0.393105 0.377672 0.000075 954.910000 960.990000 956.947333 312.674412 1117.660000 1101.800000 1110.023267 287.022485 7927.430000 7937.210000 7933.029400 535.728522
444 0.162408 0.247202 0.196756 0.000222 0.472366 0.469400 0.470680 0.000030 0.363881 0.391631 0.374806 0.000035 0.167109 0.252450 0.200661 0.000479 0.157707 0.241954 0.192850 0.000481 0.465886 0.461968 0.464233 0.000057 0.478846 0.476832 0.477127 0.000062 0.361314 0.388637 0.371983 0.000074 0.366448 0.394624 0.377630 0.000075 951.490000 959.840000 956.774033 312.705623 1115.950000 1103.540000 1109.844667 294.243558 7932.560000 7936.620000 7933.381300 539.113228
445 0.162364 0.246252 0.196601 0.000222 0.472192 0.468680 0.470734 0.000030 0.363752 0.390830 0.374787 0.000035 0.167048 0.249416 0.200524 0.000477 0.157680 0.243087 0.192678 0.000485 0.465317 0.462975 0.464286 0.000058 0.479067 0.474385 0.477181 0.000062 0.360923 0.388230 0.371970 0.000074 0.366582 0.393431 0.377605 0.000075 953.620000 966.400000 956.499833 312.418319 1117.220000 1103.950000 1109.997767 296.094786 7929.160000 7929.650000 7933.502400 538.877176
446 0.161954 0.245796 0.196489 0.000223 0.472507 0.467097 0.470705 0.000030 0.363813 0.389642 0.374729 0.000036 0.166337 0.251434 0.200300 0.000472 0.157571 0.240159 0.192678 0.000489 0.465298 0.460201 0.464205 0.000057 0.479716 0.473994 0.477204 0.000062 0.360662 0.387132 0.371838 0.000074 0.366965 0.392152 0.377620 0.000076 953.350000 959.750000 956.416400 317.403434 1118.360000 1102.710000 1109.922300 300.185797 7928.290000 7937.540000 7933.661300 552.040706
447 0.161836 0.247717 0.196369 0.000229 0.471985 0.468646 0.470733 0.000030 0.363433 0.391321 0.374706 0.000036 0.166689 0.251737 0.200105 0.000471 0.156983 0.243696 0.192633 0.000504 0.465386 0.461785 0.464217 0.000057 0.478584 0.475507 0.477249 0.000062 0.360842 0.388268 0.371778 0.000074 0.366024 0.394373 0.377634 0.000078 953.160000 959.800000 956.276467 318.644279 1118.680000 1100.020000 1110.071700 301.784901 7928.160000 7940.180000 7933.651833 555.812954
448 0.161596 0.245784 0.196132 0.000226 0.472277 0.468368 0.470690 0.000030 0.363539 0.390463 0.374595 0.000036 0.166897 0.250095 0.200059 0.000473 0.156296 0.241473 0.192206 0.000501 0.465121 0.461943 0.464202 0.000056 0.479433 0.474792 0.477179 0.000062 0.360742 0.387796 0.371752 0.000074 0.366335 0.393131 0.377438 0.000077 952.140000 959.230000 956.096000 313.622823 1116.240000 1104.170000 1110.268467 298.999615 7931.620000 7936.600000 7933.635533 552.600301
449 0.161495 0.246021 0.195838 0.000225 0.472470 0.467738 0.470743 0.000030 0.363629 0.390137 0.374526 0.000036 0.167405 0.248537 0.199799 0.000476 0.155586 0.243506 0.191878 0.000496 0.466373 0.460161 0.464168 0.000057 0.478568 0.475315 0.477318 0.000062 0.361734 0.386093 0.371639 0.000075 0.365524 0.394182 0.377414 0.000076 951.070000 961.630000 955.668300 308.331644 1114.800000 1104.340000 1110.368000 299.088147 7934.130000 7934.030000 7933.963700 548.949501
450 0.161809 0.245346 0.195580 0.000227 0.472644 0.468226 0.470721 0.000030 0.363852 0.390218 0.374421 0.000036 0.166205 0.249650 0.199603 0.000478 0.157413 0.241043 0.191556 0.000491 0.465575 0.461915 0.464118 0.000057 0.479714 0.474537 0.477324 0.000062 0.360795 0.387622 0.371538 0.000074 0.366908 0.392814 0.377305 0.000076 950.560000 961.760000 955.694333 307.313327 1114.490000 1102.280000 1110.426467 291.097958 7934.950000 7935.960000 7933.879200 544.113049
451 0.161670 0.245687 0.195366 0.000223 0.472408 0.468697 0.470788 0.000030 0.363649 0.390644 0.374390 0.000036 0.167504 0.248911 0.199416 0.000468 0.155836 0.242463 0.191316 0.000493 0.465211 0.462039 0.464178 0.000057 0.479604 0.475355 0.477398 0.000062 0.361014 0.387444 0.371511 0.000073 0.366285 0.393843 0.377269 0.000077 952.530000 962.820000 955.664100 301.045718 1113.450000 1105.060000 1110.315900 282.457665 7934.020000 7932.120000 7934.020000 529.545833
452 0.161447 0.246800 0.195131 0.000224 0.472413 0.469283 0.470725 0.000030 0.363575 0.391414 0.374267 0.000036 0.165811 0.251347 0.199164 0.000461 0.157082 0.242253 0.191098 0.000493 0.466610 0.463075 0.464168 0.000056 0.478217 0.475492 0.477282 0.000062 0.361331 0.388970 0.371416 0.000072 0.365820 0.393858 0.377117 0.000076 953.570000 957.150000 955.572933 296.134400 1113.750000 1105.130000 1110.345167 278.143046 7932.680000 7937.720000 7934.081900 513.027333
453 0.161848 0.245169 0.195120 0.000216 0.473218 0.469245 0.470730 0.000030 0.364238 0.390818 0.374267 0.000035 0.166793 0.249911 0.199498 0.000459 0.156902 0.240427 0.190742 0.000486 0.466557 0.462152 0.464124 0.000056 0.479879 0.476338 0.477337 0.000062 0.361639 0.387867 0.371505 0.000071 0.366837 0.393770 0.377029 0.000076 952.570000 960.290000 955.364967 285.491646 1115.020000 1102.620000 1110.051833 273.127447 7932.410000 7937.090000 7934.583200 497.406550
454 0.161304 0.243882 0.195290 0.000220 0.472312 0.468495 0.470731 0.000030 0.363459 0.389880 0.374327 0.000035 0.166625 0.247175 0.199721 0.000465 0.155983 0.240588 0.190859 0.000493 0.466095 0.462122 0.464129 0.000057 0.478528 0.474869 0.477333 0.000061 0.361280 0.386890 0.371586 0.000073 0.365637 0.392871 0.377067 0.000076 952.530000 960.150000 955.278933 276.050014 1116.540000 1100.700000 1109.685733 274.950483 7930.930000 7939.150000 7935.035333 487.952354
455 0.161334 0.245119 0.195289 0.000220 0.472600 0.468643 0.470823 0.000029 0.363657 0.390409 0.374386 0.000035 0.166778 0.250532 0.200034 0.000472 0.155890 0.239706 0.190544 0.000490 0.466212 0.463250 0.464208 0.000056 0.478989 0.474035 0.477437 0.000061 0.361410 0.388799 0.371747 0.000074 0.365905 0.392020 0.377025 0.000076 951.580000 960.550000 955.347867 267.582583 1115.600000 1104.670000 1109.820133 274.061242 7932.820000 7934.780000 7934.832000 479.595257
456 0.161053 0.245290 0.195427 0.000222 0.472242 0.468243 0.470702 0.000030 0.363326 0.390209 0.374356 0.000035 0.165487 0.251785 0.200147 0.000474 0.156620 0.238795 0.190707 0.000494 0.465289 0.461595 0.464095 0.000057 0.479195 0.474890 0.477309 0.000062 0.360358 0.388161 0.371713 0.000074 0.366294 0.392257 0.376999 0.000076 951.710000 961.160000 955.390967 269.427161 1117.710000 1101.210000 1109.772633 277.922626 7930.580000 7937.630000 7934.836400 478.066155
457 0.160803 0.244699 0.195356 0.000223 0.472972 0.468300 0.470761 0.000030 0.363713 0.390040 0.374369 0.000035 0.165570 0.248772 0.200173 0.000470 0.156035 0.240626 0.190539 0.000497 0.465940 0.461376 0.464158 0.000057 0.480003 0.475223 0.477363 0.000061 0.360811 0.386965 0.371763 0.000073 0.366614 0.393114 0.376975 0.000077 953.000000 963.610000 955.689100 280.373865 1116.170000 1104.770000 1109.748167 281.678143 7930.830000 7931.620000 7934.562733 496.329016
458 0.161158 0.245461 0.195353 0.000226 0.473569 0.469117 0.470779 0.000030 0.364225 0.390837 0.374380 0.000036 0.166403 0.250035 0.200098 0.000476 0.155912 0.240887 0.190607 0.000496 0.466417 0.462559 0.464095 0.000058 0.480721 0.475674 0.477462 0.000061 0.361412 0.388176 0.371696 0.000073 0.367038 0.393499 0.377063 0.000076 949.590000 958.640000 955.457067 286.374916 1115.090000 1103.910000 1109.766833 281.723131 7935.320000 7937.450000 7934.776100 502.866353
459 0.161139 0.245485 0.195060 0.000227 0.472952 0.467722 0.470810 0.000029 0.363817 0.389939 0.374297 0.000036 0.165432 0.249702 0.199913 0.000484 0.156846 0.241268 0.190208 0.000491 0.465690 0.461400 0.464132 0.000057 0.480213 0.474044 0.477488 0.000061 0.360600 0.387306 0.371655 0.000074 0.367035 0.392572 0.376940 0.000076 954.040000 959.280000 955.412967 288.794760 1116.860000 1105.180000 1109.906467 281.832268 7929.100000 7935.540000 7934.680567 506.560105
460 0.161217 0.245912 0.194945 0.000231 0.473037 0.469662 0.470810 0.000029 0.363900 0.391349 0.374257 0.000036 0.165548 0.246238 0.199683 0.000492 0.156887 0.245587 0.190207 0.000497 0.466688 0.463061 0.464084 0.000058 0.479386 0.476263 0.477535 0.000060 0.361289 0.387173 0.371544 0.000075 0.366511 0.395526 0.376970 0.000078 953.170000 961.780000 955.316233 289.118833 1115.740000 1101.240000 1110.141367 281.394183 7931.090000 7936.980000 7934.542400 509.746790
461 0.161087 0.246768 0.194650 0.000230 0.472967 0.468889 0.470838 0.000030 0.363809 0.391147 0.374172 0.000036 0.164336 0.247497 0.199223 0.000493 0.157839 0.246039 0.190076 0.000492 0.466618 0.463333 0.464165 0.000058 0.479315 0.474445 0.477511 0.000060 0.360819 0.387790 0.371435 0.000076 0.366799 0.394503 0.376909 0.000077 952.080000 962.170000 955.319933 286.099742 1118.710000 1104.390000 1110.389000 281.478387 7929.210000 7933.440000 7934.291067 505.513489
462 0.160748 0.245807 0.194497 0.000223 0.472548 0.468683 0.470895 0.000030 0.363418 0.390676 0.374156 0.000035 0.165149 0.255126 0.199140 0.000484 0.156347 0.236488 0.189854 0.000473 0.465702 0.460940 0.464220 0.000058 0.479394 0.476426 0.477569 0.000061 0.360509 0.388905 0.371442 0.000074 0.366328 0.392448 0.376869 0.000076 951.520000 958.110000 955.378200 282.806133 1117.940000 1101.820000 1110.553400 272.343172 7930.540000 7940.070000 7934.068400 498.644577
463 0.160617 0.246342 0.194522 0.000224 0.472797 0.468739 0.470922 0.000029 0.363534 0.390900 0.374182 0.000035 0.165216 0.252444 0.198876 0.000490 0.156018 0.240239 0.190169 0.000484 0.466545 0.461648 0.464246 0.000057 0.479048 0.475830 0.477597 0.000060 0.361080 0.388427 0.371367 0.000074 0.365987 0.393373 0.376997 0.000076 953.060000 959.320000 955.571567 283.683967 1117.500000 1098.860000 1110.773167 270.316618 7929.440000 7941.820000 7933.655267 498.729662
464 0.160178 0.244065 0.194384 0.000225 0.472249 0.467902 0.470922 0.000030 0.363024 0.389559 0.374133 0.000035 0.165078 0.244956 0.198450 0.000492 0.155277 0.243173 0.190317 0.000488 0.465653 0.460643 0.464299 0.000057 0.478845 0.475162 0.477544 0.000061 0.360452 0.385152 0.371252 0.000075 0.365596 0.393966 0.377015 0.000076 952.770000 957.230000 955.525067 283.381649 1118.230000 1103.900000 1110.804033 268.742613 7929.000000 7938.870000 7933.670900 499.904019
465 0.160180 0.243844 0.194280 0.000225 0.472145 0.467824 0.471012 0.000029 0.362958 0.389431 0.374156 0.000035 0.166157 0.246102 0.198383 0.000497 0.154204 0.241587 0.190177 0.000491 0.465045 0.461189 0.464432 0.000056 0.479246 0.474459 0.477591 0.000060 0.360434 0.385909 0.371315 0.000075 0.365481 0.392954 0.376996 0.000076 955.800000 959.250000 955.607700 285.289250 1119.490000 1102.720000 1110.803600 271.688288 7924.710000 7938.030000 7933.588700 509.926172
466 0.159584 0.244894 0.194102 0.000229 0.473348 0.468969 0.471029 0.000029 0.363531 0.390542 0.374105 0.000036 0.163262 0.249327 0.198176 0.000498 0.155907 0.240461 0.190028 0.000491 0.465672 0.462279 0.464393 0.000057 0.481023 0.475659 0.477666 0.000059 0.359829 0.387746 0.371217 0.000076 0.367233 0.393339 0.376993 0.000077 953.640000 959.660000 955.671667 282.046241 1114.840000 1103.410000 1111.076300 268.756840 7931.520000 7936.930000 7933.252033 499.278038
467 0.158698 0.245759 0.193748 0.000230 0.472735 0.470557 0.471084 0.000029 0.362822 0.391878 0.374017 0.000036 0.162662 0.250632 0.197821 0.000500 0.154734 0.240886 0.189675 0.000489 0.466728 0.463265 0.464425 0.000056 0.478741 0.477849 0.477744 0.000060 0.360305 0.388844 0.371114 0.000076 0.365339 0.394912 0.376920 0.000076 953.280000 961.820000 955.729967 277.014076 1117.330000 1101.930000 1111.130033 267.857852 7929.390000 7936.250000 7933.140000 495.047279
468 0.158781 0.245634 0.193478 0.000230 0.473233 0.467043 0.471041 0.000029 0.363175 0.389550 0.373894 0.000036 0.163043 0.246444 0.197526 0.000491 0.154519 0.244824 0.189430 0.000487 0.467090 0.462002 0.464420 0.000056 0.479376 0.472085 0.477662 0.000059 0.360673 0.386557 0.371007 0.000075 0.365676 0.392544 0.376780 0.000076 952.940000 960.190000 955.928600 275.311260 1115.450000 1103.500000 1111.207533 263.681595 7931.610000 7936.310000 7932.863867 478.872144
469 0.159106 0.243193 0.193200 0.000229 0.473504 0.469059 0.471020 0.000029 0.363464 0.390006 0.373783 0.000036 0.163054 0.243738 0.197282 0.000481 0.155158 0.242649 0.189118 0.000492 0.466583 0.462277 0.464355 0.000057 0.480425 0.475842 0.477685 0.000060 0.360347 0.385789 0.370879 0.000074 0.366581 0.394224 0.376687 0.000077 953.850000 961.610000 956.045567 266.914766 1115.580000 1103.440000 1111.108233 257.723098 7930.570000 7934.950000 7932.846200 466.247934
470 0.158583 0.243674 0.192778 0.000228 0.472631 0.469186 0.471044 0.000029 0.362714 0.390256 0.373651 0.000036 0.162005 0.247476 0.196966 0.000486 0.155161 0.239872 0.188591 0.000491 0.465987 0.463374 0.464322 0.000057 0.479275 0.474997 0.477765 0.000059 0.359593 0.387810 0.370747 0.000075 0.365835 0.392703 0.376554 0.000077 954.620000 962.910000 956.110467 264.022016 1114.750000 1103.620000 1111.168267 253.229204 7930.630000 7933.470000 7932.721267 460.978356
471 0.158551 0.242423 0.192505 0.000226 0.472958 0.469441 0.471052 0.000029 0.362916 0.389984 0.373560 0.000036 0.162254 0.242973 0.196693 0.000478 0.154848 0.241873 0.188316 0.000490 0.466121 0.462447 0.464291 0.000057 0.479795 0.476434 0.477813 0.000060 0.359768 0.385631 0.370632 0.000074 0.366064 0.394337 0.376489 0.000078 952.690000 960.900000 956.309000 251.043150 1115.770000 1102.170000 1111.178367 248.080404 7931.540000 7936.930000 7932.512633 449.412028
472 0.157829 0.242529 0.192210 0.000227 0.473157 0.468023 0.471029 0.000030 0.362792 0.389100 0.373443 0.000036 0.161943 0.247094 0.196638 0.000481 0.153715 0.237964 0.187782 0.000487 0.466465 0.461750 0.464274 0.000059 0.479849 0.474296 0.477785 0.000061 0.359882 0.386620 0.370602 0.000076 0.365702 0.391580 0.376283 0.000076 954.120000 962.940000 956.507900 247.390912 1114.550000 1101.390000 1110.993867 246.003475 7931.330000 7935.670000 7932.498233 443.772451
473 0.158380 0.241869 0.191947 0.000226 0.472013 0.468796 0.471021 0.000029 0.362242 0.389371 0.373345 0.000037 0.162139 0.244553 0.196349 0.000478 0.154621 0.239184 0.187546 0.000485 0.465171 0.462614 0.464248 0.000058 0.478855 0.474977 0.477795 0.000060 0.359110 0.386293 0.370483 0.000077 0.365373 0.392450 0.376208 0.000077 955.960000 958.050000 956.716467 241.831383 1115.880000 1103.400000 1110.842233 246.025262 7928.160000 7938.550000 7932.441300 425.169192
474 0.158768 0.243316 0.191882 0.000224 0.473163 0.470036 0.470983 0.000029 0.363125 0.390684 0.373298 0.000036 0.163661 0.245860 0.196306 0.000481 0.153875 0.240771 0.187457 0.000482 0.465888 0.463085 0.464146 0.000057 0.480438 0.476986 0.477821 0.000059 0.360108 0.387056 0.370402 0.000075 0.366141 0.394311 0.376193 0.000076 955.800000 962.010000 956.899233 234.133052 1114.060000 1106.730000 1110.451167 244.238227 7930.140000 7931.260000 7932.649600 417.085529
475 0.158537 0.241375 0.191813 0.000219 0.472885 0.469317 0.470974 0.000029 0.362863 0.389537 0.373268 0.000035 0.161068 0.243767 0.196286 0.000488 0.156007 0.238984 0.187341 0.000467 0.464969 0.462191 0.464089 0.000058 0.480801 0.476443 0.477860 0.000059 0.358603 0.385743 0.370358 0.000076 0.367123 0.393332 0.376178 0.000075 954.750000 960.510000 957.218133 231.434648 1116.210000 1103.360000 1110.252233 243.597715 7929.040000 7936.130000 7932.529633 416.925928
476 0.158669 0.241955 0.192062 0.000218 0.473071 0.469670 0.470895 0.000029 0.363030 0.389970 0.373303 0.000035 0.162524 0.247213 0.196530 0.000491 0.154814 0.236697 0.187593 0.000472 0.465706 0.462631 0.464006 0.000058 0.480435 0.476710 0.477784 0.000060 0.359592 0.387234 0.370389 0.000076 0.366468 0.392705 0.376217 0.000075 952.910000 960.400000 957.253500 225.464426 1116.700000 1104.390000 1110.145633 251.962483 7930.390000 7935.210000 7932.600867 416.908892
477 0.157891 0.240538 0.192140 0.000218 0.473098 0.468360 0.470930 0.000029 0.362776 0.388623 0.373354 0.000035 0.162048 0.245895 0.196457 0.000491 0.153735 0.235182 0.187824 0.000469 0.465393 0.461256 0.464041 0.000057 0.480803 0.475464 0.477818 0.000060 0.359222 0.385880 0.370387 0.000075 0.366329 0.391365 0.376321 0.000075 954.090000 963.090000 957.306500 228.631879 1115.100000 1100.530000 1110.116067 254.361023 7930.810000 7936.380000 7932.577433 423.357758
478 0.157839 0.242309 0.192457 0.000223 0.472380 0.469806 0.470861 0.000029 0.362290 0.390182 0.373419 0.000035 0.160391 0.244670 0.196766 0.000499 0.155287 0.239948 0.188147 0.000476 0.466032 0.462787 0.463951 0.000058 0.478727 0.476825 0.477771 0.000059 0.359058 0.386446 0.370436 0.000077 0.365523 0.393918 0.376403 0.000076 954.190000 963.750000 957.392867 231.636186 1117.070000 1098.230000 1109.913833 255.964368 7928.740000 7938.020000 7932.693300 433.269677
479 0.157915 0.242442 0.192417 0.000224 0.472002 0.469558 0.470867 0.000029 0.362072 0.390068 0.373409 0.000036 0.160866 0.247151 0.196386 0.000500 0.154963 0.237732 0.188449 0.000482 0.465108 0.462843 0.463996 0.000058 0.478897 0.476274 0.477737 0.000061 0.358623 0.387350 0.370333 0.000077 0.365520 0.392785 0.376486 0.000076 954.740000 963.090000 957.657033 234.096092 1117.720000 1101.780000 1109.798933 256.148622 7927.540000 7935.130000 7932.544033 439.813164
480 0.158037 0.242938 0.192340 0.000224 0.472389 0.468005 0.470771 0.000030 0.362366 0.389231 0.373320 0.000036 0.161110 0.247768 0.196100 0.000489 0.154963 0.238108 0.188579 0.000494 0.466022 0.460942 0.463911 0.000058 0.478756 0.475067 0.477632 0.000061 0.359303 0.386331 0.370177 0.000076 0.365428 0.392131 0.376463 0.000076 955.810000 960.250000 957.656767 236.103777 1115.870000 1103.610000 1109.774267 262.090658 7928.320000 7936.140000 7932.568967 449.754228
481 0.157529 0.242243 0.192142 0.000227 0.472742 0.468258 0.470807 0.000029 0.362417 0.389152 0.373275 0.000036 0.161507 0.247934 0.195809 0.000494 0.153550 0.236551 0.188476 0.000497 0.465939 0.462472 0.463900 0.000058 0.479545 0.474044 0.477714 0.000060 0.359388 0.387384 0.370068 0.000076 0.365447 0.390921 0.376481 0.000077 955.060000 959.680000 957.868867 237.826790 1114.730000 1103.920000 1109.555200 266.475269 7930.210000 7936.400000 7932.575933 457.658464
482 0.157675 0.241852 0.191966 0.000231 0.472405 0.468868 0.470834 0.000030 0.362250 0.389413 0.373230 0.000037 0.163077 0.244770 0.195600 0.000491 0.152272 0.238934 0.188331 0.000499 0.464920 0.462711 0.463996 0.000059 0.479890 0.475026 0.477672 0.000060 0.359275 0.386432 0.370058 0.000076 0.365224 0.392394 0.376402 0.000077 955.010000 960.880000 958.176367 242.718394 1116.950000 1106.140000 1109.669567 268.940169 7928.040000 7932.980000 7932.154067 464.698465
483 0.157369 0.243121 0.191738 0.000232 0.472771 0.467637 0.470789 0.000030 0.362380 0.389056 0.373121 0.000036 0.161439 0.244084 0.195357 0.000484 0.153299 0.242158 0.188118 0.000505 0.466762 0.461626 0.463932 0.000058 0.478780 0.473648 0.477647 0.000061 0.359899 0.385486 0.369931 0.000075 0.364862 0.392626 0.376312 0.000078 955.670000 959.910000 958.082533 253.120535 1116.050000 1107.670000 1109.547733 274.564559 7928.280000 7932.420000 7932.369733 475.003309
484 0.157631 0.242608 0.191408 0.000228 0.472514 0.469060 0.470788 0.000030 0.362305 0.389802 0.373005 0.000036 0.162472 0.244950 0.195176 0.000483 0.152790 0.240266 0.187640 0.000495 0.466609 0.461738 0.463962 0.000059 0.478418 0.476383 0.477615 0.000060 0.360161 0.385862 0.369887 0.000075 0.364448 0.393742 0.376124 0.000077 954.480000 960.710000 957.917067 252.210173 1117.760000 1102.700000 1109.547233 269.739074 7927.760000 7936.590000 7932.535700 466.504650
485 0.157932 0.243194 0.191480 0.000228 0.471984 0.468987 0.470773 0.000029 0.362066 0.389960 0.373021 0.000036 0.161377 0.246873 0.195272 0.000478 0.154487 0.239516 0.187687 0.000502 0.466114 0.461915 0.464003 0.000057 0.477854 0.476059 0.477544 0.000061 0.359456 0.386650 0.369947 0.000074 0.364675 0.393269 0.376094 0.000078 953.970000 964.220000 957.899300 255.835580 1116.210000 1100.870000 1109.531300 272.389684 7929.820000 7934.910000 7932.569400 462.676861
486 0.157658 0.241455 0.191426 0.000221 0.472484 0.469406 0.470794 0.000029 0.362295 0.389623 0.373015 0.000035 0.162291 0.243613 0.195294 0.000475 0.153025 0.239297 0.187558 0.000491 0.465767 0.462035 0.464019 0.000057 0.479201 0.476778 0.477570 0.000060 0.359551 0.385587 0.369965 0.000074 0.365039 0.393660 0.376065 0.000076 954.480000 963.620000 957.761933 259.195944 1113.740000 1103.990000 1109.417233 272.750349 7931.780000 7932.390000 7932.820833 465.524156
487 0.157770 0.241572 0.191562 0.000221 0.472647 0.469530 0.470656 0.000029 0.362440 0.389745 0.372973 0.000035 0.161712 0.242804 0.195542 0.000480 0.153828 0.240340 0.187583 0.000490 0.466781 0.462275 0.463976 0.000057 0.478513 0.476785 0.477336 0.000060 0.360007 0.385460 0.370024 0.000075 0.364873 0.394029 0.375922 0.000076 952.320000 964.250000 957.676833 263.828000 1114.770000 1099.620000 1109.423500 274.746719 7932.910000 7936.130000 7932.899667 466.245052
488 0.157890 0.242193 0.191728 0.000225 0.473159 0.468252 0.470714 0.000030 0.362815 0.389131 0.373069 0.000035 0.161027 0.243617 0.195606 0.000482 0.154753 0.240768 0.187850 0.000496 0.466394 0.460924 0.464038 0.000058 0.479926 0.475580 0.477389 0.000061 0.359515 0.384867 0.370087 0.000075 0.366115 0.393396 0.376051 0.000077 954.990000 961.840000 957.517300 266.747993 1115.360000 1102.980000 1109.400467 280.782703 7929.650000 7935.180000 7933.082233 469.627101
489 0.157783 0.241263 0.191513 0.000228 0.472512 0.468792 0.470771 0.000030 0.362357 0.389157 0.373031 0.000035 0.162194 0.245223 0.195507 0.000485 0.153373 0.237303 0.187518 0.000503 0.465157 0.461738 0.464066 0.000058 0.479867 0.475845 0.477477 0.000061 0.359120 0.385958 0.370070 0.000075 0.365594 0.392356 0.375992 0.000077 955.580000 961.950000 957.201300 264.863922 1115.300000 1101.360000 1109.445033 279.836358 7929.120000 7936.690000 7933.353667 465.471962
490 0.157058 0.241269 0.191386 0.000228 0.472859 0.469408 0.470782 0.000030 0.362328 0.389559 0.372993 0.000036 0.161929 0.244960 0.195279 0.000491 0.152187 0.237578 0.187493 0.000490 0.465755 0.462895 0.464047 0.000057 0.479963 0.475921 0.477517 0.000061 0.359416 0.386618 0.369978 0.000076 0.365241 0.392501 0.376008 0.000076 953.580000 961.020000 957.098567 265.889429 1117.190000 1100.340000 1109.546500 286.889660 7929.230000 7938.640000 7933.354933 476.767629
491 0.157122 0.241596 0.191063 0.000227 0.473342 0.468024 0.470841 0.000030 0.362665 0.388774 0.372919 0.000036 0.161121 0.244399 0.194887 0.000492 0.153123 0.238793 0.187239 0.000494 0.466761 0.460862 0.464127 0.000056 0.479924 0.475186 0.477555 0.000061 0.359787 0.385100 0.369893 0.000076 0.365544 0.392448 0.375944 0.000077 954.360000 965.490000 957.264400 264.671478 1115.400000 1099.800000 1109.644833 283.498343 7930.240000 7934.710000 7933.090767 470.009460
492 0.156692 0.240418 0.190859 0.000226 0.473038 0.468560 0.470792 0.000029 0.362317 0.388710 0.372816 0.000035 0.162111 0.245675 0.194614 0.000489 0.151272 0.235160 0.187105 0.000496 0.466031 0.463177 0.464058 0.000056 0.480045 0.473942 0.477527 0.000061 0.359659 0.387051 0.369753 0.000076 0.364975 0.390368 0.375879 0.000076 955.110000 960.310000 957.178267 265.127025 1114.520000 1101.870000 1109.611667 277.327897 7930.370000 7937.820000 7933.210067 471.253013
493 0.157194 0.242369 0.190642 0.000229 0.473060 0.467290 0.470825 0.000029 0.362507 0.388568 0.372761 0.000036 0.160636 0.242143 0.194489 0.000496 0.153753 0.242595 0.186795 0.000499 0.465732 0.461126 0.464105 0.000056 0.480387 0.473454 0.477544 0.000060 0.358949 0.384482 0.369739 0.000076 0.366065 0.392653 0.375782 0.000077 954.630000 960.890000 957.315600 259.982756 1116.870000 1097.980000 1109.667833 278.559048 7928.500000 7941.130000 7933.016567 465.186559
494 0.157121 0.239918 0.190435 0.000223 0.473108 0.468461 0.470863 0.000029 0.362512 0.388471 0.372713 0.000035 0.160152 0.246269 0.194339 0.000490 0.154090 0.233567 0.186531 0.000488 0.466105 0.461057 0.464128 0.000055 0.480111 0.475866 0.477598 0.000061 0.359021 0.385881 0.369702 0.000075 0.366003 0.391061 0.375725 0.000076 957.090000 962.850000 957.339733 265.650774 1117.260000 1099.210000 1109.798133 278.657131 7925.650000 7937.940000 7932.862133 463.233149
495 0.157223 0.240507 0.190531 0.000222 0.472539 0.468902 0.470764 0.000029 0.362178 0.388964 0.372682 0.000036 0.160188 0.247629 0.194341 0.000490 0.154258 0.233385 0.186722 0.000492 0.465699 0.461946 0.464051 0.000056 0.479379 0.475858 0.477476 0.000060 0.358770 0.386935 0.369653 0.000075 0.365586 0.390993 0.375712 0.000076 953.260000 962.030000 957.601300 263.016145 1115.770000 1099.270000 1109.932633 278.392360 7930.970000 7938.700000 7932.466067 461.623357
496 0.157162 0.239955 0.190442 0.000221 0.471113 0.469534 0.470752 0.000029 0.361230 0.389181 0.372644 0.000035 0.161276 0.244556 0.194067 0.000486 0.153048 0.235354 0.186818 0.000490 0.464978 0.462443 0.463945 0.000057 0.477248 0.476624 0.477559 0.000061 0.358683 0.386183 0.369488 0.000076 0.363778 0.392180 0.375799 0.000076 953.680000 960.790000 957.688700 263.239316 1116.190000 1098.710000 1110.064467 283.304499 7930.130000 7940.500000 7932.246833 462.454944
497 0.157064 0.239095 0.190461 0.000220 0.472413 0.468597 0.470754 0.000029 0.362041 0.388271 0.372651 0.000035 0.159451 0.239807 0.193852 0.000489 0.154676 0.238383 0.187069 0.000487 0.465395 0.461438 0.464004 0.000057 0.479431 0.475756 0.477504 0.000059 0.358315 0.383867 0.369451 0.000075 0.365767 0.392675 0.375852 0.000076 955.020000 963.980000 957.585967 257.722774 1116.530000 1100.800000 1110.136067 281.314808 7928.450000 7935.220000 7932.277967 452.412827
498 0.156385 0.240981 0.190412 0.000224 0.472359 0.468878 0.470737 0.000030 0.361768 0.389114 0.372623 0.000036 0.158780 0.246394 0.193679 0.000492 0.153990 0.235568 0.187145 0.000497 0.465903 0.461288 0.464008 0.000058 0.478816 0.476468 0.477465 0.000061 0.358409 0.386075 0.369393 0.000076 0.365127 0.392153 0.375853 0.000078 954.800000 965.180000 957.589900 256.791382 1117.770000 1102.710000 1110.118133 285.520937 7927.430000 7932.110000 7932.291967 458.737832
499 0.156939 0.240392 0.190371 0.000224 0.472927 0.468180 0.470681 0.000029 0.362331 0.388454 0.372572 0.000036 0.161433 0.244389 0.193390 0.000484 0.152446 0.236395 0.187352 0.000501 0.466629 0.460514 0.464001 0.000058 0.479225 0.475846 0.477360 0.000060 0.359810 0.384871 0.369288 0.000075 0.364852 0.392038 0.375857 0.000079 954.060000 964.220000 957.435100 257.839444 1114.750000 1101.650000 1110.169167 284.725323 7931.190000 7934.130000 7932.395733 463.072706
500 0.156373 0.241590 0.190416 0.000226 0.471805 0.468951 0.470662 0.000029 0.361404 0.389374 0.372576 0.000036 0.160941 0.244948 0.193562 0.000487 0.151805 0.238231 0.187270 0.000499 0.464646 0.460803 0.463977 0.000058 0.478964 0.477099 0.477348 0.000061 0.358349 0.385254 0.369332 0.000075 0.364458 0.393495 0.375821 0.000079 953.400000 960.280000 957.328400 263.508291 1116.290000 1100.630000 1110.029067 286.815582 7930.310000 7939.090000 7932.642533 469.552090
501 0.156447 0.239508 0.190249 0.000221 0.471724 0.468584 0.470660 0.000030 0.361377 0.388407 0.372516 0.000035 0.159066 0.241204 0.193477 0.000484 0.153828 0.237811 0.187020 0.000497 0.465485 0.461725 0.463990 0.000058 0.477962 0.475443 0.477330 0.000062 0.358239 0.384542 0.369310 0.000075 0.364515 0.392272 0.375722 0.000079 956.300000 960.300000 957.330633 260.230788 1116.750000 1102.390000 1110.042867 289.029504 7926.950000 7937.310000 7932.626500 469.065544
502 0.156891 0.239462 0.190320 0.000222 0.471840 0.467903 0.470638 0.000030 0.361608 0.387949 0.372527 0.000036 0.160496 0.243739 0.193579 0.000490 0.153285 0.235185 0.187061 0.000490 0.465581 0.461639 0.463975 0.000058 0.478100 0.474167 0.477301 0.000062 0.358801 0.385374 0.369336 0.000076 0.364414 0.390523 0.375717 0.000078 955.330000 961.820000 957.345333 258.970028 1117.090000 1101.790000 1110.093867 293.016234 7927.580000 7936.390000 7932.560800 469.175974
503 0.156824 0.239882 0.190267 0.000221 0.472294 0.467727 0.470678 0.000029 0.361880 0.387981 0.372534 0.000035 0.158454 0.243513 0.193479 0.000489 0.155193 0.236251 0.187056 0.000490 0.465439 0.461590 0.464037 0.000056 0.479150 0.473863 0.477319 0.000061 0.357994 0.385263 0.369342 0.000075 0.365765 0.390699 0.375727 0.000077 957.070000 962.350000 957.453633 254.735110 1116.390000 1100.860000 1109.965867 297.251439 7926.540000 7936.790000 7932.580500 461.175616
504 0.156613 0.240485 0.190260 0.000219 0.471975 0.468754 0.470621 0.000030 0.361598 0.388860 0.372495 0.000035 0.159045 0.241967 0.193278 0.000479 0.154180 0.239003 0.187242 0.000491 0.465494 0.462748 0.463962 0.000057 0.478455 0.474761 0.477280 0.000062 0.358237 0.385475 0.369223 0.000075 0.364959 0.392245 0.375767 0.000078 955.940000 962.400000 957.423467 254.194836 1115.980000 1103.890000 1110.139533 300.131088 7928.080000 7933.710000 7932.437000 461.588197
505 0.156412 0.240583 0.190156 0.000221 0.472442 0.468860 0.470646 0.000030 0.361832 0.388963 0.372475 0.000035 0.158126 0.242904 0.193121 0.000485 0.154699 0.238263 0.187192 0.000483 0.465324 0.463217 0.464003 0.000057 0.479561 0.474503 0.477289 0.000062 0.357804 0.386107 0.369194 0.000075 0.365859 0.391819 0.375755 0.000076 956.430000 961.100000 957.595000 258.525745 1116.400000 1099.710000 1110.082767 299.222568 7927.170000 7939.190000 7932.322233 467.435304
506 0.156293 0.239313 0.190126 0.000222 0.473368 0.468789 0.470663 0.000029 0.362392 0.388472 0.372475 0.000035 0.160573 0.243875 0.192929 0.000489 0.152014 0.234751 0.187324 0.000488 0.466413 0.462929 0.464060 0.000057 0.480324 0.474648 0.477266 0.000061 0.359369 0.386260 0.369164 0.000076 0.365415 0.390684 0.375786 0.000077 956.300000 962.090000 957.875633 257.634667 1115.580000 1100.320000 1110.167867 296.392766 7928.120000 7937.590000 7931.956500 468.846375
507 0.156581 0.238018 0.190122 0.000221 0.473399 0.468398 0.470715 0.000029 0.362513 0.387765 0.372507 0.000035 0.160369 0.239344 0.192909 0.000488 0.152793 0.236692 0.187334 0.000485 0.466087 0.461566 0.464025 0.000058 0.480712 0.475231 0.477405 0.000060 0.359086 0.383788 0.369135 0.000075 0.365940 0.391742 0.375880 0.000075 956.780000 965.590000 957.963967 259.739618 1112.550000 1102.850000 1110.142567 293.187025 7930.670000 7931.560000 7931.893467 472.229597
508 0.156186 0.238652 0.190107 0.000219 0.472735 0.467834 0.470722 0.000029 0.361943 0.387620 0.372507 0.000034 0.160917 0.241515 0.192657 0.000476 0.151455 0.235789 0.187557 0.000489 0.465873 0.461847 0.464055 0.000057 0.479596 0.473821 0.477389 0.000059 0.359138 0.384731 0.369066 0.000074 0.364747 0.390510 0.375948 0.000075 956.370000 959.950000 957.979267 260.407735 1112.700000 1102.990000 1109.993133 290.838057 7930.930000 7937.060000 7932.027600 480.641976
509 0.156367 0.239003 0.190060 0.000223 0.472629 0.467752 0.470795 0.000030 0.361938 0.387690 0.372538 0.000035 0.160733 0.239135 0.192777 0.000475 0.152001 0.238870 0.187342 0.000496 0.466638 0.461176 0.464067 0.000057 0.478621 0.474328 0.477523 0.000060 0.359571 0.383462 0.369116 0.000074 0.364304 0.391918 0.375960 0.000076 956.370000 962.420000 958.198667 266.334762 1111.990000 1100.690000 1109.918467 282.378918 7931.640000 7936.890000 7931.882867 489.262781
510 0.155857 0.239005 0.189940 0.000226 0.473014 0.469188 0.470807 0.000030 0.362009 0.388624 0.372504 0.000036 0.160372 0.237558 0.192743 0.000482 0.151343 0.240451 0.187137 0.000501 0.465616 0.463272 0.464038 0.000058 0.480412 0.475105 0.477576 0.000060 0.358781 0.384272 0.369085 0.000076 0.365238 0.392976 0.375923 0.000077 954.590000 963.110000 958.303667 265.677904 1113.890000 1105.860000 1109.620967 279.557999 7931.520000 7931.030000 7932.075367 488.557347
511 0.155636 0.240991 0.189955 0.000227 0.473609 0.469821 0.470764 0.000029 0.362319 0.389731 0.372481 0.000036 0.159458 0.245098 0.192784 0.000484 0.151814 0.236884 0.187125 0.000512 0.466244 0.463930 0.464003 0.000059 0.480974 0.475712 0.477525 0.000059 0.358869 0.387339 0.369077 0.000076 0.365768 0.392122 0.375885 0.000078 955.010000 961.860000 958.474667 262.840868 1114.090000 1101.340000 1109.205600 280.669922 7930.900000 7936.800000 7932.319733 484.433851
512 0.155656 0.239840 0.189712 0.000229 0.471309 0.470136 0.470788 0.000030 0.360830 0.389533 0.372411 0.000036 0.159113 0.245337 0.192641 0.000487 0.152200 0.234343 0.186782 0.000507 0.465324 0.463254 0.464000 0.000059 0.477293 0.477019 0.477575 0.000059 0.358150 0.386983 0.369025 0.000075 0.363511 0.392082 0.375798 0.000078 957.080000 960.760000 958.458367 258.110322 1115.150000 1102.200000 1109.041167 271.135251 7927.770000 7937.040000 7932.500467 469.494888
513 0.155426 0.241011 0.189692 0.000232 0.472939 0.469290 0.470789 0.000030 0.361809 0.389392 0.372405 0.000036 0.159494 0.240987 0.192635 0.000483 0.151357 0.241035 0.186750 0.000506 0.465869 0.462123 0.464008 0.000058 0.480009 0.476457 0.477570 0.000058 0.358638 0.384726 0.369027 0.000075 0.364981 0.394059 0.375783 0.000077 954.280000 962.820000 958.454333 255.528068 1114.160000 1100.570000 1108.590667 268.119761 7931.560000 7936.610000 7932.955000 462.457881
514 0.155338 0.241131 0.189446 0.000232 0.472205 0.468224 0.470798 0.000029 0.361302 0.388741 0.372325 0.000037 0.160055 0.241447 0.192510 0.000477 0.150622 0.240814 0.186382 0.000510 0.465650 0.461552 0.464005 0.000058 0.478760 0.474896 0.477590 0.000058 0.358692 0.384515 0.368982 0.000074 0.363912 0.392967 0.375667 0.000078 955.600000 963.410000 958.391367 253.329904 1114.810000 1101.380000 1108.670633 266.142448 7929.590000 7935.210000 7932.938000 455.799131
515 0.155189 0.239283 0.189139 0.000226 0.473060 0.468576 0.470797 0.000029 0.361805 0.388323 0.372216 0.000036 0.159137 0.239639 0.192435 0.000469 0.151241 0.238927 0.185842 0.000492 0.466997 0.461248 0.464091 0.000057 0.479122 0.475904 0.477503 0.000058 0.359246 0.383685 0.369011 0.000073 0.364364 0.392962 0.375422 0.000076 955.520000 962.680000 958.246933 250.535090 1113.920000 1103.420000 1108.595233 263.410305 7930.560000 7933.900000 7933.157833 446.949112
516 0.155169 0.240661 0.189268 0.000228 0.472212 0.468288 0.470683 0.000030 0.361247 0.388619 0.372188 0.000036 0.160059 0.244639 0.192832 0.000480 0.150280 0.236684 0.185703 0.000489 0.464928 0.461131 0.463935 0.000058 0.479495 0.475445 0.477431 0.000060 0.358224 0.385359 0.369049 0.000074 0.364270 0.391879 0.375326 0.000075 955.190000 961.750000 958.174167 246.475326 1113.700000 1101.720000 1108.466633 262.043526 7931.110000 7936.530000 7933.359200 446.650802
517 0.154856 0.240321 0.189133 0.000224 0.472732 0.468261 0.470809 0.000030 0.361475 0.388482 0.372222 0.000036 0.158805 0.240678 0.192756 0.000482 0.150907 0.239964 0.185510 0.000479 0.465796 0.462552 0.464027 0.000057 0.479668 0.473969 0.477592 0.000060 0.358349 0.384896 0.369082 0.000074 0.364602 0.392068 0.375363 0.000074 956.220000 963.190000 958.237000 241.243193 1115.060000 1099.050000 1108.480433 260.252442 7928.720000 7937.760000 7933.282567 444.539565
518 0.154782 0.240103 0.189215 0.000226 0.471718 0.469824 0.470780 0.000030 0.360790 0.389421 0.372232 0.000036 0.158975 0.242512 0.192575 0.000486 0.150589 0.237693 0.185854 0.000490 0.465079 0.462413 0.464012 0.000057 0.478357 0.477235 0.477548 0.000061 0.357942 0.385448 0.369009 0.000073 0.363638 0.393395 0.375455 0.000076 953.430000 960.230000 958.332767 243.367475 1115.420000 1099.580000 1108.633667 260.922781 7931.150000 7940.190000 7933.033567 451.499746
519 0.155102 0.239858 0.189283 0.000225 0.471992 0.468889 0.470714 0.000030 0.361080 0.388728 0.372214 0.000036 0.159135 0.244655 0.192550 0.000482 0.151069 0.235062 0.186016 0.000487 0.465054 0.462706 0.463917 0.000058 0.478929 0.475071 0.477511 0.000060 0.357982 0.386388 0.368939 0.000074 0.364178 0.391068 0.375488 0.000076 958.160000 962.790000 958.262233 244.117492 1117.250000 1101.280000 1108.614700 258.011691 7924.590000 7935.930000 7933.123067 448.380568
520 0.155095 0.240502 0.189237 0.000229 0.471700 0.467112 0.470800 0.000030 0.360888 0.387798 0.372253 0.000036 0.159304 0.242935 0.192475 0.000488 0.150885 0.238068 0.185999 0.000498 0.464893 0.461264 0.464039 0.000058 0.478507 0.472960 0.477562 0.000061 0.357937 0.384849 0.368992 0.000073 0.363839 0.390748 0.375515 0.000077 958.250000 961.260000 958.386367 248.946668 1115.210000 1100.540000 1108.666133 257.892742 7926.540000 7938.200000 7932.947500 456.610307
521 0.154551 0.238838 0.189000 0.000231 0.473413 0.468260 0.470779 0.000030 0.361811 0.387962 0.372156 0.000036 0.160006 0.241698 0.192146 0.000486 0.149095 0.235977 0.185854 0.000505 0.467246 0.461761 0.464089 0.000057 0.479580 0.474758 0.477468 0.000061 0.359712 0.384739 0.368909 0.000074 0.363911 0.391185 0.375403 0.000078 956.860000 963.360000 958.805333 252.492194 1115.220000 1101.360000 1108.573067 266.362636 7927.920000 7935.280000 7932.621600 468.112303
522 0.155359 0.239248 0.188664 0.000229 0.472845 0.468350 0.470789 0.000030 0.361725 0.388165 0.372046 0.000036 0.160466 0.239037 0.191577 0.000474 0.150252 0.239459 0.185752 0.000508 0.466800 0.461307 0.464125 0.000058 0.478889 0.475394 0.477453 0.000062 0.359583 0.383513 0.368733 0.000072 0.363866 0.392817 0.375358 0.000079 957.960000 965.270000 959.013367 256.691605 1114.340000 1102.850000 1108.569700 269.724057 7927.700000 7931.880000 7932.416933 481.683263
523 0.154899 0.239914 0.188638 0.000226 0.472383 0.468456 0.470845 0.000030 0.361264 0.388466 0.372073 0.000036 0.159673 0.239197 0.191773 0.000465 0.150125 0.240631 0.185503 0.000512 0.465440 0.461878 0.464183 0.000057 0.479327 0.475034 0.477507 0.000061 0.358421 0.383940 0.368840 0.000071 0.364106 0.392993 0.375305 0.000079 958.520000 964.760000 959.123967 258.467549 1114.170000 1099.610000 1108.535733 271.461674 7927.310000 7935.630000 7932.340300 489.328855
524 0.154615 0.240245 0.188682 0.000225 0.472453 0.468177 0.470820 0.000030 0.361210 0.388400 0.372072 0.000035 0.159201 0.241294 0.192171 0.000477 0.150030 0.239196 0.185193 0.000498 0.466168 0.461466 0.464204 0.000057 0.478737 0.474887 0.477437 0.000059 0.358730 0.384406 0.368993 0.000073 0.363690 0.392395 0.375151 0.000077 957.420000 964.400000 959.080367 261.376878 1111.850000 1100.100000 1108.501667 276.702442 7930.730000 7935.500000 7932.417967 496.365033
525 0.154198 0.239372 0.188563 0.000228 0.472307 0.468768 0.470896 0.000030 0.360969 0.388479 0.372080 0.000036 0.158562 0.241022 0.192024 0.000473 0.149834 0.237722 0.185103 0.000504 0.465852 0.462215 0.464316 0.000057 0.478762 0.475320 0.477476 0.000060 0.358300 0.384798 0.369014 0.000073 0.363637 0.392160 0.375145 0.000078 956.770000 963.680000 959.179733 262.234907 1116.120000 1099.530000 1108.604000 282.247727 7927.110000 7936.790000 7932.216267 511.403333
526 0.153905 0.239122 0.188518 0.000225 0.472458 0.468622 0.470876 0.000029 0.360964 0.388297 0.372051 0.000035 0.157382 0.239408 0.192076 0.000467 0.150428 0.238836 0.184960 0.000504 0.465020 0.461999 0.464321 0.000056 0.479895 0.475246 0.477432 0.000059 0.357346 0.384092 0.369035 0.000072 0.364582 0.392503 0.375067 0.000078 955.210000 962.560000 959.092800 264.872143 1115.730000 1100.610000 1108.436233 284.389612 7929.060000 7936.830000 7932.470967 517.684220
527 0.153908 0.238877 0.188285 0.000228 0.472760 0.468026 0.470914 0.000030 0.361161 0.387824 0.371994 0.000036 0.157987 0.241153 0.192012 0.000476 0.149829 0.236601 0.184559 0.000507 0.465386 0.460854 0.464290 0.000057 0.480133 0.475199 0.477538 0.000060 0.357796 0.383958 0.368993 0.000073 0.364527 0.391690 0.374996 0.000079 957.610000 964.910000 959.045167 265.647218 1112.180000 1098.450000 1108.323767 290.961996 7930.210000 7936.640000 7932.631067 528.967547
528 0.153911 0.238758 0.188002 0.000228 0.472412 0.468472 0.470890 0.000029 0.360936 0.388072 0.371879 0.000036 0.157511 0.237797 0.192043 0.000472 0.150310 0.239719 0.183961 0.000506 0.465231 0.462581 0.464256 0.000056 0.479593 0.474362 0.477524 0.000059 0.357529 0.383907 0.368981 0.000073 0.364344 0.392237 0.374777 0.000078 956.070000 965.670000 958.895167 263.908246 1111.900000 1101.180000 1108.249400 293.893986 7932.030000 7933.150000 7932.855433 534.391150
529 0.153564 0.240060 0.187854 0.000230 0.473157 0.468891 0.470863 0.000029 0.361300 0.388800 0.371810 0.000036 0.157490 0.243398 0.192000 0.000488 0.149637 0.236721 0.183707 0.000505 0.465710 0.462894 0.464242 0.000056 0.480605 0.474887 0.477483 0.000060 0.357833 0.386070 0.368957 0.000076 0.364766 0.391529 0.374662 0.000079 955.180000 966.980000 958.823233 263.038354 1110.360000 1101.780000 1108.270733 302.635830 7934.460000 7931.240000 7932.906033 541.449585
530 0.153458 0.238537 0.187641 0.000228 0.472571 0.469126 0.470812 0.000030 0.360882 0.388420 0.371702 0.000036 0.156356 0.243595 0.191870 0.000491 0.150560 0.233479 0.183411 0.000498 0.465936 0.462196 0.464249 0.000057 0.479206 0.476056 0.477375 0.000060 0.357583 0.385686 0.368916 0.000076 0.364180 0.391154 0.374488 0.000078 957.570000 964.770000 958.711133 262.909881 1112.190000 1100.040000 1108.358000 301.867494 7930.240000 7935.190000 7932.930867 539.577052
531 0.153725 0.238901 0.187566 0.000228 0.471795 0.468296 0.470825 0.000030 0.360470 0.388008 0.371684 0.000036 0.155324 0.240016 0.191712 0.000500 0.152126 0.237786 0.183420 0.000498 0.465028 0.462294 0.464278 0.000057 0.478561 0.474297 0.477371 0.000059 0.356632 0.384497 0.368880 0.000078 0.364309 0.391518 0.374488 0.000077 957.250000 960.070000 959.057533 264.454415 1113.390000 1100.220000 1108.237133 294.968807 7929.360000 7939.710000 7932.705333 534.596322
532 0.153542 0.239264 0.187500 0.000223 0.472493 0.469004 0.470804 0.000029 0.360860 0.388595 0.371647 0.000036 0.155590 0.238915 0.191455 0.000490 0.151493 0.239614 0.183544 0.000484 0.465699 0.462668 0.464183 0.000056 0.479286 0.475340 0.477425 0.000060 0.357161 0.384354 0.368728 0.000077 0.364558 0.392836 0.374567 0.000075 956.640000 958.900000 959.207333 265.872611 1113.650000 1102.040000 1107.994000 294.688463 7929.710000 7939.060000 7932.798667 540.781179
533 0.154015 0.238237 0.187514 0.000221 0.472711 0.469309 0.470855 0.000029 0.361167 0.388434 0.371686 0.000035 0.157614 0.241020 0.191165 0.000483 0.150416 0.235454 0.183863 0.000474 0.465795 0.462196 0.464267 0.000056 0.479627 0.476421 0.477442 0.000060 0.357932 0.384784 0.368682 0.000075 0.364403 0.392083 0.374689 0.000074 955.610000 962.900000 959.529800 270.218557 1115.450000 1100.420000 1107.728600 289.619926 7928.940000 7936.680000 7932.741600 534.713218
534 0.153972 0.236731 0.187576 0.000221 0.472724 0.469435 0.470848 0.000029 0.361161 0.387989 0.371703 0.000035 0.156461 0.239110 0.190988 0.000479 0.151483 0.234351 0.184164 0.000476 0.466344 0.462404 0.464223 0.000056 0.479104 0.476466 0.477473 0.000059 0.357884 0.384251 0.368590 0.000074 0.364437 0.391726 0.374815 0.000075 955.650000 963.840000 959.801567 274.044961 1114.260000 1098.420000 1107.828100 288.075537 7930.090000 7937.740000 7932.370333 531.363333
535 0.153195 0.239130 0.187593 0.000229 0.473363 0.468386 0.470802 0.000029 0.361304 0.388147 0.371679 0.000036 0.156748 0.241437 0.190811 0.000488 0.149643 0.236823 0.184375 0.000489 0.465602 0.461495 0.464208 0.000057 0.481124 0.475277 0.477397 0.000060 0.357503 0.384475 0.368519 0.000076 0.365106 0.391819 0.374839 0.000076 958.160000 965.140000 959.764867 279.019691 1114.550000 1097.480000 1107.935967 284.570537 7927.290000 7937.380000 7932.299167 531.016377
536 0.152909 0.236571 0.187296 0.000226 0.472373 0.469408 0.470777 0.000029 0.360560 0.387915 0.371558 0.000036 0.155152 0.237102 0.190535 0.000482 0.150666 0.236040 0.184056 0.000486 0.465983 0.463944 0.464179 0.000056 0.478762 0.474873 0.477375 0.000059 0.357192 0.384549 0.368404 0.000076 0.363929 0.391282 0.374713 0.000076 955.680000 963.850000 959.637067 285.004513 1114.700000 1099.200000 1108.025100 283.012702 7929.620000 7936.950000 7932.337833 540.304769
537 0.152946 0.239091 0.187222 0.000227 0.473035 0.468770 0.470791 0.000029 0.361004 0.388382 0.371542 0.000036 0.155329 0.243570 0.190523 0.000487 0.150564 0.234611 0.183921 0.000492 0.465343 0.462421 0.464153 0.000058 0.480726 0.475119 0.477429 0.000060 0.356838 0.385823 0.368382 0.000077 0.365170 0.390942 0.374701 0.000076 954.310000 966.290000 959.575200 290.192458 1112.470000 1096.370000 1108.266133 285.648437 7933.220000 7937.340000 7932.158667 549.353532
538 0.152543 0.238897 0.187071 0.000228 0.472525 0.468294 0.470770 0.000030 0.360531 0.388005 0.371476 0.000036 0.154957 0.242667 0.190365 0.000494 0.150130 0.235126 0.183778 0.000498 0.465603 0.462552 0.464051 0.000058 0.479447 0.474037 0.477489 0.000059 0.356877 0.385592 0.368261 0.000076 0.364186 0.390418 0.374690 0.000077 954.450000 963.750000 959.431433 300.708106 1112.220000 1101.060000 1108.399367 283.341246 7933.330000 7935.190000 7932.169200 557.313528
539 0.152257 0.235996 0.186908 0.000226 0.471836 0.468253 0.470762 0.000029 0.359983 0.386963 0.371413 0.000036 0.154836 0.239770 0.190201 0.000497 0.149677 0.232222 0.183615 0.000495 0.465529 0.461953 0.464028 0.000058 0.478142 0.474552 0.477496 0.000060 0.356787 0.384189 0.368189 0.000077 0.363179 0.389737 0.374638 0.000077 956.420000 964.240000 959.287333 300.862043 1112.440000 1103.560000 1108.210400 283.872300 7931.140000 7932.200000 7932.502267 550.907805
540 0.152207 0.238380 0.186858 0.000229 0.473178 0.468728 0.470768 0.000030 0.360838 0.388106 0.371400 0.000036 0.154989 0.240739 0.190148 0.000495 0.149425 0.236021 0.183568 0.000501 0.465701 0.462770 0.463981 0.000058 0.480654 0.474686 0.477555 0.000059 0.356952 0.385059 0.368139 0.000078 0.364724 0.391153 0.374660 0.000078 957.910000 964.810000 959.116233 300.939333 1112.580000 1098.500000 1108.330300 282.975823 7929.510000 7936.690000 7932.553467 549.618219
541 0.152053 0.237333 0.186671 0.000227 0.472345 0.467931 0.470777 0.000030 0.360243 0.387221 0.371340 0.000036 0.154673 0.237999 0.189797 0.000489 0.149432 0.236667 0.183545 0.000498 0.464840 0.460559 0.463909 0.000059 0.479850 0.475302 0.477645 0.000060 0.356281 0.382663 0.367970 0.000077 0.364204 0.391780 0.374710 0.000077 957.910000 963.940000 959.028367 299.650962 1113.860000 1095.610000 1108.134167 281.516060 7928.230000 7940.450000 7932.837467 553.161329
542 0.152144 0.237747 0.186614 0.000227 0.471730 0.467734 0.470766 0.000030 0.359875 0.387239 0.371313 0.000036 0.155506 0.239868 0.189706 0.000490 0.148782 0.235627 0.183522 0.000500 0.464475 0.461254 0.463891 0.000059 0.478985 0.474215 0.477641 0.000060 0.356336 0.383769 0.367926 0.000077 0.363414 0.390709 0.374700 0.000077 955.970000 963.990000 958.924633 298.632349 1113.630000 1100.920000 1108.073100 283.202035 7930.400000 7935.090000 7933.002267 558.089501
543 0.152530 0.238373 0.186755 0.000232 0.472184 0.468103 0.470718 0.000030 0.360305 0.387697 0.371331 0.000037 0.155063 0.242906 0.189818 0.000486 0.149998 0.233840 0.183692 0.000505 0.464607 0.461874 0.463808 0.000060 0.479761 0.474331 0.477627 0.000060 0.356266 0.385236 0.367912 0.000077 0.364344 0.390159 0.374750 0.000077 955.170000 963.770000 959.067700 298.491727 1113.200000 1098.250000 1107.905100 286.845138 7931.630000 7937.980000 7933.027200 559.767156
544 0.152304 0.239393 0.186701 0.000231 0.471455 0.468663 0.470757 0.000030 0.359752 0.388418 0.371337 0.000037 0.155108 0.244820 0.189798 0.000489 0.149500 0.233966 0.183603 0.000498 0.464368 0.462056 0.463803 0.000060 0.478543 0.475270 0.477711 0.000059 0.356127 0.386023 0.367902 0.000078 0.363378 0.390813 0.374773 0.000078 956.780000 966.460000 959.099233 295.456660 1113.850000 1099.780000 1107.789100 291.070284 7929.370000 7933.760000 7933.111667 562.115554
545 0.152380 0.239392 0.186632 0.000234 0.472333 0.468681 0.470634 0.000030 0.360350 0.388430 0.371234 0.000037 0.154015 0.242320 0.189775 0.000498 0.150746 0.236465 0.183490 0.000505 0.465105 0.462004 0.463667 0.000061 0.479561 0.475358 0.477601 0.000059 0.356223 0.385115 0.367805 0.000079 0.364476 0.391746 0.374662 0.000078 954.860000 964.430000 958.981633 297.422396 1112.070000 1100.850000 1107.694567 294.457809 7933.070000 7934.720000 7933.323800 563.112878
546 0.151733 0.238087 0.186445 0.000234 0.472397 0.470106 0.470626 0.000030 0.360165 0.388899 0.371163 0.000038 0.153968 0.242873 0.189671 0.000499 0.149498 0.233302 0.183220 0.000502 0.465864 0.462808 0.463627 0.000061 0.478930 0.477404 0.477624 0.000060 0.356701 0.385831 0.367742 0.000079 0.363629 0.391968 0.374583 0.000078 957.700000 960.460000 958.696500 284.574956 1112.010000 1100.350000 1107.523700 290.398945 7930.290000 7939.190000 7933.779800 549.315791
547 0.151502 0.236706 0.186290 0.000233 0.472241 0.468331 0.470578 0.000030 0.359982 0.387262 0.371077 0.000037 0.154511 0.239840 0.189428 0.000507 0.148492 0.233571 0.183151 0.000506 0.465898 0.461862 0.463609 0.000061 0.478584 0.474799 0.477547 0.000059 0.356913 0.384155 0.367645 0.000078 0.363052 0.390369 0.374509 0.000078 956.360000 962.830000 958.558500 274.875724 1112.830000 1098.840000 1107.397700 290.236530 7930.810000 7938.330000 7934.043800 532.827402
548 0.150983 0.238238 0.186179 0.000233 0.472768 0.468385 0.470582 0.000030 0.360143 0.387833 0.371041 0.000037 0.152775 0.243107 0.189125 0.000502 0.149190 0.233368 0.183234 0.000507 0.465903 0.461469 0.463765 0.000060 0.479632 0.475301 0.477398 0.000061 0.356308 0.385043 0.367641 0.000078 0.363978 0.390624 0.374440 0.000079 956.490000 962.860000 958.387667 273.261545 1113.550000 1102.260000 1107.441467 285.375155 7929.960000 7934.880000 7934.170867 528.983346
549 0.150680 0.237268 0.185959 0.000232 0.472066 0.468298 0.470559 0.000029 0.359581 0.387438 0.370949 0.000037 0.153332 0.241371 0.188837 0.000496 0.148028 0.233165 0.183080 0.000507 0.465699 0.460722 0.463749 0.000059 0.478434 0.475875 0.477369 0.000059 0.356370 0.383949 0.367530 0.000077 0.362792 0.390926 0.374368 0.000078 958.790000 961.780000 958.339600 269.545340 1115.040000 1099.350000 1107.410600 282.147279 7926.170000 7938.870000 7934.249800 519.785286
550 0.150311 0.236452 0.185678 0.000234 0.472595 0.468105 0.470614 0.000030 0.359796 0.387026 0.370886 0.000037 0.152086 0.240896 0.188482 0.000501 0.148535 0.232007 0.182874 0.000498 0.466743 0.460873 0.463782 0.000059 0.478448 0.475337 0.477445 0.000059 0.356613 0.383881 0.367427 0.000077 0.362979 0.390171 0.374345 0.000077 954.030000 961.790000 958.221833 273.711814 1113.040000 1098.930000 1107.421767 283.758475 7932.930000 7939.280000 7934.356400 527.843586
551 0.150336 0.237255 0.185458 0.000238 0.473002 0.469214 0.470555 0.000030 0.360068 0.388028 0.370771 0.000037 0.153455 0.236800 0.188156 0.000508 0.147216 0.237710 0.182759 0.000506 0.465753 0.462991 0.463748 0.000058 0.480250 0.475436 0.477363 0.000061 0.356449 0.383824 0.367291 0.000077 0.363688 0.392232 0.374251 0.000078 954.240000 963.440000 958.152700 269.472658 1113.490000 1093.930000 1107.676667 287.868401 7932.270000 7942.630000 7934.170633 521.220327
552 0.150646 0.235981 0.185236 0.000235 0.472056 0.467899 0.470595 0.000030 0.359562 0.386728 0.370719 0.000037 0.151788 0.240004 0.187802 0.000507 0.149503 0.231957 0.182669 0.000508 0.465307 0.460604 0.463808 0.000058 0.478804 0.475195 0.477383 0.000060 0.355576 0.383394 0.367205 0.000077 0.363549 0.390062 0.374233 0.000079 953.520000 965.780000 958.065667 270.983598 1114.520000 1097.650000 1107.814367 285.792952 7931.960000 7936.570000 7934.119967 517.595814
553 0.150688 0.236066 0.184954 0.000235 0.471854 0.467955 0.470579 0.000029 0.359446 0.386794 0.370611 0.000037 0.151573 0.238810 0.187446 0.000506 0.149803 0.233323 0.182461 0.000501 0.465499 0.462015 0.463800 0.000057 0.478209 0.473894 0.477359 0.000061 0.355625 0.383893 0.367076 0.000077 0.363267 0.389694 0.374145 0.000076 952.350000 963.380000 957.997100 273.785048 1112.480000 1099.750000 1107.971300 283.772055 7935.170000 7936.870000 7934.031600 518.764209
554 0.150591 0.235880 0.184775 0.000236 0.471529 0.469115 0.470573 0.000030 0.359201 0.387483 0.370544 0.000037 0.150544 0.236115 0.187164 0.000512 0.150637 0.235644 0.182385 0.000507 0.464437 0.462388 0.463862 0.000057 0.478621 0.475842 0.477284 0.000061 0.354575 0.383193 0.367018 0.000077 0.363827 0.391773 0.374070 0.000078 952.780000 962.690000 957.904967 279.716857 1113.770000 1097.540000 1108.010167 284.000133 7933.450000 7939.770000 7934.084867 524.662345
555 0.149937 0.235938 0.184574 0.000233 0.471303 0.468651 0.470568 0.000029 0.358825 0.387202 0.370470 0.000037 0.150725 0.238301 0.186646 0.000514 0.149148 0.233574 0.182501 0.000506 0.464996 0.462171 0.463876 0.000056 0.477610 0.475132 0.477259 0.000061 0.355001 0.383816 0.366846 0.000077 0.362648 0.390587 0.374094 0.000078 951.870000 966.920000 957.713067 278.114271 1114.950000 1099.660000 1108.331533 279.288276 7933.180000 7933.420000 7933.955400 519.691874
556 0.149666 0.236274 0.184446 0.000233 0.472673 0.468617 0.470566 0.000029 0.359620 0.387297 0.370424 0.000037 0.151603 0.237466 0.186340 0.000513 0.147730 0.235082 0.182551 0.000502 0.466262 0.462907 0.463964 0.000056 0.479083 0.474328 0.477168 0.000061 0.356131 0.384002 0.366796 0.000077 0.363109 0.390592 0.374052 0.000078 954.600000 961.790000 957.718000 280.996987 1115.390000 1100.040000 1108.475833 275.769503 7930.010000 7938.170000 7933.806167 525.443618
557 0.149719 0.236041 0.184351 0.000234 0.472667 0.468749 0.470492 0.000029 0.359635 0.387301 0.370343 0.000037 0.150678 0.241354 0.185872 0.000510 0.148761 0.230728 0.182831 0.000503 0.466161 0.462730 0.463843 0.000056 0.479174 0.474767 0.477142 0.000061 0.355742 0.385248 0.366553 0.000077 0.363529 0.389354 0.374133 0.000077 952.100000 962.020000 957.486267 285.228785 1113.730000 1101.700000 1108.651900 270.540503 7934.170000 7936.280000 7933.861833 524.649864
558 0.149624 0.234711 0.184241 0.000234 0.472239 0.468844 0.470450 0.000029 0.359324 0.386898 0.370277 0.000037 0.150977 0.233388 0.185657 0.000500 0.148270 0.236034 0.182826 0.000503 0.464899 0.462107 0.463814 0.000056 0.479580 0.475582 0.477086 0.000061 0.355026 0.382055 0.366459 0.000077 0.363622 0.391740 0.374095 0.000077 954.110000 966.420000 957.468433 293.592099 1113.260000 1103.580000 1108.818867 269.240996 7932.630000 7930.000000 7933.712700 530.847085
559 0.149614 0.234418 0.184020 0.000233 0.472163 0.468708 0.470467 0.000029 0.359271 0.386707 0.370211 0.000037 0.152170 0.234825 0.185565 0.000496 0.147057 0.234011 0.182474 0.000507 0.465015 0.463239 0.463842 0.000057 0.479311 0.474178 0.477092 0.000061 0.355519 0.383294 0.366445 0.000076 0.363022 0.390119 0.373976 0.000078 955.240000 964.830000 957.205867 290.043569 1114.140000 1098.750000 1108.776467 261.711379 7930.620000 7936.420000 7934.017667 528.487547
560 0.148895 0.235753 0.183980 0.000231 0.470926 0.468251 0.470441 0.000029 0.358215 0.386877 0.370180 0.000036 0.149980 0.237187 0.185413 0.000506 0.147810 0.234319 0.182548 0.000500 0.463924 0.462281 0.463801 0.000057 0.477927 0.474222 0.477081 0.000060 0.354043 0.383498 0.366365 0.000077 0.362386 0.390256 0.373995 0.000076 952.550000 963.670000 957.205767 293.188840 1113.190000 1102.380000 1108.737967 262.467513 7934.260000 7933.950000 7934.056267 531.894324
561 0.148801 0.236382 0.184033 0.000232 0.471601 0.468754 0.470439 0.000029 0.358621 0.387424 0.370197 0.000037 0.148203 0.240595 0.185539 0.000508 0.149399 0.232169 0.182528 0.000499 0.463294 0.462412 0.463800 0.000056 0.479909 0.475097 0.477077 0.000060 0.353012 0.384776 0.366409 0.000078 0.364231 0.390072 0.373985 0.000076 952.610000 964.500000 956.941867 286.018666 1113.210000 1098.580000 1108.689900 258.706438 7934.180000 7936.920000 7934.368233 529.386616
562 0.149143 0.234339 0.183932 0.000231 0.471841 0.468510 0.470362 0.000030 0.358897 0.386550 0.370112 0.000037 0.149423 0.235960 0.185269 0.000504 0.148862 0.232717 0.182596 0.000503 0.464902 0.460993 0.463702 0.000058 0.478781 0.476026 0.477023 0.000060 0.354484 0.382232 0.366250 0.000078 0.363310 0.390868 0.373973 0.000077 953.910000 960.530000 956.877167 280.151147 1113.920000 1098.590000 1108.473900 252.878717 7932.170000 7940.880000 7934.648933 522.811984
563 0.149311 0.234934 0.183938 0.000234 0.472185 0.468698 0.470317 0.000030 0.359179 0.386881 0.370084 0.000037 0.149096 0.237062 0.185123 0.000507 0.149526 0.232807 0.182753 0.000514 0.466457 0.461180 0.463638 0.000058 0.477913 0.476216 0.476995 0.000060 0.355381 0.382739 0.366158 0.000078 0.362977 0.391023 0.374010 0.000078 952.650000 961.890000 956.643800 279.538109 1112.910000 1103.140000 1108.311367 257.634407 7934.440000 7934.970000 7935.044833 534.078797
564 0.148818 0.235853 0.183691 0.000235 0.471739 0.469076 0.470364 0.000030 0.358717 0.387448 0.370028 0.000037 0.149087 0.236178 0.184814 0.000516 0.148549 0.235528 0.182569 0.000507 0.465211 0.461459 0.463662 0.000058 0.478268 0.476692 0.477066 0.000060 0.354568 0.382610 0.366065 0.000079 0.362866 0.392285 0.373992 0.000078 952.390000 962.610000 956.628000 276.839124 1114.950000 1103.440000 1108.035600 258.872341 7932.660000 7933.950000 7935.336400 533.651365
565 0.148991 0.234495 0.183515 0.000236 0.471120 0.467672 0.470402 0.000030 0.358375 0.386060 0.369992 0.000037 0.149597 0.238677 0.184499 0.000522 0.148386 0.230312 0.182531 0.000509 0.464148 0.460668 0.463610 0.000059 0.478093 0.474676 0.477194 0.000060 0.354055 0.382971 0.365921 0.000080 0.362696 0.389149 0.374062 0.000077 953.580000 962.790000 956.461733 281.555519 1113.430000 1102.900000 1107.670600 266.939619 7932.990000 7934.310000 7935.867667 544.130031
566 0.148876 0.234211 0.183192 0.000235 0.471638 0.468733 0.470355 0.000029 0.358671 0.386651 0.369848 0.000037 0.150720 0.235260 0.184014 0.000511 0.147031 0.233163 0.182370 0.000514 0.465172 0.462340 0.463675 0.000058 0.478105 0.475127 0.477036 0.000061 0.355114 0.382862 0.365794 0.000078 0.362229 0.390439 0.373903 0.000079 954.440000 961.590000 956.434633 281.915652 1113.240000 1097.730000 1107.750633 265.142551 7932.320000 7940.680000 7935.814733 537.559553
567 0.148547 0.234244 0.182937 0.000234 0.471354 0.468003 0.470382 0.000030 0.358371 0.386187 0.369776 0.000037 0.150316 0.234911 0.183783 0.000500 0.146778 0.233577 0.182092 0.000509 0.464421 0.461868 0.463596 0.000058 0.478286 0.474137 0.477168 0.000060 0.354485 0.382433 0.365661 0.000077 0.362258 0.389941 0.373891 0.000079 954.700000 963.060000 956.193833 278.959575 1113.070000 1096.370000 1107.561067 268.897737 7932.230000 7940.570000 7936.245100 537.227776
568 0.148599 0.235335 0.182824 0.000230 0.473042 0.467095 0.470423 0.000030 0.359487 0.385979 0.369763 0.000036 0.150072 0.240778 0.183808 0.000491 0.147127 0.229893 0.181839 0.000505 0.466768 0.460609 0.463664 0.000059 0.479316 0.473581 0.477182 0.000060 0.355924 0.383668 0.365714 0.000076 0.363050 0.388290 0.373812 0.000077 951.750000 962.520000 956.198200 276.215787 1113.440000 1100.840000 1107.489633 270.573405 7934.810000 7936.640000 7936.312167 521.216611
569 0.148531 0.232932 0.182746 0.000230 0.472254 0.467896 0.470422 0.000029 0.358951 0.385659 0.369736 0.000036 0.149714 0.236124 0.183790 0.000497 0.147348 0.229740 0.181702 0.000506 0.465533 0.461789 0.463609 0.000059 0.478974 0.474003 0.477236 0.000060 0.354997 0.382806 0.365672 0.000076 0.362905 0.388511 0.373799 0.000078 954.290000 962.760000 956.028233 274.248603 1112.960000 1102.210000 1107.296967 275.873334 7932.750000 7935.030000 7936.674800 522.215596
570 0.148237 0.234121 0.182719 0.000234 0.472145 0.469475 0.470421 0.000029 0.358778 0.387101 0.369726 0.000037 0.148970 0.232638 0.183736 0.000499 0.147505 0.235603 0.181702 0.000509 0.464426 0.464216 0.463624 0.000059 0.479864 0.474735 0.477218 0.000059 0.354017 0.383163 0.365663 0.000076 0.363538 0.391039 0.373788 0.000079 951.660000 964.340000 956.017100 268.830068 1110.290000 1100.580000 1107.009300 280.062021 7938.050000 7935.080000 7936.973600 513.809366
571 0.148642 0.233487 0.182862 0.000232 0.471694 0.469152 0.470419 0.000030 0.358625 0.386669 0.369774 0.000037 0.149455 0.231141 0.183895 0.000497 0.147828 0.235832 0.181828 0.000510 0.464964 0.463221 0.463640 0.000060 0.478423 0.475083 0.477197 0.000060 0.354536 0.381993 0.365730 0.000076 0.362715 0.391345 0.373818 0.000079 952.320000 961.220000 956.047367 265.154025 1110.340000 1099.160000 1106.719367 282.537004 7937.340000 7939.620000 7937.233267 509.200344
572 0.148704 0.234208 0.182705 0.000230 0.471343 0.468225 0.470415 0.000030 0.358420 0.386319 0.369717 0.000037 0.150226 0.233514 0.184003 0.000495 0.147182 0.234903 0.181408 0.000506 0.465663 0.461657 0.463696 0.000059 0.477023 0.474792 0.477135 0.000060 0.355260 0.381807 0.365803 0.000075 0.361579 0.390831 0.373631 0.000078 952.190000 962.620000 956.095833 264.905669 1111.230000 1103.500000 1106.384800 278.507644 7936.580000 7933.880000 7937.519367 501.682843
573 0.148660 0.232941 0.182576 0.000227 0.471463 0.468761 0.470384 0.000030 0.358482 0.386224 0.369651 0.000037 0.149684 0.235407 0.184017 0.000496 0.147636 0.230474 0.181135 0.000503 0.465005 0.461485 0.463690 0.000060 0.477920 0.476036 0.477077 0.000059 0.354643 0.382358 0.365805 0.000077 0.362320 0.390089 0.373498 0.000077 954.990000 956.320000 956.103733 264.595214 1111.180000 1099.870000 1106.213800 282.724915 7933.830000 7943.810000 7937.682467 507.729249
574 0.148102 0.233745 0.182684 0.000229 0.471960 0.467063 0.470393 0.000030 0.358610 0.385402 0.369695 0.000037 0.151139 0.234936 0.183957 0.000501 0.145065 0.232555 0.181411 0.000502 0.465787 0.461327 0.463753 0.000060 0.478133 0.472798 0.477033 0.000060 0.355660 0.382090 0.365825 0.000077 0.361559 0.388713 0.373565 0.000077 951.840000 959.700000 955.952333 263.600369 1112.400000 1096.410000 1106.180200 281.078561 7935.760000 7943.890000 7937.867467 511.236198
575 0.148174 0.234975 0.182830 0.000232 0.471388 0.466747 0.470386 0.000030 0.358263 0.385627 0.369741 0.000037 0.150332 0.234911 0.184060 0.000511 0.146015 0.235039 0.181599 0.000511 0.465250 0.460279 0.463814 0.000060 0.477527 0.473215 0.476959 0.000060 0.355029 0.381400 0.365900 0.000078 0.361498 0.389854 0.373583 0.000079 954.020000 959.460000 955.846067 261.932430 1113.530000 1094.610000 1106.198067 283.811895 7932.450000 7945.930000 7937.955867 515.946700
576 0.148196 0.233320 0.182714 0.000231 0.472120 0.467660 0.470346 0.000030 0.358747 0.385641 0.369675 0.000037 0.148410 0.235473 0.183728 0.000507 0.147981 0.231166 0.181699 0.000517 0.465775 0.460792 0.463838 0.000059 0.478465 0.474528 0.476853 0.000061 0.354697 0.381930 0.365800 0.000076 0.362796 0.389351 0.373549 0.000080 953.820000 962.290000 955.990167 251.780575 1112.980000 1097.170000 1106.272800 281.583985 7933.200000 7940.540000 7937.737033 515.277447
577 0.147821 0.233883 0.182654 0.000235 0.471754 0.468180 0.470358 0.000030 0.358378 0.386176 0.369662 0.000038 0.149305 0.232034 0.183697 0.000517 0.146338 0.235733 0.181612 0.000520 0.464872 0.461450 0.463857 0.000060 0.478636 0.474911 0.476860 0.000061 0.354424 0.381154 0.365801 0.000079 0.362331 0.391198 0.373523 0.000080 952.700000 958.540000 956.114200 254.368074 1114.680000 1099.560000 1106.265867 280.980073 7932.620000 7941.900000 7937.619933 516.238343
578 0.147701 0.232952 0.182420 0.000237 0.472227 0.467978 0.470321 0.000030 0.358643 0.385719 0.369555 0.000037 0.147821 0.239587 0.183252 0.000520 0.147581 0.226317 0.181588 0.000519 0.466099 0.460894 0.463809 0.000059 0.478355 0.475061 0.476833 0.000061 0.354702 0.383437 0.365614 0.000078 0.362584 0.388001 0.373497 0.000079 955.350000 956.910000 956.523667 257.962776 1114.630000 1098.030000 1106.552233 282.501887 7930.020000 7945.060000 7936.924100 517.461406
579 0.147455 0.234062 0.182347 0.000239 0.471995 0.468111 0.470363 0.000030 0.358406 0.386194 0.369558 0.000037 0.148425 0.234264 0.182981 0.000521 0.146486 0.233861 0.181714 0.000519 0.465891 0.461537 0.463928 0.000058 0.478100 0.474686 0.476799 0.000061 0.354778 0.381991 0.365597 0.000078 0.362035 0.390397 0.373519 0.000079 954.000000 961.360000 956.620600 260.930241 1114.660000 1096.770000 1106.783833 280.835684 7931.340000 7941.870000 7936.595567 520.233186
580 0.147309 0.233115 0.182039 0.000234 0.472004 0.467331 0.470356 0.000031 0.358361 0.385355 0.369445 0.000037 0.147992 0.231344 0.182659 0.000506 0.146627 0.234887 0.181420 0.000522 0.465983 0.461977 0.463881 0.000059 0.478025 0.472684 0.476832 0.000062 0.354686 0.381256 0.365453 0.000077 0.362035 0.389455 0.373438 0.000079 952.210000 961.570000 956.589433 265.019756 1111.700000 1096.400000 1106.976933 278.324640 7936.090000 7942.030000 7936.433633 528.441281
581 0.146836 0.232406 0.181725 0.000234 0.471759 0.468855 0.470415 0.000030 0.358036 0.386098 0.369373 0.000037 0.150493 0.231796 0.182372 0.000508 0.143178 0.233017 0.181077 0.000525 0.465153 0.462737 0.463949 0.000058 0.478365 0.474974 0.476881 0.000061 0.355022 0.381908 0.365397 0.000078 0.361050 0.390289 0.373349 0.000080 953.360000 958.810000 956.718933 269.665767 1112.970000 1097.500000 1107.578100 283.327847 7933.670000 7943.690000 7935.702967 543.521020
582 0.147785 0.233183 0.181620 0.000236 0.472897 0.468340 0.470485 0.000030 0.359108 0.386035 0.369382 0.000037 0.149418 0.235169 0.182402 0.000505 0.146151 0.231197 0.180838 0.000527 0.466306 0.462455 0.463963 0.000058 0.479489 0.474225 0.477006 0.000061 0.355395 0.382905 0.365417 0.000078 0.362821 0.389165 0.373347 0.000080 952.170000 962.880000 956.920067 265.237953 1115.730000 1095.370000 1107.962067 281.585043 7932.100000 7941.750000 7935.117867 533.563033
583 0.147254 0.234084 0.181786 0.000233 0.472086 0.467802 0.470425 0.000030 0.358395 0.386001 0.369402 0.000036 0.149412 0.231543 0.182691 0.000497 0.145097 0.236625 0.180882 0.000523 0.466176 0.461004 0.463854 0.000058 0.477995 0.474600 0.476997 0.000061 0.355309 0.380693 0.365447 0.000075 0.361481 0.391309 0.373357 0.000080 951.580000 960.290000 956.768000 261.321835 1114.620000 1099.970000 1108.219567 278.022798 7933.800000 7939.740000 7935.012433 524.699137
584 0.147656 0.232301 0.181668 0.000229 0.472665 0.469087 0.470482 0.000030 0.358912 0.386212 0.369397 0.000037 0.148687 0.233898 0.182736 0.000501 0.146625 0.230704 0.180600 0.000518 0.466579 0.462737 0.463962 0.000058 0.478751 0.475436 0.477003 0.000061 0.355317 0.382643 0.365533 0.000076 0.362507 0.389780 0.373262 0.000079 950.280000 958.500000 956.553067 262.010698 1114.530000 1100.380000 1108.478467 271.860189 7935.190000 7941.120000 7934.968467 516.194404
585 0.146757 0.231979 0.181702 0.000233 0.471549 0.468239 0.470421 0.000030 0.357872 0.385548 0.369369 0.000037 0.148073 0.237385 0.182941 0.000498 0.145441 0.226574 0.180463 0.000532 0.465318 0.461371 0.463898 0.000058 0.477781 0.475107 0.476944 0.000061 0.354282 0.382976 0.365563 0.000076 0.361462 0.388120 0.373176 0.000080 951.510000 960.250000 956.349867 266.679224 1114.120000 1099.130000 1108.691767 272.650511 7934.370000 7940.620000 7934.958367 517.247635
586 0.146413 0.231652 0.181597 0.000233 0.472312 0.468681 0.470418 0.000030 0.358247 0.385721 0.369331 0.000037 0.149514 0.233331 0.182837 0.000502 0.143313 0.229974 0.180357 0.000527 0.465677 0.461968 0.463841 0.000058 0.478947 0.475394 0.476995 0.000061 0.355020 0.381945 0.365490 0.000077 0.361475 0.389497 0.373172 0.000080 951.770000 962.150000 955.960100 266.247590 1111.970000 1100.860000 1108.514533 277.085957 7936.260000 7936.990000 7935.525367 518.730641
587 0.146141 0.232254 0.181369 0.000241 0.471744 0.467805 0.470450 0.000029 0.357783 0.385362 0.369272 0.000037 0.148318 0.229972 0.182802 0.000504 0.143965 0.234536 0.179935 0.000542 0.465968 0.461103 0.463866 0.000058 0.477520 0.474506 0.477035 0.000060 0.354790 0.380207 0.365493 0.000076 0.360776 0.390516 0.373050 0.000082 952.100000 961.180000 955.658933 268.540375 1110.170000 1101.790000 1108.296933 280.133246 7937.730000 7937.030000 7936.044133 525.258909
588 0.145918 0.233349 0.181060 0.000241 0.472576 0.468338 0.470468 0.000030 0.358246 0.386092 0.369175 0.000037 0.149877 0.233442 0.182848 0.000506 0.141960 0.233256 0.179273 0.000535 0.465839 0.461954 0.463885 0.000058 0.479313 0.474722 0.477051 0.000060 0.355252 0.381975 0.365522 0.000076 0.361239 0.390209 0.372828 0.000080 951.950000 959.090000 955.437000 261.416146 1113.010000 1102.800000 1108.225233 279.850563 7935.040000 7938.110000 7936.337767 509.812375
589 0.145941 0.231863 0.180595 0.000240 0.471703 0.468432 0.470512 0.000030 0.357687 0.385633 0.369041 0.000037 0.148930 0.236750 0.182454 0.000509 0.142952 0.226975 0.178736 0.000533 0.465362 0.461371 0.463963 0.000058 0.478045 0.475493 0.477061 0.000061 0.354611 0.382754 0.365435 0.000077 0.360762 0.388512 0.372647 0.000081 952.810000 961.150000 955.369600 256.136661 1113.090000 1099.660000 1108.093367 284.809616 7934.100000 7939.190000 7936.537033 516.257957
590 0.145680 0.232195 0.180424 0.000236 0.472201 0.467769 0.470541 0.000029 0.357919 0.385318 0.369000 0.000036 0.147944 0.232224 0.182321 0.000499 0.143416 0.232166 0.178527 0.000528 0.465131 0.460479 0.463956 0.000057 0.479271 0.475059 0.477127 0.000061 0.354116 0.380590 0.365384 0.000075 0.361722 0.390046 0.372617 0.000081 951.660000 961.120000 955.494467 244.329361 1112.290000 1101.680000 1107.850867 285.504059 7936.050000 7937.200000 7936.654667 506.876205
591 0.145420 0.232342 0.180434 0.000232 0.472505 0.467529 0.470571 0.000030 0.358025 0.385214 0.369023 0.000036 0.149122 0.231632 0.182373 0.000503 0.141718 0.233052 0.178495 0.000512 0.465818 0.460905 0.464039 0.000057 0.479193 0.474153 0.477103 0.000062 0.354974 0.380660 0.365456 0.000076 0.361077 0.389768 0.372590 0.000079 952.810000 958.330000 955.588533 241.996083 1113.870000 1100.070000 1107.649700 287.825543 7933.320000 7941.600000 7936.761767 504.698038
592 0.144805 0.233138 0.180456 0.000235 0.472520 0.469100 0.470580 0.000030 0.357820 0.386514 0.369036 0.000036 0.146162 0.234314 0.182528 0.000508 0.143448 0.231962 0.178383 0.000517 0.466003 0.461508 0.463974 0.000058 0.479037 0.476693 0.477186 0.000061 0.354059 0.381990 0.365468 0.000077 0.361581 0.391037 0.372605 0.000079 953.620000 957.240000 955.681933 241.174986 1113.130000 1099.910000 1107.477400 286.284888 7933.250000 7942.850000 7936.840667 503.154286
593 0.145313 0.232061 0.180315 0.000235 0.473183 0.468268 0.470688 0.000029 0.358429 0.385595 0.369057 0.000036 0.146792 0.233952 0.182299 0.000508 0.143835 0.230170 0.178332 0.000521 0.466944 0.461928 0.464125 0.000057 0.479423 0.474607 0.477250 0.000062 0.354891 0.382136 0.365486 0.000076 0.361967 0.389054 0.372629 0.000080 954.670000 960.920000 955.895033 241.141265 1112.840000 1100.950000 1107.223267 290.890157 7932.490000 7938.130000 7936.881700 512.114454
594 0.144659 0.232576 0.180084 0.000236 0.473074 0.467223 0.470713 0.000030 0.358129 0.385097 0.368993 0.000036 0.145191 0.234125 0.182005 0.000500 0.144128 0.231028 0.178165 0.000520 0.466026 0.459892 0.464162 0.000058 0.480122 0.474555 0.477264 0.000061 0.353734 0.380873 0.365407 0.000076 0.362524 0.389320 0.372579 0.000080 953.930000 963.070000 956.120900 242.404757 1112.980000 1099.920000 1107.034500 289.383019 7933.090000 7937.010000 7936.844600 511.075289
595 0.144505 0.230634 0.179744 0.000238 0.472047 0.467758 0.470760 0.000030 0.357407 0.384764 0.368904 0.000037 0.146790 0.227425 0.181599 0.000499 0.142220 0.233842 0.177888 0.000520 0.464521 0.460552 0.464274 0.000057 0.479573 0.474964 0.477247 0.000061 0.353315 0.378957 0.365338 0.000076 0.361499 0.390571 0.372471 0.000081 955.570000 960.890000 956.148867 241.455485 1112.720000 1101.370000 1106.926167 285.360208 7931.710000 7937.740000 7936.924967 514.397682
596 0.144170 0.231007 0.179557 0.000237 0.473094 0.468326 0.470819 0.000030 0.357971 0.385264 0.368877 0.000037 0.145332 0.228216 0.181454 0.000506 0.143007 0.233798 0.177660 0.000513 0.466611 0.462084 0.464256 0.000057 0.479577 0.474568 0.477381 0.000061 0.354164 0.380230 0.365275 0.000077 0.361778 0.390299 0.372479 0.000080 955.900000 961.270000 956.026033 237.903700 1113.530000 1099.470000 1106.588000 281.872372 7930.570000 7939.260000 7937.385967 499.277753
597 0.144509 0.230746 0.179379 0.000235 0.472477 0.468080 0.470761 0.000030 0.357688 0.385014 0.368778 0.000037 0.146750 0.231758 0.181131 0.000503 0.142268 0.229736 0.177627 0.000517 0.466018 0.462616 0.464204 0.000057 0.478936 0.473545 0.477319 0.000061 0.354274 0.381815 0.365128 0.000076 0.361102 0.388212 0.372427 0.000081 955.490000 958.130000 956.211800 234.681733 1113.670000 1099.010000 1106.491700 284.577510 7930.840000 7942.860000 7937.296500 496.154474
598 0.144439 0.230406 0.179060 0.000235 0.472643 0.468408 0.470783 0.000030 0.357772 0.385107 0.368680 0.000037 0.148066 0.235314 0.180788 0.000501 0.140811 0.225499 0.177332 0.000505 0.466284 0.462555 0.464250 0.000058 0.479002 0.474261 0.477316 0.000061 0.354908 0.383020 0.365038 0.000076 0.360635 0.387194 0.372322 0.000080 957.860000 959.240000 956.409867 233.192936 1113.110000 1097.610000 1106.712400 287.777452 7929.030000 7943.150000 7936.877733 505.304681
599 0.143886 0.229546 0.178858 0.000231 0.472744 0.467682 0.470774 0.000030 0.357644 0.384335 0.368603 0.000036 0.145488 0.235099 0.180514 0.000499 0.142284 0.223994 0.177202 0.000501 0.466743 0.461126 0.464242 0.000058 0.478745 0.474238 0.477306 0.000061 0.354304 0.382017 0.364937 0.000076 0.360984 0.386653 0.372270 0.000080 954.870000 960.670000 956.684900 230.965422 1113.850000 1096.980000 1106.727967 292.263770 7931.280000 7942.350000 7936.587133 501.620143
600 0.144079 0.229810 0.178736 0.000228 0.472233 0.468306 0.470788 0.000029 0.357379 0.384833 0.368569 0.000036 0.146464 0.229100 0.180153 0.000481 0.141694 0.230521 0.177318 0.000503 0.465983 0.462609 0.464263 0.000057 0.478483 0.474004 0.477312 0.000060 0.354152 0.380881 0.364825 0.000073 0.360607 0.388785 0.372314 0.000079 955.820000 959.760000 956.850033 233.778239 1113.000000 1097.510000 1106.820067 288.630571 7931.180000 7942.730000 7936.329900 503.643098
601 0.143962 0.231046 0.178901 0.000232 0.472938 0.468715 0.470736 0.000029 0.357797 0.385531 0.368594 0.000036 0.145512 0.231174 0.180372 0.000489 0.142412 0.230918 0.177430 0.000514 0.466050 0.463002 0.464164 0.000056 0.479826 0.474428 0.477308 0.000061 0.353862 0.381862 0.364837 0.000075 0.361731 0.389199 0.372351 0.000080 954.900000 961.900000 957.251400 235.001968 1113.820000 1097.310000 1106.854733 291.014942 7931.280000 7940.790000 7935.893867 508.905993
602 0.143528 0.231425 0.178880 0.000234 0.471482 0.468591 0.470803 0.000029 0.356698 0.385583 0.368630 0.000037 0.147084 0.234137 0.180460 0.000493 0.139971 0.228714 0.177300 0.000518 0.465031 0.461406 0.464274 0.000057 0.477932 0.475776 0.477331 0.000060 0.353750 0.381862 0.364939 0.000074 0.359646 0.389304 0.372320 0.000080 954.740000 960.800000 957.371900 239.059757 1112.780000 1094.700000 1106.918667 287.593058 7932.480000 7944.500000 7935.709433 510.643781
603 0.144185 0.232325 0.179038 0.000232 0.472187 0.468702 0.470830 0.000029 0.357387 0.385970 0.368702 0.000037 0.148654 0.238116 0.180895 0.000490 0.139716 0.226533 0.177181 0.000525 0.465975 0.461985 0.464236 0.000056 0.478400 0.475418 0.477423 0.000060 0.354913 0.383631 0.365067 0.000075 0.359860 0.388308 0.372338 0.000081 954.330000 959.360000 957.586033 242.917480 1115.100000 1100.780000 1107.065033 282.908644 7930.570000 7939.860000 7935.348933 504.503320
604 0.144364 0.230102 0.179208 0.000234 0.472447 0.467907 0.470777 0.000030 0.357618 0.384675 0.368728 0.000037 0.147972 0.230787 0.181347 0.000498 0.140756 0.229416 0.177069 0.000524 0.466095 0.461769 0.464170 0.000057 0.478799 0.474045 0.477384 0.000061 0.354752 0.380926 0.365182 0.000075 0.360484 0.388425 0.372273 0.000081 955.800000 964.400000 957.714633 249.371342 1113.890000 1098.320000 1107.211400 277.075097 7930.310000 7937.280000 7935.073967 506.745493
605 0.144694 0.231115 0.179225 0.000233 0.472670 0.469153 0.470730 0.000030 0.357878 0.385839 0.368703 0.000037 0.147992 0.231509 0.181373 0.000493 0.141396 0.230721 0.177077 0.000528 0.466426 0.461395 0.464154 0.000057 0.478914 0.476910 0.477306 0.000061 0.354974 0.380935 0.365181 0.000075 0.360782 0.390744 0.372226 0.000082 952.870000 960.470000 957.741767 255.621083 1114.180000 1099.950000 1107.430200 270.384756 7932.950000 7939.580000 7934.828033 505.545538
606 0.145079 0.231412 0.179074 0.000234 0.472494 0.468732 0.470725 0.000029 0.357899 0.385670 0.368647 0.000037 0.147965 0.230102 0.181345 0.000495 0.142194 0.232722 0.176802 0.000529 0.466076 0.462799 0.464159 0.000056 0.478912 0.474665 0.477292 0.000061 0.354737 0.381355 0.365174 0.000075 0.361060 0.389985 0.372120 0.000082 955.660000 963.000000 957.898000 260.270328 1114.390000 1101.680000 1107.359300 271.105750 7929.950000 7935.320000 7934.742700 507.817016
607 0.144381 0.231719 0.179124 0.000233 0.472741 0.468992 0.470703 0.000030 0.357815 0.385946 0.368650 0.000037 0.146205 0.234151 0.181514 0.000499 0.142557 0.229287 0.176734 0.000527 0.466003 0.462192 0.464115 0.000057 0.479478 0.475792 0.477290 0.000062 0.354074 0.382377 0.365205 0.000077 0.361556 0.389515 0.372095 0.000082 953.470000 961.810000 957.682233 265.572698 1112.670000 1097.980000 1107.450700 271.346062 7933.860000 7940.210000 7934.867067 513.338005
608 0.144261 0.229500 0.179227 0.000235 0.473023 0.468663 0.470695 0.000030 0.357956 0.384956 0.368681 0.000037 0.147050 0.236206 0.181872 0.000506 0.141472 0.222795 0.176582 0.000524 0.466324 0.462176 0.464087 0.000057 0.479723 0.475149 0.477302 0.000062 0.354578 0.383086 0.365312 0.000077 0.361335 0.386825 0.372050 0.000081 956.020000 961.030000 957.744467 268.083486 1111.570000 1099.960000 1107.387767 269.555021 7932.410000 7939.010000 7934.867767 512.561155
609 0.144464 0.232313 0.179303 0.000236 0.472306 0.467688 0.470659 0.000030 0.357562 0.385306 0.368685 0.000037 0.147456 0.232867 0.181994 0.000510 0.141472 0.231758 0.176613 0.000519 0.466157 0.461233 0.464081 0.000057 0.478456 0.474142 0.477237 0.000062 0.354611 0.381305 0.365351 0.000077 0.360512 0.389307 0.372019 0.000081 953.690000 961.980000 957.764400 262.845489 1114.240000 1099.610000 1107.612333 263.383176 7932.070000 7938.410000 7934.623267 499.409565
610 0.144251 0.230744 0.179319 0.000238 0.472210 0.468727 0.470665 0.000030 0.357424 0.385433 0.368694 0.000037 0.146073 0.233168 0.182073 0.000514 0.142430 0.228320 0.176564 0.000511 0.466547 0.461767 0.464007 0.000058 0.477873 0.475686 0.477324 0.000062 0.354381 0.381757 0.365330 0.000078 0.360468 0.389108 0.372058 0.000079 953.260000 960.120000 957.788200 263.977456 1115.250000 1099.850000 1107.639600 258.214534 7931.490000 7940.030000 7934.572200 493.516203
611 0.144049 0.232077 0.179175 0.000238 0.472128 0.468377 0.470634 0.000030 0.357300 0.385672 0.368624 0.000037 0.146363 0.230660 0.181657 0.000521 0.141735 0.233495 0.176693 0.000507 0.465602 0.461505 0.463985 0.000058 0.478654 0.475249 0.477283 0.000061 0.353868 0.380709 0.365170 0.000079 0.360733 0.390635 0.372077 0.000078 953.640000 958.680000 957.831933 263.301526 1113.780000 1097.910000 1107.403633 259.984451 7932.580000 7943.410000 7934.764433 492.056760
612 0.144155 0.230622 0.178961 0.000238 0.472112 0.468094 0.470689 0.000030 0.357327 0.384979 0.368584 0.000037 0.146594 0.229814 0.181259 0.000515 0.141716 0.231431 0.176662 0.000502 0.465295 0.461104 0.463959 0.000058 0.478929 0.475084 0.477418 0.000061 0.353750 0.380153 0.365014 0.000079 0.360905 0.389805 0.372153 0.000079 954.050000 963.730000 957.825200 261.329272 1112.850000 1099.080000 1107.457667 261.793979 7933.100000 7937.190000 7934.717133 494.219410
613 0.143733 0.230450 0.178778 0.000236 0.472547 0.468540 0.470607 0.000030 0.357462 0.385209 0.368466 0.000037 0.146433 0.229136 0.180759 0.000510 0.141034 0.231765 0.176796 0.000518 0.466110 0.461442 0.463877 0.000059 0.478983 0.475638 0.477336 0.000060 0.354223 0.380135 0.364786 0.000079 0.360701 0.390283 0.372147 0.000081 953.090000 965.230000 957.640567 261.143923 1112.670000 1097.640000 1107.744500 259.407787 7934.240000 7937.130000 7934.614933 485.598597
614 0.143992 0.231380 0.178834 0.000238 0.471631 0.468813 0.470559 0.000029 0.356957 0.385711 0.368455 0.000038 0.146841 0.230908 0.180916 0.000521 0.141142 0.231851 0.176752 0.000523 0.464477 0.462276 0.463787 0.000058 0.478784 0.475349 0.477332 0.000059 0.353305 0.381297 0.364782 0.000080 0.360609 0.390125 0.372129 0.000081 953.250000 961.090000 957.536033 261.204843 1111.850000 1096.660000 1107.941700 259.714495 7934.900000 7942.250000 7934.522267 492.705247
615 0.143583 0.231845 0.178653 0.000239 0.472205 0.468602 0.470638 0.000029 0.357187 0.385737 0.368443 0.000037 0.143961 0.231502 0.180800 0.000521 0.143205 0.232188 0.176505 0.000523 0.465756 0.462304 0.463927 0.000057 0.478654 0.474899 0.477348 0.000059 0.353128 0.381523 0.364833 0.000079 0.361247 0.389951 0.372053 0.000081 954.250000 961.980000 957.109167 258.507187 1115.160000 1096.310000 1107.891800 263.735497 7930.590000 7941.710000 7934.999033 492.303933
616 0.143797 0.229572 0.178496 0.000235 0.472866 0.468527 0.470523 0.000029 0.357692 0.384893 0.368313 0.000036 0.144646 0.235977 0.180547 0.000524 0.142949 0.223168 0.176445 0.000507 0.466285 0.461426 0.463771 0.000058 0.479446 0.475627 0.477274 0.000059 0.353711 0.382519 0.364643 0.000079 0.361672 0.387266 0.371984 0.000079 954.730000 960.080000 957.016367 254.869784 1114.140000 1099.500000 1107.803800 268.052164 7931.130000 7940.420000 7935.179833 498.559690
617 0.143892 0.228608 0.178483 0.000234 0.471745 0.468402 0.470582 0.000029 0.356997 0.384474 0.368347 0.000037 0.144599 0.229969 0.180504 0.000521 0.143184 0.227247 0.176463 0.000512 0.464847 0.461056 0.463842 0.000057 0.478644 0.475747 0.477322 0.000059 0.352760 0.380176 0.364674 0.000080 0.361233 0.388772 0.372021 0.000079 953.070000 962.080000 956.988600 250.086759 1113.870000 1099.940000 1107.411100 265.003640 7933.060000 7937.980000 7935.600300 494.358236
618 0.143518 0.229830 0.178342 0.000242 0.472312 0.468511 0.470543 0.000029 0.357234 0.384973 0.368272 0.000038 0.144629 0.235277 0.180226 0.000520 0.142406 0.224384 0.176458 0.000517 0.465367 0.461669 0.463795 0.000058 0.479257 0.475354 0.477291 0.000059 0.353109 0.382432 0.364546 0.000078 0.361359 0.387514 0.371999 0.000080 955.450000 961.970000 956.740833 249.229033 1114.490000 1101.480000 1107.344500 265.287946 7930.060000 7936.550000 7935.914667 492.971401
619 0.143159 0.229353 0.178142 0.000238 0.472818 0.468592 0.470633 0.000029 0.357437 0.384858 0.368261 0.000037 0.143815 0.230029 0.180144 0.000504 0.142504 0.228677 0.176140 0.000517 0.466378 0.462658 0.463876 0.000057 0.479258 0.474526 0.477390 0.000059 0.353481 0.381238 0.364570 0.000078 0.361394 0.388479 0.371953 0.000079 955.380000 964.290000 956.424267 251.686498 1117.710000 1103.040000 1107.097833 266.452260 7926.910000 7932.670000 7936.477900 498.099904
620 0.143179 0.231251 0.178006 0.000236 0.472049 0.467280 0.470604 0.000030 0.356945 0.384670 0.368195 0.000037 0.145167 0.231710 0.179960 0.000499 0.141190 0.230791 0.176052 0.000505 0.465361 0.460572 0.463766 0.000057 0.478737 0.473988 0.477442 0.000059 0.353293 0.380470 0.364434 0.000076 0.360596 0.388869 0.371956 0.000078 956.540000 963.860000 956.526833 251.703437 1115.740000 1100.300000 1107.007433 265.331721 7927.720000 7935.840000 7936.465733 499.134372
621 0.143667 0.230096 0.177994 0.000236 0.472274 0.467655 0.470598 0.000029 0.357262 0.384509 0.368186 0.000037 0.145570 0.235903 0.180005 0.000501 0.141764 0.224288 0.175983 0.000499 0.464876 0.461483 0.463663 0.000058 0.479673 0.473828 0.477533 0.000058 0.353119 0.382530 0.364382 0.000078 0.361405 0.386489 0.371990 0.000078 954.780000 960.270000 956.583267 251.156003 1116.920000 1099.630000 1107.235500 268.495651 7928.300000 7940.100000 7936.181233 504.387226
622 0.143241 0.230053 0.177996 0.000235 0.473172 0.468270 0.470606 0.000029 0.357696 0.384894 0.368192 0.000037 0.146664 0.231644 0.179935 0.000496 0.139818 0.228461 0.176057 0.000505 0.466629 0.461015 0.463642 0.000059 0.479715 0.475526 0.477569 0.000059 0.354641 0.380735 0.364345 0.000077 0.360751 0.389053 0.372040 0.000079 955.860000 960.720000 956.751267 256.525545 1115.990000 1097.330000 1107.343800 278.265386 7928.150000 7941.950000 7935.904933 511.219098
623 0.143256 0.229636 0.178089 0.000234 0.472950 0.468568 0.470595 0.000029 0.357557 0.384942 0.368218 0.000037 0.145435 0.232151 0.180006 0.000494 0.141078 0.227121 0.176172 0.000509 0.466566 0.461398 0.463655 0.000057 0.479334 0.475738 0.477536 0.000059 0.354170 0.381162 0.364378 0.000076 0.360944 0.388722 0.372059 0.000080 954.530000 960.400000 956.781667 258.190226 1117.240000 1098.820000 1107.680567 282.914454 7928.230000 7940.780000 7935.537767 515.081122
624 0.143683 0.229315 0.178128 0.000235 0.472635 0.468632 0.470585 0.000029 0.357502 0.384871 0.368225 0.000036 0.146824 0.228848 0.180210 0.000507 0.140542 0.229783 0.176047 0.000510 0.466297 0.461690 0.463638 0.000058 0.478972 0.475575 0.477531 0.000060 0.354482 0.380195 0.364438 0.000077 0.360522 0.389548 0.372011 0.000079 955.770000 959.400000 956.813967 260.251996 1117.070000 1098.590000 1107.882067 287.705049 7927.160000 7942.010000 7935.303967 519.590971
625 0.143737 0.229312 0.178018 0.000234 0.472452 0.468545 0.470655 0.000029 0.357402 0.384813 0.368232 0.000036 0.146550 0.230705 0.180150 0.000506 0.140924 0.227919 0.175886 0.000514 0.465790 0.461610 0.463721 0.000058 0.479113 0.475480 0.477588 0.000059 0.354056 0.380793 0.364471 0.000077 0.360747 0.388834 0.371993 0.000079 952.560000 960.640000 956.861333 259.606576 1116.200000 1096.360000 1108.157867 289.743118 7931.240000 7943.000000 7934.980800 517.888749
626 0.143672 0.227954 0.178227 0.000232 0.472227 0.467415 0.470644 0.000029 0.357233 0.383604 0.368298 0.000036 0.146144 0.229988 0.180212 0.000512 0.141201 0.225920 0.176242 0.000513 0.464286 0.459594 0.463680 0.000058 0.480168 0.475236 0.477607 0.000059 0.352937 0.379232 0.364466 0.000077 0.361530 0.387975 0.372129 0.000078 954.540000 958.130000 957.065733 260.749338 1115.750000 1099.180000 1108.284433 289.559596 7929.710000 7942.690000 7934.649833 519.358344
627 0.143052 0.228423 0.178120 0.000235 0.471288 0.468272 0.470648 0.000029 0.356405 0.384325 0.368263 0.000037 0.143419 0.230959 0.179932 0.000513 0.142685 0.225886 0.176309 0.000513 0.464633 0.461594 0.463675 0.000057 0.477943 0.474950 0.477621 0.000059 0.352208 0.380872 0.364365 0.000078 0.360603 0.387778 0.372162 0.000079 954.230000 956.170000 957.203700 266.237833 1115.580000 1098.090000 1108.734867 291.325841 7930.190000 7945.740000 7934.061433 529.732732
628 0.143624 0.229429 0.178149 0.000237 0.472437 0.467460 0.470637 0.000029 0.357352 0.384149 0.368266 0.000036 0.145739 0.228680 0.179886 0.000518 0.141510 0.230177 0.176412 0.000509 0.465039 0.460942 0.463725 0.000058 0.479835 0.473978 0.477548 0.000059 0.353284 0.379650 0.364382 0.000077 0.361421 0.388648 0.372150 0.000077 952.930000 960.340000 957.260233 273.382251 1115.320000 1095.890000 1109.119467 293.315852 7931.750000 7943.770000 7933.620300 530.857619
629 0.143635 0.228956 0.178257 0.000234 0.472785 0.468181 0.470719 0.000029 0.357583 0.384452 0.368357 0.000037 0.146646 0.227637 0.179866 0.000511 0.140625 0.230275 0.176648 0.000508 0.465925 0.460815 0.463806 0.000058 0.479646 0.475548 0.477631 0.000060 0.354177 0.379202 0.364427 0.000078 0.360988 0.389702 0.372287 0.000078 954.560000 963.920000 957.219233 275.245242 1117.660000 1099.520000 1109.367833 287.857293 7927.780000 7936.560000 7933.412933 519.766309
630 0.143687 0.229430 0.178325 0.000234 0.471612 0.468271 0.470669 0.000029 0.356838 0.384677 0.368349 0.000037 0.146143 0.230039 0.179720 0.000516 0.141231 0.228821 0.176931 0.000512 0.465047 0.461504 0.463772 0.000059 0.478176 0.475039 0.477567 0.000059 0.353431 0.380491 0.364354 0.000078 0.360245 0.388862 0.372344 0.000079 953.040000 960.510000 957.293400 280.659151 1114.400000 1101.050000 1109.307567 280.952563 7932.560000 7938.440000 7933.399033 514.598515
631 0.143222 0.229100 0.178517 0.000237 0.472017 0.469126 0.470542 0.000029 0.356939 0.385117 0.368333 0.000037 0.145652 0.235248 0.180047 0.000525 0.140792 0.222951 0.176986 0.000516 0.465245 0.461691 0.463642 0.000059 0.478788 0.476560 0.477442 0.000059 0.353388 0.382436 0.364384 0.000079 0.360489 0.387797 0.372282 0.000079 954.470000 960.740000 957.341833 279.993455 1115.210000 1101.940000 1109.225667 279.404295 7930.320000 7937.320000 7933.432500 508.005530
632 0.143370 0.230496 0.178349 0.000235 0.472756 0.468763 0.470587 0.000030 0.357471 0.385369 0.368304 0.000036 0.146385 0.234271 0.179905 0.000521 0.140354 0.226721 0.176793 0.000513 0.466250 0.461708 0.463623 0.000059 0.479262 0.475817 0.477551 0.000060 0.354297 0.382105 0.364322 0.000078 0.360644 0.388634 0.372286 0.000078 952.780000 963.060000 957.346867 284.079462 1115.680000 1100.900000 1109.137267 272.506073 7931.540000 7936.040000 7933.515867 504.056956
633 0.143060 0.229265 0.178333 0.000238 0.472429 0.468141 0.470619 0.000029 0.357150 0.384535 0.368319 0.000037 0.145761 0.232507 0.179778 0.000517 0.140359 0.226024 0.176889 0.000521 0.465674 0.461319 0.463753 0.000058 0.479183 0.474964 0.477485 0.000058 0.353705 0.381235 0.364362 0.000078 0.360594 0.387835 0.372276 0.000078 955.810000 963.690000 957.225567 282.176010 1115.970000 1102.170000 1109.137633 270.815252 7928.220000 7934.140000 7933.636800 505.703693
634 0.144066 0.229963 0.178288 0.000234 0.472252 0.468827 0.470594 0.000029 0.357387 0.385225 0.368287 0.000036 0.145903 0.228881 0.179687 0.000511 0.142229 0.231045 0.176888 0.000521 0.465150 0.462552 0.463739 0.000059 0.479354 0.475102 0.477449 0.000058 0.353413 0.380767 0.364320 0.000077 0.361360 0.389682 0.372253 0.000078 953.960000 961.880000 957.227267 278.027951 1114.670000 1098.140000 1109.116967 272.551557 7931.370000 7939.980000 7933.655767 510.665601
635 0.143508 0.229608 0.178305 0.000231 0.472036 0.468411 0.470539 0.000029 0.357051 0.384830 0.368257 0.000036 0.144335 0.228317 0.179748 0.000501 0.142680 0.230899 0.176863 0.000516 0.465368 0.461405 0.463751 0.000058 0.478705 0.475416 0.477328 0.000058 0.353006 0.379824 0.364350 0.000076 0.361096 0.389835 0.372165 0.000078 954.990000 963.140000 956.787667 271.902297 1115.940000 1099.650000 1109.285300 269.538675 7929.070000 7937.210000 7933.927033 506.876711
636 0.144134 0.228857 0.178364 0.000231 0.472511 0.468644 0.470574 0.000029 0.357579 0.384719 0.368300 0.000036 0.145057 0.225126 0.179722 0.000504 0.143211 0.232587 0.177005 0.000516 0.465854 0.462098 0.463832 0.000057 0.479168 0.475191 0.477316 0.000059 0.353575 0.379158 0.364393 0.000076 0.361583 0.390279 0.372207 0.000078 953.910000 959.620000 956.639100 269.522389 1114.920000 1102.930000 1109.230367 271.905689 7931.170000 7937.450000 7934.130533 507.039979
637 0.143554 0.228552 0.178634 0.000234 0.472419 0.467795 0.470661 0.000029 0.357316 0.384060 0.368451 0.000036 0.144692 0.231781 0.180092 0.000509 0.142417 0.225322 0.177176 0.000510 0.465762 0.459911 0.463953 0.000058 0.479076 0.475678 0.477369 0.000058 0.353388 0.380066 0.364601 0.000077 0.361245 0.388054 0.372301 0.000078 953.380000 957.570000 956.626600 267.680555 1115.000000 1102.470000 1109.323900 277.228949 7931.620000 7939.960000 7934.049500 507.866398
638 0.143496 0.229164 0.178583 0.000236 0.472085 0.467886 0.470577 0.000029 0.357079 0.384334 0.368379 0.000036 0.144654 0.233942 0.180053 0.000518 0.142338 0.224387 0.177113 0.000508 0.464215 0.460774 0.463908 0.000057 0.479954 0.474999 0.477246 0.000060 0.352369 0.381383 0.364559 0.000078 0.361789 0.387284 0.372200 0.000078 950.630000 959.070000 956.526567 266.701597 1115.820000 1103.280000 1109.272700 283.436389 7933.550000 7937.650000 7934.200733 508.022200
639 0.143261 0.230671 0.178474 0.000239 0.471827 0.468436 0.470577 0.000029 0.356829 0.385218 0.368341 0.000037 0.144335 0.231655 0.179799 0.000521 0.142186 0.229688 0.177150 0.000514 0.465217 0.461649 0.463963 0.000059 0.478438 0.475223 0.477190 0.000060 0.352908 0.381151 0.364506 0.000079 0.360750 0.389286 0.372176 0.000079 951.520000 959.790000 956.317967 265.160638 1117.480000 1102.090000 1109.303133 289.008322 7931.000000 7938.120000 7934.378900 511.327498
640 0.143590 0.229080 0.178334 0.000236 0.471516 0.468260 0.470646 0.000029 0.356742 0.384547 0.368337 0.000037 0.144762 0.231204 0.179570 0.000512 0.142419 0.226955 0.177098 0.000509 0.464945 0.460650 0.464027 0.000058 0.478087 0.475869 0.477265 0.000059 0.352881 0.380344 0.364467 0.000079 0.360603 0.388750 0.372206 0.000079 953.590000 962.350000 956.237433 263.799703 1116.230000 1103.440000 1109.267600 290.841307 7930.180000 7934.210000 7934.494967 511.495433
641 0.142858 0.229452 0.178117 0.000239 0.472714 0.468869 0.470544 0.000029 0.357264 0.385073 0.368194 0.000037 0.141566 0.231455 0.179055 0.000514 0.144150 0.227450 0.177178 0.000512 0.466758 0.461070 0.463999 0.000058 0.478671 0.476669 0.477089 0.000059 0.352940 0.380705 0.364269 0.000079 0.361589 0.389442 0.372120 0.000079 952.620000 959.510000 956.008567 264.404479 1114.550000 1097.460000 1109.383000 291.616198 7932.830000 7943.030000 7934.608433 515.688287
642 0.142568 0.230345 0.177815 0.000237 0.472252 0.467708 0.470590 0.000029 0.356862 0.384631 0.368119 0.000037 0.142239 0.230799 0.178662 0.000514 0.142896 0.229891 0.176967 0.000504 0.464801 0.461486 0.464048 0.000059 0.479703 0.473930 0.477131 0.000060 0.351904 0.380746 0.364163 0.000079 0.361820 0.388516 0.372074 0.000078 952.220000 960.440000 955.960767 256.656055 1115.640000 1102.400000 1109.142067 283.212324 7932.140000 7937.160000 7934.897167 502.067633
643 0.143202 0.229505 0.177700 0.000233 0.473019 0.468582 0.470655 0.000029 0.357583 0.384905 0.368121 0.000037 0.142879 0.227960 0.178476 0.000506 0.143524 0.231049 0.176924 0.000500 0.466380 0.462083 0.464154 0.000058 0.479658 0.475082 0.477156 0.000061 0.353155 0.380140 0.364167 0.000078 0.362011 0.389670 0.372075 0.000078 951.740000 962.040000 955.839633 259.424658 1115.300000 1099.770000 1109.143233 279.776984 7932.960000 7938.190000 7935.017133 499.026127
644 0.142175 0.228202 0.177965 0.000235 0.472388 0.468541 0.470635 0.000029 0.356814 0.384422 0.368201 0.000037 0.141351 0.228712 0.178379 0.000511 0.142998 0.227691 0.177552 0.000508 0.465961 0.462211 0.464159 0.000057 0.478816 0.474871 0.477112 0.000061 0.352347 0.380486 0.364136 0.000079 0.361280 0.388358 0.372266 0.000079 953.190000 958.100000 955.719033 261.202988 1116.010000 1101.400000 1109.245933 278.900272 7930.800000 7940.500000 7935.035033 506.122805
645 0.142850 0.229670 0.177988 0.000239 0.472617 0.468156 0.470670 0.000030 0.357199 0.384686 0.368231 0.000037 0.141410 0.232881 0.178314 0.000528 0.144290 0.226460 0.177661 0.000505 0.466916 0.460778 0.464152 0.000058 0.478318 0.475534 0.477188 0.000061 0.352989 0.381014 0.364109 0.000080 0.361408 0.388358 0.372354 0.000079 953.200000 958.940000 955.712567 262.014740 1112.810000 1105.290000 1109.113800 275.371915 7933.990000 7935.770000 7935.173633 501.256939
646 0.142434 0.228904 0.177792 0.000237 0.472594 0.468963 0.470663 0.000029 0.357038 0.384943 0.368158 0.000037 0.142372 0.227088 0.177671 0.000524 0.142497 0.230720 0.177914 0.000512 0.465889 0.462012 0.464148 0.000056 0.479300 0.475915 0.477179 0.000062 0.352658 0.379788 0.363881 0.000080 0.361419 0.390097 0.372436 0.000080 953.630000 960.290000 955.909900 256.917892 1115.800000 1101.550000 1109.319667 271.729111 7930.570000 7938.160000 7934.770433 487.681787
647 0.142172 0.228852 0.177557 0.000239 0.472165 0.467762 0.470685 0.000029 0.356667 0.384143 0.368090 0.000037 0.142084 0.232049 0.176982 0.000525 0.142261 0.225654 0.178132 0.000513 0.465569 0.461007 0.464119 0.000056 0.478761 0.474518 0.477250 0.000061 0.352349 0.380871 0.363621 0.000078 0.360986 0.387416 0.372558 0.000081 953.620000 958.980000 955.943833 255.525333 1114.510000 1100.140000 1109.630300 265.580356 7931.870000 7940.880000 7934.425867 479.077710
648 0.141651 0.228746 0.177520 0.000240 0.472196 0.468457 0.470697 0.000029 0.356505 0.384558 0.368085 0.000037 0.141717 0.229472 0.176674 0.000528 0.141584 0.228020 0.178366 0.000517 0.465717 0.461709 0.464130 0.000055 0.478676 0.475205 0.477264 0.000061 0.352317 0.380426 0.363520 0.000079 0.360694 0.388690 0.372650 0.000080 952.710000 958.970000 955.951033 252.337143 1114.500000 1100.960000 1109.714567 259.670030 7932.790000 7940.070000 7934.334400 478.012990
649 0.142016 0.227632 0.177082 0.000241 0.472598 0.468276 0.470752 0.000029 0.356894 0.384051 0.367968 0.000037 0.142434 0.227318 0.176047 0.000520 0.141599 0.227946 0.178116 0.000515 0.465422 0.461400 0.464211 0.000056 0.479773 0.475152 0.477294 0.000060 0.352376 0.379472 0.363354 0.000077 0.361412 0.388630 0.372582 0.000079 952.520000 959.790000 955.968867 256.877645 1114.910000 1100.330000 1109.690167 257.201504 7932.570000 7939.880000 7934.340967 477.768127
650 0.142050 0.228425 0.177022 0.000238 0.472497 0.468353 0.470821 0.000029 0.356841 0.384378 0.367991 0.000036 0.140963 0.225444 0.175775 0.000507 0.143136 0.231406 0.178268 0.000517 0.466056 0.461787 0.464332 0.000054 0.478939 0.474920 0.477310 0.000060 0.352274 0.379067 0.363337 0.000075 0.361408 0.389690 0.372645 0.000078 953.660000 959.800000 955.858867 257.560089 1114.390000 1099.730000 1109.556433 256.179686 7931.950000 7940.470000 7934.584700 480.980913
651 0.141374 0.227506 0.176826 0.000236 0.472859 0.467786 0.470868 0.000029 0.356839 0.383688 0.367953 0.000036 0.141254 0.228480 0.175574 0.000504 0.141495 0.226532 0.178078 0.000515 0.465993 0.460445 0.464338 0.000055 0.479724 0.475128 0.477398 0.000060 0.352335 0.379257 0.363271 0.000075 0.361344 0.388119 0.372636 0.000078 952.820000 959.040000 955.744267 259.606254 1114.270000 1100.560000 1109.389400 256.110035 7932.910000 7940.400000 7934.866333 484.886803
652 0.140564 0.227952 0.176721 0.000238 0.472392 0.468367 0.470889 0.000029 0.356252 0.384222 0.367930 0.000037 0.140892 0.228568 0.175234 0.000505 0.140236 0.227337 0.178208 0.000519 0.465903 0.461688 0.464408 0.000055 0.478881 0.475046 0.477371 0.000059 0.352150 0.380096 0.363197 0.000075 0.360355 0.388348 0.372664 0.000080 952.190000 957.720000 955.905667 264.693823 1115.430000 1103.520000 1109.301900 260.883903 7932.380000 7938.760000 7934.792433 487.346999
653 0.140901 0.228067 0.176618 0.000242 0.472961 0.468619 0.470849 0.000029 0.356740 0.384426 0.367868 0.000037 0.141081 0.224822 0.175081 0.000511 0.140721 0.231311 0.178154 0.000535 0.466243 0.461540 0.464371 0.000054 0.479679 0.475698 0.477327 0.000060 0.352436 0.378689 0.363120 0.000075 0.361044 0.390163 0.372617 0.000081 951.850000 961.230000 955.788900 268.002302 1113.250000 1100.130000 1109.384367 260.196997 7934.900000 7938.640000 7934.826733 480.410019
654 0.140968 0.228353 0.176225 0.000239 0.472043 0.468894 0.470929 0.000029 0.356167 0.384705 0.367782 0.000037 0.140312 0.223219 0.174721 0.000496 0.141624 0.233487 0.177729 0.000527 0.465345 0.462195 0.464503 0.000055 0.478741 0.475593 0.477354 0.000060 0.351584 0.378553 0.363079 0.000075 0.360750 0.390856 0.372485 0.000080 950.160000 957.330000 955.648700 264.702801 1116.150000 1100.990000 1109.348767 260.266877 7933.690000 7941.680000 7935.002533 474.710317
655 0.140851 0.227514 0.175964 0.000235 0.472630 0.469772 0.470868 0.000028 0.356507 0.384982 0.367652 0.000037 0.140323 0.224503 0.174560 0.000497 0.141378 0.230524 0.177368 0.000521 0.465482 0.463874 0.464411 0.000054 0.479777 0.475671 0.477326 0.000060 0.351677 0.380094 0.362963 0.000077 0.361337 0.389869 0.372340 0.000079 953.760000 961.730000 955.295867 263.330560 1113.730000 1099.660000 1109.417900 258.653156 7932.510000 7938.610000 7935.286233 464.535987
656 0.140327 0.227882 0.175925 0.000239 0.471976 0.469149 0.470852 0.000029 0.355899 0.384705 0.367628 0.000037 0.141777 0.227422 0.174646 0.000508 0.138878 0.228342 0.177205 0.000520 0.465621 0.462453 0.464374 0.000055 0.478330 0.475844 0.477329 0.000059 0.352276 0.380192 0.362969 0.000077 0.359522 0.389219 0.372286 0.000079 952.970000 958.220000 955.106900 258.777386 1115.820000 1101.570000 1109.302200 259.031018 7931.210000 7940.210000 7935.590900 462.387974
657 0.140007 0.228214 0.175681 0.000235 0.471710 0.467971 0.470895 0.000028 0.355614 0.384056 0.367570 0.000037 0.138129 0.225643 0.174428 0.000503 0.141884 0.230785 0.176934 0.000508 0.464810 0.460880 0.464370 0.000055 0.478610 0.475063 0.477420 0.000059 0.350471 0.378547 0.362890 0.000076 0.360756 0.389566 0.372250 0.000077 949.550000 958.410000 954.870900 256.883188 1115.700000 1101.560000 1109.168267 254.286483 7934.750000 7940.030000 7935.960833 459.223127
658 0.140656 0.226751 0.175828 0.000239 0.472398 0.469792 0.470887 0.000028 0.356289 0.384728 0.367616 0.000037 0.140572 0.228615 0.174604 0.000507 0.140739 0.224886 0.177053 0.000509 0.465423 0.464481 0.464396 0.000055 0.479374 0.475103 0.477378 0.000059 0.351725 0.381928 0.362969 0.000077 0.360852 0.387527 0.372264 0.000077 952.840000 960.810000 955.100667 261.025841 1118.560000 1100.700000 1109.107933 255.276200 7928.600000 7938.490000 7935.791400 462.453491
659 0.140128 0.226816 0.175776 0.000236 0.472355 0.469198 0.470840 0.000028 0.356075 0.384364 0.367568 0.000037 0.139854 0.225715 0.174417 0.000498 0.140401 0.227917 0.177136 0.000509 0.465884 0.461704 0.464258 0.000056 0.478826 0.476692 0.477421 0.000059 0.351774 0.379108 0.362814 0.000076 0.360377 0.389621 0.372321 0.000077 952.780000 961.570000 955.322600 258.598793 1117.170000 1097.340000 1109.076867 252.775697 7930.050000 7941.090000 7935.600533 456.026198
660 0.141173 0.226375 0.175752 0.000236 0.472021 0.467410 0.470838 0.000029 0.356224 0.383048 0.367558 0.000037 0.140242 0.228881 0.174502 0.000501 0.142104 0.223869 0.177003 0.000513 0.465143 0.459710 0.464313 0.000055 0.478900 0.475111 0.477362 0.000058 0.351428 0.378920 0.362880 0.000077 0.361021 0.387176 0.372236 0.000078 952.680000 958.540000 955.399267 261.766874 1113.930000 1102.860000 1108.949533 248.659245 7933.390000 7938.600000 7935.651200 456.287578
661 0.140780 0.225875 0.175676 0.000237 0.473673 0.470015 0.470764 0.000028 0.357160 0.384566 0.367483 0.000037 0.141263 0.225150 0.174508 0.000506 0.140297 0.226601 0.176844 0.000517 0.466914 0.463755 0.464199 0.000055 0.480431 0.476275 0.477329 0.000058 0.352936 0.380243 0.362807 0.000078 0.361384 0.388889 0.372159 0.000079 952.570000 960.760000 955.296333 266.299181 1116.340000 1101.430000 1109.169367 252.917658 7931.090000 7937.810000 7935.534300 464.985602
662 0.140728 0.227429 0.175550 0.000237 0.471569 0.469335 0.470772 0.000029 0.355775 0.384667 0.367444 0.000037 0.139617 0.222509 0.174461 0.000504 0.141839 0.232349 0.176639 0.000520 0.464491 0.462351 0.464118 0.000057 0.478648 0.476318 0.477426 0.000059 0.350785 0.378406 0.362738 0.000078 0.360765 0.390928 0.372151 0.000079 952.700000 960.220000 955.180800 270.140658 1116.450000 1102.300000 1109.175067 253.128455 7930.850000 7937.480000 7935.644133 470.750009
663 0.140932 0.227087 0.175490 0.000237 0.472313 0.468547 0.470804 0.000029 0.356330 0.384036 0.367444 0.000037 0.140448 0.222868 0.174434 0.000515 0.141417 0.231307 0.176546 0.000513 0.464761 0.462136 0.464131 0.000057 0.479866 0.474957 0.477477 0.000058 0.351251 0.378392 0.362737 0.000079 0.361409 0.389679 0.372151 0.000078 953.520000 961.030000 955.054933 271.403313 1115.140000 1101.020000 1109.214600 259.129208 7931.340000 7937.950000 7935.730467 481.324755
664 0.141297 0.226338 0.175499 0.000233 0.472152 0.468259 0.470816 0.000029 0.356353 0.383587 0.367455 0.000037 0.142010 0.227153 0.174164 0.000506 0.140585 0.225523 0.176834 0.000518 0.464986 0.460922 0.464154 0.000057 0.479317 0.475597 0.477478 0.000058 0.351944 0.379103 0.362658 0.000078 0.360761 0.388071 0.372252 0.000079 950.780000 960.140000 954.760967 267.976100 1113.900000 1099.830000 1109.255067 267.237827 7935.320000 7940.030000 7935.983967 490.220280
665 0.140596 0.226490 0.175846 0.000234 0.472140 0.468160 0.470773 0.000029 0.356100 0.383576 0.367548 0.000037 0.139574 0.226755 0.174489 0.000517 0.141618 0.226226 0.177203 0.000525 0.464763 0.461590 0.464013 0.000058 0.479517 0.474730 0.477532 0.000058 0.350947 0.379398 0.362680 0.000079 0.361252 0.387754 0.372417 0.000080 951.420000 961.310000 954.840333 267.608151 1115.390000 1099.730000 1109.293967 266.097062 7933.190000 7938.960000 7935.865700 482.410642
666 0.141084 0.227662 0.175950 0.000237 0.471823 0.468800 0.470791 0.000029 0.356064 0.384402 0.367597 0.000037 0.140424 0.224867 0.174756 0.000519 0.141743 0.230458 0.177145 0.000527 0.464956 0.462993 0.464004 0.000058 0.478690 0.474606 0.477578 0.000059 0.351370 0.379649 0.362767 0.000080 0.360759 0.389154 0.372427 0.000080 951.180000 959.830000 954.700833 269.787037 1116.020000 1101.730000 1109.188367 264.513402 7932.800000 7938.440000 7936.110800 480.287585
667 0.141144 0.227395 0.175879 0.000235 0.472320 0.467355 0.470811 0.000029 0.356409 0.383369 0.367585 0.000037 0.139660 0.225283 0.174731 0.000508 0.142628 0.229507 0.177027 0.000533 0.465665 0.460726 0.464013 0.000058 0.478976 0.473985 0.477610 0.000058 0.351563 0.378321 0.362764 0.000079 0.361254 0.388417 0.372406 0.000081 949.600000 961.400000 954.708600 264.688413 1115.150000 1099.140000 1109.351967 267.615577 7935.250000 7939.460000 7935.939433 473.930909
668 0.141002 0.228312 0.175999 0.000237 0.472219 0.468223 0.470747 0.000029 0.356293 0.384254 0.367585 0.000037 0.139909 0.223698 0.174995 0.000509 0.142095 0.232926 0.177002 0.000529 0.464896 0.461096 0.463952 0.000058 0.479541 0.475349 0.477542 0.000058 0.351151 0.378007 0.362817 0.000078 0.361435 0.390501 0.372353 0.000081 950.240000 958.160000 954.653200 267.656751 1117.490000 1101.020000 1109.384333 272.102034 7932.270000 7940.820000 7935.962467 482.793026
669 0.140988 0.227731 0.175955 0.000233 0.472291 0.468358 0.470770 0.000029 0.356335 0.384138 0.367585 0.000036 0.140786 0.223486 0.175013 0.000505 0.141190 0.231975 0.176897 0.000525 0.465691 0.460612 0.463983 0.000058 0.478892 0.476103 0.477556 0.000058 0.351974 0.377618 0.362844 0.000077 0.360696 0.390658 0.372326 0.000080 952.990000 961.120000 954.580333 270.949166 1117.800000 1101.570000 1109.361033 281.628422 7929.210000 7937.310000 7936.058633 488.363413
670 0.140765 0.227083 0.176034 0.000232 0.471922 0.469107 0.470760 0.000029 0.356017 0.384398 0.367606 0.000037 0.139039 0.223324 0.175278 0.000501 0.142490 0.230842 0.176790 0.000525 0.465566 0.462290 0.464008 0.000058 0.478278 0.475923 0.477512 0.000058 0.351282 0.378652 0.362952 0.000077 0.360752 0.390145 0.372259 0.000080 948.990000 959.300000 954.559833 271.225540 1116.450000 1101.070000 1109.416767 281.067763 7934.560000 7939.630000 7936.023400 485.434820
671 0.140581 0.227030 0.176143 0.000235 0.471817 0.468022 0.470703 0.000029 0.355884 0.383675 0.367607 0.000036 0.140460 0.220409 0.175495 0.000505 0.140702 0.233651 0.176790 0.000524 0.465158 0.462067 0.463957 0.000058 0.478476 0.473976 0.477450 0.000058 0.351514 0.377487 0.362995 0.000076 0.360255 0.389863 0.372219 0.000080 952.130000 959.230000 954.408500 271.346482 1113.690000 1100.350000 1109.392000 283.511884 7934.180000 7940.420000 7936.199500 489.515088
672 0.140655 0.227911 0.176463 0.000238 0.472809 0.468607 0.470737 0.000029 0.356555 0.384363 0.367741 0.000037 0.139921 0.227376 0.175735 0.000513 0.141390 0.228446 0.177191 0.000524 0.467086 0.461229 0.464031 0.000058 0.478531 0.475984 0.477443 0.000059 0.352579 0.379381 0.363127 0.000077 0.360532 0.389346 0.372355 0.000080 951.770000 957.060000 954.392700 278.049859 1115.500000 1102.070000 1109.360967 284.427479 7932.730000 7940.870000 7936.246333 494.902348
673 0.140335 0.227065 0.176321 0.000239 0.473503 0.467700 0.470672 0.000030 0.356895 0.383478 0.367649 0.000037 0.139978 0.226920 0.175677 0.000517 0.140693 0.227211 0.176964 0.000521 0.466714 0.460739 0.464073 0.000059 0.480293 0.474660 0.477272 0.000059 0.352356 0.378902 0.363134 0.000077 0.361433 0.388053 0.372164 0.000080 951.170000 958.130000 954.018867 282.052157 1116.880000 1099.950000 1109.334500 286.415616 7931.950000 7941.920000 7936.646633 506.139581
674 0.140359 0.229898 0.176251 0.000243 0.472711 0.468232 0.470745 0.000029 0.356388 0.384815 0.367672 0.000038 0.138559 0.229521 0.175612 0.000523 0.142160 0.230276 0.176890 0.000517 0.465849 0.461005 0.464151 0.000058 0.479572 0.475458 0.477339 0.000059 0.351298 0.379985 0.363163 0.000078 0.361478 0.389644 0.372182 0.000080 951.470000 958.170000 953.947767 283.837722 1115.460000 1100.550000 1109.507900 287.517602 7933.070000 7941.280000 7936.544333 512.979752
675 0.140571 0.228722 0.176003 0.000241 0.472991 0.468033 0.470716 0.000029 0.356644 0.384274 0.367566 0.000037 0.140519 0.228225 0.175345 0.000523 0.140623 0.229219 0.176660 0.000523 0.466417 0.461808 0.464090 0.000057 0.479566 0.474258 0.477341 0.000058 0.352352 0.380054 0.363029 0.000079 0.360936 0.388494 0.372103 0.000080 952.000000 959.480000 953.950833 285.368480 1114.950000 1100.430000 1109.506933 278.876511 7933.050000 7940.090000 7936.542233 515.396376
676 0.140569 0.227757 0.175828 0.000242 0.472012 0.469300 0.470693 0.000029 0.356007 0.384760 0.367491 0.000037 0.140492 0.223942 0.175066 0.000520 0.140647 0.231572 0.176590 0.000531 0.465140 0.463160 0.464126 0.000056 0.478885 0.475440 0.477260 0.000059 0.351513 0.379434 0.362955 0.000078 0.360501 0.390086 0.372026 0.000081 951.150000 960.090000 954.148633 276.929758 1113.240000 1098.430000 1109.235267 280.463119 7935.610000 7941.480000 7936.616100 512.123072
677 0.140081 0.227988 0.175665 0.000241 0.472528 0.468393 0.470730 0.000028 0.356172 0.384251 0.367457 0.000037 0.140248 0.227546 0.174818 0.000520 0.139914 0.228430 0.176511 0.000536 0.466100 0.461923 0.464132 0.000056 0.478956 0.474863 0.477328 0.000059 0.352052 0.379891 0.362872 0.000078 0.360291 0.388611 0.372042 0.000082 953.420000 960.850000 954.450800 265.176475 1113.590000 1100.910000 1109.132933 275.908239 7932.990000 7938.240000 7936.416267 500.030054
678 0.140329 0.228512 0.175531 0.000243 0.472295 0.467930 0.470718 0.000028 0.356107 0.384134 0.367403 0.000037 0.142425 0.226225 0.174814 0.000509 0.138234 0.230799 0.176248 0.000545 0.465858 0.460213 0.464103 0.000055 0.478731 0.475647 0.477334 0.000058 0.352657 0.378317 0.362852 0.000077 0.359557 0.389950 0.371954 0.000082 953.360000 957.490000 954.693533 256.633662 1115.490000 1100.390000 1108.920167 279.167552 7931.150000 7942.120000 7936.386300 496.850243
679 0.140255 0.226570 0.175282 0.000238 0.472177 0.468965 0.470793 0.000028 0.356004 0.384127 0.367365 0.000037 0.141665 0.227368 0.175001 0.000504 0.138845 0.225772 0.175564 0.000534 0.466254 0.461642 0.464133 0.000056 0.478100 0.476288 0.477453 0.000057 0.352648 0.379646 0.362937 0.000076 0.359361 0.388607 0.371792 0.000081 953.030000 959.120000 955.095667 253.739295 1113.990000 1100.670000 1108.781200 279.383663 7932.980000 7940.210000 7936.123133 491.217664
680 0.140141 0.227807 0.175535 0.000239 0.471608 0.468850 0.470677 0.000028 0.355595 0.384485 0.367377 0.000037 0.141830 0.224500 0.175358 0.000501 0.138452 0.231114 0.175712 0.000543 0.465084 0.462817 0.464105 0.000056 0.478132 0.474884 0.477248 0.000057 0.351945 0.379406 0.363044 0.000076 0.359244 0.389565 0.371711 0.000082 952.300000 959.310000 955.459133 253.737971 1115.980000 1100.850000 1108.652100 275.556622 7931.720000 7939.840000 7935.888767 482.683511
681 0.139490 0.227542 0.175538 0.000240 0.473223 0.469431 0.470776 0.000029 0.356416 0.384770 0.367443 0.000037 0.139009 0.226954 0.175618 0.000508 0.139970 0.228130 0.175459 0.000542 0.466531 0.462957 0.464232 0.000056 0.479915 0.475904 0.477320 0.000058 0.351898 0.380356 0.363217 0.000077 0.360934 0.389184 0.371668 0.000082 951.430000 958.230000 955.643433 254.419618 1114.650000 1097.830000 1108.417733 280.131345 7933.920000 7943.940000 7935.938833 479.707947
682 0.139678 0.228146 0.175373 0.000245 0.471800 0.468534 0.470772 0.000028 0.355557 0.384399 0.367383 0.000037 0.139693 0.228637 0.175719 0.000514 0.139664 0.227656 0.175027 0.000546 0.466298 0.461332 0.464217 0.000056 0.477301 0.475736 0.477328 0.000057 0.351986 0.379889 0.363243 0.000077 0.359128 0.388908 0.371522 0.000082 954.580000 961.630000 955.832167 253.272498 1114.970000 1098.970000 1108.383200 277.623549 7930.450000 7939.400000 7935.784633 467.985572
683 0.139211 0.229875 0.175102 0.000244 0.473225 0.467289 0.470787 0.000029 0.356320 0.384194 0.367298 0.000037 0.140604 0.229239 0.175668 0.000509 0.137818 0.230511 0.174536 0.000540 0.466405 0.460021 0.464311 0.000055 0.480045 0.474557 0.477264 0.000060 0.352375 0.379247 0.363286 0.000076 0.360266 0.389141 0.371309 0.000082 955.930000 960.900000 955.915067 251.784234 1114.110000 1100.630000 1108.398033 272.288926 7929.960000 7938.470000 7935.686900 457.231441
684 0.139194 0.227273 0.174894 0.000242 0.472564 0.469622 0.470723 0.000029 0.355884 0.384800 0.367183 0.000037 0.140931 0.225379 0.175664 0.000508 0.137457 0.229166 0.174125 0.000530 0.465672 0.463035 0.464298 0.000055 0.479456 0.476209 0.477148 0.000060 0.352013 0.379856 0.363276 0.000077 0.359756 0.389744 0.371090 0.000081 954.170000 958.920000 956.178967 258.171807 1112.660000 1098.400000 1108.407467 269.344354 7933.170000 7942.680000 7935.413567 454.219808
685 0.139894 0.227538 0.174949 0.000245 0.472360 0.468034 0.470701 0.000029 0.355997 0.383860 0.367187 0.000037 0.142340 0.224820 0.175757 0.000505 0.137448 0.230256 0.174140 0.000539 0.465295 0.461070 0.464239 0.000055 0.479425 0.474998 0.477162 0.000060 0.352261 0.378383 0.363270 0.000077 0.359733 0.389338 0.371105 0.000081 954.460000 961.700000 956.343533 263.538764 1112.190000 1096.090000 1108.373133 270.268928 7933.350000 7942.210000 7935.283333 451.983350
686 0.139511 0.225375 0.174912 0.000242 0.472961 0.468589 0.470739 0.000028 0.356254 0.383464 0.367200 0.000037 0.141110 0.223754 0.175775 0.000512 0.137912 0.226995 0.174048 0.000539 0.466114 0.462454 0.464285 0.000055 0.479808 0.474725 0.477193 0.000059 0.352363 0.378909 0.363307 0.000078 0.360144 0.388020 0.371093 0.000081 956.280000 962.090000 956.649133 268.073121 1111.930000 1098.730000 1108.214667 275.536821 7931.790000 7939.180000 7935.136200 454.759880
687 0.139151 0.226623 0.174803 0.000240 0.472698 0.467509 0.470767 0.000029 0.355957 0.383199 0.367180 0.000037 0.140580 0.225132 0.175827 0.000521 0.137722 0.228113 0.173779 0.000530 0.465974 0.461248 0.464210 0.000056 0.479423 0.473769 0.477324 0.000059 0.352086 0.378608 0.363276 0.000078 0.359827 0.387789 0.371084 0.000080 954.490000 960.130000 956.766433 270.355328 1111.280000 1100.340000 1107.901767 274.126643 7934.230000 7939.530000 7935.331800 448.402864
688 0.139226 0.227527 0.174932 0.000246 0.472253 0.467846 0.470697 0.000029 0.355693 0.383734 0.367179 0.000037 0.140609 0.227559 0.176131 0.000541 0.137842 0.227495 0.173733 0.000533 0.466340 0.461683 0.464127 0.000056 0.478166 0.474008 0.477267 0.000059 0.352334 0.379740 0.363329 0.000081 0.359053 0.387729 0.371030 0.000080 954.920000 961.270000 956.799867 267.975301 1110.040000 1097.540000 1107.762867 273.198170 7935.040000 7941.190000 7935.437267 450.056070
689 0.139066 0.226153 0.174799 0.000244 0.472885 0.467926 0.470716 0.000029 0.356048 0.383306 0.367145 0.000037 0.140728 0.230592 0.175952 0.000535 0.137404 0.221714 0.173646 0.000532 0.466432 0.461318 0.464160 0.000057 0.479338 0.474535 0.477273 0.000061 0.352436 0.380564 0.363287 0.000079 0.359661 0.386047 0.371003 0.000080 956.570000 959.950000 956.797500 264.763954 1110.420000 1097.790000 1107.683767 275.563590 7933.010000 7942.260000 7935.518733 453.026238
690 0.138787 0.226486 0.174566 0.000246 0.472081 0.467718 0.470792 0.000029 0.355428 0.383287 0.367113 0.000038 0.140627 0.225634 0.175556 0.000537 0.136946 0.227339 0.173576 0.000541 0.464872 0.462770 0.464260 0.000057 0.479289 0.472666 0.477323 0.000060 0.351386 0.379772 0.363214 0.000081 0.359469 0.386801 0.371012 0.000082 955.350000 961.150000 956.868067 265.136632 1110.650000 1098.600000 1107.647233 279.408088 7934.000000 7940.250000 7935.484700 455.436648
691 0.139112 0.226062 0.174369 0.000239 0.472665 0.468716 0.470709 0.000029 0.355922 0.383787 0.366990 0.000037 0.140917 0.226908 0.175400 0.000516 0.137306 0.225217 0.173338 0.000530 0.465707 0.462606 0.464188 0.000055 0.479624 0.474826 0.477230 0.000060 0.352031 0.380112 0.363112 0.000078 0.359812 0.387463 0.370867 0.000080 952.970000 961.750000 957.016967 267.180134 1109.350000 1099.110000 1107.561667 280.619989 7937.680000 7939.140000 7935.421367 462.353307
692 0.138559 0.224654 0.174198 0.000237 0.472925 0.466879 0.470694 0.000029 0.355897 0.382100 0.366920 0.000037 0.140484 0.226417 0.175119 0.000506 0.136634 0.222891 0.173278 0.000530 0.466267 0.460279 0.464237 0.000056 0.479582 0.473478 0.477151 0.000060 0.352243 0.378427 0.363045 0.000077 0.359550 0.385773 0.370796 0.000079 955.490000 960.760000 957.179200 270.054693 1111.200000 1099.760000 1107.311667 284.934359 7933.310000 7939.480000 7935.509133 474.652837
693 0.138645 0.225200 0.173998 0.000239 0.472261 0.468757 0.470704 0.000029 0.355496 0.383512 0.366857 0.000037 0.139761 0.223142 0.175172 0.000506 0.137530 0.227257 0.172824 0.000530 0.465293 0.462347 0.464237 0.000055 0.479229 0.475166 0.477170 0.000060 0.351356 0.378625 0.363064 0.000076 0.359635 0.388398 0.370649 0.000080 955.340000 964.190000 957.454533 272.950552 1110.930000 1100.110000 1107.137633 286.421324 7933.730000 7935.700000 7935.407833 480.410264
694 0.138369 0.226407 0.173950 0.000240 0.472316 0.468483 0.470590 0.000029 0.355435 0.383756 0.366766 0.000037 0.139870 0.227295 0.175267 0.000507 0.136868 0.225519 0.172633 0.000526 0.465818 0.461768 0.464186 0.000055 0.478814 0.475198 0.476995 0.000062 0.351736 0.379702 0.363064 0.000075 0.359133 0.387810 0.370468 0.000080 953.670000 962.470000 957.500000 274.605632 1111.940000 1100.630000 1106.856833 285.510234 7934.390000 7936.900000 7935.643167 477.758266
695 0.138562 0.226493 0.173822 0.000240 0.471031 0.469471 0.470531 0.000029 0.354667 0.384428 0.366683 0.000038 0.139703 0.221604 0.175188 0.000500 0.137421 0.231381 0.172456 0.000526 0.464578 0.463898 0.464222 0.000054 0.477484 0.475044 0.476841 0.000061 0.350872 0.379095 0.363060 0.000076 0.358462 0.389762 0.370306 0.000081 954.040000 960.050000 957.497600 276.202624 1112.330000 1099.740000 1106.562267 285.780673 7933.630000 7940.210000 7935.940133 479.829978
696 0.138615 0.226461 0.173802 0.000240 0.472823 0.468683 0.470578 0.000029 0.355850 0.383906 0.366706 0.000037 0.140918 0.226359 0.175488 0.000519 0.136312 0.226563 0.172116 0.000517 0.465873 0.463611 0.464187 0.000055 0.479773 0.473756 0.476969 0.000061 0.352138 0.380572 0.363142 0.000078 0.359562 0.387239 0.370270 0.000079 952.860000 960.500000 957.358733 279.818477 1109.040000 1100.260000 1106.089033 285.103731 7938.100000 7939.240000 7936.552233 481.239740
697 0.138548 0.225432 0.173785 0.000241 0.472534 0.468322 0.470530 0.000029 0.355639 0.383310 0.366669 0.000037 0.141580 0.231371 0.175343 0.000511 0.135515 0.219492 0.172227 0.000520 0.465486 0.461684 0.464108 0.000055 0.479582 0.474961 0.476951 0.000062 0.352119 0.381074 0.363040 0.000076 0.359159 0.385547 0.370298 0.000079 953.200000 963.320000 957.327867 276.491980 1109.450000 1098.210000 1105.623900 285.481988 7937.350000 7938.470000 7937.048233 484.430342
698 0.138617 0.224773 0.173890 0.000239 0.472871 0.467887 0.470539 0.000029 0.355882 0.382797 0.366712 0.000037 0.139988 0.227064 0.175553 0.000513 0.137246 0.222482 0.172227 0.000512 0.465574 0.461166 0.464157 0.000055 0.480169 0.474607 0.476921 0.000061 0.351618 0.379230 0.363145 0.000076 0.360146 0.386363 0.370278 0.000078 951.290000 960.150000 957.208300 278.526293 1111.840000 1098.700000 1105.532933 286.705825 7936.870000 7941.150000 7937.258767 489.444581
699 0.138309 0.225830 0.173807 0.000241 0.472880 0.467569 0.470594 0.000029 0.355780 0.382960 0.366718 0.000036 0.140384 0.223752 0.175478 0.000505 0.136234 0.227907 0.172136 0.000522 0.466688 0.461686 0.464147 0.000054 0.479072 0.473451 0.477040 0.000062 0.352482 0.378409 0.363113 0.000075 0.359079 0.387510 0.370323 0.000079 952.280000 962.540000 957.006267 275.218443 1110.790000 1097.820000 1105.332333 292.373849 7936.930000 7939.640000 7937.661400 501.601304
700 0.138493 0.225107 0.173845 0.000239 0.473483 0.468059 0.470589 0.000029 0.356236 0.383026 0.366728 0.000037 0.139436 0.227692 0.175452 0.000508 0.137549 0.222521 0.172237 0.000521 0.467414 0.461624 0.464151 0.000055 0.479552 0.474494 0.477027 0.000061 0.352622 0.379748 0.363107 0.000076 0.359851 0.386303 0.370350 0.000079 953.480000 961.460000 957.113167 276.626993 1108.790000 1096.150000 1105.259033 285.542297 7937.730000 7942.390000 7937.627800 510.811062
701 0.138181 0.226156 0.173740 0.000240 0.472228 0.466898 0.470636 0.000029 0.355311 0.382639 0.366722 0.000037 0.138892 0.229911 0.175332 0.000509 0.137470 0.222402 0.172148 0.000524 0.465443 0.460627 0.464232 0.000055 0.479012 0.473170 0.477039 0.000061 0.351150 0.379876 0.363117 0.000076 0.359472 0.385401 0.370327 0.000080 954.970000 960.030000 957.068867 277.066661 1110.920000 1100.130000 1105.348600 275.696953 7934.110000 7939.840000 7937.582533 503.210526
702 0.137823 0.226507 0.173657 0.000243 0.472672 0.468558 0.470629 0.000029 0.355475 0.383840 0.366689 0.000037 0.138855 0.229421 0.175258 0.000514 0.136791 0.223594 0.172057 0.000538 0.466250 0.462161 0.464169 0.000055 0.479094 0.474956 0.477089 0.000061 0.351662 0.380702 0.363050 0.000077 0.359288 0.386979 0.370328 0.000081 953.910000 962.450000 957.058900 272.989597 1109.080000 1096.980000 1105.092233 276.475946 7937.010000 7940.570000 7937.848867 503.194106
703 0.138122 0.224937 0.173447 0.000239 0.472781 0.468121 0.470670 0.000029 0.355651 0.383007 0.366642 0.000036 0.138553 0.224995 0.175155 0.000514 0.137691 0.224880 0.171738 0.000527 0.466113 0.460896 0.464205 0.000055 0.479449 0.475347 0.477136 0.000060 0.351467 0.378330 0.363037 0.000076 0.359834 0.387684 0.370246 0.000080 952.540000 960.210000 957.063133 266.829485 1108.350000 1097.740000 1104.947133 272.254272 7939.110000 7942.050000 7937.989733 496.759054
704 0.138193 0.226394 0.173566 0.000240 0.472156 0.467673 0.470714 0.000029 0.355269 0.383225 0.366712 0.000036 0.139610 0.225638 0.175274 0.000511 0.136776 0.227150 0.171858 0.000523 0.465511 0.461508 0.464257 0.000055 0.478802 0.473838 0.477171 0.000060 0.351446 0.378953 0.363113 0.000077 0.359093 0.387497 0.370312 0.000079 953.990000 960.420000 957.108633 267.032570 1107.880000 1097.520000 1104.736700 266.250425 7938.130000 7942.060000 7938.154667 486.417282
705 0.138114 0.225207 0.173667 0.000239 0.472678 0.468829 0.470740 0.000029 0.355580 0.383561 0.366764 0.000037 0.139406 0.225574 0.175548 0.000520 0.136822 0.224841 0.171785 0.000522 0.466757 0.461990 0.464241 0.000055 0.478598 0.475667 0.477238 0.000060 0.352184 0.379244 0.363199 0.000077 0.358977 0.387878 0.370330 0.000080 953.120000 960.060000 956.901367 261.765239 1108.070000 1095.730000 1104.494967 260.875199 7938.810000 7944.210000 7938.603667 473.630627
706 0.137683 0.226278 0.173777 0.000244 0.472397 0.468222 0.470768 0.000029 0.355247 0.383541 0.366821 0.000038 0.140366 0.226152 0.175594 0.000518 0.135000 0.226403 0.171960 0.000530 0.466382 0.462346 0.464279 0.000056 0.478412 0.474097 0.477255 0.000060 0.352276 0.379678 0.363240 0.000078 0.358218 0.387404 0.370402 0.000081 953.530000 962.600000 956.683267 257.351889 1107.100000 1096.860000 1104.142167 260.837041 7939.370000 7940.540000 7939.174567 464.462927
707 0.137703 0.226092 0.173741 0.000246 0.472304 0.468337 0.470719 0.000029 0.355194 0.383551 0.366776 0.000037 0.138835 0.230385 0.175686 0.000536 0.136571 0.221799 0.171795 0.000530 0.464994 0.460713 0.464257 0.000055 0.479615 0.475961 0.477181 0.000059 0.350838 0.380098 0.363257 0.000079 0.359549 0.387004 0.370296 0.000080 953.160000 961.310000 956.508300 255.059784 1105.340000 1096.980000 1103.816667 258.874505 7941.500000 7941.710000 7939.675033 455.484813
708 0.137759 0.225706 0.173699 0.000252 0.472092 0.469125 0.470782 0.000028 0.355076 0.383928 0.366803 0.000038 0.140668 0.226473 0.175481 0.000542 0.134851 0.224939 0.171917 0.000538 0.466710 0.462509 0.464272 0.000055 0.477473 0.475741 0.477292 0.000059 0.352595 0.379897 0.363196 0.000080 0.357556 0.387960 0.370411 0.000081 953.230000 963.250000 956.273733 254.266192 1106.720000 1093.100000 1103.402533 254.326582 7940.050000 7943.650000 7940.323733 450.236593
709 0.137704 0.225572 0.173346 0.000249 0.473217 0.469702 0.470807 0.000028 0.355787 0.384256 0.366696 0.000038 0.139527 0.228119 0.174898 0.000534 0.135881 0.223025 0.171794 0.000543 0.467154 0.463061 0.464337 0.000056 0.479280 0.476342 0.477277 0.000058 0.352484 0.380831 0.363034 0.000080 0.359090 0.387681 0.370358 0.000081 952.760000 959.910000 955.959200 252.336989 1108.130000 1094.050000 1103.234167 254.499036 7939.110000 7946.040000 7940.806633 449.713473
710 0.137397 0.226823 0.173107 0.000247 0.472457 0.467833 0.470788 0.000029 0.355186 0.383480 0.366600 0.000038 0.140067 0.225935 0.174687 0.000536 0.134726 0.227711 0.171527 0.000547 0.465720 0.461241 0.464350 0.000056 0.479193 0.474425 0.477227 0.000058 0.351742 0.378884 0.362968 0.000080 0.358629 0.388075 0.370232 0.000082 953.150000 959.750000 955.771967 255.170611 1107.980000 1092.520000 1102.913067 255.707202 7938.870000 7947.730000 7941.314967 455.494026
711 0.137797 0.225352 0.173082 0.000246 0.472812 0.469296 0.470803 0.000029 0.355557 0.383916 0.366601 0.000037 0.139770 0.225898 0.174634 0.000529 0.135825 0.224806 0.171529 0.000551 0.466518 0.463189 0.464366 0.000056 0.479106 0.475403 0.477240 0.000058 0.352156 0.380137 0.362960 0.000079 0.358957 0.387694 0.370241 0.000082 952.660000 961.100000 955.728967 255.304477 1107.620000 1094.400000 1102.698400 256.568667 7939.720000 7944.500000 7941.572633 453.503178
712 0.137568 0.224970 0.173015 0.000242 0.473012 0.469096 0.470772 0.000029 0.355606 0.383652 0.366557 0.000037 0.140658 0.226397 0.174853 0.000524 0.134477 0.223544 0.171176 0.000545 0.466145 0.462833 0.464334 0.000057 0.479879 0.475359 0.477210 0.000059 0.352225 0.380080 0.363016 0.000079 0.358988 0.387224 0.370098 0.000081 952.080000 962.530000 955.721333 256.035219 1108.710000 1095.470000 1102.649600 258.048471 7939.210000 7942.000000 7941.629067 452.649878
713 0.137598 0.225199 0.172924 0.000244 0.473925 0.468029 0.470820 0.000029 0.356211 0.383038 0.366556 0.000037 0.141032 0.225030 0.174904 0.000527 0.134164 0.225367 0.170945 0.000540 0.467134 0.461723 0.464341 0.000057 0.480717 0.474335 0.477298 0.000058 0.352998 0.378880 0.363038 0.000079 0.359423 0.387196 0.370074 0.000080 951.510000 959.580000 955.852367 255.667444 1108.260000 1093.610000 1102.441500 257.531772 7940.230000 7946.810000 7941.706133 454.283236
714 0.137685 0.226355 0.172855 0.000244 0.472889 0.468730 0.470850 0.000029 0.355567 0.383899 0.366551 0.000037 0.141118 0.227445 0.174843 0.000524 0.134252 0.225264 0.170866 0.000548 0.465773 0.462297 0.464357 0.000057 0.480004 0.475164 0.477343 0.000059 0.352144 0.380099 0.363027 0.000079 0.358991 0.387699 0.370076 0.000081 952.800000 962.310000 956.120333 256.559775 1106.450000 1090.980000 1102.188600 256.476158 7940.750000 7946.710000 7941.691067 453.029769
715 0.138002 0.223428 0.172856 0.000244 0.472851 0.468443 0.470822 0.000029 0.355653 0.382688 0.366534 0.000037 0.139733 0.221437 0.174980 0.000518 0.136270 0.225420 0.170731 0.000555 0.466031 0.462363 0.464278 0.000058 0.479670 0.474524 0.477366 0.000058 0.351827 0.378039 0.363024 0.000078 0.359480 0.387338 0.370044 0.000082 952.420000 960.230000 956.422233 255.376131 1110.090000 1090.710000 1102.033967 254.623118 7937.490000 7949.060000 7941.543800 452.823334
716 0.138086 0.225976 0.172909 0.000244 0.472884 0.467296 0.470851 0.000029 0.355704 0.382834 0.366571 0.000037 0.141096 0.224890 0.175391 0.000533 0.135076 0.227061 0.170428 0.000548 0.466552 0.462478 0.464330 0.000057 0.479216 0.472115 0.477372 0.000058 0.352642 0.379322 0.363201 0.000079 0.358767 0.386346 0.369942 0.000080 954.200000 961.920000 956.492200 255.150881 1110.260000 1095.110000 1101.995100 250.945045 7935.540000 7942.970000 7941.512700 452.221342
717 0.138299 0.224717 0.172649 0.000243 0.472377 0.468550 0.470874 0.000029 0.355450 0.383208 0.366496 0.000036 0.141581 0.227692 0.175182 0.000537 0.135018 0.221743 0.170116 0.000541 0.465170 0.462281 0.464336 0.000057 0.479585 0.474819 0.477413 0.000057 0.351914 0.380174 0.363132 0.000080 0.358986 0.386243 0.369859 0.000079 952.840000 962.330000 956.350533 253.078728 1109.440000 1091.540000 1102.128867 252.371930 7937.720000 7946.130000 7941.520600 454.929548
718 0.137917 0.224780 0.172575 0.000240 0.472676 0.468837 0.470977 0.000028 0.355511 0.383417 0.366536 0.000036 0.140954 0.228194 0.174905 0.000534 0.134881 0.221365 0.170246 0.000530 0.465538 0.462029 0.464413 0.000056 0.479814 0.475646 0.477540 0.000057 0.351934 0.380187 0.363085 0.000079 0.359088 0.386647 0.369987 0.000078 954.130000 965.550000 956.423267 250.585704 1109.760000 1090.810000 1102.112133 254.991651 7936.110000 7943.640000 7941.464600 454.371883
719 0.137958 0.223149 0.172587 0.000235 0.473383 0.469396 0.470962 0.000028 0.355984 0.383209 0.366531 0.000035 0.138746 0.228239 0.174676 0.000535 0.137169 0.218060 0.170497 0.000519 0.466324 0.463176 0.464386 0.000056 0.480441 0.475616 0.477538 0.000057 0.351672 0.380948 0.362987 0.000079 0.360296 0.385471 0.370074 0.000077 954.080000 959.490000 956.311800 246.550983 1108.080000 1093.100000 1102.241933 258.434468 7937.840000 7947.410000 7941.446267 459.782632
720 0.138216 0.224811 0.172778 0.000235 0.472845 0.467530 0.470996 0.000028 0.355725 0.382578 0.366620 0.000036 0.141460 0.232042 0.174667 0.000531 0.134972 0.217579 0.170890 0.000518 0.465430 0.461825 0.464422 0.000056 0.480260 0.473235 0.477571 0.000058 0.352041 0.381401 0.363007 0.000078 0.359409 0.383755 0.370233 0.000076 953.530000 960.840000 956.397100 243.904737 1108.200000 1093.930000 1102.504000 267.063750 7938.270000 7945.230000 7941.098900 467.136956
721 0.138881 0.225577 0.173096 0.000236 0.472296 0.469257 0.471054 0.000028 0.355601 0.383969 0.366769 0.000037 0.142021 0.229355 0.174959 0.000526 0.135740 0.221799 0.171233 0.000526 0.465258 0.462238 0.464422 0.000057 0.479335 0.476277 0.477687 0.000057 0.352125 0.380729 0.363110 0.000079 0.359077 0.387209 0.370428 0.000078 954.040000 962.860000 956.529933 243.402507 1105.870000 1091.330000 1102.513133 272.198075 7940.090000 7945.810000 7940.956933 470.286872
722 0.138097 0.225400 0.173156 0.000236 0.473276 0.466691 0.471007 0.000029 0.355963 0.382239 0.366759 0.000036 0.138786 0.225469 0.175116 0.000527 0.137409 0.225331 0.171196 0.000533 0.466340 0.460129 0.464314 0.000057 0.480211 0.473253 0.477700 0.000057 0.351696 0.377998 0.363095 0.000079 0.360230 0.386480 0.370424 0.000078 954.310000 958.880000 956.735500 242.993993 1107.670000 1094.580000 1102.468133 274.290861 7938.020000 7946.540000 7940.796367 473.450567
723 0.138025 0.224993 0.173156 0.000238 0.473932 0.469462 0.471073 0.000028 0.356365 0.383898 0.366802 0.000036 0.141436 0.229523 0.174999 0.000518 0.134614 0.220462 0.171312 0.000534 0.466368 0.463529 0.464391 0.000056 0.481497 0.475395 0.477755 0.000056 0.352642 0.381627 0.363104 0.000077 0.360088 0.386169 0.370500 0.000078 953.910000 962.260000 956.866333 241.481037 1106.510000 1094.490000 1102.422300 275.311524 7939.580000 7943.250000 7940.711367 477.656129
724 0.137973 0.225391 0.173179 0.000243 0.473625 0.468097 0.471054 0.000028 0.356147 0.383150 0.366797 0.000036 0.140594 0.228496 0.175225 0.000527 0.135351 0.222287 0.171132 0.000527 0.466496 0.460895 0.464319 0.000057 0.480755 0.475298 0.477788 0.000056 0.352430 0.379556 0.363136 0.000079 0.359863 0.386744 0.370459 0.000078 952.340000 961.220000 956.818967 242.349249 1106.110000 1094.540000 1102.306533 273.170064 7941.550000 7944.240000 7940.874500 480.065107
725 0.138271 0.225079 0.173123 0.000238 0.472301 0.469498 0.471164 0.000028 0.355391 0.383952 0.366850 0.000036 0.140605 0.226687 0.175229 0.000526 0.135938 0.223471 0.171018 0.000523 0.465488 0.462500 0.464372 0.000056 0.479114 0.476497 0.477956 0.000057 0.351779 0.379965 0.363172 0.000078 0.359002 0.387938 0.370528 0.000077 954.380000 959.980000 956.951600 242.195864 1106.500000 1092.240000 1102.014733 269.662750 7939.120000 7947.780000 7941.033667 475.434522
726 0.138295 0.225712 0.173229 0.000240 0.473117 0.469373 0.471108 0.000028 0.355929 0.384092 0.366850 0.000037 0.142323 0.228446 0.175241 0.000523 0.134266 0.222978 0.171217 0.000528 0.465722 0.461882 0.464269 0.000058 0.480512 0.476865 0.477947 0.000056 0.352533 0.380179 0.363109 0.000078 0.359326 0.388004 0.370591 0.000078 955.570000 964.880000 957.025000 243.843763 1106.920000 1093.740000 1101.750867 268.709146 7937.510000 7941.380000 7941.224133 476.888357
727 0.138147 0.224814 0.173239 0.000239 0.474084 0.468635 0.471169 0.000028 0.356506 0.383298 0.366893 0.000036 0.140766 0.225591 0.175249 0.000531 0.135528 0.224037 0.171229 0.000523 0.466756 0.462119 0.464317 0.000057 0.481411 0.475150 0.478020 0.000055 0.352660 0.379335 0.363143 0.000079 0.360352 0.387260 0.370643 0.000077 953.520000 964.910000 957.079033 245.464591 1107.280000 1092.020000 1101.398367 266.982413 7939.200000 7943.070000 7941.522600 473.874258
728 0.137971 0.226511 0.173157 0.000244 0.472695 0.468015 0.471172 0.000028 0.355541 0.383489 0.366867 0.000037 0.140028 0.229291 0.174915 0.000538 0.135914 0.223730 0.171399 0.000521 0.465458 0.460745 0.464246 0.000057 0.479931 0.475286 0.478099 0.000056 0.351557 0.379736 0.362980 0.000080 0.359525 0.387242 0.370754 0.000077 954.950000 960.460000 957.225767 249.725143 1105.600000 1094.630000 1101.082833 266.099291 7939.450000 7944.910000 7941.691400 479.097242
729 0.138080 0.225177 0.173057 0.000242 0.472899 0.468369 0.471183 0.000029 0.355712 0.383252 0.366839 0.000037 0.139536 0.228358 0.174653 0.000534 0.136624 0.221996 0.171461 0.000519 0.465595 0.460817 0.464211 0.000058 0.480203 0.475921 0.478154 0.000056 0.351474 0.379456 0.362866 0.000079 0.359950 0.387047 0.370812 0.000077 954.780000 962.470000 957.354167 252.006235 1106.810000 1095.960000 1101.028600 261.456748 7938.410000 7941.570000 7941.617233 482.050544
730 0.137787 0.224654 0.172913 0.000243 0.472499 0.468795 0.471140 0.000029 0.355350 0.383345 0.366761 0.000037 0.138540 0.231269 0.174343 0.000523 0.137033 0.218038 0.171483 0.000525 0.465682 0.462089 0.464224 0.000057 0.479317 0.475500 0.478056 0.000056 0.351182 0.381302 0.362766 0.000078 0.359517 0.385389 0.370756 0.000078 954.200000 961.610000 957.214300 255.049283 1106.980000 1092.150000 1100.898867 257.501392 7938.820000 7946.240000 7941.886833 483.504830
731 0.137632 0.225165 0.172739 0.000238 0.471986 0.469617 0.471246 0.000028 0.354962 0.384058 0.366769 0.000036 0.141097 0.227824 0.173973 0.000521 0.134167 0.222505 0.171505 0.000522 0.464296 0.462868 0.464387 0.000056 0.479676 0.476366 0.478106 0.000056 0.351176 0.380603 0.362742 0.000078 0.358748 0.387514 0.370795 0.000077 955.500000 962.060000 957.321733 261.165131 1106.680000 1093.170000 1100.843933 255.650250 7937.820000 7944.770000 7941.834333 494.399744
732 0.137391 0.224767 0.172691 0.000240 0.473889 0.469446 0.471203 0.000028 0.356115 0.383808 0.366724 0.000036 0.139719 0.227561 0.173752 0.000515 0.135063 0.221973 0.171630 0.000526 0.467457 0.462235 0.464250 0.000057 0.480320 0.476658 0.478156 0.000056 0.352749 0.380099 0.362576 0.000077 0.359480 0.387518 0.370872 0.000078 953.810000 960.460000 957.478833 268.824435 1104.410000 1095.090000 1100.812633 259.662885 7941.780000 7944.450000 7941.708533 507.358563
733 0.137320 0.226347 0.172587 0.000242 0.473222 0.468894 0.471238 0.000028 0.355657 0.384003 0.366710 0.000037 0.139684 0.230073 0.173706 0.000513 0.134957 0.222621 0.171467 0.000533 0.466477 0.462248 0.464284 0.000057 0.479968 0.475540 0.478192 0.000056 0.352099 0.380987 0.362582 0.000077 0.359214 0.387018 0.370839 0.000079 953.330000 960.990000 957.468467 273.526085 1106.320000 1094.900000 1100.713667 261.299941 7940.350000 7944.110000 7941.817867 517.124826
734 0.137258 0.224236 0.172500 0.000237 0.472503 0.468276 0.471208 0.000028 0.355167 0.382862 0.366660 0.000036 0.138685 0.228254 0.173940 0.000510 0.135831 0.220219 0.171060 0.000523 0.465866 0.461417 0.464271 0.000057 0.479141 0.475135 0.478144 0.000056 0.351352 0.379810 0.362655 0.000077 0.358982 0.385914 0.370665 0.000079 957.800000 960.690000 957.771500 280.011200 1109.430000 1094.140000 1100.863433 259.433441 7932.770000 7945.170000 7941.365067 520.640937
735 0.137400 0.223053 0.172481 0.000240 0.472458 0.469371 0.471191 0.000028 0.355188 0.383160 0.366642 0.000037 0.139338 0.226580 0.173981 0.000515 0.135463 0.219527 0.170982 0.000521 0.465827 0.461447 0.464317 0.000056 0.479088 0.477294 0.478064 0.000056 0.351556 0.379243 0.362699 0.000077 0.358819 0.387076 0.370585 0.000079 956.460000 961.900000 957.741467 286.379107 1109.620000 1091.850000 1101.311133 258.447644 7933.920000 7946.250000 7940.947400 519.490376
736 0.137824 0.224126 0.172496 0.000238 0.472104 0.469622 0.471176 0.000028 0.355106 0.383698 0.366638 0.000037 0.139061 0.227814 0.174179 0.000515 0.136586 0.220437 0.170813 0.000521 0.465171 0.462713 0.464272 0.000056 0.479036 0.476530 0.478081 0.000057 0.351033 0.380498 0.362740 0.000078 0.359178 0.386898 0.370537 0.000079 956.080000 962.940000 957.706600 287.525131 1107.890000 1092.900000 1101.543067 263.435346 7936.030000 7944.160000 7940.750333 528.470040
737 0.137091 0.223918 0.172367 0.000238 0.473515 0.469997 0.471173 0.000028 0.355767 0.383869 0.366591 0.000037 0.140278 0.224326 0.174187 0.000516 0.133904 0.223510 0.170547 0.000528 0.467627 0.463211 0.464302 0.000056 0.479403 0.476782 0.478044 0.000057 0.353055 0.379601 0.362762 0.000078 0.358478 0.388137 0.370420 0.000079 956.630000 964.980000 957.605067 289.013470 1107.820000 1092.020000 1101.898400 265.907085 7935.550000 7943.000000 7940.496533 534.063345
738 0.136861 0.224913 0.172156 0.000239 0.472989 0.468725 0.471152 0.000028 0.355344 0.383391 0.366503 0.000037 0.140163 0.228868 0.173867 0.000518 0.133559 0.220958 0.170445 0.000528 0.465899 0.462399 0.464280 0.000056 0.480079 0.475052 0.478023 0.000058 0.351891 0.380663 0.362636 0.000079 0.358797 0.386119 0.370371 0.000080 953.380000 963.510000 957.761200 293.276826 1105.280000 1091.020000 1102.023067 273.621895 7941.340000 7945.470000 7940.215733 548.143346
739 0.137233 0.225139 0.172247 0.000244 0.472972 0.468117 0.471075 0.000029 0.355463 0.383075 0.366485 0.000038 0.139163 0.226320 0.174132 0.000531 0.135303 0.223959 0.170363 0.000529 0.465701 0.462742 0.464219 0.000057 0.480243 0.473493 0.477931 0.000056 0.351413 0.379994 0.362688 0.000079 0.359514 0.386156 0.370282 0.000080 953.910000 965.340000 957.858000 283.100097 1107.280000 1092.110000 1101.963833 266.567690 7938.810000 7942.550000 7940.178167 537.253481
740 0.136609 0.224709 0.171857 0.000243 0.472152 0.468490 0.471100 0.000028 0.354712 0.383167 0.366365 0.000038 0.138173 0.231299 0.173749 0.000524 0.135046 0.218119 0.169965 0.000523 0.465093 0.461930 0.464244 0.000055 0.479211 0.475051 0.477956 0.000056 0.350671 0.381209 0.362570 0.000079 0.358753 0.385125 0.370159 0.000079 955.260000 964.450000 957.973900 281.008718 1106.440000 1093.070000 1101.906900 266.273315 7938.300000 7942.480000 7940.119200 523.531786
741 0.136989 0.223740 0.171847 0.000241 0.473178 0.469274 0.471073 0.000028 0.355512 0.383337 0.366344 0.000037 0.139251 0.227561 0.173854 0.000517 0.134726 0.219919 0.169840 0.000526 0.466932 0.463148 0.464221 0.000056 0.479423 0.475401 0.477925 0.000057 0.352244 0.380693 0.362592 0.000078 0.358779 0.385982 0.370095 0.000080 955.330000 961.200000 957.802567 278.193927 1104.410000 1095.670000 1101.892367 264.221662 7940.260000 7943.130000 7940.305067 520.136625
742 0.136312 0.223318 0.171760 0.000238 0.472894 0.469099 0.471061 0.000028 0.355090 0.383075 0.366306 0.000037 0.139162 0.227628 0.173775 0.000507 0.133462 0.219007 0.169744 0.000526 0.466016 0.461885 0.464245 0.000056 0.479771 0.476312 0.477878 0.000057 0.351617 0.379895 0.362580 0.000077 0.358563 0.386255 0.370031 0.000080 955.210000 959.710000 957.665200 274.760980 1106.650000 1095.180000 1101.662667 261.227630 7938.140000 7945.110000 7940.672133 513.160683
743 0.136665 0.224081 0.171675 0.000238 0.473042 0.468496 0.471064 0.000028 0.355310 0.382951 0.366278 0.000037 0.138262 0.227712 0.173695 0.000522 0.135068 0.220449 0.169655 0.000522 0.467070 0.461714 0.464285 0.000056 0.479015 0.475278 0.477843 0.000057 0.351987 0.379814 0.362578 0.000077 0.358633 0.386088 0.369977 0.000080 957.220000 962.060000 957.620500 271.759942 1106.450000 1091.460000 1101.320800 260.500251 7936.330000 7946.480000 7941.058700 509.500472
744 0.136643 0.222877 0.171551 0.000239 0.472870 0.469008 0.471083 0.000028 0.355191 0.382862 0.366247 0.000037 0.138407 0.229720 0.173580 0.000524 0.134879 0.216034 0.169523 0.000526 0.466443 0.462414 0.464324 0.000056 0.479298 0.475601 0.477842 0.000057 0.351630 0.380971 0.362564 0.000078 0.358751 0.384753 0.369930 0.000080 956.910000 962.390000 957.652900 272.997935 1104.010000 1089.880000 1101.170000 265.266110 7939.080000 7947.730000 7941.177100 514.524739
745 0.136191 0.223298 0.171469 0.000238 0.472753 0.469082 0.471094 0.000028 0.354957 0.383057 0.366225 0.000037 0.138421 0.226856 0.173579 0.000516 0.133961 0.219741 0.169358 0.000528 0.466038 0.462678 0.464359 0.000055 0.479469 0.475485 0.477828 0.000058 0.351372 0.380140 0.362586 0.000078 0.358541 0.385975 0.369864 0.000080 955.040000 963.330000 957.877233 273.816676 1106.800000 1094.880000 1101.024567 269.528893 7938.160000 7941.790000 7941.098200 515.430168
746 0.136333 0.222557 0.171594 0.000243 0.472910 0.468282 0.470992 0.000029 0.355108 0.382278 0.366203 0.000037 0.138378 0.223396 0.173795 0.000523 0.134287 0.221718 0.169394 0.000532 0.466346 0.461415 0.464295 0.000056 0.479474 0.475149 0.477689 0.000059 0.351557 0.378108 0.362620 0.000079 0.358659 0.386448 0.369786 0.000080 956.910000 962.200000 957.983667 270.018252 1105.950000 1091.250000 1100.924500 272.255860 7937.140000 7946.550000 7941.091833 510.696344
747 0.135930 0.223923 0.171394 0.000241 0.473134 0.469300 0.471020 0.000028 0.355112 0.383418 0.366151 0.000037 0.138670 0.226439 0.173598 0.000526 0.133190 0.221406 0.169190 0.000520 0.465651 0.462444 0.464363 0.000054 0.480616 0.476156 0.477677 0.000059 0.351208 0.379842 0.362595 0.000080 0.359017 0.386994 0.369707 0.000079 955.330000 962.290000 958.335500 270.357197 1107.250000 1091.810000 1101.021800 274.946068 7937.420000 7945.900000 7940.642700 511.591329
748 0.135968 0.225377 0.171367 0.000241 0.472160 0.468686 0.470952 0.000028 0.354493 0.383528 0.366098 0.000037 0.135440 0.228179 0.173530 0.000529 0.136495 0.222576 0.169205 0.000515 0.465843 0.461733 0.464354 0.000055 0.478478 0.475639 0.477551 0.000058 0.350202 0.379989 0.362565 0.000079 0.358784 0.387067 0.369630 0.000078 953.690000 965.080000 958.734200 271.413255 1108.830000 1090.510000 1100.785067 276.792682 7937.480000 7944.410000 7940.480733 522.977265
749 0.136134 0.223334 0.171487 0.000240 0.472521 0.468979 0.470892 0.000028 0.354785 0.383003 0.366100 0.000037 0.135935 0.227458 0.173310 0.000534 0.136333 0.219210 0.169663 0.000509 0.465674 0.461748 0.464298 0.000055 0.479367 0.476209 0.477487 0.000059 0.350265 0.379747 0.362452 0.000081 0.359305 0.386260 0.369749 0.000077 954.070000 961.060000 959.040700 280.304713 1106.920000 1094.920000 1100.881933 281.967942 7939.010000 7944.020000 7940.077367 541.439918
750 0.136286 0.223311 0.171436 0.000239 0.472857 0.469004 0.470919 0.000028 0.355058 0.383012 0.366100 0.000037 0.136047 0.225453 0.173071 0.000529 0.136526 0.221168 0.169801 0.000514 0.465963 0.461684 0.464332 0.000054 0.479752 0.476324 0.477506 0.000059 0.350493 0.379003 0.362391 0.000080 0.359623 0.387020 0.369809 0.000077 957.540000 962.360000 959.106167 287.091834 1108.930000 1091.800000 1100.976600 281.120306 7933.530000 7945.840000 7939.917233 545.108401
751 0.136279 0.221857 0.171408 0.000239 0.472636 0.469697 0.470901 0.000029 0.354911 0.382953 0.366079 0.000037 0.137880 0.224287 0.172578 0.000524 0.134679 0.219427 0.170238 0.000514 0.465559 0.462530 0.464233 0.000056 0.479712 0.476865 0.477570 0.000060 0.350871 0.379145 0.362154 0.000080 0.358950 0.386761 0.370003 0.000076 956.940000 964.590000 959.200233 295.333334 1106.970000 1090.890000 1101.042300 284.996490 7936.090000 7944.520000 7939.757467 550.557813
752 0.136323 0.223411 0.171353 0.000238 0.473000 0.468171 0.470889 0.000029 0.355163 0.382505 0.366052 0.000037 0.137572 0.223191 0.172307 0.000514 0.135073 0.223631 0.170399 0.000522 0.465688 0.462318 0.464208 0.000056 0.480312 0.474025 0.477570 0.000059 0.350848 0.378623 0.362043 0.000079 0.359479 0.386387 0.370060 0.000077 952.800000 961.160000 959.330167 299.101761 1108.440000 1095.400000 1101.299867 286.606383 7938.760000 7943.440000 7939.369967 555.769718
753 0.136531 0.222247 0.171302 0.000235 0.471885 0.468528 0.470828 0.000029 0.354511 0.382330 0.365994 0.000036 0.138050 0.221141 0.172194 0.000505 0.135012 0.223352 0.170409 0.000524 0.464815 0.462353 0.464049 0.000056 0.478955 0.474703 0.477608 0.000059 0.350448 0.377929 0.361900 0.000078 0.358575 0.386730 0.370088 0.000078 953.650000 968.800000 959.085000 295.026068 1107.890000 1090.030000 1101.275633 287.565971 7938.460000 7941.170000 7939.639367 551.684139
754 0.136045 0.224273 0.171604 0.000235 0.473894 0.467956 0.470881 0.000028 0.355647 0.382667 0.366134 0.000036 0.138203 0.228197 0.172619 0.000512 0.133887 0.220349 0.170589 0.000519 0.467045 0.461368 0.464056 0.000056 0.480744 0.474544 0.477705 0.000058 0.351950 0.379758 0.362054 0.000079 0.359344 0.385576 0.370215 0.000076 954.310000 962.060000 958.873867 295.395232 1108.480000 1089.380000 1101.384633 289.463296 7937.210000 7948.560000 7939.741500 556.982810
755 0.136594 0.223134 0.171888 0.000240 0.472456 0.468614 0.470903 0.000029 0.354904 0.382696 0.366248 0.000037 0.138872 0.220335 0.172930 0.000518 0.134317 0.225933 0.170847 0.000528 0.466154 0.462635 0.464094 0.000057 0.478758 0.474593 0.477711 0.000058 0.351605 0.377830 0.362187 0.000079 0.358204 0.387562 0.370309 0.000078 952.820000 966.630000 958.615367 292.285814 1107.670000 1096.300000 1101.364733 286.162762 7939.510000 7937.070000 7940.019900 548.619943
756 0.136403 0.224029 0.171985 0.000240 0.472753 0.469300 0.470908 0.000029 0.355031 0.383455 0.366285 0.000037 0.137998 0.224182 0.172987 0.000519 0.134809 0.223875 0.170983 0.000531 0.465473 0.462544 0.464095 0.000056 0.480034 0.476056 0.477722 0.000058 0.350857 0.379117 0.362207 0.000080 0.359205 0.387793 0.370363 0.000079 953.940000 961.810000 958.605900 292.720057 1105.050000 1095.020000 1101.233433 289.918785 7941.010000 7943.170000 7940.160667 553.894110
757 0.136668 0.224205 0.171988 0.000240 0.472141 0.469302 0.470938 0.000029 0.354726 0.383518 0.366306 0.000037 0.138148 0.221293 0.173133 0.000523 0.135187 0.227117 0.170842 0.000522 0.465716 0.462368 0.464102 0.000057 0.478567 0.476236 0.477775 0.000058 0.351067 0.377992 0.362263 0.000080 0.358384 0.389044 0.370348 0.000078 954.510000 967.200000 958.423900 294.425586 1106.640000 1094.560000 1101.283333 286.664044 7938.850000 7938.240000 7940.292767 551.967051
758 0.136557 0.223045 0.172013 0.000242 0.472466 0.468840 0.470914 0.000028 0.354898 0.382811 0.366299 0.000038 0.138289 0.221707 0.172994 0.000526 0.134825 0.224383 0.171032 0.000527 0.465069 0.462479 0.464045 0.000057 0.479862 0.475201 0.477783 0.000058 0.350696 0.378208 0.362177 0.000081 0.359099 0.387415 0.370420 0.000078 954.120000 963.280000 958.080600 297.304930 1106.020000 1092.120000 1101.114900 287.715733 7939.860000 7944.600000 7940.804500 550.863058
759 0.136756 0.224062 0.171821 0.000244 0.472461 0.471211 0.470880 0.000029 0.354964 0.384709 0.366209 0.000038 0.137132 0.227868 0.172876 0.000530 0.136379 0.220256 0.170766 0.000535 0.465604 0.465379 0.464026 0.000057 0.479318 0.477044 0.477734 0.000058 0.350639 0.382250 0.362123 0.000081 0.359289 0.387168 0.370295 0.000080 955.530000 965.210000 957.737033 293.835899 1107.440000 1090.190000 1101.061800 281.487897 7937.030000 7944.600000 7941.201167 539.534400
760 0.136202 0.222721 0.171706 0.000240 0.473825 0.469019 0.470821 0.000029 0.355657 0.382815 0.366131 0.000037 0.137618 0.222725 0.172711 0.000528 0.134785 0.222717 0.170700 0.000525 0.466845 0.462250 0.464074 0.000056 0.480804 0.475787 0.477569 0.000059 0.351615 0.378416 0.362097 0.000079 0.359698 0.387213 0.370165 0.000079 953.130000 964.250000 957.365100 286.374077 1106.210000 1094.650000 1101.213600 274.644207 7940.660000 7941.100000 7941.421300 527.804772
761 0.136701 0.223499 0.171899 0.000242 0.473453 0.468951 0.470815 0.000029 0.355590 0.383043 0.366195 0.000037 0.138811 0.222001 0.172695 0.000525 0.134592 0.224997 0.171104 0.000529 0.467575 0.463429 0.464048 0.000055 0.479331 0.474472 0.477583 0.000059 0.352507 0.378929 0.362074 0.000078 0.358672 0.387156 0.370315 0.000079 957.920000 960.140000 957.280767 279.131556 1107.150000 1090.340000 1100.884967 271.238336 7934.930000 7949.520000 7941.834267 517.731363
762 0.136266 0.223052 0.171788 0.000243 0.473327 0.468695 0.470848 0.000029 0.355355 0.382720 0.366177 0.000038 0.138700 0.225488 0.172553 0.000526 0.133832 0.220616 0.171023 0.000529 0.466375 0.462339 0.464109 0.000055 0.480278 0.475051 0.477586 0.000059 0.351689 0.379441 0.362064 0.000079 0.359022 0.385999 0.370289 0.000080 955.260000 963.140000 957.237133 280.639366 1107.200000 1092.020000 1100.799200 266.509371 7937.540000 7944.840000 7941.963667 508.539533
763 0.136113 0.224681 0.171659 0.000241 0.472485 0.468810 0.470785 0.000029 0.354755 0.383365 0.366091 0.000037 0.136438 0.224620 0.172147 0.000524 0.135788 0.224742 0.171170 0.000533 0.465742 0.462555 0.464163 0.000056 0.479228 0.475065 0.477407 0.000060 0.350485 0.379278 0.361957 0.000078 0.359024 0.387452 0.370224 0.000080 956.800000 965.190000 957.439033 286.107131 1108.050000 1092.030000 1100.656067 266.234448 7935.150000 7942.780000 7941.904900 511.879020
764 0.136828 0.223427 0.171553 0.000236 0.473108 0.468616 0.470753 0.000029 0.355410 0.382800 0.366033 0.000037 0.140255 0.221597 0.172080 0.000511 0.133401 0.225257 0.171026 0.000532 0.465781 0.461097 0.464159 0.000056 0.480435 0.476135 0.477347 0.000060 0.351847 0.377272 0.361931 0.000077 0.358973 0.388328 0.370135 0.000080 957.850000 960.280000 957.553400 291.467446 1107.670000 1093.000000 1100.691067 266.637541 7934.480000 7946.720000 7941.755533 515.447456
765 0.136411 0.222875 0.171697 0.000236 0.472958 0.467696 0.470752 0.000029 0.355166 0.382009 0.366083 0.000036 0.138008 0.223104 0.172483 0.000523 0.134814 0.222647 0.170910 0.000524 0.466004 0.461886 0.464223 0.000055 0.479911 0.473507 0.477281 0.000061 0.351206 0.378312 0.362114 0.000077 0.359127 0.385706 0.370051 0.000079 957.360000 963.790000 957.795667 294.889067 1105.850000 1095.030000 1100.773400 261.190561 7936.790000 7941.180000 7941.430933 511.478117
766 0.136581 0.224858 0.171671 0.000240 0.472217 0.468998 0.470843 0.000029 0.354744 0.383549 0.366133 0.000037 0.138097 0.225494 0.172335 0.000532 0.135065 0.224222 0.171008 0.000531 0.465738 0.463089 0.464389 0.000055 0.478695 0.474908 0.477296 0.000061 0.351064 0.379930 0.362170 0.000078 0.358424 0.387168 0.370095 0.000080 958.410000 963.370000 957.977267 289.280448 1104.770000 1088.660000 1100.756300 257.969386 7936.820000 7947.970000 7941.266433 505.474194
767 0.136297 0.223772 0.171732 0.000240 0.472580 0.469733 0.470842 0.000029 0.354881 0.383647 0.366153 0.000037 0.137666 0.224955 0.172052 0.000523 0.134928 0.222590 0.171411 0.000537 0.466654 0.461905 0.464381 0.000055 0.478506 0.477561 0.477303 0.000061 0.351508 0.378973 0.362066 0.000077 0.358254 0.388321 0.370241 0.000081 958.670000 961.920000 958.343167 284.755073 1105.040000 1088.660000 1100.491000 254.053835 7936.290000 7949.420000 7941.165833 506.560621
768 0.136096 0.225041 0.171739 0.000243 0.473005 0.468582 0.470791 0.000029 0.355086 0.383342 0.366123 0.000037 0.138002 0.226042 0.172182 0.000520 0.134190 0.224040 0.171296 0.000543 0.466708 0.461748 0.464409 0.000055 0.479301 0.475415 0.477173 0.000061 0.351661 0.379251 0.362130 0.000078 0.358512 0.387434 0.370116 0.000082 956.510000 965.600000 958.567067 284.148806 1105.980000 1095.360000 1100.393567 255.026994 7937.510000 7939.040000 7941.039367 499.808415
769 0.136184 0.223765 0.171484 0.000239 0.472757 0.468733 0.470837 0.000029 0.354957 0.382994 0.366064 0.000037 0.136491 0.222050 0.171992 0.000512 0.135878 0.225480 0.170977 0.000530 0.467260 0.462666 0.464463 0.000056 0.478254 0.474800 0.477212 0.000061 0.351491 0.378450 0.362098 0.000078 0.358422 0.387538 0.370030 0.000081 955.660000 963.040000 958.852833 282.121989 1105.580000 1089.760000 1099.968467 254.989504 7938.760000 7947.200000 7941.178700 487.770666
770 0.135964 0.222329 0.171294 0.000241 0.472605 0.468994 0.470885 0.000029 0.354780 0.382662 0.366028 0.000037 0.138676 0.221555 0.171753 0.000508 0.133253 0.223103 0.170835 0.000534 0.465788 0.463133 0.464522 0.000056 0.479421 0.474856 0.477248 0.000060 0.351299 0.378581 0.362053 0.000078 0.358262 0.386742 0.370003 0.000081 956.360000 961.280000 959.190200 287.281715 1107.020000 1093.240000 1099.799100 250.135384 7936.620000 7945.480000 7941.010700 476.573707
771 0.136250 0.222822 0.171275 0.000240 0.473041 0.468565 0.470875 0.000029 0.355164 0.382555 0.366015 0.000038 0.138454 0.223841 0.171796 0.000506 0.134047 0.221802 0.170755 0.000536 0.466581 0.462544 0.464552 0.000055 0.479502 0.474585 0.477198 0.000060 0.351736 0.378998 0.362088 0.000078 0.358593 0.386111 0.369943 0.000081 957.530000 961.290000 959.446200 296.917208 1107.950000 1093.040000 1100.018333 252.736275 7934.520000 7945.670000 7940.535467 485.169551
772 0.135599 0.222768 0.171176 0.000240 0.472441 0.469240 0.470787 0.000029 0.354547 0.382975 0.365923 0.000038 0.137645 0.223264 0.171715 0.000512 0.133553 0.222272 0.170638 0.000535 0.466050 0.463023 0.464484 0.000054 0.478833 0.475457 0.477090 0.000062 0.351108 0.379107 0.362015 0.000078 0.357985 0.386842 0.369832 0.000082 956.480000 964.200000 959.480733 295.329854 1108.080000 1089.630000 1100.018900 249.882051 7935.440000 7946.170000 7940.500367 479.101971
773 0.135273 0.222713 0.171051 0.000240 0.472458 0.468249 0.470753 0.000029 0.354443 0.382311 0.365857 0.000037 0.137545 0.227549 0.171669 0.000509 0.133002 0.217876 0.170432 0.000545 0.466130 0.462045 0.464455 0.000055 0.478786 0.474453 0.477051 0.000060 0.351125 0.379972 0.361980 0.000077 0.357761 0.384651 0.369735 0.000082 956.750000 963.550000 959.352333 285.310305 1105.310000 1095.740000 1100.078200 246.679286 7937.940000 7940.710000 7940.569467 470.292975
774 0.135903 0.223088 0.170907 0.000243 0.472213 0.467745 0.470751 0.000029 0.354505 0.382115 0.365805 0.000037 0.137948 0.220906 0.171764 0.000511 0.133857 0.225271 0.170050 0.000550 0.465189 0.461279 0.464406 0.000054 0.479238 0.474212 0.477095 0.000059 0.350654 0.377148 0.361981 0.000078 0.358355 0.387083 0.369630 0.000081 959.250000 966.640000 959.459300 277.199907 1104.770000 1089.300000 1100.123100 244.371165 7935.980000 7944.060000 7940.417600 465.435814
775 0.135063 0.221424 0.170395 0.000239 0.473479 0.469266 0.470797 0.000029 0.355033 0.382521 0.365657 0.000037 0.137355 0.219054 0.171442 0.000510 0.132772 0.223795 0.169349 0.000544 0.466619 0.463462 0.464453 0.000055 0.480340 0.475070 0.477141 0.000059 0.351376 0.377919 0.361899 0.000077 0.358691 0.387123 0.369414 0.000081 959.270000 965.990000 959.502533 268.878189 1104.390000 1091.150000 1100.189567 247.827322 7936.340000 7942.860000 7940.307900 462.498303
776 0.134885 0.221852 0.170435 0.000243 0.472435 0.468111 0.470784 0.000029 0.354293 0.381920 0.365662 0.000038 0.137369 0.222727 0.171768 0.000522 0.132402 0.220976 0.169103 0.000549 0.465522 0.462806 0.464436 0.000054 0.479348 0.473415 0.477132 0.000060 0.350668 0.378779 0.362002 0.000078 0.357917 0.385061 0.369322 0.000082 957.310000 965.870000 959.612033 258.720227 1104.190000 1089.790000 1100.258467 253.144484 7938.500000 7944.340000 7940.129500 454.384255
777 0.134902 0.221603 0.170148 0.000238 0.471797 0.468433 0.470787 0.000029 0.353883 0.382042 0.365564 0.000037 0.136584 0.220517 0.171576 0.000513 0.133219 0.222689 0.168721 0.000538 0.465402 0.463246 0.464426 0.000054 0.478191 0.473619 0.477148 0.000060 0.350316 0.378291 0.361929 0.000077 0.357451 0.385794 0.369199 0.000081 957.530000 964.660000 959.733933 251.828509 1105.130000 1094.200000 1100.144933 257.301198 7937.340000 7941.140000 7940.121133 453.400225
778 0.134714 0.220454 0.169920 0.000237 0.473352 0.468920 0.470683 0.000029 0.354828 0.381957 0.365416 0.000037 0.137064 0.222641 0.171575 0.000509 0.132364 0.218266 0.168265 0.000536 0.465733 0.462089 0.464328 0.000054 0.480971 0.475751 0.477039 0.000060 0.350698 0.378282 0.361864 0.000076 0.358959 0.385631 0.368968 0.000082 960.350000 963.270000 959.867267 260.468935 1105.460000 1092.190000 1100.111967 259.478278 7934.190000 7944.540000 7940.020767 458.256398
779 0.135135 0.222293 0.170010 0.000236 0.472980 0.468732 0.470619 0.000029 0.354734 0.382478 0.365406 0.000037 0.137018 0.225553 0.171798 0.000507 0.133252 0.219032 0.168221 0.000536 0.466293 0.461552 0.464275 0.000055 0.479666 0.475913 0.476963 0.000061 0.351047 0.378952 0.361909 0.000076 0.358421 0.386004 0.368903 0.000082 961.060000 964.890000 960.123533 261.729622 1104.600000 1094.010000 1099.833133 261.966714 7934.340000 7941.100000 7940.043333 459.914016
780 0.134781 0.222129 0.170233 0.000233 0.473510 0.467610 0.470643 0.000029 0.354955 0.381692 0.365500 0.000036 0.136004 0.223873 0.172169 0.000510 0.133558 0.220385 0.168298 0.000529 0.466445 0.462180 0.464309 0.000055 0.480575 0.473040 0.476977 0.000061 0.350791 0.378772 0.362060 0.000076 0.359119 0.384611 0.368939 0.000080 959.410000 963.140000 960.573033 262.096998 1104.350000 1095.660000 1099.625900 263.842791 7936.240000 7941.200000 7939.801067 458.496834
781 0.135164 0.221372 0.170516 0.000237 0.471724 0.468442 0.470619 0.000029 0.353928 0.381967 0.365583 0.000037 0.138274 0.222981 0.172556 0.000521 0.132054 0.219762 0.168476 0.000525 0.465775 0.460913 0.464282 0.000055 0.477674 0.475970 0.476956 0.000062 0.351149 0.377637 0.362178 0.000077 0.356707 0.386298 0.368988 0.000080 959.640000 963.180000 960.766200 261.650177 1102.230000 1092.530000 1099.237867 259.607472 7938.130000 7944.290000 7939.995933 456.538387
782 0.135468 0.222479 0.170590 0.000241 0.472629 0.468221 0.470596 0.000029 0.354622 0.382211 0.365594 0.000037 0.137743 0.223716 0.172514 0.000524 0.133192 0.221242 0.168666 0.000526 0.465729 0.461808 0.464223 0.000056 0.479528 0.474634 0.476969 0.000061 0.350934 0.378476 0.362125 0.000078 0.358311 0.385947 0.369063 0.000080 958.490000 962.390000 961.192500 254.363987 1102.560000 1094.150000 1099.023533 265.007970 7938.950000 7943.460000 7939.783967 454.122134
783 0.135440 0.223407 0.170280 0.000239 0.472298 0.468444 0.470573 0.000029 0.354398 0.382681 0.365470 0.000037 0.139341 0.225972 0.172099 0.000519 0.131539 0.220842 0.168461 0.000519 0.465828 0.461237 0.464228 0.000056 0.478768 0.475652 0.476918 0.000061 0.351557 0.378895 0.361983 0.000077 0.357238 0.386468 0.368958 0.000078 960.470000 966.320000 961.627133 256.267702 1102.610000 1088.100000 1098.979567 274.765011 7936.920000 7945.580000 7939.393300 455.632281
784 0.135411 0.221914 0.170268 0.000238 0.472736 0.468754 0.470592 0.000030 0.354672 0.382360 0.365478 0.000037 0.139331 0.226244 0.171934 0.000511 0.131491 0.217583 0.168601 0.000530 0.466252 0.462495 0.464309 0.000056 0.479219 0.475013 0.476874 0.000062 0.351830 0.379807 0.361978 0.000076 0.357515 0.384913 0.368978 0.000079 960.080000 965.980000 961.896300 252.603964 1102.830000 1093.380000 1098.856500 279.868862 7937.090000 7940.640000 7939.247200 458.017705
785 0.135583 0.221867 0.170448 0.000238 0.472426 0.469817 0.470635 0.000029 0.354531 0.383034 0.365569 0.000037 0.139243 0.218019 0.172105 0.000507 0.131924 0.225715 0.168791 0.000532 0.466062 0.464171 0.464353 0.000055 0.478791 0.475462 0.476916 0.000061 0.351675 0.378018 0.362066 0.000077 0.357387 0.388051 0.369072 0.000080 959.370000 969.640000 962.025733 249.996155 1106.000000 1089.260000 1098.801233 282.773590 7934.630000 7941.100000 7939.173033 459.203099
786 0.135380 0.223970 0.170564 0.000239 0.473116 0.467134 0.470704 0.000029 0.354908 0.382026 0.365655 0.000037 0.137995 0.223292 0.172313 0.000513 0.132765 0.224648 0.168816 0.000539 0.466528 0.460981 0.464434 0.000055 0.479703 0.473286 0.476974 0.000061 0.351541 0.377790 0.362191 0.000076 0.358275 0.386263 0.369119 0.000081 956.340000 966.650000 962.162733 250.062515 1105.250000 1091.220000 1098.542667 283.799312 7938.410000 7942.130000 7939.294600 459.600951
787 0.134917 0.222931 0.170809 0.000239 0.472891 0.468858 0.470649 0.000029 0.354600 0.382784 0.365705 0.000037 0.138702 0.225030 0.172764 0.000509 0.131131 0.220832 0.168853 0.000537 0.466437 0.464057 0.464371 0.000055 0.479345 0.473660 0.476927 0.000061 0.351730 0.380398 0.362309 0.000077 0.357470 0.385170 0.369101 0.000081 958.650000 964.850000 962.085900 252.126804 1105.330000 1090.420000 1098.398400 284.961319 7936.020000 7944.730000 7939.515700 458.708365
788 0.134664 0.225418 0.170680 0.000244 0.472110 0.468585 0.470660 0.000029 0.354004 0.383477 0.365667 0.000037 0.138615 0.224535 0.172833 0.000511 0.130714 0.226301 0.168527 0.000542 0.466603 0.462562 0.464382 0.000054 0.477616 0.474609 0.476939 0.000060 0.351807 0.379252 0.362340 0.000075 0.356201 0.387701 0.368994 0.000081 958.800000 965.300000 961.988933 252.650722 1104.550000 1090.290000 1098.312700 279.934969 7936.650000 7944.410000 7939.698367 458.265978
789 0.134759 0.223406 0.170325 0.000248 0.472420 0.468988 0.470666 0.000029 0.354238 0.383034 0.365547 0.000038 0.138689 0.222148 0.172511 0.000521 0.130829 0.224664 0.168140 0.000542 0.466352 0.461993 0.464445 0.000054 0.478487 0.475983 0.476887 0.000061 0.351670 0.378047 0.362268 0.000077 0.356807 0.388021 0.368826 0.000082 956.760000 970.130000 962.069867 248.684936 1106.110000 1089.510000 1098.653467 279.463134 7937.130000 7940.360000 7939.276667 465.853408
790 0.134365 0.222840 0.170052 0.000247 0.471942 0.467707 0.470600 0.000029 0.353790 0.382004 0.365408 0.000038 0.137811 0.224003 0.172250 0.000517 0.130919 0.221676 0.167855 0.000544 0.465506 0.460249 0.464350 0.000054 0.478379 0.475165 0.476850 0.000061 0.350812 0.377563 0.362115 0.000076 0.356768 0.386444 0.368702 0.000082 957.970000 966.280000 962.056333 247.448797 1107.640000 1090.600000 1098.860467 274.507454 7934.390000 7943.120000 7939.083200 464.249322
791 0.135012 0.222930 0.169784 0.000242 0.472887 0.469104 0.470629 0.000029 0.354631 0.382943 0.365333 0.000037 0.138668 0.224078 0.172124 0.000510 0.131356 0.221783 0.167443 0.000531 0.467156 0.461956 0.464408 0.000054 0.478618 0.476253 0.476850 0.000062 0.352185 0.378699 0.362109 0.000076 0.357076 0.387188 0.368558 0.000079 956.650000 966.210000 962.231633 249.650977 1105.620000 1091.590000 1099.189333 267.951417 7937.730000 7942.200000 7938.579033 464.041018
792 0.134146 0.221669 0.169566 0.000239 0.472244 0.468924 0.470669 0.000029 0.353910 0.382385 0.365283 0.000037 0.137523 0.224260 0.171800 0.000507 0.130769 0.219079 0.167333 0.000533 0.466110 0.462471 0.464503 0.000052 0.478378 0.475378 0.476836 0.000062 0.351104 0.379097 0.362057 0.000077 0.356715 0.385673 0.368510 0.000080 958.660000 967.340000 962.190067 253.819471 1106.750000 1091.930000 1099.431000 262.934909 7934.590000 7940.730000 7938.378933 463.415384
793 0.134385 0.223556 0.169611 0.000239 0.472956 0.468758 0.470571 0.000029 0.354456 0.382938 0.365235 0.000037 0.137417 0.229225 0.172166 0.000503 0.131352 0.217888 0.167056 0.000528 0.466754 0.461688 0.464357 0.000053 0.479159 0.475829 0.476785 0.000062 0.351486 0.380326 0.362090 0.000076 0.357426 0.385550 0.368380 0.000079 959.300000 966.550000 962.339200 254.510900 1103.390000 1090.310000 1099.402800 263.563245 7937.310000 7943.140000 7938.258000 461.675897
794 0.134596 0.221603 0.169777 0.000239 0.473172 0.468557 0.470577 0.000029 0.354671 0.382123 0.365297 0.000037 0.138302 0.218951 0.172419 0.000499 0.130891 0.224255 0.167135 0.000535 0.466514 0.462820 0.464385 0.000053 0.479830 0.474294 0.476769 0.000062 0.351640 0.377466 0.362197 0.000075 0.357701 0.386780 0.368397 0.000080 959.620000 967.480000 962.392633 253.379402 1104.360000 1091.470000 1099.160533 265.409303 7936.020000 7941.050000 7938.446833 463.407705
795 0.134578 0.223941 0.169952 0.000245 0.472868 0.467840 0.470536 0.000029 0.354466 0.382475 0.365331 0.000037 0.137784 0.224784 0.172699 0.000510 0.131371 0.223097 0.167205 0.000540 0.466604 0.461244 0.464367 0.000054 0.479132 0.474436 0.476705 0.000061 0.351517 0.378483 0.362283 0.000076 0.357415 0.386468 0.368380 0.000080 962.050000 967.050000 962.292167 250.934907 1104.370000 1089.880000 1099.031033 268.180368 7933.580000 7943.070000 7938.676800 453.594732
796 0.134536 0.221760 0.169847 0.000244 0.472151 0.468467 0.470633 0.000029 0.353986 0.382120 0.365358 0.000037 0.137343 0.224349 0.172737 0.000515 0.131728 0.219170 0.166957 0.000536 0.466234 0.461501 0.464439 0.000054 0.478069 0.475433 0.476826 0.000062 0.351122 0.378498 0.362344 0.000076 0.356849 0.385741 0.368372 0.000079 957.870000 966.950000 962.182867 250.608961 1105.130000 1090.980000 1098.973667 268.069057 7937.000000 7942.070000 7938.843467 452.954996
797 0.134438 0.221267 0.169652 0.000243 0.472576 0.467288 0.470650 0.000028 0.354228 0.381180 0.365301 0.000037 0.137367 0.223380 0.172494 0.000516 0.131508 0.219153 0.166811 0.000535 0.465361 0.461441 0.464379 0.000053 0.479791 0.473134 0.476921 0.000061 0.350563 0.378120 0.362219 0.000076 0.357892 0.384241 0.368382 0.000078 959.120000 967.240000 962.161333 255.759137 1105.020000 1092.010000 1098.763333 275.377123 7935.860000 7940.750000 7939.075333 454.479431
798 0.134263 0.220216 0.169626 0.000236 0.472021 0.468064 0.470734 0.000029 0.353806 0.381317 0.365346 0.000036 0.135690 0.221221 0.172378 0.000511 0.132836 0.219211 0.166873 0.000523 0.465848 0.461241 0.464459 0.000054 0.478195 0.474886 0.477008 0.000061 0.350292 0.377234 0.362231 0.000076 0.357319 0.385400 0.368461 0.000078 955.410000 967.220000 962.116667 250.793504 1105.390000 1093.780000 1098.700733 276.856137 7939.200000 7939.000000 7939.182600 447.436585
799 0.134221 0.222145 0.169646 0.000241 0.473056 0.468276 0.470721 0.000029 0.354464 0.382130 0.365345 0.000036 0.136466 0.223174 0.172333 0.000520 0.131976 0.221115 0.166959 0.000535 0.466786 0.461985 0.464402 0.000054 0.479326 0.474567 0.477041 0.000060 0.351174 0.378401 0.362178 0.000077 0.357754 0.385859 0.368513 0.000079 957.700000 967.460000 962.061867 248.033022 1103.760000 1090.510000 1098.665767 274.476575 7938.540000 7942.030000 7939.272367 449.012973
800 0.134610 0.222064 0.169346 0.000237 0.472362 0.468195 0.470732 0.000028 0.354148 0.382049 0.365247 0.000036 0.136299 0.220929 0.171651 0.000510 0.132920 0.223199 0.167041 0.000528 0.466140 0.462266 0.464411 0.000054 0.478583 0.474124 0.477053 0.000059 0.350696 0.377798 0.361945 0.000076 0.357601 0.386300 0.368549 0.000078 955.640000 967.140000 961.915633 251.631197 1106.930000 1090.410000 1098.782733 270.899422 7937.430000 7942.450000 7939.301633 442.783330
801 0.133739 0.222771 0.169581 0.000243 0.471788 0.468219 0.470716 0.000028 0.353471 0.382312 0.365319 0.000036 0.135333 0.220414 0.171761 0.000520 0.132145 0.225128 0.167401 0.000536 0.465345 0.463536 0.464324 0.000054 0.478232 0.472903 0.477108 0.000060 0.349841 0.378443 0.361927 0.000077 0.357102 0.386182 0.368711 0.000079 958.970000 965.890000 961.718633 254.250547 1106.420000 1092.930000 1098.860200 275.234912 7934.610000 7941.180000 7939.421167 455.008153
802 0.134108 0.220699 0.169524 0.000240 0.472355 0.466657 0.470759 0.000028 0.353968 0.380572 0.365327 0.000036 0.134776 0.219641 0.171676 0.000514 0.133440 0.221756 0.167372 0.000536 0.464547 0.460319 0.464307 0.000055 0.480162 0.472996 0.477210 0.000059 0.349127 0.376082 0.361886 0.000077 0.358809 0.385062 0.368767 0.000079 958.110000 968.330000 961.436167 258.540635 1105.540000 1089.240000 1098.965933 279.052054 7936.350000 7942.430000 7939.597900 455.324322
803 0.134534 0.221203 0.169610 0.000240 0.472426 0.468004 0.470771 0.000029 0.354164 0.381624 0.365365 0.000036 0.133422 0.218023 0.171641 0.000514 0.135647 0.224383 0.167580 0.000530 0.466119 0.462466 0.464341 0.000056 0.478734 0.473541 0.477201 0.000059 0.349675 0.376911 0.361896 0.000076 0.358654 0.386336 0.368833 0.000078 959.080000 965.920000 961.380433 263.142801 1105.070000 1090.260000 1099.005400 278.371849 7935.850000 7943.820000 7939.614167 457.033692
804 0.134177 0.222706 0.169548 0.000241 0.472193 0.467715 0.470830 0.000029 0.353888 0.381962 0.365382 0.000037 0.134730 0.222076 0.171406 0.000516 0.133624 0.223337 0.167690 0.000527 0.465688 0.460584 0.464397 0.000055 0.478699 0.474845 0.477264 0.000059 0.349852 0.377106 0.361850 0.000076 0.357923 0.386817 0.368913 0.000078 959.090000 966.830000 961.180133 267.634944 1105.930000 1092.700000 1099.027200 275.018235 7934.980000 7940.470000 7939.792667 460.826689
805 0.133868 0.221692 0.169531 0.000244 0.472633 0.468176 0.470799 0.000029 0.354065 0.381907 0.365355 0.000037 0.132891 0.224590 0.171213 0.000521 0.134845 0.218793 0.167850 0.000530 0.465920 0.460692 0.464353 0.000055 0.479346 0.475660 0.477246 0.000060 0.349360 0.378057 0.361754 0.000077 0.358770 0.385756 0.368957 0.000079 959.400000 966.020000 960.978567 262.150077 1106.640000 1089.450000 1099.098933 279.033357 7933.960000 7944.530000 7939.922500 452.559130
806 0.133741 0.222318 0.169305 0.000246 0.471889 0.467164 0.470775 0.000029 0.353537 0.381468 0.365260 0.000038 0.134807 0.221890 0.170815 0.000520 0.132674 0.222747 0.167795 0.000529 0.464456 0.460742 0.464304 0.000056 0.479321 0.473587 0.477246 0.000059 0.349079 0.377144 0.361583 0.000078 0.357995 0.385793 0.368938 0.000080 957.620000 964.430000 961.089533 260.104395 1105.390000 1089.780000 1099.268433 281.876366 7936.990000 7945.790000 7939.642033 449.040217
807 0.134168 0.221106 0.169089 0.000244 0.472124 0.468518 0.470817 0.000028 0.353839 0.381924 0.365212 0.000038 0.136006 0.221166 0.170641 0.000524 0.132330 0.221046 0.167538 0.000528 0.466071 0.462164 0.464334 0.000055 0.478176 0.474872 0.477300 0.000059 0.350548 0.377815 0.361541 0.000079 0.357130 0.386033 0.368883 0.000079 958.730000 967.900000 961.272600 256.306911 1105.330000 1091.160000 1099.397067 279.770694 7935.940000 7940.940000 7939.330333 447.289646
808 0.133853 0.222380 0.169074 0.000243 0.471841 0.468951 0.470722 0.000029 0.353545 0.382651 0.365145 0.000038 0.135179 0.219799 0.170335 0.000518 0.132528 0.224962 0.167813 0.000526 0.464652 0.463088 0.464210 0.000054 0.479030 0.474815 0.477234 0.000060 0.349336 0.377936 0.361354 0.000079 0.357754 0.387366 0.368937 0.000079 959.150000 968.660000 961.417967 250.806367 1105.180000 1091.340000 1099.409600 276.963765 7935.670000 7940.000000 7939.172433 442.090054
809 0.133830 0.222556 0.168970 0.000241 0.472432 0.468765 0.470715 0.000029 0.353921 0.382592 0.365104 0.000038 0.136554 0.217933 0.170192 0.000508 0.131106 0.227180 0.167749 0.000526 0.464985 0.463348 0.464215 0.000055 0.479879 0.474182 0.477214 0.000060 0.350034 0.377453 0.361307 0.000077 0.357809 0.387731 0.368902 0.000080 960.670000 964.180000 961.583133 244.334409 1105.990000 1090.130000 1099.749467 277.627801 7933.340000 7945.690000 7938.667400 440.433531
810 0.133927 0.221433 0.168894 0.000238 0.472743 0.467361 0.470615 0.000029 0.354158 0.381286 0.365012 0.000037 0.135793 0.225696 0.170422 0.000516 0.132062 0.217169 0.167366 0.000523 0.466087 0.459914 0.464022 0.000055 0.479399 0.474809 0.477208 0.000059 0.350484 0.377938 0.361262 0.000077 0.357831 0.384635 0.368763 0.000079 960.320000 963.910000 961.830067 241.723299 1105.610000 1094.110000 1100.039133 275.544211 7934.070000 7941.980000 7938.130800 443.191669
811 0.134272 0.221580 0.169073 0.000238 0.471769 0.469426 0.470630 0.000029 0.353645 0.382680 0.365085 0.000037 0.136493 0.222909 0.170628 0.000517 0.132051 0.220251 0.167518 0.000525 0.465101 0.462572 0.464008 0.000056 0.478438 0.476281 0.477252 0.000058 0.350088 0.378690 0.361325 0.000078 0.357203 0.386670 0.368845 0.000079 957.410000 969.350000 961.954333 238.641620 1108.320000 1091.160000 1100.177967 271.907107 7934.270000 7939.490000 7937.867700 439.832432
812 0.134090 0.222498 0.169238 0.000240 0.472846 0.468912 0.470594 0.000029 0.354282 0.382667 0.365120 0.000037 0.135663 0.222967 0.170627 0.000513 0.132518 0.222030 0.167849 0.000531 0.465788 0.462434 0.463909 0.000056 0.479905 0.475390 0.477280 0.000059 0.350244 0.378620 0.361260 0.000077 0.358319 0.386714 0.368979 0.000079 957.170000 967.430000 961.967200 238.925724 1109.260000 1094.410000 1100.373667 269.528527 7933.570000 7938.160000 7937.659133 448.129220
813 0.133685 0.221306 0.169236 0.000246 0.471641 0.468394 0.470560 0.000029 0.353356 0.381913 0.365097 0.000038 0.136050 0.220429 0.170484 0.000516 0.131320 0.222182 0.167988 0.000546 0.464629 0.462498 0.463812 0.000056 0.478653 0.474290 0.477308 0.000058 0.349626 0.377774 0.361147 0.000077 0.357086 0.386052 0.369046 0.000081 957.290000 964.690000 961.974967 241.177518 1107.850000 1093.920000 1100.410933 272.670841 7934.860000 7941.390000 7937.614100 457.526926
814 0.133647 0.221033 0.168939 0.000242 0.472571 0.469690 0.470624 0.000029 0.353948 0.382660 0.365034 0.000037 0.135629 0.220383 0.170267 0.000513 0.131665 0.221684 0.167611 0.000545 0.465609 0.464237 0.463843 0.000057 0.479534 0.475143 0.477406 0.000058 0.350116 0.378888 0.361091 0.000076 0.357779 0.386433 0.368977 0.000081 958.450000 967.170000 962.123667 242.995569 1107.120000 1092.650000 1100.624300 270.482704 7934.430000 7940.180000 7937.252033 466.715437
815 0.132749 0.220082 0.168818 0.000242 0.472014 0.467747 0.470623 0.000029 0.353271 0.381064 0.364992 0.000037 0.135019 0.224300 0.170142 0.000509 0.130479 0.215864 0.167495 0.000538 0.464440 0.461117 0.463828 0.000058 0.479588 0.474377 0.477419 0.000058 0.349143 0.378231 0.361038 0.000076 0.357399 0.383898 0.368946 0.000080 960.570000 966.220000 962.266100 245.488191 1110.210000 1090.690000 1100.807833 268.789976 7929.220000 7943.090000 7936.926067 472.014452
816 0.133124 0.220206 0.168758 0.000243 0.472117 0.468758 0.470680 0.000029 0.353470 0.381765 0.365007 0.000037 0.136054 0.220514 0.170241 0.000508 0.130194 0.219898 0.167275 0.000538 0.465432 0.461456 0.463890 0.000057 0.478803 0.476060 0.477469 0.000058 0.350150 0.377126 0.361113 0.000077 0.356790 0.386403 0.368901 0.000079 959.940000 967.070000 962.575133 247.673961 1109.270000 1091.410000 1100.990867 271.317932 7930.790000 7941.520000 7936.434000 482.549910
817 0.133319 0.220004 0.168589 0.000243 0.472006 0.468682 0.470682 0.000029 0.353466 0.381645 0.364950 0.000037 0.137037 0.218706 0.170223 0.000506 0.129600 0.221302 0.166955 0.000549 0.465169 0.462699 0.463792 0.000057 0.478843 0.474665 0.477572 0.000058 0.350323 0.377301 0.361043 0.000076 0.356608 0.385988 0.368856 0.000081 961.310000 961.730000 962.608200 256.199285 1109.250000 1088.890000 1101.133067 268.422427 7929.440000 7949.380000 7936.258733 490.475016
818 0.133150 0.222138 0.168397 0.000244 0.472350 0.468527 0.470673 0.000029 0.353630 0.382291 0.364877 0.000037 0.134894 0.223673 0.170269 0.000511 0.131406 0.220603 0.166526 0.000537 0.464749 0.462185 0.463774 0.000057 0.479951 0.474870 0.477572 0.000058 0.349300 0.378706 0.361047 0.000077 0.357960 0.385876 0.368706 0.000080 958.780000 966.270000 962.613733 259.935125 1107.750000 1091.720000 1101.384500 264.627810 7933.470000 7942.010000 7936.001767 495.090764
819 0.132700 0.219922 0.168324 0.000241 0.472438 0.468034 0.470764 0.000029 0.353530 0.381195 0.364910 0.000037 0.133955 0.219467 0.170052 0.000512 0.131446 0.220378 0.166596 0.000539 0.466524 0.462099 0.464001 0.000057 0.478353 0.473968 0.477528 0.000059 0.350124 0.377178 0.361119 0.000076 0.356935 0.385212 0.368702 0.000080 957.900000 968.550000 962.533967 257.587334 1108.270000 1092.460000 1101.367400 263.463311 7933.830000 7938.990000 7936.098633 489.822081
820 0.132726 0.221475 0.168331 0.000240 0.472773 0.469346 0.470788 0.000029 0.353757 0.382591 0.364928 0.000037 0.136019 0.225407 0.169957 0.000511 0.129434 0.217542 0.166705 0.000530 0.465566 0.462500 0.464031 0.000056 0.479981 0.476192 0.477545 0.000059 0.350225 0.379518 0.361105 0.000077 0.357289 0.385664 0.368751 0.000079 958.820000 968.060000 962.583533 255.828515 1109.960000 1088.290000 1101.447333 263.075245 7931.220000 7943.650000 7935.969133 482.774757
821 0.132804 0.220621 0.168325 0.000247 0.472405 0.468204 0.470779 0.000029 0.353544 0.381550 0.364920 0.000037 0.136592 0.220078 0.169852 0.000518 0.129018 0.221163 0.166798 0.000544 0.465365 0.461072 0.464044 0.000057 0.479444 0.475336 0.477515 0.000059 0.350294 0.376724 0.361077 0.000077 0.356795 0.386376 0.368764 0.000080 960.060000 964.940000 962.579700 260.965320 1108.080000 1092.560000 1101.600433 263.557456 7931.860000 7942.500000 7935.819867 487.117732
822 0.132632 0.220543 0.168127 0.000246 0.472737 0.467792 0.470743 0.000029 0.353700 0.381255 0.364827 0.000037 0.134301 0.220206 0.169634 0.000512 0.130964 0.220881 0.166620 0.000542 0.466750 0.460996 0.463984 0.000057 0.478724 0.474589 0.477502 0.000059 0.350392 0.376719 0.360962 0.000075 0.357008 0.385791 0.368693 0.000079 956.880000 966.220000 962.701733 260.961696 1107.740000 1094.110000 1101.793567 263.205272 7935.380000 7939.670000 7935.504700 491.946310
823 0.132604 0.219756 0.167892 0.000242 0.472646 0.468603 0.470794 0.000029 0.353632 0.381506 0.364778 0.000037 0.135124 0.219753 0.169593 0.000509 0.130085 0.219759 0.166191 0.000532 0.465708 0.463042 0.464018 0.000056 0.479585 0.474163 0.477570 0.000060 0.350004 0.377891 0.360969 0.000076 0.357260 0.385122 0.368587 0.000077 958.280000 967.210000 962.752167 265.434966 1106.990000 1094.080000 1101.993300 261.160870 7934.730000 7938.710000 7935.254533 498.187142
824 0.132007 0.219671 0.167792 0.000246 0.472937 0.467919 0.470839 0.000029 0.353612 0.381032 0.364772 0.000037 0.135394 0.215720 0.169468 0.000515 0.128621 0.223621 0.166116 0.000552 0.466603 0.462156 0.464101 0.000055 0.479271 0.473682 0.477577 0.000058 0.350680 0.375904 0.360979 0.000076 0.356544 0.386161 0.368566 0.000080 958.440000 966.840000 962.643033 270.196881 1109.290000 1093.350000 1102.020033 256.000118 7932.270000 7939.810000 7935.336933 496.828990
825 0.132499 0.219696 0.167471 0.000243 0.473457 0.467982 0.470797 0.000028 0.354122 0.381082 0.364633 0.000037 0.136151 0.224057 0.169122 0.000504 0.128847 0.215335 0.165819 0.000548 0.466099 0.462290 0.463949 0.000056 0.480815 0.473674 0.477645 0.000058 0.350617 0.378908 0.360760 0.000076 0.357627 0.383255 0.368506 0.000079 958.020000 966.660000 962.153600 272.683392 1107.900000 1092.740000 1101.950033 248.455700 7934.080000 7940.600000 7935.896367 493.385247
826 0.132338 0.219590 0.167411 0.000243 0.473615 0.467378 0.470843 0.000029 0.354168 0.380653 0.364642 0.000037 0.136659 0.217902 0.169158 0.000497 0.128017 0.221279 0.165664 0.000553 0.466096 0.460012 0.464032 0.000057 0.481134 0.474745 0.477654 0.000059 0.350793 0.375273 0.360826 0.000075 0.357543 0.386032 0.368458 0.000080 956.760000 968.170000 961.853633 271.359097 1106.820000 1095.990000 1101.887000 253.201882 7936.420000 7935.840000 7936.259367 497.030539
827 0.132661 0.218952 0.167385 0.000238 0.472991 0.469313 0.470905 0.000029 0.353875 0.381687 0.364673 0.000036 0.136240 0.213759 0.169526 0.000496 0.129081 0.224146 0.165244 0.000540 0.465982 0.462639 0.464061 0.000056 0.479999 0.475988 0.477749 0.000060 0.350573 0.375531 0.360974 0.000075 0.357178 0.387843 0.368372 0.000079 957.140000 967.300000 961.576633 265.314375 1107.140000 1092.820000 1101.896233 257.109174 7935.720000 7939.880000 7936.527133 496.904252
828 0.131994 0.219978 0.167506 0.000242 0.473373 0.467851 0.470894 0.000029 0.353890 0.381096 0.364708 0.000037 0.135094 0.216811 0.169712 0.000494 0.128894 0.223146 0.165299 0.000542 0.466307 0.460125 0.464027 0.000057 0.480438 0.475577 0.477761 0.000059 0.350382 0.374965 0.361016 0.000075 0.357398 0.387226 0.368399 0.000079 956.670000 967.580000 961.323533 260.539025 1107.650000 1094.530000 1101.680467 258.339411 7935.680000 7937.890000 7936.996000 488.443954
829 0.131574 0.218135 0.167225 0.000236 0.472422 0.468539 0.470932 0.000028 0.353125 0.380897 0.364634 0.000036 0.134192 0.216853 0.169532 0.000499 0.128956 0.219417 0.164919 0.000526 0.465981 0.462056 0.464028 0.000055 0.478862 0.475021 0.477835 0.000059 0.349855 0.376235 0.360954 0.000075 0.356395 0.385560 0.368314 0.000079 956.460000 966.810000 960.948967 252.607226 1108.020000 1094.520000 1101.838467 261.927175 7935.520000 7938.670000 7937.212567 479.768311
830 0.131453 0.218266 0.167348 0.000238 0.472651 0.467460 0.470978 0.000028 0.353232 0.380242 0.364708 0.000036 0.134981 0.222869 0.169786 0.000507 0.127924 0.213663 0.164910 0.000521 0.465156 0.459989 0.464063 0.000056 0.480146 0.474931 0.477893 0.000058 0.349595 0.376997 0.361066 0.000076 0.356868 0.383487 0.368349 0.000078 956.330000 968.790000 960.763133 253.727509 1108.070000 1095.920000 1101.741467 262.396080 7935.600000 7935.290000 7937.495400 473.204975
831 0.131392 0.219749 0.167386 0.000240 0.472634 0.468756 0.471007 0.000029 0.353199 0.381604 0.364740 0.000037 0.133176 0.218709 0.169613 0.000508 0.129608 0.220790 0.165160 0.000530 0.465431 0.462630 0.464126 0.000056 0.479836 0.474882 0.477888 0.000057 0.349141 0.377258 0.361047 0.000077 0.357256 0.385950 0.368433 0.000079 959.710000 965.510000 960.589533 245.428806 1106.730000 1094.300000 1101.760133 265.381212 7933.560000 7940.190000 7937.650333 464.162017
832 0.131958 0.218606 0.167282 0.000244 0.472886 0.467271 0.470959 0.000029 0.353561 0.380239 0.364672 0.000037 0.133584 0.219039 0.169543 0.000511 0.130332 0.218173 0.165020 0.000526 0.466303 0.459598 0.464050 0.000057 0.479468 0.474945 0.477867 0.000058 0.349851 0.375402 0.360973 0.000077 0.357270 0.385075 0.368371 0.000080 959.200000 963.550000 960.333100 245.650360 1105.380000 1092.320000 1101.728767 264.048704 7935.420000 7944.130000 7937.938133 468.758446
833 0.131105 0.220673 0.167424 0.000250 0.472516 0.468098 0.470921 0.000029 0.353022 0.381499 0.364697 0.000038 0.132758 0.220317 0.169695 0.000514 0.129453 0.221028 0.165152 0.000536 0.465272 0.460898 0.464084 0.000057 0.479759 0.475297 0.477759 0.000059 0.348892 0.376695 0.361048 0.000078 0.357152 0.386303 0.368346 0.000081 958.490000 964.630000 960.340200 243.809130 1106.050000 1093.030000 1101.568800 262.231065 7935.460000 7942.340000 7938.091000 459.647830
834 0.131313 0.219733 0.167219 0.000252 0.472786 0.469159 0.470915 0.000029 0.353271 0.381860 0.364621 0.000039 0.133320 0.219543 0.169263 0.000521 0.129305 0.219923 0.165175 0.000542 0.465762 0.461997 0.464073 0.000057 0.479811 0.476320 0.477756 0.000058 0.349407 0.377138 0.360890 0.000079 0.357134 0.386581 0.368353 0.000080 957.360000 960.720000 960.654900 241.000159 1107.970000 1093.730000 1101.359700 258.084614 7934.670000 7945.550000 7937.985400 448.399560
835 0.131352 0.218664 0.166912 0.000248 0.472615 0.469401 0.470895 0.000028 0.353173 0.381643 0.364501 0.000038 0.131659 0.218378 0.168996 0.000512 0.131044 0.218951 0.164828 0.000532 0.464963 0.462329 0.464011 0.000057 0.480268 0.476472 0.477779 0.000058 0.348307 0.376946 0.360755 0.000078 0.358039 0.386340 0.368246 0.000080 960.700000 968.580000 960.763567 239.314081 1107.900000 1093.440000 1101.418333 256.100772 7931.400000 7937.980000 7937.818100 449.957110
836 0.130946 0.219043 0.166740 0.000249 0.472724 0.468073 0.470866 0.000029 0.353102 0.380912 0.364422 0.000038 0.133547 0.220229 0.168733 0.000515 0.128345 0.217856 0.164747 0.000534 0.466311 0.461349 0.464031 0.000058 0.479137 0.474796 0.477702 0.000059 0.349844 0.376957 0.360676 0.000079 0.356360 0.384867 0.368168 0.000080 961.470000 962.720000 960.915367 237.159569 1107.100000 1094.740000 1101.639767 252.904049 7931.430000 7942.540000 7937.444867 438.816462
837 0.130401 0.220394 0.166538 0.000248 0.473289 0.468774 0.470834 0.000029 0.353278 0.381841 0.364331 0.000038 0.133151 0.216658 0.168567 0.000516 0.127650 0.224130 0.164510 0.000529 0.466522 0.462676 0.463963 0.000059 0.480056 0.474872 0.477705 0.000059 0.349842 0.376570 0.360575 0.000079 0.356714 0.387112 0.368087 0.000078 960.360000 964.520000 961.159967 235.040454 1107.720000 1093.560000 1101.681767 256.358945 7931.920000 7941.920000 7937.158267 431.736099
838 0.130763 0.219341 0.166341 0.000243 0.472740 0.468582 0.470821 0.000029 0.353048 0.381348 0.364253 0.000037 0.132966 0.223535 0.168356 0.000516 0.128559 0.215148 0.164327 0.000518 0.466627 0.462938 0.463972 0.000057 0.478853 0.474226 0.477670 0.000058 0.349845 0.379147 0.360507 0.000078 0.356251 0.383549 0.368000 0.000078 959.780000 966.190000 961.566167 236.009573 1108.530000 1093.720000 1101.669833 261.783533 7931.690000 7940.090000 7936.764000 437.839483
839 0.130963 0.219691 0.166318 0.000243 0.472694 0.467994 0.470789 0.000029 0.353088 0.381088 0.364224 0.000037 0.134495 0.223252 0.168213 0.000502 0.127432 0.216130 0.164423 0.000529 0.465720 0.462917 0.463984 0.000059 0.479668 0.473071 0.477593 0.000058 0.349791 0.379034 0.360464 0.000077 0.356385 0.383142 0.367983 0.000079 962.020000 967.190000 961.709533 239.089561 1107.130000 1095.370000 1101.717900 268.876386 7930.850000 7937.440000 7936.572567 448.798668
840 0.130982 0.218408 0.166327 0.000239 0.472323 0.467695 0.470811 0.000029 0.352854 0.380445 0.364242 0.000037 0.132299 0.217911 0.168292 0.000503 0.129665 0.218905 0.164362 0.000524 0.464952 0.461137 0.463999 0.000058 0.479694 0.474253 0.477624 0.000059 0.348523 0.376008 0.360501 0.000078 0.357184 0.384881 0.367982 0.000079 961.730000 965.450000 961.999233 240.317078 1108.180000 1093.780000 1101.553667 271.331637 7930.090000 7940.770000 7936.447100 452.148135
841 0.131162 0.219101 0.166381 0.000244 0.473076 0.467695 0.470837 0.000029 0.353406 0.380688 0.364278 0.000037 0.134414 0.215769 0.168376 0.000517 0.127910 0.222434 0.164385 0.000536 0.466844 0.460824 0.464062 0.000059 0.479309 0.474567 0.477613 0.000059 0.350494 0.375054 0.360572 0.000079 0.356319 0.386321 0.367983 0.000080 961.580000 965.410000 962.288633 248.034645 1109.040000 1092.810000 1101.668567 277.278094 7929.380000 7941.780000 7936.042800 460.165043
842 0.130690 0.219116 0.166384 0.000246 0.472991 0.468970 0.470778 0.000030 0.353185 0.381521 0.364240 0.000038 0.134076 0.220052 0.168597 0.000521 0.127304 0.218180 0.164171 0.000546 0.466077 0.462152 0.464031 0.000059 0.479905 0.475788 0.477525 0.000060 0.349876 0.377417 0.360629 0.000080 0.356495 0.385625 0.367851 0.000082 960.370000 968.560000 962.482667 250.830811 1107.870000 1094.490000 1101.473133 280.624855 7931.760000 7936.950000 7936.044200 468.569611
843 0.130637 0.218296 0.166199 0.000245 0.472279 0.467521 0.470785 0.000030 0.352704 0.380293 0.364180 0.000038 0.133178 0.217845 0.168386 0.000523 0.128097 0.218747 0.164011 0.000542 0.465704 0.460190 0.464050 0.000059 0.478854 0.474853 0.477521 0.000059 0.349320 0.375369 0.360568 0.000080 0.356089 0.385216 0.367792 0.000081 961.460000 966.150000 962.617967 249.677635 1108.750000 1094.020000 1101.423967 284.575386 7929.790000 7939.830000 7935.958067 471.401193
844 0.130153 0.217526 0.166126 0.000244 0.472492 0.468725 0.470766 0.000029 0.352674 0.380805 0.364142 0.000037 0.132476 0.214994 0.168268 0.000514 0.127831 0.220058 0.163984 0.000540 0.466277 0.461846 0.464115 0.000056 0.478708 0.475604 0.477416 0.000059 0.349447 0.375448 0.360569 0.000078 0.355901 0.386163 0.367715 0.000082 959.590000 966.570000 962.761633 245.803628 1107.990000 1094.240000 1101.045000 276.774537 7932.420000 7939.190000 7936.193367 468.735896
845 0.130035 0.217363 0.165860 0.000244 0.472817 0.468356 0.470712 0.000029 0.352843 0.380508 0.364014 0.000037 0.132443 0.219842 0.168151 0.000523 0.127627 0.214883 0.163570 0.000524 0.466162 0.462971 0.464146 0.000056 0.479471 0.473741 0.477279 0.000060 0.349361 0.377876 0.360548 0.000079 0.356326 0.383141 0.367480 0.000079 960.730000 966.710000 962.708767 243.979333 1106.420000 1095.430000 1100.975200 267.164799 7932.850000 7937.860000 7936.316033 464.279912
846 0.130743 0.217992 0.165873 0.000247 0.472322 0.467795 0.470642 0.000029 0.352769 0.380364 0.363973 0.000038 0.132905 0.218486 0.167963 0.000512 0.128580 0.217497 0.163783 0.000532 0.465858 0.461907 0.464075 0.000055 0.478786 0.473684 0.477208 0.000061 0.349324 0.376709 0.360436 0.000078 0.356214 0.384018 0.367509 0.000080 959.440000 965.940000 962.857900 244.795151 1109.330000 1097.640000 1101.112100 262.092248 7931.230000 7936.420000 7936.030000 459.538425
847 0.130140 0.219432 0.165910 0.000248 0.473086 0.468139 0.470584 0.000028 0.353055 0.381091 0.363948 0.000038 0.131602 0.220901 0.167947 0.000508 0.128679 0.217962 0.163874 0.000537 0.466308 0.460753 0.464048 0.000055 0.479863 0.475525 0.477119 0.000060 0.349161 0.376805 0.360413 0.000078 0.356949 0.385378 0.367483 0.000080 956.760000 965.030000 962.902833 244.446556 1107.140000 1093.310000 1101.127167 258.100625 7936.100000 7941.660000 7935.970000 445.907243
848 0.129962 0.217233 0.165989 0.000244 0.473654 0.468902 0.470634 0.000029 0.353362 0.380818 0.364008 0.000038 0.133828 0.221915 0.167976 0.000507 0.126096 0.212551 0.164003 0.000541 0.467041 0.462302 0.464109 0.000055 0.480267 0.475501 0.477159 0.000060 0.350417 0.378167 0.360462 0.000078 0.356308 0.383468 0.367554 0.000081 957.600000 965.480000 962.951167 242.441600 1104.230000 1092.120000 1101.109700 256.816876 7938.170000 7942.400000 7935.939133 442.274798
849 0.130401 0.219141 0.165933 0.000248 0.472732 0.466843 0.470531 0.000029 0.352916 0.380147 0.363922 0.000038 0.132873 0.221670 0.168020 0.000516 0.127929 0.216611 0.163846 0.000543 0.466865 0.460551 0.463984 0.000055 0.478600 0.473136 0.477077 0.000060 0.349968 0.376942 0.360397 0.000078 0.355865 0.383352 0.367446 0.000080 958.870000 964.380000 962.852767 244.007056 1106.590000 1093.730000 1101.030667 250.393272 7934.540000 7941.890000 7936.116567 441.516237
850 0.130626 0.218970 0.165955 0.000246 0.472507 0.468974 0.470580 0.000028 0.352849 0.381472 0.363961 0.000038 0.132268 0.218608 0.168066 0.000515 0.128984 0.219332 0.163845 0.000543 0.466126 0.462457 0.463957 0.000057 0.478889 0.475490 0.477204 0.000058 0.349275 0.377110 0.360395 0.000078 0.356422 0.385835 0.367528 0.000080 959.590000 969.360000 962.818100 238.412247 1106.070000 1092.050000 1100.881833 245.062111 7934.340000 7938.590000 7936.300067 439.179201
851 0.130290 0.219006 0.165875 0.000246 0.471965 0.467853 0.470583 0.000029 0.352379 0.380756 0.363935 0.000038 0.133914 0.219605 0.168000 0.000524 0.126666 0.218408 0.163750 0.000539 0.465518 0.462111 0.463986 0.000056 0.478412 0.473594 0.477179 0.000059 0.349456 0.377234 0.360391 0.000078 0.355301 0.384279 0.367479 0.000080 959.270000 967.680000 962.643733 240.348001 1106.830000 1093.750000 1100.683467 244.926963 7933.900000 7938.570000 7936.672800 445.388280
852 0.130764 0.217938 0.165823 0.000240 0.473124 0.469285 0.470628 0.000029 0.353298 0.381314 0.363946 0.000037 0.134394 0.218143 0.167749 0.000514 0.127133 0.217734 0.163898 0.000536 0.467264 0.462888 0.464021 0.000056 0.478984 0.475682 0.477234 0.000059 0.350759 0.377227 0.360326 0.000077 0.355836 0.385400 0.367566 0.000080 959.950000 968.580000 962.519467 238.337266 1106.680000 1092.640000 1100.537000 243.585399 7933.370000 7938.780000 7936.943533 449.500137
853 0.130728 0.217530 0.165925 0.000241 0.472436 0.467942 0.470660 0.000028 0.352838 0.380298 0.364003 0.000037 0.133951 0.216228 0.167679 0.000510 0.127506 0.218832 0.164170 0.000531 0.465925 0.461143 0.464032 0.000055 0.478946 0.474740 0.477289 0.000059 0.349734 0.375423 0.360309 0.000076 0.355942 0.385172 0.367697 0.000080 959.750000 966.360000 962.544867 236.278509 1106.000000 1091.130000 1100.293767 242.017819 7934.250000 7942.510000 7937.161367 454.462671
854 0.130304 0.217424 0.165955 0.000241 0.472643 0.468497 0.470667 0.000029 0.352824 0.380621 0.364018 0.000036 0.133147 0.218033 0.167793 0.000509 0.127460 0.216816 0.164118 0.000537 0.465645 0.461478 0.464038 0.000056 0.479641 0.475515 0.477296 0.000059 0.349271 0.376272 0.360352 0.000074 0.356377 0.384970 0.367684 0.000080 960.400000 970.420000 962.606133 234.724620 1105.020000 1093.060000 1100.126767 249.030253 7934.580000 7936.520000 7937.267100 463.222485
855 0.129546 0.218608 0.165863 0.000244 0.473025 0.469031 0.470692 0.000029 0.352807 0.381383 0.364002 0.000037 0.132878 0.215955 0.167679 0.000514 0.126214 0.221261 0.164046 0.000536 0.467604 0.461899 0.464071 0.000056 0.478446 0.476164 0.477312 0.000059 0.350450 0.375818 0.360334 0.000075 0.355165 0.386948 0.367669 0.000081 959.660000 966.720000 962.667600 238.044008 1106.120000 1089.660000 1099.683900 257.699684 7934.220000 7943.620000 7937.648500 477.134282
856 0.130127 0.217602 0.165987 0.000241 0.473441 0.469012 0.470702 0.000029 0.353281 0.381018 0.364052 0.000036 0.133100 0.220408 0.167815 0.000507 0.127155 0.214795 0.164160 0.000537 0.466890 0.462121 0.464146 0.000055 0.479992 0.475902 0.477258 0.000060 0.350063 0.377521 0.360430 0.000075 0.356499 0.384515 0.367674 0.000080 959.050000 967.170000 962.752267 238.547319 1106.410000 1090.500000 1099.319733 267.174570 7934.540000 7942.330000 7937.928000 480.267014
857 0.129997 0.218270 0.165837 0.000244 0.472861 0.467465 0.470787 0.000029 0.352859 0.380247 0.364054 0.000036 0.133264 0.217391 0.167874 0.000518 0.126731 0.219150 0.163801 0.000531 0.466253 0.461464 0.464228 0.000056 0.479470 0.473466 0.477346 0.000060 0.349707 0.376038 0.360504 0.000077 0.356011 0.384455 0.367605 0.000079 960.190000 964.250000 962.853533 245.283232 1104.680000 1092.460000 1099.048933 273.711136 7935.130000 7943.290000 7938.097533 491.867834
[truncated: 66,640 more chars]
