# Supplementary material for: A linear reciprocal relationship between robustness and plasticity in homeostatic biological networks
Source: PLoS One. 2023 Jan 26;18(1):e0277181. doi: 10.1371/journal.pone.0277181 (PMC9879506; doi:10.1371/journal.pone.0277181)
Supplement: S2 Data — (ZIP) [file pone.0277181.s002.zip › data/Fig5/size_40_time_avg_robust_plast.data]

4 0.014046 0.000000 0.463532 0.000000
8 0.016962 0.000000 0.468786 0.000000
12 0.021386 0.000000 0.471725 0.000000
16 0.033733 0.000000 0.472718 0.000000
20 0.066015 0.000001 0.473825 0.000000
24 0.118967 0.000003 0.474239 0.000000
28 0.167546 0.000002 0.474171 0.000000
32 0.211667 0.000001 0.473818 0.000000
36 0.249753 0.000000 0.473397 0.000000
40 0.279152 0.000000 nan nan
