# Supplementary material for: A linear reciprocal relationship between robustness and plasticity in homeostatic biological networks
Source: PLoS One. 2023 Jan 26;18(1):e0277181. doi: 10.1371/journal.pone.0277181 (PMC9879506; doi:10.1371/journal.pone.0277181)
Supplement: S2 Data — (ZIP) [file pone.0277181.s002.zip › data/Fig5/size_80_time_avg_robust_plast.data]

8 0.016402 0.000000 0.466021 0.000000
16 0.030318 0.000000 0.469421 0.000000
24 0.072897 0.000001 0.471109 0.000000
32 0.148530 0.000002 0.471931 0.000000
40 0.220357 0.000001 0.471992 0.000000
48 0.272059 0.000000 0.471226 0.000000
56 0.309024 0.000000 0.471190 0.000000
64 0.335924 0.000000 0.470447 0.000000
72 0.354362 0.000000 0.471169 0.000000
80 0.369837 0.000000 nan nan
