# Supplementary material for: A linear reciprocal relationship between robustness and plasticity in homeostatic biological networks
Source: PLoS One. 2023 Jan 26;18(1):e0277181. doi: 10.1371/journal.pone.0277181 (PMC9879506; doi:10.1371/journal.pone.0277181)
Supplement: S2 Data — (ZIP) [file pone.0277181.s002.zip › data/Fig5/size_20_time_avg_robust_plast.data]

2 0.010265 0.000000 0.463851 0.000000
4 0.013263 0.000000 0.465480 0.000000
6 0.014560 0.000000 0.465822 0.000000
8 0.017661 0.000000 0.468610 0.000000
10 0.026003 0.000000 0.468433 0.000000
12 0.039565 0.000000 0.471184 0.000000
14 0.062714 0.000001 0.471102 0.000000
16 0.103834 0.000002 0.473401 0.000000
18 0.142536 0.000001 0.468558 0.000000
20 0.174447 0.000001 nan nan
