# Supplementary material for: A linear reciprocal relationship between robustness and plasticity in homeostatic biological networks
Source: PLoS One. 2023 Jan 26;18(1):e0277181. doi: 10.1371/journal.pone.0277181 (PMC9879506; doi:10.1371/journal.pone.0277181)
Supplement: S2 Data — (ZIP) [file pone.0277181.s002.zip › data/Fig5/size_120_time_avg_robust_plast.data]

6 0.013335 0.000000 0.464251 0.000000
12 0.021735 0.000000 0.466404 0.000000
18 0.036877 0.000000 0.468192 0.000000
24 0.063151 0.000003 0.469012 0.000000
30 0.107802 0.000002 0.469972 0.000000
36 0.160671 0.000001 0.469748 0.000000
42 0.208823 0.000001 0.469812 0.000000
48 0.248129 0.000001 0.469761 0.000000
54 0.278327 0.000000 0.469567 0.000000
60 0.303852 0.000001 0.469620 0.000000
66 0.323787 0.000000 0.469470 0.000000
72 0.338844 0.000000 0.469076 0.000000
78 0.351856 0.000000 0.469195 0.000000
84 0.362689 0.000000 0.468915 0.000000
90 0.371941 0.000000 0.468771 0.000000
96 0.380151 0.000000 0.469176 0.000000
102 0.386020 0.000000 0.468346 0.000000
108 0.392661 0.000000 0.468304 0.000000
114 0.397801 0.000000 0.468332 0.000000
120 0.402910 0.000000 nan nan
