# Supplementary material for: A linear reciprocal relationship between robustness and plasticity in homeostatic biological networks
Source: PLoS One. 2023 Jan 26;18(1):e0277181. doi: 10.1371/journal.pone.0277181 (PMC9879506; doi:10.1371/journal.pone.0277181)
Supplement: S2 Data — (ZIP) [file pone.0277181.s002.zip › data/Fig3ABCD/core_to_regu_stat.data]

0 10.006600 10.013000 79.980400
5 10.267368 10.010526 79.722105
10 9.973333 9.997778 80.028889
15 9.948235 9.952157 80.099608
20 9.947500 10.029375 80.023125
25 9.991467 9.801067 80.207467
30 10.108571 9.962381 79.929048
35 10.076484 9.932308 79.991209
40 9.890000 10.025417 80.084583
45 10.063434 9.972929 79.963636
50 9.965600 9.901200 80.133200
55 10.071919 9.903030 80.025051
60 10.087083 9.949583 79.963333
65 10.005275 9.890110 80.104615
70 9.989524 10.009048 80.001429
75 10.114133 9.869333 80.016533
80 10.111875 9.980000 79.908125
85 9.952157 9.945882 80.101961
90 10.210000 9.842222 79.947778
95 10.069474 10.155789 79.774737
100 10.0 10.0
