# Supplementary material for: A linear reciprocal relationship between robustness and plasticity in homeostatic biological networks
Source: PLoS One. 2023 Jan 26;18(1):e0277181. doi: 10.1371/journal.pone.0277181 (PMC9879506; doi:10.1371/journal.pone.0277181)
Supplement: S2 Data — (ZIP) [file pone.0277181.s002.zip › data/Fig3ABCD/regu_to_regu_stat.data]

0 10.006600 10.013000 79.980400
5 9.974294 9.902493 80.123213
10 10.058148 10.002346 79.939506
15 10.076125 9.891903 80.031972
20 10.035469 9.921406 80.043125
25 10.048533 9.879644 80.071822
30 10.087551 9.868980 80.043469
35 10.000710 9.910296 80.088994
40 10.130556 9.900278 79.969167
45 10.105124 9.873719 80.021157
50 10.033600 9.893600 80.072800
55 9.893333 9.924938 80.181728
60 10.057500 9.945625 79.996875
65 9.939592 9.964082 80.096327
70 10.216667 9.938889 79.844444
75 10.008000 10.035200 79.956800
80 10.327500 9.885000 79.787500
85 9.973333 9.920000 80.106667
90 9.900000 9.460000 80.640000
95 10.440000 9.080000 80.480000
100 10.0 10.0
