# Supplementary material for: A linear reciprocal relationship between robustness and plasticity in homeostatic biological networks
Source: PLoS One. 2023 Jan 26;18(1):e0277181. doi: 10.1371/journal.pone.0277181 (PMC9879506; doi:10.1371/journal.pone.0277181)
Supplement: S2 Data — (ZIP) [file pone.0277181.s002.zip › data/Fig3ABCD/core_to_core_stat.data]

0 10.006600 10.013000 79.980400
5 10.800000 11.040000 78.160000
10 9.080000 11.130000 79.790000
15 8.755556 10.977778 80.266667
20 8.670000 11.222500 80.107500
25 8.435200 11.758400 79.806400
30 8.382222 12.094444 79.523333
35 8.449796 12.481633 79.068571
40 8.437500 12.498125 79.064375
45 8.517531 12.490370 78.992099
50 8.686800 12.328800 78.984400
55 8.687934 12.334215 78.977851
60 8.771667 12.150556 79.077778
65 8.794083 12.014675 79.191243
70 8.915918 11.906122 79.177959
75 8.988800 11.726222 79.284978
80 8.936875 11.687500 79.375625
85 9.137716 11.661730 79.200554
90 9.086914 11.553210 79.359877
95 9.220720 11.473573 79.305706
100 9.230100 11.389500 79.380400
