# Supplementary material for: A linear reciprocal relationship between robustness and plasticity in homeostatic biological networks
Source: PLoS One. 2023 Jan 26;18(1):e0277181. doi: 10.1371/journal.pone.0277181 (PMC9879506; doi:10.1371/journal.pone.0277181)
Supplement: S2 Data — (ZIP) [file pone.0277181.s002.zip › data/Fig3ABCD/regu_to_core_stat.data]

0 10.006600 10.013000 79.980400
5 7.966316 16.711579 75.322105
10 6.444444 17.205556 76.350000
15 6.247843 17.403922 76.348235
20 6.256875 17.271250 76.471875
25 6.273067 17.085333 76.641600
30 6.671905 16.551429 76.776667
35 6.981978 15.864176 77.153846
40 7.381667 15.141667 77.476667
45 7.640808 14.350707 78.008485
50 7.876000 13.891600 78.232400
55 8.252525 13.418990 78.328485
60 8.245833 13.040000 78.714167
65 8.610110 12.885714 78.504176
70 8.573333 12.666667 78.760000
75 8.734933 12.407467 78.857600
80 8.816875 12.275625 78.907500
85 8.955294 12.140392 78.904314
90 9.026667 11.947778 79.025556
95 9.307368 11.400000 79.292632
100 10.0 10.0
